# Supplementary material for: Cancer cell genetics shaping of the tumor microenvironment reveals myeloid cell-centric exploitable vulnerabilities in hepatocellular carcinoma
Source: Nat Commun. 2024 Mar 22;15:2581. doi: 10.1038/s41467-024-46835-2 (PMC10959959; doi:10.1038/s41467-024-46835-2)
Supplement: Supplementary file 4 — Supplementary Data 1 [file 41467_2024_46835_MOESM4_ESM.xlsx]

## Sheet: DEG_MycOETrp53KOvsControl
Supplementary Data 1- Genetically-distinct bulk tumor transcriptomic signatures (MycOETrp53KO - Control)
Negative Binomial Generalized Linear Model Likelihood Ratio Test, two-sided, correction for multiple testing using BH reported as FDR
logFC	logCPM	LR	PValue	FDR	Symbols	direction
-2.9747	1.60728	16.6813	4.42153e-05	0.000169787	Sox17	Down
-1.15362	6.28872	13.9538	0.000187362	0.000620669	Lypla1	Down
-1.78626	6.2435	36.5492	1.48861e-09	1.42713e-08	Pcmtd1	Down
-6.30674	-0.223549	24.0936	9.17652e-07	5.17789e-06	Sntg1	Down
1.81785	5.53355	37.3009	1.01237e-09	1.00751e-08	Rrs1	Up
2.4816	2.91852	15.9345	6.55719e-05	0.000241417	Mybl1	Up
2.20149	5.65258	30.9305	2.67438e-08	2.02039e-07	Sgk3	Up
2.24954	0.110013	11.2468	0.000797619	0.00225391	Mcmdc2	Up
-0.964299	5.11678	8.35811	0.0038397	0.0091561	Cspp1	Down
-1.66648	7.47265	31.8707	1.6478e-08	1.29911e-07	Lactb2	Down
-2.01787	3.63619	19.1987	1.17793e-05	5.20175e-05	Xkr9	Down
1.12446	9.22709	14.4714	0.000142301	0.000485365	Rpl7	Up
-3.3327	2.764	51.1934	8.37007e-13	1.44576e-11	Ly96	Down
2.21016	2.10693	13.1953	0.000280654	0.000891424	Jph1	Up
3.85556	6.22834	80.8791	2.39954e-19	1.08706e-17	Mcm3	Up
-2.35597	1.70847	24.646	6.88879e-07	3.98421e-06	Tmem14a	Down
-2.55395	8.89222	14.5851	0.000133968	0.000459877	Gsta3	Down
5.20807	0.869841	8.86567	0.00290584	0.00712673	Rims1	Up
-2.0788	4.04283	32.3318	1.2997e-08	1.04988e-07	Ogfrl1	Down
-1.19016	3.88496	10.1977	0.0014062	0.00373223	Sdhaf4	Down
-1.46413	5.84151	15.8016	7.03415e-05	0.000256877	Lmbrd1	Down
3.21394	4.20237	76.4815	2.22289e-18	8.71371e-17	Prim2	Up
-1.03172	4.25296	9.76287	0.00178072	0.00460838	Rab23	Down
3.87796	5.26769	80.4426	2.99277e-19	1.32811e-17	Bag2	Up
1.97212	6.51741	45.0927	1.87929e-11	2.54534e-10	Imp4	Up
-0.924341	7.36152	12.5304	0.00040038	0.00122643	Hs6st1	Down
-1.46252	4.63975	8.8452	0.0029386	0.00719604	Neurl3	Down
-1.48049	3.76204	12.8204	0.000342863	0.00106763	Arid5a	Down
-1.18514	4.61158	18.3222	1.86523e-05	7.87616e-05	Lman2l	Down
-5.21419	3.36637	36.1731	1.80549e-09	1.71231e-08	Zap70	Down
1.58127	7.01713	16.9355	3.86722e-05	0.00015055	Tmem131	Up
-2.44105	4.84326	49.6858	1.8045e-12	2.93889e-11	Inpp4a	Down
0.888039	7.13204	13.2236	0.000276452	0.000880255	Eif5b	Up
-3.24434	-0.332669	8.44478	0.00366092	0.00876682	Chst10	Down
-6.50027	3.94301	67.9695	1.66041e-16	4.8816e-15	Npas2	Down
-1.81908	4.28978	19.6331	9.38278e-06	4.23305e-05	Tbc1d8	Down
1.25041	5.41005	16.3404	5.29235e-05	0.000199162	Mrps9	Up
-0.883835	5.88234	9.1858	0.002439	0.00610457	Tgfbrap1	Down
2.5147	4.73207	16.0856	6.05414e-05	0.000224595	Fhl2	Up
2.61494	5.00245	51.5101	7.12292e-13	1.24868e-11	Nck2	Up
2.57607	3.73394	32.8951	9.72658e-09	8.04581e-08	Tex30	Up
1.15784	4.44881	15.8586	6.82557e-05	0.000250253	Poglut2	Up
-1.29244	4.98414	10.6065	0.0011269	0.00306869	Ercc5	Down
2.43816	10.4789	10.5488	0.00116266	0.00315558	Col3a1	Up
2.64986	8.4953	11.281	0.000783025	0.0022171	Col5a2	Up
1.63412	5.91802	33.8468	5.96262e-09	5.11827e-08	Wdr75	Up
4.2265	5.9504	114.157	1.20365e-26	1.73326e-24	Slc39a10	Up
-1.48932	4.21565	10.4703	0.00121311	0.00327896	Cavin2	Down
-1.38919	7.24455	9.42573	0.00213962	0.00542478	Myo1b	Down
-2.26259	5.11306	13.5169	0.00023643	0.000764376	Stat1	Down
4.17503	6.94927	154.261	2.03044e-35	7.86583e-33	Gls	Up
10.8025	2.67677	108.135	2.51048e-25	2.92792e-23	1700019D03Rik	Up
9.20415	1.25288	57.1939	3.94885e-14	8.30495e-13	Mstn	Up
1.54156	5.13964	8.69102	0.00319781	0.00776321	Stk17b	Up
2.10869	9.56066	25.9337	3.53345e-07	2.16236e-06	Hspd1	Up
2.47585	5.26391	52.1884	5.04219e-13	9.007e-12	Mars2	Up
-1.42381	4.83627	25.7462	3.89389e-07	2.36448e-06	1700066M21Rik	Down
3.61311	4.30986	57.2889	3.7627e-14	7.94899e-13	Spats2l	Up
-1.55961	3.50087	12.269	0.000460544	0.0013905	Kctd18	Down
5.43989	4.29256	67.9433	1.68263e-16	4.93665e-15	Sgo2a	Up
-4.74535	5.99052	71.7674	2.42115e-17	7.92746e-16	Aox1	Down
-4.40472	6.58315	19.5065	1.00258e-05	4.49155e-05	Aox3	Down
1.16234	8.35712	11.2919	0.000778469	0.00220642	Bzw1	Up
-2.21429	6.81419	18.7753	1.47057e-05	6.35999e-05	Clk1	Down
1.10871	5.03755	15.6545	7.60313e-05	0.000274835	Nif3l1	Up
2.42277	5.18164	47.322	6.02328e-12	8.94743e-11	Orc2	Up
-1.23035	5.60851	11.2679	0.000788569	0.00223101	Ndufb3	Down
-2.30772	6.92681	45.3003	1.69024e-11	2.31804e-10	Cflar	Down
-1.60952	5.51464	36.6935	1.38242e-09	1.33621e-08	Casp8	Down
-1.25808	4.81674	21.8666	2.92277e-06	1.47465e-05	Stradb	Down
1.81674	3.45019	27.9438	1.24891e-07	8.38468e-07	Tmem237	Up
-3.36579	0.633642	22.8531	1.74871e-06	9.30537e-06	Mpp4	Down
1.00383	5.57337	15.7383	7.27371e-05	0.000264281	Sumo1	Up
2.90651	7.04683	97.2974	5.96594e-23	4.78072e-21	Nop58	Up
2.10895	5.54095	28.1651	1.11395e-07	7.54325e-07	Fam117b	Up
2.18629	5.89006	50.3774	1.26849e-12	2.10848e-11	Wdr12	Up
1.6045	5.4066	13.7807	0.000205435	0.000674002	Cyp20a1	Up
2.10801	4.70353	23.9575	9.84879e-07	5.5197e-06	Abi2	Up
-1.55012	7.37127	14.2661	0.000158694	0.000534102	Raph1	Down
1.83532	3.24238	12.5287	0.000400758	0.00122705	Pard3b	Up
1.12719	7.32516	10.4446	0.00123005	0.00331966	Ndufs1	Up
2.25951	8.72293	50.1259	1.44189e-12	2.39388e-11	Eef1b2	Up
-5.27041	3.54031	38.7414	4.83827e-10	5.0764e-09	Adam23	Down
2.18057	5.49903	40.2033	2.28856e-10	2.54301e-09	Fastkd2	Up
-1.0139	3.84098	13.6477	0.000220512	0.000717351	Mettl21a	Down
0.843222	4.03503	8.50686	0.0035381	0.00849578	Ccnyl1	Up
-2.0617	8.23532	32.6607	1.09736e-08	8.98256e-08	Idh1	Down
-1.01481	5.59102	10.1518	0.0014416	0.003814	Pikfyve	Down
4.36524	4.00235	35.7055	2.29519e-09	2.14218e-08	Map2	Up
-2.27641	3.87067	55.6572	8.62765e-14	1.72455e-12	Kansl1l	Down
-1.7302	7.65302	35.0265	3.25252e-09	2.94985e-08	Acadl	Down
-5.15513	0.561755	28.8818	7.69326e-08	5.364e-07	Erbb4	Down
3.64584	3.19302	31.6437	1.85214e-08	1.43817e-07	Bard1	Up
3.46703	7.20521	89.8857	2.52327e-21	1.53484e-19	Atic	Up
-2.47142	11.6412	12.1818	0.000482574	0.00144865	Fn1	Down
4.08667	1.30019	38.936	4.37918e-10	4.63261e-09	Tmem169	Up
1.88764	6.05513	19.5206	9.95198e-06	4.46415e-05	Xrcc5	Up
-2.19174	5.11069	10.8929	0.000965347	0.00267274	Igfbp5	Down
-1.31041	7.47889	14.0202	0.000180859	0.000600821	Tns1	Down
-5.32366	-0.210403	11.0014	0.000910409	0.00253556	Rufy4	Down
-2.20203	6.95815	45.4483	1.56718e-11	2.16824e-10	Pnkd	Down
-1.11411	7.15219	18.0075	2.20032e-05	9.08984e-05	Ctdsp1	Down
4.8905	4.41005	22.372	2.24628e-06	1.16371e-05	Vil1	Up
1.53951	4.93183	30.3554	3.59712e-08	2.64664e-07	Usp37	Up
1.99785	6.24143	36.4054	1.60257e-09	1.52807e-08	Cnot9	Up
-1.17704	4.93783	13.1216	0.000291905	0.000923003	Rnf25	Down
1.35144	6.75587	20.394	6.30277e-06	2.95203e-05	Ttll4	Up
-4.84081	7.7024	72.5166	1.65635e-17	5.61884e-16	Cyp27a1	Down
-1.45842	6.12709	26.5888	2.51701e-07	1.58785e-06	Cnppd1	Down
-1.48198	6.73645	15.9643	6.45478e-05	0.000238143	Retreg2	Down
-2.75045	4.43732	73.3552	1.08299e-17	3.73671e-16	Zfand2b	Down
-2.40555	0.564695	14.3346	0.000153023	0.000516988	Abcb6	Down
-1.59114	5.06668	16.1518	5.84634e-05	0.000217917	Ankzf1	Down
-2.38827	2.7988	28.8649	7.76076e-08	5.40572e-07	Glb1l	Down
-1.07626	6.23576	18.8464	1.41677e-05	6.1428e-05	Stk16	Down
-2.98397	5.66386	85.2044	2.69057e-20	1.3807e-18	Dnajb2	Down
-3.01174	5.73067	10.1831	0.0014173	0.00375676	Ptprn	Down
1.68419	5.15658	10.9497	0.000936209	0.0025987	Chpf	Up
5.47953	5.45652	99.1755	2.31094e-23	2.01833e-21	Obsl1	Up
2.63658	0.979687	10.6341	0.00111022	0.00302907	Inha	Up
1.79413	6.3376	41.9924	9.16275e-11	1.08568e-09	Farsb	Up
-6.94348	1.78561	10.9993	0.000911442	0.00253744	Mogat1	Down
2.33409	2.85228	10.7631	0.00103542	0.00284831	Ap1s3	Up
-3.45351	4.65368	45.6416	1.41996e-11	1.97423e-10	Wdfy1	Down
-1.69079	5.52431	11.3964	0.000735869	0.00209705	Irs1	Down
2.03293	6.93119	32.5216	1.17874e-08	9.57652e-08	Agfg1	Up
-2.79673	6.34925	35.0301	3.24653e-09	2.9463e-08	Pid1	Down
-2.04612	2.47656	9.39686	0.00217358	0.00549704	Sp110	Down
-2.06334	4.34214	16.4734	4.93379e-05	0.000186915	Sp100	Down
-2.45027	1.41737	11.4433	0.00071751	0.00204845	A630001G21Rik	Down
3.26518	10.0856	94.2446	2.78845e-22	2.02838e-20	Ncl	Up
1.83807	8.37343	43.7008	3.82623e-11	4.85137e-10	Ptma	Up
0.924588	4.43554	14.3385	0.000152711	0.00051618	Dis3l2	Up
0.821973	6.7308	13.7025	0.00021417	0.000699461	Eif4e2	Up
-2.37989	5.53749	9.41881	0.00214771	0.00544235	Ngef	Down
-0.931459	5.68266	14.5097	0.00013944	0.000476806	Atg16l1	Down
1.88075	6.46403	21.174	4.19419e-06	2.05088e-05	Dgkd	Up
-3.40744	3.09123	11.58	0.000666637	0.00192227	Ugt1a9	Down
-5.05706	3.46837	42.6821	6.43978e-11	7.85464e-10	Ugt1a6a	Down
-7.2625	4.29322	32.0416	1.50909e-08	1.19979e-07	Ugt1a5	Down
-2.84781	5.95737	14.27	0.000158373	0.000533147	Ugt1a1	Down
-3.36732	0.948119	41.2995	1.30603e-10	1.50087e-09	Mroh2a	Down
5.73969	-0.656415	10.7134	0.0010636	0.00291448	Iqca	Up
0.870337	6.00594	11.1312	0.000848898	0.00238117	Cops8	Up
-2.83747	3.6856	10.8436	0.000991358	0.00273724	Mlph	Down
-2.4103	1.92669	16.5127	4.83242e-05	0.000183518	Ramp1	Down
-0.865914	5.72572	11.4248	0.000724704	0.0020669	Ube2f	Down
-1.09132	6.85732	18.8954	1.38087e-05	6.02002e-05	Scly	Down
6.84266	2.59527	46.8812	7.54214e-12	1.10295e-10	Erfe	Up
-1.48628	5.80866	24.171	8.81485e-07	4.98778e-06	Hes6	Down
-2.31094	6.60926	16.2497	5.55175e-05	0.000207815	Gpc1	Down
-1.06673	6.57683	16.6636	4.46281e-05	0.000171093	Rnpepl1	Down
0.892143	5.45214	11.0173	0.000902664	0.00251598	Capn10	Up
-6.80774	7.44009	49.9944	1.54184e-12	2.54485e-11	Agxt	Down
-7.68719	5.30108	85.9769	1.82052e-20	9.62217e-19	Sned1	Down
2.35005	3.00642	23.2876	1.39494e-06	7.6123e-06	Pask	Up
1.12505	5.88711	17.9873	2.22387e-05	9.18443e-05	Ppp1r7	Up
1.18303	5.06133	17.2388	3.29634e-05	0.000130412	Thap4	Up
1.12521	5.53664	8.6102	0.00334286	0.00807627	Dtymk	Up
1.06449	4.88982	14.3841	0.000149056	0.000504673	Ing5	Up
1.26897	6.84142	11.7908	0.000595226	0.00173946	Ppip5k2	Up
-1.17423	3.60716	10.1169	0.00146917	0.00387968	Gin1	Down
-3.58428	4.18702	52.9872	3.3573e-13	6.15302e-12	Rnf152	Down
-0.989334	5.29976	13.3737	0.00025518	0.000818245	Relch	Down
2.97629	3.2604	33.6271	6.6755e-09	5.65794e-08	Tnfrsf11a	Up
-4.25646	2.91794	52.1673	5.09671e-13	9.09289e-12	Serpinb8	Down
2.30737	6.25911	64.7033	8.70681e-16	2.35384e-14	Nifk	Up
0.937048	5.96096	8.92394	0.00281457	0.0069306	Clasp1	Up
2.18326	5.30254	12.0968	0.000505073	0.00150862	Ptpn4	Up
7.22021	-0.50604	23.6807	1.13717e-06	6.30063e-06	Cfap221	Up
-1.52883	8.7113	12.9694	0.000316632	0.00099384	Dbi	Down
-5.02895	5.68634	9.21707	0.00239769	0.00601105	Marco	Down
-3.64097	7.48324	93.6063	3.84955e-22	2.72174e-20	Insig2	Down
2.3842	5.82277	45.3943	1.611e-11	2.22016e-10	Ddx18	Up
1.05404	7.84419	9.81355	0.0017323	0.0044938	Actr3	Up
4.66817	-0.072421	11.4399	0.000718819	0.00205136	Lypd1	Up
1.47219	1.881	8.82652	0.00296884	0.00726105	Nckap5	Up
-1.17378	6.26508	9.3897	0.00218207	0.00551557	Ccnt2	Down
1.46965	3.42299	17.2974	3.19617e-05	0.000126733	Zranb3	Up
1.16148	6.57757	11.7447	0.000610154	0.00177866	R3hdm1	Up
5.19018	7.11786	170.426	5.97117e-39	3.83023e-36	Mcm6	Up
0.982231	6.85872	8.30491	0.00395381	0.00939962	Dars	Up
-3.59662	3.41641	23.6222	1.17225e-06	6.4823e-06	Cd55	Down
-3.59468	8.3718	25.209	5.1441e-07	3.05015e-06	C4bp	Down
-2.33441	3.60278	24.5199	7.35468e-07	4.23111e-06	Pfkfb2	Down
-1.1807	4.38278	8.92884	0.00280702	0.00691442	Yod1	Down
-6.6465	8.94963	44.608	2.40706e-11	3.1687e-10	Pigr	Down
-4.04888	-0.321404	25.4898	4.44727e-07	2.67976e-06	Fcmr	Down
4.12402	3.7535	38.7602	4.79211e-10	5.03547e-09	Dyrk3	Up
-3.19079	5.71855	36.3058	1.68664e-09	1.60607e-08	Ikbke	Down
-3.64191	6.19951	28.3451	1.01503e-07	6.9299e-07	Pm20d1	Down
-1.48131	3.52292	18.4485	1.74562e-05	7.4114e-05	Rab29	Down
1.72275	7.77529	17.5299	2.82817e-05	0.000113675	Nucks1	Up
-4.55169	4.9814	211.349	6.97449e-48	1.6404e-44	Slc45a3	Down
-1.02785	5.8704	15.1777	9.78541e-05	0.000345835	Elk4	Down
-5.87038	2.19277	49.6898	1.80078e-12	2.93788e-11	Klhdc8a	Down
-2.60033	4.07171	11.9764	0.000538779	0.00159297	Nuak2	Down
-2.26598	3.38265	15.6861	7.47709e-05	0.000270721	Tmcc2	Down
-1.30213	4.61826	10.8194	0.00100442	0.00277006	Dstyk	Down
-3.24504	6.31447	73.8133	8.58653e-18	3.03692e-16	Plekha6	Down
1.76082	5.8124	25.6842	4.02103e-07	2.4368e-06	Snrpe	Up
-3.80683	0.569869	15.8848	6.73173e-05	0.000247198	Lax1	Down
-0.8206	6.92694	9.01859	0.00267248	0.00661882	Tmem183a	Down
1.32174	5.4192	21.6644	3.24761e-06	1.62519e-05	Cyb5r1	Up
-1.82345	5.83763	37.2112	1.06003e-09	1.0483e-08	Kdm5b	Down
4.05728	3.02841	46.0087	1.17728e-11	1.65971e-10	Ube2t	Up
3.01332	4.18206	14.4615	0.000143052	0.000487031	Elf3	Up
1.34857	6.11319	22.5353	2.06322e-06	1.07918e-05	Timm17a	Up
1.09476	6.74588	12.137	0.000494318	0.00147981	Ipo9	Up
3.08759	5.1409	12.7937	0.000347787	0.00108081	Lad1	Up
-4.91181	3.49032	10.1268	0.00146128	0.00386245	Pkp1	Down
5.4001	-0.17449	9.63577	0.00190824	0.00490155	Mroh3	Up
4.43723	4.55622	51.9867	5.58788e-13	9.93151e-12	Inava	Up
5.83284	3.82453	109.377	1.34176e-25	1.63232e-23	Kif14	Up
5.58189	4.70174	71.9391	2.21937e-17	7.31771e-16	Aspm	Up
-5.3525	5.62947	50.6954	1.07873e-12	1.81011e-11	Cfhr1	Down
-3.52506	6.56431	30.3212	3.66098e-08	2.68942e-07	Gm4788	Down
-4.73679	8.82969	87.8187	7.17365e-21	4.09857e-19	Cfh	Down
-2.50237	0.817568	9.07866	0.0025861	0.00642858	Kcnt2	Down
1.10265	6.00395	8.5522	0.00345106	0.00830372	Cdc73	Up
2.00102	5.75783	31.1452	2.39433e-08	1.82445e-07	Uchl5	Up
1.65494	8.00467	24.6442	6.89529e-07	3.98633e-06	Tpr	Up
-1.66436	6.4381	20.7287	5.29157e-06	2.52791e-05	Prg4	Down
1.3666	8.01111	18.2998	1.88723e-05	7.95477e-05	Ivns1abp	Up
-2.55044	3.6971	35.4528	2.61301e-09	2.41485e-08	1700025G04Rik	Down
2.4728	1.46833	14.9103	0.000112744	0.000392947	Colgalt2	Up
-1.15623	5.34537	9.03941	0.00264221	0.00655422	Rgl1	Down
2.42413	7.83119	25.9413	3.51964e-07	2.15578e-06	Lamc1	Up
5.3598	-0.154171	23.1049	1.53402e-06	8.27209e-06	Shcbp1l	Up
2.00507	7.82004	34.6333	3.98041e-09	3.54843e-08	Dhx9	Up
2.66586	5.99955	15.4727	8.37035e-05	0.000300337	Rgs16	Up
-2.80308	8.77266	31.9517	1.58057e-08	1.25168e-07	Glul	Down
-1.87863	3.6795	13.5684	0.000230029	0.000745389	Mr1	Down
-1.18309	4.71464	12.4336	0.000421672	0.00128524	Stx6	Down
-1.72921	8.24155	22.9912	1.62741e-06	8.71573e-06	Qsox1	Down
1.75014	6.67625	18.1535	2.03796e-05	8.49872e-05	Soat1	Up
2.12811	6.78981	32.0606	1.49438e-08	1.18944e-07	Abl2	Up
-1.87328	4.25669	12.196	0.000478922	0.00143891	Tor3a	Down
-1.74488	4.73375	34.6232	4.00103e-09	3.56455e-08	Cryzl2	Down
-2.45468	6.76079	99.8979	1.60462e-23	1.46093e-21	Sec16b	Down
-3.86078	4.39502	50.7808	1.0328e-12	1.74759e-11	4930523C07Rik	Down
2.11307	6.81637	28.6076	8.86337e-08	6.11937e-07	Cacybp	Up
-2.24577	10.2651	9.84115	0.00170651	0.00443503	Serpinc1	Down
-1.12008	4.29871	11.4589	0.000711529	0.00203508	Zbtb37	Down
1.78935	5.31169	50.7705	1.03824e-12	1.75126e-11	Dars2	Up
1.34485	3.8136	12.0062	0.000530246	0.00157103	Cenpl	Up
-3.16551	1.2796	17.4347	2.9735e-05	0.000119008	Dnm3	Down
1.87548	4.961	43.8628	3.52218e-11	4.49819e-10	Eef1aknmt	Up
1.69624	8.14657	22.7511	1.84395e-06	9.76428e-06	Prrc2c	Up
-4.7176	4.56289	29.5976	5.31695e-08	3.80877e-07	Fmo2	Down
-10.4668	6.26664	24.1149	9.07537e-07	5.12286e-06	Fmo3	Down
2.25432	5.82407	18.8665	1.40192e-05	6.09671e-05	Prrx1	Up
1.36103	4.5804	11.6737	0.000633894	0.00183875	Kifap3	Up
4.19045	3.48531	50.8211	1.01181e-12	1.71619e-11	BC055324	Up
-4.14182	8.39743	31.4748	2.02048e-08	1.5598e-07	F5	Down
-1.38957	6.73532	22.5327	2.06594e-06	1.0802e-05	Slc19a2	Down
1.53602	3.63494	14.5036	0.000139889	0.000478109	Nme7	Up
0.851963	5.34253	13.5812	0.000228456	0.000740974	Tiprl	Up
-1.3971	5.64125	21.303	3.92111e-06	1.92602e-05	Dcaf6	Down
-1.43099	6.87642	12.0326	0.000522772	0.00155134	Mpc2	Down
2.14838	5.50334	29.2053	6.51013e-08	4.58896e-07	Mpzl1	Up
-2.11852	3.43514	23.3772	1.3315e-06	7.28301e-06	Rcsd1	Down
-1.94607	8.0116	46.2804	1.02484e-11	1.45645e-10	Creg1	Down
4.09179	7.30928	109.033	1.59621e-25	1.87714e-23	Uck2	Up
-5.32271	2.56201	35.7255	2.27172e-09	2.12308e-08	Rxrg	Down
-2.06019	5.66256	30.2421	3.81348e-08	2.79128e-07	Pbx1	Down
5.43222	4.04796	65.4079	6.08933e-16	1.67184e-14	Nuf2	Up
2.97556	1.2493	8.52774	0.00349774	0.00840465	Sh2d1b1	Up
2.9072	4.49523	21.6367	3.29492e-06	1.64478e-05	Olfml2b	Up
-4.02472	6.25798	50.3848	1.2637e-12	2.10299e-11	Fcgr2b	Down
-4.71387	2.88961	29.0933	6.89754e-08	4.85234e-07	Pcp4l1	Down
-5.00742	7.77939	22.3607	2.25953e-06	1.16972e-05	Nr1i3	Down
-2.90162	10.5504	12.1973	0.000478577	0.00143818	Apoa2	Down
3.03707	4.71148	12.6544	0.000374675	0.00115421	Adamts4	Up
-2.1188	5.45895	27.1364	1.89593e-07	1.2324e-06	Ppox	Down
-1.37405	4.99654	21.4488	3.63403e-06	1.80005e-05	Usp21	Down
-1.14848	5.21285	21.5876	3.38033e-06	1.68444e-05	Dedd	Down
-1.63291	6.36905	46.0636	1.14476e-11	1.6171e-10	Nit1	Down
-0.714927	5.51118	8.20623	0.00417468	0.00987315	Usf1	Down
-2.12841	5.15624	11.0043	0.000908983	0.00253209	Tstd1	Down
-0.909	7.29108	12.5247	0.000401611	0.0012294	F11r	Down
-2.48736	2.15574	35.0873	3.15247e-09	2.87202e-08	Alyref2	Down
-0.964603	6.78963	15.7089	7.38749e-05	0.000267725	Pex19	Down
1.91683	6.25964	23.7012	1.12512e-06	6.24229e-06	Igsf8	Up
2.47201	8.41315	73.358	1.08145e-17	3.73671e-16	Tagln2	Up
-2.66014	3.81205	53.6036	2.45315e-13	4.57922e-12	Dusp23	Down
-3.50943	7.55015	28.6017	8.89053e-08	6.12912e-07	Crp	Down
-4.05026	7.83374	25.1392	5.33363e-07	3.1493e-06	Apcs	Down
-5.52897	1.1002	13.6027	0.000225865	0.000733526	Ackr1	Down
-4.24562	4.09697	10.1539	0.00143999	0.00381046	Cadm3	Down
-2.3593	3.01795	9.65591	0.00188743	0.00485783	Aim2	Down
-3.03939	2.08926	11.6147	0.000654338	0.00189067	Ifi213	Down
-1.15098	3.80485	8.3438	0.00387006	0.00922071	Ifi204	Down
-3.23796	3.90318	24.5709	7.16249e-07	4.13065e-06	Mndal	Down
-2.51865	4.02286	20.5666	5.75926e-06	2.72277e-05	Ifi203	Down
-4.57326	4.30296	15.087	0.000102668	0.000361041	Grem2	Down
-3.04618	7.16061	27.109	1.92305e-07	1.24773e-06	Kmo	Down
3.20174	1.65841	24.1463	8.92879e-07	5.0482e-06	Opn3	Up
1.85577	4.20548	12.8388	0.000339507	0.00105788	Chml	Up
6.80488	4.32688	100.527	1.16823e-23	1.07752e-21	Exo1	Up
-2.10952	4.71777	24.4112	7.78137e-07	4.46385e-06	Cox20	Down
2.15921	3.71018	27.0919	1.94014e-07	1.25651e-06	Smyd3	Up
-1.09667	4.67303	16.0867	6.05084e-05	0.000224591	Cnst	Down
-1.71543	8.28697	12.4763	0.000412141	0.00125918	Coq8a	Down
-3.14219	7.61537	44.8734	2.10198e-11	2.81434e-10	Psen2	Down
2.628	7.31174	58.0721	2.52682e-14	5.46073e-13	Parp1	Up
2.93342	4.10381	37.8652	7.58063e-10	7.74641e-09	Lin9	Up
0.767774	5.17384	8.30656	0.00395021	0.00939265	Sde2	Up
2.20595	5.00437	38.2279	6.29469e-10	6.51729e-09	Pycr2	Up
-2.93823	7.64894	44.4188	2.6513e-11	3.46116e-10	Ephx1	Down
-3.81871	1.80796	17.1163	3.51596e-05	0.00013821	9130409I23Rik	Down
1.00411	6.07502	21.5761	3.40067e-06	1.69397e-05	Nvl	Up
2.50311	6.28956	82.0564	1.3226e-19	6.20082e-18	Lbr	Up
4.21951	4.47099	26.1252	3.19976e-07	1.97124e-06	Enah	Up
0.978748	5.57335	11.0224	0.000900152	0.00251046	Trp53bp2	Up
-1.11559	7.41765	18.3116	1.8756e-05	7.9152e-05	Capn2	Down
-4.71068	1.18352	39.1563	3.91191e-10	4.17902e-09	Susd4	Down
-1.94869	2.36867	9.23802	0.00237042	0.00594796	Tlr5	Down
-1.47667	7.47901	20.3999	6.28317e-06	2.9448e-05	Mia3	Down
-4.41725	0.734	24.0083	9.59228e-07	5.38664e-06	Hhipl2	Down
-1.47701	4.48684	10.0041	0.00156189	0.00409614	Dusp10	Down
-3.53536	0.343417	17.4704	2.91822e-05	0.000116894	1700056E22Rik	Down
-2.55556	2.88535	17.7474	2.52256e-05	0.000102645	Hlx	Down
-4.97866	7.28269	37.2569	1.03547e-09	1.02689e-08	Mtarc1	Down
1.50322	7.17949	17.1022	3.5422e-05	0.000139047	Iars2	Up
1.3123	6.73935	9.09919	0.00255723	0.00636242	Bpnt1	Up
1.67171	8.37023	27.3554	1.69292e-07	1.11118e-06	Eprs	Up
-6.38813	6.07286	65.7825	5.03544e-16	1.39955e-14	Slc30a10	Down
2.54898	4.72546	40.4137	2.05496e-10	2.29609e-09	Rrp15	Up
-4.14088	0.909843	10.5467	0.00116393	0.00315752	Esrrg	Down
1.41262	5.8811	19.5178	9.96676e-06	4.46937e-05	Kctd3	Up
6.59153	5.46817	81.7574	1.53856e-19	7.16572e-18	Cenpf	Up
1.79758	6.09441	49.7716	1.7273e-12	2.82781e-11	Smyd2	Up
2.10282	4.66451	47.5599	5.335e-12	8.0093e-11	Flvcr1	Up
-1.57041	2.96753	16.0934	6.0293e-05	0.000223968	Tatdn3	Down
4.78781	3.35815	57.8065	2.89212e-14	6.19327e-13	Nsl1	Up
-4.35404	0.999884	24.3001	8.24364e-07	4.70037e-06	Batf3	Down
2.87844	5.20607	12.2389	0.000468024	0.00141097	Atf3	Up
1.38616	3.67203	15.9633	6.45838e-05	0.000238214	Pacc1	Up
-0.984828	7.32582	17.6783	2.61593e-05	0.000106131	Ppp2r5a	Down
6.29863	4.99205	112.058	3.46977e-26	4.53383e-24	Dtl	Up
1.2343	6.05975	27.505	1.56686e-07	1.0347e-06	Ints7	Up
6.14023	5.54153	81.2303	2.00892e-19	9.20451e-18	Nek2	Up
-1.54342	3.35597	10.2257	0.001385	0.0036815	Traf5	Down
3.55094	2.13703	14.661	0.000128678	0.000443013	Sertad4	Up
10.7953	3.03721	49.3495	2.14185e-12	3.41921e-11	Syt14	Up
1.17849	4.73023	17.8072	2.44458e-05	9.98781e-05	Utp25	Up
-2.26192	5.22089	23.4655	1.27173e-06	6.99127e-06	Irf6	Down
-5.25804	8.32901	60.0765	9.12433e-15	2.08691e-13	Hsd11b1	Down
-3.09665	6.44425	15.9267	6.58439e-05	0.000242292	G0s2	Down
-2.29495	1.32359	9.5524	0.00199688	0.00509398	Cd46	Down
-1.14502	4.38407	10.2596	0.00135978	0.00362128	Fam171a1	Down
2.93688	3.23949	20.5683	5.75396e-06	2.72118e-05	Suv39h2	Up
1.75488	5.34696	38.1302	6.61786e-10	6.82004e-09	Hspa14	Up
1.44445	6.19663	22.169	2.49674e-06	1.27845e-05	Sephs1	Up
-2.42467	8.98557	24.6409	6.90696e-07	3.99144e-06	Phyh	Down
-3.66108	6.00309	61.2738	4.96653e-15	1.18391e-13	Optn	Down
-1.54145	6.83224	11.6489	0.00064241	0.00186001	Camk1d	Down
1.94787	5.92324	63.0971	1.96762e-15	4.97618e-14	Nudt5	Up
-3.10145	4.06599	27.9017	1.27641e-07	8.54085e-07	Proser2	Down
-1.38904	6.34226	13.7597	0.000207744	0.00068052	Echdc3	Down
-1.1857	4.44743	8.63233	0.00330249	0.00798983	Celf2	Down
-1.11758	3.81682	8.41192	0.00372769	0.0089116	Kin	Down
2.36625	5.75325	20.0899	7.3887e-06	3.40304e-05	Pfkfb3	Up
1.31985	6.51816	24.2052	8.6597e-07	4.90983e-06	Rbm17	Up
-1.77865	5.091	16.1675	5.79794e-05	0.000216285	Il15ra	Down
-1.98199	5.17831	12.6643	0.000372708	0.00114915	Ankrd16	Down
-1.04531	4.99564	23.4613	1.27453e-06	7.00394e-06	Mindy3	Down
12.686	5.06868	131.507	1.91801e-30	4.29633e-28	Cubn	Up
1.76795	3.13215	21.5103	3.5193e-06	1.74889e-05	Trdmt1	Up
1.78549	4.6229	22.8913	1.71425e-06	9.14268e-06	Hacd1	Up
-1.45514	6.45225	21.052	4.46998e-06	2.16994e-05	Mrc1	Down
1.6675	1.31634	9.54297	0.00200717	0.00511746	Skida1	Up
-0.852464	5.86316	8.32246	0.00391578	0.00932158	Commd3	Down
-1.80626	3.66181	16.9674	3.80272e-05	0.000148325	Msrb2	Down
2.65869	4.46698	29.0167	7.17562e-08	5.02504e-07	Pdss1	Up
-1.8579	7.06148	37.7526	8.03085e-10	8.1592e-09	Acbd5	Down
4.05814	3.91741	46.4134	9.57597e-12	1.37613e-10	Mastl	Up
-3.60461	3.61454	24.7542	6.51282e-07	3.7776e-06	Hnmt	Down
-1.8341	4.2725	17.4116	3.00986e-05	0.000120224	Psd4	Down
10.8942	3.26826	28.1166	1.14221e-07	7.73085e-07	Cacna1b	Up
2.75495	5.66649	57.8219	2.8696e-14	6.15437e-13	Zmynd19	Up
-1.22683	7.11868	21.1509	4.24499e-06	2.07285e-05	Pnpla7	Down
-3.7332	6.97128	101.168	8.45063e-24	7.95035e-22	Nsmf	Down
-5.05143	6.73246	31.9065	1.61771e-08	1.27966e-07	Entpd8	Down
-1.15484	3.09413	9.12173	0.0025259	0.00629447	Tmem203	Down
1.69078	4.10511	20.0583	7.51161e-06	3.45515e-05	Tprn	Up
3.07057	5.68126	43.2079	4.92217e-11	6.11997e-10	Uap1l1	Up
6.52194	3.47398	42.5753	6.8014e-11	8.23875e-10	Sapcd2	Up
-1.35212	5.20801	12.8619	0.000335331	0.00104602	Npdc1	Down
-2.39974	6.54696	33.5457	6.96101e-09	5.87874e-08	Abca2	Down
-6.23097	5.76113	88.145	6.08288e-21	3.53257e-19	Paxx	Down
-7.6677	-0.956879	22.2225	2.42816e-06	1.24831e-05	Lcn12	Down
-6.3506	7.55324	43.7165	3.79566e-11	4.82127e-10	C8g	Down
-0.976397	4.84194	16.272	5.48696e-05	0.000205827	Traf2	Down
-1.87217	7.25809	18.2586	1.92853e-05	8.10224e-05	Edf1	Down
-3.16866	5.45351	20.0628	7.49391e-06	3.44813e-05	Fcna	Down
1.18918	5.78297	10.2622	0.00135781	0.003617	Camsap1	Up
1.43493	5.18851	35.1383	3.07101e-09	2.80143e-08	Ubac1	Up
-1.3992	5.28612	8.43405	0.00368259	0.00881354	Nacc2	Down
-1.22552	6.14721	20.1884	7.01767e-06	3.25447e-05	Tmem250-ps	Down
1.72724	4.81366	22.7147	1.87921e-06	9.93611e-06	Qsox2	Up
-1.04001	6.10083	14.4497	0.000143952	0.000489625	Entr1	Down
1.11588	7.51657	14.5543	0.000136174	0.000466657	Pmpca	Up
-1.39142	4.6153	18.2552	1.93196e-05	8.11181e-05	Inpp5e	Down
-2.04925	7.67477	34.3225	4.66947e-09	4.09544e-08	Agpat2	Down
4.16406	2.20553	25.3028	4.89987e-07	2.92376e-06	Dipk1b	Up
1.25984	5.03233	19.1489	1.2091e-05	5.31719e-05	Surf6	Up
0.893546	5.65295	16.5764	4.6728e-05	0.000178609	Rexo4	Up
-4.18082	1.57271	33.335	7.75742e-09	6.50462e-08	Adamts13	Down
-1.05711	9.17353	8.42222	0.00370662	0.00886423	Sardh	Down
1.25778	6.46694	20.3946	6.30064e-06	2.95201e-05	Wdr5	Up
-1.21584	8.09693	8.56197	0.00343259	0.00826491	Rxra	Down
-2.16207	3.9147	10.3367	0.00130414	0.00349349	Olfm1	Down
1.33535	6.11428	8.40642	0.00373898	0.00893405	Gtf3c4	Up
1.11949	4.31069	14.1944	0.000164857	0.000552702	Ddx31	Up
-2.98183	1.08271	17.183	3.39456e-05	0.000133922	Ntng2	Down
1.11134	4.17189	12.4571	0.000416413	0.0012703	Coq4	Up
0.908142	5.0841	9.05293	0.00262274	0.00651049	Urm1	Up
2.19251	4.4259	48.207	3.8352e-12	5.89568e-11	Wdr34	Up
2.66058	8.3385	61.764	3.87189e-15	9.38833e-14	Set	Up
2.01827	4.32273	40.5978	1.87017e-10	2.10113e-09	Pkn3	Up
-1.18385	5.29841	29.2532	6.35107e-08	4.49255e-07	Zer1	Down
1.66145	5.76017	43.7285	3.7724e-11	4.79604e-10	Spout1	Up
-1.66904	7.70989	16.086	6.05301e-05	0.000224595	Kyat1	Down
-0.975336	4.68379	10.0091	0.00155769	0.00408666	Lrrc8a	Down
-3.60624	1.79806	18.2857	1.90127e-05	8.00438e-05	Phyhd1	Down
2.37631	6.55167	59.2192	1.41052e-14	3.14956e-13	Nup188	Up
-1.43485	5.66804	15.4715	8.37603e-05	0.000300464	Sh3glb2	Down
-1.96912	5.86336	54.3927	1.64172e-13	3.16934e-12	Miga2	Down
-1.14145	4.75079	11.5247	0.000686758	0.00197197	Dolpp1	Down
-2.31271	6.1199	60.1618	8.73707e-15	2.00484e-13	Crat	Down
7.48263	-0.103963	28.7308	8.31694e-08	5.76467e-07	1700001O22Rik	Up
1.80699	5.14591	26.1663	3.13245e-07	1.93373e-06	Ntmt1	Up
-3.40996	5.82115	15.8904	6.71186e-05	0.000246597	Ptges	Down
-1.46177	5.69026	18.1948	1.99423e-05	8.33444e-05	Fnbp1	Down
1.54129	6.2898	23.7009	1.12531e-06	6.24229e-06	Fubp3	Up
2.09096	5.59849	33.3143	7.84023e-09	6.57015e-08	Exosc2	Up
3.56998	4.52699	14.6255	0.000131127	0.000450672	Aif1l	Up
1.68465	6.19081	27.1199	1.91216e-07	1.24123e-06	Nup214	Up
3.88351	4.03902	53.3175	2.83771e-13	5.23474e-12	Fam78a	Up
-1.5585	5.20457	25.2896	4.9337e-07	2.93898e-06	Uck1	Down
-1.01372	6.0965	9.92309	0.00163218	0.00425756	Ciz1	Down
-2.74306	4.68421	31.5735	1.9203e-08	1.48816e-07	1110008P14Rik	Down
-3.11145	6.84311	64.6789	8.81535e-16	2.37409e-14	Slc25a25	Down
-3.17941	5.08784	49.0998	2.43261e-12	3.84854e-11	Fam102a	Down
4.31006	5.86032	126.184	2.80226e-29	5.40274e-27	St6galnac4	Up
-1.71293	5.66712	28.5325	9.21403e-08	6.3305e-07	St6galnac6	Down
-2.67322	6.35236	25.3821	4.70262e-07	2.82037e-06	Eng	Down
-1.68745	7.35283	19.738	8.88189e-06	4.02509e-05	Fpgs	Down
-3.12835	3.91333	50.5431	1.16579e-12	1.94924e-11	Sh2d3c	Down
-1.32684	5.78133	21.5892	3.37746e-06	1.6836e-05	Tor2a	Down
-1.58113	4.8564	16.7978	4.15806e-05	0.000160587	Stxbp1	Down
-1.14804	4.19819	10.9412	0.000940487	0.00260698	Lrsam1	Down
-2.41519	3.98562	50.0799	1.47609e-12	2.44204e-11	Slc2a8	Down
1.25793	6.83119	8.57768	0.00340308	0.00820227	Angptl2	Up
-1.19283	5.29609	23.8204	1.05754e-06	5.88931e-06	Zbtb43	Down
1.42024	4.4637	12.2065	0.000476239	0.00143176	Mvb12b	Up
1.38055	3.34182	12.0882	0.000507428	0.00151454	Pbx3	Up
1.4511	4.6439	22.2148	2.43794e-06	1.25288e-05	Rabepk	Up
-3.78201	5.38919	40.1087	2.40211e-10	2.65752e-09	Cutal	Down
-1.9873	9.48673	13.9722	0.000185534	0.000614902	Hc	Down
-2.06865	7.63923	12.3434	0.00044255	0.00134163	AI182371	Down
3.99098	8.0962	71.0185	3.53893e-17	1.14545e-15	Gsn	Up
-2.1942	5.92917	17.415	3.00453e-05	0.000120045	Ptgs1	Down
-0.902895	5.33389	9.08717	0.00257409	0.0064021	Dennd1a	Down
-4.69601	1.27202	31.3247	2.18283e-08	1.67596e-07	Lhx2	Down
-2.42013	6.49883	17.4816	2.90109e-05	0.000116307	Kynu	Down
1.76284	4.04082	41.518	1.16789e-10	1.35426e-09	Gtdc1	Up
-2.23116	4.29194	50.6267	1.11714e-12	1.87234e-11	Nmi	Down
1.25375	5.87384	8.2351	0.00410879	0.0097369	Rif1	Up
-5.63929	4.76363	146.585	9.66989e-34	3.1014e-31	Neb	Down
-1.54664	5.55179	14.5995	0.000132947	0.000456706	Fmnl2	Down
1.40165	7.33427	15.1922	9.71026e-05	0.000343437	Prpf40a	Up
2.56103	1.761	15.4045	8.67803e-05	0.000310115	Nr4a2	Up
-3.66637	6.04676	91.7677	9.74749e-22	6.42788e-20	Upp2	Down
-1.93759	7.05231	30.7061	3.00215e-08	2.25114e-07	Cd302	Down
2.65484	5.12567	15.6854	7.47975e-05	0.000270721	Ly75	Up
-3.01314	2.93559	42.4762	7.15484e-11	8.61511e-10	Pla2r1	Down
-0.852991	4.94787	8.91258	0.00283213	0.00697141	Tank	Down
-1.51411	6.34863	10.2309	0.00138106	0.00367242	Dpp4	Down
-1.46973	5.24725	10.6942	0.00107474	0.00293985	Ifih1	Down
5.09841	1.17505	31.5341	1.95972e-08	1.51427e-07	Scn2a	Up
1.84973	2.40066	11.11	0.000858633	0.00240407	Galnt3	Up
-5.50296	3.73076	37.6227	8.58379e-10	8.64628e-09	B3galt1	Down
2.48337	4.32675	30.4593	3.4094e-08	2.52829e-07	Stk39	Up
-1.519	4.77671	11.3578	0.000751306	0.00213845	Nostrin	Down
4.15004	5.04176	52.2446	4.90006e-13	8.77533e-12	Spc25	Up
7.01626	2.23478	15.6235	7.72898e-05	0.000278983	Lrp2	Up
1.02984	6.30882	16.6709	4.44582e-05	0.000170534	Ppig	Up
-1.53851	4.29095	21.5912	3.37403e-06	1.68249e-05	Phospho2	Down
1.37521	7.3685	25.2726	4.9774e-07	2.95752e-06	Ssb	Up
-7.705	-0.319567	27.9259	1.26049e-07	8.45439e-07	Sp5	Down
1.15393	4.27695	20.702	5.36598e-06	2.55999e-05	Mettl8	Up
1.25984	5.33834	22.1811	2.481e-06	1.27177e-05	Dcaf17	Up
5.69779	2.03177	13.8532	0.000197659	0.000651873	Cybrd1	Up
1.22156	5.21457	8.67373	0.0032283	0.0078305	Slc25a12	Up
2.84488	5.48312	45.0475	1.92313e-11	2.58961e-10	Hat1	Up
-2.00294	6.11899	13.4041	0.000251081	0.000806017	Metap1d	Down
-4.1136	6.31706	35.7268	2.27021e-09	2.12308e-08	Rapgef4	Down
1.70338	5.91372	14.9321	0.000111451	0.000388989	Map3k20	Up
4.10963	5.13976	62.4985	2.66645e-15	6.63651e-14	Cdca7	Up
1.45925	6.57185	16.5685	4.69242e-05	0.000179214	Ola1	Up
-1.1927	5.61149	22.9493	1.66328e-06	8.89097e-06	Scrn3	Down
1.18807	8.3996	18.7384	1.49936e-05	6.4667e-05	Hnrnpa3	Up
-1.08661	7.32645	8.73935	0.00311416	0.00757708	Nfe2l2	Down
2.20774	6.46213	45.2541	1.73061e-11	2.36421e-10	Agps	Up
-1.81488	1.92521	18.2031	1.98558e-05	8.30484e-05	Ttc30b	Down
1.2533	4.68831	15.1553	9.90217e-05	0.000349611	Rbm45	Up
-1.34096	3.47788	9.3434	0.0022379	0.00564354	Fkbp7	Down
-5.17133	4.50636	78.6625	7.36802e-19	3.1131e-17	Ccdc141	Down
1.1152	5.3174	17.678	2.61641e-05	0.000106131	Cwc22	Up
-1.46711	1.98788	8.78873	0.00303097	0.00739506	Cerkl	Down
2.6146	3.34622	21.127	4.29829e-06	2.09525e-05	Pde1a	Up
1.18822	4.15028	10.7264	0.0010562	0.00289984	Nup35	Up
1.1916	6.67842	18.7651	1.47847e-05	6.39027e-05	Zc3h15	Up
-3.1812	3.07646	23.1884	1.46882e-06	7.97845e-06	Fam171b	Down
-2.57789	4.56342	32.8833	9.78618e-09	8.09037e-08	Calcrl	Down
-0.989352	5.73162	10.8225	0.00100274	0.00276597	Ctnnd1	Down
1.77924	4.40245	11.8936	0.000563276	0.00165741	Selenoh	Up
-5.31349	0.849398	35.752	2.24106e-09	2.09721e-08	Gm19426	Down
-5.15746	9.22782	55.8111	7.97796e-14	1.61066e-12	Serping1	Down
-2.39708	6.18872	39.4239	3.41101e-10	3.67451e-09	Ube2l6	Down
-2.24925	5.52525	59.7459	1.07929e-14	2.45264e-13	Slc43a3	Down
-3.41126	0.770033	16.0442	6.18804e-05	0.000229021	P2rx3	Down
2.52382	7.74106	33.8223	6.03841e-09	5.17389e-08	Ssrp1	Up
-2.77393	6.57475	61.9658	3.49479e-15	8.53262e-14	Tnks1bp1	Down
3.69431	1.8143	8.74285	0.00310819	0.00756384	Aplnr	Up
4.85442	1.12267	10.2805	0.00134446	0.00358857	Lrrc55	Up
-4.64037	3.18838	28.2627	1.05917e-07	7.18953e-07	Olfr1033	Down
-6.73589	1.81358	41.7189	1.05384e-10	1.23622e-09	Olfr1034	Down
2.18554	5.94203	42.113	8.61506e-11	1.02509e-09	Nup160	Up
-0.827107	4.32194	8.87045	0.00289824	0.00711304	Kbtbd4	Down
1.07594	7.8998	8.23766	0.004103	0.00972482	Celf1	Up
-1.7194	3.96875	8.96376	0.00275388	0.00679775	Spi1	Down
-1.14445	4.95465	14.9807	0.000108614	0.000379962	Madd	Down
-2.2796	6.40177	40.6571	1.81424e-10	2.04494e-09	Nr1h3	Down
-1.59253	6.43611	41.5691	1.13775e-10	1.32584e-09	Acp2	Down
-3.37145	5.56765	183.485	8.40699e-42	7.9093e-39	Pacsin3	Down
-0.866925	7.204	9.56313	0.00198524	0.00507163	Arfgap2	Down
1.60057	2.80156	15.2655	9.34063e-05	0.000331944	1110051M20Rik	Up
2.45059	6.80313	35.2942	2.83478e-09	2.59601e-08	Ckap5	Up
-2.04809	10.1411	10.3917	0.00126584	0.00340258	F2	Down
-1.40759	4.57681	10.6668	0.00109076	0.00297964	Zfp408	Down
1.4191	6.53283	25.9482	3.50697e-07	2.14895e-06	Arhgap1	Up
0.859532	7.3238	11.487	0.000700852	0.0020078	Dgkz	Up
-1.70196	5.26581	30.9422	2.65828e-08	2.01146e-07	Phf21a	Down
3.89051	3.94199	29.5044	5.57904e-08	3.98438e-07	Large2	Up
-2.79784	5.70067	79.2618	5.44007e-19	2.32637e-17	Pex16	Down
-2.90312	1.15322	14.4664	0.000142684	0.000486131	1700029I15Rik	Down
1.06565	6.02903	14.8115	0.000118807	0.00041174	Slc35c1	Up
-2.61149	1.25032	14.6269	0.000131028	0.000450441	Prdm11	Down
-1.7988	7.17395	29.8009	4.78765e-08	3.45593e-07	Cd82	Down
-2.77204	2.90565	31.232	2.28959e-08	1.75126e-07	Accs	Down
-3.04254	2.2138	20.655	5.49932e-06	2.61477e-05	Gm13889	Down
-4.75757	0.9565	26.526	2.60012e-07	1.63568e-06	Lrrc4c	Down
1.82643	5.2126	14.3373	0.000152803	0.000516369	Ldlrad3	Up
6.09062	1.02837	12.0967	0.000505119	0.00150862	Fjx1	Up
-2.43482	2.9364	10.6302	0.00111258	0.00303338	Pamr1	Down
-7.40632	5.90291	47.0274	7.00005e-12	1.02794e-10	Slc1a2	Down
-1.31599	4.02969	13.3904	0.000252916	0.000811723	Apip	Down
-2.458	10.3038	43.3093	4.67369e-11	5.82128e-10	Cat	Down
1.16623	6.43661	14.8711	0.000115112	0.00040041	Nat10	Up
-3.3161	1.31027	20.6839	5.41707e-06	2.58001e-05	Cd59b	Down
-2.93527	4.82516	44.7651	2.22148e-11	2.95472e-10	Cd59a	Down
2.05812	6.50015	24.1177	9.06245e-07	5.11762e-06	Qser1	Up
5.06782	4.75793	15.5982	7.83308e-05	0.000282567	Prrg4	Up
1.4159	6.96552	22.0587	2.6444e-06	1.34673e-05	Eif3m	Up
-2.11503	3.19028	11.9536	0.000545407	0.00161021	Them7	Down
1.46464	5.83995	9.41513	0.00215202	0.0054503	Rcn1	Up
-5.12541	-0.136922	8.57502	0.00340807	0.00821138	Mpped2	Down
4.569	3.75987	41.5991	1.12046e-10	1.30796e-09	Kif18a	Up
3.85185	3.89079	71.9392	2.21928e-17	7.31771e-16	Ccdc34	Up
-2.03421	5.94798	9.99252	0.00157178	0.00411825	Bbox1	Down
5.22766	5.56787	142.834	6.39049e-33	1.80365e-30	Lpcat4	Up
1.47269	6.17432	15.9911	6.3641e-05	0.000235105	Nop10	Up
-1.42814	4.23727	24.9154	5.99028e-07	3.50331e-06	Slc12a6	Down
1.1886	4.47804	13.175	0.000283711	0.000899108	Katnbl1	Up
1.46424	4.75271	17.0909	3.56323e-05	0.000139795	Aven	Up
-1.59192	4.83509	11.1951	0.00082015	0.00231017	Fmn1	Down
5.30658	5.76139	101.199	8.32105e-24	7.93423e-22	Arhgap11a	Up
1.94331	6.49299	21.9073	2.86143e-06	1.4472e-05	Aqr	Up
1.44621	4.70343	22.0793	2.61609e-06	1.33327e-05	Dph6	Up
1.53804	4.04489	18.0236	2.18183e-05	9.02403e-05	BC052040	Up
-2.67806	3.65109	32.2419	1.36125e-08	1.09396e-07	Meis2	Down
0.919589	5.21652	11.0226	0.00090008	0.00251046	Fam98b	Up
2.92809	8.46459	9.98196	0.00158081	0.00414115	Thbs1	Up
6.59717	3.00423	13.9751	0.000185251	0.00061411	Gpr176	Up
6.19626	5.80519	126.379	2.54043e-29	4.97924e-27	Bub1b	Up
5.27672	4.97611	41.8801	9.70434e-11	1.14477e-09	Pak6	Up
-2.16187	2.76144	11.6272	0.000649957	0.00187955	Plcb2	Down
-0.916977	4.62504	13.4783	0.000241335	0.000778533	Inafm2	Down
-3.37826	5.67709	41.0218	1.50543e-10	1.71466e-09	Disp2	Down
5.07413	5.25338	40.6338	1.83601e-10	2.06617e-09	Knstrn	Up
-1.27984	7.6339	10.4522	0.00122505	0.00330742	Ivd	Down
2.41057	3.47302	28.4789	9.47263e-08	6.48607e-07	Rpusd2	Up
6.56109	4.90206	74.5413	5.93828e-18	2.17101e-16	Knl1	Up
5.1699	4.60472	80.1143	3.53362e-19	1.54865e-17	Rad51	Up
-1.95643	6.12815	17.3663	3.08241e-05	0.000122774	Gchfr	Down
-1.50722	7.70674	13.8196	0.000201222	0.000662077	Chp1	Down
6.46091	3.05658	72.0755	2.0712e-17	6.90988e-16	Oip5	Up
6.14679	4.94811	103.406	2.73103e-24	2.80087e-22	Nusap1	Up
3.25518	2.50799	32.7037	1.07332e-08	8.8062e-08	Itpka	Up
1.16346	5.54451	20.0476	7.55389e-06	3.47233e-05	Rpap1	Up
-1.5156	4.58248	12.4571	0.000416403	0.0012703	Mapkbp1	Down
-2.08372	-0.095924	11.2782	0.000784208	0.00222001	Pla2g4b	Down
1.53059	5.95686	16.8804	3.98109e-05	0.000154471	Ehd4	Up
-4.06381	-0.977773	11.8997	0.000561442	0.00165304	Pla2g4f	Down
-2.9559	5.12262	45.4947	1.53052e-11	2.1196e-10	Ganc	Down
2.34517	8.4424	31.831	1.68189e-08	1.32228e-07	Zfp106	Up
-0.920984	3.87964	11.5074	0.000693181	0.00198784	Lrrc57	Down
1.01802	4.91108	12.2347	0.000469084	0.00141386	Haus2	Up
-1.71725	4.27815	20.9263	4.77302e-06	2.30516e-05	Stard9	Down
-1.98003	4.28133	34.1288	5.15832e-09	4.4824e-08	Tmem62	Down
-1.21089	3.66449	8.4077	0.00373634	0.00892926	Lcmt2	Down
-1.4918	4.4159	28.0738	1.16774e-07	7.88098e-07	Zscan29	Down
-1.99205	3.58179	23.1105	1.52957e-06	8.25244e-06	Ppip5k1	Down
-3.26042	2.1826	31.097	2.45451e-08	1.86828e-07	Catsper2	Down
2.68195	3.88053	31.4613	2.03452e-08	1.56977e-07	Wdr76	Up
3.75525	5.63852	44.046	3.20747e-11	4.13369e-10	Casc4	Up
1.28793	4.91024	11.5427	0.00068014	0.00195721	Ctdspl2	Up
1.3814	5.83712	21.8108	3.00905e-06	1.51386e-05	Eif3j1	Up
-3.43076	10.1464	77.2882	1.47749e-18	6.00874e-17	B2m	Down
-1.7907	9.02027	15.9739	6.42206e-05	0.000236998	Sord	Down
9.43253	1.01109	34.688	3.87008e-09	3.46319e-08	Duox2	Up
-2.47204	0.740471	10.2629	0.00135732	0.00361679	Slc28a2	Down
4.04289	6.59392	46.0408	1.15817e-11	1.63441e-10	Gatm	Up
-2.36681	6.74122	21.3884	3.75037e-06	1.85312e-05	Sqor	Down
-1.44395	5.6471	32.6763	1.08855e-08	8.92594e-08	Sema6d	Down
1.90078	6.03035	30.3613	3.5861e-08	2.64266e-07	Myef2	Up
3.17826	5.67799	55.7828	8.0937e-14	1.63169e-12	Dut	Up
2.43406	7.07849	9.03496	0.00264865	0.00656557	Fbn1	Up
3.14184	1.66855	19.8383	8.42749e-06	3.83889e-05	Shc4	Up
1.33003	5.52466	14.2359	0.000161268	0.000542247	Eid1	Up
-1.42521	6.73672	17.919	2.30513e-05	9.47843e-05	Secisbp2l	Down
-2.3788	9.07711	15.5974	7.83613e-05	0.000282605	Slc27a2	Down
-1.91084	1.60774	8.81011	0.00299566	0.00731776	Hdc	Down
-1.5408	7.45905	22.2656	2.37428e-06	1.22329e-05	Sppl2a	Down
5.30539	5.10289	94.3293	2.67165e-22	1.95349e-20	Ncaph	Up
1.51286	4.32747	12.1363	0.000494501	0.00148004	Itpripl1	Up
1.24632	7.66051	8.32112	0.00391867	0.00932393	Snrnp200	Up
1.01099	7.53469	11.3278	0.000763558	0.00216938	Stard7	Up
-4.79856	1.0622	23.0428	1.58438e-06	8.51439e-06	Gpat2	Down
-2.66075	3.67779	20.834	5.00868e-06	2.40908e-05	Fahd2a	Down
-1.57413	2.85613	12.1395	0.00049364	0.00147872	Zfp661	Down
3.19524	0.712956	9.62699	0.00191738	0.00492055	Mall	Up
7.43156	5.40884	90.9113	1.50257e-21	9.50862e-20	Bub1	Up
1.05009	4.797	9.78093	0.00176331	0.00456836	Bcl2l11	Up
1.60611	7.58691	18.8625	1.40486e-05	6.10765e-05	Anapc1	Up
1.81906	4.46121	18.3984	1.7921e-05	7.59693e-05	Ttl	Up
2.28297	6.50031	52.0348	5.45268e-13	9.70343e-12	Polr1b	Up
1.59963	7.32065	11.7678	0.000602627	0.00175963	Slc20a1	Up
6.16829	4.95197	95.6425	1.3762e-22	1.03303e-20	Ckap2l	Up
1.7077	6.85617	16.2877	5.4417e-05	0.000204292	Snrpb	Up
2.66464	7.24569	51.3143	7.87013e-13	1.36441e-11	Nop56	Up
-3.29611	0.206745	14.4649	0.000142796	0.000486396	Ebf4	Down
-2.58877	4.72013	64.5943	9.20219e-16	2.46416e-14	Pced1a	Down
1.12333	4.1025	14.6302	0.000130798	0.000449762	Ubox5	Up
-2.06017	5.01325	44.3231	2.78416e-11	3.61454e-10	Lzts3	Down
-1.53315	6.48566	23.8015	1.06797e-06	5.94058e-06	Ddrgk1	Down
-1.30502	6.71426	11.0314	0.000895831	0.00250138	Atrn	Down
-7.86318	1.08843	41.0578	1.47791e-10	1.68467e-09	Adam33	Down
1.04483	4.13477	9.97463	0.00158712	0.00415536	1700037H04Rik	Up
-0.916324	7.34943	11.5561	0.000675257	0.00194395	Cenpb	Down
3.34455	4.35635	72.1474	1.9971e-17	6.69431e-16	Cdc25b	Up
-2.28356	4.64547	64.1318	1.16365e-15	3.06943e-14	Ap5s1	Down
-2.97819	4.71439	44.6259	2.38511e-11	3.14568e-10	Rnf24	Down
-1.60722	5.05198	11.8547	0.000575147	0.00168847	Smox	Down
-2.90868	6.59064	24.5566	7.21605e-07	4.15814e-06	Prnp	Down
2.60615	6.68711	42.6847	6.43145e-11	7.85127e-10	Pcna	Up
-1.79634	5.33859	19.1719	1.19462e-05	5.26498e-05	Gpcpd1	Down
1.31512	5.45384	10.553	0.00116001	0.00315052	Trmt6	Up
3.06549	3.62069	38.6054	5.18744e-10	5.42261e-09	Mcm8	Up
-3.92201	4.5015	27.9101	1.27087e-07	8.50979e-07	Bmp2	Down
-2.01914	6.95021	10.0017	0.00156397	0.00409932	Hao1	Down
-1.70605	3.09731	13.8018	0.000203141	0.000668047	Plcb4	Down
-1.59706	7.64763	10.6577	0.00109614	0.0029926	Jag1	Down
2.05598	5.58483	35.5302	2.51133e-09	2.32545e-08	Esf1	Up
2.52007	5.42642	9.27834	0.00231879	0.00583191	Flrt3	Up
1.88146	5.4593	15.3808	8.78765e-05	0.000313635	Kif16b	Up
1.11926	5.25807	10.4566	0.00122213	0.00330081	Snrpb2	Up
-1.34416	9.33003	17.1939	3.37517e-05	0.000133344	Rrbp1	Down
1.80631	7.59362	52.2232	4.95377e-13	8.86028e-12	Snx5	Up
1.38594	4.42088	16.5381	4.76824e-05	0.000181419	Mgme1	Up
0.885936	5.49751	10.5806	0.00114278	0.00310791	Kat14	Up
-3.11193	-0.329611	20.9297	4.76457e-06	2.30187e-05	Dzank1	Down
1.92759	4.77357	42.6747	6.46429e-11	7.87772e-10	Dtd1	Up
3.97634	3.64805	22.1712	2.4939e-06	1.27746e-05	Slc24a3	Up
1.0548	5.35167	8.93396	0.00279917	0.00689749	Naa20	Up
2.05005	7.01199	18.6163	1.59847e-05	6.84395e-05	Xrn2	Up
1.94956	5.81967	9.36022	0.00221746	0.005599	Cd93	Up
-1.59561	2.51338	9.25525	0.00234822	0.0058975	Napb	Down
-1.86566	7.08233	30.3838	3.54469e-08	2.61655e-07	Cst3	Down
7.33497	5.75986	90.2673	2.08065e-21	1.28219e-19	Acss1	Up
1.4467	5.14945	34.4538	4.36482e-09	3.85218e-08	Entpd6	Up
3.94729	6.48723	90.6549	1.71044e-21	1.07279e-19	Pygb	Up
-0.798039	5.86388	9.49215	0.00206353	0.00524505	Abhd12	Down
1.95386	3.71594	12.7574	0.000354608	0.0010991	Gins1	Up
1.97189	7.94497	47.9086	4.46565e-12	6.77626e-11	Fkbp1a	Up
-1.40455	3.27254	9.2418	0.00236552	0.00593673	Fam110a	Down
-3.13081	6.92615	64.601	9.17078e-16	2.46042e-14	Srxn1	Down
3.21257	4.79961	68.3341	1.38014e-16	4.12639e-15	Sox12	Up
-3.02337	4.60522	13.4781	0.000241361	0.000778533	Id1	Down
-1.4333	6.4744	22.6911	1.90244e-06	1.00439e-05	Bcl2l1	Down
6.69564	6.19958	102.977	3.39078e-24	3.39366e-22	Tpx2	Up
-3.77783	2.35947	28.8455	7.83883e-08	5.45293e-07	Ccm2l	Down
-1.99061	3.75584	10.7697	0.00103177	0.00283883	Hck	Down
1.85377	5.54619	22.3657	2.2536e-06	1.16708e-05	Plagl2	Up
1.1094	6.40585	12.2551	0.000463988	0.0013997	Asxl1	Up
3.68308	4.68411	111.684	4.18992e-26	5.4246e-24	Nol4l	Up
-0.975024	5.18279	14.3151	0.000154618	0.000521627	Commd7	Down
1.1437	4.39058	10.5322	0.00117311	0.00318057	Dnmt3b	Up
1.63525	7.18908	29.2799	6.26429e-08	4.43783e-07	Mapre1	Up
-2.71103	4.39421	18.1667	2.02387e-05	8.44247e-05	Snta1	Down
2.10651	5.0575	25.2476	5.04222e-07	2.99225e-06	E2f1	Up
-1.16702	7.01215	11.327	0.000763864	0.00216982	Pxmp4	Down
1.29914	7.32423	16.5043	4.85394e-05	0.000184236	Eif2s2	Up
-1.43484	8.89407	15.7845	7.09825e-05	0.000258638	Ahcy	Down
-1.59701	6.5477	19.6762	9.17345e-06	4.14656e-05	Dynlrb1	Down
-1.8465	4.99997	31.1728	2.36051e-08	1.80063e-07	Map1lc3a	Down
-3.65803	7.33512	101.509	7.11392e-24	6.87614e-22	Trp53inp2	Down
-4.08843	7.16858	102.736	3.82917e-24	3.77882e-22	Acss2	Down
1.21172	6.85045	15.6272	7.7137e-05	0.000278546	Eif6	Up
0.942846	5.84563	12.3852	0.00043276	0.00131562	Uqcc1	Up
-3.42738	1.64842	20.0889	7.39244e-06	3.40366e-05	6430550D23Rik	Down
0.73357	6.04865	9.58789	0.00195865	0.0050137	Nfs1	Up
-2.07091	5.54972	14.4693	0.000142466	0.00048574	Romo1	Down
1.39493	5.14887	16.534	4.77847e-05	0.000181713	Phf20	Up
-2.62018	2.24784	10.3165	0.00131846	0.00352723	Scand1	Down
2.90656	6.00917	26.7428	2.32412e-07	1.47938e-06	Epb41l1	Up
-1.64735	5.99406	27.4334	1.62595e-07	1.06972e-06	Dlgap4	Down
4.92718	4.21669	90.5572	1.79706e-21	1.12213e-19	Tgif2	Up
1.161	5.42009	15.3213	9.06874e-05	0.000323014	Ndrg3	Up
4.14999	3.72879	61.0255	5.63403e-15	1.32294e-13	Dsn1	Up
1.50933	4.27704	12.6679	0.000371986	0.00114742	Rbl1	Up
-1.53339	5.83283	38.4074	5.74157e-10	5.9665e-09	Blcap	Down
6.4811	-0.67793	15.3971	8.71239e-05	0.000311185	Nnat	Up
-1.463	7.00135	9.17006	0.00246007	0.00614995	Lbp	Down
-3.96583	2.54308	10.6302	0.00111254	0.00303338	Snhg11	Down
-2.13663	2.39717	9.18903	0.0024347	0.00609626	Ppp1r16b	Down
7.11761	3.98571	86.3577	1.50166e-20	8.02706e-19	Fam83d	Up
-3.28106	-0.958852	18.1826	2.00706e-05	8.37976e-05	Gm826	Down
-2.48776	4.88101	25.574	4.25733e-07	2.5697e-06	Mafb	Down
-1.60887	3.85715	12.0483	0.000518386	0.00154237	Lpin3	Down
-7.63132	0.440364	17.5516	2.79618e-05	0.000112485	Ptprt	Down
5.45704	5.11377	69.5831	7.32633e-17	2.26235e-15	Mybl2	Up
1.15482	5.67458	10.071	0.00150621	0.00396783	Tomm34	Up
-1.78037	8.38315	23.0141	1.60817e-06	8.62583e-06	Sdc4	Down
1.22391	6.61114	9.4122	0.00215547	0.00545614	Pigt	Up
6.3442	2.78381	26.7727	2.28849e-07	1.46066e-06	Wfdc3	Up
5.45061	5.97523	35.2666	2.87527e-09	2.63137e-08	Ube2c	Up
-3.97037	6.68429	23.6776	1.13903e-06	6.30845e-06	Pltp	Down
-0.900341	5.58538	11.1205	0.000853783	0.00239392	Zfp335	Down
-3.15043	1.91715	12.7986	0.000346878	0.0010783	Slc12a5	Down
0.908935	5.93927	11.2935	0.000777769	0.00220488	Slc35c2	Up
1.4218	4.0385	13.4423	0.000246014	0.000791732	Zfp334	Up
-2.80851	4.55865	20.7874	5.13195e-06	2.46105e-05	Slc13a3	Down
-1.01079	6.41307	14.3493	0.000151834	0.000513433	Zmynd8	Down
2.4525	7.12962	35.8379	2.1444e-09	2.01209e-08	Cse1l	Up
2.18652	6.53945	62.6218	2.50461e-15	6.25576e-14	Ddx27	Up
-1.72122	5.81325	17.674	2.62181e-05	0.000106319	Znfx1	Down
-3.62238	1.73384	8.58573	0.00338807	0.00816888	Kcnb1	Down
1.30436	7.18455	10.6963	0.00107348	0.00293756	B4galt5	Up
-0.889331	6.40812	16.5321	4.78345e-05	0.000181756	Rnf114	Down
-1.61072	4.8248	10.1262	0.00146174	0.00386292	Tmem189	Down
-1.7788	4.85982	11.6714	0.000634666	0.00184023	Cebpb	Down
-1.62708	2.86007	10.7763	0.00102806	0.00282918	Dpm1	Down
4.29803	3.414	88.3203	5.56696e-21	3.25979e-19	Nfatc2	Up
-2.51884	6.02707	38.3625	5.87494e-10	6.10059e-09	Atp9a	Down
9.23495	1.10809	20.7371	5.26861e-06	2.5178e-05	Sall4	Up
1.57838	4.67731	12.1826	0.000482369	0.00144865	Pfdn4	Up
-1.43911	6.79045	8.7975	0.00301644	0.00736344	Fam210b	Down
6.69713	5.77919	87.9432	6.73615e-21	3.88002e-19	Aurka	Up
4.80803	0.563143	14.7371	0.00012359	0.000427058	Cass4	Up
1.72993	6.17402	37.0253	1.16604e-09	1.14431e-08	Rae1	Up
4.21814	5.51304	64.0994	1.183e-15	3.10884e-14	Rbm38	Up
-7.00882	9.08034	34.1577	5.08205e-09	4.42157e-08	Pck1	Down
-4.15787	4.34073	23.3643	1.34042e-06	7.32897e-06	Zbp1	Down
-1.45211	6.21675	14.0335	0.000179581	0.000597419	Stx16	Down
-1.21917	9.62753	12.0531	0.000517065	0.00153941	Gnas	Down
-1.93617	7.13803	19.6005	9.54447e-06	4.29775e-05	Atp5e	Down
-3.03612	-0.359641	15.7857	7.0937e-05	0.000258573	Zfp831	Down
-2.02754	2.77357	16.86	4.024e-05	0.000155964	Zfp970	Down
-0.85045	6.55226	8.94352	0.00278455	0.00686386	Adrm1	Down
-1.89156	5.50618	34.1442	5.1175e-09	4.44967e-08	Cables2	Down
-4.40404	-0.256251	18.2428	1.94457e-05	8.15748e-05	Col9a3	Down
-0.857924	5.44843	9.74598	0.00179715	0.00464664	Gid8	Down
-2.30133	4.15449	19.5561	9.76885e-06	4.39458e-05	Slc17a9	Down
-7.1044	2.42372	44.3675	2.72164e-11	3.54316e-10	Col20a1	Down
-5.60982	5.6362	18.8463	1.41687e-05	6.1428e-05	Chrna4	Down
-2.41738	5.62654	35.9751	1.99856e-09	1.8815e-08	Ppdpf	Down
-6.68042	0.351584	46.6457	8.50547e-12	1.22981e-10	Ptk6	Down
-2.57497	7.90487	81.6835	1.5972e-19	7.41437e-18	Helz2	Down
-0.986632	5.46368	8.59428	0.00337221	0.00813343	Gmeb2	Down
-1.03744	4.63014	16.4844	4.90518e-05	0.000185881	Zgpat	Down
-2.76462	3.09914	40.1304	2.37562e-10	2.6356e-09	Zbtb46	Down
-2.78173	5.01447	48.5543	3.21261e-12	4.9985e-11	Uckl1	Down
-2.27731	3.21848	8.98476	0.0027224	0.00672829	Sox18	Down
1.20669	4.19106	8.20696	0.004173	0.00987249	Rgs19	Up
-1.41306	5.30688	37.9389	7.29962e-10	7.47549e-09	Pcmtd2	Down
2.29191	6.06028	21.8571	2.93721e-06	1.48088e-05	Clcn5	Up
-2.07474	0.0253841	10.984	0.000919013	0.00255549	Syp	Down
-1.71662	3.37683	14.7319	0.000123934	0.000428037	Prickle3	Down
3.68882	6.32472	80.1237	3.51696e-19	1.54615e-17	Plp2	Up
-5.92242	3.07325	58.0158	2.6002e-14	5.61071e-13	Magix	Down
-2.38199	3.63201	29.2471	6.37123e-08	4.5023e-07	Wdr45	Down
1.39295	4.0329	8.40796	0.00373581	0.00892926	Ccdc120	Up
-0.730837	5.96861	8.55049	0.0034543	0.0083101	Tfe3	Down
-1.42135	5.50122	19.1773	1.19124e-05	5.25336e-05	Gripap1	Down
-0.827542	4.76584	8.72657	0.00313606	0.00762642	Slc35a2	Down
2.95965	6.08101	29.6666	5.13115e-08	3.6869e-07	Suv39h1	Up
-1.6504	5.439	42.5687	6.82434e-11	8.25237e-10	Wdr13	Down
1.72936	7.40934	21.65	3.27202e-06	1.6355e-05	Rbm3	Up
-3.28174	7.37937	91.9047	9.09517e-22	6.08299e-20	Ebp	Down
-2.48578	3.12044	19.2695	1.13502e-05	5.03377e-05	Porcn	Down
-3.31766	1.44534	10.2798	0.00134495	0.00358857	B630019K06Rik	Down
-4.63395	2.44368	23.3854	1.32578e-06	7.25736e-06	Sytl5	Down
-2.34436	5.91327	35.7736	2.21627e-09	2.07538e-08	Mid1ip1	Down
1.06307	4.86141	17.1699	3.41817e-05	0.000134779	1810030O07Rik	Up
1.59772	5.99782	8.8111	0.00299403	0.00731547	Med14	Up
2.26927	5.59778	30.1619	3.97431e-08	2.89998e-07	Maoa	Up
-2.01231	0.346451	9.06539	0.00260493	0.0064731	Chst7	Down
1.91435	4.70664	26.4492	2.70564e-07	1.69322e-06	Jade3	Up
-3.94199	8.95996	18.3888	1.80111e-05	7.63282e-05	Rgn	Down
-1.15537	6.68864	13.7575	0.000207993	0.000681177	Ndufb11	Down
1.91383	3.32395	21.078	4.40965e-06	2.14139e-05	Usp11	Up
-1.13681	6.79786	17.5478	2.80176e-05	0.000112677	Araf	Down
3.56428	7.18144	13.4428	0.000245944	0.000791687	Timp1	Up
-2.19282	5.96251	15.1044	0.000101726	0.000358351	Cfp	Down
-2.77613	3.28818	18.8614	1.40571e-05	6.10811e-05	Zfp182	Down
-2.43849	4.24143	10.7789	0.00102662	0.00282577	Klhl13	Down
-3.71674	6.0364	35.0693	3.1817e-09	2.89305e-08	Il13ra1	Down
-2.30235	9.20322	44.4164	2.65454e-11	3.46219e-10	Pgrmc1	Down
4.48485	1.67414	42.7341	6.27106e-11	7.68872e-10	Slc25a43	Up
1.68512	3.95046	13.4935	0.000239393	0.000773071	Nkrf	Up
2.09273	4.57908	18.6312	1.58601e-05	6.79472e-05	Septin6	Up
-1.93012	6.01835	25.2375	5.06877e-07	3.00675e-06	Ndufa1	Down
-1.92214	8.83315	25.1096	5.4163e-07	3.19247e-06	Lamp2	Down
-1.26692	7.17218	10.953	0.000934515	0.00259451	Xiap	Down
-4.28823	1.70693	30.8146	2.83898e-08	2.13559e-07	Dcaf12l1	Down
5.12597	4.17469	26.5621	2.55197e-07	1.60846e-06	Apln	Up
1.42093	5.53716	16.0212	6.26379e-05	0.000231642	Utp14a	Up
2.84136	3.14735	21.7707	3.07254e-06	1.5425e-05	Rbmx2	Up
3.71854	3.64171	19.1548	1.20533e-05	5.30552e-05	Stk26	Up
3.28667	2.98114	12.7067	0.000364345	0.00112656	Mbnl3	Up
7.30424	4.12228	13.6433	0.000221026	0.00071869	Hs6st2	Up
5.19344	6.02727	47.7304	4.89053e-12	7.38187e-11	Gpc3	Up
1.35955	4.72132	8.22166	0.00413933	0.0098027	Phf6	Up
1.31158	6.7563	19.7932	8.62907e-06	3.91807e-05	Hprt	Up
1.40075	3.208	10.8601	0.000982568	0.0027151	Fam122b	Up
-4.0214	1.8613	43.6149	3.99783e-11	5.05079e-10	Rtl8a	Down
-2.96981	2.42464	25.105	5.42914e-07	3.19766e-06	Rtl8b	Down
-3.57474	3.35751	27.3536	1.69445e-07	1.11167e-06	Ints6l	Down
0.689191	5.66439	8.66103	0.00325088	0.00787307	Htatsf1	Up
-3.93671	6.96321	38.64	5.09642e-10	5.33536e-09	F9	Down
-2.29169	6.82413	37.3696	9.77347e-10	9.74034e-09	Atp11c	Down
1.55832	6.43746	16.1254	5.9283e-05	0.000220507	Fmr1	Up
6.49798	3.05496	23.0863	1.54888e-06	8.34583e-06	Aff2	Up
2.10713	4.4796	15.5644	7.97425e-05	0.00028722	Hmgb3	Up
-2.06331	6.66488	18.2669	1.92011e-05	8.07165e-05	Nsdhl	Down
-2.25919	2.73226	23.51	1.24263e-06	6.84735e-06	F8a	Down
11.1925	6.69411	146.269	1.13383e-33	3.34935e-31	Dusp9	Up
2.9845	1.52363	14.017	0.000181163	0.000601688	Pnck	Up
3.14875	6.49992	56.1792	6.61565e-14	1.34913e-12	Slc6a8	Up
-1.44951	7.26122	17.5119	2.85516e-05	0.000114596	Bcap31	Down
-2.92236	4.7755	65.7814	5.03807e-16	1.39955e-14	Abcd1	Down
0.868175	7.02164	9.01269	0.00268111	0.0066367	Idh3g	Up
-3.57876	3.83768	32.0275	1.52006e-08	1.20734e-07	Arhgap4	Down
1.34326	7.65359	11.9058	0.000559588	0.00164897	Hcfc1	Up
-1.69729	3.52106	19.433	1.04193e-05	4.65161e-05	Dnase1l1	Down
-1.88218	5.48022	26.5097	2.62212e-07	1.64752e-06	Taz	Down
-2.40525	6.91102	53.5374	2.53719e-13	4.72359e-12	Gdi1	Down
-1.03846	4.75261	19.2195	1.16519e-05	5.15137e-05	Fam3a	Down
-2.00499	6.49331	61.2624	4.99538e-15	1.18878e-13	Ikbkg	Down
2.78193	6.64948	43.532	4.17082e-11	5.24119e-10	G6pdx	Up
3.97148	6.47001	38.4979	5.48132e-10	5.71711e-09	Dkc1	Up
-2.16592	3.21336	11.4465	0.000716303	0.00204589	F8	Down
2.60096	5.11244	71.141	3.3259e-17	1.07897e-15	Fundc2	Up
-2.05328	1.86607	9.05686	0.00261711	0.00650108	Cmc4	Down
-1.5337	2.28669	14.1056	0.00017283	0.000576998	Mtcp1	Down
1.78167	5.47781	22.6527	1.94089e-06	1.02239e-05	Vbp1	Up
-1.40499	7.09248	8.85493	0.00292299	0.00716132	Pls3	Down
-1.93206	3.28363	16.3212	5.34629e-05	0.000200977	Tmem47	Down
3.58292	4.81738	37.3114	1.00693e-09	1.00281e-08	Pola1	Up
-4.16127	3.4597	19.9551	7.92812e-06	3.63488e-05	Pcyt1b	Down
2.09593	6.88247	11.3908	0.000738078	0.00210292	Eif2s3x	Up
-3.57325	2.27905	22.6262	1.96781e-06	1.03426e-05	Arhgef9	Down
1.41095	6.42292	30.3138	3.67495e-08	2.69547e-07	Las1l	Up
-3.55784	4.76463	15.7734	7.13998e-05	0.000259957	Vsig4	Down
-2.53083	4.08703	22.2078	2.44674e-06	1.25649e-05	Ar	Down
-8.57157	2.72942	56.8473	4.70994e-14	9.84691e-13	P2ry4	Down
6.87378	4.93435	72.1225	2.02243e-17	6.76317e-16	Kif4	Up
3.87468	2.54076	11.9838	0.000536638	0.00158731	Slc7a3	Up
1.52666	5.6346	10.1593	0.00143574	0.00380001	Snx12	Up
-3.61812	8.84231	29.9706	4.38639e-08	3.17929e-07	Gjb1	Down
1.52056	7.91657	19.3556	1.08501e-05	4.82257e-05	Nono	Up
-1.18127	7.57647	11.9567	0.000544525	0.00160794	Ogt	Down
5.31028	4.16964	60.7252	6.5625e-15	1.5182e-13	Ercc6l	Up
1.94449	9.0301	34.653	3.94022e-09	3.51482e-08	Rps4x	Up
-3.57037	3.88133	18.0837	2.11401e-05	8.77953e-05	Chic1	Down
-1.84995	6.80008	14.4913	0.000140805	0.000481007	Slc16a2	Down
2.11043	5.50333	37.3982	9.63103e-10	9.60516e-09	Pbdc1	Up
-2.60723	-0.568751	10.2197	0.00138949	0.00369136	Gpr174	Down
3.56993	2.71197	14.9706	0.000109201	0.000381824	Itm2a	Up
7.57934	-0.316909	20.6278	5.57815e-06	2.64779e-05	Tent5d	Up
1.18882	5.85912	11.163	0.000834467	0.00234535	Hmgn5	Up
-0.877633	7.49725	8.70647	0.00317083	0.00770035	Sh3bgrl	Down
9.44676	4.02154	74.1809	7.1277e-18	2.55295e-16	Rps6ka6	Up
-3.0191	0.510742	17.5179	2.84621e-05	0.000114269	Nap1l3	Down
4.55776	3.2583	8.52772	0.00349777	0.00840465	Pcdh19	Up
2.10888	6.16529	37.4079	9.58349e-10	9.57129e-09	Cstf2	Up
6.92423	4.0125	80.0736	3.60715e-19	1.57598e-17	Cenpi	Up
3.21804	0.3191	10.8685	0.000978126	0.00270441	Drp2	Up
1.42338	4.40042	13.235	0.000274768	0.000875684	Timm8a1	Up
1.18735	7.72702	11.3257	0.000764404	0.00217091	Rpl36a	Up
-1.99879	2.89811	15.3267	9.0431e-05	0.000322182	Armcx1	Down
-1.7636	3.11619	9.1332	0.00251012	0.00626065	Armcx3	Down
-3.61789	2.55125	67.8544	1.76026e-16	5.12181e-15	Zmat1	Down
3.7768	4.11681	41.2927	1.31056e-10	1.50363e-09	Bhlhb9	Up
7.61972	2.53295	62.9358	2.1355e-15	5.38625e-14	Arxes2	Up
8.91914	2.02235	63.9518	1.27499e-15	3.32581e-14	Arxes1	Up
10.4613	5.55123	117.076	2.76286e-27	4.28456e-25	Bex2	Up
7.28668	4.87595	127.32	1.58098e-29	3.18726e-27	Bex4	Up
1.79632	6.44696	57.7987	2.90354e-14	6.2083e-13	Tceal8	Up
9.20364	2.60017	47.254	6.23576e-12	9.25331e-11	Tceal5	Up
8.23446	6.2025	66.1236	4.23518e-16	1.18585e-14	Bex1	Up
2.56329	6.56716	45.3787	1.62393e-11	2.23362e-10	Tceal9	Up
5.95489	6.13427	171.848	2.9215e-39	1.96325e-36	Bex3	Up
1.12609	7.83667	16.8707	4.00141e-05	0.000155131	Morf4l2	Up
3.9687	2.98502	17.5365	2.81842e-05	0.000113315	Pwwp3b	Up
-2.65652	5.8384	12.4495	0.000418114	0.00127522	Cldn2	Down
5.72231	6.46855	87.1496	1.00617e-20	5.61227e-19	Morc4	Up
1.72897	6.03821	19.7047	9.03792e-06	4.08923e-05	Prps1	Up
-2.18822	6.11593	20.7043	5.35943e-06	2.55774e-05	Tsc22d3	Down
-1.28525	3.89729	11.0266	0.000898132	0.00250582	Atg4a	Down
1.14039	5.6309	9.37455	0.00220019	0.00555937	Tmem164	Up
4.02364	5.22753	43.1489	5.07286e-11	6.28518e-10	Ammecr1	Up
1.41653	4.79428	15.0598	0.00010416	0.000365829	Alg13	Up
2.86817	5.62409	43.2903	4.71906e-11	5.87261e-10	Amot	Up
-1.27016	3.65125	11.8653	0.000571887	0.00168039	Tmem29	Down
-2.6861	3.75165	10.7225	0.0010584	0.00290416	Alas2	Down
-2.27552	4.77452	28.2654	1.05771e-07	7.18303e-07	Pfkfb1	Down
1.55928	6.03038	16.6113	4.58762e-05	0.000175449	Gnl3l	Up
3.51053	4.53057	38.5248	5.40611e-10	5.64282e-09	Fgd1	Up
1.32801	4.80013	17.5294	2.82904e-05	0.000113677	Tsr2	Up
6.79427	1.46084	17.8855	2.34602e-05	9.62413e-05	Wnk3	Up
1.37741	7.03227	14.6409	0.00013006	0.000447551	Smc1a	Up
-2.42262	4.23321	51.9009	5.83736e-13	1.03488e-11	Iqsec2	Down
2.99588	1.63223	14.9091	0.000112817	0.000393106	Rragb	Up
1.79559	6.54547	12.3756	0.00043498	0.0013218	Ubqln2	Up
1.04558	3.03626	8.20586	0.00417552	0.00987349	Nbdy	Up
1.0231	5.22471	8.3477	0.00386175	0.00920558	Acot9	Up
2.96158	5.34096	58.5391	1.99289e-14	4.36702e-13	Sms	Up
2.21165	5.45011	36.8018	1.30771e-09	1.27096e-08	Mbtps2	Up
1.50381	6.42449	12.1587	0.000488588	0.00146545	Rps6ka3	Up
1.45915	6.69819	17.1905	3.38117e-05	0.000133543	Eif1ax	Up
6.16153	0.187319	9.55713	0.00199175	0.00508365	Map7d2	Up
-2.37845	1.14446	11.1388	0.000845407	0.00237309	Map3k15	Down
-4.81815	1.40837	31.0182	2.55618e-08	1.94044e-07	Rai2	Down
6.40232	1.1686	14.9354	0.000111253	0.000388519	Nhs	Up
-3.29523	4.61143	21.3684	3.78959e-06	1.86858e-05	Reps2	Down
3.13111	8.04566	35.001	3.2953e-09	2.98481e-08	Rbbp7	Up
-1.28592	5.59117	13.5622	0.000230781	0.000747655	Syap1	Down
2.23492	5.56082	44.735	2.25584e-11	2.98914e-10	Ctps2	Up
6.12624	2.87461	62.1758	3.14125e-15	7.69606e-14	S100g	Up
-4.04732	2.51658	35.4719	2.5876e-09	2.39443e-08	Car5b	Down
2.62925	2.84391	29.1162	6.81646e-08	4.7977e-07	Siah1b	Up
6.08059	1.26258	47.1188	6.68114e-12	9.8727e-11	Cltrn	Up
-1.76884	4.1486	14.5619	0.000135631	0.000465021	Pir	Down
-1.11646	5.43309	17.127	3.49623e-05	0.000137537	Mospd2	Down
3.44823	3.25881	30.3503	3.60647e-08	2.65214e-07	Fancb	Up
2.51999	2.69956	33.1011	8.74911e-09	7.29282e-08	Gemin8	Up
-1.11085	5.54538	12.6874	0.000368125	0.00113701	Rab9	Down
-1.36033	8.71518	9.53217	0.00201901	0.0051425	Tmsb4x	Down
2.27894	5.97985	31.7917	1.71624e-08	1.34478e-07	Prps2	Up
-3.37652	3.81018	34.7096	3.82739e-09	3.42716e-08	Arhgap6	Down
1.74668	2.58183	8.51762	0.00351725	0.00844714	Mid1	Up
-0.787973	5.70534	12.6479	0.000375981	0.00115772	Pex2	Down
1.99443	2.6936	11.2525	0.000795169	0.00224788	Pkia	Up
1.24271	3.38296	9.51365	0.0020395	0.00518864	Zc2hc1a	Up
1.90708	6.49121	36.2819	1.70746e-09	1.6237e-08	Tpd52	Up
1.4556	4.43585	10.7979	0.00101617	0.00279919	Zbtb10	Up
2.1411	6.42423	35.4183	2.65978e-09	2.45326e-08	Zfp704	Up
-2.2627	4.148	19.204	1.17468e-05	5.19005e-05	Pag1	Down
1.73538	7.38626	35.3101	2.8117e-09	2.57822e-08	Fabp5	Up
-0.983027	6.3763	13.4378	0.000246606	0.000793095	Impa1	Down
-2.69963	4.94617	10.7228	0.00105823	0.00290416	Slc10a5	Down
2.41755	4.75369	9.57659	0.00197074	0.00504224	Chmp4c	Up
1.72316	4.29538	29.7756	4.85069e-08	3.49964e-07	E2f5	Up
-4.6414	3.47641	63.1419	1.92341e-15	4.88188e-14	Cyp7b1	Down
1.10484	4.64203	13.2013	0.000279748	0.000888943	Pde7a	Up
-3.18792	10.852	23.0167	1.60604e-06	8.62092e-06	Cp	Down
1.01478	5.15662	15.6858	7.47836e-05	0.000270721	Hltf	Up
2.5236	4.96578	55.6681	8.58013e-14	1.71749e-12	Gyg	Up
4.32955	0.456504	11.4766	0.000704772	0.0020178	Cpa3	Up
4.69203	5.59442	58.0109	2.60672e-14	5.61618e-13	Ect2	Up
-2.66658	2.95116	14.4406	0.000144646	0.000491749	Tnfsf10	Down
-3.29775	3.35491	16.5545	4.72718e-05	0.000180297	Tnik	Down
2.62833	2.44101	20.6445	5.52963e-06	2.62741e-05	Eif5a2	Up
1.19159	5.92459	19.1219	1.22628e-05	5.38767e-05	Prkci	Up
1.2584	5.64153	26.8914	2.1521e-07	1.3786e-06	Actl6a	Up
1.1082	4.74005	11.1563	0.000837461	0.00235283	Mrpl47	Up
-0.999989	5.81779	10.4978	0.00119519	0.00323796	Ttc14	Down
1.20413	6.90471	14.943	0.000110808	0.000387157	Fxr1	Up
0.963129	5.56244	8.63732	0.00329345	0.00796935	Acad9	Up
1.11522	5.12012	13.1565	0.000286523	0.000907409	Exosc9	Up
6.60634	6.79731	141.013	1.59885e-32	4.33904e-30	Ccna2	Up
1.73126	3.68089	19.5353	9.8758e-06	4.43463e-05	Bbs7	Up
-1.68629	3.10801	11.3533	0.000753131	0.00214278	Nudt6	Down
1.60341	4.29772	16.08	6.07223e-05	0.000225148	Spata5	Up
-1.30389	6.18522	10.4708	0.00121274	0.00327857	Ankrd50	Down
-1.52132	3.76553	18.5632	1.64361e-05	7.01315e-05	Fat4	Down
4.51366	4.727	95.8484	1.24028e-22	9.35984e-21	Plk4	Up
-1.91868	3.52808	32.7345	1.05646e-08	8.68303e-08	Mfsd8	Down
-1.2759	4.4681	10.2209	0.00138861	0.00368971	Abhd18	Down
3.36317	4.69145	8.32133	0.00391821	0.00932393	Slc7a11	Up
6.06842	2.41156	10.1756	0.00142312	0.00377077	Mgarp	Up
1.48946	7.09746	25.9342	3.53247e-07	2.16236e-06	Naa15	Up
2.38144	5.89487	27.7643	1.3703e-07	9.11294e-07	Setd7	Up
4.92564	3.61653	36.1061	1.86858e-09	1.77094e-08	Mgst2	Up
1.48971	5.33377	12.8809	0.000331957	0.00103825	Exosc8	Up
8.66497	0.95726	23.9154	1.00664e-06	5.62601e-06	Sertm1	Up
4.12192	3.49608	13.0793	0.000298583	0.000942431	Dclk1	Up
-1.72563	7.16935	14.4757	0.000141978	0.000484429	Tm4sf1	Down
-1.28581	6.16736	13.3578	0.000257347	0.000824444	Wwtr1	Down
-1.43996	6.94464	14.9969	0.00010769	0.000377007	Rnf13	Down
1.49469	6.60363	29.633	5.22073e-08	3.74365e-07	Eif2a	Up
-4.03653	2.79704	59.6061	1.15877e-14	2.62481e-13	Med12l	Down
2.11112	2.8393	19.6122	9.48639e-06	4.27433e-05	P2ry14	Up
-1.82334	2.77547	11.6441	0.00064406	0.00186402	P2ry13	Down
-1.87492	2.11831	12.7809	0.000350181	0.00108777	P2ry12	Down
-2.36588	8.18501	13.0252	0.000307327	0.000967001	Aadac	Down
-4.48882	3.83909	75.3634	3.91588e-18	1.47757e-16	Sucnr1	Down
-5.73807	2.69388	82.9412	8.45313e-20	4.04375e-18	P2ry1	Down
-1.20985	4.71876	8.19607	0.00419812	0.00992194	Rap2b	Down
-6.80596	5.10349	38.0499	6.89576e-10	7.07731e-09	Mme	Down
7.55467	3.97936	34.1668	5.05844e-09	4.40375e-08	Plch1	Up
-1.7613	2.77185	19.2942	1.12047e-05	4.97233e-05	E130311K13Rik	Down
-1.2259	6.32746	19.4623	1.02605e-05	4.58651e-05	Slc33a1	Down
1.7912	6.66049	17.719	2.56061e-05	0.000104077	Gmps	Up
-1.78034	6.28772	11.8208	0.000585732	0.00171455	Ccnl1	Down
-2.93505	0.278278	12.8624	0.000335256	0.00104602	Veph1	Down
-4.46307	4.68234	47.7866	4.75241e-12	7.18821e-11	Rarres1	Down
3.49868	6.78639	115.475	6.19204e-27	9.00846e-25	Smc4	Up
5.13594	4.91432	76.3042	2.43172e-18	9.47968e-17	Trim59	Up
-1.4665	4.36617	11.2914	0.000778662	0.00220652	Ppm1l	Down
3.59035	2.27131	25.1759	5.23316e-07	3.09775e-06	B3galnt1	Up
1.32372	5.97055	18.3315	1.8561e-05	7.84231e-05	Nmd3	Up
-1.95353	7.06091	10.0266	0.00154298	0.00405484	Bche	Down
0.86884	4.94615	9.72452	0.00181826	0.00469778	Pdcd10	Up
1.41444	6.76403	23.2292	1.43795e-06	7.83487e-06	Ppid	Up
2.44	2.49829	22.8223	1.77695e-06	9.44494e-06	4930579G24Rik	Up
2.77719	3.406	10.7022	0.00107008	0.00292881	Gask1b	Up
-2.00715	3.54108	10.0804	0.00149852	0.00394904	Pdgfc	Down
-2.12295	5.25054	24.5623	7.19471e-07	4.14754e-06	Ctso	Down
-3.60573	8.37701	19.728	8.92834e-06	4.04354e-05	Tdo2	Down
-2.7918	0.611645	32.0748	1.4835e-08	1.18345e-07	Asic5	Down
-3.55205	3.50127	15.1929	9.70654e-05	0.000343391	Lrat	Down
-2.29746	10.7666	18.0435	2.15913e-05	8.94586e-05	Fgg	Down
-1.89048	11.0922	11.3183	0.000767451	0.00217825	Fga	Down
-2.21555	11.2078	16.2839	5.45265e-05	0.000204594	Fgb	Down
1.44099	5.82421	29.5512	5.44589e-08	3.89323e-07	Plrg1	Up
-6.11384	3.44165	156.145	7.86832e-36	3.26582e-33	Fam160a1	Down
-4.59886	1.80667	56.795	4.83695e-14	1.00826e-12	Glt28d2	Down
1.2354	7.27911	8.66376	0.00324601	0.00786397	Sh3d19	Up
1.5155	8.84233	22.0463	2.6615e-06	1.35444e-05	Rps3a1	Up
-2.71176	1.06144	16.4071	5.10939e-05	0.000192652	Dclk2	Down
-5.98922	7.55	187.918	9.05376e-43	9.12619e-40	Cd1d1	Down
-2.15732	1.00215	8.7907	0.0030277	0.00738835	Fcrl1	Down
-2.38582	4.74273	23.3774	1.33131e-06	7.28301e-06	Pear1	Down
0.901767	5.42953	12.6352	0.000378556	0.00116514	Prcc	Up
1.32366	8.52625	20.5806	5.71736e-06	2.70659e-05	Hdgf	Up
-1.76884	4.60727	11.9011	0.000560998	0.00165209	Rrnad1	Down
1.13018	5.86794	20.7781	5.15695e-06	2.47197e-05	Isg20l2	Up
5.09434	4.8231	8.86931	0.00290004	0.00711622	Crabp2	Up
1.73672	5.11503	21.0484	4.47836e-06	2.17327e-05	Gpatch4	Up
-1.53077	5.80711	26.0908	3.25731e-07	2.00118e-06	Naxe	Down
5.55341	4.76268	122.08	2.21683e-28	3.8622e-26	Iqgap3	Up
-6.59244	-0.313231	37.1054	1.11914e-09	1.10289e-08	Rhbg	Down
2.25103	8.3976	51.5969	6.8148e-13	1.19709e-11	Cct3	Up
-0.967395	6.92004	8.88614	0.00287343	0.00705828	Glmp	Down
-5.40171	0.931068	9.70211	0.00184057	0.00474847	Bglap3	Down
-1.77456	6.80658	33.4419	7.34236e-09	6.18599e-08	Sema4a	Down
5.64095	4.80192	116.056	4.62139e-27	6.79344e-25	Mex3a	Up
-1.01012	5.90873	9.13461	0.00250819	0.00625805	Lamtor2	Down
0.919603	6.98567	13.5588	0.0002312	0.00074884	Ubqln4	Up
1.14535	7.74462	15.0027	0.00010736	0.000376132	Ssr2	Up
-1.18352	6.58411	8.48593	0.00357903	0.0085882	Khdc4	Down
-1.0273	4.48722	16.5511	4.73577e-05	0.000180479	Rit1	Down
-1.53176	2.55528	12.0154	0.000527634	0.00156461	Syt11	Down
1.83368	5.34545	22.9825	1.63482e-06	8.74882e-06	Msto1	Up
1.04997	6.40541	16.8023	4.14834e-05	0.000160255	Dap3	Up
-1.97863	2.23312	14.0702	0.000176113	0.000586709	Rusc1	Down
-3.42253	3.36498	28.5819	8.98198e-08	6.18009e-07	Fdps	Down
2.22281	0.865035	11.9911	0.000534544	0.00158178	Hcn3	Up
-1.39251	3.07378	8.60814	0.00334665	0.00808281	Fam189b	Down
-2.6249	1.0644	13.0876	0.000297263	0.000938475	Muc1	Down
-2.11615	4.19597	13.7658	0.00020707	0.000678627	Dpm3	Down
-1.7717	6.41847	12.2579	0.0004633	0.00139792	Efna1	Down
-2.68051	6.72488	70.9544	3.65576e-17	1.18055e-15	Zbtb7b	Down
-1.47858	5.32342	33.0327	9.06234e-09	7.53167e-08	Flad1	Down
3.59594	5.53954	61.1957	5.16731e-15	1.22351e-13	Cks1b	Up
-1.76955	5.5289	37.405	9.59779e-10	9.57879e-09	Pbxip1	Down
-1.31612	5.53466	13.827	0.000200432	0.000659629	Pmvk	Down
-1.6895	5.85467	27.4625	1.60168e-07	1.05523e-06	Adar	Down
-2.81748	1.16698	25.4626	4.51042e-07	2.71549e-06	Chrnb2	Down
-1.43159	5.10608	11.8993	0.000561555	0.00165304	Il6ra	Down
1.12358	7.71196	23.2357	1.43314e-06	7.81171e-06	Ubap2l	Up
-3.26184	1.03671	19.1203	1.2273e-05	5.38881e-05	1700094D03Rik	Down
0.839584	7.73281	8.47201	0.00360652	0.00864682	Tpm3	Up
-2.26336	3.76979	18.8802	1.39192e-05	6.0626e-05	Rab13	Down
-1.56157	5.58109	15.8843	6.73359e-05	0.000247202	Jtb	Down
-1.70797	5.75724	30.3169	3.66915e-08	2.69402e-07	Crtc2	Down
-2.34145	4.44385	19.9469	7.96217e-06	3.64931e-05	Dennd4b	Down
1.03285	6.25509	15.0502	0.00010469	0.000367235	Ints3	Up
-3.29973	3.65117	50.7673	1.03994e-12	1.75126e-11	Npr1	Down
1.57046	6.14034	25.2998	4.90755e-07	2.92587e-06	Ilf2	Up
-4.48292	5.99335	65.8293	4.9172e-16	1.37137e-14	S100a1	Down
-3.4098	4.19655	55.6249	8.77066e-14	1.75066e-12	S100a13	Down
-2.8182	4.66647	32.0678	1.48886e-08	1.18705e-07	S100a16	Down
-5.46914	0.508203	12.4112	0.000426778	0.00129967	Lor	Down
-5.66882	1.00498	16.1218	5.93965e-05	0.000220812	Tchh	Down
-3.19816	7.47028	32.6123	1.125e-08	9.18216e-08	S100a10	Down
2.34763	3.80368	11.1048	0.000861048	0.00240855	Tdrkh	Up
1.25921	6.34844	18.2746	1.91243e-05	8.04659e-05	Mrpl9	Up
1.81866	6.53625	24.8354	6.24404e-07	3.63365e-06	Snx27	Up
-0.969409	7.20349	8.20953	0.00416708	0.0098618	Psmd4	Down
-3.68732	0.952631	30.5518	3.25063e-08	2.42329e-07	Sema6c	Down
1.43415	5.67242	20.6247	5.58699e-06	2.6511e-05	Prune1	Up
-1.12176	6.86928	17.8828	2.34932e-05	9.63488e-05	Mindy1	Down
-1.60655	8.65275	31.7387	1.76375e-08	1.3759e-07	Cers2	Down
-3.29065	4.30037	37.1522	1.09257e-09	1.07972e-08	Adamtsl4	Down
-5.68589	8.37425	106.05	7.18941e-25	8.18202e-23	Ecm1	Down
0.997716	6.19699	9.47342	0.00208471	0.00529506	Tars2	Up
2.30036	6.7004	50.7693	1.03886e-12	1.75126e-11	Anp32e	Up
-1.35964	5.36762	9.16871	0.00246188	0.00615339	Plekho1	Down
1.119	5.76127	11.8336	0.000581728	0.00170389	Sf3b4	Up
-2.19637	4.03454	12.6212	0.000381394	0.00117311	Bola1	Down
-3.89189	1.21044	26.4536	2.69947e-07	1.6901e-06	H3c15	Down
-2.98684	-0.136181	13.2411	0.000273881	0.000873055	H4c14	Down
-2.27491	1.53972	11.9357	0.000550696	0.00162446	Itga10	Down
-1.93959	4.21908	24.2866	8.30134e-07	4.72945e-06	Pias3	Down
0.731545	5.65481	9.11338	0.00253746	0.00632103	Polr3c	Up
2.0228	4.94715	41.7122	1.05746e-10	1.23944e-09	Chd1l	Up
-2.02337	10.3082	11.4464	0.000716323	0.00204589	Hmgcs2	Down
9.10733	7.66561	130.086	3.92323e-30	8.38858e-28	Phgdh	Up
-7.03343	0.240988	13.6811	0.000216622	0.000705999	Hsd3b5	Down
-4.48796	3.84265	48.7268	2.94213e-12	4.60303e-11	Hsd3b2	Down
-3.19887	5.71603	18.2482	1.93906e-05	8.13919e-05	Hsd3b3	Down
7.47861	2.42438	45.0076	1.96273e-11	2.63541e-10	Hsd3b1	Up
-1.79597	3.79652	9.51108	0.00204235	0.00519403	Hao2	Down
1.33965	4.1471	12.6075	0.000384201	0.00118072	Wars2	Up
1.92167	5.92969	43.4304	4.39315e-11	5.50099e-10	Wdr3	Up
-0.952296	5.01337	10.3623	0.00128612	0.00345249	Gdap2	Down
-2.42212	3.53679	8.78625	0.0030351	0.00740386	Tent5c	Down
1.65936	6.68911	13.1206	0.000292071	0.000923321	Man1a2	Up
-5.64189	0.65545	23.3059	1.38178e-06	7.55214e-06	Vtcn1	Down
2.51895	4.95428	61.2316	5.07413e-15	1.20346e-13	Ttf2	Up
-5.17718	3.9557	101.172	8.43457e-24	7.95035e-22	Slc22a15	Down
-2.31689	4.3429	39.8597	2.72872e-10	2.97587e-09	Vangl1	Down
-3.36591	5.10762	32.4086	1.2493e-08	1.01206e-07	Ngf	Down
-6.92816	1.6707	38.056	6.87437e-10	7.06563e-09	Nr1h5	Down
1.60779	7.74392	22.9389	1.67229e-06	8.93578e-06	Nras	Up
-2.24713	2.06667	13.1776	0.000283317	0.000898263	Dennd2c	Down
0.933671	5.86722	12.6829	0.000369025	0.00113879	Bcas2	Up
1.30187	3.82523	17.9543	2.26273e-05	9.32856e-05	Dclre1b	Up
-1.30098	4.39664	14.2212	0.000162533	0.000546242	Lrig2	Down
1.2632	7.61216	8.75143	0.00309359	0.00753223	Slc16a1	Up
-1.10185	6.50795	11.926	0.000553571	0.00163192	Rhoc	Down
1.59053	5.84345	9.76392	0.0017797	0.00460744	Capza1	Up
1.30581	5.0382	14.4019	0.000147652	0.000500759	Ddx20	Up
1.29307	5.62475	10.4287	0.0012407	0.00334584	Wdr77	Up
-1.396	6.22787	17.9064	2.32038e-05	9.5356e-05	Cept1	Down
-0.815992	6.01721	10.2821	0.00134327	0.00358679	Dram2	Down
-1.28551	4.34811	13.3756	0.000254922	0.000817606	Lrif1	Down
-2.52298	2.47711	16.4668	4.9509e-05	0.000187412	Kcna2	Down
-6.30105	0.711422	36.6076	1.4447e-09	1.38975e-08	Prok1	Down
-2.20073	5.29294	19.2334	1.15671e-05	5.1187e-05	Csf1	Down
-3.32332	5.67351	17.1863	3.38879e-05	0.000133732	Gstm7	Down
-6.18269	5.94548	47.6982	4.97151e-12	7.49551e-11	Gstm6	Down
-3.80704	6.54202	56.275	6.3011e-14	1.29246e-12	Gstm2	Down
-2.59514	9.9679	11.5171	0.000689606	0.00197839	Gstm1	Down
-3.52644	5.60659	120.142	5.88774e-28	9.66137e-26	Gstm4	Down
1.64446	1.54071	12.4026	0.000428725	0.00130448	Gnat2	Up
-2.097	3.48431	34.0393	5.4009e-09	4.67019e-08	Cyb561d1	Down
4.82108	4.63052	21.9206	2.8417e-06	1.4389e-05	Psrc1	Up
1.01685	7.62428	17.7469	2.52322e-05	0.000102645	Sars	Up
3.00447	5.38755	18.4548	1.73979e-05	7.39068e-05	5330417C22Rik	Up
1.99194	5.36986	37.8816	7.51696e-10	7.68691e-09	Gpsm2	Up
-2.96353	6.57499	12.1109	0.000501283	0.00149875	Amy1	Down
-1.19292	4.13652	14.2618	0.000159059	0.000535204	Rnpc3	Down
7.10697	4.96414	11.9945	0.00053357	0.00157955	Col11a1	Up
-2.72186	5.71867	30.3156	3.67154e-08	2.69437e-07	S1pr1	Down
1.15104	4.12503	15.2837	9.25098e-05	0.000329172	Dph5	Up
2.38588	6.53627	55.9876	7.29313e-14	1.47875e-12	Vcam1	Up
1.80263	4.90523	31.174	2.359e-08	1.80044e-07	Rtca	Up
4.28148	2.65831	23.1557	1.49401e-06	8.09659e-06	Lrrc39	Up
1.81997	3.48192	16.8088	4.13402e-05	0.000159746	Sass6	Up
-1.11508	6.1142	18.8087	1.44505e-05	6.25923e-05	Slc35a3	Down
1.17315	7.07732	8.94509	0.00278216	0.00685915	Frrs1	Up
-3.92764	5.47331	25.3228	4.84951e-07	2.89616e-06	Palmd	Down
-3.10127	7.73463	20.8217	5.04088e-06	2.4221e-05	Dpyd	Down
1.96682	4.7013	8.73465	0.00312219	0.007594	Slc44a3	Up
-2.04016	8.00092	33.7495	6.26846e-09	5.35152e-08	Abcd3	Down
2.08201	6.31947	48.1686	3.91097e-12	6.00561e-11	Dnttip2	Up
-1.13702	5.78896	14.3671	0.000150405	0.000508874	Bcar3	Down
-3.04958	6.31303	16.8402	4.06637e-05	0.000157304	Fabp2	Down
0.959407	4.32573	14.212	0.000163326	0.000548514	Mettl14	Up
-1.282	5.85235	11.2102	0.000813506	0.0022942	Camk2d	Down
3.43978	5.10781	46.3397	9.94289e-12	1.42124e-10	Ank2	Up
2.28391	5.0935	64.3732	1.0295e-15	2.74118e-14	Larp7	Up
2.41002	2.82471	26.333	2.87337e-07	1.78945e-06	Zgrf1	Up
-3.01708	2.97876	23.8381	1.04786e-06	5.83792e-06	Alpk1	Down
-3.8246	4.00877	85.5604	2.24726e-20	1.16593e-18	Tifa	Down
-3.64148	5.76602	33.3839	7.56457e-09	6.35802e-08	Enpep	Down
2.92514	4.87501	58.2978	2.25293e-14	4.90638e-13	Gar1	Up
2.18631	5.26078	26.109	3.22681e-07	1.98677e-06	Pla2g12a	Up
-1.50898	4.75123	15.6652	7.56023e-05	0.000273494	Casp6	Down
0.949449	6.28851	11.7987	0.000592727	0.00173323	Sec24b	Up
1.41247	6.88518	16.9258	3.8869e-05	0.000151274	Ostc	Up
-3.9419	2.83764	60.9842	5.75346e-15	1.34872e-13	Cyp2u1	Down
0.886	5.93109	9.65251	0.00189093	0.00486417	Aimp1	Up
2.33775	4.62162	42.5303	6.95962e-11	8.3872e-10	Gstcd	Up
0.965564	4.49002	9.81999	0.00172625	0.00448057	Ints12	Up
-1.6458	5.9983	13.9964	0.000183161	0.00060761	Tet2	Down
4.27468	2.60476	38.8955	4.47112e-10	4.71925e-09	Cxxc4	Up
6.11367	5.48457	87.0888	1.03754e-20	5.76447e-19	Cenpe	Up
5.33192	2.69225	16.6486	4.49823e-05	0.00017231	Slc9b2	Up
1.1141	5.66426	9.0172	0.00267451	0.00662268	Manba	Up
-3.08408	2.70704	17.319	3.16009e-05	0.000125549	Ddit4l	Down
2.40311	6.42722	27.9648	1.23542e-07	8.29808e-07	H2az1	Up
2.57691	3.89081	39.2362	3.75505e-10	4.02058e-09	Dapp1	Up
-3.45911	10.1192	22.7558	1.83945e-06	9.74412e-06	Adh1	Down
-5.18779	5.21001	37.263	1.03222e-09	1.02511e-08	Adh4	Down
1.14465	6.1759	11.5242	0.000686947	0.00197197	Metap1	Up
1.96964	6.77315	32.9014	9.69548e-09	8.02479e-08	Eif4e	Up
1.45389	6.3756	17.3182	3.16148e-05	0.00012557	Rap1gds1	Up
-2.98474	4.67752	19.1542	1.2057e-05	5.30552e-05	Gbp7	Down
-2.71322	4.08193	16.5894	4.64104e-05	0.000177443	Gbp3	Down
-4.67079	1.06951	20.5034	5.95241e-06	2.80562e-05	Gbp2b	Down
1.75811	5.76923	40.0155	2.51953e-10	2.77128e-09	Gtf2b	Up
1.31975	6.05543	10.8186	0.00100487	0.00277075	Hs2st1	Up
-6.85416	0.847282	18.9302	1.35586e-05	5.92014e-05	Col24a1	Down
1.1314	4.33167	12.2545	0.000464147	0.00139988	Znhit6	Up
2.76542	4.56999	19.8539	8.35913e-06	3.81484e-05	Syde2	Up
3.05627	2.33549	15.7565	7.20405e-05	0.000262155	Mcoln2	Up
1.44333	4.37728	10.7198	0.00105997	0.00290684	Ssx2ip	Up
1.01884	5.25078	12.6865	0.000368299	0.00113729	Rpf1	Up
-3.34355	9.15025	22.5166	2.08333e-06	1.08687e-05	Uox	Down
6.92232	4.46716	32.6616	1.09684e-08	8.98256e-08	Gipc2	Up
-1.09142	5.20521	12.0111	0.000528854	0.00156757	Dnajb4	Down
3.01405	3.3736	20.419	6.22096e-06	2.9205e-05	Nexn	Up
4.48526	4.99386	78.6678	7.34851e-19	3.1131e-17	Miga1	Up
-0.938648	5.61619	12.611	0.000383479	0.00117901	Pigk	Down
-1.17769	4.60391	13.4737	0.000241931	0.000780017	Fpgt	Down
2.06293	5.46233	36.4197	1.59089e-09	1.51796e-08	Lrrc40	Up
6.35224	2.88854	63.519	1.58827e-15	4.09008e-14	Depdc1a	Up
-1.4403	5.48557	16.1896	5.73094e-05	0.000213898	Lyn	Down
-4.63851	6.3726	40.0801	2.43761e-10	2.69167e-09	Cyp7a1	Down
-4.1952	2.41102	39.1939	3.83744e-10	4.10257e-09	Tox	Down
1.64058	6.93947	13.7015	0.000214284	0.000699509	Asph	Up
-2.45524	6.65003	21.0159	4.55495e-06	2.20892e-05	Trp53inp1	Down
4.47923	3.91568	53.7432	2.28482e-13	4.29912e-12	Ccne2	Up
0.877154	5.51333	14.0587	0.000177195	0.000589798	Ints8	Up
3.37422	2.7833	37.6202	8.59509e-10	8.65149e-09	Rad54b	Up
-2.54354	3.85192	11.8652	0.000571919	0.00168039	Gem	Down
2.41022	3.72083	26.8696	2.17659e-07	1.39239e-06	Pdp1	Up
-1.98926	2.83599	10.8517	0.000987025	0.00272634	Rbm12b1	Down
1.30735	5.77539	10.1727	0.00142537	0.00377461	Otud6b	Up
1.32546	5.33842	23.0506	1.57795e-06	8.48629e-06	Pip4p2	Up
-3.04361	5.14314	34.1941	4.98798e-09	4.35584e-08	Necab1	Down
1.05518	4.92032	13.4281	0.000247884	0.000796842	Nbn	Up
1.7011	4.23659	12.1821	0.00048251	0.00144865	Ripk2	Up
-1.51705	3.40558	15.4837	8.32176e-05	0.000298897	Rmdn1	Down
-2.48586	7.64993	13.7838	0.000205099	0.000673108	Ttpa	Down
0.915328	5.4154	13.0654	0.000300804	0.000948802	Usp45	Up
-1.4781	6.70528	11.234	0.000803119	0.00226808	Pnisr	Down
4.76257	1.8568	31.6431	1.85275e-08	1.43817e-07	Faxc	Up
4.12077	4.2231	116.867	3.06937e-27	4.65752e-25	Mms22l	Up
8.31836	2.13731	12.4628	0.000415147	0.00126699	Fut9	Up
-2.61251	1.82837	9.47712	0.0020805	0.00528533	Epha7	Down
-4.22342	3.71782	35.7002	2.30138e-09	2.14653e-08	Bach2	Down
0.940829	4.49246	9.05933	0.00261357	0.00649344	Casp8ap2	Up
1.7991	6.67026	31.5377	1.95608e-08	1.51256e-07	Mdn1	Up
2.55207	1.81484	17.758	2.50865e-05	0.000102112	Ankrd6	Up
4.99299	5.65135	52.7977	3.69742e-13	6.69807e-12	Rragd	Up
-2.83421	6.89581	34.7591	3.73135e-09	3.34967e-08	Pnrc1	Down
1.76745	4.88939	49.3921	2.09585e-12	3.34956e-11	Rars2	Up
-1.09739	4.65106	11.9729	0.000539811	0.00159502	C9orf72	Down
-2.73682	2.6487	24.3322	8.10734e-07	4.6264e-06	Smim27	Down
6.22962	1.40007	38.6205	5.14766e-10	5.38501e-09	Aqp7	Up
2.03016	6.55907	43.1509	5.06759e-11	6.28417e-10	Nol6	Up
2.45605	7.03862	111.213	5.31445e-26	6.69621e-24	Ubap2	Up
-0.786585	5.90648	9.81767	0.00172843	0.00448541	Ubap1	Down
2.8973	2.55595	30.2276	3.84198e-08	2.81068e-07	Kif24	Up
-2.25817	3.8764	26.2327	3.02647e-07	1.87405e-06	Fam219a	Down
-7.80001	3.39313	77.0777	1.64364e-18	6.58949e-17	Enho	Down
-4.84884	1.2365	27.3756	1.67531e-07	1.10065e-06	Cntfr	Down
-3.0707	5.26073	69.6985	6.90994e-17	2.13844e-15	Il11ra1	Down
-1.32829	7.87966	21.7627	3.08542e-06	1.54787e-05	Sigmar1	Down
-2.68042	6.14326	50.5774	1.14555e-12	1.91768e-11	Galt	Down
-3.86732	2.74966	35.2955	2.83287e-09	2.59594e-08	Ccl27a	Down
-3.03939	3.29719	51.596	6.81801e-13	1.19709e-11	Dnajb5	Down
0.910617	6.33499	13.0454	0.000304036	0.000958141	Stoml2	Up
-3.75225	5.05585	70.8341	3.88566e-17	1.24908e-15	Fam214b	Down
2.07817	4.90594	18.7311	1.5051e-05	6.48549e-05	Unc13b	Up
-2.217	0.789766	13.1681	0.000284751	0.000902201	Atp8b5	Down
-2.26295	5.97304	26.329	2.87935e-07	1.79238e-06	Rusc2	Down
-3.07338	5.81427	34.784	3.68388e-09	3.30916e-08	Ccdc107	Down
2.5341	3.12737	17.7982	2.45612e-05	0.000100241	Arhgef39	Up
-1.71917	5.44105	9.55402	0.00199512	0.00509043	Tpm2	Down
-1.09155	5.48758	19.785	8.66598e-06	3.93356e-05	Creb3	Down
-2.12148	3.99148	31.5617	1.93204e-08	1.49643e-07	Gba2	Down
-1.36301	5.93939	17.9401	2.27967e-05	9.38468e-05	Rgp1	Down
-6.47343	5.56702	164.099	1.43894e-37	7.25228e-35	Npr2	Down
-3.46689	5.6744	31.554	1.93967e-08	1.50069e-07	Hint2	Down
-3.84505	1.49162	44.7499	2.23876e-11	2.9749e-10	Tmem8b	Down
3.07399	5.50493	23.9739	9.76501e-07	5.4771e-06	Glipr2	Up
8.58837	4.45587	146.361	1.08237e-33	3.32053e-31	Melk	Up
-4.12586	-0.0404462	32.5484	1.16262e-08	9.46731e-08	Pax5	Down
-1.76484	7.17282	20.2533	6.78375e-06	3.15531e-05	Grhpr	Down
-1.05988	3.93012	12.996	0.000312151	0.000981085	Zbtb5	Down
2.0105	4.49514	43.8185	3.60282e-11	4.59286e-10	Polr1e	Up
2.15397	5.6548	44.0532	3.19568e-11	4.12225e-10	Tomm5	Up
-1.65452	6.57897	18.6598	1.56245e-05	6.70601e-05	Slc25a51	Down
-2.01988	5.34253	34.3781	4.538e-09	3.99253e-08	Shb	Down
2.43558	8.38023	36.4475	1.56831e-09	1.49946e-08	Aldh1b1	Up
-5.72202	7.95051	118.939	1.07992e-27	1.7318e-25	Stra6l	Down
1.56846	6.2925	36.7715	1.3282e-09	1.28733e-08	Ncbp1	Up
-1.65494	3.66509	16.3056	5.39037e-05	0.000202473	Xpa	Down
2.90901	7.69758	94.6932	2.22301e-22	1.64247e-20	Anp32b	Up
1.06294	5.8623	17.4057	3.01915e-05	0.000120561	Nans	Up
-2.12933	3.2873	16.5678	4.69404e-05	0.000179227	Trim14	Down
-3.62558	2.19873	21.1016	4.3557e-06	2.11851e-05	Tbc1d2	Down
-7.07687	4.35948	40.6811	1.7921e-10	2.02321e-09	Gabbr2	Down
3.07659	1.79263	10.9424	0.000939881	0.00260633	Galnt12	Up
-0.944186	5.18908	15.0505	0.000104671	0.000367235	Stx17	Down
-1.09135	6.72275	15.1248	0.000100634	0.000354772	Erp44	Down
2.2892	5.18008	68.2556	1.43615e-16	4.27574e-15	Tex10	Up
2.86565	3.06643	27.7153	1.40548e-07	9.32932e-07	Msantd3	Up
5.95113	2.9942	30.6305	3.12149e-08	2.33071e-07	Tmeff1	Up
-4.67092	5.61386	18.5	1.69903e-05	7.23497e-05	Acnat2	Down
-3.06826	4.35086	22.1004	2.58755e-06	1.31968e-05	Acnat1	Down
-4.38229	6.94319	31.1741	2.35898e-08	1.80044e-07	Baat	Down
1.58877	6.69337	29.3949	5.90329e-08	4.20107e-07	Mrpl50	Up
4.35213	3.41645	63.2684	1.80375e-15	4.59468e-14	Tmem246	Up
4.37153	5.8429	97.7872	4.65854e-23	3.8772e-21	Smc2	Up
-1.1149	5.59705	10.3441	0.00129886	0.0034814	Nipsnap3b	Down
-1.73743	8.11666	10.2979	0.00133181	0.00355821	Abca1	Down
2.46808	6.29302	62.7914	2.298e-15	5.7601e-14	Elp1	Up
1.52319	4.26218	15.4301	8.56123e-05	0.000306329	Abitram	Up
3.3613	5.22396	24.0568	9.35358e-07	5.27147e-06	Ctnnal1	Up
-1.72261	5.73689	8.71248	0.00316038	0.00767895	Epb41l4b	Down
-3.87876	3.64744	15.5225	8.1527e-05	0.000293198	D630039A03Rik	Down
1.2958	4.33512	11.7291	0.000615302	0.00179219	Ptgr1	Up
2.50126	4.41653	35.547	2.48966e-09	2.3069e-08	Susd1	Up
0.837048	4.12027	9.95467	0.00160442	0.00419521	Inip	Up
1.66423	5.25264	17.882	2.3504e-05	9.63649e-05	Snx30	Up
-7.5693	1.04992	63.5135	1.59271e-15	4.09405e-14	Mup7	Down
-9.44042	0.50569	51.7015	6.46141e-13	1.13979e-11	Mup2	Down
-9.91714	0.931421	86.6276	1.31004e-20	7.0294e-19	Mup9	Down
-6.12047	1.36556	31.426	2.07183e-08	1.59508e-07	Mup10	Down
-10.5521	1.58602	86.6867	1.27149e-20	6.90124e-19	Mup11	Down
-9.25246	0.298014	63.9301	1.28913e-15	3.3565e-14	Mup22	Down
-10.2684	3.04338	103.523	2.57438e-24	2.69108e-22	Mup13	Down
-10.0246	1.09989	84.2268	4.41145e-20	2.16914e-18	Mup14	Down
-8.61507	-0.341825	59.8753	1.01062e-14	2.30402e-13	Mup16	Down
-8.16044	4.14604	120.774	4.28168e-28	7.10859e-26	Mup17	Down
-6.43189	-0.754667	33.1149	8.6869e-09	7.24524e-08	Mup18	Down
-8.48861	9.19159	56.4792	5.67965e-14	1.17524e-12	Mup3	Down
-5.0649	2.2619	36.6347	1.42476e-09	1.3715e-08	Mup21	Down
2.15829	3.02111	11.2196	0.0008094	0.00228445	Zfp37	Up
1.78095	5.4285	53.649	2.39706e-13	4.49233e-12	Prpf4	Up
4.40341	1.45242	43.5699	4.09086e-11	5.15448e-10	Wdr31	Up
3.13435	1.84652	8.66607	0.00324189	0.00785669	Bspry	Up
-3.24462	4.50765	36.7628	1.33415e-09	1.29221e-08	Hdhd3	Down
-1.9558	7.07683	25.8902	3.61392e-07	2.20491e-06	Alad	Down
1.25769	5.61628	19.3607	1.08211e-05	4.81272e-05	Pole3	Up
-2.00592	3.52556	14.506	0.000139711	0.000477618	Rgs3	Down
4.98544	4.60223	40.1081	2.40292e-10	2.65752e-09	Zfp618	Up
3.83368	3.99665	19.1107	1.23349e-05	5.41433e-05	Kif12	Up
-4.53095	8.6615	35.45	2.61676e-09	2.41673e-08	Orm1	Down
-8.3763	3.32457	32.3847	1.26481e-08	1.0232e-07	Orm3	Down
-5.0079	5.98504	20.9702	4.66484e-06	2.25755e-05	Orm2	Down
5.98541	2.01626	34.9954	3.30492e-09	2.9916e-08	Tnfsf15	Up
-2.79683	0.34808	11.5434	0.000679887	0.00195688	Astn2	Down
1.88143	5.19248	35.4344	2.6379e-09	2.43467e-08	Cdk5rap2	Up
-1.65738	6.46838	12.0948	0.000505617	0.00150979	Ptprd	Down
-1.79363	4.99636	9.45215	0.00210901	0.00535199	Lurap1l	Down
1.56555	5.77553	16.9852	3.76714e-05	0.0001471	Zdhhc21	Up
-4.39732	5.8866	83.3439	6.89504e-20	3.34374e-18	Ttc39b	Down
-1.6557	3.70759	14.5706	0.000135008	0.00046311	Snapc3	Down
2.63206	6.48607	64.1103	1.17644e-15	3.09738e-14	Psip1	Up
-2.2354	2.86482	12.8865	0.000330967	0.00103561	Ccdc171	Down
-1.52311	2.35613	9.33713	0.00224557	0.00566087	Cntln	Down
2.18054	4.98035	43.0455	5.34805e-11	6.60873e-10	Haus6	Up
-1.70956	8.83575	12.0874	0.000507637	0.00151454	Plin2	Down
1.29653	8.48801	18.1482	2.04364e-05	8.51988e-05	Rps6	Up
2.72482	5.02059	49.9027	1.61561e-12	2.65728e-11	Mllt3	Up
1.95101	5.22114	19.366	1.0791e-05	4.80082e-05	Focad	Up
2.36924	6.73242	51.7597	6.27253e-13	1.10786e-11	Mtap	Up
-5.66798	0.246682	10.3453	0.00129805	0.00348002	Dmrta1	Down
-2.50368	0.985947	18.1105	2.08453e-05	8.67498e-05	Tusc1	Down
1.07301	6.67072	11.5339	0.000683392	0.00196416	Plaa	Up
1.18236	3.42056	13.7985	0.0002035	0.000668791	Ift74	Up
-2.28491	3.19419	26.9587	2.07853e-07	1.33754e-06	Tek	Down
1.50737	6.45884	8.47548	0.00359966	0.00863184	Jun	Up
-1.54583	6.19047	39.0324	4.16835e-10	4.43284e-09	Fggy	Down
-3.09566	5.90519	58.9544	1.61367e-14	3.58615e-13	Cyp2j6	Down
-5.62782	3.03704	26.2582	2.98682e-07	1.85356e-06	Cyp2j9	Down
-6.3423	7.79324	39.4147	3.42705e-10	3.68617e-09	Cyp2j5	Down
-1.313	5.93464	17.8356	2.40831e-05	9.84818e-05	Nfia	Down
8.17176	1.12404	15.2221	9.55799e-05	0.000338815	L1td1	Up
2.85163	6.14847	48.3111	3.63693e-12	5.6215e-11	Usp1	Up
-4.00594	9.0382	19.0161	1.29621e-05	5.67548e-05	Angptl3	Down
-2.41021	3.57956	14.4814	0.000141551	0.000483204	Ror1	Down
-7.92744	1.31726	76.1909	2.57527e-18	9.98414e-17	Ube2u	Down
-1.95617	2.40182	11.2033	0.000816505	0.00230128	Cachd1	Down
2.19218	6.92949	13.3589	0.000257194	0.000824142	Ak4	Up
9.94061	4.16173	63.4833	1.61729e-15	4.14968e-14	Dnajc6	Up
-1.97991	4.44262	9.34746	0.00223295	0.00563266	Lepr	Down
-2.09821	0.699173	10.5335	0.00117233	0.00317908	Wdr78	Down
-1.27775	7.09082	12.587	0.000388441	0.00119245	Slc35d1	Down
-2.99373	8.01394	17.7163	2.5642e-05	0.000104192	C8a	Down
-2.65638	6.59644	44.5123	2.52759e-11	3.30272e-10	Plpp3	Down
1.19002	3.17041	11.6757	0.000633222	0.00183755	Pars2	Up
-4.91742	-0.505236	19.9091	8.12148e-06	3.71508e-05	Mroh7	Down
-4.19941	3.30557	95.6005	1.4057e-22	1.04959e-20	Acot11	Down
-1.11778	7.74565	12.9026	0.00032812	0.00102762	Tmem59	Down
-6.49536	5.79886	167.515	2.58192e-38	1.40139e-35	Dio1	Down
2.89349	5.88909	52.3555	4.63097e-13	8.31454e-12	Ndc1	Up
6.49282	2.74676	77.1779	1.56229e-18	6.29916e-17	Glis1	Up
3.31492	3.74672	16.0172	6.277e-05	0.000232009	Lrp8	Up
-1.17916	5.04651	9.6159	0.001929	0.00494766	Czib	Down
-0.977512	6.85412	15.2205	9.56602e-05	0.000339015	Cpt2	Down
-1.56386	9.56952	18.7046	1.52611e-05	6.56599e-05	Scp2	Down
-2.10422	7.3365	12.6557	0.000374429	0.0011537	Echdc2	Down
3.40811	4.37764	50.9006	9.71648e-13	1.65005e-11	Gpx7	Up
1.76446	6.10566	25.9153	3.56733e-07	2.18026e-06	Tut4	Up
2.25929	4.66204	23.2024	1.45816e-06	7.9236e-06	Prpf38a	Up
9.89598	2.39379	75.5097	3.63611e-18	1.37568e-16	Orc1	Up
0.99259	5.80788	9.23025	0.00238049	0.00597217	Cc2d1b	Up
1.20694	5.21911	18.3613	1.82732e-05	7.72997e-05	Kti12	Up
-1.32096	6.83458	15.7896	7.07888e-05	0.000258199	Osbpl9	Down
5.16182	4.62048	88.6204	4.78337e-21	2.81262e-19	Ttc39a	Up
-1.34012	7.0252	12.0402	0.000520661	0.00154682	Rnf11	Down
1.57747	4.13337	11.4774	0.000704476	0.00201736	Cdkn2c	Up
1.2604	5.91683	9.106	0.00254773	0.00634096	Faf1	Up
5.14659	3.95569	61.4212	4.6082e-15	1.10409e-13	Stil	Up
-5.33163	2.72348	21.2811	3.96623e-06	1.94751e-05	Pdzk1ip1	Down
-5.34249	2.89294	9.70259	0.00184009	0.0047481	Cyp4a12a	Down
-7.17282	7.34553	45.2821	1.70606e-11	2.33293e-10	Cyp4a14	Down
-8.71344	6.95846	47.4663	5.59587e-12	8.36535e-11	Cyp4a10	Down
-3.72438	3.83193	15.8094	7.0054e-05	0.000256114	Cyp4a31	Down
-6.3526	1.48331	39.8757	2.7065e-10	2.95849e-09	Cyp4a32	Down
-4.05797	2.96195	43.4814	4.28007e-11	5.36891e-10	Cyp4b1	Down
1.06414	3.93771	13.0921	0.000296547	0.000936422	Atpaf1	Up
-1.94085	4.51208	32.3265	1.30324e-08	1.05153e-07	Mob3c	Down
4.93048	3.60024	74.1594	7.20554e-18	2.57429e-16	Rad54l	Up
-1.79062	2.9595	10.0626	0.00151306	0.00398364	Pik3r3	Down
-3.86922	2.3689	32.5472	1.16332e-08	9.46756e-08	Ccdc17	Down
2.66586	6.25264	79.9155	3.90765e-19	1.69676e-17	Nasp	Up
-0.821131	8.59866	9.71842	0.0018243	0.00471166	Akr1a1	Down
1.61299	5.00853	27.8661	1.30007e-07	8.69098e-07	Mmachc	Up
2.0346	1.73787	12.3501	0.000440974	0.001338	Mutyh	Up
6.2522	3.21245	68.3225	1.38825e-16	4.14186e-15	Hpdl	Up
-1.00596	6.10873	17.5614	2.78175e-05	0.000111968	Urod	Down
-2.11233	5.92058	56.1337	6.77058e-14	1.37874e-12	Hectd3	Down
1.96072	5.02561	53.4673	2.62932e-13	4.88224e-12	Eif2b3	Up
-3.57441	0.229519	18.2674	1.91968e-05	8.07165e-05	Ptch2	Down
2.19261	2.97968	11.6995	0.000625181	0.0018164	Btbd19	Up
-2.56942	5.67462	26.1835	3.1047e-07	1.91912e-06	Plk3	Down
1.12045	8.9454	11.4969	0.00069714	0.00199798	Rps8	Up
5.88499	4.7823	91.5016	1.11503e-21	7.31316e-20	Kif2c	Up
-3.15844	4.41937	44.7978	2.18472e-11	2.91131e-10	Tmem53	Down
-2.26865	5.57402	56.3992	5.91546e-14	1.2169e-12	Slc6a9	Down
3.56188	3.35192	47.4856	5.54105e-12	8.29218e-11	B4galt2	Up
-0.959469	6.65571	11.973	0.00053978	0.00159502	Atp6v0b	Down
1.71241	4.14681	21.3293	3.8678e-06	1.90283e-05	Dph2	Up
-1.36615	5.94522	18.2933	1.89374e-05	7.97982e-05	St3gal3	Down
-4.16957	5.54303	50.5161	1.18191e-12	1.97152e-11	Hyi	Down
-1.91594	5.78232	32.544	1.16527e-08	9.47796e-08	Szt2	Down
-0.684252	6.36415	8.23223	0.00411528	0.00975065	Elovl1	Down
7.02863	6.11928	168.363	1.68529e-38	9.5131e-36	Cdc20	Up
-2.93632	2.71931	9.1115	0.00254007	0.00632615	2610528J11Rik	Down
-2.07024	2.64373	12.8852	0.00033119	0.00103608	Tmem125	Down
1.91442	6.33339	53.7507	2.27611e-13	4.28844e-12	Ebna1bp2	Up
-2.02099	3.17807	27.3457	1.70143e-07	1.11522e-06	Zfp691	Down
-2.34353	5.85417	75.5167	3.62321e-18	1.37448e-16	AU022252	Down
1.57964	8.78942	20.8519	4.96198e-06	2.38743e-05	Ybx1	Up
-4.55166	1.11502	37.6122	8.63033e-10	8.68077e-09	Ccdc30	Down
-1.26649	4.3121	16.5512	4.7354e-05	0.000180479	Ppcs	Down
-3.08677	2.35675	52.3602	4.62e-13	8.30541e-12	Frg2f1	Down
4.09614	6.25389	173.145	1.52151e-39	1.13008e-36	Ctps	Up
-3.07977	-0.635113	8.25414	0.00406591	0.009645	Cited4	Down
-2.68863	0.919834	21.3273	3.87181e-06	1.9038e-05	Zfp69	Down
-4.5668	5.22016	26.3099	2.908e-07	1.80862e-06	Mfsd2a	Down
-3.19241	2.4758	39.4504	3.36504e-10	3.63332e-09	Mycl	Down
7.56045	5.51449	102.904	3.51855e-24	3.49674e-22	Bmp8b	Up
3.52431	-0.642501	10.659	0.00109539	0.00299172	Oxct2b	Up
0.855658	4.68844	11.7096	0.000621792	0.00180833	Ppie	Up
3.30181	7.46609	74.2336	6.93983e-18	2.50473e-16	Pabpc4	Up
-1.12012	5.4086	11.6636	0.000637363	0.00184729	Ndufs5	Down
1.08821	4.95288	14.3955	0.000148155	0.000502225	Mycbp	Up
4.39216	-0.292008	11.5064	0.000693583	0.00198859	Pou3f1	Up
1.5537	4.08082	12.3393	0.00044351	0.00134396	Fhl3	Up
1.44205	5.79359	27.8454	1.31407e-07	8.77625e-07	Sf3a3	Up
-1.47744	4.03467	20.2297	6.86773e-06	3.18917e-05	1110065P20Rik	Down
0.917966	5.26671	12.3448	0.000442223	0.0013415	Yrdc	Up
5.32272	5.28845	91.0373	1.40989e-21	8.96231e-20	Cdca8	Up
-1.92609	3.41249	9.09623	0.00256137	0.00637159	Zc3h12a	Down
-2.31125	3.16338	9.10569	0.00254816	0.00634096	Csf3r	Down
2.83051	1.32794	22.5284	2.07064e-06	1.08185e-05	Oscp1	Up
-1.36028	5.69725	12.96	0.000318212	0.000998357	Stk40	Down
-2.30682	3.13663	10.7044	0.00106879	0.00292642	Eva1b	Down
0.902384	7.45704	12.7222	0.000361333	0.00111823	Thrap3	Up
-2.51511	2.9791	25.5364	4.34108e-07	2.61913e-06	Ago4	Down
6.23863	4.19632	123.693	9.83292e-29	1.80211e-26	Clspn	Up
1.39253	5.482	32.8301	1.00576e-08	8.2953e-08	Ncdn	Up
1.71006	7.84278	41.2483	1.3407e-10	1.53446e-09	Sfpq	Up
1.19794	3.81898	8.46665	0.00361717	0.00866941	Zmym1	Up
-1.52805	4.23142	11.7787	0.000599129	0.0017505	Zmym6	Down
-1.26023	3.15217	10.5727	0.00114767	0.00312	Tmem35b	Down
3.31043	0.356727	12.4687	0.000413834	0.00126353	Dlgap3	Up
-1.7016	2.35264	10.787	0.00102216	0.00281513	Gja4	Down
-1.29739	4.07848	11.2202	0.000809106	0.00228408	Zfp362	Down
-4.00116	1.53823	37.8326	7.70828e-10	7.86545e-09	Trim62	Down
1.24349	8.70297	13.6598	0.000219097	0.000713075	Ak2	Up
5.53282	2.1472	9.45275	0.00210833	0.0053512	Tmem54	Up
1.04157	6.49299	16.2032	5.68974e-05	0.000212473	Yars	Up
-1.46185	6.92264	8.82098	0.00297786	0.00727933	C77080	Down
-0.986388	6.17618	10.7527	0.00104129	0.00286334	Bsdc1	Down
1.04969	5.96486	25.685	4.01939e-07	2.4368e-06	Hdac1	Up
-2.8354	2.42555	25.2865	4.94164e-07	2.94162e-06	Fam167b	Down
2.01276	7.32818	37.5289	9.00667e-10	9.03355e-09	Eif3i	Up
-0.894885	6.36171	10.5241	0.00117826	0.00319331	Tmem234	Down
-3.80283	0.399403	24.2132	8.62383e-07	4.89343e-06	Dcdc2b	Down
-1.74886	2.41612	13.3674	0.000256037	0.000820806	Ccdc28b	Down
1.00158	6.54524	14.7782	0.000120922	0.000418557	Txlna	Up
1.91688	6.8903	54.8904	1.27439e-13	2.48745e-12	Khdrbs1	Up
-2.14103	5.73323	34.2666	4.80563e-09	4.2018e-08	Tinagl1	Down
-4.02657	4.64339	30.4246	3.47097e-08	2.56711e-07	Serinc2	Down
1.72263	5.06659	41.3963	1.24289e-10	1.43415e-09	Snrnp40	Up
5.80273	2.94878	62.5242	2.63193e-15	6.56216e-14	Nkain1	Up
-1.16422	7.48554	8.2064	0.00417428	0.00987315	Sdc3	Down
1.14671	5.50049	22.2983	2.33413e-06	1.20436e-05	Mecr	Up
2.90695	6.10591	70.5733	4.43474e-17	1.41912e-15	Rcc1	Up
1.13183	2.30256	9.41449	0.00215277	0.0054503	Med18	Up
-1.43833	4.98618	12.0794	0.000509825	0.0015201	Sesn2	Down
2.27441	6.29464	51.3934	7.55924e-13	1.31699e-11	Atpif1	Up
0.711479	5.99385	10.0572	0.00151757	0.00399252	Dnajc8	Up
1.27325	5.92785	19.8486	8.38256e-06	3.82212e-05	Eya3	Up
6.5414	5.63456	190.493	2.48214e-43	2.69446e-40	Smpdl3b	Up
2.96107	4.9136	74.8061	5.1928e-18	1.92844e-16	Rpa2	Up
1.95981	5.31558	38.1293	6.62093e-10	6.82004e-09	Ppp1r8	Up
-2.5324	4.8757	27.8574	1.30594e-07	8.72606e-07	Ahdc1	Down
-3.93736	2.56491	29.7295	4.96727e-08	3.57826e-07	Sytl1	Down
-1.0746	6.56921	9.89631	0.00165611	0.00431279	Wdtc1	Down
1.59016	6.81557	31.8733	1.6456e-08	1.29881e-07	Nudc	Up
-2.30636	5.57515	30.5741	3.21353e-08	2.3969e-07	Zdhhc18	Down
-1.75819	3.84011	21.6149	3.33258e-06	1.66299e-05	Pigv	Down
2.25381	6.02811	79.4857	4.85737e-19	2.09625e-17	Hmgn2	Up
-3.07899	-0.706914	11.7569	0.000606179	0.00176926	Zfp683	Down
-3.62827	2.59988	34.6724	3.90131e-09	3.4823e-08	Crybg2	Down
-1.88688	4.66387	9.01602	0.00267624	0.00662581	Cd52	Down
-2.08862	5.80032	30.1698	3.9582e-08	2.88971e-07	Cep85	Down
-3.05302	3.12525	40.4489	2.01825e-10	2.26044e-09	Extl1	Down
-1.60745	6.81087	22.604	1.99074e-06	1.04553e-05	Pafah2	Down
4.47352	5.32441	87.3281	9.19316e-21	5.18935e-19	Stmn1	Up
-1.20975	4.97584	10.5633	0.00115354	0.00313474	Paqr7	Down
10.5531	3.07711	70.3532	4.95819e-17	1.5759e-15	Aunip	Up
-0.88377	6.30858	13.6077	0.000225261	0.000731787	Mtfr1l	Down
-1.94052	5.59448	18.5628	1.64396e-05	7.01315e-05	Ldlrap1	Down
-0.795945	6.38677	8.95338	0.00276956	0.0068305	Tmem50a	Down
-3.32936	8.48088	33.6988	6.43406e-09	5.47963e-08	Rsrp1	Down
-7.39729	0.909834	55.3023	1.03346e-13	2.03974e-12	Ncmap	Down
0.942391	6.463	17.3246	3.15082e-05	0.000125216	Srsf10	Up
-3.13237	1.25497	22.5791	2.01671e-06	1.05799e-05	Cnr2	Down
-1.71464	6.23393	36.733	1.35469e-09	1.31121e-08	Fuca1	Down
-1.23826	7.00006	8.7206	0.00314635	0.00764881	Hmgcl	Down
-2.26325	6.04246	29.4165	5.83785e-08	4.1566e-07	Gale	Down
-1.30359	6.28348	15.8273	6.9393e-05	0.000253961	Lypla2	Down
-5.20841	6.1491	60.7594	6.44957e-15	1.49452e-13	Id3	Down
1.96377	3.27769	18.7645	1.47897e-05	6.39045e-05	E2f2	Up
1.43905	6.29973	10.3087	0.00132403	0.00353877	Luzp1	Up
1.91495	6.28773	58.8012	1.74438e-14	3.85238e-13	Kdm1a	Up
-1.61935	7.1851	10.8766	0.000973846	0.00269452	C1qa	Down
-2.54382	3.59937	11.4664	0.000708666	0.00202772	Wnt4	Down
-1.61818	4.23409	9.57764	0.00196961	0.00504084	Rap1gap	Down
2.70105	5.91942	26.7599	2.30371e-07	1.46864e-06	Alpl	Up
2.43368	4.3727	16.6987	4.38103e-05	0.000168412	Sh2d5	Up
-2.21422	6.82709	51.2984	7.93394e-13	1.37379e-11	Pink1	Down
-4.76988	4.25794	53.7169	2.31558e-13	4.3512e-12	Cda	Down
-0.984447	5.51469	17.8053	2.44701e-05	9.99195e-05	Mul1	Down
-3.13802	6.02618	93.0086	5.20663e-22	3.60177e-20	Camk2n1	Down
-3.49239	2.40629	29.9977	4.3256e-08	3.13845e-07	Rnf186	Down
-2.21708	4.09456	41.5555	1.14573e-10	1.33294e-09	Tmco4	Down
-2.86937	4.52843	66.3989	3.68313e-16	1.03953e-14	Pqlc2	Down
-1.50101	6.42888	17.7587	2.50765e-05	0.0001021	Akr7a5	Down
2.03319	6.07744	44.8582	2.11834e-11	2.83356e-10	Mrto4	Up
-1.14013	8.36739	12.9717	0.000316243	0.00099284	Ubr4	Down
2.63904	7.51216	96.9637	7.06088e-23	5.56666e-21	Rcc2	Up
-1.05324	7.48356	13.4792	0.000241219	0.000778533	Sdhb	Down
-4.3176	6.29723	104.352	1.69395e-24	1.79737e-22	Arhgef19	Down
-2.52912	6.58906	56.5914	5.36462e-14	1.11332e-12	Epha2	Down
-1.99112	5.18987	15.5317	8.1132e-05	0.000291926	Tmem82	Down
-6.83864	2.39193	44.2051	2.95714e-11	3.83206e-10	Slc25a34	Down
-1.32787	7.73778	17.9753	2.23787e-05	9.23148e-05	Ddi2	Down
-2.12499	6.7075	9.10769	0.00254537	0.00633627	Agmat	Down
-2.5411	0.972267	11.6167	0.000653623	0.00188899	Fhad1	Down
2.41148	3.41749	17.6623	2.63805e-05	0.000106855	Kazn	Up
-3.10482	7.09346	45.5968	1.45277e-11	2.01787e-10	Dhrs3	Down
1.62581	3.1517	17.4196	2.99719e-05	0.000119786	Zfp984	Up
-1.06833	3.45373	9.96771	0.00159309	0.00416869	Zfp933	Down
-1.97678	6.49126	14.9061	0.000113	0.000393644	Plod1	Down
-1.90271	5.48879	22.1817	2.48029e-06	1.27177e-05	Mthfr	Down
1.23067	4.26005	16.7241	4.32288e-05	0.000166452	Agtrap	Up
-2.08365	4.64178	26.9755	2.0605e-07	1.32836e-06	Mad2l2	Down
-3.23529	5.57537	83.5154	6.32218e-20	3.0765e-18	Fbxo6	Down
-3.20041	2.24508	34.5778	4.09559e-09	3.63732e-08	Fbxo44	Down
1.29736	4.94334	17.6873	2.60355e-05	0.00010567	Ubiad1	Up
1.3429	6.3735	31.8408	1.67342e-08	1.31635e-07	Exosc10	Up
3.84384	7.62397	180.638	3.51635e-41	3.10142e-38	Srm	Up
-2.09701	7.74443	9.82037	0.00172589	0.00448047	Masp2	Down
1.22491	5.56471	23.454	1.27934e-06	7.02765e-06	Dffa	Up
3.88581	2.32345	32.4266	1.2378e-08	1.00332e-07	Cenps	Up
1.20916	7.60918	20.7742	5.16748e-06	2.47534e-05	Pgd	Up
1.05763	6.88242	12.8594	0.000335791	0.00104722	Ube4b	Up
6.57903	-0.292604	17.3647	3.085e-05	0.000122843	Rbp7	Up
1.44957	4.94698	19.3866	1.06752e-05	4.75233e-05	Ctnnbip1	Up
-1.78978	4.30917	9.92673	0.00162895	0.00424992	Pik3cd	Down
1.23308	4.48403	12.4965	0.000407714	0.00124646	Slc25a33	Up
-1.74551	8.70814	19.8078	8.56317e-06	3.8919e-05	H6pd	Down
2.3292	9.93776	29.4276	5.80448e-08	4.13492e-07	Eno1	Up
1.35827	6.91605	30.7691	2.90626e-08	2.18271e-07	Rere	Up
-2.8024	9.03069	18.4805	1.71648e-05	7.30046e-05	Errfi1	Down
0.835779	6.94738	12.0885	0.000507334	0.00151454	Dnajc11	Up
-2.09507	4.20068	21.8449	2.95597e-06	1.48981e-05	Zbtb48	Down
2.02703	6.25411	39.6075	3.10493e-10	3.36276e-09	Nol9	Up
-5.82697	-0.595343	23.2221	1.44332e-06	7.85201e-06	Tnfrsf25	Down
4.10301	3.01541	17.5735	2.76407e-05	0.000111384	Espn	Up
1.44466	6.1047	22.4649	2.14017e-06	1.11365e-05	Acot7	Up
1.18592	7.78072	14.5462	0.000136765	0.000468453	Rpl22	Up
1.57008	6.23141	45.8836	1.25495e-11	1.76043e-10	Lrrc47	Up
-1.83046	3.36343	11.8412	0.00057934	0.00169831	Smim1	Down
2.22928	1.532	8.6067	0.00334929	0.00808553	Prdm16	Up
-2.07707	3.21328	22.3194	2.30857e-06	1.19204e-05	Prxl2b	Down
-2.56579	2.88238	15.8121	6.9953e-05	0.000255811	Tnfrsf14	Down
1.57631	8.34487	33.7934	6.12856e-09	5.24477e-08	Gnb1	Up
-2.17258	5.90746	70.1736	5.43098e-17	1.71458e-15	Slc35e2	Down
-1.83281	5.06314	23.3899	1.32273e-06	7.24347e-06	Mib2	Down
2.84079	2.9736	11.8967	0.00056232	0.00165494	Fndc10	Up
1.23299	7.2793	19.4872	1.01275e-05	4.53424e-05	Atad3a	Up
-3.35972	1.45593	23.4913	1.2548e-06	6.9036e-06	Tmem88b	Down
7.3461	-0.284981	15.1887	9.72822e-05	0.000343985	Ankrd65	Up
-2.82869	7.63911	25.4405	4.56242e-07	2.74562e-06	Ccnl2	Down
-1.93633	7.03815	22.8021	1.79569e-06	9.53144e-06	Dvl1	Down
1.04548	5.55476	13.6354	0.000221958	0.00072139	Ints11	Up
1.0878	4.18496	10.0603	0.00151501	0.0039873	Pusl1	Up
2.35912	3.6413	16.0959	6.02132e-05	0.00022373	C1qtnf12	Up
-3.71983	-0.665303	13.1979	0.000280267	0.000890393	Ttll10	Down
-3.65508	4.42898	18.0943	2.10234e-05	8.73879e-05	Isg15	Down
1.63419	7.17928	30.2819	3.73605e-08	2.73887e-07	Noc2l	Up
2.14169	6.91591	32.261	1.34792e-08	1.08511e-07	Cdk6	Up
-1.16674	5.12297	27.6421	1.45963e-07	9.67059e-07	Pex1	Down
-1.09348	5.29036	16.0795	6.07392e-05	0.000225152	Krit1	Down
-2.94951	-0.870692	9.64094	0.00190288	0.00489134	Lrrd1	Down
-1.62046	7.40904	9.12229	0.00252513	0.00629365	Cyp51	Down
-2.21996	5.15822	14.5878	0.000133776	0.00045933	Fzd1	Down
1.1301	5.19009	16.5122	4.83385e-05	0.000183522	Gtpbp10	Up
2.14187	2.21134	10.8171	0.00100565	0.00277235	Cfap69	Up
2.86049	6.39947	27.156	1.8768e-07	1.22165e-06	Steap2	Up
3.57374	3.07433	18.5831	1.62659e-05	6.94956e-05	Steap1	Up
-1.99628	7.19765	12.0621	0.000514566	0.00153294	Steap4	Down
4.44433	5.61483	96.739	7.90949e-23	6.20104e-21	Dbf4	Up
3.24391	2.78171	22.6423	1.95138e-06	1.02677e-05	Rundc3b	Up
3.76943	5.48619	31.9182	1.60805e-08	1.27273e-07	Abcb1a	Up
5.62144	5.01092	86.7839	1.21049e-20	6.59554e-19	Abcb1b	Up
-2.22578	8.36596	44.6005	2.41636e-11	3.16912e-10	Crot	Down
-1.37627	5.16941	12.768	0.000352608	0.00109411	Tmem243	Down
-6.14509	1.16753	49.3467	2.14497e-12	3.42032e-11	Pclo	Down
-2.79555	3.70825	10.422	0.00124521	0.00335544	Sema3c	Down
1.35406	4.58128	8.97228	0.00274106	0.00676728	Phtf2	Up
-2.57094	5.53728	54.4412	1.60173e-13	3.09638e-12	Gsap	Down
3.17685	5.49646	101.417	7.45049e-24	7.15247e-22	Fam185a	Up
1.41417	4.85707	22.264	2.37625e-06	1.22348e-05	Armc10	Up
1.76297	3.08317	21.4298	3.67031e-06	1.81611e-05	Napepld	Up
1.96835	5.9866	57.2297	3.87765e-14	8.16736e-13	Dnajc2	Up
-4.03563	5.72266	32.9304	9.55163e-09	7.91037e-08	Reln	Down
1.13896	4.90927	17.6335	2.67829e-05	0.000108236	Orc5	Up
-1.42386	6.67845	18.8784	1.39324e-05	6.06461e-05	Kmt2e	Down
2.97875	6.27636	148.24	4.20368e-34	1.44689e-31	Pus7	Up
4.80874	2.95806	14.9399	0.000110992	0.000387702	Kcnh2	Up
6.10319	5.38296	101.023	9.0927e-24	8.49776e-22	Atg9b	Up
1.10575	6.2564	19.7602	8.77924e-06	3.97985e-05	Abcb8	Up
-2.84147	-0.184905	10.0675	0.00150904	0.0039738	Asic3	Down
-1.16618	5.24502	11.3579	0.000751281	0.00213845	Cdk5	Down
-2.22753	3.14854	26.2805	2.95253e-07	1.8347e-06	Tmub1	Down
1.87723	6.57736	29.9576	4.41588e-08	3.19902e-07	Abcf2	Up
-2.72514	5.78043	37.6599	8.42201e-10	8.51371e-09	Chpf2	Down
-3.27567	-0.529824	18.7484	1.49151e-05	6.43674e-05	Wdr86	Down
-6.21518	-0.447849	22.049	2.65778e-06	1.35305e-05	Crygn	Down
2.33716	3.02325	26.1999	3.07836e-07	1.90367e-06	Xrcc2	Up
5.46536	0.766993	13.4138	0.000249785	0.000802041	Dpp6	Up
-2.60995	8.38374	30.0783	4.14956e-08	3.0216e-07	Insig1	Down
1.28161	5.67284	33.5942	6.78935e-09	5.74408e-08	Nom1	Up
2.44429	5.2266	44.0932	3.13106e-11	4.04629e-10	Tyms	Up
7.30616	1.23522	22.5853	2.01018e-06	1.05495e-05	Garem2	Up
-0.91187	5.27098	11.6631	0.000637533	0.00184741	Slc35f6	Down
2.54397	5.4471	34.3482	4.60825e-09	4.04677e-08	Cenpa	Up
5.63525	0.138734	11.4637	0.000709697	0.00203025	Dpysl5	Up
-5.72621	5.46689	93.2704	4.56155e-22	3.20262e-20	Mapre3	Down
-1.71338	7.93865	10.3549	0.00129133	0.00346385	Khk	Down
6.00511	4.80356	104.035	1.98796e-24	2.09359e-22	Cgref1	Up
-3.74948	2.66424	29.6752	5.1083e-08	3.67236e-07	Abhd1	Down
2.76877	4.95699	75.7936	3.14917e-18	1.19787e-16	Slc5a6	Up
-1.18881	5.76569	24.4955	7.44838e-07	4.28328e-06	Atraid	Down
3.65615	7.55169	99.1703	2.31696e-23	2.01833e-21	Cad	Up
-1.03223	5.13888	12.6974	0.000366162	0.00113144	Mpv17	Down
-2.51158	4.55281	27.8429	1.31576e-07	8.78129e-07	Zfp513	Down
1.59912	7.05036	36.8546	1.27277e-09	1.23786e-08	Ppm1g	Up
-0.755285	6.25823	10.9419	0.000940129	0.0026065	Nrbp1	Down
-1.84119	5.54877	20.925	4.77609e-06	2.30586e-05	Fndc4	Down
-3.44038	8.11825	14.6898	0.000126732	0.000436846	Gckr	Down
1.4651	4.92904	14.7062	0.000125633	0.000433523	Pisd	Up
1.26558	6.78225	27.1899	1.84423e-07	1.20267e-06	Ywhah	Up
3.49648	3.2356	16.5376	4.76944e-05	0.000181419	Slc5a1	Up
2.23775	5.83525	32.9761	9.33005e-09	7.74504e-08	Spon2	Up
0.90716	7.03521	13.8617	0.000196765	0.000649228	Ctbp1	Up
-1.3422	4.80326	15.5321	8.11145e-05	0.000291926	Uvssa	Down
1.55163	4.91244	32.215	1.38022e-08	1.10732e-07	Slbp	Up
-0.890806	5.0671	10.703	0.00106961	0.00292809	Tmem129	Down
3.89292	5.39615	50.4463	1.22469e-12	2.04048e-11	Tacc3	Up
-1.75346	5.76777	9.91558	0.00163885	0.00427337	Fgfr3	Down
-0.792664	6.33012	9.16826	0.00246248	0.0061538	Letm1	Down
2.12697	6.68152	41.3869	1.24893e-10	1.43995e-09	Nsd2	Up
0.819022	5.17652	14.3933	0.000148332	0.000502481	Nelfa	Up
3.40333	-0.426727	13.6086	0.000225152	0.000731601	Poln	Up
1.20791	4.24327	9.95073	0.00160785	0.00420264	Haus3	Up
-1.04379	6.65577	9.95764	0.00160183	0.00418923	Mxd4	Down
-1.9904	3.73891	19.6721	9.19352e-06	4.15032e-05	Tnip2	Down
-3.16194	5.03956	51.3155	7.86527e-13	1.36441e-11	Sh3bp2	Down
2.00461	6.16648	71.9407	2.21761e-17	7.31771e-16	Nop14	Up
-1.9347	-0.0363116	9.35424	0.00222471	0.00561529	Grk4	Down
1.30285	6.70736	15.1979	9.68091e-05	0.00034257	Htt	Up
-2.1554	3.92073	22.6695	1.92396e-06	1.01486e-05	Rgs12	Down
-3.64639	8.26531	24.1923	8.71789e-07	4.93885e-06	Hgfac	Down
-1.33455	5.83282	12.1268	0.000497014	0.00148693	Lrpap1	Down
-2.43586	5.00728	60.7662	6.42709e-15	1.49176e-13	Acox3	Down
-2.35726	5.08849	10.4824	0.00120515	0.00326055	Htra3	Down
-2.95045	3.6991	24.024	9.51436e-07	5.34717e-06	Sh3tc1	Down
-5.82349	1.65085	47.5216	5.4401e-12	8.15842e-11	Ablim2	Down
3.54531	4.99936	18.7404	1.49773e-05	6.46164e-05	Sorcs2	Up
1.49858	5.79768	15.0974	0.000102106	0.000359332	Tbc1d14	Up
-1.00621	6.04957	11.6686	0.000635652	0.00184271	D5Ertd579e	Down
-1.34343	2.53322	11.2832	0.000782113	0.00221541	Zbtb49	Down
2.58508	5.77416	58.6079	1.92439e-14	4.23005e-13	Lyar	Up
1.78733	4.16802	14.4444	0.000144361	0.000490896	Zfp518b	Up
-1.57438	5.11999	21.9161	2.84833e-06	1.44174e-05	Cd38	Down
-1.51148	6.04334	42.1873	8.29374e-11	9.90227e-10	Tapt1	Down
-1.27826	8.08289	11.6339	0.000647594	0.0018731	Qdpr	Down
5.63244	2.37152	44.3424	2.75679e-11	3.5823e-10	Fam184b	Up
6.57922	4.96153	124.09	8.04879e-29	1.49453e-26	Ncapg	Up
1.78548	7.60286	22.6485	1.9451e-06	1.02423e-05	Dhx15	Up
-3.23692	5.71523	37.2512	1.03853e-09	1.02919e-08	Sod3	Down
5.26999	4.38876	30.7017	3.00907e-08	2.25512e-07	Lgi2	Up
-1.29719	6.39369	19.6639	9.23271e-06	4.16668e-05	Sepsecs	Down
1.08557	5.94113	22.4525	2.15406e-06	1.12046e-05	Anapc4	Up
-3.46262	1.83604	8.53712	0.00347976	0.00836707	Slc34a2	Down
-0.961597	4.77285	12.0994	0.000504374	0.00150703	Smim20	Down
1.20153	4.97085	14.6319	0.000130687	0.000449488	Pgm2	Up
2.54023	6.22858	51.5954	6.82015e-13	1.19709e-11	Tbc1d1	Up
-1.47392	6.48595	16.137	5.89221e-05	0.000219395	Klf3	Down
-1.68489	5.82903	13.3881	0.000253223	0.000812525	Fam114a1	Down
2.27658	6.22225	44.6153	2.39805e-11	3.15978e-10	Rfc1	Up
1.4665	8.46908	24.2612	8.41163e-07	4.78842e-06	Rpl9	Up
-1.52835	6.34356	32.7164	1.06636e-08	8.7542e-08	Smim14	Down
5.34876	2.79398	8.18328	0.00422782	0.0099871	Uchl1	Up
2.45501	1.91938	12.6768	0.00037023	0.00114226	Limch1	Up
1.18991	5.25701	23.9637	9.81712e-07	5.50414e-06	Guf1	Up
1.04464	5.27405	15.2748	9.29506e-05	0.000330491	Nfxl1	Up
1.30335	5.58297	8.24778	0.00408018	0.00967276	Ociad2	Up
-1.30667	6.25366	11.2724	0.000786666	0.00222652	Clock	Down
6.97823	0.972532	13.3179	0.00026288	0.000840074	C530008M17Rik	Up
-2.00165	4.07589	22.4273	2.18249e-06	1.134e-05	Aasdh	Down
2.95777	6.11304	36.4384	1.57569e-09	1.50447e-08	Ppat	Up
-6.63513	5.02883	67.9287	1.69516e-16	4.9631e-15	Hopx	Down
2.91447	5.74731	123.312	1.19147e-28	2.12836e-26	Noa1	Up
1.69727	6.60639	13.2497	0.000272617	0.000869446	Polr2b	Up
-2.19519	7.33457	27.1314	1.90084e-07	1.23446e-06	Igfbp7	Down
1.1634	4.22743	15.1987	9.67686e-05	0.000342513	Cenpc1	Up
-2.76145	2.76453	14.9287	0.000111649	0.000389514	Stap1	Down
1.80534	5.54785	13.2044	0.000279286	0.000887877	Uba6	Up
-1.74677	8.37909	10.4676	0.00121483	0.00328235	Ugt2b34	Down
-5.7219	6.914	97.3829	5.71379e-23	4.6076e-21	Ugt2b1	Down
-1.79469	6.93038	8.38486	0.00378359	0.00902995	Ugt2b35	Down
-4.82814	7.9851	29.4468	5.7473e-08	4.09626e-07	Ugt2b36	Down
-4.30659	7.62625	28.6893	8.49711e-08	5.88377e-07	Ugt2b5	Down
-8.36141	1.71177	30.6619	3.0713e-08	2.2981e-07	Ugt2b37	Down
-4.56961	6.62676	26.9505	2.08736e-07	1.342e-06	Ugt2a3	Down
-3.61601	1.06838	27.5747	1.51141e-07	9.99953e-07	Ugt2b38	Down
-3.12067	3.17157	24.3329	8.1043e-07	4.6264e-06	Sult1b1	Down
-5.92417	0.94082	12.0876	0.000507578	0.00151454	Sult1e1	Down
-3.22646	4.89248	14.2225	0.000162413	0.000545966	Jchain	Down
-1.2603	5.789	28.0196	1.20091e-07	8.09325e-07	Rufy3	Down
1.05372	7.1505	8.43389	0.00368292	0.00881354	Grsf1	Up
2.34438	5.00274	66.837	2.94911e-16	8.3907e-15	Dck	Up
-1.86147	11.7566	8.34657	0.00386416	0.00920976	Gc	Down
1.45702	7.73129	11.1558	0.000837688	0.002353	Ankrd17	Up
-3.48363	13.6181	21.7901	3.04169e-06	1.5281e-05	Alb	Down
9.65675	9.63393	144.919	2.23716e-33	6.44301e-31	Afp	Up
-3.49746	7.9433	22.7113	1.88256e-06	9.95005e-06	Afm	Down
-2.34876	5.2889	16.8798	3.98225e-05	0.000154474	Albfm1	Down
-3.42649	5.14816	12.4053	0.000428128	0.00130294	Cxcl1	Down
1.66559	3.27969	12.9944	0.000312416	0.0009817	Mthfd2l	Up
-2.73282	4.30287	12.2135	0.000474458	0.00142746	Btc	Down
2.55575	6.46323	72.2017	1.94285e-17	6.52798e-16	Sdad1	Up
-7.25305	3.57931	54.2563	1.75975e-13	3.38332e-12	Cxcl11	Down
1.59988	5.52385	25.0303	5.64371e-07	3.31298e-06	Nup54	Up
-2.29988	-0.179827	9.5546	0.00199449	0.00508974	Ccdc158	Down
1.37233	5.32168	14.3829	0.000149149	0.000504869	Shroom3	Up
2.28483	7.16781	34.5216	4.21552e-09	3.73208e-08	Septin11	Up
-0.868424	7.47493	9.0001	0.00269965	0.00667792	Ccni	Down
-1.70584	5.81405	18.5053	1.69431e-05	7.21703e-05	Ccng2	Down
-9.40927	4.06871	32.5844	1.14125e-08	9.30942e-08	Cxcl13	Down
-3.80293	2.12708	19.8456	8.39552e-06	3.82679e-05	Fras1	Down
-1.35364	4.7055	10.0579	0.00151698	0.00399174	Bmp2k	Down
-1.49731	2.48846	11.6991	0.00062529	0.0018164	Paqr3	Down
7.35947	5.67632	30.0187	4.27909e-08	3.10679e-07	Prkg2	Up
-1.6321	4.62788	18.5335	1.66942e-05	7.11533e-05	Rasgef1b	Down
1.08491	7.07776	14.3882	0.000148734	0.000503704	Hnrnpd	Up
2.15744	4.49034	50.794	1.02584e-12	1.7379e-11	Enoph1	Up
1.72207	4.73734	17.5209	2.84173e-05	0.000114122	Lin54	Up
1.24058	5.9969	20.667	5.46485e-06	2.59926e-05	Cops4	Up
-2.38094	3.22226	13.1853	0.000282153	0.000895414	Hpse	Down
-2.69782	3.80955	26.3545	2.84162e-07	1.77124e-06	Gpat3	Down
-1.66933	3.56572	8.84335	0.00294158	0.00720188	Arhgap24	Down
-1.35277	6.50196	18.6278	1.58891e-05	6.80505e-05	Hsd17b11	Down
-2.01786	9.66599	9.34294	0.00223846	0.00564393	Spp1	Down
-1.62988	5.94161	13.2672	0.000270096	0.000862156	Pkd2	Down
-1.44668	5.09851	18.1903	1.99899e-05	8.34857e-05	Thoc2l	Down
-2.71711	3.33087	12.2138	0.000474363	0.00142746	Gbp8	Down
-2.27208	3.99316	14.3941	0.000148263	0.00050247	Gbp9	Down
-3.05983	3.45296	10.3027	0.00132837	0.0035497	Gbp4	Down
-5.18368	0.916308	25.1464	5.31401e-07	3.14165e-06	Gbp10	Down
-2.71316	1.74742	14.9318	0.000111471	0.000388989	Gbp6	Down
-5.70879	3.4679	36.9167	1.23286e-09	1.20319e-08	Gbp11	Down
3.25959	3.91151	24.3952	7.84649e-07	4.49938e-06	Lrrc8b	Up
3.74063	3.57916	39.5592	3.18259e-10	3.44422e-09	Cdc7	Up
-3.3059	0.734834	25.6839	4.02161e-07	2.4368e-06	Brdt	Down
1.92052	3.62409	32.1877	1.39971e-08	1.12104e-07	Glmn	Up
2.05797	8.93261	42.0437	8.92584e-11	1.05939e-09	Rpl5	Up
5.28153	2.80237	68.0046	1.63115e-16	4.8056e-15	Ccdc18	Up
-2.9102	5.61382	49.3006	2.19597e-12	3.49374e-11	Dgkq	Down
-4.84919	6.66577	47.1038	6.73262e-12	9.93835e-11	Slc26a1	Down
-1.32537	5.09651	14.4712	0.000142321	0.000485365	Fgfrl1	Down
-3.33928	3.14206	27.9913	1.21864e-07	8.19708e-07	Crlf2	Down
-2.04971	1.0719	15.3595	8.88716e-05	0.000316866	5430403G16Rik	Down
-3.15587	0.505226	13.9101	0.000191767	0.000633921	Plcxd1	Down
-1.75643	4.14	13.4691	0.000242528	0.000781585	Gtpbp6	Down
1.2016	5.75483	24.5744	7.14948e-07	4.12484e-06	Pgam5	Up
-2.50741	5.71916	21.0982	4.36339e-06	2.12112e-05	Pxmp2	Down
4.37766	5.65585	74.1869	7.10597e-18	2.55164e-16	Pole	Up
-1.34653	5.28751	19.5406	9.84846e-06	4.42616e-05	Fbrsl1	Down
2.16962	5.70033	47.0863	6.79274e-12	9.99574e-11	Noc4l	Up
1.19139	4.98595	22.56	2.0368e-06	1.06734e-05	Ddx51	Up
2.14147	5.80702	86.1033	1.70777e-20	9.06016e-19	Pus1	Up
-1.47316	6.5524	15.6814	7.49594e-05	0.000271238	Ulk1	Down
3.19294	4.11901	71.9128	2.2492e-17	7.38155e-16	Chek2	Up
-0.930635	5.54583	12.4385	0.000420572	0.00128216	Tpst2	Down
-3.66853	2.33996	8.91798	0.00282376	0.006952	Crybb3	Down
-2.72079	3.83756	44.5285	2.50683e-11	3.28167e-10	Ficd	Down
0.855736	5.63284	11.6576	0.00063942	0.00185173	Sart3	Up
-1.78865	5.95974	30.9947	2.5873e-08	1.95985e-07	Iscu	Down
2.24849	7.54838	35.634	2.381e-09	2.21787e-08	Coro1c	Up
9.83156	1.2258	73.3781	1.07045e-17	3.71159e-16	Dao	Up
3.02257	4.70389	76.3298	2.4004e-18	9.38351e-17	Ung	Up
-3.91831	6.58518	91.0933	1.37054e-21	8.79136e-20	Acacb	Down
-1.31714	5.64198	31.6501	1.84605e-08	1.43455e-07	Mmab	Down
-1.68129	4.75415	20.1383	7.20407e-06	3.32561e-05	Mvk	Down
-0.804189	5.49709	9.53202	0.00201917	0.0051425	Git2	Down
1.3283	3.3583	9.5218	0.00203045	0.00517029	1500011B03Rik	Up
-3.02024	4.59143	41.1857	1.38432e-10	1.58054e-09	Oasl1	Down
0.981265	5.43351	14.0144	0.000181417	0.000602389	Coq5	Up
1.88944	6.84247	26.4974	2.63887e-07	1.65584e-06	Dynll1	Up
1.11447	5.81867	14.1849	0.000165699	0.000555031	Srsf9	Up
0.793869	5.08852	9.80461	0.00174075	0.00451487	Gatc	Up
-1.27522	7.74476	10.4691	0.0012139	0.00328046	Cox6a1	Down
-2.30781	3.55801	25.6421	4.10968e-07	2.48802e-06	Sirt4	Down
1.85237	9.96565	34.9254	3.42579e-09	3.09505e-08	Rplp0	Up
1.00129	7.23478	11.8342	0.000581525	0.00170365	Gcn1	Up
1.07913	5.85547	14.5289	0.000138028	0.000472665	Rab35	Up
1.66742	4.31506	22.1234	2.55672e-06	1.30509e-05	Cit	Up
-5.32932	6.92004	109.287	1.40379e-25	1.69319e-23	Hspb8	Down
-6.41247	3.26938	61.7074	3.9849e-15	9.62926e-14	Srrm4	Down
2.62549	5.40415	89.8245	2.60249e-21	1.57623e-19	Rfc5	Up
1.44054	6.92016	13.8934	0.000193474	0.000639265	Fbxo21	Up
1.16699	7.13701	25.2854	4.94438e-07	2.94162e-06	Fbxw8	Up
4.99979	2.67247	31.8049	1.70463e-08	1.33718e-07	Hrk	Up
-4.55023	5.08252	17.6395	2.66986e-05	0.000107988	Tbx3	Down
2.10129	5.49524	51.0455	9.02481e-13	1.55126e-11	Rbm19	Up
-3.97916	6.73802	13.1036	0.000294734	0.000931227	Sds	Down
0.95054	6.58167	9.67616	0.00186675	0.00480809	Ddx54	Up
-4.81058	-0.348377	23.2397	1.43016e-06	7.79847e-06	Dtx1	Down
-3.71293	3.75432	21.0005	4.59166e-06	2.22519e-05	Oas2	Down
-2.78867	1.14417	21.8961	2.87824e-06	1.45479e-05	Oas1c	Down
-5.21177	1.96649	33.7063	6.40915e-09	5.46491e-08	Oas1b	Down
1.32143	9.08136	19.2471	1.14846e-05	5.08379e-05	Rpl6	Up
-2.97999	6.01617	97.2873	5.99622e-23	4.78072e-21	Trafd1	Down
1.88685	6.39845	43.357	4.56109e-11	5.69611e-10	Naa25	Up
-3.03321	0.120954	9.51152	0.00204186	0.0051937	Adam1a	Down
-2.84233	9.91655	48.5973	3.14303e-12	4.90104e-11	Aldh2	Down
-2.61788	4.22266	8.83107	0.00296144	0.00724422	Cux2	Down
1.96985	6.09605	41.4811	1.19018e-10	1.37784e-09	Ppp1cc	Up
-1.56425	3.67071	13.7524	0.000208554	0.000682857	Tctn1	Down
2.24271	3.8491	34.5084	4.24422e-09	3.75514e-08	Fam216a	Up
1.54498	4.77008	39.3594	3.52545e-10	3.78336e-09	Gpn3	Up
0.963318	5.75229	19.7256	8.9397e-06	4.04739e-05	Anapc7	Up
-1.13526	6.3254	14.4899	0.000140917	0.000481272	P2rx4	Down
-1.11543	4.78037	12.3003	0.000452882	0.00137001	Camkk2	Down
0.972674	7.73248	17.161	3.4342e-05	0.000135335	Anapc5	Up
1.41979	4.77162	17.3249	3.15027e-05	0.000125216	Kdm2b	Up
-2.04401	3.96294	22.8889	1.71638e-06	9.15056e-06	Orai1	Down
-3.66137	9.32235	13.6748	0.000217346	0.000708031	Hpd	Down
-3.02848	1.43843	21.6428	3.2844e-06	1.64069e-05	Wdr66	Down
1.30953	5.76074	18.4955	1.70303e-05	7.24983e-05	Mlxip	Up
0.872725	6.48193	8.98237	0.00272597	0.00673474	Clip1	Up
6.7838	4.78176	172.041	2.6505e-39	1.87019e-36	Kntc1	Up
0.914824	6.20727	13.3405	0.00025974	0.000831358	Denr	Up
-3.07667	1.41109	17.3854	3.05154e-05	0.000121751	Ccdc62	Down
-1.01815	5.7974	9.34981	0.00223008	0.00562684	Vps37b	Down
-3.19584	1.92485	39.8467	2.74692e-10	2.9934e-09	Abcb9	Down
-1.68935	4.49746	21.3862	3.75461e-06	1.85457e-05	Ogfod2	Down
1.96849	4.55499	42.0587	8.85741e-11	1.05304e-09	Mphosph9	Up
1.0932	4.98098	13.8532	0.000197659	0.000651873	Cdk2ap1	Up
2.0569	7.39312	69.0235	9.72953e-17	2.96551e-15	Kmt5a	Up
-1.52057	3.16677	10.9118	0.000955543	0.00264664	Rilpl1	Down
1.22366	6.0153	20.2877	6.66278e-06	3.10621e-05	Eif2b1	Up
0.780884	5.07004	9.9813	0.00158138	0.00414188	Gtf2h3	Up
1.4803	2.86594	14.2024	0.00016416	0.000550792	Tctn2	Up
-2.48961	6.85384	33.6411	6.62787e-09	5.62771e-08	Ubc	Down
1.57505	5.6647	37.5291	9.00612e-10	9.03355e-09	Dhx37	Up
1.36566	6.56425	20.6473	5.52161e-06	2.62448e-05	Bri3bp	Up
-3.12498	6.52222	43.4157	4.42618e-11	5.53253e-10	Aacs	Down
-1.63185	4.64001	17.4361	2.97126e-05	0.000118952	Stx2	Down
2.64963	7.83796	39.6929	2.97211e-10	3.22634e-09	Ran	Up
1.28163	5.35228	9.26013	0.00234197	0.0058839	Nipsnap2	Up
2.82524	5.37479	71.6831	2.52681e-17	8.23519e-16	Psph	Up
1.81236	8.27078	43.7133	3.80173e-11	4.82464e-10	Cct6a	Up
-1.08687	7.30465	12.138	0.000494037	0.00147928	Chchd2	Down
1.68918	2.57851	12.3917	0.000431242	0.00131157	Zbed5	Up
2.03847	6.74299	26.6165	2.48115e-07	1.56803e-06	Gusb	Up
-2.20283	8.36054	25.9025	3.59105e-07	2.19286e-06	Asl	Down
-0.916745	4.88091	11.0193	0.00090166	0.00251417	Rabgef1	Down
1.18486	5.08402	18.7328	1.50371e-05	6.4815e-05	Tyw1	Up
-7.89148	0.92815	35.3207	2.79638e-09	2.56584e-08	Caln1	Down
4.44296	3.43302	35.0428	3.22537e-09	2.92899e-08	Auts2	Up
-2.49195	4.13961	14.4063	0.00014731	0.000499721	Ncf1	Down
1.23573	7.72715	11.1677	0.000832341	0.00234077	Gtf2i	Up
0.976704	5.4484	16.6695	4.44897e-05	0.000170608	Rfc2	Up
1.08233	8.34275	16.5613	4.71014e-05	0.000179696	Eif4h	Up
-2.45683	4.01156	39.2379	3.75178e-10	4.02013e-09	Mettl27	Down
-6.13462	6.28905	25.7134	3.96072e-07	2.40403e-06	Cldn3	Down
-1.6433	4.49665	24.9618	5.84784e-07	3.43002e-06	Dnajc30	Down
-3.55267	9.07042	24.3875	7.87769e-07	4.51544e-06	Mlxipl	Down
3.10771	0.965964	12.8753	0.000332954	0.00104068	Fzd9	Up
1.80696	6.49591	30.6892	3.02845e-08	2.26845e-07	Pom121	Up
-3.96749	2.87305	28.8763	7.71515e-08	5.3766e-07	Ccl24	Down
-1.0646	7.68424	10.497	0.00119568	0.00323866	Por	Down
1.19464	8.5206	13.0265	0.000307114	0.000966838	Mdh2	Up
-4.15118	5.20114	29.2263	6.43977e-08	4.5439e-07	Hspb1	Down
-1.79608	3.2587	12.6587	0.000373819	0.00115207	Sh2b2	Down
-1.46776	6.25459	23.8727	1.02919e-06	5.74067e-06	Fis1	Down
-1.27155	5.41189	13.7286	0.000211214	0.000690878	Znhit1	Down
0.994903	6.56652	14.057	0.000177348	0.000590128	Ap1s1	Up
4.75728	8.11612	17.9448	2.27409e-05	9.36689e-05	Serpine1	Up
-4.50543	-0.441164	19.1473	1.21012e-05	5.31833e-05	Ache	Down
-1.77405	2.01305	8.47694	0.00359677	0.00862638	Ufsp1	Down
-3.23824	5.07372	36.2209	1.76168e-09	1.67187e-08	Slc12a9	Down
-1.34604	5.91888	13.1759	0.000283573	0.000898874	Gigyf1	Down
-2.79358	8.09267	32.9597	9.40871e-09	7.80116e-08	Tfr2	Down
-1.53147	4.74808	15.1014	0.000101885	0.000358823	Mospd3	Down
-1.39486	5.10511	22.742	1.85277e-06	9.80733e-06	Agfg2	Down
-1.89168	3.11365	11.4379	0.000719613	0.00205321	Ppp1r35	Down
-1.99719	2.37804	17.5824	2.75124e-05	0.000110993	Zcwpw1	Down
-2.33992	1.9302	9.20374	0.00241521	0.00605067	Pilrb1	Down
-2.48622	1.99651	13.7611	0.000207591	0.000680177	Pilrb2	Down
-2.77637	6.78115	20.6139	5.6187e-06	2.66346e-05	Cyp3a13	Down
-5.37758	0.966841	34.3929	4.5036e-09	3.96969e-08	Gjc3	Down
-4.18381	9.72716	22.5286	2.07043e-06	1.08185e-05	Azgp1	Down
-1.0983	4.61079	17.6604	2.64068e-05	0.000106931	Zscan21	Down
3.26617	6.76269	122.052	2.24854e-28	3.86969e-26	Mcm7	Up
6.82925	1.71637	15.3993	8.70183e-05	0.000310887	Nxpe5	Up
-2.15715	5.59437	26.5013	2.63361e-07	1.65401e-06	Lamtor4	Down
-2.45351	4.90553	25.4246	4.60004e-07	2.76651e-06	Map11	Down
-0.823266	4.68255	12.1449	0.000492233	0.00147482	Zfp68	Down
1.08132	4.94976	20.1778	7.05667e-06	3.26825e-05	Dnaaf5	Up
[truncated: 3,979 more rows]

## Sheet: DEG_MycOEPtenKOvsControl
Supplementary Data 1- Genetically-distinct bulk tumor transcriptomic signatures (MycOEPtenKO - Control)
Negative Binomial Generalized Linear Model Likelihood Ratio Test, two-sided, correction for multiple testing using BH reported as FDR
logFC	logCPM	LR	PValue	FDR	Symbols	direction
-3.2517	1.60728	19.3261	1.10192e-05	4.82927e-05	Sox17	Down
-1.16473	6.28872	14.2197	0.000162657	0.000547961	Lypla1	Down
-2.56195	6.2435	70.8637	3.8278e-17	1.19774e-15	Pcmtd1	Down
-3.83739	-0.223549	15.0046	0.00010725	0.000376497	Sntg1	Down
1.76812	5.53355	35.3697	2.72695e-09	2.42029e-08	Rrs1	Up
-2.59037	5.93153	20.4117	6.24473e-06	2.89126e-05	Adhfe1	Down
2.48943	2.91852	16.0317	6.22913e-05	0.000230239	Mybl1	Up
1.77684	5.65258	20.6712	5.45301e-06	2.56168e-05	Sgk3	Up
2.05639	0.110013	9.24877	0.00235653	0.00600928	Mcmdc2	Up
2.59178	4.8179	10.7996	0.00101521	0.00283358	Tcf24	Up
3.59165	1.38599	24.1687	8.82549e-07	4.89758e-06	Ppp1r42	Up
-1.83942	7.47265	38.4063	5.74467e-10	5.77413e-09	Lactb2	Down
0.958603	9.22709	10.5853	0.0011399	0.00314002	Rpl7	Up
-1.16296	5.14019	9.89952	0.00165322	0.0043829	Rdh10	Down
-1.32686	2.764	10.2473	0.00136887	0.00370279	Ly96	Down
3.54799	6.22834	70.2192	5.30685e-17	1.62452e-15	Mcm3	Up
-1.43476	1.70847	10.1057	0.00147808	0.00396403	Tmem14a	Down
-2.55475	8.89222	14.5936	0.000133366	0.000458144	Gsta3	Down
9.38709	0.869841	46.848	7.67115e-12	1.05e-10	Rims1	Up
-2.38932	4.04283	41.5591	1.14364e-10	1.31105e-09	Ogfrl1	Down
-1.46647	3.88496	15.2182	9.57778e-05	0.000339688	Sdhaf4	Down
-1.38052	5.84151	14.1199	0.000171524	0.000574815	Lmbrd1	Down
2.60952	4.20237	51.3619	7.68169e-13	1.21529e-11	Prim2	Up
-0.955542	4.25296	8.40904	0.0037336	0.00898815	Rab23	Down
3.50025	5.26769	67.3883	2.22973e-16	6.1337e-15	Bag2	Up
1.71724	6.51741	34.688	3.87017e-09	3.3343e-08	Imp4	Up
-0.901213	6.61366	11.5751	0.0006684	0.00195128	Kansl3	Down
-1.1303	4.61158	16.7178	4.3372e-05	0.000166141	Lman2l	Down
-1.39845	2.71618	11.1825	0.00082573	0.0023598	Ankrd39	Down
-1.32772	7.09931	9.89791	0.00165467	0.00438592	Cox5b	Down
-6.86237	3.36637	51.3652	7.66872e-13	1.2146e-11	Zap70	Down
1.20492	7.01713	10.0128	0.00155456	0.00414707	Tmem131	Up
-2.68025	4.84326	58.6308	1.90214e-14	3.85675e-13	Inpp4a	Down
-1.34896	1.56151	8.67926	0.00321852	0.00789496	Tsga10	Down
0.910722	7.13204	13.8995	0.000192853	0.00063796	Eif5b	Up
-5.67855	3.94301	57.3625	3.6246e-14	6.98776e-13	Npas2	Down
-1.68183	4.28978	16.953	3.8316e-05	0.000148436	Tbc1d8	Down
3.5336	2.98713	20.8937	4.85492e-06	2.31149e-05	Il1rl2	Up
0.894873	5.41005	8.45824	0.00363392	0.00878567	Mrps9	Up
-0.851253	5.88234	8.53424	0.00348527	0.00847855	Tgfbrap1	Down
5.33832	4.73207	71.7335	2.46316e-17	7.86429e-16	Fhl2	Up
2.62564	5.00245	51.9194	5.78259e-13	9.35824e-12	Nck2	Up
1.25511	5.36313	8.60198	0.00335797	0.00819857	Uxs1	Up
2.87754	3.73394	40.4847	1.98159e-10	2.17114e-09	Tex30	Up
2.39886	10.4789	10.242	0.00137282	0.00371206	Col3a1	Up
2.84527	8.4953	12.8126	0.0003443	0.0010759	Col5a2	Up
1.57229	5.91802	31.4225	2.07563e-08	1.58588e-07	Wdr75	Up
3.78119	5.9504	94.5331	2.41025e-22	1.74428e-20	Slc39a10	Up
-2.38076	4.21565	24.9812	5.78914e-07	3.3264e-06	Cavin2	Down
-1.80487	7.24455	15.5312	8.11541e-05	0.000291783	Myo1b	Down
-1.85387	5.11306	9.3419	0.00223973	0.00575826	Stat1	Down
3.56745	6.94927	118.228	1.54581e-27	2.37113e-25	Gls	Up
-1.70031	4.39546	19.9771	7.83751e-06	3.55686e-05	Inpp1	Down
-1.11277	5.81647	12.4242	0.000423809	0.00129342	Hibch	Down
10.1232	2.67677	90.2556	2.09299e-21	1.28979e-19	1700019D03Rik	Up
8.71535	1.25288	48.8351	2.78411e-12	4.08414e-11	Mstn	Up
-1.88061	2.46646	11.0562	0.00088391	0.00250728	Hecw2	Down
-2.07015	5.20885	9.13154	0.00251241	0.00635738	Ankrd44	Down
1.67417	9.56066	16.8148	4.12112e-05	0.000158639	Hspd1	Up
-1.7349	2.5491	10.1851	0.00141579	0.00381582	Rftn2	Down
2.78307	5.26391	64.6766	8.82563e-16	2.23203e-14	Mars2	Up
-1.55895	4.83627	30.5946	3.17975e-08	2.34868e-07	1700066M21Rik	Down
4.6739	4.30986	90.1326	2.2272e-21	1.34893e-19	Spats2l	Up
-1.29837	3.50087	8.66549	0.00324293	0.00794379	Kctd18	Down
5.22811	4.29256	63.4173	1.67244e-15	4.03444e-14	Sgo2a	Up
-4.28873	5.99052	61.4782	4.47682e-15	1.00281e-13	Aox1	Down
-6.34091	6.58315	33.5801	6.83887e-09	5.64717e-08	Aox3	Down
1.00343	8.35712	8.46906	0.00361237	0.00874105	Bzw1	Up
-1.84406	6.81419	13.363	0.000256636	0.000823476	Clk1	Down
2.55193	5.18164	52.1312	5.19142e-13	8.44024e-12	Orc2	Up
-1.26494	4.67973	10.8976	0.000962863	0.0027046	Fam126b	Down
-1.36891	5.60851	13.8492	0.000198086	0.000653433	Ndufb3	Down
-2.29014	6.92681	44.6809	2.31908e-11	2.95368e-10	Cflar	Down
-1.35047	5.51464	26.2942	2.93169e-07	1.7741e-06	Casp8	Down
-0.973027	4.81674	13.2954	0.000266057	0.000850611	Stradb	Down
1.23784	3.45019	12.9235	0.000324488	0.00101992	Tmem237	Up
-4.26523	0.633642	32.1684	1.41372e-08	1.11021e-07	Mpp4	Down
1.22434	5.57337	23.2879	1.39473e-06	7.3855e-06	Sumo1	Up
2.69694	7.04683	85.0945	2.84438e-20	1.50902e-18	Nop58	Up
2.04306	5.54095	26.5342	2.58915e-07	1.58585e-06	Fam117b	Up
1.79203	5.89006	34.6075	4.03358e-09	3.46241e-08	Wdr12	Up
1.58775	5.4066	13.5076	0.0002376	0.000769393	Cyp20a1	Up
2.16973	4.70353	25.3107	4.87997e-07	2.8375e-06	Abi2	Up
-4.5209	0.358026	11.103	0.00086187	0.00245216	Icos	Down
1.98429	8.72293	39.4008	3.45161e-10	3.60275e-09	Eef1b2	Up
-4.98189	3.54031	35.8174	2.16708e-09	1.96668e-08	Adam23	Down
1.34817	5.49903	16.0354	6.21698e-05	0.000229971	Fastkd2	Up
1.75311	5.35546	18.9286	1.35702e-05	5.8243e-05	Klf7	Up
-0.884862	3.84098	10.5058	0.00119	0.00326485	Mettl21a	Down
1.30789	4.03503	20.5868	5.69885e-06	2.66564e-05	Ccnyl1	Up
-1.83449	8.23532	26.2601	2.98383e-07	1.80411e-06	Idh1	Down
-0.96694	5.59102	9.23872	0.00236951	0.00603693	Pikfyve	Down
3.21948	4.00235	21.2074	4.12167e-06	1.98787e-05	Map2	Up
-2.30516	3.87067	57.0006	4.35686e-14	8.30864e-13	Kansl1l	Down
-1.23846	7.65302	18.4487	1.74544e-05	7.29178e-05	Acadl	Down
-3.03052	10.7647	9.11287	0.00253818	0.00641913	Cps1	Down
-5.72053	0.561755	32.6891	1.08144e-08	8.65641e-08	Erbb4	Down
-2.57887	1.03145	10.5076	0.00118888	0.00326282	Ikzf2	Down
3.53919	3.19302	29.9469	4.44031e-08	3.19051e-07	Bard1	Up
2.92807	7.20521	67.0327	2.67037e-16	7.28903e-15	Atic	Up
-1.93436	7.18976	27.314	1.72958e-07	1.10044e-06	Pecr	Down
3.90065	1.30019	35.2529	2.89556e-09	2.55069e-08	Tmem169	Up
1.4795	6.05513	12.2638	0.000461832	0.00139648	Xrcc5	Up
-5.9226	6.91097	36.1271	1.84855e-09	1.69725e-08	Igfbp2	Down
-2.62316	7.47889	51.3924	7.56308e-13	1.20056e-11	Tns1	Down
5.1361	-0.605416	8.43229	0.00368617	0.00888913	Gpbar1	Up
-2.29503	6.95815	49.0176	2.53674e-12	3.74069e-11	Pnkd	Down
-1.18012	7.15219	20.1433	7.18507e-06	3.28993e-05	Ctdsp1	Down
6.5597	4.41005	35.1344	3.07717e-09	2.70056e-08	Vil1	Up
1.06379	4.93183	14.683	0.000127186	0.000438732	Usp37	Up
1.82399	6.24143	30.6504	3.08955e-08	2.2899e-07	Cnot9	Up
-5.45435	7.7024	86.7439	1.23523e-20	6.86281e-19	Cyp27a1	Down
3.49205	-0.32135	10.0317	0.00153867	0.00411244	Prkag3	Up
-1.56351	6.12709	30.3726	3.56532e-08	2.60558e-07	Cnppd1	Down
-1.69631	6.73645	20.6538	5.50289e-06	2.58253e-05	Retreg2	Down
-2.36654	4.43732	56.3856	5.95646e-14	1.11482e-12	Zfand2b	Down
-2.79798	0.564695	18.465	1.73049e-05	7.24006e-05	Abcb6	Down
-1.55433	5.06668	15.4475	8.48305e-05	0.000303994	Ankzf1	Down
-2.03782	2.7988	21.7898	3.04216e-06	1.50847e-05	Glb1l	Down
-0.966091	6.23576	15.2605	9.36554e-05	0.000332578	Stk16	Down
-2.63856	5.66386	68.7378	1.12462e-16	3.25939e-15	Dnajb2	Down
2.29372	5.15658	19.8162	8.52565e-06	3.83532e-05	Chpf	Up
5.2938	5.45652	93.8656	3.37695e-22	2.37092e-20	Obsl1	Up
2.41021	0.979687	8.90062	0.00285074	0.00710145	Inha	Up
5.81965	2.49519	27.6928	1.4219e-07	9.21724e-07	Sgpp2	Up
1.48072	6.3376	29.047	7.0645e-08	4.88937e-07	Farsb	Up
2.4654	2.46241	8.33958	0.00387906	0.00928745	Kcne4	Up
2.31666	2.85228	10.6121	0.00112352	0.00309974	Ap1s3	Up
-2.65351	4.65368	29.0753	6.96199e-08	4.83026e-07	Wdfy1	Down
-1.43603	3.94463	9.0832	0.00257968	0.00650893	Dock10	Down
-2.51955	5.52431	23.8306	1.05197e-06	5.71857e-06	Irs1	Down
2.58302	6.93119	50.5386	1.16843e-12	1.79813e-11	Agfg1	Up
7.92781	2.16204	27.7037	1.41391e-07	9.17809e-07	Ccl20	Up
-2.14818	6.34925	21.7779	3.06101e-06	1.51569e-05	Pid1	Down
-1.97442	2.47656	8.78411	0.00303865	0.00749938	Sp110	Down
-1.8996	4.34214	14.1257	0.000170995	0.000573314	Sp100	Down
-2.11011	1.41737	8.77345	0.00305647	0.00753676	A630001G21Rik	Down
2.88678	1.38652	17.4674	2.92278e-05	0.000116318	Gpr55	Up
3.99762	1.7471	9.2634	0.00233779	0.00596905	B3gnt7	Up
3.04401	10.0856	83.5023	6.36414e-20	3.09692e-18	Ncl	Up
1.79772	8.37343	41.9069	9.57224e-11	1.10815e-09	Ptma	Up
1.151	6.7308	26.62	2.47664e-07	1.52422e-06	Eif4e2	Up
-2.34388	5.53749	9.16494	0.00246695	0.00625582	Ngef	Down
1.43271	6.46403	12.5902	0.000387765	0.00119479	Dgkd	Up
-5.28627	3.09123	23.1199	1.5221e-06	8.00294e-06	Ugt1a9	Down
-6.03063	3.46837	54.4142	1.62385e-13	2.84668e-12	Ugt1a6a	Down
-7.56998	4.29322	33.7922	6.13245e-09	5.1117e-08	Ugt1a5	Down
-4.75053	5.95737	33.2367	8.15949e-09	6.65973e-08	Ugt1a1	Down
-3.59635	0.948119	45.4058	1.60161e-11	2.11035e-10	Mroh2a	Down
1.46329	5.35772	21.7033	3.18239e-06	1.57138e-05	Agap1	Up
6.28428	-0.656415	13.7933	0.000204059	0.000671254	Iqca	Up
1.00773	6.00594	14.8764	0.000114793	0.000399693	Cops8	Up
0.962436	6.95454	11.319	0.000767195	0.00220862	Lrrfip1	Up
-3.20188	1.92669	26.4527	2.70072e-07	1.6442e-06	Ramp1	Down
-1.03825	6.85732	17.1437	3.46565e-05	0.000135967	Scly	Down
7.65491	2.59527	59.3536	1.31738e-14	2.72592e-13	Erfe	Up
4.8117	1.56604	17.9099	2.31611e-05	9.41096e-05	Twist2	Up
-1.31487	3.22401	8.80656	0.00300149	0.00741545	Dusp28	Down
-0.945341	6.57683	13.1537	0.000286959	0.000910629	Rnpepl1	Down
-7.74033	7.44009	59.3587	1.31401e-14	2.72296e-13	Agxt	Down
-8.12567	5.30108	91.778	9.6965e-22	6.51605e-20	Sned1	Down
1.66325	3.00642	11.8517	0.000576074	0.00170467	Pask	Up
1.12827	5.88711	18.0891	2.10806e-05	8.64293e-05	Ppp1r7	Up
1.02506	5.06133	12.988	0.0003135	0.000988628	Thap4	Up
0.960626	4.88982	11.736	0.000613018	0.00180378	Ing5	Up
-1.41538	4.24414	25.6116	4.17515e-07	2.4605e-06	D2hgdh	Down
1.29163	5.31742	12.9234	0.000324508	0.00101992	D1Ertd622e	Up
-3.68248	4.18702	55.4125	9.77108e-14	1.77236e-12	Rnf152	Down
-1.00386	5.29976	13.7662	0.000207027	0.000679435	Relch	Down
1.92809	3.2604	14.6415	0.00013002	0.000447851	Tnfrsf11a	Up
-1.27035	4.93244	12.5578	0.000394563	0.00121494	Phlpp1	Down
-4.31728	2.91794	53.2149	2.9898e-13	5.03485e-12	Serpinb8	Down
1.874	6.25911	43.793	3.65015e-11	4.52644e-10	Nifk	Up
0.995066	5.96096	10.0491	0.00152426	0.00407703	Clasp1	Up
3.7744	4.86067	15.2165	9.5862e-05	0.000339815	Inhbb	Up
1.12615	5.74358	16.6952	4.38927e-05	0.000167863	Ralb	Up
1.89743	5.30254	9.30873	0.00228065	0.00584005	Ptpn4	Up
6.03087	-0.50604	13.8978	0.000193027	0.000638387	Cfap221	Up
-1.69051	8.7113	15.7089	7.38774e-05	0.00026801	Dbi	Down
-4.98887	5.68634	9.10585	0.00254794	0.00644035	Marco	Down
-3.01331	7.48324	67.9793	1.65222e-16	4.64466e-15	Insig2	Down
2.2857	5.82277	41.9876	9.18535e-11	1.06598e-09	Ddx18	Up
1.48873	7.84419	19.2041	1.17461e-05	5.11133e-05	Actr3	Up
2.04308	1.881	16.912	3.91526e-05	0.000151417	Nckap5	Up
-3.99875	4.4606	19.4757	1.0189e-05	4.50177e-05	Acmsd	Down
-1.28046	6.26508	11.1173	0.000855269	0.00243534	Ccnt2	Down
4.6399	7.11786	142.734	6.72006e-33	2.01774e-30	Mcm6	Up
1.98396	3.58042	8.31734	0.00392683	0.00938768	Cxcr4	Up
-3.25354	3.41641	20.016	7.67964e-06	3.50049e-05	Cd55	Down
-3.75731	8.3718	27.1293	1.90288e-07	1.20149e-06	C4bp	Down
-2.54721	3.60278	28.6774	8.54964e-08	5.82581e-07	Pfkfb2	Down
-7.59091	8.94963	53.448	2.65536e-13	4.50389e-12	Pigr	Down
-4.03656	-0.321404	25.3567	4.76502e-07	2.77868e-06	Fcmr	Down
4.68694	3.7535	48.3952	3.48423e-12	5.04302e-11	Dyrk3	Up
-1.45773	4.00419	8.82508	0.00297119	0.00735088	Rassf5	Down
-2.18374	5.71855	18.5354	1.6678e-05	7.01939e-05	Ikbke	Down
-5.63265	6.19951	55.8144	7.96473e-14	1.45977e-12	Pm20d1	Down
-1.65407	3.52292	22.6766	1.91685e-06	9.89055e-06	Rab29	Down
1.33667	7.77529	10.7759	0.00102831	0.00286675	Nucks1	Up
-4.36227	4.9814	198.925	3.5841e-45	3.61278e-42	Slc45a3	Down
-1.26204	5.8704	22.6234	1.97067e-06	1.01497e-05	Elk4	Down
-5.2106	2.19277	44.2994	2.81805e-11	3.54442e-10	Klhdc8a	Down
-2.49394	3.38265	18.5179	1.6832e-05	7.07268e-05	Tmcc2	Down
-2.18637	4.61826	28.6223	8.79643e-08	5.97666e-07	Dstyk	Down
-2.52412	6.31447	47.5863	5.26347e-12	7.42781e-11	Plekha6	Down
-1.54518	1.17876	8.49487	0.00356149	0.00863866	Golt1a	Down
-3.61815	6.80006	16.4652	4.95515e-05	0.000187121	Etnk2	Down
1.54133	4.69195	9.46917	0.00208954	0.00541156	Sox13	Up
1.91985	5.8124	30.2765	3.74633e-08	2.72798e-07	Snrpe	Up
-3.26191	0.569869	12.5487	0.000396477	0.00121966	Lax1	Down
-1.83837	4.42549	10.4645	0.00121688	0.00332738	Atp2b4	Down
-2.44028	6.17237	12.4148	0.000425936	0.00129879	Prelp	Down
2.62618	6.35794	30.2002	3.89661e-08	2.82865e-07	Btg2	Up
1.6184	5.4192	32.1812	1.4044e-08	1.10473e-07	Cyb5r1	Up
3.4798	3.02841	34.6143	4.01949e-09	3.45451e-08	Ube2t	Up
5.13216	4.18206	35.6233	2.3941e-09	2.15882e-08	Elf3	Up
1.34622	6.11319	22.4603	2.14529e-06	1.09729e-05	Timm17a	Up
1.81318	6.26518	10.5412	0.00116744	0.00321022	Csrp1	Up
3.39349	4.72414	21.5097	3.52036e-06	1.72258e-05	Phlda3	Up
5.59851	-0.17449	10.6488	0.00110145	0.00304598	Mroh3	Up
5.74523	4.55622	85.5423	2.26794e-20	1.22157e-18	Inava	Up
5.76201	3.82453	106.904	4.67336e-25	5.23416e-23	Kif14	Up
5.32911	4.70174	66.6447	3.25131e-16	8.75619e-15	Aspm	Up
-6.56642	5.62947	67.6574	1.94521e-16	5.39577e-15	Cfhr1	Down
-4.0343	6.56431	37.8491	7.64355e-10	7.48548e-09	Gm4788	Down
-2.46289	7.69853	9.79395	0.00175087	0.00461578	Cfhr2	Down
-4.57558	8.82969	83.2431	7.25584e-20	3.51871e-18	Cfh	Down
1.27445	6.00395	11.3488	0.000754948	0.0021778	Cdc73	Up
1.91975	5.75783	28.8027	8.01383e-08	5.49253e-07	Uchl5	Up
5.82585	7.01765	11.1764	0.000828455	0.00236711	Ptgs2	Up
1.38577	8.00467	17.5283	2.83068e-05	0.000112971	Tpr	Up
-2.30125	6.4381	37.8681	7.56946e-10	7.42322e-09	Prg4	Down
-2.58805	2.406	13.4041	0.000251078	0.000807846	Hmcn1	Down
1.19092	8.01111	14.0097	0.000181873	0.000605329	Ivns1abp	Up
1.28486	5.66114	11.8395	0.000579878	0.00171462	Rnf2	Up
3.08767	5.61535	21.1779	4.18562e-06	2.01664e-05	Fam129a	Up
-1.98106	3.6971	22.9047	1.70239e-06	8.85844e-06	1700025G04Rik	Down
2.97358	7.83119	37.3898	9.67284e-10	9.35123e-09	Lamc1	Up
1.70549	7.82004	25.5262	4.36406e-07	2.55861e-06	Dhx9	Up
2.46769	2.69914	11.5907	0.000662825	0.0019366	Npl	Up
2.57107	5.99955	14.4912	0.000140814	0.000480687	Rgs16	Up
-2.16888	8.77266	20.1043	7.33308e-06	3.35444e-05	Glul	Down
1.27472	5.01058	16.2457	5.56345e-05	0.000208143	Ier5	Up
-1.60754	3.6795	10.1683	0.0014288	0.00384573	Mr1	Down
-2.61038	8.24155	49.1531	2.36738e-12	3.50929e-11	Qsox1	Down
3.22812	6.67625	56.3273	6.13572e-14	1.14382e-12	Soat1	Up
1.90709	6.78981	26.0988	3.24393e-07	1.94719e-06	Abl2	Up
-1.85151	4.73375	38.6738	5.00889e-10	5.09996e-09	Cryzl2	Down
-2.32664	6.76079	90.7071	1.66591e-21	1.05898e-19	Sec16b	Down
-4.03656	4.39502	54.3263	1.69813e-13	2.96584e-12	4930523C07Rik	Down
2.14017	6.81637	29.2931	6.22178e-08	4.35309e-07	Cacybp	Up
-3.00095	10.2651	16.5363	4.77276e-05	0.000181106	Serpinc1	Down
1.13828	5.31169	21.0162	4.55423e-06	2.18084e-05	Dars2	Up
1.15152	3.8136	8.83975	0.0029474	0.00730155	Cenpl	Up
-4.1009	1.2796	24.5492	7.24381e-07	4.0939e-06	Dnm3	Down
1.31026	4.961	21.8404	2.96296e-06	1.47334e-05	Eef1aknmt	Up
1.32523	8.14657	14.1642	0.000167532	0.000562639	Prrc2c	Up
-2.24638	7.57058	11.5871	0.000664095	0.00193951	Fmo1	Down
-3.43617	4.56289	17.8141	2.43573e-05	9.849e-05	Fmo2	Down
-10.2373	6.26664	23.5197	1.23643e-06	6.61931e-06	Fmo3	Down
2.47174	5.82407	22.9374	1.6736e-06	8.72151e-06	Prrx1	Up
3.94275	3.48531	45.5193	1.51145e-11	2.00654e-10	BC055324	Up
-2.01897	1.68723	11.003	0.000909669	0.00257002	Sell	Down
-5.23269	8.39743	45.2275	1.75426e-11	2.29223e-10	F5	Down
-1.49953	6.73532	26.0833	3.27e-07	1.96116e-06	Slc19a2	Down
0.853268	4.63528	8.83642	0.00295278	0.00731174	Blzf1	Up
1.37771	3.63494	11.7141	0.000620273	0.00182322	Nme7	Up
0.707708	5.34253	9.3843	0.00218852	0.00563892	Tiprl	Up
-1.47502	5.64125	23.6469	1.1573e-06	6.23116e-06	Dcaf6	Down
-2.09447	6.87642	24.7191	6.63252e-07	3.77564e-06	Mpc2	Down
1.55743	5.50334	15.7985	7.04573e-05	0.000256658	Mpzl1	Up
-2.12885	3.43514	23.5852	1.195e-06	6.41945e-06	Rcsd1	Down
-2.1757	8.0116	56.9153	4.54995e-14	8.64184e-13	Creg1	Down
-1.18143	4.7339	9.5745	0.00197298	0.00514654	Pogk	Down
3.97573	7.30928	103.99	2.03327e-24	2.06428e-22	Uck2	Up
-1.0869	8.08736	13.5944	0.000226859	0.000737999	Aldh9a1	Down
-6.17077	2.56201	43.2379	4.84725e-11	5.86659e-10	Rxrg	Down
-2.57644	5.66256	45.1547	1.82066e-11	2.36804e-10	Pbx1	Down
5.71656	4.04796	71.5986	2.63743e-17	8.38276e-16	Nuf2	Up
1.74669	2.11225	8.51817	0.00351618	0.00854344	Rgs4	Up
-1.3016	6.08622	8.43628	0.00367807	0.00887568	Hsd17b7	Down
3.33602	1.2493	11.0317	0.000895681	0.00253608	Sh2d1b1	Up
3.81161	4.49523	39.0668	4.09558e-10	4.23731e-09	Olfml2b	Up
-0.93246	4.67695	9.07388	0.00259286	0.00653519	Dusp12	Down
-3.99803	6.25798	49.8323	1.67461e-12	2.5275e-11	Fcgr2b	Down
-0.815897	7.37463	8.50293	0.00354575	0.00860493	Sdhc	Down
-6.29384	2.88961	43.4421	4.36692e-11	5.31717e-10	Pcp4l1	Down
-7.97652	7.77939	43.1558	5.0551e-11	6.08682e-10	Nr1i3	Down
-3.40748	10.5504	16.0891	6.04299e-05	0.000224359	Apoa2	Down
3.77474	4.71148	19.1645	1.19921e-05	5.20394e-05	Adamts4	Up
-2.57071	5.45895	38.5239	5.40871e-10	5.46368e-09	Ppox	Down
-1.12066	4.99654	14.4701	0.000142403	0.000485759	Usp21	Down
-0.800519	5.21285	10.6751	0.00108588	0.00300882	Dedd	Down
-1.84608	6.36905	58.0553	2.54854e-14	5.05837e-13	Nit1	Down
2.44868	1.12403	10.0911	0.00148984	0.0039948	Nectin4	Up
-1.90567	2.15574	22.2769	2.36035e-06	1.19302e-05	Alyref2	Down
-1.09215	6.78963	20.029	7.62772e-06	3.48019e-05	Pex19	Down
-0.763357	7.34191	10.16	0.00143522	0.00385935	Dcaf8	Down
2.49976	6.25964	38.9264	4.40081e-10	4.52325e-09	Igsf8	Up
3.37766	2.86492	29.077	6.95568e-08	4.82826e-07	Slamf9	Up
3.59005	3.88094	15.4619	8.41872e-05	0.000301919	Igsf9	Up
3.31296	8.41315	123.443	1.1157e-28	1.993e-26	Tagln2	Up
-2.65728	3.81205	53.4754	2.61851e-13	4.44673e-12	Dusp23	Down
-3.08145	7.55015	22.9178	1.69076e-06	8.80445e-06	Crp	Down
-2.86965	7.83374	14.06	0.000177071	0.000591299	Apcs	Down
-5.4753	1.1002	13.3801	0.000254305	0.000817296	Ackr1	Down
-5.72433	4.09697	15.7623	7.18205e-05	0.000261085	Cadm3	Down
-2.53179	2.08926	8.43685	0.00367692	0.00887441	Ifi213	Down
-2.65332	3.90318	17.408	3.01557e-05	0.000119841	Mndal	Down
-2.33654	4.02286	17.9582	2.25805e-05	9.19909e-05	Ifi203	Down
-3.97834	4.30296	12.2498	0.000465314	0.0014055	Grem2	Down
-3.64113	7.16061	36.6991	1.3784e-09	1.29853e-08	Kmo	Down
4.00351	1.65841	38.2173	6.32892e-10	6.31193e-09	Opn3	Up
2.24058	4.20548	18.3619	1.82674e-05	7.59323e-05	Chml	Up
6.37537	4.32688	89.9787	2.40742e-21	1.44568e-19	Exo1	Up
1.14086	6.46075	8.92768	0.00280881	0.00701239	Cep170	Up
0.955473	6.26752	8.79981	0.00301262	0.00744033	Zbtb18	Up
-2.27244	4.71777	27.9737	1.22978e-07	8.11343e-07	Cox20	Down
1.34647	3.71018	10.8222	0.00100292	0.00280318	Smyd3	Up
-1.1799	4.67303	18.5346	1.66846e-05	7.02007e-05	Cnst	Down
-4.00093	8.28697	56.2086	6.51771e-14	1.21183e-12	Coq8a	Down
-3.95779	7.61537	66.0093	4.4879e-16	1.19047e-14	Psen2	Down
-1.44158	4.20258	8.70559	0.00317236	0.00779121	Itpkb	Down
2.1754	7.31174	41.1272	1.4264e-10	1.60393e-09	Parp1	Up
2.83673	4.10381	35.6117	2.40831e-09	2.16748e-08	Lin9	Up
0.896583	5.17384	11.3124	0.000769909	0.00221508	Sde2	Up
1.83524	5.00437	26.9037	2.1385e-07	1.33829e-06	Pycr2	Up
-2.75998	7.64894	39.8017	2.81096e-10	2.98482e-09	Ephx1	Down
-4.63573	1.80796	23.0476	1.58036e-06	8.27227e-06	9130409I23Rik	Down
0.701576	6.07502	10.5957	0.00113352	0.00312487	Nvl	Up
2.30109	6.28956	70.2531	5.21632e-17	1.60027e-15	Lbr	Up
2.52934	4.47099	10.6375	0.0011082	0.00306285	Enah	Up
-0.774189	7.41765	8.95237	0.0027711	0.00692995	Capn2	Down
-4.91584	1.18352	41.2562	1.33529e-10	1.50991e-09	Susd4	Down
-3.18936	2.36867	22.0736	2.62399e-06	1.31082e-05	Tlr5	Down
-1.12445	7.47901	12.0409	0.000520462	0.00155412	Mia3	Down
-3.29063	0.734	17.1138	3.52063e-05	0.000137894	Hhipl2	Down
-1.90871	2.88535	10.5239	0.00117839	0.00323782	Hlx	Down
-5.68147	7.28269	45.322	1.67158e-11	2.19029e-10	Mtarc1	Down
-1.69868	8.08515	16.7624	4.23651e-05	0.000162593	Mtarc2	Down
1.44809	8.37023	20.7797	5.15272e-06	2.43847e-05	Eprs	Up
-7.35652	6.07286	79.3763	5.13373e-19	2.14341e-17	Slc30a10	Down
-1.56393	3.70728	21.5589	3.43126e-06	1.68483e-05	Lyplal1	Down
2.24192	4.72546	31.8355	1.67795e-08	1.30177e-07	Rrp15	Up
-0.839306	4.68007	8.24873	0.00407805	0.00969536	Gpatch2	Down
-7.24106	0.909843	22.4533	2.15314e-06	1.10051e-05	Esrrg	Down
1.61026	5.8811	25.1514	5.29999e-07	3.06279e-06	Kctd3	Up
6.28763	5.46817	75.998	2.83958e-18	1.06292e-16	Cenpf	Up
1.59115	6.09441	39.366	3.5136e-10	3.66474e-09	Smyd2	Up
2.25136	4.66451	54.2007	1.81022e-13	3.14992e-12	Flvcr1	Up
-1.97397	2.96753	24.5828	7.11856e-07	4.03119e-06	Tatdn3	Down
4.56329	3.35815	52.9915	3.34994e-13	5.58799e-12	Nsl1	Up
-3.75913	0.999884	19.7087	9.01903e-06	4.03412e-05	Batf3	Down
5.11727	5.20607	32.0265	1.52084e-08	1.18903e-07	Atf3	Up
1.84276	3.67203	28.2378	1.07289e-07	7.14851e-07	Pacc1	Up
-1.211	7.32582	26.463	2.6863e-07	1.63683e-06	Ppp2r5a	Down
5.68925	4.99205	94.7649	2.14397e-22	1.57582e-20	Dtl	Up
0.978488	6.05975	17.4202	2.99631e-05	0.00011911	Ints7	Up
6.03839	5.54153	79.1578	5.73408e-19	2.387e-17	Nek2	Up
-2.26112	0.43909	14.1247	0.00017108	0.000573463	Rd3	Down
-1.95215	3.35597	15.8464	6.8696e-05	0.00025102	Traf5	Down
4.19964	2.13703	19.9111	8.11291e-06	3.66707e-05	Sertad4	Up
9.52677	3.03721	37.8357	7.69596e-10	7.53158e-09	Syt14	Up
0.920153	4.73023	10.9103	0.000956305	0.00268832	Utp25	Up
-2.70084	1.15873	9.51895	0.0020336	0.00528221	Traf3ip3	Down
-5.85364	8.32901	70.3199	5.04276e-17	1.55379e-15	Hsd11b1	Down
-2.47726	1.32359	10.9478	0.000937156	0.00264028	Cd46	Down
-0.712184	5.79	8.19075	0.00421045	0.00996944	Cr1l	Down
-1.5598	4.38407	18.356	1.8324e-05	7.61448e-05	Fam171a1	Down
2.83994	3.23949	19.3346	1.09702e-05	4.8108e-05	Suv39h2	Up
1.63002	5.34696	33.0665	8.9062e-09	7.20666e-08	Hspa14	Up
1.00848	6.17862	9.09669	0.00256073	0.00646806	Frmd4a	Up
0.924249	6.19663	9.25315	0.00235091	0.0059982	Sephs1	Up
-3.84938	8.98557	54.8414	1.30662e-13	2.31647e-12	Phyh	Down
-3.21227	6.00309	49.2362	2.26928e-12	3.37451e-11	Optn	Down
-4.62106	6.83224	80.4427	2.9926e-19	1.31974e-17	Camk1d	Down
2.03051	5.92324	68.2947	1.40798e-16	3.99788e-15	Nudt5	Up
-3.54046	6.18772	34.4288	4.42133e-09	3.76319e-08	Dhtkd1	Down
-2.35089	4.06599	17.1419	3.46886e-05	0.000136055	Proser2	Down
-3.35035	6.34226	68.7726	1.10498e-16	3.21516e-15	Echdc3	Down
-1.32777	4.44743	10.7196	0.00106008	0.00294544	Celf2	Down
1.05452	4.11091	9.707	0.00183568	0.00481955	Taf3	Up
-2.21092	9.78479	9.9756	0.00158628	0.0042237	Itih2	Down
6.52757	3.94333	19.6989	9.06544e-06	4.05359e-05	Sfmbt2	Up
-3.59193	0.862097	12.3865	0.000432454	0.00131611	Prkcq	Down
2.18288	5.75325	17.2994	3.19287e-05	0.000126354	Pfkfb3	Up
1.34626	6.51816	25.1581	5.28176e-07	3.05476e-06	Rbm17	Up
-2.20863	5.091	24.1785	8.78081e-07	4.8747e-06	Il15ra	Down
-2.19485	5.17831	15.2941	9.20038e-05	0.000327207	Ankrd16	Down
-2.17902	2.86444	9.29522	0.00229753	0.00588008	Itga8	Down
5.28414	1.01332	12.9139	0.000326149	0.00102394	C1ql3	Up
12.9288	5.06868	136.929	1.24968e-31	3.26583e-29	Cubn	Up
1.55974	3.13215	16.7888	4.178e-05	0.000160566	Trdmt1	Up
1.85101	9.54355	19.9105	8.11527e-06	3.66707e-05	Vim	Up
1.54118	4.6229	17.218	3.33258e-05	0.000131289	Hacd1	Up
-1.47422	6.45225	21.5888	3.3782e-06	1.66051e-05	Mrc1	Down
-3.89543	0.0148834	13.4959	0.000239086	0.000773318	Nebl	Down
1.66007	1.31634	9.45326	0.00210774	0.00545069	Skida1	Up
-2.75773	3.66181	36.3395	1.65766e-09	1.53598e-08	Msrb2	Down
-1.33098	5.29202	12.2025	0.000477254	0.00143788	Etl4	Down
2.37981	4.46698	23.6612	1.14878e-06	6.19001e-06	Pdss1	Up
-1.71621	7.06148	32.5198	1.17985e-08	9.39618e-08	Acbd5	Down
3.91669	3.91741	43.5187	4.19932e-11	5.13971e-10	Mastl	Up
-3.80829	3.61454	27.1071	1.92486e-07	1.21483e-06	Hnmt	Down
10.3048	3.26826	25.5473	4.31665e-07	2.53608e-06	Cacna1b	Up
2.84607	5.66649	61.3242	4.84096e-15	1.07246e-13	Zmynd19	Up
-2.36557	7.11868	72.8442	1.40299e-17	4.63677e-16	Pnpla7	Down
-3.49074	6.97128	90.5439	1.80922e-21	1.12972e-19	Nsmf	Down
-5.0902	6.73246	32.2776	1.33648e-08	1.05365e-07	Entpd8	Down
1.92732	3.01746	8.73845	0.0031157	0.00766272	Nrarp	Up
1.00166	8.15206	8.38498	0.00378334	0.00909084	Tubb4b	Up
3.08953	0.560905	9.19156	0.00243133	0.00617548	Rnf208	Up
2.3403	4.10511	37.5328	8.98892e-10	8.72432e-09	Tprn	Up
3.23133	5.68126	47.3513	5.93381e-12	8.30784e-11	Uap1l1	Up
6.89898	3.47398	46.7048	8.25281e-12	1.12634e-10	Sapcd2	Up
-2.9443	6.54696	48.2585	3.73566e-12	5.3684e-11	Abca2	Down
-5.73894	5.76113	78.5448	7.82025e-19	3.21748e-17	Paxx	Down
-4.28204	3.15018	21.2287	4.07613e-06	1.9686e-05	Ptgds	Down
-7.6677	-0.956879	22.28	2.35642e-06	1.19147e-05	Lcn12	Down
-6.64676	7.55324	46.5836	8.77903e-12	1.19469e-10	C8g	Down
-1.00324	5.98604	13.0398	0.000304933	0.00096312	Fbxw5	Down
-1.42796	7.25809	10.9079	0.000957528	0.00269122	Edf1	Down
5.67445	1.32839	19.1509	1.20783e-05	5.23974e-05	Ajm1	Up
-3.04107	5.45351	18.6961	1.53298e-05	6.5102e-05	Fcna	Down
1.44056	5.78297	14.9117	0.00011266	0.000392752	Camsap1	Up
0.963084	5.18851	16.0034	6.32282e-05	0.000233153	Ubac1	Up
-1.448	5.28612	9.00937	0.002686	0.00673623	Nacc2	Down
-1.30872	6.14721	22.9268	1.68291e-06	8.7668e-06	Tmem250-ps	Down
2.31043	4.81366	39.5549	3.18964e-10	3.35662e-09	Qsox2	Up
1.0136	7.51657	12.055	0.000516548	0.00154308	Pmpca	Up
-1.48979	4.6153	20.7998	5.09874e-06	2.41698e-05	Inpp5e	Down
-2.11993	7.67477	36.5467	1.49051e-09	1.39391e-08	Agpat2	Down
5.00849	2.20553	35.7137	2.28553e-09	2.0662e-08	Dipk1b	Up
1.30467	5.03233	20.5117	5.92687e-06	2.75767e-05	Surf6	Up
0.847496	5.65295	14.9251	0.000111867	0.000390477	Rexo4	Up
-5.69578	1.57271	50.0559	1.49431e-12	2.27975e-11	Adamts13	Down
-2.71827	9.17353	50.0495	1.49915e-12	2.28467e-11	Sardh	Down
-0.893496	6.34875	10.6859	0.00107957	0.00299194	Vav2	Down
1.14806	6.46694	17.0633	3.61544e-05	0.000141332	Wdr5	Up
-2.25147	3.9147	11.0992	0.000863654	0.00245427	Olfm1	Down
0.90309	4.31069	9.25742	0.00234543	0.0059853	Ddx31	Up
-4.48449	1.08271	30.5771	3.20857e-08	2.36496e-07	Ntng2	Down
1.08912	4.17189	11.9664	0.000541684	0.00161135	Coq4	Up
4.01999	3.62569	17.913	2.31231e-05	9.39841e-05	Cercam	Up
1.37702	4.4259	19.5274	9.9167e-06	4.40215e-05	Wdr34	Up
2.69328	8.3385	63.1287	1.93634e-15	4.61583e-14	Set	Up
1.96576	4.32273	38.5147	5.43424e-10	5.48555e-09	Pkn3	Up
-1.75575	5.29841	61.8063	3.78967e-15	8.54309e-14	Zer1	Down
1.86995	5.76017	54.87	1.28772e-13	2.28583e-12	Spout1	Up
-2.26514	7.70989	28.4542	9.59393e-08	6.45943e-07	Kyat1	Down
-3.24591	1.79806	15.3805	8.78907e-05	0.000314083	Phyhd1	Down
2.26015	6.55167	53.9811	2.02426e-13	3.50579e-12	Nup188	Up
-1.12648	5.66804	9.69325	0.00184946	0.00485212	Sh3glb2	Down
-2.23423	5.86336	68.5864	1.21437e-16	3.49027e-15	Miga2	Down
-1.84325	6.1199	39.619	3.08662e-10	3.25305e-09	Crat	Down
0.866633	7.05513	14.3237	0.000153918	0.000521761	Ptpa	Up
6.69129	-0.103963	20.3342	6.50295e-06	3.00195e-05	1700001O22Rik	Up
1.86715	5.14591	27.8582	1.3054e-07	8.55841e-07	Ntmt1	Up
-1.9646	5.69026	31.7704	1.73517e-08	1.34321e-07	Fnbp1	Down
-2.48304	10.2062	16.4254	5.06016e-05	0.000190678	Ass1	Down
1.4844	6.2898	22.0444	2.66418e-06	1.32992e-05	Fubp3	Up
1.89349	5.59849	27.6309	1.46815e-07	9.48603e-07	Exosc2	Up
10.9172	2.25576	36.0837	1.89017e-09	1.73095e-08	Fibcd1	Up
7.06356	4.52699	51.6163	6.74792e-13	1.07722e-11	Aif1l	Up
1.36196	6.19081	17.9988	2.21039e-05	9.02055e-05	Nup214	Up
1.77009	4.03902	12.505	0.000405858	0.00124639	Fam78a	Up
-1.63865	5.20457	27.8151	1.33478e-07	8.7165e-07	Uck1	Down
-1.47842	4.68421	10.1724	0.0014256	0.00383787	1110008P14Rik	Down
-2.64029	6.84311	48.52	3.26937e-12	4.75152e-11	Slc25a25	Down
-2.34322	5.08784	28.7936	8.05186e-08	5.51592e-07	Fam102a	Down
4.95396	5.86032	159.127	1.75506e-36	7.98949e-34	St6galnac4	Up
-2.37309	5.66712	52.0822	5.32265e-13	8.64365e-12	St6galnac6	Down
-2.91811	6.35236	29.6146	5.27058e-08	3.73761e-07	Eng	Down
-1.92589	7.35283	25.3192	4.85859e-07	2.82623e-06	Fpgs	Down
-2.41799	3.91333	32.4326	1.23401e-08	9.78884e-08	Sh2d3c	Down
-1.18666	4.8564	9.82489	0.00172166	0.00455067	Stxbp1	Down
1.40389	7.42539	9.82783	0.00171891	0.00454426	Fam129b	Up
-1.00661	4.19819	8.473	0.00360457	0.00872516	Lrsam1	Down
-2.69908	3.98562	60.7121	6.60638e-15	1.43872e-13	Slc2a8	Down
-1.52451	6.83119	12.1212	0.000498515	0.00149491	Angptl2	Down
-1.30962	5.29609	28.5354	9.19991e-08	6.21192e-07	Zbtb43	Down
2.70314	3.34182	46.364	9.82049e-12	1.33257e-10	Pbx3	Up
1.07611	4.6439	12.3178	0.000448663	0.00136159	Rabepk	Up
-2.63692	5.38919	21.6611	3.25323e-06	1.60357e-05	Cutal	Down
-2.81637	9.48673	26.3357	2.86935e-07	1.74085e-06	Hc	Down
-2.72148	7.63923	20.3187	6.55561e-06	3.02428e-05	AI182371	Down
2.20586	8.0962	25.1826	5.21509e-07	3.01744e-06	Gsn	Up
-2.27274	5.92917	18.5675	1.63995e-05	6.91866e-05	Ptgs1	Down
-1.03438	5.33389	11.8619	0.00057293	0.00169679	Dennd1a	Down
-4.79204	1.27202	32.1602	1.41971e-08	1.11429e-07	Lhx2	Down
1.09009	7.16283	13.9389	0.000188845	0.000626318	Nek6	Up
-1.17815	4.16865	8.45216	0.00364609	0.00881207	Nr6a1	Down
-3.44144	6.49883	32.3763	1.27027e-08	1.00595e-07	Kynu	Down
1.30176	4.04082	22.7299	1.86445e-06	9.63073e-06	Gtdc1	Up
1.19788	5.7417	11.2919	0.000778448	0.00223691	Rnd3	Up
-2.04727	4.29194	43.3932	4.47752e-11	5.43775e-10	Nmi	Down
-8.20172	4.76363	225.989	4.46696e-51	7.00419e-48	Neb	Down
-1.71726	5.55179	17.7687	2.4945e-05	0.000100578	Fmnl2	Down
1.38435	7.33427	14.8326	0.000117489	0.000408075	Prpf40a	Up
-7.61452	6.04676	261.384	8.56604e-59	3.0221e-55	Upp2	Down
0.929603	6.16907	8.91657	0.00282595	0.00704964	Tanc1	Up
-2.38305	7.05231	44.9507	2.02054e-11	2.5969e-10	Cd302	Down
-3.41197	2.93559	51.6455	6.64837e-13	1.06475e-11	Pla2r1	Down
-0.718064	6.96322	8.51674	0.00351894	0.00854722	Rbms1	Down
2.37451	2.40066	18.8082	1.44546e-05	6.17008e-05	Galnt3	Up
-6.35331	3.73076	45.4212	1.58904e-11	2.09575e-10	B3galt1	Down
3.80204	5.04176	45.0766	1.89479e-11	2.44417e-10	Spc25	Up
-3.73441	8.88093	30.5759	3.21062e-08	2.36496e-07	Abcb11	Down
-1.03474	4.8919	10.0644	0.00151161	0.00404777	Fastkd1	Down
0.942371	6.30882	13.9942	0.000183376	0.000610045	Ppig	Up
-1.02533	4.29095	9.89347	0.00165866	0.00439568	Phospho2	Down
1.26697	7.3685	21.5539	3.44014e-06	1.68801e-05	Ssb	Up
-5.25057	-0.319567	19.6475	9.31247e-06	4.1509e-05	Sp5	Down
1.74491	5.33834	41.7854	1.01859e-10	1.17534e-09	Dcaf17	Up
7.34336	2.03177	21.5618	3.42611e-06	1.68347e-05	Cybrd1	Up
2.65713	5.48312	39.8164	2.78993e-10	2.9692e-09	Hat1	Up
-2.56897	6.11899	21.129	4.29385e-06	2.06386e-05	Metap1d	Down
3.13882	7.66502	37.7279	8.13313e-10	7.9374e-09	Itga6	Up
-2.84366	6.31706	19.1863	1.18561e-05	5.15286e-05	Rapgef4	Down
2.11423	5.91372	22.4521	2.15449e-06	1.1008e-05	Map3k20	Up
3.78765	5.13976	54.4324	1.60885e-13	2.82741e-12	Cdca7	Up
1.59468	6.57185	19.6539	9.28147e-06	4.14232e-05	Ola1	Up
-1.81622	5.61149	51.1643	8.49498e-13	1.33498e-11	Scrn3	Down
1.41752	4.52705	10.3447	0.00129848	0.00353068	Lnpk	Up
1.23747	8.3996	20.286	6.66873e-06	3.07045e-05	Hnrnpa3	Up
2.17226	6.46213	43.9124	3.43406e-11	4.28104e-10	Agps	Up
-1.9016	1.92521	19.7651	8.75677e-06	3.93052e-05	Ttc30b	Down
1.20643	4.68831	14.063	0.000176785	0.000590482	Rbm45	Up
3.73945	2.72052	9.8197	0.00172652	0.00456097	Osbpl6	Up
-1.68515	4.0482	21.7468	3.11105e-06	1.53857e-05	Prkra	Down
-1.43866	3.47788	10.6886	0.00107798	0.00298871	Fkbp7	Down
-6.45054	4.50636	105.623	8.91802e-25	9.68085e-23	Ccdc141	Down
-1.02077	5.26942	8.45477	0.00364088	0.00880096	Sestd1	Down
1.44169	5.3174	29.2844	6.24973e-08	4.37047e-07	Cwc22	Up
-2.56887	1.98788	24.3519	8.02491e-07	4.49573e-06	Cerkl	Down
1.11193	7.01754	10.5004	0.00119348	0.00327291	Dnajc10	Up
1.58579	4.15028	18.9049	1.37402e-05	5.88473e-05	Nup35	Up
1.15438	6.67842	17.6364	2.67415e-05	0.000107239	Zc3h15	Up
-2.22471	3.07646	12.9146	0.000326031	0.0010238	Fam171b	Down
-2.6489	4.56342	34.4851	4.29536e-09	3.66926e-08	Calcrl	Down
1.73826	4.40245	11.3666	0.000747769	0.00216019	Selenoh	Up
-4.34141	0.849398	27.7629	1.37134e-07	8.92223e-07	Gm19426	Down
-4.57471	9.22782	46.4508	9.39476e-12	1.27602e-10	Serping1	Down
-1.08797	6.18872	8.8396	0.00294763	0.00730155	Ube2l6	Down
-2.33709	5.52525	64.038	1.22042e-15	2.99523e-14	Slc43a3	Down
-4.1369	0.770033	21.6565	3.26099e-06	1.60681e-05	P2rx3	Down
2.3777	7.74106	30.3525	3.60235e-08	2.62992e-07	Ssrp1	Up
-1.74108	6.57475	26.4946	2.64271e-07	1.61446e-06	Tnks1bp1	Down
4.4547	1.8143	12.6315	0.000379303	0.00117281	Aplnr	Up
4.68268	1.12267	9.57847	0.00196872	0.00513637	Lrrc55	Up
-5.03615	3.18838	31.8697	1.64866e-08	1.28046e-07	Olfr1033	Down
-7.61378	1.81358	47.1395	6.61083e-12	9.16424e-11	Olfr1034	Down
2.16791	5.94203	41.4811	1.19019e-10	1.36109e-09	Nup160	Up
-1.05379	4.95465	12.7591	0.000354285	0.00110319	Madd	Down
-2.27941	6.40177	40.6456	1.82498e-10	2.01047e-09	Nr1h3	Down
-1.50459	6.43611	37.3162	1.00446e-09	9.67574e-09	Acp2	Down
-2.2256	3.26831	17.665	2.63431e-05	0.000105853	Ddb2	Down
-2.40746	5.56765	103.447	2.67424e-24	2.62076e-22	Pacsin3	Down
1.41267	2.80156	11.8829	0.000566514	0.00167919	1110051M20Rik	Up
2.0742	6.80313	25.9437	3.51522e-07	2.09754e-06	Ckap5	Up
-1.94067	10.1411	9.39877	0.00217131	0.00559764	F2	Down
2.01553	6.53283	50.8658	9.89017e-13	1.54734e-11	Arhgap1	Up
1.0218	7.3238	16.1505	5.85044e-05	0.00021807	Dgkz	Up
-1.61879	5.26581	28.1756	1.10792e-07	7.36109e-07	Phf21a	Down
3.75547	3.94199	27.775	1.36279e-07	8.88707e-07	Large2	Up
-2.53186	5.70067	66.4679	3.55646e-16	9.52349e-15	Pex16	Down
-2.86087	1.15322	14.1169	0.000171793	0.000575443	1700029I15Rik	Down
1.52741	6.02903	29.9272	4.48575e-08	3.21824e-07	Slc35c1	Up
-2.96562	1.25032	17.9525	2.26482e-05	9.22398e-05	Prdm11	Down
-1.40173	7.17395	18.5433	1.66086e-05	6.99642e-05	Cd82	Down
-2.99601	2.90565	35.6052	2.41639e-09	2.17337e-08	Accs	Down
-2.32727	2.2138	13.085	0.000297673	0.000941453	Gm13889	Down
-3.39466	0.9565	16.9041	3.93155e-05	0.000152006	Lrrc4c	Down
1.59893	5.2126	11.1253	0.00085157	0.00242579	Ldlrad3	Up
7.55313	1.02837	21.2371	4.05842e-06	1.96206e-05	Fjx1	Up
-9.05257	5.90291	60.4343	7.60741e-15	1.64152e-13	Slc1a2	Down
-1.23419	4.02969	11.8411	0.00057939	0.00171376	Apip	Down
-2.91373	10.3038	58.6309	1.90203e-14	3.85675e-13	Cat	Down
-1.65486	3.18899	10.2107	0.00139628	0.00376611	Lmo2	Down
-1.12982	6.97589	18.5777	1.63114e-05	6.88767e-05	Fbxo3	Down
-3.59353	1.31027	23.5443	1.22069e-06	6.53751e-06	Cd59b	Down
-4.02952	4.82516	75.6217	3.4357e-18	1.26923e-16	Cd59a	Down
-1.43719	3.21714	9.84547	0.0017025	0.00450342	Tcp11l1	Down
1.60806	6.50015	15.1258	0.000100579	0.000355377	Qser1	Up
6.506	4.75793	23.3771	1.33154e-06	7.07748e-06	Prrg4	Up
1.11584	6.96552	13.8757	0.000195306	0.000645167	Eif3m	Up
-4.67419	3.19028	45.1474	1.82748e-11	2.37472e-10	Them7	Down
4.07563	3.75987	34.1924	4.9923e-09	4.22117e-08	Kif18a	Up
3.80445	3.89079	70.2971	5.10127e-17	1.56839e-15	Ccdc34	Up
-4.42165	5.94798	38.2408	6.25308e-10	6.24512e-09	Bbox1	Down
4.27985	5.56787	102.276	4.8303e-24	4.48455e-22	Lpcat4	Up
1.12902	6.17432	9.54033	0.00201006	0.00523335	Nop10	Up
-1.22569	4.23727	18.6632	1.55964e-05	6.61544e-05	Slc12a6	Down
1.61359	4.47804	24.1008	9.14215e-07	5.04552e-06	Katnbl1	Up
1.36715	4.75271	14.9551	0.000110098	0.000385248	Aven	Up
-2.99168	4.83509	35.0776	3.16828e-09	2.77362e-08	Fmn1	Down
4.89041	5.76139	88.6752	4.65264e-21	2.7244e-19	Arhgap11a	Up
1.81427	6.49299	19.2464	1.14887e-05	5.00862e-05	Aqr	Up
1.24316	4.70343	16.4057	5.11326e-05	0.000192525	Dph6	Up
1.39287	4.04489	14.844	0.000116779	0.000405708	BC052040	Up
4.10716	8.46459	17.8708	2.36427e-05	9.59028e-05	Thbs1	Up
6.97502	3.00423	16.0728	6.09531e-05	0.000226004	Gpr176	Up
6.0669	5.80519	122.255	2.0295e-28	3.53585e-26	Bub1b	Up
5.03626	4.97611	38.9222	4.41027e-10	4.52967e-09	Pak6	Up
-2.08081	2.76144	10.8384	0.000994191	0.00278153	Plcb2	Down
-2.34777	5.67709	22.2423	2.40321e-06	1.21078e-05	Disp2	Down
4.92849	5.25338	38.779	4.74611e-10	4.85693e-09	Knstrn	Up
-1.97559	7.6339	23.9058	1.01167e-06	5.51862e-06	Ivd	Down
2.03666	3.47302	20.6518	5.50865e-06	2.58427e-05	Rpusd2	Up
6.50414	4.90206	73.52	9.96191e-18	3.36677e-16	Knl1	Up
5.0422	4.60472	76.8314	1.86189e-18	7.17897e-17	Rad51	Up
-2.76118	6.12815	32.4909	1.19754e-08	9.51559e-08	Gchfr	Down
2.9715	3.79289	12.5047	0.000405923	0.00124639	Spint1	Up
2.11764	3.093	14.6123	0.000132052	0.000454075	Chac1	Up
-2.52004	2.19118	18.3925	1.7976e-05	7.48533e-05	Exd1	Down
-1.40238	7.70674	12.033	0.000522666	0.00156004	Chp1	Down
6.0935	3.05658	64.5568	9.37879e-16	2.35504e-14	Oip5	Up
5.83371	4.94811	94.8568	2.04672e-22	1.51222e-20	Nusap1	Up
2.81579	2.50799	24.8836	6.08998e-07	3.4879e-06	Itpka	Up
0.882133	5.54451	11.6052	0.000657667	0.00192312	Rpap1	Up
-1.40234	4.58248	10.7394	0.00104877	0.00292034	Mapkbp1	Down
-2.0878	-0.095924	11.3297	0.000762777	0.00219814	Pla2g4b	Down
1.58735	5.95686	18.1201	2.07403e-05	8.51578e-05	Ehd4	Up
-4.78456	-0.977773	14.3587	0.00015108	0.00051288	Pla2g4f	Down
-3.4338	5.12262	58.7084	1.8286e-14	3.7237e-13	Ganc	Down
1.82497	8.4424	19.978	7.83393e-06	3.55686e-05	Zfp106	Up
0.988085	4.91108	11.5361	0.000682589	0.00198694	Haus2	Up
-1.88872	4.27815	25.0053	5.71717e-07	3.28638e-06	Stard9	Down
-1.38938	4.28133	17.6497	2.65552e-05	0.000106583	Tmem62	Down
-1.17546	3.78449	12.607	0.000384314	0.00118649	Adal	Down
-1.06671	4.4159	14.7675	0.000121614	0.000421674	Zscan29	Down
-1.80319	3.58179	19.2474	1.14826e-05	5.00862e-05	Ppip5k1	Down
-3.08805	2.1826	28.4718	9.50721e-08	6.40715e-07	Catsper2	Down
2.33359	3.88053	24.2947	8.26657e-07	4.62194e-06	Wdr76	Up
3.35517	5.63852	36.3468	1.65151e-09	1.53229e-08	Casc4	Up
1.3041	5.83712	19.4994	1.00634e-05	4.45186e-05	Eif3j1	Up
-3.29094	10.1464	72.0213	2.12882e-17	6.85888e-16	B2m	Down
-2.24626	9.02027	24.3612	7.98607e-07	4.47753e-06	Sord	Down
6.57297	1.01109	14.4282	0.000145602	0.000495954	Duox2	Up
-1.87175	4.02043	19.7187	8.9721e-06	4.01568e-05	Shf	Down
-2.26067	0.740471	8.76332	0.00307349	0.00757344	Slc28a2	Down
-1.61175	6.59392	8.6872	0.00320453	0.00786474	Gatm	Down
6.14983	3.37021	13.6436	0.000220997	0.000720257	AA467197	Up
-4.90643	6.74122	72.5882	1.59733e-17	5.25442e-16	Sqor	Down
-1.28065	5.6471	25.9909	3.43028e-07	2.05206e-06	Sema6d	Down
2.18478	6.03035	39.4992	3.28196e-10	3.44645e-09	Myef2	Up
3.09629	5.67799	53.2724	2.90352e-13	4.90125e-12	Dut	Up
3.70848	1.66855	28.6193	8.80988e-08	5.97767e-07	Shc4	Up
1.72441	5.52466	23.5738	1.20213e-06	6.45284e-06	Eid1	Up
-1.45429	6.73672	18.6306	1.58655e-05	6.71747e-05	Secisbp2l	Down
1.00419	7.01409	9.32713	0.00225786	0.00579115	Cops2	Up
-2.95681	9.07711	22.99	1.62846e-06	8.5051e-06	Slc27a2	Down
-1.40138	7.45905	18.5648	1.64227e-05	6.9243e-05	Sppl2a	Down
5.27153	5.10289	93.3334	4.41875e-22	3.087e-20	Ncaph	Up
1.34673	4.32747	9.67693	0.00186596	0.00489359	Itpripl1	Up
3.05176	2.81512	12.2463	0.00046617	0.00140779	Dusp2	Up
-4.0776	2.29578	16.5146	4.82776e-05	0.000182996	Adra2b	Down
-5.94995	1.0622	30.2368	3.82389e-08	2.78015e-07	Gpat2	Down
-3.10034	3.67779	27.1606	1.8724e-07	1.18331e-06	Fahd2a	Down
-1.65916	2.85613	13.4003	0.000251579	0.000809273	Zfp661	Down
7.19398	5.40884	86.3905	1.47692e-20	8.10982e-19	Bub1	Up
1.4075	7.58691	14.6386	0.000130222	0.000448438	Anapc1	Up
-1.19835	5.33269	16.3693	5.21225e-05	0.000195802	Mertk	Down
1.72719	4.46121	16.6524	4.48943e-05	0.000171276	Ttl	Up
1.9564	6.50031	39.0155	4.20456e-10	4.33417e-09	Polr1b	Up
1.3631	7.32065	8.65044	0.00326982	0.00800551	Slc20a1	Up
5.9023	4.95197	88.9117	4.12829e-21	2.42744e-19	Ckap2l	Up
1.68163	6.85617	15.8175	6.97561e-05	0.000254498	Snrpb	Up
2.46564	7.24569	44.5978	2.41959e-11	3.07061e-10	Nop56	Up
-2.43047	4.72013	57.7749	2.93898e-14	5.75242e-13	Pced1a	Down
-2.13116	5.01325	47.1905	6.4412e-12	8.94667e-11	Lzts3	Down
-1.60729	6.48566	26.0458	3.33422e-07	1.99798e-06	Ddrgk1	Down
0.969549	5.4441	8.55365	0.00344829	0.00839875	Itpa	Up
4.494	2.09878	44.1487	3.04355e-11	3.81444e-10	Slc4a11	Up
-1.19673	6.71426	9.32636	0.0022588	0.00579251	Atrn	Down
-4.43139	1.08843	21.4023	3.72322e-06	1.81117e-05	Adam33	Down
1.32743	4.13477	16.0612	6.13278e-05	0.000227273	1700037H04Rik	Up
-0.850477	7.34943	9.98059	0.00158199	0.00421385	Cenpb	Down
3.64448	4.35635	84.7842	3.32774e-20	1.75228e-18	Cdc25b	Up
-1.51568	4.64547	30.2971	3.70677e-08	2.70336e-07	Ap5s1	Down
-1.12617	6.53019	8.811	0.0029942	0.00740133	Mavs	Down
-1.6457	4.71439	15.5307	8.11764e-05	0.000291789	Rnf24	Down
-2.60434	6.59064	20.2229	6.89241e-06	3.16106e-05	Prnp	Down
2.36836	6.68711	35.8657	2.11397e-09	1.92591e-08	Pcna	Up
-1.15139	7.1419	9.0434	0.00263644	0.00662963	Cds2	Down
-2.06197	5.33859	24.8061	6.33954e-07	3.61908e-06	Gpcpd1	Down
1.57262	5.45384	14.9202	0.000112156	0.000391282	Trmt6	Up
2.56794	3.62069	27.7872	1.35421e-07	8.83523e-07	Mcm8	Up
-0.977091	5.88417	11.3673	0.000747481	0.0021598	Crls1	Down
4.43091	2.8553	26.3371	2.86727e-07	1.74034e-06	Fermt1	Up
-1.87867	3.09731	16.4864	4.90011e-05	0.00018534	Plcb4	Down
-1.63425	7.64763	11.1288	0.000849965	0.00242219	Jag1	Down
1.5472	5.17909	10.2503	0.00136659	0.00369805	Btbd3	Up
2.07357	5.58483	36.1061	1.86858e-09	1.71453e-08	Esf1	Up
7.38092	5.42642	83.1566	7.58034e-20	3.63856e-18	Flrt3	Up
1.42841	5.25807	16.8551	4.03441e-05	0.000155514	Snrpb2	Up
2.08622	7.59362	68.4917	1.27415e-16	3.64724e-15	Snx5	Up
0.781712	5.49751	8.25648	0.00406068	0.00966345	Kat14	Up
-2.84415	-0.329611	18.2988	1.88823e-05	7.82804e-05	Dzank1	Down
1.5911	4.77357	29.4708	5.67651e-08	3.99935e-07	Dtd1	Up
4.518	3.64805	27.6498	1.45386e-07	9.4071e-07	Slc24a3	Up
-2.47636	5.91295	45.5285	1.50432e-11	1.99896e-10	Rin2	Down
1.1162	5.35167	9.98615	0.00157722	0.00420196	Naa20	Up
1.59086	7.01199	11.5296	0.000684959	0.00199261	Xrn2	Up
1.91851	5.81967	9.0813	0.00258237	0.00651339	Cd93	Up
-1.10531	5.87207	12.1983	0.000478342	0.00144023	Gzf1	Down
-2.17883	2.51338	16.4483	4.99962e-05	0.000188649	Napb	Down
-1.91472	7.08233	31.8911	1.63061e-08	1.26853e-07	Cst3	Down
5.99102	5.75986	66.7365	3.10335e-16	8.38976e-15	Acss1	Up
1.69531	5.14945	46.9448	7.3013e-12	1.00425e-10	Entpd6	Up
3.88975	6.48723	88.4573	5.19431e-21	3.01655e-19	Pygb	Up
2.28072	7.94497	62.7904	2.29922e-15	5.40777e-14	Fkbp1a	Up
2.71005	0.860267	8.97559	0.0027361	0.0068485	Sdcbp2	Up
-2.33789	6.92615	38.7583	4.79668e-10	4.90158e-09	Srxn1	Down
2.90162	5.12758	29.8874	4.57868e-08	3.27831e-07	Trib3	Up
3.03177	4.79961	61.5614	4.29153e-15	9.6283e-14	Sox12	Up
4.24206	3.01725	19.5296	9.9054e-06	4.39852e-05	Zcchc3	Up
-0.918318	6.4744	9.58194	0.001965	0.00512856	Bcl2l1	Down
6.72767	6.19958	103.733	2.31535e-24	2.31897e-22	Tpx2	Up
-3.93704	2.35947	30.6979	3.01491e-08	2.23929e-07	Ccm2l	Down
-1.76079	3.75584	8.56082	0.00343474	0.00836718	Hck	Down
1.78253	5.54619	20.7559	5.21717e-06	2.46401e-05	Plagl2	Up
0.918194	6.40585	8.44773	0.003655	0.00883209	Asxl1	Up
3.02075	4.68411	77.1424	1.59064e-18	6.23531e-17	Nol4l	Up
-0.962481	5.18279	13.9578	0.000186962	0.000620655	Commd7	Down
1.54641	7.18908	26.3046	2.91587e-07	1.7668e-06	Mapre1	Up
-2.52672	4.39421	16.0255	6.24959e-05	0.000230698	Snta1	Down
2.09846	5.0575	25.0656	5.54117e-07	3.19024e-06	E2f1	Up
-1.18924	7.01215	11.7513	0.000608016	0.0017913	Pxmp4	Down
0.877788	7.12387	9.23072	0.00237989	0.00605789	Raly	Up
1.45977	7.32423	20.6821	5.42194e-06	2.54878e-05	Eif2s2	Up
-2.14481	8.89407	33.7292	6.33433e-09	5.26133e-08	Ahcy	Down
-1.37266	6.5477	14.7248	0.000124396	0.000430371	Dynlrb1	Down
-1.37449	4.99997	17.8646	2.37192e-05	9.61853e-05	Map1lc3a	Down
0.917751	5.25276	15.2629	9.35376e-05	0.000332243	Pigu	Up
-1.50287	7.33512	20.3891	6.31894e-06	2.92083e-05	Trp53inp2	Down
-4.94062	7.16858	137.892	7.6942e-32	2.12903e-29	Acss2	Down
1.52257	6.85045	24.3376	8.08447e-07	4.52551e-06	Eif6	Up
-4.10838	1.64842	26.6665	2.4178e-07	1.49256e-06	6430550D23Rik	Down
2.07568	1.56392	14.3729	0.000149943	0.000509631	Spag4	Up
1.10611	4.29508	10.7148	0.00106281	0.00295126	Rbm12	Up
-1.65448	5.54972	9.49328	0.00206226	0.00534877	Romo1	Down
1.32351	5.14887	14.925	0.000111869	0.000390477	Phf20	Up
2.36242	6.00917	18.3452	1.84283e-05	7.65332e-05	Epb41l1	Up
4.61485	4.21669	80.8091	2.48612e-19	1.11026e-17	Tgif2	Up
3.82994	3.72879	52.6604	3.96504e-13	6.5444e-12	Dsn1	Up
1.63799	4.27704	14.8649	0.000115493	0.000401735	Rbl1	Up
1.04063	8.50966	9.9322	0.00162412	0.00431793	Rpn2	Up
1.55459	6.35242	12.6045	0.000384815	0.00118777	Src	Up
-1.77773	5.83283	50.7206	1.06495e-12	1.65696e-11	Blcap	Down
5.76484	-0.67793	11.1056	0.000860662	0.00244922	Nnat	Up
-1.8415	7.00135	14.2052	0.000163915	0.000551806	Lbp	Down
-2.27768	2.39717	10.3105	0.00132272	0.00358897	Ppp1r16b	Down
6.8812	3.98571	81.2864	1.9527e-19	8.91794e-18	Fam83d	Up
-4.93226	-0.958852	29.7985	4.79363e-08	3.4166e-07	Gm826	Down
-1.73468	4.88101	13.1617	0.000285735	0.000907764	Mafb	Down
0.89957	6.89617	9.64449	0.00189921	0.00497155	Top1	Up
-1.1235	6.42402	10.3453	0.00129807	0.00353024	Plcg1	Down
-1.37739	6.10923	12.7914	0.000348215	0.00108669	Zhx3	Down
-1.02793	5.73675	11.7423	0.000610966	0.00179811	Chd6	Down
-7.63132	0.440364	17.5937	2.73486e-05	0.000109456	Ptprt	Down
4.88592	5.11377	58.3286	2.21792e-14	4.43962e-13	Mybl2	Up
2.69871	1.95159	8.22677	0.00412769	0.00979561	Rims4	Up
-1.16365	8.38315	10.1674	0.00142943	0.00384671	Sdc4	Down
1.27254	6.61114	10.1539	0.00143994	0.00387057	Pigt	Up
4.79983	2.78381	16.7866	4.18276e-05	0.000160705	Wfdc3	Up
5.56546	5.97523	36.4026	1.60489e-09	1.49395e-08	Ube2c	Up
-1.27794	4.03507	12.2717	0.000459871	0.00139115	Acot8	Down
-3.18643	6.68429	16.396	5.13926e-05	0.000193349	Pltp	Down
-3.46125	1.91715	14.9582	0.000109918	0.000384714	Slc12a5	Down
0.924326	5.93927	11.6756	0.000633246	0.00185864	Slc35c2	Up
1.79358	4.55523	10.1738	0.00142454	0.00383719	Ocstamp	Up
-2.71411	4.55865	19.5695	9.70056e-06	4.31299e-05	Slc13a3	Down
2.33996	7.12962	32.8951	9.72656e-09	7.83455e-08	Cse1l	Up
-0.766259	6.97365	10.8927	0.000965451	0.00271079	Stau1	Down
1.8924	6.53945	47.7263	4.90076e-12	6.9577e-11	Ddx27	Up
-4.24651	1.73384	11.0074	0.000907488	0.00256437	Kcnb1	Down
1.27434	7.18455	10.2239	0.00138635	0.00374219	B4galt5	Up
-0.67633	6.40812	9.64308	0.00190067	0.00497352	Rnf114	Down
-2.28876	1.86586	13.5893	0.000227473	0.000739484	Ripor3	Down
-1.46579	2.86007	8.8539	0.00292464	0.00725733	Dpm1	Down
3.43131	3.414	57.0769	4.19101e-14	8.00319e-13	Nfatc2	Up
-1.41588	6.02707	13.1423	0.000288707	0.000915351	Atp9a	Down
8.19205	1.10809	16.453	4.98705e-05	0.000188275	Sall4	Up
1.10983	5.42899	16.5784	4.66794e-05	0.00017751	Zfp217	Up
1.68205	4.67731	13.7724	0.000206348	0.000677679	Pfdn4	Up
6.78854	5.77919	89.7861	2.65356e-21	1.58674e-19	Aurka	Up
1.59404	6.17402	31.6446	1.85127e-08	1.42449e-07	Rae1	Up
4.20317	5.51304	63.7201	1.43412e-15	3.48383e-14	Rbm38	Up
-6.1742	9.08034	28.6192	8.81063e-08	5.97767e-07	Pck1	Down
-3.46215	4.34073	17.3296	3.14254e-05	0.000124432	Zbp1	Down
-1.42177	6.21675	13.4772	0.000241485	0.000780717	Stx16	Down
-1.21273	9.62753	11.9299	0.000552408	0.00164048	Gnas	Down
-1.91166	7.13803	19.1387	1.21558e-05	5.27173e-05	Atp5e	Down
-4.13819	-0.359641	23.4456	1.28498e-06	6.8558e-06	Zfp831	Down
-2.74287	2.77357	28.8755	7.71837e-08	5.30807e-07	Zfp970	Down
-2.07367	2.04969	15.7122	7.37485e-05	0.000267637	Gm14403	Down
-1.51732	1.90368	14.19	0.000165247	0.000555627	Zfp971	Down
-1.55066	2.16927	15.8992	6.68084e-05	0.000244692	Zfp931	Down
-0.868243	5.0548	9.05177	0.00262441	0.00660172	Osbpl2	Down
2.03987	6.3665	20.0054	7.72241e-06	3.51771e-05	Lama5	Up
-2.25624	5.50618	47.2524	6.24104e-12	8.70452e-11	Cables2	Down
-0.882608	5.44843	10.3024	0.0013286	0.00360284	Gid8	Down
-1.49956	4.15449	8.83141	0.00296089	0.00733054	Slc17a9	Down
-5.0063	2.42372	28.2348	1.07454e-07	7.15619e-07	Col20a1	Down
-5.95154	5.6362	20.5091	5.93499e-06	2.76053e-05	Chrna4	Down
-2.23044	5.62654	31.0828	2.47249e-08	1.86089e-07	Ppdpf	Down
-5.81032	0.351584	40.9881	1.53161e-10	1.71541e-09	Ptk6	Down
-2.2285	7.90487	62.8655	2.2132e-15	5.22285e-14	Helz2	Down
-1.0239	5.11227	8.49396	0.00356327	0.00864149	Arfrp1	Down
-1.02824	4.63014	16.2038	5.68803e-05	0.000212297	Zgpat	Down
-3.25553	3.09914	52.6969	3.89204e-13	6.43143e-12	Zbtb46	Down
-1.98345	5.01447	26.4091	2.76239e-07	1.68029e-06	Uckl1	Down
1.83246	2.83652	8.66828	0.00323796	0.00793301	Samd10	Up
2.21158	2.9486	15.6648	7.56186e-05	0.000273803	Tcea2	Up
1.829	4.19106	18.5515	1.65371e-05	6.9705e-05	Rgs19	Up
-1.75078	5.30688	56.8951	4.59699e-14	8.71946e-13	Pcmtd2	Down
2.52493	6.06028	26.114	3.21843e-07	1.93435e-06	Clcn5	Up
-2.72082	0.0253841	17.2515	3.27434e-05	0.000129324	Syp	Down
-2.20656	3.37683	23.3833	1.32727e-06	7.05744e-06	Prickle3	Down
3.98407	6.32472	91.7038	1.0067e-21	6.70259e-20	Plp2	Up
-7.38827	3.07325	75.0404	4.6119e-18	1.65186e-16	Magix	Down
-2.36164	3.63201	28.8042	8.00771e-08	5.491e-07	Wdr45	Down
2.57705	4.0329	28.319	1.02882e-07	6.87436e-07	Ccdc120	Up
-1.46306	5.50122	20.2751	6.70679e-06	3.08394e-05	Gripap1	Down
-0.861444	5.36126	8.77715	0.00305028	0.00752282	Timm17b	Down
2.45179	6.08101	21.155	4.23592e-06	2.03879e-05	Suv39h1	Up
-1.22901	5.439	24.2519	8.4522e-07	4.71452e-06	Wdr13	Down
1.84013	7.40934	24.3545	8.0138e-07	4.49129e-06	Rbm3	Up
-2.9486	7.37937	76.4461	2.26308e-18	8.63151e-17	Ebp	Down
-2.7946	3.12044	23.6389	1.16215e-06	6.25489e-06	Porcn	Down
-2.91019	1.44534	8.47189	0.00360676	0.00872896	B630019K06Rik	Down
-1.01573	6.30162	9.53827	0.00201232	0.00523752	Dynlt3	Down
-3.80547	8.04851	14.9479	0.000110524	0.000386354	Otc	Down
1.8011	6.30337	13.5319	0.000234542	0.000760711	Tspan7	Up
-1.96591	5.91327	25.8796	3.63382e-07	2.161e-06	Mid1ip1	Down
0.963284	4.86141	14.103	0.000173065	0.000579292	1810030O07Rik	Up
-1.99588	7.34651	12.2881	0.000455854	0.00138018	Maob	Down
-2.12431	0.346451	9.88913	0.00166258	0.00440443	Chst7	Down
2.28478	4.70664	36.9834	1.19141e-09	1.13756e-08	Jade3	Up
-6.84211	8.95996	42.1083	8.63579e-11	1.00968e-09	Rgn	Down
-1.46336	6.68864	21.7244	3.14763e-06	1.5553e-05	Ndufb11	Down
1.58589	3.32395	14.4933	0.00014066	0.000480281	Usp11	Up
-1.16863	6.79786	18.5167	1.6842e-05	7.07366e-05	Araf	Down
5.42968	7.18144	29.8492	4.66986e-08	3.33338e-07	Timp1	Up
-2.03512	5.96251	13.1577	0.000286345	0.000909295	Cfp	Down
-2.57725	3.28818	16.548	4.74344e-05	0.000180138	Zfp182	Down
-2.60029	4.24143	12.0764	0.000510629	0.00152669	Klhl13	Down
-1.70343	6.0364	8.72884	0.00313216	0.00770053	Il13ra1	Down
-2.36912	9.20322	46.792	7.89365e-12	1.07837e-10	Pgrmc1	Down
4.13105	1.67414	36.1394	1.83692e-09	1.68877e-08	Slc25a43	Up
1.92591	3.95046	17.4358	2.97175e-05	0.000118167	Nkrf	Up
-2.09592	6.01835	29.4136	5.84672e-08	4.10901e-07	Ndufa1	Down
-2.04521	8.83315	28.1914	1.09893e-07	7.30826e-07	Lamp2	Down
-1.21036	4.78948	15.078	0.000103161	0.00036386	Mcts1	Down
-4.20272	1.70693	30.1281	4.04421e-08	2.92827e-07	Dcaf12l1	Down
3.23295	0.777967	13.8438	0.000198647	0.000654824	Smarca1	Up
6.68293	4.17469	44.7256	2.26678e-11	2.88969e-10	Apln	Up
1.25725	5.53716	12.6274	0.000380124	0.00117509	Utp14a	Up
2.2661	5.15243	24.0494	9.38959e-07	5.15988e-06	Elf4	Up
2.95061	3.14735	23.3905	1.32228e-06	7.04001e-06	Rbmx2	Up
5.37196	3.64171	35.5464	2.4905e-09	2.23291e-08	Stk26	Up
7.4257	4.12228	14.1288	0.000170708	0.000572489	Hs6st2	Up
6.73668	6.02727	70.9946	3.58211e-17	1.12585e-15	Gpc3	Up
1.42029	6.7563	23.1002	1.53776e-06	8.07626e-06	Hprt	Up
-2.5263	1.8613	21.425	3.6795e-06	1.79238e-05	Rtl8a	Down
-2.39221	2.42464	17.3966	3.03363e-05	0.000120457	Rtl8b	Down
-3.87825	3.35751	31.1676	2.36678e-08	1.7861e-07	Ints6l	Down
-3.74185	6.96321	35.5645	2.46743e-09	2.21362e-08	F9	Down
-3.30712	6.82413	71.3864	2.93689e-17	9.2927e-16	Atp11c	Down
1.44452	6.43746	13.9373	0.000189012	0.000626723	Fmr1	Up
6.34395	3.05496	22.0828	2.61145e-06	1.30591e-05	Aff2	Up
-1.43318	4.95932	8.88661	0.0028727	0.00714983	Ids	Down
-1.34569	5.23032	13.0893	0.000296992	0.000939719	Cd99l2	Down
1.98564	4.4796	13.917	0.000191068	0.000632796	Hmgb3	Up
-1.29576	2.73226	8.51819	0.00351614	0.00854344	F8a	Down
10.3358	6.69411	129.197	6.14181e-30	1.31323e-27	Dusp9	Up
3.55758	6.49992	69.6204	7.18905e-17	2.14486e-15	Slc6a8	Up
-1.44435	7.26122	17.3932	3.03906e-05	0.000120639	Bcap31	Down
-2.95796	4.7755	67.1521	2.51342e-16	6.88727e-15	Abcd1	Down
-3.86008	3.83768	36.1681	1.81009e-09	1.66736e-08	Arhgap4	Down
1.23023	7.65359	10.0391	0.00153254	0.00409761	Hcfc1	Up
-1.13146	3.52106	9.04397	0.00263563	0.00662876	Dnase1l1	Down
-2.12112	5.48022	33.0886	8.80535e-09	7.12968e-08	Taz	Down
-2.10297	6.91102	41.8976	9.61785e-11	1.11252e-09	Gdi1	Down
-1.96659	6.49331	59.1171	1.48562e-14	3.05169e-13	Ikbkg	Down
3.36521	6.64948	60.8817	6.06105e-15	1.32816e-13	G6pdx	Up
3.26712	6.47001	27.7357	1.39069e-07	9.03981e-07	Dkc1	Up
-3.38897	3.21336	25.0639	5.54617e-07	3.19069e-06	F8	Down
2.25304	5.11244	54.1726	1.83625e-13	3.18761e-12	Fundc2	Up
-2.60419	1.86607	13.8675	0.000196157	0.000647525	Cmc4	Down
-1.68867	2.28669	16.8863	3.96861e-05	0.000153229	Mtcp1	Down
1.79466	5.47781	22.9713	1.64441e-06	8.57904e-06	Vbp1	Up
-2.79128	7.09248	31.6477	1.8483e-08	1.42298e-07	Pls3	Down
-2.54052	3.28363	26.54	2.58144e-07	1.58182e-06	Tmem47	Down
2.51848	4.81738	19.9482	7.95697e-06	3.60362e-05	Pola1	Up
-3.26857	3.4597	14.6053	0.00013254	0.00045553	Pcyt1b	Down
2.38128	3.1036	12.0103	0.000529074	0.0015775	Pdk3	Up
-3.12395	2.27905	18.2735	1.91346e-05	7.91871e-05	Arhgef9	Down
1.01667	6.42292	15.9709	6.43247e-05	0.000236613	Las1l	Up
0.898378	8.68794	9.9103	0.00164357	0.00436142	Msn	Up
-4.25567	4.76463	21.0836	4.39672e-06	2.10899e-05	Vsig4	Down
3.35257	3.24606	9.43127	0.00213317	0.00551179	Eda2r	Up
-5.98258	4.08703	84.0284	4.8773e-20	2.48418e-18	Ar	Down
-1.58119	2.61958	10.9998	0.000911213	0.00257387	Ophn1	Down
-1.7062	4.0495	18.0843	2.11342e-05	8.65986e-05	Stard8	Down
-1.75011	5.24144	12.814	0.000344032	0.0010753	Efnb1	Down
-6.68418	2.72942	43.7324	3.76494e-11	4.6606e-10	P2ry4	Down
6.74319	4.93435	69.9497	6.08363e-17	1.84232e-15	Kif4	Up
-2.14457	5.43199	31.3571	2.14673e-08	1.63667e-07	Dlg3	Down
5.54401	2.54076	22.3663	2.25296e-06	1.14284e-05	Slc7a3	Up
1.52335	5.6346	10.1178	0.00146845	0.00394306	Snx12	Up
-3.40623	8.84231	27.0842	1.94781e-07	1.22792e-06	Gjb1	Down
1.32169	7.91657	14.7704	0.000121424	0.000421121	Nono	Up
-1.10975	7.57647	10.5863	0.00113931	0.003139	Ogt	Down
-3.02714	1.4579	8.86422	0.00290815	0.00722151	Cxcr3	Down
5.43917	4.16964	63.2105	1.85759e-15	4.4431e-14	Ercc6l	Up
1.72052	9.0301	27.5139	1.5597e-07	1.00002e-06	Rps4x	Up
-2.00157	4.03751	22.5756	2.0203e-06	1.03901e-05	Phka1	Down
-1.57637	6.80008	10.7008	0.00107087	0.00297074	Slc16a2	Down
8.99878	0.9228	19.6496	9.30226e-06	4.14858e-05	Nexmif	Up
2.70383	0.488289	16.7412	4.28407e-05	0.000164285	Zdhhc15	Up
2.39094	5.50333	47.2487	6.25262e-12	8.71046e-11	Pbdc1	Up
2.25043	3.4934	13.4449	0.000245677	0.000792274	Tlr13	Up
1.74301	8.77103	9.56719	0.00198086	0.00516325	Pgk1	Up
-4.18893	-0.568751	19.1075	1.23556e-05	5.34882e-05	Gpr174	Down
3.20875	2.71197	12.3954	0.000430399	0.00131098	Itm2a	Up
6.21085	-0.316909	12.3873	0.00043227	0.00131583	Tent5d	Up
-1.26277	7.49725	17.7287	2.54757e-05	0.000102513	Sh3bgrl	Down
8.58494	4.02154	62.5992	2.53356e-15	5.90969e-14	Rps6ka6	Up
-3.17276	0.510742	18.8791	1.39267e-05	5.95737e-05	Nap1l3	Down
4.82583	3.2583	9.51899	0.00203356	0.00528221	Pcdh19	Up
1.87753	6.16529	30.0651	4.17789e-08	3.01731e-07	Cstf2	Up
6.78729	4.0125	77.2504	1.50602e-18	5.96994e-17	Cenpi	Up
3.47827	0.3191	12.9999	0.000311508	0.000982566	Drp2	Up
1.20414	4.40042	9.54277	0.00200739	0.00522758	Timm8a1	Up
1.0141	7.72702	8.31922	0.00392277	0.00938116	Rpl36a	Up
-2.24368	2.89811	18.7297	1.50616e-05	6.40787e-05	Armcx1	Down
-1.98627	3.11619	11.3081	0.000771703	0.00221979	Armcx3	Down
-4.17209	2.55125	83.8873	5.23791e-20	2.63051e-18	Zmat1	Down
-1.32527	4.06004	11.8747	0.000569022	0.00168628	Gprasp1	Down
2.4206	4.11681	18.4595	1.73551e-05	7.2584e-05	Bhlhb9	Up
7.40153	2.53295	59.214	1.41424e-14	2.9178e-13	Arxes2	Up
10.3409	2.02235	100.596	1.128e-23	9.64745e-22	Arxes1	Up
11.1507	5.55123	130.458	3.25378e-30	7.1746e-28	Bex2	Up
7.34898	4.87595	129.129	6.35355e-30	1.33823e-27	Bex4	Up
2.01998	6.44696	72.3013	1.84727e-17	6.00659e-16	Tceal8	Up
9.9336	2.60017	57.3172	3.709e-14	7.14071e-13	Tceal5	Up
8.40875	6.2025	68.0933	1.5594e-16	4.41892e-15	Bex1	Up
2.81408	6.56716	53.708	2.32619e-13	3.97905e-12	Tceal9	Up
6.3029	6.13427	188.152	8.04866e-43	6.68133e-40	Bex3	Up
1.48993	7.83667	29.0576	7.02597e-08	4.86986e-07	Morf4l2	Up
5.28828	2.98502	29.0537	7.03978e-08	4.87705e-07	Pwwp3b	Up
3.58741	0.820078	12.4499	0.000418017	0.00127768	Radx	Up
-2.1661	5.8384	8.59864	0.00336415	0.00820938	Cldn2	Down
5.92371	6.46855	91.8019	9.58006e-22	6.47875e-20	Morc4	Up
4.71331	2.33535	20.5042	5.94996e-06	2.76567e-05	Nup62cl	Up
1.10647	6.03821	8.31101	0.00394054	0.00941407	Prps1	Up
-2.20366	6.11593	20.9784	4.64498e-06	2.22128e-05	Tsc22d3	Down
3.87545	5.22753	40.5028	1.96337e-10	2.15284e-09	Ammecr1	Up
2.60449	5.62409	36.3853	1.61917e-09	1.50526e-08	Amot	Up
-1.11965	3.65125	9.33122	0.00225282	0.00578243	Tmem29	Down
-3.28858	3.75165	15.211	9.6144e-05	0.000340729	Alas2	Down
-2.63839	4.77452	36.862	1.26794e-09	1.20272e-08	Pfkfb1	Down
1.3211	6.03038	12.0574	0.000515878	0.00154141	Gnl3l	Up
2.40418	4.53057	19.3906	1.06528e-05	4.68325e-05	Fgd1	Up
0.98222	4.80013	9.67496	0.00186796	0.00489793	Tsr2	Up
6.04614	1.46084	12.8713	0.000333652	0.00104471	Wnk3	Up
-1.7298	6.83801	23.2978	1.38756e-06	7.35031e-06	Hsd17b10	Down
1.02402	7.03227	8.2134	0.00415821	0.00985732	Smc1a	Up
-2.97756	4.23321	74.0211	7.72856e-18	2.67974e-16	Iqsec2	Down
3.81219	1.63223	23.4846	1.2592e-06	6.72847e-06	Rragb	Up
4.13531	0.453188	23.1395	1.50666e-06	7.92764e-06	Klf8	Up
3.20563	6.54547	35.5446	2.49273e-09	2.23349e-08	Ubqln2	Up
1.20709	5.22471	11.6183	0.000653062	0.00191164	Acot9	Up
2.73508	5.34096	50.6672	1.09432e-12	1.69703e-11	Sms	Up
1.73873	5.45011	23.3327	1.36262e-06	7.22906e-06	Mbtps2	Up
1.47236	6.42449	11.6748	0.00063351	0.00185883	Rps6ka3	Up
1.17123	6.69819	11.219	0.000809647	0.00231806	Eif1ax	Up
8.36704	0.187319	18.6115	1.60253e-05	6.77906e-05	Map7d2	Up
-2.72934	1.14446	13.9965	0.000183154	0.000609448	Map3k15	Down
-5.74447	1.40837	38.28	6.12877e-10	6.12963e-09	Rai2	Down
5.96724	1.1686	12.2719	0.000459835	0.00139115	Nhs	Up
-4.22624	4.61143	32.081	1.47876e-08	1.15871e-07	Reps2	Down
2.97444	8.04566	32.0124	1.53195e-08	1.19706e-07	Rbbp7	Up
-1.26875	5.03709	14.7407	0.000123358	0.000427091	Txlng	Down
-1.14426	5.59117	10.824	0.00100195	0.002801	Syap1	Down
1.55405	5.56082	22.3973	2.21688e-06	1.12818e-05	Ctps2	Up
6.49178	2.87461	69.2389	8.72288e-17	2.57526e-15	S100g	Up
-4.7248	2.51658	43.5496	4.13346e-11	5.06349e-10	Car5b	Down
2.74093	2.84391	31.569	1.92473e-08	1.47219e-07	Siah1b	Up
6.66066	1.26258	59.1369	1.47078e-14	3.02561e-13	Cltrn	Up
-1.45074	4.1486	10.0187	0.00154956	0.00413608	Pir	Down
-1.29609	5.43309	22.8682	1.73494e-06	9.0013e-06	Mospd2	Down
3.22178	3.25881	26.838	2.21249e-07	1.3797e-06	Fancb	Up
1.81725	2.69956	17.234	3.30477e-05	0.000130417	Gemin8	Up
-1.26133	5.54538	16.2366	5.59033e-05	0.000209037	Rab9	Down
1.58885	5.97985	16.1106	5.97477e-05	0.000222001	Prps2	Up
-2.37109	3.81018	19.1106	1.23356e-05	5.34314e-05	Arhgap6	Down
-1.15775	5.70534	26.8341	2.21694e-07	1.38187e-06	Pex2	Down
2.21096	2.6936	13.7303	0.000211018	0.000690765	Pkia	Up
1.60836	3.38296	15.983	6.39147e-05	0.000235377	Zc2hc1a	Up
2.80852	6.49121	74.3033	6.6992e-18	2.35758e-16	Tpd52	Up
2.02421	4.43585	20.4076	6.25799e-06	2.89645e-05	Zbtb10	Up
2.53124	6.42423	48.2004	3.848e-12	5.52421e-11	Zfp704	Up
2.23104	7.38626	56.6471	5.21482e-14	9.79913e-13	Fabp5	Up
1.26528	5.31723	8.28376	0.00400012	0.00954025	Fabp4	Up
-1.10898	6.3763	17.0098	3.71865e-05	0.000144732	Impa1	Down
-4.82726	4.94617	28.0851	1.16094e-07	7.69888e-07	Slc10a5	Down
2.91104	4.75369	13.3794	0.000254402	0.000817423	Chmp4c	Up
1.68008	4.29538	28.3386	1.01847e-07	6.81492e-07	E2f5	Up
-3.87091	1.05986	25.1337	5.34905e-07	3.0855e-06	Car1	Down
-4.44847	9.54392	20.6897	5.40044e-06	2.54037e-05	Car3	Down
-6.69279	3.47641	101.735	6.34814e-24	5.77967e-22	Cyp7b1	Down
-2.5706	10.852	15.7677	7.16148e-05	0.000260471	Cp	Down
2.03298	4.96578	36.976	1.19591e-09	1.14104e-08	Gyg	Up
6.08569	0.456504	23.4151	1.30549e-06	6.96263e-06	Cpa3	Up
4.80087	5.59442	60.1779	8.66579e-15	1.8501e-13	Ect2	Up
-3.37224	2.95116	21.4861	3.56406e-06	1.74155e-05	Tnfsf10	Down
-3.99048	3.35491	22.3512	2.27075e-06	1.15103e-05	Tnik	Down
-2.83378	7.42577	13.5429	0.000233166	0.000756597	Slc2a2	Down
2.27745	2.44101	15.4484	8.4788e-05	0.000303919	Eif5a2	Up
1.50691	6.07861	19.4463	1.03471e-05	4.55736e-05	Rpl22l1	Up
-0.990322	6.02714	13.1512	0.000287339	0.000911424	Phc3	Down
1.33586	5.92459	23.9093	1.00982e-06	5.5126e-06	Prkci	Up
2.29703	5.87821	12.2001	0.000477859	0.00143939	Zmat3	Up
1.10691	5.64153	20.8941	4.85381e-06	2.31149e-05	Actl6a	Up
-0.909886	6.52593	9.41033	0.00215766	0.00557061	Ndufb5	Down
-1.14387	5.81779	13.6481	0.000220463	0.000718682	Ttc14	Down
1.10697	6.90471	12.6776	0.000370072	0.00114702	Fxr1	Up
-1.3817	5.37566	13.1625	0.000285601	0.000907545	Dnajc19	Down
-1.80166	5.81902	30.5021	3.33501e-08	2.44614e-07	Mccc1	Down
1.13777	5.12012	13.6884	0.000215788	0.000705069	Exosc9	Up
6.52081	6.79731	138.298	6.2723e-32	1.77029e-29	Ccna2	Up
1.43307	3.68089	13.4972	0.000238925	0.000772974	Bbs7	Up
-1.51854	6.88865	13.8722	0.000195667	0.000646209	4932438A13Rik	Down
-2.11994	3.10801	17.3584	3.09524e-05	0.000122662	Nudt6	Down
1.91598	4.29772	22.6706	1.92286e-06	9.91789e-06	Spata5	Up
-2.28166	3.76553	38.2244	6.30588e-10	6.2934e-09	Fat4	Down
4.68769	4.727	102.409	4.51609e-24	4.2206e-22	Plk4	Up
-2.26138	3.52808	43.9715	3.33196e-11	4.15744e-10	Mfsd8	Down
-2.04492	4.4681	24.9697	5.82398e-07	3.34505e-06	Abhd18	Down
-1.69567	3.2281	24.1383	8.96585e-07	4.96083e-06	D3Ertd751e	Down
4.7979	4.69145	19.6331	9.38307e-06	4.17841e-05	Slc7a11	Up
9.29583	2.41156	26.7732	2.28786e-07	1.41918e-06	Mgarp	Up
1.32517	7.09746	20.6874	5.40703e-06	2.54262e-05	Naa15	Up
2.41721	5.89487	28.5408	9.17451e-08	6.19773e-07	Setd7	Up
1.46983	5.33377	12.5507	0.000396049	0.00121872	Exosc8	Up
8.59236	0.95726	23.4905	1.25534e-06	6.71293e-06	Sertm1	Up
3.93067	3.49608	11.6665	0.000636342	0.00186541	Dclk1	Up
-2.12218	7.16935	21.2414	4.04923e-06	1.95904e-05	Tm4sf1	Down
-1.47939	6.94464	15.7972	7.05067e-05	0.000256772	Rnf13	Down
1.04793	5.81926	10.5967	0.00113289	0.00312374	Tsc22d2	Up
1.12048	6.60363	16.9158	3.90756e-05	0.000151161	Eif2a	Up
-3.52118	2.79704	49.0882	2.44711e-12	3.61988e-11	Med12l	Down
-1.68861	2.11831	10.5974	0.00113249	0.00312326	P2ry12	Down
-2.55811	8.18501	15.0011	0.000107451	0.000377012	Aadac	Down
-5.88507	3.83909	109.725	1.12559e-25	1.35763e-23	Sucnr1	Down
-4.92085	2.69388	69.0238	9.72827e-17	2.85417e-15	P2ry1	Down
-1.94197	4.2852	13.6957	0.000214949	0.000702656	Arhgef26	Down
-7.34072	5.10349	42.01	9.08075e-11	1.05599e-09	Mme	Down
8.04657	3.97936	37.5772	8.78656e-10	8.55144e-09	Plch1	Up
-1.49558	2.77185	14.2804	0.000157494	0.000532477	E130311K13Rik	Down
1.21497	6.66049	8.39842	0.00375546	0.00903308	Gmps	Up
-2.31443	0.278278	9.06221	0.00260947	0.00657	Veph1	Down
-5.10167	4.68234	57.8235	2.8672e-14	5.61972e-13	Rarres1	Down
3.28865	6.78639	103.731	2.31699e-24	2.31897e-22	Smc4	Up
5.09848	4.91432	75.3458	3.95094e-18	1.43331e-16	Trim59	Up
2.65462	2.27131	14.2655	0.000158744	0.000536189	B3galnt1	Up
0.901716	5.97055	8.63043	0.00330594	0.0080813	Nmd3	Up
0.897101	4.94615	10.3692	0.00128137	0.00348817	Pdcd10	Up
1.08441	6.76403	13.8422	0.000198824	0.000655182	Ppid	Up
-1.22841	7.22888	8.2117	0.0041621	0.00986352	Etfdh	Down
2.31707	2.49829	20.5658	5.76151e-06	2.69313e-05	4930579G24Rik	Up
2.59226	3.406	9.40695	0.00216165	0.00557886	Gask1b	Up
-3.64596	5.25054	63.1132	1.95163e-15	4.64442e-14	Ctso	Down
-5.95975	8.37701	43.0542	5.32435e-11	6.37837e-10	Tdo2	Down
-6.03164	0.611645	80.9869	2.27214e-19	1.02442e-17	Asic5	Down
-2.5882	0.791993	10.8468	0.000989648	0.00277101	Map9	Down
-4.62276	3.50127	23.0535	1.57558e-06	8.25643e-06	Lrat	Down
-2.02043	10.7666	14.2349	0.000161353	0.00054409	Fgg	Down
-1.6454	11.0922	8.70585	0.00317191	0.00779121	Fga	Down
-1.93226	11.2078	12.6335	0.000378895	0.00117207	Fgb	Down
1.23249	5.82421	21.7824	3.05395e-06	1.51325e-05	Plrg1	Up
-1.08395	5.7471	9.40434	0.00216473	0.00558476	Trim2	Down
3.78974	3.40884	25.6113	4.17581e-07	2.4605e-06	Fhdc1	Up
-3.62177	3.44165	90.2605	2.0878e-21	1.28979e-19	Fam160a1	Down
-4.47196	1.80667	55.2351	1.06939e-13	1.92246e-12	Glt28d2	Down
1.38302	8.84233	18.4871	1.7106e-05	7.1696e-05	Rps3a1	Up
-3.1232	1.06144	20.5275	5.87813e-06	2.73951e-05	Dclk2	Down
-6.53501	7.55	211.933	5.2017e-48	6.67331e-45	Cd1d1	Down
6.74225	1.48592	8.54269	0.00346913	0.00844222	Fcrls	Up
-2.29437	4.74273	21.7862	3.04779e-06	1.51073e-05	Pear1	Down
0.791964	5.42953	9.76296	0.00178063	0.00468714	Prcc	Up
1.10935	8.52625	14.5931	0.000133402	0.000458157	Hdgf	Up
-1.66803	4.60727	10.6507	0.00110027	0.00304331	Rrnad1	Down
1.24842	5.86794	25.2651	4.9966e-07	2.89815e-06	Isg20l2	Up
5.75422	4.8231	12.8113	0.000344524	0.0010763	Crabp2	Up
1.6434	5.11503	18.9317	1.35486e-05	5.8181e-05	Gpatch4	Up
-1.91317	5.80711	39.7153	2.93814e-10	3.10818e-09	Naxe	Down
5.46096	4.76268	118.501	1.34682e-27	2.11181e-25	Iqgap3	Up
-8.31045	-0.313231	43.7003	3.82719e-11	4.72936e-10	Rhbg	Down
2.02875	8.3976	42.5581	6.86122e-11	8.15717e-10	Cct3	Up
-1.68108	6.80658	30.1922	3.91287e-08	2.83899e-07	Sema4a	Down
5.91875	4.80192	127.677	1.32071e-29	2.5886e-27	Mex3a	Up
-1.28329	5.90873	14.5531	0.000136264	0.000466398	Lamtor2	Down
1.24852	7.74462	17.7507	2.51825e-05	0.000101449	Ssr2	Up
1.68387	6.25654	21.3333	3.85974e-06	1.87371e-05	Arhgef2	Up
1.86217	5.34545	23.6671	1.14522e-06	6.17318e-06	Msto1	Up
0.900567	6.40541	12.4161	0.000425644	0.00129835	Dap3	Up
-1.90598	3.36498	10.1778	0.00142142	0.00383026	Fdps	Down
2.05656	0.865035	10.2306	0.00138126	0.00373203	Hcn3	Up
3.19856	1.96134	18.0039	2.20457e-05	8.9994e-05	Trim46	Up
-1.70194	4.19597	9.16183	0.00247115	0.00626421	Dpm3	Down
8.73809	0.520114	23.4724	1.26721e-06	6.76611e-06	Efna3	Up
2.73024	2.12647	13.2638	0.000270585	0.000863912	Efna4	Up
-1.72577	6.72488	31.6285	1.86671e-08	1.43324e-07	Zbtb7b	Down
-1.71977	5.32342	43.9715	3.33192e-11	4.15744e-10	Flad1	Down
3.8765	5.53954	69.6641	7.03134e-17	2.1112e-15	Cks1b	Up
-1.26896	5.5289	19.9767	7.83933e-06	3.55686e-05	Pbxip1	Down
-1.0707	5.53466	9.26368	0.00233743	0.00596905	Pmvk	Down
-2.84835	1.16698	25.9267	3.54624e-07	2.11516e-06	Chrnb2	Down
-2.06894	5.10608	23.8257	1.05463e-06	5.72643e-06	Il6ra	Down
0.927668	7.71196	15.9484	6.5092e-05	0.000239089	Ubap2l	Up
-3.01769	1.03671	16.8952	3.95003e-05	0.000152636	1700094D03Rik	Down
1.05909	7.73281	13.3848	0.000253671	0.000815445	Tpm3	Up
-1.75114	3.76979	11.7763	0.000599885	0.00177067	Rab13	Down
-1.38049	5.58109	12.5437	0.000397539	0.00122224	Jtb	Down
-1.7136	5.75724	30.5109	3.31989e-08	2.43631e-07	Crtc2	Down
-2.32976	4.44385	19.7595	8.78243e-06	3.93903e-05	Dennd4b	Down
1.0697	6.25509	16.126	5.92657e-05	0.000220384	Ints3	Up
-3.89476	3.65117	66.2001	4.07389e-16	1.08473e-14	Npr1	Down
1.58968	6.14034	25.898	3.59944e-07	2.14326e-06	Ilf2	Up
-4.34517	5.99335	62.7232	2.37894e-15	5.57668e-14	S100a1	Down
-3.15041	4.19655	48.7854	2.85551e-12	4.18452e-11	S100a13	Down
-2.02109	4.66647	17.6586	2.64318e-05	0.000106148	S100a16	Down
2.50382	7.39738	23.384	1.32679e-06	7.05744e-06	S100a6	Up
9.48349	4.60399	52.612	4.064e-13	6.6999e-12	Sprr1a	Up
-3.98527	1.00498	11.1582	0.000836597	0.00238747	Tchh	Down
1.29808	6.34844	19.3889	1.06624e-05	4.686e-05	Mrpl9	Up
1.40131	6.53625	15.0773	0.000103198	0.0003639	Snx27	Up
-2.44679	4.5767	9.02124	0.00266861	0.00669976	Selenbp2	Down
-2.01689	7.14101	10.8168	0.00100583	0.0028102	Selenbp1	Down
-4.85158	0.952631	43.7483	3.73434e-11	4.62678e-10	Sema6c	Down
2.46635	4.13722	31.7114	1.78872e-08	1.38012e-07	Mllt11	Up
1.0828	6.43558	18.1752	2.01488e-05	8.30433e-05	Cdc42se1	Up
1.25895	5.67242	15.9976	6.34212e-05	0.000233787	Prune1	Up
-1.69307	6.86928	39.4571	3.35353e-10	3.5102e-09	Mindy1	Down
-1.77972	8.65275	38.5423	5.35797e-10	5.41631e-09	Cers2	Down
1.81458	3.4838	8.64303	0.00328315	0.00803256	Ctsk	Up
-2.03016	4.30037	16.2843	5.45131e-05	0.000204218	Adamtsl4	Down
-4.97651	8.37425	87.1565	1.00267e-20	5.7055e-19	Ecm1	Down
2.08029	2.18088	9.7567	0.0017867	0.00470059	Ciart	Up
2.24953	6.7004	48.7152	2.95971e-12	4.32983e-11	Anp32e	Up
2.49199	5.45598	50.2941	1.32349e-12	2.02352e-11	Mtmr11	Up
1.48673	5.76127	20.61	5.63015e-06	2.63612e-05	Sf3b4	Up
2.5538	0.218093	11.0401	0.000891597	0.00252554	Sv2a	Up
-1.81122	4.03454	8.81997	0.00297951	0.0073676	Bola1	Down
-3.10829	1.21044	19.1812	1.18881e-05	5.16359e-05	H3c15	Down
-2.75902	6.59691	14.3739	0.000149862	0.00050948	Hjv	Down
-1.06765	4.12041	10.4252	0.00124305	0.00339302	Pex11b	Down
-1.98089	1.53972	9.29024	0.00230378	0.00589394	Itga10	Down
-1.7164	4.21908	19.3765	1.07319e-05	4.71215e-05	Pias3	Down
0.754517	5.65481	9.69221	0.0018505	0.00485396	Polr3c	Up
-1.40228	5.78209	19.1132	1.23188e-05	5.33751e-05	Acp6	Down
1.40076	4.94715	20.536	5.85216e-06	2.72899e-05	Chd1l	Up
-2.56864	10.3082	17.7118	2.57029e-05	0.000103398	Hmgcs2	Down
8.6894	7.66561	121.853	2.4855e-28	4.27748e-26	Phgdh	Up
-8.79083	0.240988	17.794	2.46159e-05	9.93933e-05	Hsd3b5	Down
-5.44767	3.84265	64.5923	9.21137e-16	2.31952e-14	Hsd3b2	Down
-4.20041	5.71603	28.6407	8.71298e-08	5.93065e-07	Hsd3b3	Down
7.88925	2.42438	49.8396	1.66846e-12	2.52091e-11	Hsd3b1	Up
-1.82626	3.79652	9.81702	0.00172905	0.00456678	Hao2	Down
1.6275	5.92969	31.621	1.87392e-08	1.43798e-07	Wdr3	Up
-4.34743	0.65545	16.6986	4.38132e-05	0.00016765	Vtcn1	Down
1.54406	4.95428	24.0388	9.44124e-07	5.18423e-06	Ttf2	Up
5.01689	1.91503	31.2953	2.21614e-08	1.68594e-07	Mab21l3	Up
-3.72155	3.9557	62.7185	2.3846e-15	5.58068e-14	Slc22a15	Down
-1.9716	4.3429	30.028	4.25842e-08	3.07076e-07	Vangl1	Down
-2.74405	5.10762	23.0877	1.5478e-06	8.12594e-06	Ngf	Down
-10.5285	1.6707	53.2508	2.93573e-13	4.9497e-12	Nr1h5	Down
1.45862	7.74392	19.019	1.29424e-05	5.58371e-05	Nras	Up
0.800769	5.86722	9.35708	0.00222126	0.00571389	Bcas2	Up
1.30628	3.82523	18.0791	2.11914e-05	8.67827e-05	Dclre1b	Up
-1.84327	0.866736	8.67478	0.00322644	0.00791165	Ap4b1	Down
-1.15759	4.39664	11.3576	0.00075141	0.00216937	Lrig2	Down
1.47443	7.61216	11.8	0.000592307	0.00175013	Slc16a1	Up
0.955966	6.50795	9.40453	0.0021645	0.00558476	Rhoc	Up
1.75312	5.84345	11.7578	0.000605877	0.00178574	Capza1	Up
1.15766	5.0382	11.3757	0.000744116	0.0021514	Ddx20	Up
4.40493	1.7687	11.5581	0.000674556	0.00196762	Inka2	Up
-1.17964	6.22787	12.9319	0.000323029	0.00101663	Cept1	Down
-0.9894	6.01721	15.0146	0.000106681	0.000374683	Dram2	Down
-1.2269	4.34811	12.2238	0.000471837	0.00142301	Lrif1	Down
-2.7658	2.47711	19.3409	1.09338e-05	4.7978e-05	Kcna2	Down
-4.4467	0.711422	24.0506	9.38357e-07	5.15988e-06	Prok1	Down
-2.14147	5.29294	18.2931	1.89393e-05	7.84709e-05	Csf1	Down
8.19491	0.442632	29.9187	4.50541e-08	3.23071e-07	Eps8l3	Up
-4.63708	5.67351	29.5082	5.56805e-08	3.93078e-07	Gstm7	Down
-5.85881	5.94548	44.245	2.89739e-11	3.63771e-10	Gstm6	Down
-3.69486	6.54202	53.6144	2.43963e-13	4.16301e-12	Gstm2	Down
-2.59827	9.9679	11.5421	0.000680386	0.00198176	Gstm1	Down
-3.11938	5.60659	98.2536	3.68094e-23	2.96831e-21	Gstm4	Down
-0.854172	6.3734	10.5179	0.00118222	0.00324581	Ampd2	Down
-1.4705	3.48431	17.6599	2.64138e-05	0.000106106	Cyb561d1	Down
6.72658	4.63052	36.8616	1.26817e-09	1.20272e-08	Psrc1	Up
2.28808	2.88424	12.2979	0.000453466	0.00137413	Celsr2	Up
1.55231	7.62428	40.4486	2.01854e-10	2.20136e-09	Sars	Up
2.43038	5.38755	12.5427	0.00039775	0.00122235	5330417C22Rik	Up
-0.796902	5.74139	9.00526	0.00269203	0.00674897	Clcc1	Down
1.3989	5.36986	19.1991	1.17772e-05	5.12171e-05	Gpsm2	Up
-4.2146	6.57499	21.8319	2.97614e-06	1.47833e-05	Amy1	Down
8.28049	4.96414	16.3695	5.21173e-05	0.000195802	Col11a1	Up
-3.46925	5.71867	46.0123	1.17516e-11	1.58242e-10	S1pr1	Down
0.950473	4.12503	10.4449	0.00122987	0.0033603	Dph5	Up
2.77096	6.53627	73.623	9.45545e-18	3.21531e-16	Vcam1	Up
1.92376	4.90523	35.358	2.74338e-09	2.43182e-08	Rtca	Up
4.37275	2.65831	24.0293	9.48795e-07	5.20785e-06	Lrrc39	Up
1.6405	3.48192	13.7389	0.000210057	0.000688097	Sass6	Up
-1.03963	6.1142	16.4105	5.10019e-05	0.000192135	Slc35a3	Down
-4.32612	5.47331	29.5334	5.49615e-08	3.88585e-07	Palmd	Down
-4.52533	7.73463	38.8213	4.64434e-10	4.76315e-09	Dpyd	Down
-2.87859	3.11437	19.4697	1.02207e-05	4.51155e-05	Rwdd3	Down
1.90776	4.7013	8.24866	0.00407821	0.00969536	Slc44a3	Up
-1.78105	8.00092	26.1715	3.12404e-07	1.88162e-06	Abcd3	Down
-2.26753	6.57171	20.197	6.98611e-06	3.19987e-05	Arhgap29	Down
1.96533	6.31947	43.2187	4.89505e-11	5.90923e-10	Dnttip2	Up
-1.60083	5.78896	27.733	1.39266e-07	9.04847e-07	Bcar3	Down
0.830471	4.32573	10.6467	0.00110265	0.00304812	Mettl14	Up
-1.1293	5.85235	8.77135	0.00305999	0.0075428	Camk2d	Down
2.74892	5.10781	31.1981	2.32996e-08	1.76208e-07	Ank2	Up
2.03894	5.0935	51.8668	5.9395e-13	9.60117e-12	Larp7	Up
1.90065	2.82471	16.5563	4.72258e-05	0.000179395	Zgrf1	Up
-2.33513	2.97876	15.2999	9.17207e-05	0.000326365	Alpk1	Down
-3.64696	4.00877	79.5734	4.64646e-19	1.96909e-17	Tifa	Down
-4.54649	5.76602	47.6562	5.07901e-12	7.18186e-11	Enpep	Down
2.87882	4.87501	56.6248	5.27421e-14	9.89757e-13	Gar1	Up
2.26503	5.26078	27.8839	1.28817e-07	8.45518e-07	Pla2g12a	Up
-1.35878	4.75123	12.8359	0.000340031	0.00106374	Casp6	Down
0.815837	6.28851	8.74189	0.00310982	0.0076496	Sec24b	Up
-5.07393	5.69663	19.2878	1.1242e-05	4.91321e-05	Etnppl	Down
1.55211	6.88518	20.2975	6.62881e-06	3.05406e-05	Ostc	Up
-3.48088	2.83764	50.3411	1.29214e-12	1.97987e-11	Cyp2u1	Down
3.13133	3.79703	23.4896	1.25591e-06	6.71342e-06	Gimd1	Up
2.95335	5.46973	13.5928	0.000227056	0.00073847	Npnt	Up
2.20573	4.62162	38.112	6.67981e-10	6.63374e-09	Gstcd	Up
0.950975	4.49002	9.53098	0.00202032	0.00525447	Ints12	Up
-2.02748	5.9983	20.716	5.32702e-06	2.5075e-05	Tet2	Down
4.19959	2.60476	37.6826	8.32425e-10	8.1071e-09	Cxxc4	Up
5.63042	5.48457	76.393	2.32479e-18	8.83701e-17	Cenpe	Up
-3.02858	4.15764	30.6473	3.0946e-08	2.29244e-07	Bdh2	Down
4.54061	2.69225	12.7745	0.000351378	0.00109487	Slc9b2	Up
-2.2634	4.73889	17.4557	2.94074e-05	0.000116966	Slc39a8	Down
2.45211	6.42722	29.0131	7.18892e-08	4.96817e-07	H2az1	Up
3.35978	3.89081	65.064	7.25062e-16	1.86377e-14	Dapp1	Up
-2.44558	10.1192	12.4004	0.000429232	0.00130771	Adh1	Down
-6.94683	5.21001	56.1189	6.82199e-14	1.26176e-12	Adh4	Down
1.022	6.1759	9.22789	0.00238356	0.00606616	Metap1	Up
2.09574	6.77315	36.9543	1.20932e-09	1.15077e-08	Eif4e	Up
1.28302	6.3756	13.5901	0.000227379	0.000739348	Rap1gds1	Up
-3.0125	4.67752	19.4471	1.03423e-05	4.55667e-05	Gbp7	Down
-2.29563	4.08193	12.2887	0.000455713	0.00138018	Gbp3	Down
-7.79977	1.06951	36.4957	1.53e-09	1.42894e-08	Gbp2b	Down
1.49687	5.76923	29.3333	6.09402e-08	4.27005e-07	Gtf2b	Up
1.77954	6.05543	19.2436	1.15058e-05	5.01296e-05	Hs2st1	Up
-2.48425	4.14924	9.62874	0.00191556	0.0050093	Clca3a1	Down
1.05793	4.33167	10.728	0.00105527	0.00293437	Znhit6	Up
2.2657	4.56999	13.8061	0.000202674	0.000667165	Syde2	Up
3.27825	2.33549	17.9235	2.29964e-05	9.35233e-05	Mcoln2	Up
1.57028	4.37728	12.6257	0.000380473	0.00117592	Ssx2ip	Up
0.968885	5.25078	11.4868	0.000700926	0.00203403	Rpf1	Up
-4.36822	9.15025	34.9196	3.43613e-09	2.99355e-08	Uox	Down
-2.73606	3.94363	10.0634	0.00151244	0.00404923	Dnase2b	Down
-1.61171	3.7105	11.3162	0.000768325	0.00221097	Adgrl4	Down
8.08798	4.46716	41.2906	1.312e-10	1.48595e-09	Gipc2	Up
-0.91029	5.20521	8.42868	0.00369348	0.00890068	Dnajb4	Down
1.99843	3.3736	9.46262	0.00209701	0.00542692	Nexn	Up
4.18637	4.99386	70.065	5.7382e-17	1.74897e-15	Miga1	Up
-0.853453	5.61619	10.4689	0.00121399	0.00332012	Pigk	Down
-2.61754	0.633605	8.98633	0.00272007	0.00681199	St6galnac3	Down
-0.936216	4.60391	8.63151	0.00330398	0.00807932	Fpgt	Down
-2.22735	0.168578	10.245	0.00137057	0.00370669	Lrriq3	Down
-2.68288	7.84794	9.54007	0.00201034	0.00523335	Cth	Down
1.60152	5.46233	22.4804	2.123e-06	1.08685e-05	Lrrc40	Up
6.13797	2.88854	59.3908	1.29272e-14	2.68673e-13	Depdc1a	Up
-1.52872	3.74585	15.0688	0.000103663	0.000365358	Chchd7	Down
-9.1804	6.3726	101.885	5.8841e-24	5.39197e-22	Cyp7a1	Down
0.911437	7.494	9.09622	0.00256139	0.00646855	Sdcbp	Up
-1.93433	2.41102	10.5148	0.00118422	0.00325067	Tox	Down
-2.66552	5.97543	9.30019	0.0022913	0.00586521	Car8	Down
1.72792	6.93947	15.1237	0.000100691	0.000355682	Asph	Up
1.16052	4.84944	12.0053	0.000530488	0.00158104	Plekhf2	Up
4.99439	3.91568	64.8483	8.08919e-16	2.06802e-14	Ccne2	Up
0.856916	5.51333	13.4257	0.000248203	0.000799143	Ints8	Up
4.06963	0.0510725	14.8503	0.00011639	0.000404455	Esrp1	Up
2.63585	2.7833	23.5586	1.21168e-06	6.50046e-06	Rad54b	Up
5.96626	5.08535	16.7989	4.1557e-05	0.00015984	Cdh17	Up
2.39424	3.72083	26.542	2.57866e-07	1.5808e-06	Pdp1	Up
1.23161	5.33842	19.9605	7.90567e-06	3.58384e-05	Pip4p2	Up
-4.25951	5.14314	59.3838	1.29733e-14	2.69235e-13	Necab1	Down
-1.07121	7.02935	13.4272	0.000248008	0.000798697	Decr1	Down
1.44133	4.23659	8.8413	0.0029449	0.00729863	Ripk2	Up
-1.91338	3.40558	23.8947	1.01754e-06	5.54848e-06	Rmdn1	Down
-3.26856	7.64993	22.3027	2.32882e-06	1.1792e-05	Ttpa	Down
-1.03293	4.64569	9.7375	0.00180546	0.00474374	Ggh	Down
-1.28044	4.49113	15.1331	0.000100193	0.000354189	Tstd3	Down
-1.78135	6.70528	16.0257	6.24885e-05	0.000230698	Pnisr	Down
4.02364	1.8568	22.1034	2.58351e-06	1.2924e-05	Faxc	Up
-0.840407	4.75065	8.67534	0.00322544	0.00791057	Fbxl4	Down
3.70899	4.2231	96.0695	1.1092e-22	8.46106e-21	Mms22l	Up
7.89873	2.13731	11.3651	0.000748387	0.00216153	Fut9	Up
-4.14128	1.82837	19.8241	8.49057e-06	3.82319e-05	Epha7	Down
-2.56697	3.71782	15.639	7.66557e-05	0.000277092	Bach2	Down
1.02912	4.49246	10.8259	0.00100089	0.00279917	Casp8ap2	Up
1.10989	6.67026	12.4056	0.000428057	0.00130441	Mdn1	Up
3.19523	5.65135	25.2115	5.13736e-07	2.97613e-06	Rragd	Up
3.81688	-0.610573	13.3429	0.000259406	0.000831231	Srsf12	Up
-1.30986	6.89581	8.26081	0.004051	0.00964206	Pnrc1	Down
1.06822	4.88939	18.3778	1.81159e-05	7.53691e-05	Rars2	Up
-1.48799	5.6309	10.936	0.000943114	0.00265441	Ddx58	Down
-2.66203	2.6487	23.1794	1.47566e-06	7.77906e-06	Smim27	Down
5.54497	1.40007	29.4924	5.61369e-08	3.95904e-07	Aqp7	Up
8.0839	4.34811	24.1298	9.00548e-07	4.97983e-06	Aqp3	Up
1.23015	6.55907	16.5072	4.84666e-05	0.000183663	Nol6	Up
2.30362	7.03862	98.8056	2.78552e-23	2.27221e-21	Ubap2	Up
2.44708	2.55595	21.8396	2.96417e-06	1.47342e-05	Kif24	Up
-2.00546	3.8764	21.1325	4.28594e-06	2.06146e-05	Fam219a	Down
-6.20982	3.39313	59.0594	1.52985e-14	3.12888e-13	Enho	Down
-5.41033	1.2365	31.5833	1.91067e-08	1.46222e-07	Cntfr	Down
-3.35992	5.26073	81.0946	2.15172e-19	9.76368e-18	Il11ra1	Down
-1.3429	7.87966	22.2271	2.42225e-06	1.21907e-05	Sigmar1	Down
-3.34207	6.14326	74.0835	7.48833e-18	2.60927e-16	Galt	Down
-4.1309	2.74966	39.0463	4.13882e-10	4.27577e-09	Ccl27a	Down
-2.49538	3.29719	37.1459	1.09611e-09	1.05155e-08	Dnajb5	Down
0.732007	6.33499	8.46645	0.00361756	0.0087521	Stoml2	Up
-2.99289	5.05585	48.8833	2.71652e-12	3.99328e-11	Fam214b	Down
1.58187	4.90594	11.1389	0.000845341	0.00241048	Unc13b	Up
-2.50356	5.97304	31.6018	1.89252e-08	1.44912e-07	Rusc2	Down
-2.69428	5.81427	27.6298	1.469e-07	9.48603e-07	Ccdc107	Down
2.26305	3.12737	14.3904	0.000148559	0.000505537	Arhgef39	Up
-1.67053	5.44105	9.04271	0.00263744	0.00663095	Tpm2	Down
-1.80464	3.99148	23.4058	1.31182e-06	6.99372e-06	Gba2	Down
-1.46245	5.93939	20.5459	5.82187e-06	2.71597e-05	Rgp1	Down
-7.16471	5.56702	185.993	2.38289e-42	1.86819e-39	Npr2	Down
-4.52579	5.6744	48.5341	3.24592e-12	4.72231e-11	Hint2	Down
-4.69458	1.49162	57.986	2.6399e-14	5.19585e-13	Tmem8b	Down
3.90127	5.50493	36.1515	1.82554e-09	1.67941e-08	Glipr2	Up
8.45494	4.45587	141.923	1.0111e-32	2.97263e-30	Melk	Up
-4.56996	-0.0404462	36.679	1.39275e-09	1.31006e-08	Pax5	Down
-1.12596	3.93012	14.6186	0.000131606	0.00045265	Zbtb5	Down
2.28518	4.49514	56.0653	7.01018e-14	1.29486e-12	Polr1e	Up
2.1374	5.6548	43.42	4.41644e-11	5.37283e-10	Tomm5	Up
-2.00621	6.57897	26.8125	2.24185e-07	1.39554e-06	Slc25a51	Down
-1.473	5.34253	18.9986	1.30811e-05	5.63838e-05	Shb	Down
1.33807	8.38023	11.7971	0.00059322	0.00175246	Aldh1b1	Up
-3.78887	7.95051	62.8935	2.18196e-15	5.16642e-14	Stra6l	Down
1.71153	6.2925	43.4969	4.24634e-11	5.18826e-10	Ncbp1	Up
-1.50454	3.66509	13.635	0.000222003	0.000723033	Xpa	Down
2.84947	7.69758	91.2883	1.24194e-21	8.03959e-20	Anp32b	Up
1.50081	5.8623	34.287	4.7555e-09	4.03788e-08	Nans	Up
-2.74578	3.2873	26.1016	3.23912e-07	1.94595e-06	Trim14	Down
-2.49099	2.19873	11.6025	0.000658643	0.00192558	Tbc1d2	Down
-9.21155	4.35948	54.6141	1.46681e-13	2.59393e-12	Gabbr2	Down
1.32883	6.60237	9.24087	0.00236672	0.0060309	Tgfbr1	Up
0.752161	5.55443	8.47908	0.00359255	0.00870053	Alg2	Up
-1.71286	5.18908	47.279	6.15675e-12	8.60239e-11	Stx17	Down
-1.45892	3.98555	14.9841	0.000108419	0.000380033	Invs	Down
2.2277	5.18008	64.8182	8.21354e-16	2.09223e-14	Tex10	Up
3.51603	3.06643	44.2269	2.92432e-11	3.66826e-10	Msantd3	Up
6.60531	2.9942	37.1232	1.10897e-09	1.06172e-08	Tmeff1	Up
-3.28673	5.61386	10.4484	0.00122753	0.00335454	Acnat2	Down
-2.49933	4.35086	15.4075	8.66434e-05	0.000310176	Acnat1	Down
-5.77746	6.94319	47.3351	5.98311e-12	8.36806e-11	Baat	Down
1.52501	6.69337	27.1706	1.86271e-07	1.17877e-06	Mrpl50	Up
4.9922	3.41645	80.8733	2.40666e-19	1.08162e-17	Tmem246	Up
4.09422	5.8429	87.6759	7.7109e-21	4.42342e-19	Smc2	Up
-1.09024	5.59705	9.90642	0.00164703	0.00436815	Nipsnap3b	Down
1.99162	2.5669	17.1819	3.39666e-05	0.000133446	Fsd1l	Up
-1.17452	6.02994	8.90675	0.00284119	0.00708014	Tmem38b	Down
2.4162	4.8184	9.93115	0.00162505	0.00431959	Klf4	Up
2.07964	6.29302	45.7021	1.37676e-11	1.8416e-10	Elp1	Up
1.55062	4.26218	15.9838	6.38859e-05	0.000235332	Abitram	Up
2.15107	5.22396	10.7876	0.00102182	0.00284978	Ctnnal1	Up
-5.32517	3.64744	25.2945	4.92113e-07	2.85908e-06	D630039A03Rik	Down
-1.07819	8.17838	8.54323	0.0034681	0.00844115	Txn1	Down
1.63992	4.33512	18.7081	1.52333e-05	6.47117e-05	Ptgr1	Up
1.5658	4.41653	14.6218	0.000131388	0.000452012	Susd1	Up
1.02494	4.12027	14.9607	0.000109772	0.000384299	Inip	Up
1.29241	5.25264	10.957	0.00093251	0.00262771	Snx30	Up
-10.0136	1.04992	74.4616	6.18286e-18	2.19227e-16	Mup7	Down
-9.44042	0.50569	51.8187	6.08702e-13	9.81714e-12	Mup2	Down
-9.91714	0.931421	86.8366	1.1787e-20	6.59042e-19	Mup9	Down
-8.48485	1.36556	43.3963	4.47038e-11	5.43376e-10	Mup10	Down
-10.5521	1.58602	86.8682	1.15997e-20	6.52173e-19	Mup11	Down
-9.25246	0.298014	64.0927	1.18699e-15	2.92847e-14	Mup22	Down
-10.267	3.04338	103.59	2.48866e-24	2.47324e-22	Mup13	Down
-10.0246	1.09989	84.4231	3.99463e-20	2.08786e-18	Mup14	Down
-8.61507	-0.341825	60.0498	9.24895e-15	1.96272e-13	Mup16	Down
-9.34398	4.14604	135.529	2.52918e-31	6.37354e-29	Mup17	Down
-8.11885	-0.754667	39.1637	3.89717e-10	4.04686e-09	Mup18	Down
-9.11848	9.19159	61.8721	3.66511e-15	8.30209e-14	Mup3	Down
-4.54264	2.2619	31.6363	1.85926e-08	1.42908e-07	Mup21	Down
2.49705	3.02111	15.1121	0.00010131	0.000357691	Zfp37	Up
-1.07333	7.50635	9.38948	0.00218235	0.00562507	Slc31a1	Down
1.50635	5.4285	38.7703	4.76726e-10	4.87505e-09	Prpf4	Up
2.91049	1.45242	18.4432	1.75044e-05	7.30836e-05	Wdr31	Up
5.34608	1.84652	22.4483	2.15874e-06	1.10257e-05	Bspry	Up
-3.58367	4.50765	43.3745	4.52042e-11	5.48513e-10	Hdhd3	Down
-2.38861	7.07683	37.4092	9.577e-10	9.26959e-09	Alad	Down
0.961234	5.61628	11.4097	0.000730623	0.00211499	Pole3	Up
-2.15222	3.52556	16.476	4.92689e-05	0.000186153	Rgs3	Down
4.09554	4.60223	29.1348	6.7513e-08	4.69563e-07	Zfp618	Up
3.79277	3.99665	18.768	1.47623e-05	6.29383e-05	Kif12	Up
-2.17307	5.43083	9.33959	0.00224256	0.00576448	Col27a1	Down
-5.37751	8.6615	46.0169	1.17236e-11	1.58168e-10	Orm1	Down
-8.43015	3.32457	32.6988	1.07602e-08	8.62084e-08	Orm3	Down
-4.54681	5.98504	18.0952	2.10132e-05	8.61778e-05	Orm2	Down
5.3207	2.01626	28.2158	1.08513e-07	7.21988e-07	Tnfsf15	Up
-4.03763	0.34808	19.933	8.02051e-06	3.63008e-05	Astn2	Down
1.42979	5.19248	20.8534	4.95801e-06	2.35502e-05	Cdk5rap2	Up
-0.745295	5.9491	8.31144	0.00393962	0.00941347	Tle1	Down
-2.59362	6.46838	27.6974	1.41852e-07	9.19951e-07	Ptprd	Down
-2.85312	4.96838	25.5791	4.24607e-07	2.49877e-06	Mpdz	Down
-1.20903	6.62388	9.67449	0.00186845	0.00489829	Nfib	Down
-4.65353	5.8866	90.8072	1.58372e-21	1.01129e-19	Ttc39b	Down
-1.24861	3.70759	8.50392	0.00354382	0.00860173	Snapc3	Down
2.38409	6.48607	53.5262	2.55169e-13	4.34783e-12	Psip1	Up
-2.83891	2.86482	19.7294	8.92159e-06	3.9956e-05	Ccdc171	Down
-2.34461	2.35613	19.9762	7.84113e-06	3.55686e-05	Cntln	Down
2.06227	4.98035	38.7226	4.88512e-10	4.98113e-09	Haus6	Up
1.21625	8.48801	16.0289	6.23829e-05	0.000230518	Rps6	Up
2.66688	5.02059	47.972	4.32361e-12	6.17558e-11	Mllt3	Up
1.98134	6.73242	37.1235	1.10877e-09	1.06172e-08	Mtap	Up
3.22096	5.67892	14.509	0.000139495	0.000476763	Cdkn2a	Up
1.97459	4.25149	8.50464	0.00354242	0.00859979	Cdkn2b	Up
-7.33712	0.246682	14.2022	0.000164182	0.000552573	Dmrta1	Down
-2.25615	0.985947	15.3412	8.97376e-05	0.000320116	Tusc1	Down
1.03206	6.67072	10.6865	0.00107919	0.00299147	Plaa	Up
-3.1593	3.19419	47.093	6.76983e-12	9.36626e-11	Tek	Down
3.76132	6.45884	44.8215	2.15842e-11	2.76153e-10	Jun	Up
-2.82546	6.19047	118.154	1.60429e-27	2.43438e-25	Fggy	Down
-4.8234	5.90519	119.768	7.1098e-28	1.16667e-25	Cyp2j6	Down
-6.30729	3.03704	30.6291	3.1238e-08	2.31286e-07	Cyp2j9	Down
-6.86451	7.79324	43.993	3.29546e-11	4.12283e-10	Cyp2j5	Down
-1.32781	5.93464	18.231	1.95665e-05	8.0903e-05	Nfia	Down
9.28667	1.12404	19.3393	1.09429e-05	4.80033e-05	L1td1	Up
2.48865	6.14847	37.8021	7.82981e-10	7.65727e-09	Usp1	Up
-4.19887	9.0382	20.5131	5.92245e-06	2.75652e-05	Angptl3	Down
-6.68164	1.31726	68.0496	1.59436e-16	4.50156e-15	Ube2u	Down
-1.81013	2.40182	9.77299	0.00177094	0.00466522	Cachd1	Down
8.57952	4.16173	49.7123	1.78029e-12	2.6784e-11	Dnajc6	Up
-2.12309	4.44262	10.6326	0.0011111	0.00306905	Lepr	Down
-1.74255	5.29345	9.32111	0.00226529	0.00580599	Pde4b	Down
-1.32323	7.09082	13.4691	0.000242524	0.00078336	Slc35d1	Down
-3.47603	8.01394	22.8776	1.72655e-06	8.96766e-06	C8a	Down
-2.67572	6.59644	45.1013	1.871e-11	2.41791e-10	Plpp3	Down
-4.97952	-0.505236	20.4051	6.26616e-06	2.89928e-05	Mroh7	Down
-3.74539	3.30557	80.6865	2.64524e-19	1.17389e-17	Acot11	Down
-0.688118	6.25893	8.42737	0.00369614	0.00890556	Ssbp3	Down
-1.85228	3.39937	24.5772	7.13917e-07	4.04123e-06	Cyb5rl	Down
-1.3337	7.74565	18.1829	2.00675e-05	8.27806e-05	Tmem59	Down
1.13688	5.01343	12.0903	0.000506857	0.00151702	Lrrc42	Up
-5.35965	5.79886	128.993	6.80494e-30	1.39506e-27	Dio1	Down
2.75589	5.88909	47.9778	4.31074e-12	6.16344e-11	Ndc1	Up
6.36585	2.74676	74.1578	7.21169e-18	2.51909e-16	Glis1	Up
5.02886	3.74672	37.8968	7.45884e-10	7.32493e-09	Lrp8	Up
-1.15698	5.04651	9.26849	0.0023313	0.00595741	Czib	Down
-1.35066	6.85412	28.5535	9.11437e-08	6.16596e-07	Cpt2	Down
-2.69058	2.16385	9.52604	0.00202576	0.00526572	Podn	Down
-1.98998	9.56952	29.488	5.62626e-08	3.96593e-07	Scp2	Down
-2.79573	7.3365	21.169	4.20513e-06	2.02466e-05	Echdc2	Down
-3.65486	2.08215	33.4617	7.26805e-09	5.97805e-08	Zyg11a	Down
2.61686	4.37764	31.1279	2.41573e-08	1.82109e-07	Gpx7	Up
1.51345	6.10566	19.319	1.10599e-05	4.84111e-05	Tut4	Up
2.12197	4.66204	20.6369	5.55168e-06	2.60197e-05	Prpf38a	Up
9.89758	2.39379	75.5412	3.57862e-18	1.31514e-16	Orc1	Up
0.976619	5.80788	8.94073	0.00278882	0.00696439	Cc2d1b	Up
1.36397	5.21911	23.3304	1.3643e-06	7.23525e-06	Kti12	Up
-1.4899	6.83458	19.9057	8.13559e-06	3.67477e-05	Osbpl9	Down
5.56904	4.62048	100.663	1.09026e-23	9.38159e-22	Ttc39a	Up
1.20297	5.91683	8.31573	0.00393032	0.00939284	Faf1	Up
-3.11488	0.323393	8.24022	0.00409722	0.00973237	Bend5	Down
4.76577	3.95569	53.7158	2.31695e-13	3.96805e-12	Stil	Up
-6.14821	7.34553	36.5698	1.47295e-09	1.3784e-08	Cyp4a14	Down
-7.94997	6.95846	42.1961	8.25655e-11	9.6614e-10	Cyp4a10	Down
-3.01502	3.83193	11.1301	0.0008494	0.00242107	Cyp4a31	Down
-6.57047	1.48331	41.295	1.30905e-10	1.4838e-09	Cyp4a32	Down
-5.66443	2.96195	69.3357	8.30542e-17	2.45835e-15	Cyp4b1	Down
-1.42895	4.51208	18.1741	2.016e-05	8.30652e-05	Mob3c	Down
4.71908	3.60024	68.5084	1.26341e-16	3.62382e-15	Rad54l	Up
-2.71967	2.3689	18.2286	1.95914e-05	8.09823e-05	Ccdc17	Down
2.72196	6.25264	82.9983	8.21234e-20	3.90211e-18	Nasp	Up
2.19045	1.73787	14.3171	0.000154457	0.000523338	Mutyh	Up
6.38069	3.21245	70.8578	3.83929e-17	1.19867e-15	Hpdl	Up
-1.59071	6.10873	42.526	6.97479e-11	8.27637e-10	Urod	Down
-2.09105	5.92058	55.1017	1.14452e-13	2.04708e-12	Hectd3	Down
1.71437	5.02561	41.2576	1.33429e-10	1.50991e-09	Eif2b3	Up
-2.38334	0.229519	9.4117	0.00215606	0.00556748	Ptch2	Down
1.13208	8.9454	11.731	0.00061466	0.00180823	Rps8	Up
5.87914	4.7823	91.3504	1.20354e-21	7.89972e-20	Kif2c	Up
-4.98661	4.41937	91.3412	1.20917e-21	7.89989e-20	Tmem53	Down
-1.00548	5.57402	12.1517	0.000490429	0.00147348	Slc6a9	Down
3.92758	3.35192	57.9601	2.67493e-14	5.25748e-13	B4galt2	Up
1.66603	4.14681	20.2173	6.91265e-06	3.16828e-05	Dph2	Up
-1.74791	5.94522	29.2606	6.32705e-08	4.42016e-07	St3gal3	Down
-4.42504	5.54303	55.4838	9.42335e-14	1.7159e-12	Hyi	Down
-1.86309	5.78232	30.8924	2.72734e-08	2.03641e-07	Szt2	Down
6.68273	6.11928	155.598	1.03631e-35	4.06233e-33	Cdc20	Up
-1.66566	2.64373	8.6061	0.00335039	0.00818146	Tmem125	Down
1.83692	6.33339	49.6926	1.79827e-12	2.70257e-11	Ebna1bp2	Up
1.86226	7.4319	9.59216	0.0019541	0.00510482	Slc2a1	Up
-2.01855	3.17807	27.2618	1.77688e-07	1.12698e-06	Zfp691	Down
-2.34604	5.85417	75.6682	3.35575e-18	1.24295e-16	AU022252	Down
1.50918	8.78942	19.1068	1.23601e-05	5.34882e-05	Ybx1	Up
1.35418	4.51673	10.0197	0.00154873	0.00413463	Ppih	Up
-3.80665	1.11502	29.8987	4.55227e-08	3.26265e-07	Ccdc30	Down
-0.910533	4.3121	8.73672	0.00311865	0.00766866	Ppcs	Down
-3.09364	2.35675	52.6053	4.07778e-13	6.71477e-12	Frg2f1	Down
4.17564	6.25389	178.948	8.22533e-41	5.04678e-38	Ctps	Up
-3.07639	0.919834	26.485	2.65598e-07	1.62186e-06	Zfp69	Down
-3.4252	5.22016	16.5332	4.78051e-05	0.000181351	Mfsd2a	Down
-2.84284	2.4758	32.8185	1.01177e-08	8.13609e-08	Mycl	Down
8.28145	5.51449	118.398	1.41895e-27	2.20047e-25	Bmp8b	Up
4.22714	-0.642501	16.991	3.75582e-05	0.000146011	Oxct2b	Up
2.9827	7.46609	62.221	3.06995e-15	7.10216e-14	Pabpc4	Up
-1.03076	7.99849	9.19199	0.00243077	0.00617515	Macf1	Down
-1.31883	5.4086	16.0056	6.31562e-05	0.000232948	Ndufs5	Down
4.20915	-0.292008	10.4847	0.00120366	0.00329698	Pou3f1	Up
2.56202	4.08082	34.7988	3.65598e-09	3.16328e-08	Fhl3	Up
1.31234	5.79359	23.1752	1.47894e-06	7.79342e-06	Sf3a3	Up
-0.909609	5.54039	8.29397	0.0039777	0.0094948	Inpp5b	Down
-1.03892	4.03467	10.3073	0.00132509	0.00359469	1110065P20Rik	Down
1.0412	5.26671	15.8516	6.85078e-05	0.000250462	Yrdc	Up
5.47892	5.28845	95.3775	1.57333e-22	1.181e-20	Cdca8	Up
2.64331	1.32794	19.3925	1.06422e-05	4.68017e-05	Oscp1	Up
-3.49863	2.9791	44.6066	2.40877e-11	3.05964e-10	Ago4	Down
6.03684	4.19632	116.456	3.77725e-27	5.3843e-25	Clspn	Up
-1.86828	3.61089	34.43	4.41865e-09	3.76319e-08	5730409E04Rik	Down
1.68507	5.482	47.6202	5.17316e-12	7.30768e-11	Ncdn	Up
1.58849	7.84278	35.8324	2.15042e-09	1.95407e-08	Sfpq	Up
-1.62082	4.23142	13.1779	0.000283273	0.000900754	Zmym6	Down
-1.64721	3.15217	17.5531	2.79389e-05	0.000111629	Tmem35b	Down
3.00207	0.356727	10.2496	0.00136712	0.00369878	Dlgap3	Up
-2.24568	2.35264	17.8567	2.38175e-05	9.65284e-05	Gja4	Down
-2.50393	1.53823	18.843	1.41931e-05	6.06581e-05	Trim62	Down
8.22027	2.1472	26.8065	2.24876e-07	1.39861e-06	Tmem54	Up
1.17899	6.49299	20.6656	5.46889e-06	2.56828e-05	Yars	Up
1.16865	5.96486	31.7568	1.74739e-08	1.34971e-07	Hdac1	Up
-2.94943	2.42555	26.9692	2.06725e-07	1.29831e-06	Fam167b	Down
1.82066	7.32818	31.0781	2.47858e-08	1.86297e-07	Eif3i	Up
-4.00663	0.399403	26.0738	3.28613e-07	1.97e-06	Dcdc2b	Down
-1.41435	2.41612	9.00792	0.00268812	0.00674035	Ccdc28b	Down
0.841919	6.54524	10.4901	0.00120018	0.00328935	Txlna	Up
1.96852	6.8903	57.723	3.01749e-14	5.88161e-13	Khdrbs1	Up
-1.56528	5.73323	19.1188	1.22828e-05	5.32353e-05	Tinagl1	Down
7.43614	-0.798052	27.3755	1.67542e-07	1.06984e-06	Ldc1	Up
-2.54533	4.64339	14.2691	0.000158442	0.000535296	Serinc2	Down
9.59787	1.08736	21.2344	4.06414e-06	1.96415e-05	Fabp3	Up
1.86698	5.06659	48.3911	3.49149e-12	5.04835e-11	Snrnp40	Up
4.95733	2.94878	42.5559	6.86898e-11	8.15952e-10	Nkain1	Up
3.22512	6.10591	84.8409	3.23371e-20	1.70914e-18	Rcc1	Up
1.09403	2.30256	8.79207	0.00302543	0.00746937	Med18	Up
1.37398	4.98618	11.4217	0.000725913	0.00210265	Sesn2	Up
2.12102	6.29464	45.1232	1.85022e-11	2.39984e-10	Atpif1	Up
1.02215	5.99385	20.6512	5.51026e-06	2.58427e-05	Dnajc8	Up
1.39424	5.92785	23.6864	1.13379e-06	6.11623e-06	Eya3	Up
7.25911	5.63456	226.17	4.07877e-51	7.00419e-48	Smpdl3b	Up
2.92544	4.9136	73.1653	1.19231e-17	3.95905e-16	Rpa2	Up
1.90405	5.31558	36.09	1.8841e-09	1.72652e-08	Ppp1r8	Up
-3.77459	2.56491	27.8559	1.30693e-07	8.55841e-07	Sytl1	Down
-1.62602	6.56921	22.0206	2.6974e-06	1.34508e-05	Wdtc1	Down
1.50215	6.81557	28.5681	9.04605e-08	6.12268e-07	Nudc	Up
-3.55839	5.32363	12.5647	0.000393092	0.00121068	Nr0b2	Down
-1.81003	5.57515	19.5382	9.86061e-06	4.38001e-05	Zdhhc18	Down
-1.96538	3.84011	26.5747	2.53542e-07	1.55836e-06	Pigv	Down
2.29114	6.06163	51.6436	6.65469e-13	1.06475e-11	Rps6ka1	Up
2.44086	6.02811	92.2575	7.61017e-22	5.23877e-20	Hmgn2	Up
-4.63385	-0.706914	20.6065	5.64033e-06	2.64001e-05	Zfp683	Down
-2.55405	2.59988	19.4567	1.02906e-05	4.53532e-05	Crybg2	Down
-2.09179	5.80032	30.2576	3.78298e-08	2.75325e-07	Cep85	Down
-3.46196	3.12525	49.491	1.99289e-12	2.97605e-11	Extl1	Down
-2.32965	6.81087	45.1629	1.8131e-11	2.36038e-10	Pafah2	Down
3.41951	5.32441	55.1604	1.11087e-13	1.99194e-12	Stmn1	Up
-1.48976	4.97584	15.7737	7.13891e-05	0.000259784	Paqr7	Down
10.9008	3.07711	75.9063	2.97447e-18	1.10754e-16	Aunip	Up
-1.26364	6.30858	27.3282	1.71687e-07	1.09384e-06	Mtfr1l	Down
-1.57023	5.59448	12.4629	0.000415109	0.00127044	Ldlrap1	Down
-1.02799	6.38677	14.7946	0.000119879	0.000415965	Tmem50a	Down
-3.00902	8.48088	28.3166	1.03008e-07	6.87957e-07	Rsrp1	Down
-5.77507	0.909834	45.1797	1.79757e-11	2.34232e-10	Ncmap	Down
3.41883	2.28203	15.6171	7.75484e-05	0.000280103	Ifnlr1	Up
0.703774	6.463	9.71389	0.00182881	0.00480241	Srsf10	Up
-3.64142	1.25497	28.4084	9.8236e-08	6.59517e-07	Cnr2	Down
-1.67266	6.23393	35.064	3.19049e-09	2.7896e-08	Fuca1	Down
-1.574	7.00006	13.8419	0.000198848	0.000655182	Hmgcl	Down
-1.2846	6.04246	10.1123	0.00147279	0.00395284	Gale	Down
-1.15163	6.28348	12.4442	0.000419303	0.00128133	Lypla2	Down
-4.56051	6.1491	49.6765	1.81305e-12	2.7219e-11	Id3	Down
2.82405	3.27769	37.9755	7.16382e-10	7.04992e-09	E2f2	Up
2.29859	6.28773	83.0162	8.1382e-20	3.87994e-18	Kdm1a	Up
0.887763	8.28118	9.50157	0.00205297	0.00532662	Cdc42	Up
2.0079	5.91942	15.5332	8.10697e-05	0.000291617	Alpl	Up
-1.68762	8.12979	19.2466	1.14876e-05	5.00862e-05	Ece1	Down
-1.04774	7.40755	16.3892	5.15774e-05	0.000193993	Hp1bp3	Down
3.67486	4.3727	37.3297	9.97546e-10	9.62884e-09	Sh2d5	Up
0.942599	7.9781	12.0783	0.000510124	0.00152583	Ddost	Up
-2.67302	6.82709	72.0295	2.12e-17	6.84609e-16	Pink1	Down
-3.27111	4.25794	29.7537	4.90567e-08	3.49464e-07	Cda	Down
-0.932885	5.51469	16.0254	6.2497e-05	0.000230698	Mul1	Down
-2.47514	6.02618	61.4322	4.58263e-15	1.02326e-13	Camk2n1	Down
-3.00212	2.40629	23.5119	1.24144e-06	6.64362e-06	Rnf186	Down
-1.86789	4.09456	30.4777	3.37733e-08	2.47461e-07	Tmco4	Down
-1.5961	4.52843	23.1453	1.50209e-06	7.90654e-06	Pqlc2	Down
-1.82157	6.42888	25.6343	4.12634e-07	2.4344e-06	Akr7a5	Down
1.92186	6.07744	40.3321	2.14261e-10	2.32231e-09	Mrto4	Up
-1.2026	8.36739	14.3925	0.000148394	0.000505097	Ubr4	Down
-2.00981	7.62733	25.8698	3.6524e-07	2.17113e-06	Aldh4a1	Down
-2.78462	4.41919	16.708	4.35969e-05	0.000166958	Klhdc7a	Down
2.63045	7.51216	96.3925	9.42218e-23	7.2264e-21	Rcc2	Up
-1.69357	7.48356	33.7054	6.41222e-09	5.32289e-08	Sdhb	Down
2.89074	2.09791	9.52878	0.00202274	0.00525884	Mfap2	Up
-5.71845	6.29723	158.383	2.5525e-36	1.09154e-33	Arhgef19	Down
1.61683	5.72531	14.5926	0.000133439	0.000458172	Fblim1	Up
-1.60846	5.18987	10.3955	0.0012632	0.00344335	Tmem82	Down
-5.58941	2.39193	34.4377	4.40116e-09	3.75509e-08	Slc25a34	Down
-1.59434	7.73778	25.5391	4.33506e-07	2.5457e-06	Ddi2	Down
-2.90937	6.7075	16.045	6.18555e-05	0.000228989	Agmat	Down
1.86265	4.76267	17.886	2.3454e-05	9.51919e-05	Tmem51	Up
2.65024	3.41749	21.0708	4.42624e-06	2.12243e-05	Kazn	Up
-2.80038	7.09346	38.0892	6.7582e-10	6.69666e-09	Dhrs3	Down
-1.2037	7.00396	11.2407	0.00080021	0.00229291	Vps13d	Down
2.06777	1.00164	8.363	0.00382937	0.0091858	Zfp992	Up
2.32364	1.04134	9.50912	0.00204453	0.00530864	Zfp991	Up
1.37548	3.1517	12.4861	0.000410001	0.00125699	Zfp984	Up
-1.48853	5.48879	13.9421	0.000188531	0.000625571	Mthfr	Down
-1.39813	4.64178	12.7724	0.000351767	0.00109584	Mad2l2	Down
-2.03006	5.57537	36.7562	1.33867e-09	1.26702e-08	Fbxo6	Down
-3.0038	2.24508	31.3906	2.11002e-08	1.61042e-07	Fbxo44	Down
1.59113	4.94334	26.3316	2.87549e-07	1.74383e-06	Ubiad1	Up
1.07112	6.3735	20.4505	6.11921e-06	2.83572e-05	Exosc10	Up
3.75645	7.62397	173.807	1.09097e-39	6.41493e-37	Srm	Up
-3.14264	7.74443	20.2767	6.70105e-06	3.08231e-05	Masp2	Down
4.6264	2.32345	45.5162	1.51378e-11	2.00775e-10	Cenps	Up
1.58946	7.60918	35.2771	2.85979e-09	2.52391e-08	Pgd	Up
7.02022	-0.292604	20.9365	4.74763e-06	2.265e-05	Rbp7	Up
-0.952238	4.43565	11.4907	0.000699463	0.00203103	Nmnat1	Down
1.21932	4.36502	17.0068	3.72467e-05	0.00014488	Lzic	Up
1.59584	4.94698	23.3668	1.33868e-06	7.11276e-06	Ctnnbip1	Up
1.73282	4.48403	24.2811	8.32529e-07	4.65293e-06	Slc25a33	Up
-1.46447	8.70814	14.1741	0.000166653	0.000559953	H6pd	Down
2.26892	9.93776	28.0495	1.18251e-07	7.81989e-07	Eno1	Up
1.15404	6.91605	22.3927	2.22222e-06	1.13009e-05	Rere	Up
4.37582	5.06978	15.3864	8.76172e-05	0.000313264	Tnfrsf9	Up
1.1384	5.68615	23.2553	1.41856e-06	7.50328e-06	Vamp3	Up
0.694298	6.94738	8.37161	0.00381128	0.00915175	Dnajc11	Up
1.09152	4.44353	9.58546	0.00196124	0.0051197	Phf13	Up
-2.05348	4.20068	21.0539	4.46552e-06	2.14054e-05	Zbtb48	Down
1.92283	6.25411	35.8626	2.11733e-09	1.92772e-08	Nol9	Up
-3.67391	-0.595343	13.3672	0.00025606	0.000822188	Tnfrsf25	Down
4.61352	3.01541	21.4625	3.60812e-06	1.76186e-05	Espn	Up
1.63771	6.1047	28.6201	8.80645e-08	5.97767e-07	Acot7	Up
0.919062	7.78072	8.82508	0.00297119	0.00735088	Rpl22	Up
3.11713	1.09156	8.30134	0.00396158	0.00945952	Chd5	Up
1.2465	6.23141	29.2834	6.2529e-08	4.37053e-07	Lrrc47	Up
-2.41404	3.21328	29.152	6.69168e-08	4.66105e-07	Prxl2b	Down
-3.2392	2.88238	23.5771	1.20008e-06	6.44429e-06	Tnfrsf14	Down
-1.49371	4.24604	11.6692	0.000635425	0.00186342	Prkcz	Down
1.65636	8.34487	37.1514	1.09305e-09	1.04933e-08	Gnb1	Up
-2.4028	5.90746	84.2585	4.3413e-20	2.25237e-18	Slc35e2	Down
-2.13626	5.06314	31.0599	2.50186e-08	1.87899e-07	Mib2	Down
3.74932	2.9736	19.9142	8.09966e-06	3.66236e-05	Fndc10	Up
0.870576	7.2793	9.84594	0.00170207	0.00450312	Atad3a	Up
-2.95679	1.45593	19.0036	1.30472e-05	5.62547e-05	Tmem88b	Down
6.81856	-0.284981	12.82	0.000342934	0.00107234	Ankrd65	Up
-2.52288	7.63911	20.752	5.22764e-06	2.46731e-05	Ccnl2	Down
-1.76823	7.03815	19.2253	1.16164e-05	5.05645e-05	Dvl1	Down
1.07924	5.55476	14.5204	0.000138653	0.000474	Ints11	Up
1.73659	3.6413	8.99923	0.00270093	0.00676648	C1qtnf12	Up
-1.45883	4.82017	13.4753	0.000241722	0.000781128	Plekhn1	Down
1.43816	7.17928	23.6899	1.13177e-06	6.11144e-06	Noc2l	Up
1.4903	6.91591	16.2339	5.59825e-05	0.000209278	Cdk6	Up
-1.4587	5.12297	42.4355	7.30538e-11	8.6343e-10	Pex1	Down
-1.21596	5.29036	19.7591	8.78411e-06	3.93903e-05	Krit1	Down
-3.65388	-0.870692	13.1313	0.000290398	0.000920302	Lrrd1	Down
-1.9116	5.15822	11.106	0.000860494	0.00244922	Fzd1	Down
1.8361	6.39947	12.035	0.000522099	0.00155867	Steap2	Up
3.36766	3.07433	16.4871	4.89811e-05	0.000185314	Steap1	Up
4.53542	5.61483	100.082	1.46205e-23	1.22812e-21	Dbf4	Up
3.48123	2.78171	25.7614	3.86335e-07	2.2946e-06	Rundc3b	Up
4.40356	5.01092	57.1051	4.13134e-14	7.89993e-13	Abcb1b	Up
-2.28595	7.3216	17.0498	3.64114e-05	0.000142258	Abcb4	Down
-2.00793	8.36596	36.8689	1.26348e-09	1.20069e-08	Crot	Down
-1.41724	5.16941	13.5094	0.000237367	0.00076899	Tmem243	Down
-6.12411	1.16753	49.0828	2.45386e-12	3.62605e-11	Pclo	Down
-2.57878	3.04451	10.3026	0.00132843	0.00360284	Hgf	Down
1.59322	4.58128	12.297	0.000453687	0.0013745	Phtf2	Up
-2.51145	5.53728	52.2381	4.9164e-13	8.02084e-12	Gsap	Down
2.7747	5.49646	79.4623	4.91514e-19	2.06436e-17	Fam185a	Up
1.89752	4.85707	39.494	3.29064e-10	3.4526e-09	Armc10	Up
1.93068	3.08317	25.684	4.02142e-07	2.37748e-06	Napepld	Up
2.05605	5.9866	62.1741	3.14394e-15	7.23772e-14	Dnajc2	Up
-4.34145	5.72266	36.9729	1.19783e-09	1.14138e-08	Reln	Down
-1.01178	6.67845	9.72483	0.00181795	0.00477477	Kmt2e	Down
2.5008	6.27636	107.698	3.13005e-25	3.5337e-23	Pus7	Up
5.62496	2.95806	19.9588	7.91301e-06	3.58601e-05	Kcnh2	Up
5.95458	5.38296	96.7523	7.8566e-23	6.09189e-21	Atg9b	Up
0.744792	6.2564	9.05335	0.00262214	0.00659836	Abcb8	Up
-1.33294	5.24502	14.7081	0.000125504	0.000433672	Cdk5	Down
1.73872	6.57736	25.9055	3.58541e-07	2.13671e-06	Abcf2	Up
-2.05627	5.78043	22.6537	1.93984e-06	1.00018e-05	Chpf2	Down
-1.94836	1.7852	10.0239	0.00154523	0.00412606	Smarcd3	Down
-3.5748	-0.529824	20.9691	4.66749e-06	2.23053e-05	Wdr86	Down
-6.26827	-0.447849	22.4392	2.16907e-06	1.10625e-05	Crygn	Down
-0.934946	5.28386	11.1235	0.000852425	0.00242774	Prkag2	Down
2.22602	3.02325	23.8366	1.04872e-06	5.70529e-06	Xrcc2	Up
-2.27131	8.38374	23.3902	1.3225e-06	7.04001e-06	Insig1	Down
0.810184	5.67284	13.5599	0.00023107	0.000750142	Nom1	Up
2.22368	5.2266	36.9685	1.20052e-09	1.14317e-08	Tyms	Up
9.14077	1.23522	40.7961	1.68974e-10	1.87171e-09	Garem2	Up
2.53475	5.4471	34.1209	5.17924e-09	4.36876e-08	Cenpa	Up
8.26719	0.138734	35.5315	2.50961e-09	2.24576e-08	Dpysl5	Up
-4.63071	5.46689	68.7375	1.1248e-16	3.25939e-15	Mapre3	Down
-2.35108	7.93865	18.6566	1.56505e-05	6.63641e-05	Khk	Down
6.29791	4.80356	113.31	1.84535e-26	2.50608e-24	Cgref1	Up
-3.71027	2.66424	29.2426	6.38605e-08	4.45917e-07	Abhd1	Down
1.60818	4.95699	27.0809	1.9512e-07	1.22926e-06	Slc5a6	Up
-1.41949	5.76569	34.4717	4.32499e-09	3.69233e-08	Atraid	Down
3.2347	7.55169	80.4848	2.92944e-19	1.29593e-17	Cad	Up
-0.83753	5.13888	8.44217	0.00366618	0.00885456	Mpv17	Down
-1.63404	4.55281	12.6005	0.000385652	0.0011901	Zfp513	Down
1.67523	7.05036	40.289	2.19044e-10	2.37233e-09	Ppm1g	Up
-1.82499	4.67954	21.6737	3.2319e-06	1.59471e-05	Ift172	Down
-2.67061	5.54877	41.2956	1.30861e-10	1.4838e-09	Fndc4	Down
-4.86974	8.11825	25.7085	3.9707e-07	2.35143e-06	Gckr	Down
1.09173	4.92904	8.27493	0.00401962	0.00957867	Pisd	Up
1.89147	6.78225	59.0885	1.50739e-14	3.09177e-13	Ywhah	Up
2.46706	3.2356	8.86939	0.00289993	0.00720617	Slc5a1	Up
2.38482	5.83525	37.0975	1.12368e-09	1.07435e-08	Spon2	Up
0.873533	7.03521	12.865	0.00033479	0.00104804	Ctbp1	Up
-1.62688	4.80326	22.4349	2.17387e-06	1.10789e-05	Uvssa	Down
1.36511	4.91244	25.061	5.55437e-07	3.1941e-06	Slbp	Up
3.77779	5.39615	47.9325	4.41147e-12	6.29471e-11	Tacc3	Up
-2.19373	5.76777	15.0579	0.000104263	0.000367381	Fgfr3	Down
1.83211	6.68152	31.2602	2.25661e-08	1.71488e-07	Nsd2	Up
0.933402	5.17652	18.6824	1.54402e-05	6.5551e-05	Nelfa	Up
1.15655	4.24327	9.13097	0.00251319	0.00635822	Haus3	Up
-1.43293	6.65577	18.4098	1.78143e-05	7.42195e-05	Mxd4	Down
-1.49067	3.73891	11.4715	0.000706729	0.00205002	Tnip2	Down
-2.73702	5.03956	40.0159	2.51899e-10	2.70738e-09	Sh3bp2	Down
1.73229	6.16648	54.4252	1.61482e-13	2.83437e-12	Nop14	Up
-1.97947	-0.0363116	9.79662	0.00174833	0.00461081	Grk4	Down
-2.43677	3.92073	28.2288	1.07787e-07	7.17498e-07	Rgs12	Down
-3.2786	8.26531	20.2263	6.8801e-06	3.15849e-05	Hgfac	Down
-2.32422	5.00728	55.8963	7.63974e-14	1.4038e-12	Acox3	Down
-2.72639	3.6991	20.9181	4.79352e-06	2.28457e-05	Sh3tc1	Down
-5.82227	1.65085	47.5292	5.41916e-12	7.63226e-11	Ablim2	Down
4.26307	4.99936	28.3554	1.00965e-07	6.76233e-07	Sorcs2	Up
1.11014	5.79768	8.42361	0.0037038	0.00892249	Tbc1d14	Up
-1.07678	6.04957	13.3246	0.000261949	0.000838807	D5Ertd579e	Down
-1.42801	2.53322	12.6493	0.00037571	0.00116323	Zbtb49	Down
2.65167	5.77416	61.392	4.677e-15	1.04104e-13	Lyar	Up
-1.76952	5.06804	9.82125	0.00172508	0.004558	Slc2a9	Down
0.975638	7.81554	8.2543	0.00406555	0.00967343	Wdr1	Up
1.79279	4.16802	14.534	0.000137654	0.000470814	Zfp518b	Up
-1.40323	5.11999	17.6015	2.72368e-05	0.00010904	Cd38	Down
-1.62644	6.04334	48.5036	3.29681e-12	4.78648e-11	Tapt1	Down
-1.98115	8.08289	26.8139	2.24015e-07	1.39554e-06	Qdpr	Down
-1.22309	7.97381	15.9628	6.45989e-05	0.000237463	Lap3	Down
6.47999	4.96153	120.929	3.96138e-28	6.65512e-26	Ncapg	Up
1.2879	7.60286	12.1021	0.000503644	0.00150892	Dhx15	Up
-3.45059	5.71523	41.472	1.19573e-10	1.36632e-09	Sod3	Down
4.48481	4.38876	23.3489	1.3512e-06	7.17386e-06	Lgi2	Up
-1.76539	6.39369	35.4397	2.63076e-09	2.34229e-08	Sepsecs	Down
1.06122	5.94113	21.4717	3.59087e-06	1.75405e-05	Anapc4	Up
-5.64865	1.83604	18.0224	2.18325e-05	8.92267e-05	Slc34a2	Down
-1.05059	4.77285	14.3837	0.000149088	0.000507214	Smim20	Down
1.84032	4.97085	33.8834	5.85145e-09	4.89482e-08	Pgm2	Up
2.58133	6.22858	53.139	3.10759e-13	5.22697e-12	Tbc1d1	Up
1.82808	6.22225	29.5754	5.37831e-08	3.80636e-07	Rfc1	Up
1.39654	8.46908	22.08	2.61518e-06	1.30731e-05	Rpl9	Up
-1.53403	6.34356	32.9631	9.39257e-09	7.57417e-08	Smim14	Down
0.651186	6.42056	8.33919	0.0038799	0.00928745	Ube2k	Up
6.35964	2.79398	12.798	0.000346998	0.00108313	Uchl1	Up
0.913646	5.27405	11.721	0.000617992	0.00181765	Nfxl1	Up
-1.4617	4.95867	10.2357	0.00137745	0.00372386	Dcun1d4	Down
-1.73265	2.53352	15.2741	9.29839e-05	0.000330526	Rasl11b	Down
-2.38507	5.43865	17.8416	2.40072e-05	9.72138e-05	Kdr	Down
1.28682	5.27052	24.0625	9.32605e-07	5.13497e-06	Tmem165	Up
-1.36687	6.25366	12.298	0.000453452	0.00137413	Clock	Down
8.73622	0.972532	21.6423	3.28526e-06	1.61764e-05	C530008M17Rik	Up
-2.16831	4.07589	25.986	3.43896e-07	2.05551e-06	Aasdh	Down
2.45771	6.11304	26.1524	3.15502e-07	1.89785e-06	Ppat	Up
-6.31254	5.02883	63.8888	1.31642e-15	3.21406e-14	Hopx	Down
3.05791	5.74731	134.545	4.15252e-31	9.93226e-29	Noa1	Up
1.5304	6.60639	10.8729	0.000975839	0.00273778	Polr2b	Up
-1.73725	7.33457	17.5392	2.81439e-05	0.000112384	Igfbp7	Down
0.953656	4.22743	10.2169	0.00139162	0.00375498	Cenpc1	Up
-2.38056	2.76453	11.5587	0.000674332	0.00196737	Stap1	Down
1.72649	5.54785	12.1297	0.000496241	0.00148904	Uba6	Up
-5.94191	6.914	102.766	3.77103e-24	3.59573e-22	Ugt2b1	Down
-4.88363	7.9851	29.9685	4.39114e-08	3.15679e-07	Ugt2b36	Down
-4.11902	7.62625	26.7209	2.3507e-07	1.4556e-06	Ugt2b5	Down
-6.70994	1.71177	24.4507	7.62374e-07	4.29143e-06	Ugt2b37	Down
-6.41505	6.62676	44.4596	2.59665e-11	3.2835e-10	Ugt2a3	Down
-3.1831	1.06838	22.7235	1.87068e-06	9.65937e-06	Ugt2b38	Down
-3.54705	3.17157	30.1716	3.9545e-08	2.86625e-07	Sult1b1	Down
-3.93022	6.57103	20.4623	6.08164e-06	2.82038e-05	Sult1d1	Down
-4.1702	4.89248	20.95	4.7142e-06	2.25133e-05	Jchain	Down
-1.60742	5.789	44.6436	2.36369e-11	3.00508e-10	Rufy3	Down
1.04385	7.1505	8.28004	0.00400833	0.009555	Grsf1	Up
2.57516	5.00274	79.8565	4.0262e-19	1.72175e-17	Dck	Up
-1.88435	11.7566	8.54034	0.00347361	0.00845166	Gc	Down
-2.67671	13.6181	13.799	0.000203442	0.000669536	Alb	Down
11.0072	9.63393	171.629	3.26057e-39	1.84053e-36	Afp	Up
-4.06954	7.9433	29.1442	6.71857e-08	4.67517e-07	Afm	Down
-4.97776	5.2889	59.1416	1.46722e-14	3.02269e-13	Albfm1	Down
3.79318	2.49072	9.2055	0.0024129	0.00613528	Cxcl2	Up
1.41004	3.27969	9.3494	0.00223059	0.0057358	Mthfd2l	Up
8.40263	4.72408	28.4875	9.4307e-08	6.35863e-07	Areg	Up
1.90179	6.46323	41.6696	1.08079e-10	1.24304e-09	Sdad1	Up
4.11548	5.33703	24.6412	6.90584e-07	3.92331e-06	Cxcl10	Up
-2.41274	3.57931	10.0666	0.00150984	0.00404382	Cxcl11	Down
1.60329	5.52385	25.1355	5.34394e-07	3.0844e-06	Nup54	Up
-3.29581	2.8116	35.7971	2.18978e-09	1.98473e-08	Fam47e	Down
1.75237	5.32168	23.0514	1.57729e-06	8.25926e-06	Shroom3	Up
2.52869	7.16781	41.5616	1.14216e-10	1.31041e-09	Septin11	Up
-1.079	7.47493	13.7794	0.000205574	0.000675449	Ccni	Down
-1.12359	5.81405	8.339	0.0038803	0.00928745	Ccng2	Down
-7.89537	4.06871	26.5583	2.55704e-07	1.5696e-06	Cxcl13	Down
-3.02069	2.12708	13.5771	0.000228962	0.000743638	Fras1	Down
-1.77638	2.48846	16.022	6.26103e-05	0.000231055	Paqr3	Down
11.1748	5.67632	101.254	8.09147e-24	7.18156e-22	Prkg2	Up
1.18174	7.07776	17.0083	3.72163e-05	0.000144802	Hnrnpd	Up
2.01396	4.49034	44.4622	2.59317e-11	3.28205e-10	Enoph1	Up
1.48069	4.73734	13.09	0.000296883	0.000939585	Lin54	Up
1.11485	5.9969	16.7604	4.24085e-05	0.000162716	Cops4	Up
-2.4074	3.22226	13.423	0.00024856	0.000800108	Hpse	Down
-1.79928	3.56572	10.1725	0.00142554	0.00383787	Arhgap24	Down
-1.61107	6.16077	12.3115	0.000450176	0.00136562	Aff1	Down
-1.41361	6.50196	20.2784	6.69513e-06	3.08059e-05	Hsd17b11	Down
-1.73745	5.94161	14.9755	0.000108919	0.0003815	Pkd2	Down
-1.50309	5.09851	19.5751	9.67197e-06	4.30164e-05	Thoc2l	Down
-2.90585	3.33087	13.7124	0.000213043	0.000697231	Gbp8	Down
-2.48292	3.99316	16.8637	4.01628e-05	0.000154899	Gbp9	Down
-3.40212	3.45296	12.3174	0.000448748	0.00136159	Gbp4	Down
-6.53365	0.916308	32.3181	1.30888e-08	1.03305e-07	Gbp10	Down
-3.31374	1.74742	20.7392	5.26284e-06	2.4806e-05	Gbp6	Down
-10.4195	3.4679	69.9839	5.97898e-17	1.81843e-15	Gbp11	Down
3.76063	3.57916	39.9386	2.62071e-10	2.80603e-09	Cdc7	Up
-3.17115	0.734834	24.2407	8.50148e-07	4.73826e-06	Brdt	Down
-1.72261	1.95923	14.3148	0.000154646	0.00052385	Btbd8	Down
1.4478	3.62409	18.3681	1.82083e-05	7.57312e-05	Glmn	Up
1.79048	8.93261	32.3807	1.26738e-08	1.00423e-07	Rpl5	Up
4.04348	2.80237	40.8137	1.67454e-10	1.85867e-09	Ccdc18	Up
-1.1068	6.21365	12.6232	0.000380984	0.00117724	Atp5k	Down
-3.45487	3.03582	28.3363	1.01966e-07	6.81961e-07	Mfsd7a	Down
-1.06946	4.16353	13.1972	0.000280367	0.000892116	Tmem175	Down
-2.88958	5.61382	48.7144	2.9608e-12	4.32983e-11	Dgkq	Down
-4.5724	6.66577	43.0391	5.36576e-11	6.42253e-10	Slc26a1	Down
-2.03202	5.09651	32.3364	1.2966e-08	1.02508e-07	Fgfrl1	Down
-1.82188	3.14206	9.76265	0.00178093	0.00468714	Crlf2	Down
-2.04898	1.0719	15.3239	9.05614e-05	0.000322728	5430403G16Rik	Down
1.17476	5.75483	23.5095	1.24297e-06	6.6493e-06	Pgam5	Up
-3.55169	5.71916	38.5924	5.22228e-10	5.30574e-09	Pxmp2	Down
3.53064	5.65585	51.6348	6.6846e-13	1.06832e-11	Pole	Up
-1.27917	5.28751	17.7054	2.57893e-05	0.000103716	Fbrsl1	Down
2.20048	5.70033	48.3477	3.56964e-12	5.15606e-11	Noc4l	Up
1.09994	4.98595	19.2673	1.13637e-05	4.95871e-05	Ddx51	Up
1.74467	5.80702	58.154	2.42376e-14	4.83109e-13	Pus1	Up
-1.33943	6.5524	13.0615	0.000301425	0.000952251	Ulk1	Down
2.66672	4.11901	51.2994	7.93001e-13	1.25317e-11	Chek2	Up
-0.788715	5.54583	8.99537	0.00270664	0.00677957	Tpst2	Down
-0.810067	4.65102	8.8483	0.00293362	0.00727579	Hps4	Down
-1.84917	3.83756	22.4834	2.11973e-06	1.08579e-05	Ficd	Down
0.924197	5.63284	13.578	0.000228854	0.000743458	Sart3	Up
-1.54682	5.95974	23.5448	1.22039e-06	6.53751e-06	Iscu	Down
2.37758	7.54838	39.4872	3.3022e-10	3.46215e-09	Coro1c	Up
6.27606	1.2258	17.9094	2.31673e-05	9.41096e-05	Dao	Up
2.27123	4.70389	44.8431	2.1347e-11	2.73366e-10	Ung	Up
-5.05723	6.58518	135.242	2.92212e-31	7.10982e-29	Acacb	Down
0.887636	6.47669	11.9213	0.000554952	0.00164735	Kctd10	Up
-1.49354	5.64198	40.2825	2.19772e-10	2.37839e-09	Mmab	Down
-1.87339	2.10269	9.27486	0.0023232	0.00593913	Fam222a	Down
1.76846	3.3583	16.889	3.96306e-05	0.000153056	1500011B03Rik	Up
2.12701	6.84247	33.0885	8.806e-09	7.12968e-08	Dynll1	Up
1.42779	5.81867	23.0329	1.59256e-06	8.32994e-06	Srsf9	Up
-1.50814	7.74476	14.4657	0.000142737	0.000486783	Cox6a1	Down
-2.13724	3.55801	22.3106	2.31926e-06	1.17478e-05	Sirt4	Down
1.77927	9.96565	32.3716	1.27332e-08	1.0078e-07	Rplp0	Up
1.17942	5.85547	17.3058	3.18214e-05	0.000125965	Rab35	Up
2.0648	4.31506	33.5984	6.77469e-09	5.60418e-08	Cit	Up
-5.92716	6.92004	127.253	1.63503e-29	3.16076e-27	Hspb8	Down
-5.1304	3.26938	46.8402	7.7019e-12	1.05319e-10	Srrm4	Down
2.52472	5.40415	83.5168	6.31764e-20	3.08493e-18	Rfc5	Up
1.25317	7.13701	29.0633	7.00502e-08	4.85773e-07	Fbxw8	Up
4.67545	2.67247	28.3405	1.01744e-07	6.81122e-07	Hrk	Up
-6.99681	5.08252	32.8184	1.01182e-08	8.13609e-08	Tbx3	Down
1.76615	5.49524	36.6738	1.39643e-09	1.31201e-08	Rbm19	Up
-4.30722	6.73802	14.8812	0.000114499	0.000398867	Sds	Down
-1.45929	6.15556	22.6164	1.97788e-06	1.01831e-05	Slc8b1	Down
1.20269	6.58167	15.3561	8.90321e-05	0.000317759	Ddx54	Up
-7.738	-0.348377	35.0806	3.16341e-09	2.77107e-08	Dtx1	Down
-2.89603	3.75432	13.7866	0.000204789	0.000673027	Oas2	Down
-2.5143	1.96649	10.6602	0.00109465	0.00303015	Oas1b	Down
1.2926	9.08136	18.4417	1.75179e-05	7.31183e-05	Rpl6	Up
-1.012	6.30547	11.9977	0.000532671	0.00158722	Hectd4	Down
-2.93334	6.01617	94.6827	2.23485e-22	1.63411e-20	Trafd1	Down
1.57249	6.39845	30.6128	3.15001e-08	2.32982e-07	Naa25	Up
-3.64895	0.120954	12.7872	0.000348992	0.00108863	Adam1a	Down
-3.37178	9.91655	65.2877	6.47227e-16	1.67283e-14	Aldh2	Down
-1.0664	4.68474	9.67273	0.00187023	0.00490116	Acad10	Down
-1.292	6.75363	19.1692	1.1963e-05	5.19293e-05	Brap	Down
-4.44887	4.22266	21.5306	3.48228e-06	1.70754e-05	Cux2	Down
1.46529	6.09605	23.5477	1.21854e-06	6.53098e-06	Ppp1cc	Up
2.19655	3.8491	33.1402	8.57491e-09	6.96656e-08	Fam216a	Up
1.3824	4.77008	31.62	1.87492e-08	1.43798e-07	Gpn3	Up
0.801293	5.75229	13.682	0.00021652	0.000707135	Anapc7	Up
-1.24865	4.78037	15.298	9.18144e-05	0.000326616	Camkk2	Down
1.62198	4.77162	22.4411	2.16692e-06	1.10595e-05	Kdm2b	Up
-1.26654	3.96294	9.36395	0.00221294	0.00569457	Orai1	Down
-0.888154	5.89001	9.06237	0.00260924	0.00657	Setd1b	Down
-6.53782	9.32235	33.2039	8.29857e-09	6.75762e-08	Hpd	Down
-3.35953	1.43843	25.5591	4.29027e-07	2.52163e-06	Wdr66	Down
1.11561	5.76074	13.5167	0.000236456	0.000766743	Mlxip	Up
6.15732	4.78176	144.647	2.5656e-33	8.04573e-31	Kntc1	Up
0.945926	6.20727	14.2525	0.000159849	0.000539403	Denr	Up
-3.18348	1.41109	18.4338	1.75908e-05	7.34008e-05	Ccdc62	Down
-2.07331	1.92485	19.5657	9.72008e-06	4.32031e-05	Abcb9	Down
-1.72462	4.49746	22.2325	2.4155e-06	1.21611e-05	Ogfod2	Down
1.58262	4.55499	27.5601	1.52288e-07	9.7819e-07	Mphosph9	Up
1.44969	4.98098	24.159	8.86986e-07	4.91833e-06	Cdk2ap1	Up
2.01965	7.39312	66.6984	3.16392e-16	8.53714e-15	Kmt5a	Up
1.40741	6.0153	26.6516	2.43648e-07	1.50278e-06	Eif2b1	Up
0.8145	5.07004	10.8553	0.000985115	0.00276051	Gtf2h3	Up
1.39533	2.86594	12.5965	0.000386475	0.00119186	Tctn2	Up
-2.07046	6.85384	24.0177	9.5452e-07	5.23724e-06	Ubc	Down
1.63907	5.6647	40.5365	1.92981e-10	2.11769e-09	Dhx37	Up
1.39171	6.56425	21.4171	3.69467e-06	1.79852e-05	Bri3bp	Up
-1.96932	6.52222	18.9352	1.35237e-05	5.80964e-05	Aacs	Down
-3.53051	5.56867	12.4516	0.000417635	0.00127679	Glt1d1	Down
-1.4418	4.64001	13.7924	0.000204165	0.000671446	Stx2	Down
2.66432	7.83796	40.0876	2.4282e-10	2.61772e-09	Ran	Up
2.82997	5.37479	71.9093	2.25316e-17	7.21012e-16	Psph	Up
1.58843	8.27078	34.0148	5.46932e-09	4.58877e-08	Cct6a	Up
1.02755	4.75356	8.74444	0.00310548	0.00764293	Sumf2	Up
-1.19762	7.30465	14.6649	0.000128419	0.00044255	Chchd2	Down
2.43378	6.74299	36.9294	1.22484e-09	1.16475e-08	Gusb	Up
-2.86416	8.36054	41.5507	1.14856e-10	1.31562e-09	Asl	Down
1.40441	5.08402	26.1636	3.13683e-07	1.88852e-06	Tyw1	Up
-6.2449	0.92815	28.0663	1.17231e-07	7.76333e-07	Caln1	Down
3.89026	3.43302	27.8467	1.31315e-07	8.59023e-07	Auts2	Up
-1.94538	4.13961	9.18806	0.00243598	0.00618618	Ncf1	Down
0.897663	8.34275	11.4679	0.000708099	0.00205315	Eif4h	Up
-2.48339	4.01156	40.0133	2.52237e-10	2.70896e-09	Mettl27	Down
7.29668	4.29515	18.3465	1.84159e-05	7.65043e-05	Cldn4	Up
-4.29886	6.28905	15.0733	0.000103415	0.000364573	Cldn3	Down
-1.05822	5.66263	8.74794	0.00309952	0.00762959	Abhd11	Down
-1.7064	4.49665	26.805	2.25052e-07	1.39909e-06	Dnajc30	Down
-4.11075	9.07042	30.9906	2.5928e-08	1.94316e-07	Mlxipl	Down
5.28904	0.965964	40.9208	1.58521e-10	1.76982e-09	Fzd9	Up
1.80339	6.49591	30.5757	3.21093e-08	2.36496e-07	Pom121	Up
-4.89268	2.87305	37.3215	1.00172e-09	9.66252e-09	Ccl24	Down
-1.75311	7.68424	27.4467	1.61481e-07	1.03348e-06	Por	Down
-1.15094	6.25459	14.9317	0.000111474	0.000389289	Fis1	Down
-1.05956	5.41189	9.63306	0.00191106	0.00499887	Znhit1	Down
1.05108	6.56652	15.6643	7.56392e-05	0.000273803	Ap1s1	Up
9.84597	8.11612	51.7253	6.38345e-13	1.02601e-11	Serpine1	Up
-3.93974	-0.441164	15.9735	6.42366e-05	0.000236439	Ache	Down
-2.88447	5.07372	29.6753	5.10819e-08	3.62609e-07	Slc12a9	Down
6.52844	-0.669318	12.7459	0.000356785	0.00111024	Zan	Up
-1.61315	5.91888	18.635	1.58289e-05	6.70602e-05	Gigyf1	Down
-3.65629	8.09267	52.2822	4.80722e-13	7.8609e-12	Tfr2	Down
-1.77872	4.74808	20.0541	7.52803e-06	3.43916e-05	Mospd3	Down
-2.41061	5.10511	62.887	2.18908e-15	5.17458e-14	Agfg2	Down
-2.95555	2.37804	34.9544	3.37519e-09	2.94562e-08	Zcwpw1	Down
-2.55505	1.9302	10.7186	0.00106065	0.00294585	Pilrb1	Down
-2.49478	6.78115	17.033	3.6735e-05	0.00014333	Cyp3a13	Down
-5.36291	0.966841	34.2448	4.85971e-09	4.11894e-08	Gjc3	Down
-4.59436	9.72716	26.1213	3.20626e-07	1.92785e-06	Azgp1	Down
-1.00757	3.8014	10.1062	0.00147768	0.0039637	Zfp113	Down
2.7873	6.76269	92.125	8.13708e-22	5.57429e-20	Mcm7	Up
-1.06352	4.83836	10.4379	0.00123455	0.00337242	Ap4m1	Down
7.13535	1.71637	17.2021	3.36071e-05	0.000132254	Nxpe5	Up
-2.12332	5.59437	25.7423	3.90171e-07	2.31543e-06	Lamtor4	Down
-1.93759	4.90553	16.4987	4.86832e-05	0.000184385	Map11	Down
-1.24832	3.54433	13.4303	0.000247597	0.000797918	Zfp157	Down
-0.744097	4.68255	9.97581	0.0015861	0.0042237	Zfp68	Down
2.10478	4.29763	9.02762	0.0026593	0.00667997	Prkar1b	Up
1.29798	4.94976	28.9963	7.25164e-08	5.00906e-07	Dnaaf5	Up
0.851946	5.57012	14.1917	0.000165101	0.000555267	Get4	Up
3.9234	4.19561	66.0341	4.43178e-16	1.1778e-14	Adap1	Up
3.50129	4.47563	116.28	4.12708e-27	5.82414e-25	3110082I17Rik	Up
-3.34272	5.36201	70.7251	4.10637e-17	1.27923e-15	Gpr146	Down
-3.11445	3.51451	31.9238	1.6034e-08	1.24943e-07	Tmem184a	Down
1.13703	5.44611	19.5074	1.0021e-05	4.43727e-05	Snx8	Up
2.045	8.48366	61.1382	5.32046e-15	1.17342e-13	Eif3b	Up
1.58282	6.24934	16.8106	4.13015e-05	0.0001589	Ttyh3	Up
[truncated: 3,963 more rows]

## Sheet: DEG_NrasG12DPtenKOvsControl
Supplementary Data 1- Genetically-distinct bulk tumor transcriptomic signatures (NrasG12DPtenKO - Control)
Negative Binomial Generalized Linear Model Likelihood Ratio Test, two-sided, correction for multiple testing using BH reported as FDR
logFC	logCPM	LR	PValue	FDR	Symbols	direction
-3.45062	1.60728	26.5833	2.52422e-07	9.59123e-07	Sox17	Down
-1.78904	6.35276	58.6288	1.90406e-14	1.89761e-13	Mrpl15	Down
-2.57728	6.28872	77.864	1.10387e-18	1.89052e-17	Lypla1	Down
8.76658	0.587628	34.6773	3.89147e-09	1.91147e-08	Rgs20	Up
-1.95859	6.2435	52.7116	3.86308e-13	3.31403e-12	Pcmtd1	Down
0.920462	5.53355	10.9262	0.000948151	0.00199706	Rrs1	Up
-5.65569	5.93153	93.1149	4.93446e-22	1.24794e-20	Adhfe1	Down
-1.42818	5.65258	15.7411	7.26278e-05	0.00018635	Sgk3	Down
-1.54399	5.11678	24.8942	6.05631e-07	2.18809e-06	Cspp1	Down
7.03803	5.44366	28.4032	9.85036e-08	3.9318e-07	Sulf1	Up
7.94115	3.19472	17.7983	2.45608e-05	6.84713e-05	Slco5a1	Up
-0.822756	7.97556	8.88506	0.00287514	0.00555732	Tram1	Down
-3.9198	7.47265	184.251	5.71933e-42	1.30179e-39	Lactb2	Down
-4.5804	3.63619	94.2065	2.84261e-22	7.42868e-21	Xkr9	Down
5.76156	0.240019	15.9978	6.34146e-05	0.000164384	Eya1	Up
1.16811	3.6807	8.80876	0.00299787	0.00577005	Stau2	Up
-0.756464	5.84102	9.21944	0.00239459	0.00469992	Tmem70	Down
3.94532	1.82387	11.6873	0.00062928	0.00137064	Pi15	Up
-2.99916	4.04756	24.1762	8.79112e-07	3.10461e-06	Pkhd1	Down
2.96771	6.22834	54.3914	1.64284e-13	1.47105e-12	Mcm3	Up
5.05416	3.08543	48.7466	2.91266e-12	2.19101e-11	Paqr8	Up
-1.72576	1.70847	17.0283	3.68269e-05	9.94454e-05	Tmem14a	Down
-6.12686	8.89222	77.7602	1.16341e-18	1.98525e-17	Gsta3	Down
4.8419	1.90562	29.7506	4.91344e-08	2.04901e-07	Kcnq5	Up
-1.26913	4.04283	15.2023	9.65857e-05	0.000242185	Ogfrl1	Down
-1.40238	3.88496	16.6522	4.48975e-05	0.000119456	Sdhaf4	Down
8.31011	0.217102	17.2026	3.35981e-05	9.13381e-05	Khdrbs2	Up
2.83035	4.20237	63.922	1.29445e-15	1.51094e-14	Prim2	Up
2.61264	5.26769	42.3752	7.53388e-11	4.72735e-10	Bag2	Up
0.735724	5.46439	8.17596	0.00424491	0.00792908	Zfp451	Up
4.01833	1.04134	17.649	2.65654e-05	7.36958e-05	Bend6	Up
1.83041	8.03722	20.1474	7.16969e-06	2.18345e-05	Dst	Up
2.2895	5.50635	23.028	1.5966e-06	5.43837e-06	Plekhb2	Up
-1.56037	7.36152	41.55	1.14892e-10	7.03407e-10	Hs6st1	Down
2.82673	3.76204	55.0314	1.18619e-13	1.07788e-12	Arid5a	Up
2.57304	4.6059	37.5095	9.097e-10	4.89055e-09	Cnnm4	Up
-1.3596	4.99773	39.9325	2.62889e-10	1.53746e-09	Cnnm3	Down
-2.75658	-0.419557	8.60294	0.00335621	0.00639261	Ankrd23	Down
-1.06238	2.71618	7.76926	0.00531427	0.00971689	Ankrd39	Down
2.874	4.82319	30.8953	2.72326e-08	1.18613e-07	Sema4c	Up
-2.05373	7.09931	27.5766	1.50995e-07	5.89933e-07	Cox5b	Down
-5.15191	3.36637	45.5347	1.49961e-11	1.03332e-10	Zap70	Down
1.64253	7.01713	19.8184	8.51592e-06	2.55749e-05	Tmem131	Up
-1.42736	4.84326	21.9134	2.85241e-06	9.29207e-06	Inpp4a	Down
3.9831	4.22987	43.7774	3.67929e-11	2.40269e-10	Mgat4a	Up
4.12872	1.79438	14.5662	0.000135318	0.00033021	2010300C02Rik	Up
-1.69125	3.11332	16.7725	4.21407e-05	0.00011263	Lipt1	Down
-0.774584	6.05505	8.01959	0.00462741	0.00855971	Mrpl30	Down
3.31381	2.01185	11.7481	0.000609043	0.00133088	Aff3	Up
1.49864	5.47576	41.2082	1.36845e-10	8.2989e-10	Pdcl3	Up
-2.67895	3.94301	21.7147	3.16362e-06	1.02326e-05	Npas2	Down
-1.70946	4.28978	21.0391	4.5e-06	1.41877e-05	Tbc1d8	Down
4.82512	-0.195953	14.2774	0.000157744	0.000381506	Creg2	Up
3.70296	7.31864	83.4452	6.55071e-20	1.29292e-18	Map4k4	Up
8.57685	3.65976	65.5969	5.5326e-16	6.80105e-15	Il1r2	Up
4.31364	2.98713	31.028	2.54339e-08	1.1126e-07	Il1rl2	Up
13.8416	5.37032	26.4849	2.65608e-07	1.0057e-06	Il1rl1	Up
4.11503	3.19107	37.0591	1.14603e-09	6.06403e-09	Il18rap	Up
9.73029	5.2614	71.6017	2.6333e-17	3.8153e-16	Slc9a2	Up
-1.35886	5.88234	25.3216	4.85255e-07	1.77684e-06	Tgfbrap1	Down
7.14961	4.73207	121.237	3.39053e-28	1.74625e-26	Fhl2	Up
3.58796	5.00245	97.0947	6.60903e-23	1.84321e-21	Nck2	Up
2.5852	5.36313	36.1867	1.79293e-09	9.23086e-09	Uxs1	Up
1.66492	3.73394	15.3343	9.0067e-05	0.000227009	Tex30	Up
2.9636	1.12051	17.4294	2.98171e-05	8.17521e-05	Gulp1	Up
6.47398	10.4789	52.671	3.9437e-13	3.37703e-12	Col3a1	Up
7.66123	8.4953	61.6763	4.04818e-15	4.37145e-14	Col5a2	Up
0.95547	5.91802	13.1158	0.000292819	0.000678533	Wdr75	Up
-2.92742	7.16822	107.419	3.60426e-25	1.3143e-23	Slc40a1	Down
3.19431	5.9504	74.2661	6.82665e-18	1.06099e-16	Slc39a10	Up
7.94051	2.63508	21.0566	4.45916e-06	1.40746e-05	Tmeff2	Up
-1.6319	4.21565	14.9482	0.000110506	0.000273975	Cavin2	Down
1.14131	5.23825	7.99523	0.00469007	0.00866994	Nabp1	Up
-2.11877	5.11306	14.6014	0.000132814	0.000324831	Stat1	Down
3.51491	6.94927	121.143	3.55605e-28	1.82484e-26	Gls	Up
-3.58382	5.81647	132.536	1.1422e-30	7.74937e-29	Hibch	Down
-1.14376	3.15748	8.56637	0.00342429	0.00650647	Pms1	Down
-1.8904	3.82817	41.1784	1.38949e-10	8.41563e-10	Osgepl1	Down
3.36482	5.13964	38.6783	4.99742e-10	2.78859e-09	Stk17b	Up
2.30916	5.84066	18.6856	1.54139e-05	4.4401e-05	Pgap1	Up
3.29698	5.20885	22.8382	1.7623e-06	5.95536e-06	Ankrd44	Up
1.35542	4.84002	23.5922	1.19072e-06	4.12861e-06	Coq10b	Up
-0.874371	7.46506	9.75846	0.00178499	0.00358519	Hspe1	Down
0.947692	5.46946	14.0917	0.000174109	0.00041772	Mob4	Up
2.77398	2.5491	33.9052	5.78642e-09	2.76995e-08	Rftn2	Up
3.42409	2.20536	34.4323	4.41327e-09	2.14685e-08	Plcl1	Up
2.32031	2.34401	12.3637	0.000437753	0.000983063	Satb2	Up
-2.3364	4.83627	78.7793	6.94512e-19	1.2085e-17	1700066M21Rik	Down
-1.01534	4.8524	13.3511	0.00025827	0.000602929	Maip1	Down
5.35515	4.29256	68.5013	1.26795e-16	1.67855e-15	Sgo2a	Up
-2.91425	5.99052	40.1644	2.33468e-10	1.37738e-09	Aox1	Down
-5.99129	6.58315	39.9576	2.5954e-10	1.52166e-09	Aox3	Down
-1.82851	6.81419	15.913	6.63221e-05	0.000171417	Clk1	Down
2.11183	5.18164	39.3344	3.57089e-10	2.04101e-09	Orc2	Up
-1.22928	4.67973	12.2394	0.000467914	0.00104316	Fam126b	Down
-1.74961	5.60851	26.6665	2.4178e-07	9.21416e-07	Ndufb3	Down
-2.41852	4.81674	90.0969	2.26781e-21	5.27238e-20	Stradb	Down
1.81605	3.45019	30.2593	3.77972e-08	1.60709e-07	Tmem237	Up
-3.81877	0.633642	34.5378	4.18044e-09	2.04133e-08	Mpp4	Down
-2.41431	6.29771	24.6148	7.00124e-07	2.50511e-06	Als2	Down
0.846449	5.57337	12.4644	0.000414781	0.000936243	Sumo1	Up
1.62959	7.04683	36.0871	1.88695e-09	9.67256e-09	Nop58	Up
1.62093	6.67426	8.44428	0.00366194	0.00693097	Bmpr2	Up
2.4114	5.54095	38.6702	5.01805e-10	2.799e-09	Fam117b	Up
-1.19845	3.42504	12.3632	0.00043789	0.000983215	Carf	Down
1.29335	5.4066	9.97098	0.00159027	0.0032207	Cyp20a1	Up
2.68475	4.70353	40.1122	2.39788e-10	1.41172e-09	Abi2	Up
-1.50397	7.37127	16.1432	5.87284e-05	0.000153221	Raph1	Down
2.00848	6.42899	17.1933	3.37618e-05	9.17655e-05	Nrp2	Up
-1.01464	7.32516	9.99744	0.00156758	0.00318023	Ndufs1	Down
1.28671	8.72293	18.9257	1.35907e-05	3.94148e-05	Eef1b2	Up
1.61262	5.35546	17.5602	2.78348e-05	7.68547e-05	Klf7	Up
1.62967	4.03503	34.6996	3.84714e-09	1.89233e-08	Ccnyl1	Up
2.45922	3.67028	33.0765	8.86039e-09	4.11715e-08	Plekhm3	Up
-2.59837	8.23532	61.4244	4.60063e-15	4.94095e-14	Idh1	Down
-1.78758	3.87067	43.1935	4.9585e-11	3.18935e-10	Kansl1l	Down
-1.78237	7.65302	44.7674	2.21882e-11	1.49247e-10	Acadl	Down
-0.773419	4.93456	8.61346	0.00333687	0.0063592	Lancl1	Down
-6.70496	10.7647	40.9572	1.55603e-10	9.36005e-10	Cps1	Down
-5.06919	0.561755	36.2506	1.73509e-09	8.94613e-09	Erbb4	Down
3.84263	3.19302	36.5795	1.46564e-09	7.61529e-09	Bard1	Up
1.94362	7.20521	34.1845	5.01275e-09	2.41929e-08	Atic	Up
-4.3013	5.33782	73.845	8.44963e-18	1.30034e-16	Mreg	Down
-5.1718	7.18976	185.922	2.46955e-42	5.90683e-40	Pecr	Down
7.8123	-0.167964	17.9651	2.2499e-05	6.30847e-05	Marchf4	Up
-3.73341	6.91097	22.3176	2.31079e-06	7.64413e-06	Igfbp2	Down
-1.25648	7.47889	15.3805	8.7889e-05	0.000222234	Tns1	Down
3.39549	0.478244	21.2619	4.00619e-06	1.27217e-05	Cxcr2	Up
1.1799	7.89484	25.5818	4.24031e-07	1.56238e-06	Arpc2	Up
6.85186	-0.605416	20.2616	6.75428e-06	2.06447e-05	Gpbar1	Up
-4.17449	6.95815	173.142	1.52421e-39	2.75765e-37	Pnkd	Down
1.15527	6.74596	16.7134	4.34733e-05	0.000115973	Tmbim1	Up
-1.44566	7.15219	35.6683	2.33939e-09	1.18328e-08	Ctdsp1	Down
1.26136	6.24143	16.5348	4.77663e-05	0.000126564	Cnot9	Up
-2.02313	4.58971	59.7934	1.05356e-14	1.08525e-13	Bcs1l	Down
-5.92584	7.7024	126.129	2.88116e-29	1.65955e-27	Cyp27a1	Down
-1.27451	6.73645	14.2144	0.00016312	0.000393295	Retreg2	Down
-2.07331	4.43732	53.937	2.07025e-13	1.83054e-12	Zfand2b	Down
-3.37525	0.564695	30.6332	3.11713e-08	1.34605e-07	Abcb6	Down
-2.2376	5.06668	37.262	1.03275e-09	5.50593e-09	Ankzf1	Down
-1.72928	6.23576	56.4487	5.76842e-14	5.45238e-13	Stk16	Down
-1.49906	7.90002	17.9207	2.30306e-05	6.44728e-05	Tuba4a	Down
-2.07165	5.66386	54.0442	1.96029e-13	1.73985e-12	Dnajb2	Down
8.74391	5.73067	268.905	1.96595e-60	2.13412e-57	Ptprn	Up
2.7718	3.26724	18.1224	2.07145e-05	5.85115e-05	Speg	Up
4.62533	5.15658	71.0498	3.48326e-17	4.97528e-16	Chpf	Up
2.91711	5.45652	35.107	3.12076e-09	1.55125e-08	Obsl1	Up
5.4739	2.92392	41.2072	1.3692e-10	8.29991e-10	Epha4	Up
8.73784	0.554109	19.0819	1.25226e-05	3.6565e-05	Pax3	Up
5.30624	2.46241	36.2094	1.77212e-09	9.12709e-09	Kcne4	Up
11.9275	3.48569	24.5252	7.33455e-07	2.6184e-06	Scg2	Up
2.61139	2.85228	14.1727	0.000166776	0.000401834	Ap1s3	Up
5.87063	6.4074	33.2809	7.97618e-09	3.72222e-08	Serpine2	Up
1.29482	7.10992	13.2351	0.000274749	0.000639179	Cul3	Up
0.900174	5.52557	11.2991	0.000775447	0.00165905	Rhbdd1	Up
0.625347	5.78205	7.81519	0.0051809	0.00949888	Mff	Up
1.35392	6.93119	16.4021	5.12276e-05	0.000135101	Agfg1	Up
-3.38425	6.34925	60.9015	6.00024e-15	6.37616e-14	Pid1	Down
-1.54264	2.55863	16.8297	4.08891e-05	0.000109618	Fbxo36	Down
9.89019	1.56994	29.8719	4.6155e-08	1.93505e-07	Slc16a14	Up
-1.60022	4.34214	12.2886	0.000455723	0.00101856	Sp100	Down
2.98143	7.01451	32.5001	1.19186e-08	5.44848e-08	Itm2c	Up
2.27091	1.38652	11.5635	0.000672589	0.00145554	Gpr55	Up
-4.92774	6.28166	95.2382	1.68803e-22	4.50311e-21	2810459M11Rik	Down
8.97711	0.825305	13.4494	0.000245091	0.00057368	Htr2b	Up
7.32532	1.7471	32.3611	1.28022e-08	5.82787e-08	B3gnt7	Up
1.75074	10.0856	33.0188	9.12703e-09	4.23129e-08	Ncl	Up
0.989576	8.37343	14.6222	0.000131358	0.000321603	Ptma	Up
10.1084	1.77338	17.618	2.70026e-05	7.48203e-05	Nppc	Up
-0.66806	5.68266	8.79628	0.00301846	0.0058057	Atg16l1	Down
1.08321	6.46403	8.06523	0.00451228	0.00837088	Dgkd	Up
-1.78415	6.04017	36.2337	1.75019e-09	9.02073e-09	Usp40	Down
-9.74455	3.09123	62.6319	2.49188e-15	2.77111e-14	Ugt1a9	Down
3.5225	2.85656	10.7737	0.0010295	0.00215732	Ugt1a7c	Up
-5.42794	3.23304	42.3882	7.48392e-11	4.70018e-10	Ugt1a6b	Down
-6.6497	3.46837	79.9412	3.85716e-19	6.95175e-18	Ugt1a6a	Down
-7.26096	4.29322	41.7187	1.05394e-10	6.48067e-10	Ugt1a5	Down
-6.63573	5.95737	69.8444	6.41725e-17	8.86108e-16	Ugt1a1	Down
-3.31568	0.948119	49.9852	1.54912e-12	1.21317e-11	Mroh2a	Down
-2.13957	8.17609	38.0077	7.04644e-10	3.86172e-09	Hjurp	Down
-5.4439	6.90848	45.8593	1.2706e-11	8.79818e-11	Spp2	Down
4.88575	1.53292	32.6856	1.0834e-08	4.97847e-08	Glrp1	Up
4.98571	5.63819	115.727	5.45408e-27	2.42037e-25	Arl4c	Up
3.51918	3.83544	44.0753	3.15989e-11	2.08668e-10	Sh3bp4	Up
1.62744	5.35772	29.0257	7.14242e-08	2.91565e-07	Agap1	Up
5.68788	-0.656415	10.9736	0.000924189	0.00195242	Iqca	Up
7.77468	5.82448	161.998	4.14038e-37	5.21688e-35	Ackr3	Up
1.21457	6.00594	23.6249	1.17061e-06	4.06286e-06	Cops8	Up
4.62544	7.61782	38.8906	4.48225e-10	2.52812e-09	Col6a3	Up
2.72015	3.6856	11.4001	0.000734421	0.00157822	Mlph	Up
-3.56881	4.32593	40.2402	2.24577e-10	1.3277e-09	Rab17	Down
1.8883	6.95454	45.1579	1.81774e-11	1.23624e-10	Lrrfip1	Up
-2.58348	6.85732	117.991	1.74184e-27	8.30435e-26	Scly	Down
6.59422	2.59527	44.8093	2.17187e-11	1.46438e-10	Erfe	Up
-0.939701	5.82659	11.3937	0.000736945	0.0015834	Ilkap	Down
-2.64987	5.80866	86.7207	1.24982e-20	2.71345e-19	Hes6	Down
-2.61522	5.04994	26.6637	2.42134e-07	9.22515e-07	Per2	Down
6.06244	1.56604	28.6756	8.55768e-08	3.4544e-07	Twist2	Up
1.31843	4.91801	15.2114	9.61225e-05	0.000241109	Hdac4	Up
-1.61064	7.53362	24.0185	9.54167e-07	3.35456e-06	Ndufa10	Down
5.80372	6.60926	87.8936	6.90729e-21	1.53747e-19	Gpc1	Up
-1.62817	3.22401	15.8262	6.94352e-05	0.000178841	Dusp28	Down
-1.8287	6.57683	56.6745	5.14249e-14	4.88363e-13	Rnpepl1	Down
-1.56564	5.45214	38.339	5.94609e-10	3.28291e-09	Capn10	Down
5.20555	4.00948	33.1192	8.66784e-09	4.03033e-08	Gpr35	Up
4.14942	2.48401	12.9671	0.000317013	0.000729923	Kif1a	Up
-7.21472	7.44009	70.2351	5.26414e-17	7.34067e-16	Agxt	Down
-4.24221	5.30108	46.9552	7.26287e-12	5.18955e-11	Sned1	Down
-1.17441	4.19983	13.5646	0.000230492	0.000542298	Mterf4	Down
1.7115	3.00642	13.61	0.000224985	0.000530758	Pask	Up
-1.39012	4.61095	11.8587	0.000573919	0.00126135	Farp2	Down
2.62913	5.02029	49.2652	2.23599e-12	1.71119e-11	Bok	Up
1.0928	5.06133	16.2624	5.51464e-05	0.000144544	Thap4	Up
-2.64747	4.24414	98.5683	3.14012e-23	9.17873e-22	D2hgdh	Down
2.24506	2.23065	13.1904	0.000281386	0.000653756	St8sia4	Up
-2.6459	3.60716	55.9189	7.55212e-14	7.02078e-13	Gin1	Down
2.54997	6.17692	23.6655	1.14619e-06	3.98204e-06	Pam	Up
-1.84246	4.18702	19.8054	8.57418e-06	2.5739e-05	Rnf152	Down
-0.954451	5.29976	14.6752	0.000127715	0.000313228	Relch	Down
1.89969	3.2604	15.3798	8.7924e-05	0.000222243	Tnfrsf11a	Up
-1.24404	5.89459	26.9223	2.11804e-07	8.12663e-07	Zcchc2	Down
2.38129	3.42441	37.0045	1.17857e-09	6.21754e-09	Bcl2	Up
13.2991	4.82257	55.0846	1.1545e-13	1.0518e-12	Serpinb2	Up
3.30695	2.95923	36.8404	1.28207e-09	6.7084e-09	Dsel	Up
1.67887	5.96096	30.271	3.75708e-08	1.59795e-07	Clasp1	Up
-2.85446	4.55357	26.3169	2.89735e-07	1.09062e-06	Tfcp2l1	Down
5.3956	0.82208	11.7808	0.000598452	0.00131078	Gli2	Up
5.23974	4.86067	26.7531	2.31186e-07	8.83101e-07	Inhbb	Up
1.73677	5.74358	42.1515	8.44693e-11	5.26283e-10	Ralb	Up
-3.14682	5.95903	58.0042	2.61565e-14	2.57406e-13	Epb41l5	Down
-1.70312	3.95685	27.428	1.63054e-07	6.34764e-07	Tmem177	Down
-2.13093	6.38373	34.5776	4.09585e-09	2.00418e-08	Tmem37	Down
-3.00038	8.7113	55.7626	8.17714e-14	7.58186e-13	Dbi	Down
-2.7448	7.48324	71.4284	2.87504e-17	4.14006e-16	Insig2	Down
1.518	5.82277	21.0498	4.47509e-06	1.41186e-05	Ddx18	Up
2.29859	7.84419	46.6637	8.42761e-12	5.96143e-11	Actr3	Up
2.66766	4.55402	34.2399	4.87204e-09	2.3546e-08	Gpr39	Up
-4.10428	1.881	43.6175	3.99262e-11	2.59769e-10	Nckap5	Down
3.31882	5.86181	25.6104	4.17783e-07	1.54016e-06	Mgat5	Up
4.84417	1.93294	17.4416	2.96267e-05	8.13091e-05	Tmem163	Up
-4.65754	4.4606	31.5117	1.98244e-08	8.80309e-08	Acmsd	Down
-1.34445	6.26508	14.5686	0.000135145	0.000329856	Ccnt2	Down
-1.27536	3.42299	14.1515	0.000168667	0.000405904	Zranb3	Down
3.03784	7.11786	73.3321	1.09572e-17	1.66088e-16	Mcm6	Up
3.39002	3.58042	23.6896	1.13195e-06	3.93546e-06	Cxcr4	Up
-3.58644	8.3718	31.5634	1.93033e-08	8.58519e-08	C4bp	Down
-2.36657	3.60278	30.7761	2.89581e-08	1.25624e-07	Pfkfb2	Down
-6.82995	8.94963	60.0393	9.29825e-15	9.59889e-14	Pigr	Down
0.723348	6.92494	9.49264	0.00206297	0.00410442	Mapkapk2	Up
3.51761	3.7535	30.6576	3.07813e-08	1.33125e-07	Dyrk3	Up
-1.77997	5.71855	15.3051	9.14689e-05	0.000230255	Ikbke	Down
3.06292	3.5229	39.2866	3.65945e-10	2.08824e-09	Rab7b	Up
-6.30287	6.19951	84.5138	3.81536e-20	7.78069e-19	Pm20d1	Down
2.02984	4.54028	23.5599	1.21086e-06	4.19534e-06	Slc41a1	Up
-1.37201	3.52292	18.9484	1.34304e-05	3.89978e-05	Rab29	Down
-2.75013	4.9814	116.958	2.93142e-27	1.36529e-25	Slc45a3	Down
-0.781458	5.8704	10.3798	0.001274	0.00262731	Elk4	Down
-1.16703	5.92184	15.5488	8.04036e-05	0.000204774	Cdk18	Down
2.03909	3.38265	15.0641	0.00010392	0.000258736	Tmcc2	Up
-0.734555	5.43778	11.7342	0.000613624	0.00134006	Rbbp5	Down
4.57953	2.26452	22.9465	1.66572e-06	5.65335e-06	Nfasc	Up
7.1561	1.60434	15.0813	0.000102977	0.00025675	Lrrn2	Up
-1.65313	7.06756	19.729	8.92351e-06	2.66911e-05	Mdm4	Down
-2.78237	4.46604	69.0609	9.5469e-17	1.28433e-15	Pik3c2b	Down
-4.49468	6.31447	159.424	1.51192e-36	1.77802e-34	Plekha6	Down
-5.08326	1.17876	65.1124	7.07469e-16	8.58241e-15	Golt1a	Down
-5.19136	6.80006	37.3557	9.84346e-10	5.26976e-09	Etnk2	Down
1.37958	5.8124	17.5657	2.77545e-05	7.66782e-05	Snrpe	Up
-2.65585	0.569869	11.0742	0.000875392	0.00185628	Lax1	Down
-3.26639	4.6181	35.7919	2.19559e-09	1.11334e-08	Adora1	Down
-0.995083	6.92694	15.542	8.06927e-05	0.000205326	Tmem183a	Down
1.39458	5.4192	26.3331	2.87317e-07	1.08181e-06	Cyb5r1	Up
-0.826443	4.68841	11.4511	0.000714507	0.00153776	Klhl12	Down
0.974029	5.83763	12.6015	0.000385434	0.000874618	Kdm5b	Up
2.5072	3.02841	19.5976	9.55907e-06	2.84474e-05	Ube2t	Up
9.0718	5.53869	135.085	3.16364e-31	2.25482e-29	Lgr6	Up
2.31608	2.17626	8.23045	0.00411933	0.00771288	Ptpn7	Up
2.66408	5.97533	63.2599	1.81159e-15	2.0667e-14	Arl8a	Up
-1.18777	6.22287	20.1548	7.14224e-06	2.17598e-05	Rnpep	Down
1.22932	6.11319	20.6839	5.41687e-06	1.68339e-05	Timm17a	Up
2.33491	1.21552	10.8124	0.0010082	0.00211439	Lmod1	Up
5.42991	2.65731	66.3262	3.82149e-16	4.75563e-15	Shisa4	Up
1.51212	6.74588	24.8287	6.26588e-07	2.2586e-06	Ipo9	Up
3.29617	6.24492	36.1661	1.81195e-09	9.32201e-09	Nav1	Up
3.62439	6.26518	38.4973	5.48306e-10	3.04514e-09	Csrp1	Up
5.43031	4.72414	48.8779	2.72404e-12	2.0579e-11	Phlda3	Up
8.87984	0.77133	20.1701	7.0853e-06	2.1591e-05	Tnni1	Up
6.33458	3.09775	33.9554	5.639e-09	2.70396e-08	Tnnt2	Up
6.966	3.49032	41.8932	9.6395e-11	5.96111e-10	Pkp1	Up
1.64554	4.68056	8.13448	0.00434313	0.00809541	Kif21b	Up
6.40221	-0.17449	16.3501	5.26534e-05	0.000138602	Mroh3	Up
6.63922	4.55622	114.129	1.22075e-26	5.22037e-25	Inava	Up
2.04462	6.00941	16.322	5.34386e-05	0.000140538	Camsap2	Up
4.26699	3.82453	61.8866	3.63814e-15	3.94934e-14	Kif14	Up
-4.42455	5.94221	82.91	8.58751e-20	1.67154e-18	Nr5a2	Down
4.46323	4.70174	51.2861	7.98397e-13	6.51015e-12	Aspm	Up
-5.26369	6.64768	63.7386	1.42071e-15	1.65189e-14	F13b	Down
-6.53948	5.62947	87.0586	1.05354e-20	2.30863e-19	Cfhr1	Down
-5.6016	6.56431	80.4406	2.99575e-19	5.49039e-18	Gm4788	Down
-4.81685	7.69853	38.6066	5.18442e-10	2.88724e-09	Cfhr2	Down
-2.21958	8.82969	29.5449	5.46369e-08	2.26309e-07	Cfh	Down
-0.920905	5.00186	16.4533	4.98626e-05	0.000131846	Glrx2	Down
2.6212	4.83578	32.6304	1.11458e-08	5.11343e-08	Ro60	Up
1.66727	4.17113	13.1933	0.000280954	0.000652969	Rgs2	Up
3.71282	3.44142	20.5471	5.81824e-06	1.79665e-05	Rgs1	Up
4.57687	4.19885	67.7841	1.8241e-16	2.35514e-15	Pla2g4a	Up
15.5059	7.01765	102.692	3.91426e-24	1.27866e-22	Ptgs2	Up
-0.897817	5.89899	14.0604	0.000177035	0.000423803	Odr4	Down
1.07192	8.00467	11.7487	0.000608871	0.00133071	Tpr	Up
-2.4483	6.4381	52.0185	5.49803e-13	4.58272e-12	Prg4	Down
0.9187	8.01111	9.34872	0.00223142	0.00441218	Ivns1abp	Up
-1.09332	4.41614	15.4861	8.3116e-05	0.000211339	Swt1	Down
-1.67219	5.08758	29.8016	4.78594e-08	2.00081e-07	Trmt1l	Down
1.2204	5.66114	11.7802	0.000598626	0.00131096	Rnf2	Up
2.71044	5.61535	17.8904	2.33993e-05	6.54662e-05	Fam129a	Up
1.9984	3.6971	28.0908	1.15755e-07	4.58986e-07	1700025G04Rik	Up
-1.8218	1.46833	7.79055	0.00525203	0.00961555	Colgalt2	Down
1.0414	6.99997	20.8472	4.97409e-06	1.55465e-05	Arpc5	Up
2.53188	4.14234	21.8728	2.91335e-06	9.47089e-06	Ncf2	Up
6.5534	4.61176	40.6999	1.77501e-10	1.06184e-09	Nmnat2	Up
9.41301	7.81614	64.2182	1.11376e-15	1.30978e-14	Lamc2	Up
4.01827	7.83119	65.0028	7.47903e-16	9.04405e-15	Lamc1	Up
1.24003	7.82004	15.1958	9.69166e-05	0.000242756	Dhx9	Up
3.59208	2.69914	24.3063	8.21704e-07	2.91208e-06	Npl	Up
3.81437	5.99955	30.2384	3.82066e-08	1.62255e-07	Rgs16	Up
1.37292	3.42232	8.48094	0.00358887	0.00680453	Rnasel	Up
-2.66654	8.77266	36.1262	1.84939e-09	9.50423e-09	Glul	Down
1.79593	5.01058	34.3361	4.63692e-09	2.24635e-08	Ier5	Up
3.37106	2.07496	23.3393	1.35799e-06	4.67148e-06	BC034090	Up
-1.8537	8.24155	31.7433	1.75959e-08	7.86797e-08	Qsox1	Down
7.51776	-0.319589	25.2152	5.1276e-07	1.87366e-06	Axdnd1	Up
4.75327	6.67625	111.428	4.76753e-26	1.90055e-24	Soat1	Up
2.99149	6.78981	62.9822	2.08579e-15	2.35102e-14	Abl2	Up
1.79813	6.1775	12.6594	0.000373691	0.000848925	Fam20b	Up
-0.966254	5.12982	7.87896	0.00500132	0.00919352	Ralgps2	Down
-2.5384	4.73375	83.9713	5.02011e-20	1.00345e-18	Cryzl2	Down
-4.52459	6.76079	352.373	1.28971e-78	4.55011e-75	Sec16b	Down
1.39126	4.39502	9.3333	0.00225027	0.00444572	4930523C07Rik	Up
13.2986	4.82058	20.2347	6.84984e-06	2.09096e-05	Tnn	Up
1.01946	6.81637	7.7945	0.00524056	0.00959704	Cacybp	Up
-0.922845	5.46519	10.1653	0.00143106	0.00292091	Rabgap1l	Down
-5.55276	10.2651	57.2845	3.77111e-14	3.64257e-13	Serpinc1	Down
-1.72137	5.31169	52.0387	5.44185e-13	4.54142e-12	Dars2	Down
1.4799	5.49926	22.7555	1.83973e-06	6.18887e-06	Suco	Up
1.2545	8.14657	13.9989	0.00018292	0.000437298	Prrc2c	Up
-4.3289	4.67601	30.9189	2.69034e-08	1.17288e-07	Fmo4	Down
-5.84342	7.57058	72.5725	1.61004e-17	2.38665e-16	Fmo1	Down
-3.53008	4.56289	23.3947	1.31942e-06	4.54358e-06	Fmo2	Down
-5.1166	6.26664	11.7727	0.000601055	0.00131566	Fmo3	Down
8.12675	5.82407	225.662	5.2645e-51	2.56182e-48	Prrx1	Up
2.07653	3.58263	33.6158	6.71448e-09	3.17436e-08	Gorab	Up
1.97494	4.5804	25.856	3.67864e-07	1.36685e-06	Kifap3	Up
-1.06458	5.2517	26.2981	2.92574e-07	1.10013e-06	Scyl3	Down
3.35023	3.48531	35.5187	2.52612e-09	1.27044e-08	BC055324	Up
6.92512	1.36482	31.4123	2.08651e-08	9.23904e-08	Sele	Up
3.96529	3.57385	18.4039	1.78691e-05	5.09533e-05	Selp	Up
-4.35801	8.39743	43.367	4.53777e-11	2.93076e-10	F5	Down
-2.64386	6.73532	92.1096	8.20068e-22	1.99531e-20	Slc19a2	Down
1.24577	3.63494	10.541	0.00116752	0.00242224	Nme7	Up
-2.47254	6.51591	23.5217	1.23514e-06	4.27108e-06	Atp1b1	Down
-5.01353	-0.546177	19.3761	1.07342e-05	3.16772e-05	Xcl1	Down
0.946818	5.34253	18.5579	1.6482e-05	4.72946e-05	Tiprl	Up
5.75494	2.87159	68.7275	1.13056e-16	1.50514e-15	Gpr161	Up
-1.36262	5.64125	24.2231	8.57949e-07	3.03367e-06	Dcaf6	Down
-3.60826	6.87642	81.0298	2.22344e-19	4.13946e-18	Mpc2	Down
2.93659	5.50334	54.9543	1.23368e-13	1.11672e-12	Mpzl1	Up
-1.22693	3.43514	9.92592	0.00162967	0.00329578	Rcsd1	Down
-3.25704	8.0116	145.539	1.63689e-33	1.50979e-31	Creg1	Down
-2.86661	6.16199	18.9831	1.31878e-05	3.83645e-05	Ildr2	Down
1.93657	4.7339	27.956	1.24107e-07	4.89626e-07	Pogk	Up
7.68817	5.00831	112.971	2.18991e-26	9.03625e-25	Fam78b	Up
3.09568	7.30928	71.7252	2.47357e-17	3.59867e-16	Uck2	Up
-1.02072	6.23173	13.9762	0.000185142	0.00044246	Tmco1	Down
-2.8215	8.08736	101.044	8.99678e-24	2.81513e-22	Aldh9a1	Down
-5.94024	2.56201	53.1792	3.04461e-13	2.63916e-12	Rxrg	Down
1.94692	5.66256	30.4049	3.50639e-08	1.49946e-07	Pbx1	Up
5.24176	4.04796	63.6646	1.47514e-15	1.70913e-14	Nuf2	Up
3.42488	7.95329	31.8425	1.67196e-08	7.49275e-08	Rgs5	Up
2.58386	2.11225	19.5563	9.76783e-06	2.90197e-05	Rgs4	Up
3.29821	5.17044	18.5331	1.66981e-05	4.78367e-05	Ddr2	Up
5.45078	1.2493	33.6239	6.68647e-09	3.16218e-08	Sh2d1b1	Up
-2.06817	3.893	19.5485	9.80792e-06	2.91266e-05	Gm7694	Down
7.67703	4.49523	156.325	7.18734e-36	8.11422e-34	Olfml2b	Up
-2.108	4.67695	52.0503	5.40973e-13	4.51729e-12	Dusp12	Down
5.66582	0.934211	15.0768	0.000103223	0.000257228	Fcrlb	Up
2.1344	4.42269	17.1096	3.52834e-05	9.55515e-05	Fcgr4	Up
3.58763	5.72475	53.4888	2.60076e-13	2.27116e-12	Fcgr3	Up
-2.2823	1.90397	22.9592	1.65476e-06	5.62022e-06	Cfap126	Down
-1.55699	7.37463	35.8962	2.08112e-09	1.05948e-08	Sdhc	Down
-5.99272	2.88961	52.7505	3.78732e-13	3.25497e-12	Pcp4l1	Down
-7.31895	7.77939	50.014	1.52656e-12	1.19815e-11	Nr1i3	Down
-5.81678	10.5504	48.065	4.12327e-12	3.04638e-11	Apoa2	Down
7.70387	4.71148	64.7674	8.42822e-16	1.0054e-14	Adamts4	Up
-1.75651	5.45895	23.0857	1.54936e-06	5.29152e-06	Ppox	Down
-0.854186	4.99654	9.98113	0.00158152	0.00320575	Usp21	Down
-0.677632	5.21285	8.95328	0.00276972	0.00537416	Dedd	Down
-2.40866	6.36905	115.99	4.77696e-27	2.15375e-25	Nit1	Down
2.37756	1.12403	10.1938	0.0014091	0.00287858	Nectin4	Up
-4.03653	5.15624	41.5088	1.17344e-10	7.17796e-10	Tstd1	Down
5.45866	3.07879	34.4233	4.43391e-09	2.15466e-08	Cd244a	Up
-1.65935	2.75744	13.779	0.000205617	0.000487266	Ly9	Down
3.94479	2.99875	55.4531	9.57175e-14	8.80552e-13	Vangl2	Up
1.18633	7.0404	21.661	3.25345e-06	1.0516e-05	Ncstn	Up
-1.30295	6.78963	33.5889	6.80804e-09	3.21214e-08	Pex19	Down
-1.26765	7.34191	32.6355	1.11167e-08	5.1034e-08	Dcaf8	Down
2.32604	6.49881	56.9132	4.55471e-14	4.35474e-13	Pea15a	Up
3.3394	6.25964	68.7783	1.10176e-16	1.47096e-15	Igsf8	Up
-1.92966	1.88066	7.89045	0.00496964	0.00914004	Kcnj10	Down
2.11186	2.86492	12.7289	0.000360044	0.000819902	Slamf9	Up
3.56801	3.88094	16.0714	6.09984e-05	0.000158645	Igsf9	Up
3.86907	8.41315	167.842	2.19001e-38	3.302e-36	Tagln2	Up
4.09815	1.11819	18.5835	1.62624e-05	4.67116e-05	Cfap45	Up
-2.18336	3.81205	46.06	1.14685e-11	7.97652e-11	Dusp23	Down
-5.2519	7.55015	69.4784	7.72561e-17	1.05951e-15	Crp	Down
-2.53305	7.83374	13.8722	0.00019567	0.000465333	Apcs	Down
-2.93526	2.08926	13.574	0.000229342	0.000539951	Ifi213	Down
-2.28157	0.858143	8.82544	0.0029706	0.00572301	Ifi208	Down
1.2983	3.80485	12.2025	0.000477266	0.00106267	Ifi204	Up
3.22391	1.9606	30.0904	4.12378e-08	1.74079e-07	Ifi211	Up
-1.44924	4.02286	8.80392	0.00300584	0.00578301	Ifi203	Down
2.86677	1.39222	15.4298	8.56257e-05	0.000216939	Ifi205	Up
3.26316	4.30296	9.71877	0.00182396	0.00365932	Grem2	Up
2.65267	-0.656855	9.83863	0.00170884	0.00344356	Rgs7	Up
-2.41221	7.37087	56.7023	5.07045e-14	4.82497e-13	Fh1	Down
-5.67639	7.16061	94.1506	2.92412e-22	7.62757e-21	Kmo	Down
1.88094	1.65841	8.39823	0.00375587	0.00709352	Opn3	Up
2.42494	4.20548	22.7694	1.8265e-06	6.14874e-06	Chml	Up
4.52199	4.32688	49.9989	1.53833e-12	1.20605e-11	Exo1	Up
8.97607	0.764608	23.6383	1.16252e-06	4.03578e-06	Pld5	Up
3.38849	6.46075	71.8062	2.37407e-17	3.46461e-16	Cep170	Up
2.95991	4.2522	25.4802	4.46957e-07	1.64342e-06	Akt3	Up
0.877159	6.87932	12.679	0.000369778	0.000840714	Adss	Up
-2.34523	4.71777	36.268	1.71967e-09	8.87314e-09	Cox20	Down
-1.8469	2.47001	24.6168	6.99406e-07	2.50317e-06	Efcab2	Down
5.97822	4.4967	35.5878	2.43805e-09	1.22922e-08	Kif26b	Up
3.71003	4.25991	96.0195	1.13755e-22	3.10505e-21	Sccpdh	Up
1.94814	6.62975	21.6528	3.26737e-06	1.05585e-05	Cdc42bpa	Up
-7.04034	8.28697	168.739	1.39526e-38	2.16372e-36	Coq8a	Down
-4.73638	7.61537	111.858	3.83772e-26	1.54296e-24	Psen2	Down
1.94188	4.10381	18.7853	1.46289e-05	4.22434e-05	Lin9	Up
1.47489	6.10296	22.4393	2.1689e-06	7.21875e-06	Acbd3	Up
1.10864	5.17384	18.9968	1.30938e-05	3.81148e-05	Sde2	Up
2.29342	5.00437	44.1288	3.07458e-11	2.03129e-10	Pycr2	Up
5.34123	1.82245	52.1393	5.16994e-13	4.33759e-12	Lefty1	Up
1.89988	5.66212	37.8032	7.82517e-10	4.2489e-09	Tmem63a	Up
-2.84902	7.64894	52.188	5.04323e-13	4.24136e-12	Ephx1	Down
-6.57501	1.80796	46.8545	7.64591e-12	5.4467e-11	9130409I23Rik	Down
1.62813	5.12924	39.3062	3.62292e-10	2.06907e-09	Cnih4	Up
4.29973	4.47099	28.068	1.17128e-07	4.63391e-07	Enah	Up
-0.723478	6.23127	8.22502	0.00413168	0.0077319	Srp9	Down
1.36779	5.07652	24.8311	6.25803e-07	2.25692e-06	Fbxo28	Up
2.25394	7.41765	76.4538	2.25428e-18	3.73824e-17	Capn2	Up
-2.35181	1.18352	16.0231	6.25745e-05	0.000162475	Susd4	Down
-2.30252	2.36867	15.3041	9.15176e-05	0.000230336	Tlr5	Down
2.11999	3.97662	35.2968	2.83101e-09	1.4147e-08	Disp1	Up
0.914637	5.63623	9.54735	0.00200238	0.00399118	Brox	Up
2.1434	5.30896	65.8229	4.93318e-16	6.09607e-15	Aida	Up
2.61594	4.48684	33.2997	7.89932e-09	3.69001e-08	Dusp10	Up
-5.61714	7.28269	57.3359	3.67396e-14	3.55116e-13	Mtarc1	Down
-3.16415	8.08515	64.8071	8.26018e-16	9.87026e-15	Mtarc2	Down
-3.68997	7.46081	40.9782	1.53937e-10	9.2638e-10	C130074G19Rik	Down
2.40518	2.30165	17.4254	2.98808e-05	8.18952e-05	Mark1	Up
0.923861	6.18956	8.79025	0.00302845	0.00582096	Rab3gap2	Up
-6.5764	6.07286	88.6189	4.78703e-21	1.08609e-19	Slc30a10	Down
-2.89266	3.70728	79.6169	4.54532e-19	8.14004e-18	Lyplal1	Down
4.69113	3.29042	29.638	5.20733e-08	2.16517e-07	Tgfb2	Up
-1.32406	4.68007	23.7651	1.08838e-06	3.79427e-06	Gpatch2	Down
-9.65741	0.909843	38.8062	4.6803e-10	2.62827e-09	Esrrg	Down
7.50229	2.55298	73.1112	1.22547e-17	1.84173e-16	Kcnk2	Up
5.28809	5.46817	59.5146	1.21389e-14	1.23954e-13	Cenpf	Up
3.40973	4.2369	47.1525	6.56736e-12	4.71167e-11	Ptpn14	Up
1.09948	6.09441	21.078	4.40967e-06	1.39278e-05	Smyd2	Up
-4.15315	7.28781	58.0005	2.62053e-14	2.57707e-13	Prox1	Down
0.970457	4.62205	7.78117	0.00527937	0.00966184	Rps6kc1	Up
7.96776	2.24066	84.0691	4.77774e-20	9.57719e-19	Vash2	Up
1.07828	4.66451	14.0696	0.000176167	0.000421868	Flvcr1	Up
-1.56907	2.96753	19.1994	1.17753e-05	3.45331e-05	Tatdn3	Down
3.37834	3.35815	31.6564	1.84012e-08	8.20724e-08	Nsl1	Up
2.84562	5.20607	12.7294	0.000359947	0.000819814	Atf3	Up
1.31339	4.31561	11.7697	0.000602032	0.00131739	Nenf	Up
2.1151	3.67203	39.9158	2.65151e-10	1.5494e-09	Pacc1	Up
-2.16437	7.32582	97.1342	6.47838e-23	1.81035e-21	Ppp2r5a	Down
4.60112	4.99205	68.2268	1.45728e-16	1.90949e-15	Dtl	Up
-1.33816	7.78221	10.6018	0.00112979	0.00235018	Lpgat1	Down
4.58238	5.54153	52.5939	4.10154e-13	3.49945e-12	Nek2	Up
-1.51031	5.43467	15.8982	6.68407e-05	0.0001726	Slc30a1	Down
-5.19044	0.43909	55.385	9.90891e-14	9.09789e-13	Rd3	Down
10.7319	2.3431	74.3494	6.5446e-18	1.02052e-16	Kcnh1	Up
1.53312	2.41786	14.1822	0.000165935	0.000399945	Hhat	Up
3.92098	2.13703	18.4511	1.74321e-05	4.9798e-05	Sertad4	Up
9.52949	3.03721	38.8589	4.55573e-10	2.56546e-09	Syt14	Up
-0.780734	4.73023	8.85093	0.0029294	0.00565058	Utp25	Down
-4.01412	5.22089	79.467	4.90359e-19	8.74835e-18	Irf6	Down
1.99103	3.55016	11.7251	0.000616617	0.00134618	Lamb3	Up
-5.47281	8.32901	81.904	1.4286e-19	2.69885e-18	Hsd11b1	Down
-3.84573	6.44425	28.9279	7.5122e-08	3.05687e-07	G0s2	Down
4.27566	4.87685	25.1922	5.18924e-07	1.89569e-06	Cd34	Up
-3.24306	1.32359	21.5216	3.49874e-06	1.12495e-05	Cd46	Down
-0.729322	5.79	10.0262	0.00154327	0.00313406	Cr1l	Down
2.60621	4.38407	57.201	3.93469e-14	3.79278e-13	Fam171a1	Up
1.32506	6.04989	13.4311	0.000247489	0.000578815	Nmt2	Up
-1.22866	4.12902	12.3343	0.000444708	0.000997253	Dclre1c	Down
2.23513	3.23949	13.2376	0.00027439	0.00063845	Suv39h2	Up
1.18114	5.34696	19.3656	1.07936e-05	3.18393e-05	Hspa14	Up
1.73164	2.40341	12.5544	0.000395267	0.000895203	Gm45902	Up
3.90536	6.17862	120.331	5.35387e-28	2.67922e-26	Frmd4a	Up
-5.03783	8.98557	107.254	3.91522e-25	1.41671e-23	Phyh	Down
-2.38148	6.00309	35.666	2.34216e-09	1.18425e-08	Optn	Down
-2.76176	6.83224	42.389	7.48087e-11	4.70018e-10	Camk1d	Down
0.633863	5.92324	7.71837	0.00546616	0.00996621	Nudt5	Up
-4.97418	6.18772	75.5548	3.55414e-18	5.72557e-17	Dhtkd1	Down
-3.19987	4.06599	36.7076	1.3724e-09	7.15983e-09	Proser2	Down
-4.64391	6.34226	147.826	5.1792e-34	5.00609e-32	Echdc3	Down
1.47903	4.44743	14.9467	0.000110592	0.00027414	Celf2	Up
5.84153	2.9214	28.9922	7.2669e-08	2.96389e-07	Gata3	Up
-1.18603	8.31249	18.4414	1.7521e-05	5.00416e-05	Atp5c1	Down
-3.6962	9.78479	30.95	2.64766e-08	1.1557e-07	Itih2	Down
-1.71561	6.36392	7.9434	0.00482631	0.00890546	Itih5	Down
3.79557	5.75325	48.4328	3.41795e-12	2.55072e-11	Pfkfb3	Up
1.01925	6.51816	16.1375	5.89073e-05	0.000153603	Rbm17	Up
-4.55103	5.091	104.358	1.68912e-24	5.732e-23	Il15ra	Down
-1.45065	5.17831	8.39387	0.00376489	0.00710961	Ankrd16	Down
-2.93062	7.39908	60.7058	6.62737e-15	7.00856e-14	Pter	Down
4.39277	1.01332	9.69438	0.00184832	0.00370557	C1ql3	Up
10.2047	5.06868	80.4274	3.01584e-19	5.52005e-18	Cubn	Up
5.82586	9.54355	143.902	3.7323e-33	3.27144e-31	Vim	Up
1.4668	4.6229	17.0731	3.5968e-05	9.73123e-05	Hacd1	Up
1.68547	5.65316	38.3398	5.94379e-10	3.28291e-09	Stam	Up
1.45265	6.45225	23.301	1.38527e-06	4.7576e-06	Mrc1	Up
4.64431	2.12556	33.7701	6.20263e-09	2.94818e-08	Cacnb2	Up
5.2438	3.83377	39.9546	2.59931e-10	1.52269e-09	Plxdc2	Up
1.97463	4.5494	38.5427	5.35697e-10	2.9798e-09	Pip4k2a	Up
-1.49101	3.66181	14.1624	0.000167691	0.000403764	Msrb2	Down
9.30986	1.03293	18.0904	2.10665e-05	5.93987e-05	Gad2	Up
3.87991	5.37646	84.8314	3.24916e-20	6.7232e-19	Apbb1ip	Up
1.12613	6.55051	18.5079	1.692e-05	4.84429e-05	Abi1	Up
-2.04452	7.06148	54.9155	1.25827e-13	1.13679e-12	Acbd5	Down
4.70377	3.91741	62.7509	2.3458e-15	2.62313e-14	Mastl	Up
-3.2104	3.61454	25.5323	4.35047e-07	1.6013e-06	Hnmt	Down
3.65392	-0.487981	8.81834	0.00298217	0.00574218	Il1f9	Up
6.71232	7.46586	69.8863	6.28225e-17	8.70021e-16	Il1rn	Up
1.6558	4.2725	16.6433	4.51091e-05	0.000119951	Psd4	Up
8.80634	3.26826	19.6179	9.45767e-06	2.81694e-05	Cacna1b	Up
1.56528	5.66649	21.7062	3.17761e-06	1.02755e-05	Zmynd19	Up
-2.4416	7.11868	94.6704	2.24875e-22	5.93165e-21	Pnpla7	Down
-2.50539	6.97128	62.6299	2.49437e-15	2.77169e-14	Nsmf	Down
-7.69017	6.73246	74.9695	4.78041e-18	7.58843e-17	Entpd8	Down
5.3581	1.7885	10.6999	0.00107141	0.00223763	Noxa1	Up
2.1357	3.01746	11.4414	0.000718255	0.00154536	Nrarp	Up
3.18044	5.02705	36.9351	1.22129e-09	6.42373e-09	Tor4a	Up
1.28103	4.10511	12.7305	0.000359734	0.000819463	Tprn	Up
0.610135	6.43863	8.41346	0.00372453	0.00704093	Anapc2	Up
3.88457	5.68126	68.3126	1.39523e-16	1.83329e-15	Uap1l1	Up
3.88763	3.47398	17.3595	3.09343e-05	8.45689e-05	Sapcd2	Up
2.59094	5.20801	50.5348	1.17072e-12	9.33404e-12	Npdc1	Up
-2.33521	6.54696	39.1415	3.9418e-10	2.2403e-09	Abca2	Down
-4.86599	5.76113	78.7431	7.07359e-19	1.22934e-17	Paxx	Down
-7.13164	3.15018	55.8703	7.74145e-14	7.19205e-13	Ptgds	Down
-6.32484	-0.956879	24.0307	9.48131e-07	3.33459e-06	Lcn12	Down
-7.31657	7.55324	68.9557	1.00702e-16	1.35215e-15	C8g	Down
-0.896402	5.98604	12.2867	0.000456206	0.00101947	Fbxw5	Down
-1.782	7.25809	20.107	7.32276e-06	2.22568e-05	Edf1	Down
-2.38073	1.7365	13.8985	0.000192948	0.000459404	Mamdc4	Down
-1.89342	5.45351	9.61405	0.00193094	0.00386079	Fcna	Down
1.97981	5.78297	29.5696	5.39434e-08	2.23502e-07	Camsap1	Up
-1.56235	5.28612	12.5095	0.000404895	0.000915588	Nacc2	Down
-1.7402	6.14721	47.6229	5.1662e-12	3.76189e-11	Tmem250-ps	Down
1.49816	4.81366	18.8107	1.44352e-05	4.17181e-05	Qsox2	Up
2.33651	3.42506	24.8352	6.24456e-07	2.25264e-06	Gpsm1	Up
-1.99467	4.88231	14.6101	0.000132204	0.000323508	Egfl7	Down
-3.2898	7.67477	99.8449	1.64815e-23	5.01264e-22	Agpat2	Down
3.03459	2.20553	14.368	0.00015034	0.000364472	Dipk1b	Up
-0.813676	5.32304	11.8418	0.000579152	0.00127206	Surf1	Down
-4.71081	1.57271	50.3159	1.30886e-12	1.03535e-11	Adamts13	Down
-6.3311	9.17353	249.636	3.11734e-56	2.58776e-53	Sardh	Down
2.11215	1.09814	14.8485	0.000116499	0.000287418	Brd3os	Up
-2.3184	8.09693	35.6224	2.3952e-09	1.20891e-08	Rxra	Down
5.77951	8.67286	46.3266	1.00097e-11	7.01375e-11	Col5a1	Up
2.85155	3.9147	19.2731	1.13292e-05	3.33496e-05	Olfm1	Up
3.65644	4.81051	71.6143	2.61656e-17	3.79495e-16	Ralgds	Up
0.827879	4.45485	8.46949	0.00361152	0.00684472	Gtf3c5	Up
4.32438	-0.501536	17.7372	2.53624e-05	7.04971e-05	Spaca9	Up
-0.805114	4.58609	8.31781	0.00392581	0.0073809	Ttf1	Down
1.3892	6.28148	9.19444	0.00242752	0.00475992	Setx	Up
1.18083	7.21337	10.5888	0.00113773	0.00236599	Rapgef1	Up
-5.63403	-0.787711	22.9698	1.6457e-06	5.59214e-06	Gm13420	Down
5.29252	3.62569	29.114	6.82413e-08	2.79217e-07	Cercam	Up
1.26658	5.76885	16.5528	4.73153e-05	0.000125439	Odf2	Up
1.23312	8.26839	24.2869	8.30018e-07	2.94006e-06	Sptan1	Up
1.74718	8.3385	30.8029	2.85615e-08	1.24124e-07	Set	Up
3.22118	4.32273	106.667	5.26749e-25	1.86771e-23	Pkn3	Up
-0.919195	5.29841	21.0039	4.5836e-06	1.44383e-05	Zer1	Down
-3.76134	4.9813	81.1035	2.14198e-19	3.99308e-18	Endog	Down
-6.47893	7.70989	202.27	6.674e-46	1.96216e-43	Kyat1	Down
-4.89666	1.79806	36.9974	1.18284e-09	6.23543e-09	Phyhd1	Down
1.67524	6.55167	33.3244	7.79974e-09	3.64591e-08	Nup188	Up
-2.44277	5.86336	98.9108	2.64129e-23	7.78159e-22	Miga2	Down
-1.5592	6.1199	34.6561	3.93405e-09	1.93036e-08	Crat	Down
3.19764	2.21158	16.8099	4.13162e-05	0.000110658	Ier5l	Up
5.0293	-0.103963	8.88595	0.00287373	0.00555536	1700001O22Rik	Up
1.26265	5.14591	14.3208	0.000154152	0.00037333	Ntmt1	Up
1.29056	4.83142	19.1911	1.18264e-05	3.46756e-05	Asb6	Up
7.00454	1.25816	45.17	1.80649e-11	1.22918e-10	Prrx2	Up
7.22633	5.82115	82.7556	9.28534e-20	1.79993e-18	Ptges	Up
1.3587	5.7554	28.5051	9.34498e-08	3.74223e-07	Gpr107	Up
7.57407	5.19342	128.164	1.03348e-29	6.31361e-28	Ncs1	Up
-5.20944	10.2062	72.2162	1.92865e-17	2.83511e-16	Ass1	Down
1.45697	6.2898	23.2438	1.42708e-06	4.89285e-06	Fubp3	Up
1.01506	6.83682	18.3419	1.84601e-05	5.25536e-05	Abl1	Up
9.34581	3.49894	36.8098	1.30232e-09	6.80931e-09	Qrfp	Up
7.20453	2.25576	15.7583	7.19708e-05	0.000184933	Fibcd1	Up
8.24987	4.52699	67.3266	2.30057e-16	2.93542e-15	Aif1l	Up
1.15144	6.19081	14.2929	0.000156455	0.000378518	Nup214	Up
1.99774	8.2784	15.7371	7.27827e-05	0.000186713	Prrc2b	Up
-1.09306	5.49127	21.3244	3.87756e-06	1.2355e-05	Pomt1	Down
-1.13339	5.20457	16.2225	5.63211e-05	0.000147404	Uck1	Down
0.776702	6.47027	7.83242	0.00513172	0.00941605	Golga2	Up
6.41786	4.31099	52.5241	4.24997e-13	3.61516e-12	Dnm1	Up
2.81655	9.30013	9.95747	0.00160198	0.00324257	Lcn2	Up
-3.37739	6.84311	93.1523	4.84215e-22	1.229e-20	Slc25a25	Down
2.50561	5.86032	50.3606	1.27934e-12	1.01427e-11	St6galnac4	Up
-1.304	5.66712	20.1835	7.03556e-06	2.1444e-05	St6galnac6	Down
6.80983	4.62546	44.6227	2.38908e-11	1.59786e-10	Ak1	Up
-4.01049	7.35283	116.145	4.41703e-27	2.00428e-25	Fpgs	Down
3.86306	3.25068	53.416	2.69892e-13	2.34671e-12	Ptrh1	Up
3.65229	4.8564	95.1864	1.73276e-22	4.61371e-21	Stxbp1	Up
5.34555	7.42539	108.32	2.28694e-25	8.56054e-24	Fam129b	Up
-0.846484	3.98562	8.13356	0.00434534	0.00809844	Slc2a8	Down
4.16364	1.63437	46.2444	1.04387e-11	7.29261e-11	Garnl3	Up
4.0256	6.83119	75.0715	4.53975e-18	7.2308e-17	Angptl2	Up
0.974243	4.34967	10.7589	0.00103782	0.00217327	Zbtb34	Up
-0.745499	5.29609	11.1106	0.000858353	0.00182234	Zbtb43	Down
3.20589	4.4637	60.4629	7.49765e-15	7.86668e-14	Mvb12b	Up
2.44287	3.34182	40.7424	1.73681e-10	1.04032e-09	Pbx3	Up
1.09349	4.6439	14.0161	0.000181253	0.00043346	Rabepk	Up
-5.56774	5.38919	92.7999	5.7858e-22	1.45283e-20	Cutal	Down
1.5896	1.8507	8.157	0.00428952	0.00800498	Phf19	Up
2.46491	3.0342	15.6241	7.72647e-05	0.000197279	Traf1	Up
-5.57709	9.48673	102.535	4.23887e-24	1.37515e-22	Hc	Down
-6.40002	7.63923	102.599	4.10316e-24	1.33419e-22	AI182371	Down
3.01691	8.0962	46.8144	7.80395e-12	5.54528e-11	Gsn	Up
1.31386	7.54143	15.6671	7.55249e-05	0.000193151	Stom	Up
4.21846	5.65195	93.8068	3.47872e-22	8.97472e-21	Ggta1	Up
1.6958	5.86068	32.7371	1.05505e-08	4.85612e-08	Dab2ip	Up
2.61607	-0.485192	9.78013	0.00176408	0.00354827	Ttll11	Up
-1.27503	7.0389	12.0054	0.000530476	0.00117281	Ndufa8	Down
1.34633	5.11027	22.3806	2.23622e-06	7.42007e-06	Rbm18	Up
2.17807	5.92917	18.7691	1.4754e-05	4.25785e-05	Ptgs1	Up
1.51822	6.00559	17.1185	3.51179e-05	9.51399e-05	Rc3h2	Up
1.01942	5.89822	9.70053	0.00184215	0.00369424	Rabgap1	Up
-1.58592	5.91756	19.9638	7.89232e-06	2.38545e-05	Strbp	Down
-1.38635	5.33389	24.9417	5.90908e-07	2.13928e-06	Dennd1a	Down
-2.44295	1.27202	13.5769	0.000228988	0.000539209	Lhx2	Down
-1.76652	4.16865	22.0662	2.63406e-06	8.63658e-06	Nr6a1	Down
3.60638	1.6871	13.2571	0.000271547	0.00063225	Olfml2a	Up
-0.99472	5.18746	17.9696	2.24458e-05	6.29482e-05	Golga1	Down
1.08397	3.67469	9.97815	0.00158409	0.00321002	Scai	Up
-5.21409	6.49883	80.1747	3.4272e-19	6.24061e-18	Kynu	Down
2.38307	5.91831	27.2568	1.78144e-07	6.90461e-07	Zeb2	Up
1.381	5.23532	14.9137	0.000112545	0.000278297	Epc2	Up
4.53585	3.52415	20.7312	5.28466e-06	1.64448e-05	Kif5c	Up
-2.13444	4.29194	56.8852	4.62012e-14	4.41429e-13	Nmi	Down
7.51688	3.16465	31.3689	2.1337e-08	9.44206e-08	Tnfaip6	Up
-6.72179	4.76363	238.137	1.00221e-53	6.14921e-51	Neb	Down
2.07299	5.74345	34.5537	4.14661e-09	2.02762e-08	Stam2	Up
2.46603	5.55179	38.8101	4.67112e-10	2.6252e-09	Fmnl2	Up
1.04619	7.33427	9.50338	0.00205094	0.00408394	Prpf40a	Up
2.31748	1.761	13.5565	0.000231486	0.000544399	Nr4a2	Up
2.75532	3.48511	16.8515	4.04219e-05	0.000108468	Cytip	Up
2.26216	5.88528	66.7024	3.15751e-16	3.97138e-15	Acvr1	Up
-7.39653	6.04676	328.677	1.8657e-73	3.76125e-70	Upp2	Down
-2.40159	1.56633	14.2501	0.000160054	0.000386562	Ccdc148	Down
2.40407	6.16907	59.4454	1.25735e-14	1.2807e-13	Tanc1	Up
-3.14003	7.05231	91.209	1.2927e-21	3.08748e-20	Cd302	Down
3.13649	5.12567	22.2746	2.36309e-06	7.80798e-06	Ly75	Up
2.12462	6.96322	76.3746	2.34654e-18	3.88211e-17	Rbms1	Up
1.12655	6.71489	13.4412	0.000246161	0.000575899	Psmd14	Up
-5.10643	6.34863	108.636	1.94967e-25	7.34641e-24	Dpp4	Down
-2.02418	5.24725	23.7796	1.0802e-06	3.76949e-06	Ifih1	Down
-2.92959	3.88285	69.788	6.60349e-17	9.07386e-16	Gca	Down
-3.447	3.86079	91.4345	1.15348e-21	2.7778e-20	Fign	Down
-1.08525	6.44219	7.8108	0.00519348	0.00951886	Grb14	Down
3.99471	2.40066	57.088	4.16732e-14	4.00608e-13	Galnt3	Up
1.7875	4.15016	19.09	1.24694e-05	3.64325e-05	Ttc21b	Up
9.16398	3.26318	63.9806	1.25649e-15	1.4715e-14	Scn9a	Up
2.85833	1.05454	9.12493	0.00252149	0.00493377	Scn7a	Up
10.3683	2.00635	14.716	0.000124983	0.000307061	Xirp2	Up
-2.37519	3.73076	11.8348	0.000581352	0.0012761	B3galt1	Down
3.16553	4.32675	50.2877	1.32782e-12	1.04859e-11	Stk39	Up
1.09347	6.22932	8.29078	0.0039847	0.00748165	Cers6	Up
2.1716	5.04176	17.582	2.75182e-05	7.61445e-05	Spc25	Up
-6.70912	8.88093	96.3463	9.6448e-23	2.64286e-21	Abcb11	Down
3.01509	5.07666	17.972	2.24173e-05	6.28806e-05	Dhrs9	Up
-2.27241	4.8919	54.4535	1.59174e-13	1.4271e-12	Fastkd1	Down
0.913072	6.30882	14.5841	0.000134043	0.000327496	Ppig	Up
-0.91804	4.29095	9.36564	0.00221091	0.00437347	Phospho2	Down
1.27266	7.3685	23.8865	1.02186e-06	3.57918e-06	Ssb	Up
-1.31213	3.66763	20.2442	6.81602e-06	2.08244e-05	Mettl5	Down
-1.55907	4.27695	40.1584	2.3418e-10	1.38043e-09	Mettl8	Down
-1.0694	5.33834	18.1101	2.08494e-05	5.88573e-05	Dcaf17	Down
5.7629	2.03177	14.6428	0.000129932	0.000318224	Cybrd1	Up
1.19968	6.85039	30.3377	3.62993e-08	1.54807e-07	Dync1i2	Up
2.16014	5.48312	29.1947	6.54597e-08	2.68615e-07	Hat1	Up
-3.39629	6.11899	43.0219	5.41303e-11	3.4612e-10	Metap1d	Down
9.96092	1.6263	24.3605	7.98899e-07	2.83624e-06	Dlx2	Up
5.92864	7.66502	108.081	2.58066e-25	9.58376e-24	Itga6	Up
-4.12075	6.31706	45.3773	1.62507e-11	1.11217e-10	Rapgef4	Down
1.61091	5.91372	14.615	0.000131857	0.000322715	Map3k20	Up
2.24932	5.13976	22.7396	1.85506e-06	6.23448e-06	Cdca7	Up
0.954329	6.66359	8.94488	0.00278248	0.00539448	Sp3	Up
1.32989	6.57185	15.1862	9.7413e-05	0.000243826	Ola1	Up
-2.41049	5.61149	105.181	1.11488e-24	3.84673e-23	Scrn3	Down
-2.42126	4.68761	36.0901	1.884e-09	9.66099e-09	Gpr155	Down
3.02634	5.3038	69.3908	8.07644e-17	1.10334e-15	Wipf1	Up
9.29748	3.34841	31.1018	2.4484e-08	1.07471e-07	Chrna1	Up
3.76141	0.843969	13.3651	0.000256356	0.000598659	Chn1	Up
-1.18358	8.34177	14.4536	0.000143653	0.000349343	Atp5g3	Down
2.5704	4.52705	34.2613	4.81866e-09	2.33119e-08	Lnpk	Up
1.70704	6.46213	30.2568	3.7846e-08	1.60868e-07	Agps	Up
1.05373	4.68831	11.8853	0.000565793	0.00124543	Rbm45	Up
7.57859	2.72052	37.1935	1.06972e-09	5.69012e-09	Osbpl6	Up
2.5181	3.47788	38.1724	6.47627e-10	3.56308e-09	Fkbp7	Up
1.22345	5.3086	16.2297	5.61078e-05	0.000146955	Plekha3	Up
4.82012	1.69257	10.1902	0.00141191	0.0028839	Ttn	Up
-3.81162	4.50636	62.3326	2.90086e-15	3.18824e-14	Ccdc141	Down
4.15913	5.26942	140.048	2.59855e-32	2.10751e-30	Sestd1	Up
-4.04715	3.8481	61.3396	4.80332e-15	5.14297e-14	Zfp385b	Down
0.959056	5.3174	14.5148	0.000139064	0.000338765	Cwc22	Up
1.16617	5.61904	13.8753	0.000195351	0.000464653	Ube2e3	Up
-3.86476	1.98788	58.9195	1.64258e-14	1.64748e-13	Cerkl	Down
1.54243	3.34622	8.4579	0.00363462	0.00688388	Pde1a	Up
2.57217	7.01754	55.0981	1.1466e-13	1.04662e-12	Dnajc10	Up
3.97744	3.83199	29.4794	5.65149e-08	2.33677e-07	Frzb	Up
1.02549	8.05399	7.82855	0.00514273	0.00943503	Nckap1	Up
1.02696	4.15028	8.86722	0.00290336	0.00560573	Nup35	Up
1.09349	6.67842	17.507	2.86251e-05	7.88517e-05	Zc3h15	Up
2.97218	7.17007	45.6473	1.4158e-11	9.77004e-11	Itgav	Up
2.83275	3.07646	24.4854	7.48747e-07	2.66691e-06	Fam171b	Up
2.8315	4.40245	30.1328	4.03452e-08	1.7072e-07	Selenoh	Up
7.94041	1.62059	32.5325	1.17213e-08	5.36353e-08	Ypel4	Up
-2.64112	0.849398	15.7631	7.17882e-05	0.000184497	Gm19426	Down
-1.65194	9.22782	9.33726	0.00224541	0.00443736	Serping1	Down
-2.27974	6.18872	44.0232	3.24502e-11	2.13889e-10	Ube2l6	Down
-2.82183	4.03362	62.1115	3.24552e-15	3.53947e-14	Slc43a1	Down
6.84166	1.95938	23.4348	1.29223e-06	4.4543e-06	Rtn4rl2	Up
-5.8011	0.770033	43.6788	3.86934e-11	2.52096e-10	P2rx3	Down
2.02884	7.74106	24.4209	7.74248e-07	2.75219e-06	Ssrp1	Up
3.93709	1.8143	10.4366	0.0012354	0.00255479	Aplnr	Up
5.24872	1.12267	12.4037	0.00042848	0.000964233	Lrrc55	Up
-2.4862	3.18838	12.2848	0.000456661	0.00102033	Olfr1033	Down
-5.11644	1.81358	37.7651	7.97955e-10	4.32939e-09	Olfr1034	Down
1.78711	5.94203	31.2066	2.31975e-08	1.02269e-07	Nup160	Up
4.08293	-0.258898	12.7641	0.00035333	0.00080681	Agbl2	Up
-1.44976	6.66475	25.448	4.54472e-07	1.66975e-06	Ndufs3	Down
6.41382	0.847864	13.8954	0.000193273	0.000460022	Rapsn	Up
2.0531	5.46825	40.9325	1.57583e-10	9.47107e-10	Slc39a13	Up
-1.68744	4.95465	37.8687	7.56694e-10	4.11819e-09	Madd	Down
-4.64867	6.40177	172.203	2.44343e-39	4.31022e-37	Nr1h3	Down
-0.953886	6.43611	18.1712	2.01907e-05	5.71462e-05	Acp2	Down
-2.05826	3.26831	18.5898	1.62082e-05	4.65752e-05	Ddb2	Down
-1.28228	5.56765	37.991	7.10735e-10	3.8932e-09	Pacsin3	Down
-1.55517	7.204	35.7419	2.25263e-09	1.14062e-08	Arfgap2	Down
1.58374	2.80156	16.2628	5.51369e-05	0.000144544	1110051M20Rik	Up
-2.08444	4.99887	60.4418	7.5788e-15	7.94001e-14	Lrp4	Down
2.79411	6.80313	47.4903	5.52776e-12	4.00862e-11	Ckap5	Up
-4.79395	10.1411	57.073	4.19933e-14	4.03411e-13	F2	Down
2.30102	6.53283	69.8717	6.32895e-17	8.75629e-16	Arhgap1	Up
-1.96482	3.99792	42.5006	7.06611e-11	4.44531e-10	Harbi1	Down
6.26233	0.827515	14.7747	0.000121153	0.000298326	Chrm4	Up
5.99746	5.6315	20.4023	6.27554e-06	1.92816e-05	Mdk	Up
4.21815	4.4604	35.1075	3.12e-09	1.55125e-08	Creb3l1	Up
-1.92557	3.94199	8.52817	0.00349691	0.00663642	Large2	Down
-3.34124	5.70067	134.121	5.13953e-31	3.59054e-29	Pex16	Down
-3.44107	1.15322	23.8605	1.03577e-06	3.6243e-06	1700029I15Rik	Down
1.55308	2.51452	11.1997	0.000818087	0.0017442	Mapk8ip1	Up
-1.18088	5.3755	16.7216	4.32862e-05	0.000115517	Cry2	Down
6.02552	2.44989	40.8205	1.66875e-10	1.00168e-09	Chst1	Up
9.72467	1.42705	34.4285	4.42206e-09	2.15038e-08	Syt13	Up
1.18376	7.17395	14.8289	0.000117715	0.000290265	Cd82	Up
1.35844	6.32691	20.968	4.67031e-06	1.46787e-05	Ext2	Up
0.722612	7.23482	7.7219	0.0054555	0.00995037	Api5	Up
-1.81155	3.72544	34.5946	4.06036e-09	1.9882e-08	B230118H07Rik	Down
8.63541	1.02837	30.3884	3.5364e-08	1.51138e-07	Fjx1	Up
-7.15641	5.90291	58.3274	2.21935e-14	2.1994e-13	Slc1a2	Down
6.13743	8.50811	247.193	1.06263e-55	7.49792e-53	Cd44	Up
-4.66821	10.3038	163.088	2.39319e-37	3.1271e-35	Cat	Down
-0.786106	6.43661	7.9471	0.00481646	0.00888843	Nat10	Down
-1.85865	6.97589	58.3313	2.21488e-14	2.19651e-13	Fbxo3	Down
-3.1029	1.31027	23.1208	1.52135e-06	5.2009e-06	Cd59b	Down
-2.42916	4.82516	39.4062	3.44205e-10	1.97456e-09	Cd59a	Down
-2.48446	4.93283	39.1539	3.91685e-10	2.22792e-09	Depdc7	Down
8.5819	4.75793	35.7994	2.18711e-09	1.10984e-08	Prrg4	Up
0.804647	6.96552	8.11257	0.00439593	0.00817654	Eif3m	Up
6.63538	2.26229	17.5747	2.76237e-05	7.63913e-05	Wt1	Up
-5.3475	3.19028	69.8981	6.24492e-17	8.65701e-16	Them7	Down
3.70316	5.83995	54.0217	1.98292e-13	1.75552e-12	Rcn1	Up
-0.910707	4.1085	12.459	0.000415982	0.000938352	Immp1l	Down
3.80168	3.75987	31.735	1.76708e-08	7.89898e-08	Kif18a	Up
5.00397	3.22631	21.3255	3.87539e-06	1.23508e-05	Bdnf	Up
-2.31701	6.05869	65.441	5.9881e-16	7.32271e-15	Lgr4	Down
3.20744	3.89079	53.7623	2.26274e-13	1.992e-12	Ccdc34	Up
-6.29874	5.94798	83.1045	7.78297e-20	1.52335e-18	Bbox1	Down
2.8227	5.56787	51.1457	8.57582e-13	6.96329e-12	Lpcat4	Up
2.09783	4.47804	43.1748	5.00614e-11	3.21706e-10	Katnbl1	Up
15.2133	6.72349	69.1876	8.9529e-17	1.21251e-15	Grem1	Up
4.59572	5.76139	83.1957	7.43191e-20	1.46275e-18	Arhgap11a	Up
1.23797	4.70343	17.8694	2.36591e-05	6.61798e-05	Dph6	Up
2.09428	6.21134	22.8786	1.72565e-06	5.84551e-06	Spred1	Up
0.977075	5.21652	13.7576	0.000207981	0.000492455	Fam98b	Up
9.3866	8.46459	60.4861	7.41011e-15	7.78641e-14	Thbs1	Up
11.2906	3.00423	47.5825	5.27381e-12	3.83234e-11	Gpr176	Up
0.924793	5.14511	11.0202	0.000901245	0.00190766	Eif2ak4	Up
4.74954	5.80519	84.8985	3.14075e-20	6.52759e-19	Bub1b	Up
0.936307	4.62504	16.4581	4.97378e-05	0.000131541	Inafm2	Up
3.01459	5.00732	54.7395	1.37611e-13	1.23692e-12	Ccdc9b	Up
3.75671	5.67709	56.6766	5.13719e-14	4.88188e-13	Disp2	Up
4.89255	5.25338	39.7279	2.91924e-10	1.68976e-09	Knstrn	Up
-2.44722	7.6339	43.5489	4.13507e-11	2.68418e-10	Ivd	Down
1.29517	5.55468	15.1897	9.72335e-05	0.00024342	Bahd1	Up
3.77905	4.114	81.9457	1.3988e-19	2.64609e-18	Chst14	Up
5.45682	4.90206	57.0419	4.26616e-14	4.09551e-13	Knl1	Up
3.74591	4.60472	47.8648	4.56657e-12	3.35818e-11	Rad51	Up
-1.65598	6.05295	49.0834	2.45306e-12	1.86116e-11	Rmdn3	Down
-4.48111	6.12815	92.3264	7.34963e-22	1.81643e-20	Gchfr	Down
7.99353	2.19866	54.0789	1.92599e-13	1.71156e-12	Gm14137	Up
5.1548	3.79289	33.1449	8.55417e-09	3.98141e-08	Spint1	Up
5.67679	0.379228	23.8381	1.04787e-06	3.66481e-06	Rhov	Up
1.01	5.19414	9.15989	0.00247378	0.00484591	Vps18	Up
2.2929	3.093	18.2989	1.88821e-05	5.36792e-05	Chac1	Up
-2.83351	2.19118	27.8183	1.33258e-07	5.24266e-07	Exd1	Down
4.01392	3.05658	28.9402	7.46473e-08	3.03931e-07	Oip5	Up
4.74767	4.94811	69.1374	9.18388e-17	1.24022e-15	Nusap1	Up
-1.79941	4.95716	40.3182	2.15785e-10	1.27948e-09	Ndufaf1	Down
1.00209	5.85999	11.4506	0.000714718	0.00153798	Rtf1	Up
-2.92777	2.50799	20.7092	5.34582e-06	1.66241e-05	Itpka	Down
5.84512	3.39074	62.7482	2.349e-15	2.62463e-14	Tyro3	Up
-3.08133	-0.095924	25.7687	3.84888e-07	1.42411e-06	Pla2g4b	Down
3.54825	5.95686	84.0056	4.93368e-20	9.87575e-19	Ehd4	Up
-3.09095	-0.977773	9.87192	0.0016782	0.00338568	Pla2g4f	Down
-3.80938	5.12262	87.7591	7.39321e-21	1.63788e-19	Ganc	Down
1.30277	8.4424	11.5032	0.000694768	0.00149894	Zfp106	Up
-0.887354	3.87964	12.5211	0.00040239	0.000910457	Lrrc57	Down
0.840196	4.91108	9.28326	0.00231257	0.00455733	Haus2	Up
1.5892	3.9472	17.0342	3.67129e-05	9.91565e-05	Ttbk2	Up
-2.00389	4.28133	42.276	7.92604e-11	4.95579e-10	Tmem62	Down
-1.62665	3.78449	28.009	1.20755e-07	4.76936e-07	Adal	Down
-1.19174	4.4159	21.6455	3.27979e-06	1.05963e-05	Zscan29	Down
5.45957	3.63144	32.8602	9.903e-09	4.57002e-08	Map1a	Up
-1.11358	3.58179	9.07509	0.00259114	0.00505686	Ppip5k1	Down
-3.0995	2.1826	35.5571	2.47676e-09	1.2474e-08	Catsper2	Down
7.15865	-0.61319	17.5328	2.82401e-05	7.7852e-05	Frmd5	Up
2.55198	5.63852	23.827	1.05391e-06	3.68504e-06	Casc4	Up
1.06971	4.91024	8.85602	0.00292124	0.00563717	Ctdspl2	Up
-1.92471	10.1464	33.3378	7.74638e-09	3.62456e-08	B2m	Down
-5.64693	9.02027	145.091	2.05103e-33	1.87949e-31	Sord	Down
1.59122	6.59392	9.40303	0.00216628	0.00429663	Gatm	Up
11.7843	3.37021	71.0637	3.45872e-17	4.94523e-16	AA467197	Up
3.09788	6.28814	39.132	3.961e-10	2.25031e-09	Slc30a4	Up
-3.33942	6.74122	49.0299	2.52093e-12	1.90855e-11	Sqor	Down
1.19652	5.6471	25.9031	3.58997e-07	1.33672e-06	Sema6d	Up
2.81073	6.03035	66.6743	3.20281e-16	4.02476e-15	Myef2	Up
6.87475	-0.866712	25.0847	5.48664e-07	1.99813e-06	Slc12a1	Up
1.79567	5.67799	21.0588	4.45403e-06	1.40632e-05	Dut	Up
6.0883	7.07849	41.9852	9.1966e-11	5.70472e-10	Fbn1	Up
4.34556	1.66855	42.3084	7.79589e-11	4.88307e-10	Shc4	Up
2.61587	5.52466	54.9618	1.22896e-13	1.11368e-12	Eid1	Up
1.08351	7.01409	11.9593	0.000543766	0.00119994	Cops2	Up
5.15488	0.500625	20.2418	6.82459e-06	2.08415e-05	Fgf7	Up
-6.47232	9.07711	102.328	4.70546e-24	1.51261e-22	Slc27a2	Down
1.09307	4.84548	13.3286	0.000261383	0.000609994	Gabpb1	Up
-1.01019	7.45905	11.6038	0.000658184	0.00142765	Sppl2a	Down
4.48702	5.10289	73.8837	8.28587e-18	1.27793e-16	Ncaph	Up
1.348	4.32747	10.6274	0.00111425	0.0023199	Itpripl1	Up
-1.66662	7.53469	35.6582	2.35153e-09	1.18814e-08	Stard7	Down
2.72905	2.81512	10.6314	0.00111181	0.00231515	Dusp2	Up
-3.41269	1.0622	17.1597	3.43649e-05	9.3297e-05	Gpat2	Down
-3.19381	3.67779	35.607	2.41414e-09	1.2176e-08	Fahd2a	Down
-2.34552	2.85613	30.7776	2.89354e-08	1.25565e-07	Zfp661	Down
-0.966167	6.15878	13.187	0.000281903	0.000654636	Mrps5	Down
4.66241	0.712956	23.1285	1.51524e-06	5.18379e-06	Mall	Up
1.72761	3.43013	15.8804	6.74727e-05	0.000174136	Nphp1	Up
-1.39963	3.6238	8.33212	0.00389501	0.00733179	Mtln	Down
6.68264	5.40884	78.8789	6.60352e-19	1.15763e-17	Bub1	Up
2.41271	4.797	52.6919	3.90189e-13	3.34326e-12	Bcl2l11	Up
0.982717	7.58691	8.04932	0.00455207	0.00843694	Anapc1	Up
2.03549	4.46121	24.5929	7.08111e-07	2.5324e-06	Ttl	Up
2.11327	7.32065	21.4117	3.70496e-06	1.18451e-05	Slc20a1	Up
5.43449	4.95197	80.02	3.70636e-19	6.7229e-18	Ckap2l	Up
3.00828	3.27442	13.001	0.000311319	0.000718201	Il1b	Up
9.34242	1.07802	41.0446	1.48798e-10	8.98133e-10	Pdyn	Up
1.60754	6.85617	15.8079	7.0109e-05	0.000180478	Snrpb	Up
1.62255	7.24569	22.1812	2.48085e-06	8.1665e-06	Nop56	Up
-1.41832	7.77533	33.4293	7.39009e-09	3.46705e-08	Idh3b	Down
4.63415	4.60137	28.0325	1.19294e-07	4.71561e-07	Cpxm1	Up
-2.13258	4.72013	55.5421	9.14808e-14	8.43225e-13	Pced1a	Down
1.80018	6.4637	29.7922	4.80934e-08	2.00916e-07	Ptpra	Up
-2.93078	5.01325	103.127	3.14301e-24	1.03631e-22	Lzts3	Down
-1.70304	6.48566	35.0282	3.24971e-09	1.60912e-08	Ddrgk1	Down
3.40728	2.09878	27.1903	1.8438e-07	7.12867e-07	Slc4a11	Up
-1.03313	6.71426	8.27353	0.00402272	0.00755002	Atrn	Down
3.97797	-0.234841	17.1426	3.46765e-05	9.40344e-05	Gfra4	Up
-4.16051	1.08843	24.6411	6.90612e-07	2.47547e-06	Adam33	Down
1.899	4.13477	35.0948	3.14032e-09	1.55988e-08	1700037H04Rik	Up
3.55362	4.35635	85.1957	2.70242e-20	5.66666e-19	Cdc25b	Up
-1.36747	4.64547	29.621	5.25321e-08	2.18168e-07	Ap5s1	Down
-1.82943	6.53019	27.0444	1.98832e-07	7.64973e-07	Mavs	Down
1.72579	4.71439	19.2341	1.15628e-05	3.39593e-05	Rnf24	Up
3.57518	5.05198	59.5253	1.20732e-14	1.23372e-13	Smox	Up
8.79338	0.60935	36.1074	1.8674e-09	9.5828e-09	Adra1d	Up
2.6858	6.59064	23.0835	1.55114e-06	5.29631e-06	Prnp	Up
1.9171	6.68711	26.1629	3.13792e-07	1.17616e-06	Pcna	Up
10.9955	2.58836	67.0523	2.64398e-16	3.35841e-15	Prokr2	Up
-1.44437	5.33859	15.1545	9.90615e-05	0.000247777	Gpcpd1	Down
-2.0022	2.14827	30.6986	3.01386e-08	1.30505e-07	Shld1	Down
1.2402	5.45384	10.3478	0.00129629	0.00267093	Trmt6	Up
-2.20337	5.88417	65.2597	6.56513e-16	7.98682e-15	Crls1	Down
2.60194	2.8553	10.8145	0.0010071	0.00211271	Fermt1	Up
-4.5858	6.95021	52.3425	4.66183e-13	3.94411e-12	Hao1	Down
1.42328	3.09731	11.6967	0.000626121	0.0013644	Plcb4	Up
9.87368	1.55724	20.8604	4.93995e-06	1.54456e-05	Snap25	Up
-1.41939	3.74027	16.5269	4.79646e-05	0.000127065	Mkks	Down
5.86966	7.64763	108.892	1.71401e-25	6.50217e-24	Jag1	Up
2.68329	5.17909	30.6434	3.10077e-08	1.34022e-07	Btbd3	Up
11.6493	3.23315	48.1061	4.03778e-12	2.988e-11	Ism1	Up
1.42156	5.58483	19.1486	1.20923e-05	3.53966e-05	Esf1	Up
-1.69163	2.38061	14.8074	0.00011907	0.000293403	Macrod2	Down
9.31211	5.42642	123.537	1.06397e-28	5.7528e-27	Flrt3	Up
1.5107	5.25807	20.5107	5.93003e-06	1.82957e-05	Snrpb2	Up
7.16542	1.44776	44.3982	2.67938e-11	1.78271e-10	Bfsp1	Up
1.24932	7.60109	10.4664	0.00121566	0.00251694	Dstn	Up
1.30846	7.59362	30.8259	2.82249e-08	1.22708e-07	Snx5	Up
-1.95654	-0.329611	11.8641	0.000572255	0.00125828	Dzank1	Down
-0.922875	4.51027	9.66157	0.00188163	0.00376593	Rbbp9	Down
-1.28931	3.56984	10.0438	0.00152865	0.00310617	Smim26	Down
-1.24259	4.77357	19.9394	7.99368e-06	2.41246e-05	Dtd1	Down
3.598	3.64805	19.5104	1.00054e-05	2.96381e-05	Slc24a3	Up
2.22713	5.91295	42.1336	8.52467e-11	5.30892e-10	Rin2	Up
1.06353	4.96309	14.3097	0.000155068	0.000375418	Crnkl1	Up
1.6122	7.01199	12.8795	0.000332192	0.000762631	Xrn2	Up
-2.58421	4.9305	7.92811	0.00486727	0.00897164	Foxa2	Down
5.10607	6.11271	30.6268	3.12743e-08	1.34964e-07	Thbd	Up
3.39211	5.81967	26.7548	2.30976e-07	8.82863e-07	Cd93	Up
0.99219	4.01138	8.78263	0.00304112	0.00584452	Nxt1	Up
-1.09328	5.87207	14.1258	0.000170982	0.000411265	Gzf1	Down
8.28009	0.178211	30.6073	3.15905e-08	1.36249e-07	Syndig1	Up
-0.731708	5.14945	9.90749	0.00164608	0.00332657	Entpd6	Down
2.56044	6.48723	45.1711	1.80553e-11	1.22912e-10	Pygb	Up
0.835433	5.86388	11.7542	0.000607062	0.00132737	Abhd12	Up
3.20491	2.84834	27.4461	1.61535e-07	6.29196e-07	Ninl	Up
1.99765	7.94497	52.9679	3.3904e-13	2.92453e-12	Fkbp1a	Up
3.60229	0.860267	17.1512	3.45193e-05	9.36259e-05	Sdcbp2	Up
5.4242	0.8909	28.3149	1.03097e-07	4.10641e-07	Angpt4	Up
1.25058	3.27254	8.76457	0.00307138	0.00589545	Fam110a	Up
2.5262	1.43952	16.2395	5.58178e-05	0.000146222	Slc52a3	Up
0.976158	6.30638	14.8715	0.000115091	0.000284292	Tbc1d20	Up
-0.745865	6.57653	10.568	0.00115061	0.00239104	Rbck1	Down
1.71373	5.12758	12.1172	0.000499582	0.00110859	Trib3	Up
1.51774	4.79961	17.9787	2.23389e-05	6.26856e-05	Sox12	Up
2.85055	0.386149	9.95764	0.00160183	0.00324257	Cox4i2	Up
1.65439	6.4744	33.2811	7.97531e-09	3.72222e-08	Bcl2l1	Up
6.4719	6.19958	100.389	1.2519e-23	3.83228e-22	Tpx2	Up
2.05454	1.55112	12.7025	0.000365175	0.00083065	Foxs1	Up
-3.07999	2.35947	25.7286	3.9295e-07	1.45241e-06	Ccm2l	Down
3.32902	1.22124	27.2881	1.75291e-07	6.80336e-07	Tspyl3	Up
1.71508	5.54619	20.9402	4.73848e-06	1.48533e-05	Plagl2	Up
2.0287	5.36959	14.3414	0.000152476	0.000369461	Kif3b	Up
1.01726	6.40585	11.4353	0.000720623	0.00155022	Asxl1	Up
3.03885	4.68411	82.7484	9.31932e-20	1.80404e-18	Nol4l	Up
-3.26898	4.39058	84.9336	3.08554e-20	6.4223e-19	Dnmt3b	Down
2.3472	7.18908	61.8436	3.71851e-15	4.03039e-14	Mapre1	Up
3.95192	-0.984461	11.8367	0.00058074	0.00127495	Efcab8	Up
9.52672	1.21922	13.1739	0.000283878	0.000658788	Bpifb4	Up
-1.36628	3.9112	18.2454	1.94198e-05	5.51082e-05	Cdk5rap1	Down
1.28094	5.23927	14.5904	0.000133595	0.000326628	Cbfa2t2	Up
3.34984	5.0575	62.3878	2.82059e-15	3.11068e-14	E2f1	Up
-3.6376	7.01215	114.492	1.01678e-26	4.42866e-25	Pxmp4	Down
-1.05519	2.46305	8.40204	0.00374801	0.00708342	Zfp341	Down
1.39629	6.77799	28.1792	1.10589e-07	4.39614e-07	Chmp4b	Up
1.23996	7.12387	19.9952	7.76366e-06	2.34806e-05	Raly	Up
1.31384	7.32423	18.5141	1.68648e-05	4.82947e-05	Eif2s2	Up
-3.33534	8.89407	92.5378	6.60515e-22	1.64105e-20	Ahcy	Down
-1.48905	7.33512	24.0035	9.61599e-07	3.37901e-06	Trp53inp2	Down
-5.65394	7.16858	216.205	6.08515e-49	2.32091e-46	Acss2	Down
-1.22879	6.35682	24.5118	7.38547e-07	2.63391e-06	Edem2	Down
4.07522	3.62469	48.3975	3.48009e-12	2.59298e-11	Procr	Up
6.33738	-0.501177	12.833	0.000340565	0.000780458	Mmp24	Up
1.4011	6.85045	22.6946	1.899e-06	6.37003e-06	Eif6	Up
-0.699501	5.84563	7.88918	0.00497315	0.00914412	Uqcc1	Down
1.43099	6.14133	16.7838	4.18897e-05	0.000112023	Cep250	Up
-4.6923	1.64842	41.1654	1.39878e-10	8.46832e-10	6430550D23Rik	Down
1.31055	4.29508	16.4258	5.05911e-05	0.000133547	Rbm12	Up
-1.29561	6.04865	34.0839	5.27856e-09	2.54149e-08	Nfs1	Down
-1.59945	5.54972	10.6993	0.00107175	0.00223803	Romo1	Down
1.4337	5.14887	19.0741	1.25737e-05	3.66914e-05	Phf20	Up
4.59229	6.00917	60.1986	8.57553e-15	8.92462e-14	Epb41l1	Up
1.33464	5.99406	20.599	5.66265e-06	1.75129e-05	Dlgap4	Up
2.6992	3.88882	15.9785	6.40664e-05	0.000165952	Myl9	Up
3.34276	4.21669	47.1919	6.43659e-12	4.63198e-11	Tgif2	Up
3.49813	3.72879	46.844	7.68692e-12	5.47039e-11	Dsn1	Up
4.20634	4.98263	56.9883	4.38409e-14	4.20301e-13	Soga1	Up
2.14264	4.27704	26.7927	2.26493e-07	8.66197e-07	Rbl1	Up
1.1069	8.50966	12.3728	0.000435636	0.00097862	Rpn2	Up
1.6882	4.591	36.8911	1.24917e-09	6.55326e-09	Manbal	Up
5.62155	6.35242	128.496	8.74025e-30	5.45763e-28	Src	Up
0.741396	5.83283	10.6263	0.00111491	0.00232094	Blcap	Up
5.12638	-0.67793	8.38832	0.00377641	0.00713041	Nnat	Up
2.26273	2.24624	8.12804	0.00435859	0.00811457	D630003M21Rik	Up
-2.75677	7.00135	36.7623	1.33443e-09	6.97204e-09	Lbp	Down
-4.08104	2.54308	14.0754	0.000175622	0.000420802	Snhg11	Down
-1.20314	3.57017	14.9295	0.000111604	0.000276449	Actr5	Down
-2.2739	2.39717	12.5873	0.000388366	0.000880705	Ppp1r16b	Down
5.50377	3.98571	55.3051	1.03199e-13	9.46911e-13	Fam83d	Up
-4.84285	-0.958852	36.673	1.39701e-09	7.28284e-09	Gm826	Down
-2.71084	6.10923	55.5994	8.88524e-14	8.21143e-13	Zhx3	Down
-4.99472	5.98169	69.3785	8.12699e-17	1.10917e-15	Sgk2	Down
2.77454	5.11377	22.9731	1.64281e-06	5.58418e-06	Mybl2	Up
5.88992	2.54122	24.0426	9.42292e-07	3.31665e-06	Jph2	Up
-1.26677	5.40601	13.7792	0.000205605	0.000487266	Fitm2	Down
-4.64333	9.19548	46.805	7.84126e-12	5.56899e-11	Hnf4a	Down
1.3184	1.96871	8.04657	0.00455898	0.00844752	Ada	Up
5.56333	2.98284	24.5763	7.14258e-07	2.5518e-06	Ccn5	Up
-3.53746	1.95159	11.3161	0.000768374	0.00164517	Rims4	Down
1.05153	8.00408	14.5573	0.000135961	0.00033155	Ywhab	Up
4.23602	0.0564901	18.3829	1.80674e-05	5.14982e-05	Pabpc1l	Up
1.05877	5.67458	9.38505	0.00218762	0.00433348	Tomm34	Up
4.31927	5.17615	17.8107	2.44009e-05	6.81063e-05	Slpi	Up
3.26854	5.17051	11.723	0.000617329	0.00134748	Wfdc2	Up
5.05135	5.97523	32.4424	1.2278e-08	5.60735e-08	Ube2c	Up
-1.5394	4.03507	20.9231	4.78092e-06	1.49796e-05	Acot8	Down
-3.82266	6.68429	28.0706	1.16967e-07	4.62882e-07	Pltp	Down
10.0471	8.76322	27.3505	1.69722e-07	6.59087e-07	Mmp9	Up
2.78086	6.27168	78.5128	7.94804e-19	1.37792e-17	Elmo2	Up
3.09089	4.0385	63.5903	1.53178e-15	1.76606e-14	Zfp334	Up
2.47391	4.55523	20.2138	6.92513e-06	2.11211e-05	Ocstamp	Up
-2.6012	4.55865	22.376	2.2416e-06	7.43441e-06	Slc13a3	Down
4.10425	1.64964	32.5825	1.14239e-08	5.23251e-08	Slc2a10	Up
4.52222	1.53413	11.9717	0.000540157	0.00119272	Eya2	Up
2.27422	5.77034	13.7487	0.000208964	0.000494533	Sulf2	Up
1.32563	7.12962	12.3058	0.000451555	0.0010102	Cse1l	Up
1.08857	6.53945	18.037	2.16656e-05	6.08932e-05	Ddx27	Up
-1.45747	5.81325	15.4087	8.65874e-05	0.000219218	Znfx1	Down
3.6502	3.70754	12.074	0.000511297	0.0011329	Ptgis	Up
1.64744	7.18455	18.2422	1.94523e-05	5.51892e-05	B4galt5	Up
-0.807988	5.94924	14.3083	0.000155179	0.000375559	Slc9a8	Down
-0.623194	6.40812	9.54948	0.00200006	0.00398713	Rnf114	Down
4.62941	4.15768	37.1688	1.08331e-09	5.7534e-09	Snai1	Up
1.592	4.8248	11.0238	0.000899509	0.00190427	Tmem189	Up
1.56419	6.32764	36.4633	1.55569e-09	8.05352e-09	Ptpn1	Up
-1.52832	1.86586	7.73655	0.00541141	0.00988171	Ripor3	Down
-2.19047	2.86007	22.7212	1.87287e-06	6.28985e-06	Dpm1	Down
2.55555	3.414	33.5799	6.83963e-09	3.22489e-08	Nfatc2	Up
-1.26691	6.02707	12.6158	0.00038249	0.000868077	Atp9a	Down
1.2764	5.42899	23.9624	9.82343e-07	3.44589e-06	Zfp217	Up
1.76972	4.67731	16.4662	4.95244e-05	0.000131025	Pfdn4	Up
5.72699	5.77919	70.8839	3.78879e-17	5.38986e-16	Aurka	Up
5.53444	0.563143	20.6609	5.48242e-06	1.70114e-05	Cass4	Up
5.41889	5.05189	23.6645	1.14676e-06	3.98302e-06	Bmp7	Up
1.06756	6.17402	15.9848	6.38528e-05	0.000165442	Rae1	Up
2.41788	5.51304	25.628	4.13992e-07	1.52699e-06	Rbm38	Up
-4.50372	9.08034	22.7236	1.87052e-06	6.28345e-06	Pck1	Down
-2.44153	4.34073	11.5975	0.000660401	0.00143202	Zbp1	Down
5.61869	6.46908	70.641	4.28528e-17	6.07168e-16	Pmepa1	Up
0.945329	6.08369	11.3172	0.000767912	0.00164468	Rab22a	Up
-1.27266	6.21675	12.9518	0.00031961	0.00073542	Stx16	Down
-0.859384	6.68965	8.36726	0.00382041	0.00720193	Npepl1	Down
-2.07716	7.13803	27.2081	1.8269e-07	7.06529e-07	Atp5e	Down
1.02261	6.02519	14.407	0.000147256	0.000357489	Prelid3b	Up
-3.1465	-0.359641	20.1093	7.31396e-06	2.22349e-05	Zfp831	Down
-2.51562	-0.501472	12.8103	0.000344708	0.00078931	2210418O10Rik	Down
-1.80607	-0.245264	7.91306	0.00490792	0.00904112	Gm14296	Down
-2.96492	2.77357	40.815	1.67341e-10	1.00362e-09	Zfp970	Down
-2.02237	2.04969	18.1456	2.04645e-05	5.78864e-05	Gm14403	Down
-1.38344	1.90368	14.1151	0.000171957	0.000413259	Zfp971	Down
-1.85262	2.16927	26.3332	2.87305e-07	1.08181e-06	Zfp931	Down
2.3054	0.753776	9.24208	0.00236516	0.00464729	Ppp1r3d	Up
3.13493	2.01627	15.6973	7.43287e-05	0.000190299	Fam217b	Up
1.23671	5.86936	30.5364	3.27662e-08	1.40932e-07	Lsm14b	Up
-2.28305	4.40672	91.7238	9.96606e-22	2.41651e-20	Mtg2	Down
2.7026	6.3665	35.6708	2.33641e-09	1.18219e-08	Lama5	Up
-1.37859	5.50618	22.3688	2.24997e-06	7.45516e-06	Cables2	Down
4.23989	2.02943	43.5973	4.03399e-11	2.62098e-10	Slco4a1	Up
7.68379	-0.309231	11.8404	0.000579605	0.00127286	Tcfl5	Up
-1.65194	4.15449	12.7438	0.000357197	0.000814603	Slc17a9	Down
-3.79308	2.42372	23.2362	1.43277e-06	4.90996e-06	Col20a1	Down
-6.53237	5.6362	30.1963	3.90444e-08	1.65613e-07	Chrna4	Down
-2.34622	5.62654	41.7718	1.02571e-10	6.31811e-10	Ppdpf	Down
-7.09776	0.351584	63.9584	1.27077e-15	1.48699e-14	Ptk6	Down
-4.3618	-0.229419	21.036	4.50728e-06	1.42074e-05	Srms	Down
-3.83786	7.90487	204.218	2.50865e-46	7.86712e-44	Helz2	Down
-1.18084	4.63014	25.0412	5.61175e-07	2.04211e-06	Zgpat	Down
-2.1748	3.09914	32.0467	1.50511e-08	6.78134e-08	Zbtb46	Down
-1.0681	5.01447	9.56298	0.00198541	0.00396127	Uckl1	Down
2.15899	4.19106	27.4175	1.6394e-07	6.38036e-07	Rgs19	Up
-1.75979	5.30688	69.1555	9.09971e-17	1.23003e-15	Pcmtd2	Down
4.64679	4.13278	57.4394	3.48561e-14	3.38068e-13	Shroom4	Up
7.28059	-0.521209	16.0925	6.03235e-05	0.000156993	Dgkk	Up
3.64108	6.06028	52.1599	5.11613e-13	4.29499e-12	Clcn5	Up
1.75611	1.6705	13.0301	0.000306518	0.000707836	Usp27x	Up
-2.67517	0.0253841	20.4303	6.18419e-06	1.90092e-05	Syp	Down
-1.16804	3.37683	8.35612	0.00384391	0.00724139	Prickle3	Down
5.62301	6.32472	166.935	3.45563e-38	5.02741e-36	Plp2	Up
-6.34995	3.07325	81.7407	1.55164e-19	2.91569e-18	Magix	Down
-1.4104	3.63201	13.1878	0.000281775	0.000654444	Wdr45	Down
1.87623	3.07082	8.1263	0.00436277	0.00812127	Praf2	Up
2.58466	4.0329	30.4066	3.50336e-08	1.49941e-07	Ccdc120	Up
0.841501	5.96861	12.7825	0.000349885	0.000799996	Tfe3	Up
-1.39972	5.50122	22.2302	2.41835e-06	7.9719e-06	Gripap1	Down
2.86804	2.12346	26.6699	2.41348e-07	9.20016e-07	Kcnd1	Up
-0.910789	5.36126	11.5034	0.000694693	0.00149894	Timm17b	Down
2.9072	6.08101	30.4727	3.38598e-08	1.45281e-07	Suv39h1	Up
-1.17918	5.439	26.5133	2.61735e-07	9.92104e-07	Wdr13	Down
2.16315	7.40934	35.4377	2.63336e-09	1.32108e-08	Rbm3	Up
-3.38928	7.37937	121.569	2.86896e-28	1.49951e-26	Ebp	Down
3.25339	1.44534	15.8531	6.84546e-05	0.000176412	B630019K06Rik	Up
5.08751	0.420691	35.231	2.92827e-09	1.4602e-08	Lancl3	Up
-2.39212	3.51045	20.8696	4.91648e-06	1.53839e-05	Xk	Down
5.44888	2.12972	24.4617	7.58017e-07	2.69789e-06	Srpx	Up
-7.38293	8.04851	52.2207	4.95997e-13	4.18131e-12	Otc	Down
1.36919	6.30337	8.77124	0.00306018	0.00587634	Tspan7	Up
-1.66307	5.91327	22.7525	1.84262e-06	6.19711e-06	Mid1ip1	Down
2.1166	6.75001	25.2679	4.98944e-07	1.82459e-06	Atp6ap2	Up
1.68333	4.86141	46.3108	1.00908e-11	7.06355e-11	1810030O07Rik	Up
1.85288	5.67331	23.9598	9.83686e-07	3.44975e-06	Cask	Up
-5.47445	7.34651	86.6592	1.28927e-20	2.79052e-19	Maob	Down
9.56163	1.26109	32.0058	1.53709e-08	6.91029e-08	Ndp	Up
1.34388	4.45936	21.9751	2.76211e-06	9.02706e-06	Fundc1	Up
1.44061	4.91107	13.4645	0.000243114	0.000569526	Rp2	Up
1.38989	4.70664	15.559	7.99705e-05	0.000203782	Jade3	Up
-7.80492	8.95996	65.4813	5.86694e-16	7.18077e-15	Rgn	Down
-1.82007	6.68864	39.7526	2.88261e-10	1.6713e-09	Ndufb11	Down
-1.15009	6.01337	17.475	2.91107e-05	8.00644e-05	Rbm10	Down
1.15282	8.70369	10.0008	0.00156472	0.00317489	Uba1	Up
2.55213	3.32395	39.5743	3.15816e-10	1.82356e-09	Usp11	Up
-1.44438	6.79786	33.3476	7.7072e-09	3.60983e-08	Araf	Down
3.51292	2.0804	25.8019	3.78311e-07	1.40147e-06	Syn1	Up
11.2313	7.18144	93.1698	4.79957e-22	1.22039e-20	Timp1	Up
1.73552	4.50578	16.2725	5.48543e-05	0.000143885	Elk1	Up
-1.23954	3.9833	16.2237	5.62845e-05	0.000147363	Uxt	Down
-1.82911	3.28818	10.686	0.00107948	0.00225217	Zfp182	Down
1.42021	3.26552	11.3518	0.000753757	0.00161632	Wdr44	Up
3.87466	3.81124	73.9249	8.11449e-18	1.25286e-16	Dock11	Up
-3.27807	9.20322	103.764	2.27958e-24	7.62309e-23	Pgrmc1	Down
-1.95807	3.37799	26.4378	2.72157e-07	1.02884e-06	Akap17b	Down
-0.913223	8.93812	8.89507	0.00285942	0.00552996	Slc25a5	Down
2.85902	4.57908	35.2681	2.87299e-09	1.43365e-08	Septin6	Up
-2.0265	6.01835	33.6015	6.76402e-09	3.19457e-08	Ndufa1	Down
2.51465	0.385012	10.0808	0.00149825	0.00304922	Tmem255a	Up
1.37457	5.95366	9.3216	0.00226468	0.00447043	Cul4b	Up
-2.50059	1.70693	16.3742	5.19877e-05	0.000136952	Dcaf12l1	Down
3.18421	0.777967	14.2316	0.000161634	0.000389977	Smarca1	Up
8.79705	4.17469	73.7312	8.95145e-18	1.37308e-16	Apln	Up
-0.9602	6.92178	8.27161	0.00402698	0.00755701	Zdhhc9	Down
3.26419	5.15243	49.1507	2.37039e-12	1.80329e-11	Elf4	Up
-1.71961	6.99741	22.905	1.7021e-06	5.77126e-06	Aifm1	Down
1.57898	2.14166	9.40925	0.00215893	0.00428386	Slc25a14	Up
3.67366	3.14735	36.91	1.23713e-09	6.49974e-09	Rbmx2	Up
6.2333	-0.380899	7.77478	0.00529807	0.00968978	Arhgap36	Up
3.11837	3.64171	14.7492	0.000122799	0.000301906	Stk26	Up
2.75841	2.98114	9.87491	0.00167548	0.00338067	Mbnl3	Up
12.5029	4.12228	37.7391	8.08692e-10	4.38427e-09	Hs6st2	Up
-1.48172	6.22262	18.8157	1.43975e-05	4.16177e-05	Gpc4	Down
3.81843	6.02727	29.9176	4.50803e-08	1.89281e-07	Gpc3	Up
2.07625	1.80276	16.2968	5.41546e-05	0.000142235	Zfp449	Up
-1.37685	5.60067	20.2905	6.65317e-06	2.03621e-05	Rbmx	Down
9.48235	1.24865	29.0786	6.94994e-08	2.83945e-07	Fgf13	Up
-4.8743	6.96321	69.0831	9.43998e-17	1.27237e-15	F9	Down
-3.4339	6.82413	95.3547	1.59158e-22	4.27816e-21	Atp11c	Down
-4.08309	-0.434905	19.6811	9.15025e-06	2.73056e-05	Fmr1nb	Down
8.54383	3.05496	38.038	6.93807e-10	3.80825e-09	Aff2	Up
-1.18948	4.21268	10.3824	0.00127221	0.00262438	Mtm1	Down
-1.25302	5.43332	19.0876	1.24851e-05	3.64706e-05	Mtmr1	Down
1.60838	4.4796	10.1304	0.00145842	0.00297417	Hmgb3	Up
11.9301	3.48621	21.7962	3.03203e-06	9.8273e-06	Gpr50	Up
6.67977	2.41768	33.0325	9.063e-09	4.20299e-08	Gabre	Up
1.58928	2.25822	8.20012	0.00418877	0.00782939	Gabra3	Up
-1.99184	6.66488	20.7921	5.11944e-06	1.59623e-05	Nsdhl	Down
-4.71388	0.893977	21.1769	4.18775e-06	1.32595e-05	Xlr3a	Down
3.06313	9.44114	25.3914	4.67996e-07	1.71676e-06	Bgn	Up
9.4925	6.69411	114.778	8.80253e-27	3.8578e-25	Dusp9	Up
3.54139	1.52363	20.6623	5.4784e-06	1.70027e-05	Pnck	Up
5.01273	6.49992	127.029	1.83102e-29	1.07664e-27	Slc6a8	Up
-1.20584	4.7755	15.195	9.69591e-05	0.000242819	Abcd1	Down
-0.796937	7.02164	8.87115	0.00289713	0.00559445	Idh3g	Down
4.5214	1.13391	30.5474	3.25813e-08	1.40265e-07	Pdzd4	Up
4.70651	3.83131	15.3065	9.14024e-05	0.000230129	L1cam	Up
-2.23822	3.83768	17.3022	3.18821e-05	8.69914e-05	Arhgap4	Down
2.171	4.28775	12.9726	0.000316079	0.000728126	Renbp	Up
0.766861	5.60852	9.14822	0.0024896	0.00487488	Mecp2	Up
4.87514	9.30986	127.545	1.4114e-29	8.4756e-28	Flna	Up
1.44919	5.10955	29.3434	6.0623e-08	2.49493e-07	Emd	Up
-2.08387	5.48022	38.9733	4.29645e-10	2.43012e-09	Taz	Down
1.70251	7.51052	36.3499	1.64891e-09	8.52358e-09	Atp6ap1	Up
3.5949	4.25323	58.1834	2.38789e-14	2.3565e-13	Plxna3	Up
-0.759011	5.953	10.4999	0.00119379	0.00247492	Ubl4a	Down
1.17349	3.46351	11.4328	0.000721577	0.00155156	Slc10a3	Up
-0.774426	4.75261	12.6609	0.000373378	0.000848351	Fam3a	Down
-1.39717	6.49331	36.9709	1.19908e-09	6.31629e-09	Ikbkg	Down
3.03602	6.64948	53.8272	2.18926e-13	1.93093e-12	G6pdx	Up
1.82392	6.47001	10.4214	0.00124564	0.00257522	Dkc1	Up
-3.76507	3.21336	37.4853	9.21029e-10	4.94392e-09	F8	Down
2.77487	5.11244	85.4505	2.37575e-20	5.01895e-19	Fundc2	Up
-2.7714	1.86607	19.0728	1.25825e-05	3.67096e-05	Cmc4	Down
-2.40017	2.28669	38.5743	5.27097e-10	2.93428e-09	Mtcp1	Down
2.0782	5.47781	32.6821	1.08534e-08	4.98577e-08	Vbp1	Up
2.63131	4.34382	17.6827	2.60984e-05	7.24575e-05	Prkx	Up
-1.76491	5.64897	36.5873	1.45982e-09	7.59061e-09	Dmd	Down
1.06943	4.79462	7.92686	0.00487062	0.00897664	Tab3	Up
-2.35716	7.12865	44.214	2.94372e-11	1.94757e-10	Gk	Down
2.40255	4.81738	19.5741	9.67726e-06	2.87744e-05	Pola1	Up
4.73539	3.4597	39.9567	2.59653e-10	1.52169e-09	Pcyt1b	Up
5.24556	3.1036	54.8445	1.30453e-13	1.17684e-12	Pdk3	Up
0.928192	5.77084	9.77146	0.00177242	0.00356228	Zfx	Up
-1.14839	4.38574	11.5164	0.000689851	0.00148947	Apoo	Down
1.62964	8.02941	23.8672	1.03217e-06	3.6135e-06	Maged1	Up
1.50084	2.21191	8.36153	0.00383248	0.00722371	Zxdb	Up
2.67217	2.04087	11.0913	0.000867342	0.00184031	Spin4	Up
2.53724	-0.151911	8.47585	0.00359893	0.00682269	Zc3h12b	Up
4.06548	8.68794	169.886	7.8364e-39	1.2859e-36	Msn	Up
3.70867	3.24606	11.762	0.000604507	0.0013224	Eda2r	Up
-2.0149	4.0495	29.8978	4.55422e-08	1.91107e-07	Stard8	Down
-2.82673	0.051338	21.5596	3.43e-06	1.10512e-05	Awat2	Down
-10.1235	2.72942	84.5036	3.83514e-20	7.78727e-19	P2ry4	Down
6.64383	4.93435	70.19	5.38581e-17	7.49551e-16	Kif4	Up
1.20461	5.43199	11.8067	0.00059018	0.00129407	Dlg3	Up
4.47598	2.54076	16.189	5.73265e-05	0.00014973	Slc7a3	Up
1.95843	5.6346	17.6332	2.67866e-05	7.42804e-05	Snx12	Up
-1.14848	5.68514	12.0177	0.000526986	0.00116528	Foxo4	Down
-5.71863	8.84231	78.8256	6.78406e-19	1.18341e-17	Gjb1	Down
-1.02362	5.48519	10.3773	0.00127577	0.0026302	Zmym3	Down
1.4057	7.91657	18.2184	1.96964e-05	5.58257e-05	Nono	Up
-1.02446	7.57647	10.6964	0.00107343	0.00224087	Ogt	Down
4.30397	4.16964	44.0123	3.2632e-11	2.14887e-10	Ercc6l	Up
1.20931	9.0301	15.3663	8.8555e-05	0.000223603	Rps4x	Up
4.46062	-0.120456	8.56563	0.00342569	0.00650825	Cited1	Up
-2.63289	6.80008	34.173	5.04228e-09	2.43188e-08	Slc16a2	Down
1.56086	7.08081	22.3523	2.26942e-06	7.51432e-06	Rlim	Up
7.39328	0.9228	13.7018	0.000214247	0.00050678	Nexmif	Up
-1.47116	6.32332	14.6456	0.000129734	0.000317793	Abcb7	Down
2.59054	3.59096	7.84807	0.00508751	0.00934254	Uprt	Up
2.6417	0.488289	16.9857	3.76621e-05	0.000101487	Zdhhc15	Up
1.74759	5.50333	28.3181	1.02929e-07	4.10206e-07	Pbdc1	Up
2.69942	3.10257	38.6121	5.16962e-10	2.88013e-09	Magee1	Up
-1.61463	7.59095	20.0559	7.52128e-06	2.28013e-05	Cox7b	Down
3.10349	4.79949	12.4993	0.000407099	0.000920228	Atp7a	Up
3.53907	3.4934	32.5984	1.1331e-08	5.19336e-08	Tlr13	Up
2.25886	8.77103	16.6488	4.49796e-05	0.000119652	Pgk1	Up
1.56696	2.03769	8.11425	0.00439185	0.00817003	Taf9b	Up
4.83926	0.223831	10.33	0.00130882	0.0026944	Fndc3c1	Up
2.40249	1.63923	12.3802	0.0004339	0.000975187	Cysltr1	Up
3.11154	0.351995	10.6826	0.00108149	0.00225602	Lpar4	Up
-2.33157	-0.568751	10.2128	0.00139467	0.00285324	Gpr174	Down
2.86311	2.71197	10.7087	0.00106635	0.00222904	Itm2a	Up
-1.63182	5.85912	24.3221	8.14965e-07	2.88965e-06	Hmgn5	Down
7.45593	4.02154	49.3304	2.16284e-12	1.6588e-11	Rps6ka6	Up
4.81433	1.38238	25.0115	5.69902e-07	2.07013e-06	Hdx	Up
-1.04597	4.71685	10.3162	0.00131869	0.00271273	Apool	Down
-2.68596	0.510742	17.834	2.41035e-05	6.73296e-05	Nap1l3	Down
9.0684	3.2583	28.4029	9.85178e-08	3.9318e-07	Pcdh19	Up
3.76502	2.01005	36.351	1.64791e-09	8.52156e-09	Tspan6	Up
3.76766	3.49016	23.2996	1.38626e-06	4.75982e-06	Srpx2	Up
-1.74211	2.37824	9.07028	0.00259797	0.00506948	Sytl4	Down
1.16578	6.16529	13.1942	0.000280815	0.000652752	Cstf2	Up
-1.38578	5.25435	21.3779	3.77095e-06	1.20452e-05	Trmt2b	Down
6.40557	4.0125	71.7394	2.45585e-17	3.57657e-16	Cenpi	Up
3.568	0.3191	14.5686	0.000135149	0.000329856	Drp2	Up
2.90156	5.07505	30.4756	3.38095e-08	1.4511e-07	Gla	Up
3.05923	3.82397	32.1402	1.43442e-08	6.47761e-08	Armcx4	Up
1.52148	2.89811	10.9549	0.000933554	0.00196925	Armcx1	Up
1.5044	3.11619	7.91232	0.00490994	0.00904112	Armcx3	Up
3.77416	4.62255	34.2034	4.96421e-09	2.39668e-08	Armcx2	Up
-3.29241	2.55125	73.0273	1.27871e-17	1.91562e-16	Zmat1	Down
2.65771	4.11681	23.4357	1.29158e-06	4.45317e-06	Bhlhb9	Up
5.66483	2.53295	33.7451	6.28259e-09	2.98418e-08	Arxes2	Up
3.77389	5.55123	12.6397	0.000377648	0.000857639	Bex2	Up
1.17225	6.44696	27.701	1.41593e-07	5.55506e-07	Tceal8	Up
2.62184	6.56716	50.3846	1.2638e-12	1.00252e-11	Tceal9	Up
4.80633	6.13427	124.76	5.74274e-29	3.21593e-27	Bex3	Up
1.30312	7.83667	24.6195	6.98402e-07	2.50033e-06	Morf4l2	Up
12.4401	3.98617	40.5279	1.93825e-10	1.15363e-09	Nrk	Up
-1.65368	6.06918	9.39207	0.00217926	0.00431873	Serpina7	Down
5.01446	2.98502	27.5497	1.53108e-07	5.97364e-07	Pwwp3b	Up
-3.05998	5.8384	19.8706	8.28657e-06	2.49233e-05	Cldn2	Down
3.13003	6.46855	33.8923	5.82485e-09	2.78551e-08	Morc4	Up
-1.45527	6.11593	11.4986	0.00069647	0.00150192	Tsc22d3	Down
1.30702	4.50499	9.5676	0.00198042	0.00395188	Psmd10	Up
4.78357	2.09109	17.0633	3.61542e-05	9.77785e-05	Col4a6	Up
3.39382	4.66615	16.6267	4.55051e-05	0.00012089	Col4a5	Up
-1.50471	4.34453	12.3218	0.000447701	0.00100265	Nxt2	Down
2.26072	7.48857	12.0477	0.000518565	0.00114756	Acsl4	Up
1.58185	5.6309	19.304	1.11472e-05	3.28481e-05	Tmem164	Up
4.17265	5.22753	47.8313	4.6451e-12	3.41237e-11	Ammecr1	Up
6.65057	2.15153	41.5394	1.1552e-10	7.06945e-10	Pak3	Up
1.16783	5.62409	8.68165	0.00321431	0.00614805	Amot	Up
6.44086	2.47768	54.2311	1.78241e-13	1.58995e-12	Lrch2	Up
-3.37475	4.77452	70.3216	5.03838e-17	7.06073e-16	Pfkfb1	Down
5.13449	1.30511	26.7151	2.35771e-07	8.99972e-07	Tro	Up
3.88132	5.67746	97.2642	6.06659e-23	1.70882e-21	Maged2	Up
1.35792	6.03038	13.9415	0.000188587	0.000449779	Gnl3l	Up
3.02493	4.53057	31.3339	2.17249e-08	9.60468e-08	Fgd1	Up
9.53367	1.46084	44.3164	2.79365e-11	1.8535e-10	Wnk3	Up
-1.96401	6.83801	35.9003	2.07674e-09	1.05763e-08	Hsd17b10	Down
3.73665	0.223356	26.1208	3.20707e-07	1.2008e-06	Gpr173	Up
-1.78756	4.98505	20.9519	4.7096e-06	1.47825e-05	Shroom2	Down
1.96316	2.82767	11.8083	0.000589676	0.00129336	Mageh1	Up
2.82345	0.453188	10.6362	0.00110893	0.00230964	Klf8	Up
1.98484	6.54547	16.1359	5.89549e-05	0.000153699	Ubqln2	Up
2.16662	3.03626	38.7926	4.7131e-10	2.64458e-09	Nbdy	Up
3.81419	5.22471	107.551	3.37188e-25	1.23274e-23	Acot9	Up
4.0299	-0.331228	9.55484	0.00199423	0.00397606	Ptchd1	Up
8.39516	0.291908	27.0832	1.9488e-07	7.50379e-07	Phex	Up
2.549	5.34096	47.504	5.4892e-12	3.98271e-11	Sms	Up
1.70784	5.45011	24.4896	7.47133e-07	2.66293e-06	Mbtps2	Up
9.00998	0.787867	28.6458	8.69007e-08	3.49984e-07	Cnksr2	Up
2.27798	6.42449	28.564	9.06507e-08	3.64151e-07	Rps6ka3	Up
0.989054	6.69819	8.9193	0.00282173	0.00546305	Eif1ax	Up
1.1866	3.49387	11.8107	0.0005889	0.00129206	Bclaf3	Up
5.35492	6.07004	164.629	1.10218e-37	1.5101e-35	Sh3kbp1	Up
2.89881	2.15254	8.15326	0.00429838	0.00802046	Adgrg2	Up
-1.45283	5.38068	24.286	8.30396e-07	2.94066e-06	Phka2	Down
9.03108	1.1686	38.1824	6.44297e-10	3.54615e-09	Nhs	Up
-3.93934	4.61143	36.2616	1.72526e-09	8.89871e-09	Reps2	Down
1.48912	8.04566	9.73482	0.00180809	0.00362904	Rbbp7	Up
-2.57682	5.03709	67.971	1.65919e-16	2.15802e-15	Txlng	Down
2.50367	3.88739	46.5355	8.99719e-12	6.34525e-11	Ap1s2	Up
1.06447	4.48689	20.0583	7.51179e-06	2.27775e-05	Zrsr2	Up
2.16241	2.84391	21.2783	3.97203e-06	1.26303e-05	Siah1b	Up
-2.71028	-0.171992	8.0655	0.0045116	0.00837073	Ace2	Down
-1.57022	4.1486	13.9641	0.000186336	0.000445086	Pir	Down
-0.966829	5.43309	15.2357	9.48907e-05	0.000238358	Mospd2	Down
1.38588	2.69956	10.8536	0.000986033	0.00207159	Gemin8	Up
4.9698	3.93573	29.4493	5.73979e-08	2.3698e-07	Gpm6b	Up
-1.61185	5.54538	31.1853	2.34535e-08	1.03204e-07	Rab9	Down
2.08008	8.71518	23.0356	1.59027e-06	5.41814e-06	Tmsb4x	Up
2.06808	2.28435	7.91271	0.00490887	0.00904112	Tlr8	Up
1.17593	4.72761	8.23052	0.00411917	0.00771288	Hccs	Up
-1.32294	5.70534	41.268	1.32721e-10	8.05571e-10	Pex2	Down
1.59923	2.6936	7.93849	0.00483943	0.00892266	Pkia	Up
2.38315	3.38296	37.2285	1.05065e-09	5.59498e-09	Zc2hc1a	Up
8.50863	3.64568	28.6218	8.79871e-08	3.53653e-07	Stmn2	Up
3.54929	2.41222	42.3603	7.59154e-11	4.76141e-10	Hey1	Up
-1.09628	4.98797	9.97996	0.00158253	0.00320734	Mrps28	Down
2.11516	6.49121	47.4866	5.53823e-12	4.01332e-11	Tpd52	Up
2.11526	4.43585	23.8732	1.02895e-06	3.60311e-06	Zbtb10	Up
4.15078	-0.417331	13.4787	0.000241287	0.000565623	Gm9833	Up
-1.72335	6.3763	47.8116	4.69215e-12	3.44156e-11	Impa1	Down
-7.76852	4.94617	70.6651	4.23311e-17	6.00379e-16	Slc10a5	Down
-1.98991	4.49844	52.2376	4.91766e-13	4.1506e-12	Zfand1	Down
0.885901	4.29538	8.81402	0.00298924	0.005755	E2f5	Up
5.37895	3.54998	67.1614	2.50165e-16	3.18622e-15	Car13	Up
-6.89746	1.05986	64.8945	7.90166e-16	9.47393e-15	Car1	Down
-11.1397	9.54392	95.7697	1.29053e-22	3.51582e-21	Car3	Down
-1.81725	3.56197	10.0441	0.00152833	0.00310596	Car2	Down
4.66322	0.996302	22.8035	1.7944e-06	6.0508e-06	Sirpb1c	Up
-0.625424	6.99682	8.59642	0.00336825	0.00641207	Ythdf3	Down
8.9814	3.1058	93.2066	4.71117e-22	1.20007e-20	Bhlhe22	Up
-3.58683	3.47641	53.13	3.12193e-13	2.70121e-12	Cyp7b1	Down
-2.19553	10.852	14.4632	0.000142924	0.00034775	Cp	Down
1.90833	4.96578	35.3923	2.69551e-09	1.35178e-08	Gyg	Up
-2.798	3.01786	16.0445	6.187e-05	0.000160794	Naaladl2	Down
6.60089	-1.04203	21.5373	3.47015e-06	1.11703e-05	Nlgn1	Up
3.53467	5.59442	37.9776	7.15623e-10	3.91733e-09	Ect2	Up
0.840895	5.79657	8.48755	0.00357585	0.00678258	Nceh1	Up
-3.50427	2.95116	28.7657	8.16855e-08	3.31344e-07	Tnfsf10	Down
2.77154	7.26216	20.9355	4.74999e-06	1.4886e-05	Fndc3b	Up
-4.57039	7.42577	38.1997	6.38614e-10	3.51624e-09	Slc2a2	Down
3.71911	2.44101	43.0532	5.32702e-11	3.41084e-10	Eif5a2	Up
-0.84268	6.02714	11.2367	0.00080194	0.00171236	Phc3	Down
1.62266	6.00787	17.4744	2.91205e-05	8.00658e-05	Skil	Up
2.03215	5.87821	10.4843	0.00120392	0.00249445	Zmat3	Up
-0.862697	6.2348	12.3881	0.000432075	0.000971565	Mfn1	Down
3.00272	3.95628	75.0987	4.47768e-18	7.14001e-17	Gnb4	Up
0.673981	5.64153	8.70093	0.00318048	0.0060916	Actl6a	Up
-2.20859	6.52593	62.6697	2.44442e-15	2.72478e-14	Ndufb5	Down
-1.27033	5.81779	19.8882	8.21048e-06	2.47208e-05	Ttc14	Down
0.983097	6.90471	11.1229	0.000852689	0.00181196	Fxr1	Up
-2.59985	5.37566	52.5395	4.21684e-13	3.59565e-12	Dnajc19	Down
11.7301	3.28767	32.8136	1.01435e-08	4.67642e-08	Sox2	Up
-1.13334	5.52919	20.0699	7.46632e-06	2.26591e-05	Dcun1d1	Down
-2.42965	5.81902	64.8795	7.96212e-16	9.53832e-15	Mccc1	Down
-1.10205	5.56244	13.0977	0.000295656	0.000684768	Acad9	Down
0.929283	3.99557	8.24355	0.00408971	0.00766453	Zfp267	Up
2.47868	8.04266	54.7876	1.34286e-13	1.20935e-12	Anxa5	Up
4.29536	6.79731	73.7758	8.75115e-18	1.34452e-16	Ccna2	Up
-1.445	6.88865	15.094	0.000102285	0.000255252	4932438A13Rik	Down
2.87883	-0.225891	15.4425	8.50546e-05	0.000215794	Cetn4	Up
1.94422	2.18029	8.67001	0.00323489	0.00618323	Bbs12	Up
4.44278	3.18483	16.6412	4.51598e-05	0.000120063	Fgf2	Up
-2.66023	3.10801	32.0035	1.53898e-08	6.91661e-08	Nudt6	Down
1.22824	4.29772	10.486	0.00120282	0.00249253	Spata5	Up
3.20925	6.18522	60.5777	7.07296e-15	7.45434e-14	Ankrd50	Up
1.98066	3.76553	37.5008	9.13735e-10	4.9085e-09	Fat4	Up
0.979318	6.11502	7.72448	0.00544771	0.00993771	Hspa4l	Up
3.69982	4.727	70.3231	5.03436e-17	7.06073e-16	Plk4	Up
-1.06377	3.52808	12.666	0.000372357	0.000846304	Mfsd8	Down
-2.69792	4.4681	50.7254	1.06237e-12	8.50862e-12	Abhd18	Down
-3.02983	5.82773	70.2987	5.09722e-17	7.13611e-16	Larp1b	Down
-0.783685	6.4917	11.2829	0.000782237	0.00167231	Pgrmc2	Down
-1.12003	3.31348	11.9663	0.000541715	0.00119598	Sclt1	Down
-3.03015	3.2281	82.798	9.08817e-20	1.76413e-18	D3Ertd751e	Down
8.93788	4.69145	76.1676	2.60587e-18	4.27108e-17	Slc7a11	Up
10.3142	2.41156	33.5048	7.1087e-09	3.34393e-08	Mgarp	Up
-1.87062	5.67821	24.7912	6.38893e-07	2.3006e-06	Ndufc1	Down
0.875532	7.09746	10.1994	0.00140483	0.00287028	Naa15	Up
2.96092	5.89487	43.624	3.97938e-11	2.59027e-10	Setd7	Up
6.21431	3.61653	55.1569	1.1128e-13	1.01709e-12	Mgst2	Up
2.50851	3.69553	26.8172	2.23641e-07	8.56221e-07	Maml3	Up
-1.40423	5.62736	18.0406	2.16247e-05	6.07903e-05	Foxo1	Down
3.20873	5.43227	35.363	2.73642e-09	1.36889e-08	Lhfp	Up
3.92144	6.50443	33.0182	9.13006e-09	4.23131e-08	Postn	Up
-3.49889	4.57009	21.3404	3.84544e-06	1.22665e-05	Smad9	Down
9.2772	3.49608	75.1241	4.42031e-18	7.0565e-17	Dclk1	Up
3.41215	3.74235	49.7051	1.78678e-12	1.38544e-11	Nbea	Up
4.1683	7.16935	74.3095	6.67825e-18	1.03907e-16	Tm4sf1	Up
3.1165	6.16736	76.6929	1.99718e-18	3.33541e-17	Wwtr1	Up
-1.45128	6.94464	18.2239	1.96402e-05	5.56887e-05	Rnf13	Down
2.86666	3.29897	10.4759	0.00120941	0.0025051	Pfn2	Up
1.24599	5.81926	16.3538	5.25495e-05	0.000138354	Tsc22d2	Up
-0.841792	8.39775	8.67835	0.00322013	0.00615835	Serp1	Down
-0.98411	4.88652	15.3576	8.89622e-05	0.000224505	Siah2	Down
-2.05305	2.79704	24.2578	8.42655e-07	2.98133e-06	Med12l	Down
4.12305	1.57908	22.4314	2.17789e-06	7.24355e-06	Gpr171	Up
-6.55855	8.18501	87.834	7.11842e-21	1.57948e-19	Aadac	Down
-9.24574	3.83909	221.149	5.07967e-50	2.28464e-47	Sucnr1	Down
-0.713279	7.15879	10.0384	0.0015331	0.00311476	Mbnl1	Down
-2.44965	2.69388	28.6429	8.7031e-08	3.50308e-07	P2ry1	Down
2.95101	4.71876	49.972	1.55956e-12	1.22066e-11	Rap2b	Up
-3.54438	4.2852	49.5703	1.91393e-12	1.47835e-11	Arhgef26	Down
13.4078	4.93089	64.8644	8.02324e-16	9.60339e-15	Gpr149	Up
-4.50562	5.10349	26.6513	2.43692e-07	9.277e-07	Mme	Down
4.271	3.97936	13.5202	0.000236008	0.000554074	Plch1	Up
-1.62787	2.77185	19.947	7.96172e-06	2.40424e-05	E130311K13Rik	Down
-1.83507	6.32746	50.785	1.0306e-12	8.26352e-12	Slc33a1	Down
5.54164	3.0216	28.8317	7.89494e-08	3.20614e-07	Kcnab1	Up
3.06979	5.54289	39.4461	3.37249e-10	1.93939e-09	Tiparp	Up
3.60231	3.04212	65.5004	5.81019e-16	7.12367e-15	Lxn	Up
-3.44432	4.68234	39.855	2.73537e-10	1.59247e-09	Rarres1	Down
2.5024	6.78639	67.8424	1.77104e-16	2.28873e-15	Smc4	Up
5.88637	4.91432	98.9662	2.56845e-23	7.6147e-22	Trim59	Up
1.11827	6.80449	11.0045	0.000908929	0.00192248	Kpna4	Up
1.99399	2.27131	8.77252	0.00305802	0.005873	B3galnt1	Up
-4.11826	7.06091	46.8839	7.53192e-12	5.37092e-11	Bche	Down
0.929722	4.94615	12.3308	0.000445537	0.000998636	Pdcd10	Up
2.07396	0.827422	10.2569	0.00136172	0.0027923	Serpini1	Up
-2.94606	7.22888	52.0238	5.48319e-13	4.57322e-12	Etfdh	Down
2.81727	2.49829	32.3518	1.28637e-08	5.85398e-08	4930579G24Rik	Up
4.42111	3.406	25.3709	4.73003e-07	1.73467e-06	Gask1b	Up
-2.34697	5.25054	36.1646	1.81338e-09	9.32595e-09	Ctso	Down
-6.67642	8.37701	65.435	6.00632e-16	7.33864e-15	Tdo2	Down
-7.61621	0.611645	120.103	6.00591e-28	2.96348e-26	Asic5	Down
-3.04659	10.7666	37.1682	1.08365e-09	5.7534e-09	Fgg	Down
-2.71027	11.0922	27.0623	1.97004e-07	7.58353e-07	Fga	Down
-2.74218	11.2078	29.6232	5.2473e-08	2.17995e-07	Fgb	Down
6.37804	0.829497	12.4845	0.000410345	0.000927119	Sfrp2	Up
-1.48421	3.22948	8.32828	0.00390326	0.00734536	Mnd1	Down
-1.6618	5.7471	25.7514	3.88342e-07	1.43576e-06	Trim2	Down
4.5845	3.40884	37.02	1.16922e-09	6.17053e-09	Fhdc1	Up
3.23831	1.87489	28.0848	1.16113e-07	4.60147e-07	Tmem154	Up
-3.36003	5.15769	122.667	1.64972e-28	8.78524e-27	Gatb	Down
0.99776	3.44165	11.4648	0.000709272	0.00152766	Fam160a1	Up
1.1552	8.84233	14.3687	0.000150283	0.000364397	Rps3a1	Up
-1.66966	5.95111	17.7634	2.50147e-05	6.95948e-05	Lrba	Down
-5.74127	1.86436	33.0479	8.99155e-09	4.1726e-08	Mab21l2	Down
-5.11722	7.55	191.759	1.31361e-43	3.49768e-41	Cd1d1	Down
5.43508	5.72772	136.421	1.61395e-31	1.18157e-29	Kirrel	Up
9.56079	1.48592	16.2897	5.43596e-05	0.000142694	Fcrls	Up
-4.08918	6.73155	37.2661	1.03062e-09	5.49869e-09	Cd5l	Down
-3.54208	0.891375	19.6035	9.52963e-06	2.83658e-05	Sh2d2a	Down
-1.44188	6.37577	18.4567	1.73813e-05	4.96628e-05	Mrpl24	Down
-1.85896	4.60727	15.8026	7.03076e-05	0.000180923	Rrnad1	Down
13.2897	4.8231	129.652	4.88282e-30	3.17541e-28	Crabp2	Up
5.73067	6.55411	96.6719	8.18226e-23	2.25965e-21	Nes	Up
-1.32408	5.80711	23.5337	1.22747e-06	4.24769e-06	Naxe	Down
4.66669	4.76268	92.7446	5.94963e-22	1.49132e-20	Iqgap3	Up
-6.25897	-0.313231	46.2404	1.046e-11	7.30391e-11	Rhbg	Down
-2.37475	0.15442	15.0496	0.000104722	0.000260549	Tsacc	Down
1.24575	8.3976	18.4322	1.76059e-05	5.0264e-05	Cct3	Up
-2.80644	1.81208	33.8742	5.87942e-09	2.80875e-08	Tmem79	Down
-5.72707	0.931068	13.4551	0.000244335	0.000572101	Bglap3	Down
-1.23893	5.5689	9.38135	0.00219204	0.0043404	Pmf1	Down
-1.48358	6.33231	19.9118	8.11002e-06	2.44444e-05	Slc25a44	Down
-3.24609	6.80658	123.906	8.83291e-29	4.8314e-27	Sema4a	Down
2.49714	7.75744	63.8034	1.37477e-15	1.60205e-14	Lmna	Up
7.31521	4.80192	195.405	2.10154e-44	5.93138e-42	Mex3a	Up
-1.42416	5.90873	21.2549	4.02089e-06	1.27598e-05	Lamtor2	Down
3.18936	6.25654	73.3277	1.09813e-17	1.66275e-16	Arhgef2	Up
-1.23658	6.58411	10.9872	0.000917438	0.00193903	Khdc4	Down
0.745281	4.48722	10.368	0.00128221	0.00264271	Rit1	Up
1.322	5.34545	13.3972	0.000251999	0.000588679	Msto1	Up
-3.02159	3.36498	28.8559	7.79698e-08	3.16818e-07	Fdps	Down
-5.2303	7.7466	63.3328	1.74571e-15	1.99478e-14	Pklr	Down
2.36556	3.07378	29.2377	6.40204e-08	2.62938e-07	Fam189b	Up
1.43802	6.19753	32.7393	1.05387e-08	4.85228e-08	Gba	Up
-1.16884	5.59963	15.7207	7.34176e-05	0.000188251	Mtx1	Down
3.57743	3.04597	51.9046	5.82644e-13	4.83095e-12	Thbs3	Up
2.97837	1.96134	16.6734	4.43993e-05	0.000118264	Trim46	Up
-1.83818	4.19597	12.8069	0.000345347	0.000790644	Dpm3	Down
-1.66278	6.41847	13.0935	0.000296321	0.000685971	Efna1	Down
6.53997	0.520114	12.6326	0.00037908	0.000860615	Efna3	Up
5.00636	2.12647	45.9091	1.23866e-11	8.58126e-11	Efna4	Up
4.00925	5.58778	122.578	1.72467e-28	9.11556e-27	Adam15	Up
-1.13229	6.72488	16.6737	4.43921e-05	0.000118264	Zbtb7b	Down
-2.20599	5.32342	84.8674	3.19058e-20	6.61167e-19	Flad1	Down
3.66853	5.53954	66.4968	3.50468e-16	4.37681e-15	Cks1b	Up
1.50558	5.5289	31.48	2.01504e-08	8.93941e-08	Pbxip1	Up
-2.31949	5.53466	49.0768	2.46137e-12	1.86646e-11	Pmvk	Down
5.84244	1.10036	21.1991	4.1396e-06	1.31159e-05	Kcnn3	Up
-2.68939	1.16698	28.8642	7.76356e-08	3.15551e-07	Chrnb2	Down
0.683983	6.38797	11.4952	0.00069778	0.00150452	Ube2q1	Up
4.71282	5.47591	92.8935	5.51862e-22	1.39069e-20	Atp8b2	Up
-0.787229	5.68321	8.69553	0.00318991	0.00610469	Hax1	Down
0.865271	7.71196	15.4488	8.47693e-05	0.000215155	Ubap2l	Up
-3.11846	1.03671	22.068	2.63154e-06	8.63033e-06	1700094D03Rik	Down
1.8123	7.73281	40.934	1.57455e-10	9.46745e-10	Tpm3	Up
2.19814	1.10654	14.7211	0.000124642	0.000306277	Nup210l	Up
-1.58756	5.58109	19.6813	9.149e-06	2.73056e-05	Jtb	Down
0.767281	6.85813	8.25203	0.00407064	0.00762981	Slc39a1	Up
-3.16367	3.65117	59.0231	1.55829e-14	1.56628e-13	Npr1	Down
1.18089	6.14034	16.0011	6.33048e-05	0.00016413	Ilf2	Up
-2.33951	5.99335	26.764	2.29879e-07	8.7891e-07	S100a1	Down
7.1905	-0.505025	24.3908	7.86423e-07	2.79336e-06	S100a4	Up
6.91602	7.39738	128.34	9.45721e-30	5.82795e-28	S100a6	Up
4.02629	3.07394	36.4818	1.541e-09	7.99214e-09	S100a8	Up
3.57448	3.45179	42.3292	7.71304e-11	4.83547e-10	S100a9	Up
3.07058	0.508203	9.25777	0.00234499	0.00461409	Lor	Up
11.3573	2.93335	30.6402	3.10597e-08	1.34205e-07	Prr9	Up
10.2916	1.93551	24.4047	7.80768e-07	2.77467e-06	Sprr2h	Up
7.64833	-0.304231	13.0293	0.00030665	0.000708024	Sprr2k	Up
11.6635	3.23306	34.5218	4.21499e-09	2.05749e-08	Sprr1b	Up
9.10095	4.60399	50.2376	1.36216e-12	1.0733e-11	Sprr1a	Up
9.96249	1.70177	29.3919	5.91255e-08	2.43757e-07	Ivl	Up
11.196	2.77898	25.0062	5.71451e-07	2.07469e-06	Lce1g	Up
3.47315	1.00498	18.7023	1.52794e-05	4.40407e-05	Tchh	Up
4.03243	7.2186	61.4489	4.54381e-15	4.88364e-14	S100a11	Up
-2.16589	4.30014	43.6892	3.84895e-11	2.50884e-10	Them4	Down
-6.07829	6.29911	139.474	3.46865e-32	2.78123e-30	Rorc	Down
-6.16587	0.700121	49.9079	1.61135e-12	1.2598e-11	Lingo4	Down
1.20654	4.22102	8.12468	0.00436666	0.00812637	Tuft1	Up
-4.82974	4.5767	35.8646	2.11516e-09	1.07589e-08	Selenbp2	Down
-4.54065	5.87636	76.4954	2.20725e-18	3.67319e-17	Cgn	Down
-3.40924	7.14101	34.5447	4.16581e-09	2.03559e-08	Selenbp1	Down
-1.52804	4.77424	26.83	2.22158e-07	8.5077e-07	Rfx5	Down
2.1896	5.72235	62.1227	3.2271e-15	3.52756e-14	Pip5k1a	Up
-1.49326	1.58058	12.1171	0.00049962	0.00110859	Lysmd1	Down
4.59476	4.13722	106.083	7.07106e-25	2.49467e-23	Mllt11	Up
1.64534	6.43558	44.671	2.33081e-11	1.56184e-10	Cdc42se1	Up
-1.58377	8.65275	37.1197	1.11097e-09	5.88956e-09	Cers2	Down
-0.72021	6.27657	8.35162	0.00385343	0.00725837	Setdb1	Down
4.57761	3.4838	50.9759	9.35072e-13	7.54473e-12	Ctsk	Up
2.11485	7.22043	20.9434	4.73048e-06	1.48322e-05	Ctss	Up
1.05366	4.188	10.4617	0.00121878	0.00252301	Golph3l	Up
2.48291	4.30037	26.9579	2.0794e-07	7.9849e-07	Adamtsl4	Up
-0.836448	6.19699	7.77666	0.00529256	0.00968096	Tars2	Down
1.94657	2.18088	9.24958	0.00235549	0.00463027	Ciart	Up
-5.47285	5.67177	23.7426	1.10119e-06	3.83325e-06	Car14	Down
1.63396	6.7004	28.9953	7.25539e-08	2.96005e-07	Anp32e	Up
2.59574	5.36762	34.0371	5.4071e-09	2.59629e-08	Plekho1	Up
0.78879	6.33399	7.94208	0.00482983	0.00890962	Otud7b	Up
1.84233	5.45598	30.6269	3.12735e-08	1.34964e-07	Mtmr11	Up
1.73187	5.76127	30.0249	4.2653e-08	1.79785e-07	Sf3b4	Up
2.93285	0.218093	16.0923	6.03298e-05	0.000156993	Sv2a	Up
-2.53509	4.03454	20.1153	7.29096e-06	2.21746e-05	Bola1	Down
-3.51925	-0.136181	20.9459	4.72449e-06	1.48226e-05	H4c14	Down
-5.79995	6.59691	61.2723	4.97018e-15	5.31761e-14	Hjv	Down
-1.41035	4.09263	21.4053	3.71739e-06	1.18822e-05	Polr3gl	Down
3.09959	4.72748	67.568	2.03539e-16	2.60412e-15	Lix1l	Up
-1.4031	4.12041	20.9952	4.60424e-06	1.44904e-05	Pex11b	Down
-1.92708	1.53972	10.6555	0.00109743	0.00228758	Itga10	Down
-4.93185	5.64233	44.3043	2.81104e-11	1.86417e-10	Pdzk1	Down
-1.16388	5.82167	29.0859	6.92406e-08	2.8306e-07	Gpr89	Down
-1.65575	5.78209	31.5609	1.93281e-08	8.59353e-08	Acp6	Down
-4.46192	9.07902	33.865	5.90733e-09	2.82017e-08	Fmo5	Down
1.85885	4.13191	14.3659	0.000150506	0.000364812	Prkab2	Up
-4.95428	10.3082	67.7371	1.86813e-16	2.40539e-15	Hmgcs2	Down
7.62502	7.66561	103.247	2.95844e-24	9.77739e-23	Phgdh	Up
2.84687	3.67316	14.1005	0.000173302	0.000416072	Zfp697	Up
-8.73337	3.84265	143.569	4.415e-33	3.79905e-31	Hsd3b2	Down
-7.29617	5.71603	82.5816	1.01394e-19	1.95475e-18	Hsd3b3	Down
-9.10241	3.79652	138.163	6.71371e-32	5.20571e-30	Hao2	Down
-1.0064	5.01337	13.6002	0.000226161	0.000533174	Gdap2	Down
0.924524	4.95428	9.65855	0.00188472	0.00377158	Ttf2	Up
5.26859	6.34792	52.3208	4.71349e-13	3.98543e-12	Ptgfrn	Up
4.96949	3.78826	84.6222	3.61181e-20	7.40841e-19	Igsf3	Up
-1.43039	3.9557	13.64	0.000221413	0.000522505	Slc22a15	Down
1.71135	4.3429	27.6028	1.48965e-07	5.82648e-07	Vangl1	Up
2.70519	5.10762	25.6661	4.05892e-07	1.49829e-06	Ngf	Up
3.33178	3.70642	17.4124	3.00863e-05	8.24102e-05	Tspan2	Up
-7.66063	1.6707	55.0414	1.18018e-13	1.07381e-12	Nr1h5	Down
3.90058	7.74392	118.794	1.16173e-27	5.61448e-26	Nras	Up
2.69543	2.06667	27.984	1.22321e-07	4.82987e-07	Dennd2c	Up
1.09399	5.91191	13.8007	0.000203265	0.000482097	Trim33	Up
3.91771	5.25033	36.9598	1.20589e-09	6.34744e-09	Olfml3	Up
-1.5995	0.866736	7.9387	0.00483887	0.00892266	Ap4b1	Down
4.27192	0.283762	10.7623	0.00103588	0.00216954	Bcl2l15	Up
1.27976	5.17696	8.20685	0.00417326	0.00780397	Rsbn1	Up
1.55171	4.18005	24.9083	6.01235e-07	2.17387e-06	Phtf1	Up
3.5634	6.50795	118.608	1.27584e-27	6.14495e-26	Rhoc	Up
2.02805	5.84345	16.6869	4.40843e-05	0.000117514	Capza1	Up
-0.746796	4.72282	7.80901	0.00519865	0.00952524	St7l	Down
3.87805	5.31685	72.3559	1.79686e-17	2.64967e-16	Cttnbp2nl	Up
3.50249	1.7687	8.10517	0.00441392	0.00820567	Inka2	Up
3.55185	-0.476905	14.429	0.000145544	0.000353575	Adora3	Up
-0.961675	8.11922	8.97099	0.00274299	0.0053267	Atp5pb	Down
9.88835	6.06789	49.488	1.99593e-12	1.53915e-11	Chil3	Up
-3.31483	4.41303	73.7748	8.7558e-18	1.34452e-16	Dennd2d	Down
-1.45912	6.22787	23.3252	1.36797e-06	4.70274e-06	Cept1	Down
-1.19101	6.01721	25.547	4.31742e-07	1.58955e-06	Dram2	Down
2.83018	5.57133	33.1512	8.52652e-09	3.96985e-08	Cd53	Up
-7.07231	2.47711	94.133	2.95026e-22	7.68157e-21	Kcna2	Down
-4.18544	0.711422	28.0236	1.19842e-07	4.73596e-07	Prok1	Down
8.39705	2.60122	20.8249	5.03245e-06	1.57154e-05	Slc6a17	Up
-0.713983	7.50873	11.7729	0.000600991	0.00131566	Ahcyl1	Down
-5.44761	5.67351	48.2412	3.76891e-12	2.79931e-11	Gstm7	Down
-5.90085	5.94548	57.5897	3.22912e-14	3.14055e-13	Gstm6	Down
-3.34909	7.25505	13.8921	0.000193615	0.000460758	Gstm3	Down
-3.24089	6.54202	53.7736	2.24972e-13	1.98178e-12	Gstm2	Down
-4.42092	9.9679	36.0361	1.93698e-09	9.92183e-09	Gstm1	Down
-3.41088	5.60659	142.555	7.35461e-33	6.21486e-31	Gstm4	Down
-0.999315	6.3734	16.8773	3.98766e-05	0.000107188	Ampd2	Down
-1.68229	1.54071	11.2761	0.000785093	0.00167784	Gnat2	Down
-1.4629	3.64583	19.2626	1.13916e-05	3.35193e-05	Amigo1	Down
-1.08913	3.48431	11.7062	0.000622938	0.00135851	Cyb561d1	Down
3.86249	4.63052	15.7488	7.23324e-05	0.000185761	Psrc1	Up
1.41212	7.62428	36.8811	1.25556e-09	6.58188e-09	Sars	Up
1.18306	3.07556	11.6066	0.000657173	0.00142568	Wdr47	Up
-1.43653	5.74139	33.8322	6.00761e-09	2.8632e-08	Clcc1	Down
5.02159	5.36484	73.8809	8.2974e-18	1.27831e-16	Fam102b	Up
5.45625	5.89434	160.422	9.14974e-37	1.1036e-34	Slc25a24	Up
3.92863	3.68663	22.1961	2.46176e-06	8.10932e-06	Vav3	Up
-5.72812	6.57499	44.8268	2.15251e-11	1.45202e-10	Amy1	Down
-1.20529	4.13652	17.2213	3.32687e-05	9.05125e-05	Rnpc3	Down
13.3971	4.96414	37.8965	7.45974e-10	4.06612e-09	Col11a1	Up
-4.15118	0.979874	16.0172	6.27701e-05	0.000162863	Olfm3	Down
-2.55135	5.71867	33.2844	7.96196e-09	3.71804e-08	S1pr1	Down
1.1125	4.33898	12.6352	0.000378548	0.000859545	Extl2	Up
2.16965	6.53627	50.4308	1.2344e-12	9.80296e-12	Vcam1	Up
1.602	2.60898	10.7025	0.00106993	0.00223554	Cdc14a	Up
2.09571	4.90523	44.8802	2.09467e-11	1.41639e-10	Rtca	Up
-3.17387	6.50722	50.9262	9.59034e-13	7.72042e-12	Dbt	Down
-1.13463	6.1142	23.0437	1.58357e-06	5.39791e-06	Slc35a3	Down
-1.0382	6.6247	10.1654	0.00143103	0.00292091	Agl	Down
1.41954	7.07732	14.1756	0.00016652	0.000401286	Frrs1	Up
-1.88494	5.47331	8.41625	0.00371881	0.00703106	Palmd	Down
-6.10927	7.73463	78.4067	8.38668e-19	1.4504e-17	Dpyd	Down
-3.11539	3.11437	27.7262	1.39759e-07	5.49075e-07	Rwdd3	Down
-4.65882	7.6355	52.6016	4.08563e-13	3.48799e-12	Tlcd4	Down
-2.011	4.7013	10.7068	0.00106744	0.00223066	Slc44a3	Down
2.69546	3.7552	13.3986	0.000251807	0.000588327	F3	Up
-3.61736	8.00092	116.832	3.12387e-27	1.44538e-25	Abcd3	Down
-1.4085	6.57171	9.85055	0.00169781	0.00342377	Arhgap29	Down
-2.60188	7.57863	35.8468	2.13457e-09	1.08512e-08	Gclm	Down
1.13262	6.31947	16.4296	5.0491e-05	0.000133308	Dnttip2	Up
1.36819	5.92831	18.3051	1.88204e-05	5.35157e-05	Fnbp1l	Up
3.55366	3.64045	61.9475	3.52739e-15	3.83797e-14	Pde5a	Up
-5.87176	6.31303	60.7662	6.42706e-15	6.81433e-14	Fabp2	Down
2.14991	4.91893	8.04527	0.00456226	0.00845138	Usp53	Up
7.22404	3.86644	30.599	3.1726e-08	1.36708e-07	Prss12	Up
9.35504	3.45724	85.2152	2.67595e-20	5.6195e-19	Ndst3	Up
7.57776	-0.350939	31.5545	1.93917e-08	8.61907e-08	Tram1l1	Up
9.09528	0.888589	31.6936	1.80519e-08	8.05656e-08	Arsj	Up
2.95629	5.85235	58.6915	1.84434e-14	1.84199e-13	Camk2d	Up
1.13347	5.0935	18.0638	2.13626e-05	6.01254e-05	Larp7	Up
-1.39392	4.00877	17.1155	3.51748e-05	9.52758e-05	Tifa	Down
-3.48975	5.76602	39.021	4.19272e-10	2.37526e-09	Enpep	Down
-2.63722	7.25554	27.3693	1.68079e-07	6.53064e-07	Elovl6	Down
-2.30404	1.03589	9.45931	0.0021008	0.00417267	Egf	Down
1.5917	4.87501	19.9862	7.80045e-06	2.35869e-05	Gar1	Up
-3.65659	9.18415	37.9656	7.20029e-10	3.93839e-09	Cfi	Down
6.52268	2.96439	80.0287	3.69009e-19	6.70201e-18	Mcub	Up
1.23096	6.28851	21.612	3.33761e-06	1.07757e-05	Sec24b	Up
-6.68248	5.69663	37.1186	1.11157e-09	5.89052e-09	Etnppl	Down
-2.93929	8.20885	82.3709	1.12804e-19	2.15996e-18	Hadh	Down
-3.15367	2.83764	53.4504	2.65204e-13	2.31022e-12	Cyp2u1	Down
1.90853	5.48799	65.6341	5.42919e-16	6.68408e-15	Papss1	Up
8.82219	2.97797	75.6776	3.33975e-18	5.39251e-17	Dkk2	Up
-2.42734	3.79703	16.4333	5.03923e-05	0.000133097	Gimd1	Down
7.3872	5.46973	63.3946	1.69182e-15	1.93633e-14	Npnt	Up
1.35401	4.62162	16.202	5.69349e-05	0.000148873	Gstcd	Up
1.52968	4.49002	26.6139	2.48452e-07	9.45053e-07	Ints12	Up
-1.11183	5.79783	10.7517	0.00104184	0.00218105	Ppa2	Down
-1.11147	5.9983	7.77709	0.00529128	0.00968096	Tet2	Down
5.57733	5.48457	77.6875	1.207e-18	2.05466e-17	Cenpe	Up
-2.98925	4.15764	37.1591	1.08874e-09	5.77821e-09	Bdh2	Down
4.4877	2.69225	13.0362	0.000305531	0.000705786	Slc9b2	Up
1.52491	5.66426	18.1356	2.05718e-05	5.81548e-05	Manba	Up
1.02569	6.18777	15.8218	6.95948e-05	0.000179219	Nfkb1	Up
1.31753	6.22271	22.8022	1.79562e-06	6.05346e-06	Ppp3ca	Up
1.52349	6.42722	12.9495	0.000320006	0.000736093	H2az1	Up
0.831052	5.13379	11.3381	0.000759324	0.00162752	Lamtor3	Up
1.89274	3.89081	23.0679	1.56377e-06	5.33557e-06	Dapp1	Up
-4.09432	8.31825	77.3915	1.40214e-18	2.37539e-17	Mttp	Down
-2.56156	2.59822	18.965	1.33141e-05	3.86762e-05	Adh7	Down
-5.66208	10.1192	63.6372	1.49577e-15	1.73019e-14	Adh1	Down
-7.2128	5.21001	76.4877	2.21593e-18	3.68329e-17	Adh4	Down
-2.21451	8.17659	43.4368	4.37868e-11	2.8371e-10	Adh5	Down
1.32967	6.77315	17.0131	3.71235e-05	0.00010015	Eif4e	Up
4.2504	2.81644	40.5901	1.87753e-10	1.11843e-09	Tspan5	Up
1.49855	6.3756	20.0518	7.53729e-06	2.28352e-05	Rap1gds1	Up
6.71829	1.05926	27.6648	1.44266e-07	5.65521e-07	Bmpr1b	Up
-2.05878	4.08193	12.2527	0.000464584	0.00103623	Gbp3	Down
-4.96873	1.06951	28.4626	9.55239e-08	3.82313e-07	Gbp2b	Down
-3.97415	7.39912	37.6256	8.5713e-10	4.62555e-09	Kyat3	Down
0.812929	4.68965	7.85516	0.00506759	0.00931169	Lmo4	Up
2.4966	6.05543	38.6424	5.09014e-10	2.83809e-09	Hs2st1	Up
1.75504	7.22926	38.0203	7.00112e-10	3.83838e-09	Sh3glb1	Up
7.78321	-0.225412	25.269	4.98651e-07	1.82399e-06	Clca3b	Up
2.87498	5.80228	25.8323	3.72409e-07	1.38192e-06	Ccn1	Up
-2.63748	7.73238	21.1364	4.27734e-06	1.35219e-05	Ddah1	Down
1.44059	5.23374	32.0001	1.54168e-08	6.9265e-08	Bcl10	Up
5.66149	0.217594	16.0816	6.06698e-05	0.000157849	Lpar3	Up
1.28637	4.37728	9.39837	0.00217178	0.00430573	Ssx2ip	Up
-5.63756	9.15025	66.2294	4.01389e-16	4.98627e-15	Uox	Down
-5.4036	3.94363	38.5261	5.40263e-10	3.00283e-09	Dnase2b	Down
3.35755	3.31741	31.1085	2.43999e-08	1.07135e-07	Ttll7	Up
-1.6171	3.7105	13.6834	0.000216358	0.000511175	Adgrl4	Down
8.25034	0.421256	23.3079	1.3803e-06	4.74284e-06	Ptgfr	Up
4.31272	4.46716	15.311	9.11817e-05	0.000229737	Gipc2	Up
2.58803	3.3736	16.4623	4.9628e-05	0.000131275	Nexn	Up
2.065	4.99386	20.6386	5.54672e-06	1.71845e-05	Miga1	Up
5.72409	1.53851	15.403	8.68491e-05	0.000219762	Ak5	Up
-3.02265	7.76976	74.712	5.44641e-18	8.5781e-17	Acadm	Down
-1.24668	2.40042	9.86413	0.00168532	0.00339907	Tyw3	Down
-2.85389	6.29191	45.7504	1.34321e-11	9.29183e-11	Cryz	Down
6.15916	3.02445	14.5796	0.000134362	0.000328161	Ptger3	Up
-6.16313	7.84794	46.9681	7.21498e-12	5.15794e-11	Cth	Down
5.10516	2.88854	42.4999	7.06865e-11	4.44531e-10	Depdc1a	Up
4.31816	5.91863	98.9248	2.6228e-23	7.7433e-22	Wls	Up
1.21367	4.35801	19.7264	8.93562e-06	2.67217e-05	Tmem68	Up
-2.33947	3.74585	40.3989	2.07054e-10	1.22926e-09	Chchd7	Down
9.02114	0.947112	21.1658	4.21222e-06	1.3331e-05	Penk	Up
-11.096	6.3726	162.088	3.95784e-37	5.0318e-35	Cyp7a1	Down
1.74679	7.494	34.9173	3.4401e-09	1.70041e-08	Sdcbp	Up
-4.20308	2.41102	49.7541	1.74278e-12	1.35415e-11	Tox	Down
-2.87346	5.97543	13.1752	0.000283686	0.00065845	Car8	Down
5.52344	0.0153107	12.8894	0.000330446	0.000758994	Clvs1	Up
-2.75731	4.00852	64.9268	7.77335e-16	9.35188e-15	Ndufaf6	Down
-1.32189	6.65003	7.837	0.00511875	0.00939348	Trp53inp1	Down
3.42096	3.91568	34.7131	3.82048e-09	1.88052e-08	Ccne2	Up
3.52749	3.85192	24.6661	6.81727e-07	2.44486e-06	Gem	Up
9.57604	5.08535	37.6848	8.31485e-10	4.49403e-09	Cdh17	Up
3.0091	3.72083	43.3876	4.49019e-11	2.90269e-10	Pdp1	Up
-2.13531	2.83599	15.0165	0.000106573	0.000264875	Rbm12b1	Down
4.16392	0.459967	13.6036	0.000225748	0.000532378	Triqk	Up
-5.78083	5.14314	119.091	1.00026e-27	4.86746e-26	Necab1	Down
-1.33892	6.1036	8.75387	0.00308945	0.00592853	Tmem64	Down
-2.90859	7.02935	108.032	2.64471e-25	9.79586e-24	Decr1	Down
-3.56322	3.40558	86.8236	1.18643e-20	2.59177e-19	Rmdn1	Down
-1.18822	6.77207	9.436	0.00212767	0.00422301	Wwp1	Down
-4.6467	7.64993	50.4516	1.22141e-12	9.71071e-12	Ttpa	Down
1.22263	4.64569	15.4341	8.54307e-05	0.000216523	Ggh	Up
-0.787988	4.57049	8.86459	0.00290756	0.00561229	Ccnc	Down
-1.72044	4.49113	31.8791	1.64071e-08	7.3574e-08	Tstd3	Down
-2.24273	6.70528	30.0825	4.1406e-08	1.74685e-07	Pnisr	Down
-2.00937	4.74279	61.3961	4.66742e-15	5.00506e-14	Coq3	Down
5.36553	1.8568	42.0876	8.72729e-11	5.42553e-10	Faxc	Up
-1.46545	4.75065	30.3575	3.59307e-08	1.53374e-07	Fbxl4	Down
2.37459	4.2231	42.9315	5.66908e-11	3.62e-10	Mms22l	Up
4.47733	0.662823	19.6653	9.22612e-06	2.75204e-05	Klhl32	Up
-1.46415	5.37733	29.7196	4.99263e-08	2.07896e-07	Ndufaf4	Down
-1.10144	5.83003	11.1986	0.000818601	0.00174503	Ufl1	Down
10.0367	2.13731	17.4046	3.02089e-05	8.26819e-05	Fut9	Up
-2.12895	3.71782	13.5846	0.000228046	0.000537081	Bach2	Down
-5.25463	0.927554	35.982	1.99144e-09	1.01823e-08	Pm20d2	Down
-1.9527	6.89581	21.4517	3.62848e-06	1.16341e-05	Pnrc1	Down
12.9904	4.52115	78.2683	8.99553e-19	1.54811e-17	Cnr1	Up
0.671093	5.21215	7.88216	0.00499249	0.00917848	Akirin2	Up
-0.814432	5.4839	12.3314	0.000445394	0.000998633	Orc3	Down
-0.88052	4.88939	13.8246	0.000200693	0.000476396	Rars2	Down
-0.872505	4.97967	10.7691	0.00103209	0.00216225	Slc35a1	Down
-0.980215	3.19489	9.47197	0.00208635	0.00414802	Smim8	Down
-2.17179	5.91566	38.2592	6.19441e-10	3.41333e-09	Mob3b	Down
9.12189	0.881095	36.4778	1.54413e-09	8.00543e-09	Lingo2	Up
-2.55871	7.86504	72.5833	1.6013e-17	2.37618e-16	Aco1	Down
-1.61146	5.6309	15.3068	9.13858e-05	0.000230129	Ddx58	Down
-3.16429	2.6487	38.7061	4.92672e-10	2.75132e-09	Smim27	Down
-2.07148	6.02924	43.8223	3.59579e-11	2.35251e-10	Ndufb6	Down
-0.970334	7.25015	10.2675	0.00135394	0.00277796	Dnaja1	Down
1.7193	7.34131	14.1712	0.000166905	0.000402077	B4galt1	Up
10.0645	4.34811	34.0924	5.25551e-09	2.53125e-08	Aqp3	Up
1.15107	7.03862	28.6881	8.50256e-08	3.43609e-07	Ubap2	Up
-2.96154	5.35225	69.968	6.0275e-17	8.36383e-16	Myorg	Down
-4.76709	3.39313	52.2044	5.00148e-13	4.21202e-12	Enho	Down
-2.16172	1.2365	8.94129	0.00278795	0.00540286	Cntfr	Down
-2.53829	5.26073	61.5387	4.34125e-15	4.67306e-14	Il11ra1	Down
-1.95358	4.53769	21.9086	2.8595e-06	9.31087e-06	Rpp25l	Down
-1.87731	7.87966	50.9734	9.36263e-13	7.5475e-12	Sigmar1	Down
-3.33376	6.14326	92.2973	7.4587e-22	1.83695e-20	Galt	Down
-3.28814	2.74966	33.927	5.72178e-09	2.73993e-08	Ccl27a	Down
-1.22263	2.87028	8.54903	0.00345706	0.00656344	Fancg	Down
-1.98593	4.89762	43.3254	4.63523e-11	2.98823e-10	Pigo	Down
-2.97684	0.789766	25.8417	3.70592e-07	1.37626e-06	Atp8b5	Down
-3.42913	5.81427	52.5276	4.24245e-13	3.61313e-12	Ccdc107	Down
6.39612	3.41705	16.729	4.31177e-05	0.000115089	Car9	Up
3.0947	5.44105	30.4411	3.44158e-08	1.47532e-07	Tpm2	Up
-1.94717	3.99148	32.6298	1.11494e-08	5.11343e-08	Gba2	Down
-0.890877	5.93939	9.21566	0.00239954	0.00470833	Rgp1	Down
-3.05272	5.56702	64.5741	9.29697e-16	1.10159e-14	Npr2	Down
-4.48714	5.6744	60.9272	5.92236e-15	6.29814e-14	Hint2	Down
3.28628	5.50493	28.4276	9.72706e-08	3.88972e-07	Glipr2	Up
-3.01021	7.25468	92.5497	6.56551e-22	1.63697e-20	Gne	Down
7.05202	4.45587	100.512	1.17679e-23	3.61804e-22	Melk	Up
-4.60222	-0.0404462	46.7133	8.21702e-12	5.82121e-11	Pax5	Down
-1.6744	5.25972	21.7386	3.12439e-06	1.0115e-05	Zcchc7	Down
-2.96676	7.17282	64.7863	8.34776e-16	9.96646e-15	Grhpr	Down
-1.80214	3.93012	42.8727	5.84191e-11	3.72531e-10	Zbtb5	Down
1.90547	2.52954	15.0738	0.000103388	0.000257595	Fbxo10	Up
-1.46794	6.57897	17.7803	2.47933e-05	6.90674e-05	Slc25a51	Down
-1.05281	5.34253	11.7212	0.000617925	0.00134841	Shb	Down
-4.47549	8.38023	128.101	1.06668e-29	6.48837e-28	Aldh1b1	Down
-5.37671	7.95051	139.426	3.55334e-32	2.83304e-30	Stra6l	Down
0.777449	6.2925	10.314	0.00132025	0.00271515	Ncbp1	Up
-1.38892	3.66509	13.9331	0.000189431	0.000451716	Xpa	Down
1.50241	7.69758	30.2471	3.80362e-08	1.61628e-07	Anp32b	Up
1.59571	5.8623	42.0669	8.82058e-11	5.48111e-10	Nans	Up
-3.42298	3.2873	47.4132	5.74941e-12	4.14804e-11	Trim14	Down
2.18075	3.10547	20.5077	5.93905e-06	1.83196e-05	Coro2a	Up
-3.51797	4.35948	18.102	2.09381e-05	5.90722e-05	Gabbr2	Down
3.41628	2.26498	39.8564	2.73344e-10	1.59201e-09	Anks6	Up
3.57086	1.79263	15.2412	9.46159e-05	0.000237753	Galnt12	Up
4.43653	7.70342	34.3004	4.72277e-09	2.28637e-08	Col15a1	Up
1.44273	6.60237	11.8484	0.000577121	0.0012678	Tgfbr1	Up
5.02199	0.645941	21.5274	3.48809e-06	1.12204e-05	Nr4a3	Up
-1.79231	5.18908	62.0102	3.41677e-15	3.72335e-14	Stx17	Down
-1.14116	6.72275	19.5535	9.78218e-06	2.90562e-05	Erp44	Down
-2.08241	3.98555	35.38	2.71262e-09	1.35843e-08	Invs	Down
1.51921	5.18008	33.5985	6.77434e-09	3.19731e-08	Tex10	Up
4.93448	3.06643	97.7739	4.68996e-23	1.33437e-21	Msantd3	Up
6.91016	2.9942	41.3901	1.24688e-10	7.58612e-10	Tmeff1	Up
-4.70547	5.61386	23.8639	1.03395e-06	3.61883e-06	Acnat2	Down
-6.44045	4.35086	88.3147	5.58276e-21	1.25253e-19	Acnat1	Down
-5.90774	6.94319	62.9929	2.07453e-15	2.34019e-14	Baat	Down
-1.17243	6.69337	19.001	1.30653e-05	3.80395e-05	Mrpl50	Down
-1.28115	3.32325	12.3242	0.000447132	0.00100158	Zfp189	Down
-4.86456	10.9137	41.4491	1.20983e-10	7.3782e-10	Aldob	Down
3.15883	5.8429	59.0324	1.55093e-14	1.56e-13	Smc2	Up
-1.36932	5.59705	18.3709	1.81813e-05	5.18017e-05	Nipsnap3b	Down
1.75368	2.5669	14.4544	0.000143595	0.000349262	Fsd1l	Up
-2.10513	6.02994	32.889	9.7574e-09	4.50872e-08	Tmem38b	Down
4.67447	4.24051	82.7361	9.37741e-20	1.81279e-18	Zfp462	Up
5.19532	4.8184	38.1676	6.49219e-10	3.57045e-09	Klf4	Up
1.0575	6.29302	13.6572	0.000219395	0.000517915	Elp1	Up
1.41711	4.26218	14.6599	0.000128759	0.000315606	Abitram	Up
2.59926	5.22396	16.2855	5.44803e-05	0.000142984	Ctnnal1	Up
-4.37542	5.73689	56.7421	4.96881e-14	4.73833e-13	Epb41l4b	Down
-1.78122	5.65697	22.3929	2.22199e-06	7.37631e-06	Ptpn3	Down
-5.92354	3.64744	37.8839	7.50831e-10	4.08944e-09	D630039A03Rik	Down
-1.26678	8.17838	13.9215	0.00019061	0.000454296	Txn1	Down
4.90564	4.10558	38.3678	5.85912e-10	3.23743e-09	Lpar1	Up
-0.73794	7.42425	8.48587	0.00357916	0.00678795	Ecpas	Down
2.43978	4.33512	43.172	5.0132e-11	3.22013e-10	Ptgr1	Up
-1.36598	4.81587	22.1996	2.45727e-06	8.09644e-06	Dnajc25	Down
1.75032	6.76064	15.4372	8.52946e-05	0.000216217	Ugcg	Up
-1.09771	4.41653	8.16394	0.00427314	0.00797969	Susd1	Down
-2.78761	6.07153	56.302	6.2152e-14	5.83947e-13	Hsdl2	Down
1.16658	4.12027	21.3109	3.90496e-06	1.24338e-05	Inip	Up
1.65191	5.25264	19.1778	1.19091e-05	3.4911e-05	Snx30	Up
-10.0136	1.04992	98.1591	3.86083e-23	1.10965e-21	Mup7	Down
-9.44042	0.50569	68.3101	1.39701e-16	1.83392e-15	Mup2	Down
-9.91714	0.931421	114.271	1.13686e-26	4.90624e-25	Mup9	Down
-7.06486	1.36556	48.1672	3.91376e-12	2.90536e-11	Mup10	Down
-10.5521	1.58602	114.656	9.36218e-27	4.09037e-25	Mup11	Down
-9.25246	0.298014	84.2451	4.37087e-20	8.82427e-19	Mup22	Down
-10.6042	3.04338	138.921	4.58316e-32	3.61327e-30	Mup13	Down
-10.0246	1.09989	111.205	5.33633e-26	2.10942e-24	Mup14	Down
-8.61507	-0.341825	78.4342	8.27073e-19	1.4321e-17	Mup16	Down
-10.4249	4.14604	191.34	1.62124e-43	4.1598e-41	Mup17	Down
-8.11885	-0.754667	51.2146	8.27997e-13	6.74033e-12	Mup18	Down
-3.44514	7.20618	17.8158	2.43351e-05	6.79361e-05	Mup20	Down
-10.2714	9.19159	93.9708	3.2022e-22	8.30688e-21	Mup3	Down
-7.45199	2.2619	72.129	2.01576e-17	2.95394e-16	Mup21	Down
4.41863	3.02111	47.817	4.67921e-12	3.43385e-11	Zfp37	Up
-0.986658	6.00405	14.377	0.000149622	0.00036292	Fkbp15	Down
-2.17686	7.50635	44.174	3.00445e-11	1.98682e-10	Slc31a1	Down
-0.641305	4.53023	7.76786	0.00531841	0.0097232	Cdc26	Down
9.66504	1.36566	63.6991	1.44949e-15	1.68079e-14	Rnf183	Up
-4.84523	4.50765	88.7218	4.54439e-21	1.03603e-19	Hdhd3	Down
-3.87631	7.07683	108.905	1.70241e-25	6.47556e-24	Alad	Down
2.30867	4.60223	11.2081	0.000814423	0.00173679	Zfp618	Up
-3.74575	10.7784	35.8303	2.15273e-09	1.09357e-08	Ambp	Down
-2.26775	3.99665	8.32899	0.00390174	0.00734347	Kif12	Down
-2.8224	8.6615	19.9531	7.93664e-06	2.39833e-05	Orm1	Down
-3.76656	3.32457	13.1865	0.000281979	0.000654703	Orm3	Down
4.49339	4.03729	17.6255	2.68954e-05	7.45527e-05	Whrn	Up
3.763	1.03972	9.22274	0.00239027	0.00469211	Tnfsf8	Up
8.32685	7.2581	65.2686	6.53555e-16	7.95769e-15	Tnc	Up
8.73212	3.69716	19.8767	8.26003e-06	2.4854e-05	Pappa	Up
1.12282	4.53138	10.3803	0.00127369	0.00262706	Trim32	Up
2.46976	3.28797	15.4427	8.50459e-05	0.000215794	Tlr4	Up
0.956181	5.19248	10.4518	0.00122529	0.00253538	Cdk5rap2	Up
-1.4294	5.99041	9.47294	0.00208525	0.0041464	Megf9	Down
-1.8906	5.9491	60.7255	6.56137e-15	6.94629e-14	Tle1	Down
-1.36219	4.67047	18.8784	1.3932e-05	4.03217e-05	Dmac1	Down
-4.86414	6.46838	100.476	1.1987e-23	3.67741e-22	Ptprd	Down
-1.54704	4.99636	8.57099	0.00341562	0.00649182	Lurap1l	Down
-1.56437	6.62388	19.0854	1.24999e-05	3.65065e-05	Nfib	Down
1.30498	5.77553	13.1078	0.000294062	0.00068119	Zdhhc21	Up
1.03047	6.48607	11.8263	0.00058399	0.00128149	Psip1	Up
-4.07391	2.86482	45.1995	1.7795e-11	1.21198e-10	Ccdc171	Down
9.43793	1.21563	20.8806	4.88825e-06	1.5299e-05	Bnc2	Up
1.29281	2.35613	8.3755	0.00380312	0.00717317	Cntln	Up
4.76858	3.8288	16.6005	4.61388e-05	0.000122435	Adamtsl1	Up
1.37289	4.98035	19.2558	1.1432e-05	3.36241e-05	Haus6	Up
-1.27426	4.60637	8.3862	0.00378081	0.00713776	Acer2	Down
7.57408	-0.355261	21.0401	4.4976e-06	1.41833e-05	Slc24a2	Up
2.11007	5.02059	33.3001	7.89779e-09	3.69001e-08	Mllt3	Up
1.96006	3.12815	7.85229	0.00507562	0.00932524	Hacd4	Up
1.4028	6.73242	20.996	4.60254e-06	1.44883e-05	Mtap	Up
10.0544	5.67892	140.624	1.94457e-32	1.58623e-30	Cdkn2a	Up
7.01869	4.25149	118.324	1.4727e-27	7.06898e-26	Cdkn2b	Up
1.17358	3.42056	14.9448	0.000110701	0.000274361	Ift74	Up
-2.19207	3.19419	30.4965	3.34472e-08	1.43642e-07	Tek	Down
2.70981	6.45884	27.0112	2.02278e-07	7.77595e-07	Jun	Up
-4.66686	6.19047	339.352	8.82978e-76	2.07676e-72	Fggy	Down
-3.93324	6.22176	41.7875	1.01754e-10	6.27873e-10	Hook1	Down
-2.4387	5.90519	47.651	5.09274e-12	3.71663e-11	Cyp2j6	Down
-4.1055	3.03704	20.7604	5.20477e-06	1.62105e-05	Cyp2j9	Down
-6.1667	7.79324	48.9129	2.67589e-12	2.02369e-11	Cyp2j5	Down
-2.72143	5.93464	85.4204	2.41221e-20	5.08835e-19	Nfia	Down
-6.18965	9.0382	47.6038	5.21672e-12	3.7928e-11	Angptl3	Down
-1.1721	4.02118	17.0131	3.71226e-05	0.00010015	Alg6	Down
-1.54368	2.63835	13.2885	0.000267035	0.000622053	Itgb3bp	Down
1.86464	3.57956	10.2863	0.00134022	0.00275181	Ror1	Up
-4.99498	1.31726	64.9133	7.82654e-16	9.39185e-15	Ube2u	Down
1.77593	2.40182	11.6958	0.000626424	0.00136484	Cachd1	Up
4.65755	4.16173	15.4009	8.69449e-05	0.000219965	Dnajc6	Up
2.18206	5.74111	65.6692	5.33337e-16	6.57332e-15	Leprot	Up
2.41759	4.44262	14.9536	0.000110187	0.00027328	Lepr	Up
-2.69675	7.09082	62.8045	2.28275e-15	2.55871e-14	Slc35d1	Down
-1.3802	4.48737	21.3941	3.73911e-06	1.19462e-05	Oma1	Down
3.96795	2.52997	8.74036	0.00311243	0.00596937	Dab1	Up
-5.95655	6.25585	62.521	2.63616e-15	2.92465e-14	C8b	Down
-3.61871	8.01394	30.7687	2.90686e-08	1.26065e-07	C8a	Down
-2.48112	3.9576	12.1684	0.000486051	0.00108086	Fyb2	Down
-4.97702	6.24215	59.4611	1.24735e-14	1.27187e-13	Prkaa2	Down
-1.11982	6.59644	10.3839	0.00127117	0.00262264	Plpp3	Down
-3.48184	7.50923	42.7631	6.17863e-11	3.92054e-10	Pcsk9	Down
-2.97057	9.1984	22.3724	2.24575e-06	7.44645e-06	Dhcr24	Down
-1.27186	5.28922	23.5542	1.21446e-06	4.20679e-06	Ttc4	Down
-4.01504	-0.505236	19.4715	1.02114e-05	3.02105e-05	Mroh7	Down
-2.2707	3.30557	42.6809	6.44384e-11	4.07965e-10	Acot11	Down
-0.843171	6.25893	14.7576	0.000122253	0.000300773	Ssbp3	Down
-1.30349	6.01186	27.9352	1.25448e-07	4.94504e-07	Mrpl37	Down
-2.72664	3.39937	60.124	8.90637e-15	9.24167e-14	Cyb5rl	Down
-6.68481	5.79886	225.112	6.93898e-51	3.2641e-48	Dio1	Down
-0.743199	5.12076	8.14783	0.00431127	0.00804345	Yipf1	Down
1.60083	5.88909	18.8858	1.38782e-05	4.01741e-05	Ndc1	Up
3.51064	2.74676	21.0016	4.58904e-06	1.4449e-05	Glis1	Up
7.31605	3.74672	77.4084	1.39025e-18	2.35808e-17	Lrp8	Up
-1.66165	5.04651	22.325	2.30185e-06	7.61811e-06	Czib	Down
-3.3893	6.85412	191.462	1.5246e-43	3.9843e-41	Cpt2	Down
-4.03106	9.56952	128.645	8.11066e-30	5.13263e-28	Scp2	Down
-4.82923	7.3365	66.7416	3.09541e-16	3.89673e-15	Echdc2	Down
-5.27284	2.08215	69.2218	8.79886e-17	1.19624e-15	Zyg11a	Down
-1.61434	4.96371	39.4037	3.44638e-10	1.97624e-09	Coa7	Down
3.77983	4.37764	64.2922	1.07268e-15	1.26463e-14	Gpx7	Up
8.42201	2.39379	48.6637	3.03832e-12	2.27947e-11	Orc1	Up
4.09827	0.231004	12.0615	0.000514728	0.00114014	Calr4	Up
2.74347	0.323393	12.7316	0.000359523	0.000819114	Bend5	Up
3.66304	3.1084	84.6687	3.52794e-20	7.25747e-19	Spata6	Up
4.09469	2.31324	15.9754	6.41717e-05	0.000166194	Trabd2b	Up
4.40581	3.95569	48.7246	2.94548e-12	2.21452e-11	Stil	Up
-3.96044	2.89294	8.03742	0.00458209	0.00848588	Cyp4a12a	Down
-9.06807	7.34553	80.1649	3.44438e-19	6.2638e-18	Cyp4a14	Down
-9.51115	6.95846	69.1777	8.99778e-17	1.21742e-15	Cyp4a10	Down
-4.15616	3.83193	23.7279	1.10964e-06	3.85884e-06	Cyp4a31	Down
-7.64912	1.48331	62.3434	2.88499e-15	3.17326e-14	Cyp4a32	Down
-5.50905	2.96195	86.0956	1.71443e-20	3.66576e-19	Cyp4b1	Down
-1.648	3.93771	32.985	9.28722e-09	4.29991e-08	Atpaf1	Down
-2.2256	4.51208	50.6053	1.1294e-12	9.03523e-12	Mob3c	Down
-0.861951	5.25206	9.82515	0.00172142	0.00346641	Mknk1	Down
-5.29252	7.45184	55.0858	1.15382e-13	1.0518e-12	Faah	Down
-1.55869	4.7538	40.0767	2.44189e-10	1.43583e-09	Nsun4	Down
-1.29355	7.33469	19.9281	8.04107e-06	2.42521e-05	Uqcrh	Down
2.61658	3.60024	23.1633	1.4881e-06	5.0934e-06	Rad54l	Up
0.615919	5.76268	8.87733	0.00288733	0.0055779	Pomgnt1	Up
1.31467	6.60992	16.0196	6.26903e-05	0.000162716	Mast2	Up
-1.8867	4.61989	33.6575	6.57226e-09	3.11025e-08	Tmem69	Down
-1.03679	6.31112	19.3891	1.06613e-05	3.14686e-05	Gpbp1l1	Down
-3.17384	2.3689	29.4642	5.69598e-08	2.35309e-07	Ccdc17	Down
1.17912	6.25264	18.5175	1.68351e-05	4.82194e-05	Nasp	Up
-1.08223	9.49024	12.1949	0.000479204	0.00106648	Prdx1	Down
-1.60562	5.00853	31.2488	2.26986e-08	1.00195e-07	Mmachc	Down
-1.71947	3.47925	13.9532	0.000187423	0.000447167	Ccdc163	Down
-2.77386	3.9407	76.1793	2.59037e-18	4.25061e-17	Tesk2	Down
-2.96363	2.77398	38.8053	4.6825e-10	2.62846e-09	Zswim5	Down
-2.23225	6.10873	97.5071	5.36643e-23	1.51766e-21	Urod	Down
-2.45682	5.92058	90.6963	1.67508e-21	3.94636e-20	Hectd3	Down
-3.04201	0.229519	17.6079	2.71456e-05	7.51871e-05	Ptch2	Down
2.41618	2.97968	15.0575	0.000104285	0.000259598	Btbd19	Up
4.41083	4.7823	57.8917	2.76953e-14	2.71414e-13	Kif2c	Up
-3.54024	4.41937	67.9303	1.69379e-16	2.19897e-15	Tmem53	Down
-1.58701	5.57402	35.0017	3.2941e-09	1.62996e-08	Slc6a9	Down
4.89474	3.35192	93.1274	4.90333e-22	1.24229e-20	B4galt2	Up
2.91208	-0.272622	10.3107	0.00132264	0.00271888	Artn	Up
-1.90963	5.94522	41.8276	9.96864e-11	6.15387e-10	St3gal3	Down
-2.41759	7.81325	18.4107	1.78057e-05	5.08035e-05	Ptprf	Down
-4.36822	5.54303	69.0787	9.4614e-17	1.27404e-15	Hyi	Down
-1.97757	5.78232	41.894	9.63569e-11	5.96111e-10	Szt2	Down
[truncated: 5,746 more rows]

## Sheet: DEG_NrasG12VPtenKOCANILvsCtl
Supplementary Data 1- Genetically-distinct bulk tumor transcriptomic signatures (NrasG12VPtenKO CANIL- Control)
Negative Binomial Generalized Linear Model Likelihood Ratio Test, two-sided, correction for multiple testing using BH reported as FDR
logFC	logCPM	LR	PValue	FDR	Symbols	direction
-0.87309	6.35276	12.0672	0.000513163	0.00497715	Mrpl15	Down
2.92031	1.38599	15.8029	7.0295e-05	0.000993991	Ppp1r42	Up
-3.36917	2.10693	17.788	2.46936e-05	0.000410455	Jph1	Down
1.25487	4.20237	11.4611	0.000710689	0.00649976	Prim2	Up
-1.051	4.99773	19.9147	8.09754e-06	0.000158053	Cnnm3	Down
-1.38151	4.28978	11.5099	0.000692248	0.00637247	Tbc1d8	Down
3.03067	4.73207	23.2423	1.42822e-06	3.46306e-05	Fhl2	Up
2.56061	5.00245	49.0914	2.44312e-12	2.42798e-10	Nck2	Up
2.68678	10.4789	12.5594	0.000394213	0.00401092	Col3a1	Up
2.97494	8.4953	13.8541	0.000197563	0.00230604	Col5a2	Up
11.3525	2.63508	42.5111	7.02814e-11	5.19273e-09	Tmeff2	Up
1.16237	6.94927	14.0814	0.00017507	0.00209728	Gls	Up
2.82537	4.30986	35.8448	2.13677e-09	1.06552e-07	Spats2l	Up
3.34376	4.29256	27.19	1.84413e-07	5.69461e-06	Sgo2a	Up
-3.04621	6.58315	10.5768	0.00114515	0.00954542	Aox3	Down
1.68548	4.70353	15.4588	8.4324e-05	0.00115085	Abi2	Up
-1.28137	3.87067	18.6501	1.57042e-05	0.000272928	Kansl1l	Down
-1.69517	5.33782	11.3326	0.0007616	0.0068984	Mreg	Down
-1.87149	7.18976	25.6064	4.1865e-07	1.17689e-05	Pecr	Down
-3.27297	6.91097	14.1893	0.000165309	0.00200244	Igfbp2	Down
-3.00344	7.7024	33.1371	8.58824e-09	3.67264e-07	Cyp27a1	Down
-1.30341	5.06668	10.9352	0.000943559	0.0082	Ankzf1	Down
1.72277	5.15658	11.3551	0.000752408	0.00682389	Chpf	Up
1.1246	5.52557	15.7091	7.38693e-05	0.00103315	Rhbdd1	Up
4.29899	2.80009	16.1486	5.85615e-05	0.000857996	Col4a3	Up
1.22669	6.93119	12.3135	0.000449689	0.00446274	Agfg1	Up
10.8456	2.16204	58.9218	1.64065e-14	2.57254e-12	Ccl20	Up
2.5549	7.01451	23.3188	1.37252e-06	3.33948e-05	Itm2c	Up
-0.860641	5.68266	12.2621	0.000462261	0.00457143	Atg16l1	Down
-4.2353	3.09123	16.3566	5.24739e-05	0.000779487	Ugt1a9	Down
-2.66346	3.46837	14.8813	0.00011449	0.00148092	Ugt1a6a	Down
-1.33379	8.17609	12.7098	0.000363736	0.00375223	Hjurp	Down
1.45048	5.63819	11.6124	0.000655139	0.00608245	Arl4c	Up
2.93097	3.83544	30.0234	4.26866e-08	1.51736e-06	Sh3bp4	Up
2.22038	5.82448	15.6883	7.46838e-05	0.00104037	Ackr3	Up
3.57907	6.60926	39.4065	3.44146e-10	2.05788e-08	Gpc1	Up
-1.28068	5.45214	21.3454	3.83535e-06	8.06624e-05	Capn10	Down
-3.6546	5.30108	28.9417	7.45881e-08	2.54248e-06	Sned1	Down
2.01288	5.02029	27.9412	1.25058e-07	4.02926e-06	Bok	Up
-1.07261	4.24414	14.67	0.000128071	0.00162384	D2hgdh	Down
4.23676	-0.120105	10.6155	0.00112142	0.00938644	Pdcd1	Up
2.17655	2.23065	11.4608	0.000710784	0.00649976	St8sia4	Up
1.36816	5.31742	14.3908	0.00014853	0.00183703	D1Ertd622e	Up
-1.0671	5.29976	15.2804	9.26745e-05	0.00125031	Relch	Down
-0.914233	5.89459	12.3018	0.000452513	0.00448445	Zcchc2	Down
1.92872	3.42441	22.6254	1.96864e-06	4.65351e-05	Bcl2	Up
4.76278	4.86067	22.2914	2.34254e-06	5.41046e-05	Inhbb	Up
1.0563	5.74358	14.5853	0.000133958	0.00168636	Ralb	Up
1.88028	6.33064	15.8732	6.77327e-05	0.000963552	Slc35f5	Up
1.87514	4.55402	16.5471	4.74573e-05	0.000720126	Gpr39	Up
4.79273	-0.072421	11.9981	0.000532558	0.00513001	Lypd1	Up
-2.93142	1.881	19.1603	1.2019e-05	0.000221715	Nckap5	Down
1.4262	7.11786	16.3356	5.30569e-05	0.000786491	Mcm6	Up
3.25757	3.58042	20.89	4.86435e-06	9.9631e-05	Cxcr4	Up
2.54733	-0.0764376	10.6952	0.00107417	0.0091123	Ctse	Up
-1.81471	6.31447	25.8311	3.72637e-07	1.06235e-05	Plekha6	Down
5.00537	-0.14525	26.7742	2.28672e-07	6.89535e-06	Optc	Up
3.12699	6.35794	41.129	1.42506e-10	9.65416e-09	Btg2	Up
1.28758	5.4192	20.3697	6.38311e-06	0.000127771	Cyb5r1	Up
1.24685	5.97533	13.9779	0.000184968	0.00218433	Arl8a	Up
3.17296	4.18206	15.8148	6.98539e-05	0.000989523	Elf3	Up
4.09608	4.72414	29.8149	4.75331e-08	1.66862e-06	Phlda3	Up
7.09785	-0.17449	20.6014	5.65549e-06	0.000114178	Mroh3	Up
6.13825	4.55622	96.2885	9.93053e-23	4.67132e-20	Inava	Up
2.30151	3.82453	14.8887	0.000114042	0.00147647	Kif14	Up
3.49625	4.70174	31.3275	2.17974e-08	8.26893e-07	Aspm	Up
-2.12185	5.62947	10.7041	0.00106897	0.00908755	Cfhr1	Down
1.61579	7.83119	12.1218	0.000498352	0.00486022	Lamc1	Up
4.68586	5.99955	40.3288	2.14627e-10	1.38302e-08	Rgs16	Up
-1.77686	8.77266	13.8497	0.000198033	0.00230962	Glul	Down
1.3948	5.01058	19.2205	1.16455e-05	0.000215954	Ier5	Up
-0.800266	6.76079	11.6927	0.000627448	0.00586394	Sec16b	Down
-8.6828	6.26664	19.0919	1.24575e-05	0.00022861	Fmo3	Down
2.65846	5.82407	25.9872	3.43681e-07	9.91825e-06	Prrx1	Up
-1.47708	6.73532	25.2282	5.09319e-07	1.37956e-05	Slc19a2	Down
-2.99758	6.16199	16.5002	4.8644e-05	0.000732619	Ildr2	Down
3.76776	4.04796	32.3199	1.30769e-08	5.30291e-07	Nuf2	Up
4.39063	1.2493	20.0068	7.71684e-06	0.000151671	Sh2d1b1	Up
3.57026	4.49523	33.2066	8.28685e-09	3.58724e-07	Olfml2b	Up
1.86965	4.42269	12.3448	0.00044221	0.00440526	Fcgr4	Up
1.62365	5.72475	11.9154	0.000556708	0.00530112	Fcgr3	Up
-2.96707	2.88961	13.5823	0.000228331	0.00258604	Pcp4l1	Down
-3.75007	7.77939	14.134	0.000170238	0.00204634	Nr1i3	Down
3.03985	4.71148	12.5411	0.000398098	0.00403589	Adamts4	Up
2.64332	5.15624	16.642	4.51398e-05	0.00068792	Tstd1	Up
1.15861	7.29108	20.281	6.68612e-06	0.000133269	F11r	Up
2.52416	1.94225	13.7577	0.000207963	0.00240202	Slamf7	Up
1.41078	6.49881	20.5168	5.91107e-06	0.000118997	Pea15a	Up
2.0362	6.25964	26.484	2.65727e-07	7.928e-06	Igsf8	Up
2.8915	2.86492	21.5604	3.42864e-06	7.40964e-05	Slamf9	Up
2.42916	8.41315	70.9374	3.68742e-17	7.88438e-15	Tagln2	Up
7.42305	-0.64623	13.5785	0.000228791	0.00258918	1700016C15Rik	Up
-0.939265	4.67303	11.6387	0.000645935	0.00601282	Cnst	Down
2.28096	4.25991	36.2796	1.70948e-09	8.67775e-08	Sccpdh	Up
-1.43091	7.53151	14.9659	0.000109473	0.00142517	Ahctf1	Down
-1.99301	8.28697	16.5318	4.7842e-05	0.000724405	Coq8a	Down
1.24741	6.10296	14.7768	0.000121014	0.0015525	Acbd3	Up
-1.06635	5.66212	10.9151	0.000953823	0.00827311	Tmem63a	Down
-3.54053	1.18352	24.2748	8.35246e-07	2.14699e-05	Susd4	Down
1.52211	3.97662	17.0593	3.62299e-05	0.000572537	Disp1	Up
2.17734	0.734	12.5457	0.000397114	0.0040302	Hhipl2	Up
1.90719	5.8811	34.6597	3.92677e-09	1.85333e-07	Kctd3	Up
4.19493	5.46817	38.4275	5.68257e-10	3.25985e-08	Cenpf	Up
3.18656	5.20607	14.6375	0.000130293	0.00164462	Atf3	Up
-0.819346	7.32582	12.2667	0.000461118	0.00456332	Ppp2r5a	Down
3.84629	5.54153	37.1059	1.11883e-09	5.89137e-08	Nek2	Up
-3.07213	0.43909	19.8362	8.43679e-06	0.000164217	Rd3	Down
8.23916	3.03721	26.789	2.26927e-07	6.85738e-06	Syt14	Up
3.67418	4.87685	18.7923	1.45758e-05	0.000256796	Cd34	Up
-1.95679	5.15318	14.4067	0.000147277	0.00182684	Mcm10	Down
-3.37257	6.18772	31.6148	1.87994e-08	7.30562e-07	Dhtkd1	Down
3.47547	6.36392	23.8396	1.04708e-06	2.62925e-05	Itih5	Up
1.80293	9.54355	18.9205	1.36282e-05	0.000242524	Vim	Up
4.12292	-0.213137	14.7006	0.000126008	0.00160365	St8sia6	Up
-0.917684	5.91965	12.5236	0.000401841	0.00406799	Mllt10	Down
1.95568	3.91741	11.0047	0.0009088	0.00798567	Mastl	Up
4.48831	-0.487981	12.9833	0.000314278	0.00335738	Il1f9	Up
4.27705	7.46586	34.5005	4.26137e-09	1.9847e-07	Il1rn	Up
9.53763	3.26826	22.219	2.43254e-06	5.54571e-05	Cacna1b	Up
1.36483	7.11868	26.1927	3.08984e-07	9.05787e-06	Pnpla7	Up
7.4891	1.7885	18.2008	1.98797e-05	0.000338819	Noxa1	Up
2.35823	5.02705	20.3714	6.3776e-06	0.000127771	Tor4a	Up
1.41394	8.15206	16.3981	5.13357e-05	0.000765803	Tubb4b	Up
3.68647	5.68126	59.5571	1.18799e-14	1.927e-12	Uap1l1	Up
3.63874	3.47398	14.2732	0.0001581	0.00193337	Sapcd2	Up
2.31229	2.73387	10.7726	0.00103014	0.00881372	Entpd2	Up
2.43391	5.20801	42.0868	8.73101e-11	6.28633e-09	Npdc1	Up
-1.61371	6.54696	15.9875	6.37632e-05	0.00091819	Abca2	Down
-3.76882	5.76113	40.9979	1.52391e-10	1.01922e-08	Paxx	Down
-7.89617	3.15018	45.1639	1.81213e-11	1.50428e-09	Ptgds	Down
-2.39944	5.45351	12.2428	0.000467053	0.00459948	Fcna	Down
-1.2933	4.6153	15.5793	7.91176e-05	0.00109034	Inpp5e	Down
-2.19236	1.57271	11.035	0.000894072	0.00789065	Adamts13	Down
-2.08625	9.17353	30.9339	2.66967e-08	9.94049e-07	Sardh	Down
-1.03551	6.28714	12.1937	0.000479502	0.00468935	Brd3	Down
1.57392	4.81051	14.0025	0.000182572	0.00216509	Ralgds	Up
0.891452	8.26839	11.674	0.000633791	0.0059193	Sptan1	Up
2.51488	5.82115	13.3807	0.000254227	0.00282048	Ptges	Up
1.33188	4.683	18.6312	1.58608e-05	0.00027531	Usp20	Up
2.70425	5.19342	19.0712	1.2593e-05	0.000230497	Ncs1	Up
-2.07718	10.2062	11.8455	0.000578021	0.00547085	Ass1	Down
-1.1542	5.20457	14.0285	0.000180062	0.00214433	Uck1	Down
6.19655	9.30013	33.1854	8.3776e-09	3.61544e-07	Lcn2	Up
-1.62513	6.84311	19.7333	8.90358e-06	0.000171649	Slc25a25	Down
2.36848	5.86032	41.8909	9.65094e-11	6.84392e-09	St6galnac4	Up
-1.88014	7.35283	24.159	8.86985e-07	2.2569e-05	Fpgs	Down
1.97537	3.25068	13.969	0.000185846	0.00219285	Ptrh1	Up
-0.945187	5.29609	14.9094	0.000112799	0.00146372	Zbtb43	Down
1.85279	7.54143	27.5465	1.53366e-07	4.84185e-06	Stom	Up
2.32631	5.65195	31.2361	2.28478e-08	8.6442e-07	Ggta1	Up
1.33699	7.16283	20.7177	5.32226e-06	0.000107789	Nek6	Up
-1.6738	4.16865	16.2552	5.5356e-05	0.000817994	Nr6a1	Down
1.98603	1.23462	12.7791	0.00035051	0.00364509	Arhgap15	Up
6.66411	3.52415	37.3155	1.0048e-09	5.35086e-08	Kif5c	Up
1.42019	5.7417	15.6803	7.50014e-05	0.00104073	Rnd3	Up
-4.23313	4.76363	94.8265	2.07822e-22	9.16493e-20	Neb	Down
-5.9947	6.04676	189.463	4.16409e-43	2.93818e-39	Upp2	Down
1.05545	6.16907	11.3927	0.000737341	0.0067088	Tanc1	Up
-1.62933	6.34863	11.742	0.000611069	0.00574511	Dpp4	Down
2.02621	2.40066	12.9272	0.000323841	0.00342839	Galnt3	Up
2.26606	5.04176	17.6151	2.70432e-05	0.000446354	Spc25	Up
2.74038	5.07666	14.3269	0.000153657	0.00188886	Dhrs9	Up
-1.57691	4.8919	22.2603	2.38079e-06	5.45372e-05	Fastkd1	Down
-0.910345	4.27695	11.5746	0.000668579	0.00618687	Mettl8	Down
3.74909	7.66502	51.1346	8.62457e-13	9.73679e-11	Itga6	Up
1.96531	7.01754	31.4016	2.09808e-08	8.00218e-07	Dnajc10	Up
10.0593	1.62059	58.396	2.1433e-14	3.25228e-12	Ypel4	Up
7.34349	-0.85746	26.1036	3.23574e-07	9.39563e-06	Prg2	Up
6.48932	1.8143	24.9694	5.82469e-07	1.54508e-05	Aplnr	Up
5.95087	1.12267	15.0028	0.000107354	0.00140536	Lrrc55	Up
-2.83532	1.81358	11.3672	0.000747506	0.0067838	Olfr1034	Down
-1.31091	4.95465	19.1664	1.19801e-05	0.000221287	Madd	Down
1.54969	6.02903	30.6482	3.09316e-08	1.13378e-06	Slc35c1	Up
2.10792	2.57737	12.4189	0.000425007	0.00425973	Prr5l	Up
6.07749	1.02837	11.7088	0.000622042	0.00582885	Fjx1	Up
-4.24308	5.90291	20.8413	4.98959e-06	0.000101753	Slc1a2	Down
1.48737	8.50811	20.1947	6.9947e-06	0.000138442	Cd44	Up
-1.15325	6.43661	14.23	0.000161775	0.00196977	Nat10	Down
-0.987753	6.97589	14.2189	0.000162727	0.00197593	Fbxo3	Down
5.132	4.75793	15.913	6.63222e-05	0.000948267	Prrg4	Up
2.26906	3.89079	24.9539	5.87182e-07	1.55465e-05	Ccdc34	Up
2.9333	5.76139	35.826	2.15751e-09	1.07207e-07	Arhgap11a	Up
3.20905	-0.894499	12.4421	0.000419774	0.00421626	Actc1	Up
4.0633	8.46459	17.5458	2.80463e-05	0.000460221	Thbs1	Up
7.20103	3.00423	17.2472	3.28177e-05	0.000527475	Gpr176	Up
2.6335	5.80519	27.056	1.97642e-07	6.07652e-06	Bub1b	Up
3.26738	4.97611	18.7211	1.51301e-05	0.00026458	Pak6	Up
-2.85875	5.67709	29.5443	5.46521e-08	1.90904e-06	Disp2	Down
4.026	5.25338	27.6552	1.4498e-07	4.59766e-06	Knstrn	Up
-1.47287	7.6339	13.6886	0.000215759	0.00247544	Ivd	Down
1.37732	4.114	11.0758	0.000874598	0.00774785	Chst14	Up
2.81909	4.90206	15.884	6.73442e-05	0.000958992	Knl1	Up
3.55337	3.093	38.7578	4.79794e-10	2.78636e-08	Chac1	Up
3.45553	3.05658	19.281	1.12825e-05	0.000210607	Oip5	Up
3.5827	4.94811	38.9483	4.35177e-10	2.53769e-08	Nusap1	Up
2.16582	5.95686	32.693	1.07927e-08	4.47961e-07	Ehd4	Up
-1.50321	5.12262	13.0745	0.000299346	0.00322322	Ganc	Down
-1.99105	2.1826	12.784	0.000349601	0.00363833	Catsper2	Down
2.5516	5.63852	22.2717	2.36675e-06	5.44276e-05	Casc4	Up
2.75614	1.66855	14.2014	0.000164251	0.00199133	Shc4	Up
2.51448	5.10289	23.5822	1.19688e-06	2.95804e-05	Ncaph	Up
3.47213	0.712956	11.3309	0.000762285	0.00690017	Mall	Up
3.48946	5.40884	23.1404	1.50592e-06	3.63895e-05	Bub1	Up
3.76779	4.95197	39.275	3.68127e-10	2.18278e-08	Ckap2l	Up
1.71176	6.69089	12.7711	0.000352008	0.00365529	Sirpa	Up
-1.54325	5.01325	25.5175	4.3838e-07	1.2202e-05	Lzts3	Down
1.83687	4.35635	21.4712	3.59187e-06	7.68008e-05	Cdc25b	Up
2.67103	5.05198	33.6481	6.60397e-09	2.91235e-07	Smox	Up
-1.91157	5.33859	21.3911	3.74508e-06	7.94746e-05	Gpcpd1	Down
-2.29084	4.5015	10.9799	0.000921061	0.00805829	Bmp2	Down
6.23777	3.23315	11.6006	0.000659304	0.00611308	Ism1	Up
-2.90889	-0.329611	16.2949	5.4211e-05	0.000802756	Dzank1	Down
4.96447	3.64805	32.3336	1.29846e-08	5.28065e-07	Slc24a3	Up
2.69761	5.81967	17.0035	3.73111e-05	0.000584389	Cd93	Up
2.73229	6.48723	47.547	5.37021e-12	4.85798e-10	Pygb	Up
1.10026	7.94497	15.5388	8.08311e-05	0.0011107	Fkbp1a	Up
3.30996	0.860267	13.3463	0.000258932	0.00286592	Sdcbp2	Up
2.40813	1.43952	13.5663	0.000230284	0.00259982	Slc52a3	Up
2.75158	6.92615	53.1178	3.14139e-13	3.789e-11	Srxn1	Up
4.09553	5.12758	54.1809	1.82856e-13	2.30398e-11	Trib3	Up
1.28633	6.4744	18.7711	1.4738e-05	0.00025933	Bcl2l1	Up
4.18769	6.19958	46.8956	7.48687e-12	6.68701e-10	Tpx2	Up
1.3941	4.68411	16.0956	6.0225e-05	0.000876181	Nol4l	Up
-1.84671	4.39058	24.4282	7.71324e-07	1.98993e-05	Dnmt3b	Down
-2.12493	8.89407	33.1286	8.62596e-09	3.67763e-07	Ahcy	Down
-1.26237	7.16858	12.2486	0.000465598	0.00459477	Acss2	Down
1.34122	6.82563	16.6603	4.47079e-05	0.000682811	Gss	Up
6.76458	-0.501177	14.3172	0.000154448	0.00189528	Mmp24	Up
1.31225	6.85045	18.2027	1.986e-05	0.000338819	Eif6	Up
-1.08576	5.42009	12.798	0.00034699	0.00361936	Ndrg3	Down
2.65248	6.35242	34.8004	3.65292e-09	1.74155e-07	Src	Up
-1.14762	3.57017	11.0993	0.000863608	0.00767092	Actr5	Down
4.42341	3.98571	33.5495	6.94727e-09	3.0542e-07	Fam83d	Up
-3.07609	-0.958852	14.248	0.000160235	0.00195609	Gm826	Down
1.5576	3.85715	11.8108	0.00058888	0.00555871	Lpin3	Up
-7.63132	0.440364	14.8356	0.0001173	0.00151035	Ptprt	Down
4.22619	2.50363	30.9775	2.61037e-08	9.74537e-07	Tox2	Up
3.84969	2.98284	12.8342	0.000340343	0.00356678	Ccn5	Up
4.274	1.95159	18.7652	1.4784e-05	0.000259816	Rims4	Up
5.04782	0.274189	31.9968	1.54426e-08	6.10437e-07	Wfdc15b	Up
5.70069	5.17615	26.3048	2.91562e-07	8.60779e-06	Slpi	Up
4.28554	2.78381	13.6417	0.000221211	0.00252363	Wfdc3	Up
1.08277	5.04255	12.625	0.000380623	0.0038951	Dnttip1	Up
3.54303	5.97523	17.4492	2.95084e-05	0.000481413	Ube2c	Up
3.09765	2.87635	11.9989	0.000532333	0.00513001	Cd40	Up
1.11753	6.27168	13.0014	0.000311256	0.00333013	Elmo2	Up
5.28819	4.55523	71.252	3.14395e-17	6.82577e-15	Ocstamp	Up
2.16906	3.414	21.7191	3.15628e-06	6.90565e-05	Nfatc2	Up
1.51084	6.02707	15.0253	0.000106081	0.00139647	Atp9a	Up
3.74251	5.77919	32.5628	1.15405e-08	4.74808e-07	Aurka	Up
-1.28089	6.21675	10.9744	0.000923811	0.00807733	Stx16	Down
1.07653	8.59722	11.5022	0.000695156	0.00639507	Ctsz	Up
2.22614	6.3665	23.5065	1.2449e-06	3.06062e-05	Lama5	Up
-3.88679	2.42372	18.8318	1.42766e-05	0.000252155	Col20a1	Down
-3.37212	0.351584	18.76	1.48244e-05	0.000260201	Ptk6	Down
-0.970653	7.90487	12.8091	0.000344933	0.00360303	Helz2	Down
-0.962781	4.63014	13.9129	0.000191481	0.0022462	Zgpat	Down
-0.745765	5.30688	10.7911	0.00101989	0.00874407	Pcmtd2	Down
-2.33648	0.0253841	11.9806	0.000537563	0.00516412	Syp	Down
-2.66868	3.07325	16.439	5.02414e-05	0.000751067	Magix	Down
4.22029	4.0329	69.8179	6.50403e-17	1.36992e-14	Ccdc120	Up
-2.02212	3.12044	12.9414	0.000321401	0.00340767	Porcn	Down
1.97831	5.79456	12.3909	0.000431438	0.00431799	Cybb	Up
1.04041	4.45936	11.8939	0.00056317	0.00534822	Fundc1	Up
6.80308	7.18144	43.8062	3.62546e-11	2.90506e-09	Timp1	Up
1.87848	4.57908	15.0824	0.000102916	0.00136885	Septin6	Up
4.05044	3.4736	11.099	0.000863739	0.00767092	Gria3	Up
5.98182	4.17469	36.0471	1.92603e-09	9.70718e-08	Apln	Up
7.23479	4.12228	13.2999	0.000265414	0.00292675	Hs6st2	Up
6.26321	6.02727	63.7286	1.42799e-15	2.48788e-13	Gpc3	Up
-1.54711	6.82413	17.8724	2.3622e-05	0.000394538	Atp11c	Down
3.24161	6.69411	11.2754	0.000785421	0.00707781	Dusp9	Up
2.02355	6.49992	24.5979	7.06292e-07	1.8322e-05	Slc6a8	Up
2.02567	4.25323	18.9654	1.33112e-05	0.000238385	Plxna3	Up
2.8121	6.64948	44.3193	2.78946e-11	2.26235e-09	G6pdx	Up
1.09637	6.23705	14.1674	0.000167239	0.00202235	Mpp1	Up
1.00035	5.11244	10.6373	0.00110828	0.00931511	Fundc2	Up
-1.39657	2.28669	11.2914	0.000778666	0.00702592	Mtcp1	Down
2.49288	3.1036	12.955	0.00031906	0.00339304	Pdk3	Up
-2.20277	4.08703	17.0304	3.67865e-05	0.000578741	Ar	Down
-2.29433	0.051338	11.0253	0.000898743	0.00792197	Awat2	Down
-3.22969	2.72942	14.729	0.00012412	0.00158658	P2ry4	Down
4.32544	4.93435	32.0697	1.48742e-08	5.91279e-07	Kif4	Up
-4.5053	3.88133	25.6909	4.00709e-07	1.13096e-05	Chic1	Down
1.42316	5.50333	17.3748	3.06875e-05	0.000497772	Pbdc1	Up
2.0126	3.4934	10.7393	0.00104882	0.00892698	Tlr13	Up
2.07601	2.03769	12.8107	0.000344644	0.00360267	Taf9b	Up
3.90629	4.0125	25.0357	5.62793e-07	1.49852e-05	Cenpi	Up
-2.76404	2.55125	41.8771	9.71943e-11	6.85803e-09	Zmat1	Down
-1.40555	4.06004	13.0169	0.000308697	0.00331028	Gprasp1	Down
5.28442	5.55123	27.2175	1.81801e-07	5.62628e-06	Bex2	Up
1.61356	6.44696	46.7132	8.21725e-12	7.24761e-10	Tceal8	Up
10.2573	2.60017	61.8092	3.78404e-15	6.28239e-13	Tceal5	Up
5.23158	6.2025	33.048	8.99108e-09	3.82175e-07	Bex1	Up
1.91047	6.56716	26.1903	3.09375e-07	9.05787e-06	Tceal9	Up
3.27268	6.13427	58.757	1.78399e-14	2.76656e-12	Bex3	Up
1.01406	7.83667	13.7093	0.00021339	0.00245225	Morf4l2	Up
2.46184	6.06918	16.5167	4.82242e-05	0.00072785	Serpina7	Up
3.20718	6.46855	33.3956	7.51921e-09	3.28517e-07	Morc4	Up
1.54977	4.50499	12.0794	0.000509822	0.00495442	Psmd10	Up
5.47485	2.15153	27.7093	1.40983e-07	4.50124e-06	Pak3	Up
1.48304	5.62409	12.5137	0.000403977	0.00407792	Amot	Up
2.02018	5.67746	28.408	9.8258e-08	3.25497e-06	Maged2	Up
1.97855	2.73903	12.0857	0.000508101	0.00494164	Kctd12b	Up
1.41416	3.03626	14.7251	0.000124378	0.00158844	Nbdy	Up
1.92063	5.22471	28.6777	8.54808e-08	2.86533e-06	Acot9	Up
6.69157	1.1686	16.5339	4.7787e-05	0.000724351	Nhs	Up
-1.53212	5.03709	20.9107	4.81202e-06	9.8846e-05	Txlng	Down
1.65879	3.38296	16.6627	4.46504e-05	0.000682672	Zc2hc1a	Up
1.66198	6.49121	27.7638	1.37066e-07	4.38611e-06	Tpd52	Up
1.29409	6.42423	13.481	0.000240989	0.00270767	Zfp704	Up
3.0925	7.38626	101.98	5.60847e-24	3.29778e-21	Fabp5	Up
2.91465	5.31723	39.8591	2.72963e-10	1.68242e-08	Fabp4	Up
2.66718	4.75369	11.4342	0.000721031	0.00656888	Chmp4c	Up
-3.6996	1.05986	21.8078	3.01371e-06	6.62452e-05	Car1	Down
-3.44998	9.54392	13.6651	0.000218475	0.00249848	Car3	Down
-3.20171	3.47641	34.3932	4.50283e-09	2.08341e-07	Cyp7b1	Down
1.37453	4.96578	17.0102	3.71802e-05	0.000582985	Gyg	Up
2.22861	5.59442	15.5119	8.19877e-05	0.00112222	Ect2	Up
2.46291	7.26216	15.943	6.52795e-05	0.000936204	Fndc3b	Up
-0.963047	6.02714	12.3457	0.000441997	0.00440526	Phc3	Down
-1.02168	5.81779	10.8632	0.000980963	0.00847207	Ttc14	Down
2.53928	8.04266	53.5548	2.51476e-13	3.05933e-11	Anxa5	Up
3.51959	6.79731	49.5874	1.89727e-12	1.95433e-10	Ccna2	Up
1.48272	4.10857	12.9609	0.000318066	0.00338758	Spry1	Up
3.11171	0.614794	14.0865	0.00017459	0.00209408	Gm5148	Up
1.78888	4.727	15.6432	7.64865e-05	0.00105925	Plk4	Up
-1.80494	4.4681	19.5565	9.76682e-06	0.000184758	Abhd18	Down
-1.50617	3.2281	18.6128	1.6014e-05	0.000277628	D3Ertd751e	Down
10.4809	4.69145	98.2213	3.74138e-23	1.88566e-20	Slc7a11	Up
-3.31635	5.61173	38.1321	6.61131e-10	3.6877e-08	Noct	Down
1.86183	5.89487	17.4521	2.9464e-05	0.000481246	Setd7	Up
-3.99936	4.57009	20.4801	6.02549e-06	0.000121128	Smad9	Down
4.01345	3.49608	11.8525	0.000575837	0.0054575	Dclk1	Up
1.56902	6.16736	20.2697	6.72585e-06	0.000133872	Wwtr1	Up
-2.15341	3.83909	21.5757	3.40127e-06	7.36178e-05	Sucnr1	Down
5.21803	3.97936	18.5476	1.65712e-05	0.000286233	Plch1	Up
11.5307	2.64406	53.814	2.20396e-13	2.72828e-11	Vmn2r3	Up
1.60438	3.04212	12.244	0.000466755	0.00459948	Lxn	Up
1.18107	6.78639	14.9086	0.000112849	0.00146372	Smc4	Up
2.44983	4.91432	18.4177	1.77399e-05	0.000304557	Trim59	Up
3.58548	3.406	16.9564	3.82473e-05	0.000597064	Gask1b	Up
-1.67587	0.611645	12.378	0.000434431	0.00434185	Asic5	Down
2.72351	1.87489	18.6033	1.60944e-05	0.000278681	Tmem154	Up
1.91724	4.73294	30.3714	3.56751e-08	1.29079e-06	Fbxw7	Up
3.54464	4.76268	51.5091	7.12678e-13	8.38109e-11	Iqgap3	Up
1.06785	7.75744	11.8464	0.000577735	0.00547085	Lmna	Up
2.14698	4.80192	13.0071	0.000310311	0.00332254	Mex3a	Up
1.04514	7.74462	12.5209	0.000402415	0.00407089	Ssr2	Up
2.55974	6.25654	46.7695	7.98447e-12	7.08659e-10	Arhgef2	Up
2.51543	1.96134	11.1351	0.0008471	0.00754693	Trim46	Up
2.94317	2.12647	15.1241	0.000100668	0.00134275	Efna4	Up
1.51289	5.58778	19.0431	1.278e-05	0.000233207	Adam15	Up
2.06721	5.53954	21.9163	2.84801e-06	6.2897e-05	Cks1b	Up
-2.64893	1.16698	21.3756	3.77551e-06	7.98801e-05	Chrnb2	Down
-1.3268	5.75724	18.5589	1.64734e-05	0.000284892	Crtc2	Down
2.47776	7.39738	22.8359	1.76438e-06	4.21301e-05	S100a6	Up
9.13038	4.60399	49.4541	2.03067e-12	2.06164e-10	Sprr1a	Up
6.29459	1.70177	10.5111	0.00118657	0.00982645	Ivl	Up
3.27597	7.2186	41.5172	1.16836e-10	8.16232e-09	S100a11	Up
1.61755	4.22102	13.0198	0.000308209	0.00330756	Tuft1	Up
-2.22216	0.952631	12.553	0.000395569	0.0040218	Sema6c	Down
1.23746	6.43558	23.4995	1.24949e-06	3.06658e-05	Cdc42se1	Up
1.18571	5.67242	14.1412	0.000169588	0.00204374	Prune1	Up
2.29976	3.4838	13.6165	0.000224206	0.00254751	Ctsk	Up
-2.53261	8.37425	28.282	1.04868e-07	3.44963e-06	Ecm1	Down
-3.86391	5.67177	10.744	0.00104615	0.00891505	Car14	Down
3.65326	5.45598	100.112	1.44038e-23	7.81795e-21	Mtmr11	Up
-3.17508	-0.136181	12.861	0.0003355	0.00353369	H4c14	Down
1.08443	6.21078	12.6368	0.000378233	0.00388191	Sec22b	Up
6.62453	7.66561	81.6439	1.62957e-19	4.89287e-17	Phgdh	Up
-1.85895	3.84265	10.5701	0.00114929	0.00956863	Hsd3b2	Down
-3.69142	3.79652	33.3839	7.56458e-09	3.29479e-07	Hao2	Down
-3.39738	0.65545	10.7949	0.00101781	0.00873486	Vtcn1	Down
2.662	6.34792	16.2055	5.68276e-05	0.000836236	Ptgfrn	Up
3.19348	1.91503	13.3387	0.000259986	0.00287534	Mab21l3	Up
3.9533	-0.445058	10.6909	0.00107662	0.0091196	Casq2	Up
1.36303	4.3429	16.1805	5.75824e-05	0.000844701	Vangl1	Up
2.57812	5.10762	22.0796	2.6158e-06	5.8687e-05	Ngf	Up
2.8419	3.70642	12.4579	0.000416221	0.00418654	Tspan2	Up
-3.38158	1.6707	13.423	0.000248555	0.00276843	Nr1h5	Down
2.66508	6.50795	67.4244	2.18923e-16	4.29089e-14	Rhoc	Up
4.33534	6.06789	13.6224	0.000223505	0.00254158	Chil3	Up
7.86503	0.442632	26.5795	2.52907e-07	7.5615e-06	Eps8l3	Up
-0.882972	6.3734	11.1459	0.000842164	0.00752191	Ampd2	Down
-1.82861	3.64583	23.6779	1.13883e-06	2.82944e-05	Amigo1	Down
5.16316	4.63052	24.4891	7.47326e-07	1.93509e-05	Psrc1	Up
1.17161	7.62428	23.3627	1.34152e-06	3.27534e-05	Sars	Up
5.88572	5.38755	55.6374	8.71486e-14	1.18254e-11	5330417C22Rik	Up
1.96316	5.36484	13.5065	0.000237738	0.00268182	Fam102b	Up
3.26564	5.89434	64.873	7.98822e-16	1.44525e-13	Slc25a24	Up
-1.15671	4.13652	13.1155	0.00029287	0.00316452	Rnpc3	Down
2.6373	6.53627	67.1569	2.50732e-16	4.71778e-14	Vcam1	Up
4.10495	2.65831	21.4062	3.71558e-06	7.89673e-05	Lrrc39	Up
1.15383	4.63362	12.3896	0.000431737	0.00431799	Alg14	Up
2.80988	2.96439	13.4907	0.000239745	0.002698	Mcub	Up
-4.44575	5.69663	15.7049	7.40335e-05	0.00103339	Etnppl	Down
1.46286	6.88518	18.0804	2.11768e-05	0.000358202	Ostc	Up
-1.55369	5.9983	12.4934	0.000408389	0.00411362	Tet2	Down
3.35978	5.48457	30.6987	3.01369e-08	1.10976e-06	Cenpe	Up
2.45544	3.37181	23.5944	1.18931e-06	2.94964e-05	Emcn	Up
2.66128	3.89081	41.329	1.28646e-10	8.85586e-09	Dapp1	Up
-2.48129	5.21001	10.9486	0.000936755	0.00816018	Adh4	Down
0.897688	5.76923	10.6245	0.00111601	0.00937148	Gtf2b	Up
1.19803	5.23374	20.1972	6.98551e-06	0.000138442	Bcl10	Up
6.75828	0.421256	13.9137	0.000191396	0.0022462	Ptgfr	Up
5.81724	4.46716	24.6717	6.7976e-07	1.77316e-05	Gipc2	Up
1.90526	4.99386	16.1972	5.70778e-05	0.000839043	Miga1	Up
3.89762	2.88854	22.08	2.61514e-06	5.8687e-05	Depdc1a	Up
1.53458	5.91863	14.4045	0.000147447	0.00182684	Wls	Up
-5.19642	0.904146	26.2951	2.93032e-07	8.63313e-06	Plag1	Down
-1.43859	3.74585	13.1354	0.000289773	0.00313355	Chchd7	Down
6.69656	0.947112	11.0365	0.000893346	0.00788918	Penk	Up
-5.71201	6.3726	54.4806	1.56988e-13	2.07047e-11	Cyp7a1	Down
1.02237	7.494	11.3803	0.000742257	0.00674484	Sdcbp	Up
10.6413	5.08535	43.2069	4.92457e-11	3.75652e-09	Cdh17	Up
1.79486	3.72083	14.8688	0.000115252	0.00148941	Pdp1	Up
-2.0642	4.25665	16.1355	5.89689e-05	0.000862351	Atp6v0d2	Down
1.27053	4.2231	10.6514	0.00109985	0.00924976	Mms22l	Up
3.24189	5.65135	25.8262	3.73589e-07	1.06292e-05	Rragd	Up
1.35101	4.65106	18.7215	1.5127e-05	0.00026458	C9orf72	Up
6.12571	1.40007	36.7564	1.3385e-09	6.90608e-08	Aqp7	Up
-4.27747	3.39313	34.119	5.18426e-09	2.34488e-07	Enho	Down
-3.71177	1.2365	17.5799	2.75481e-05	0.0004531	Cntfr	Down
2.44638	4.90594	25.321	4.85398e-07	1.32494e-05	Unc13b	Up
-1.45135	3.99148	15.2285	9.52554e-05	0.00128023	Gba2	Down
-3.80361	5.56702	74.3334	6.59761e-18	1.55176e-15	Npr2	Down
3.50785	5.50493	30.1545	3.9896e-08	1.42897e-06	Glipr2	Up
5.08877	4.45587	44.1615	3.02374e-11	2.43834e-09	Melk	Up
-1.38596	3.93012	21.1099	4.3369e-06	9.01359e-05	Zbtb5	Down
-2.41114	6.57897	37.4011	9.61661e-10	5.14051e-08	Slc25a51	Down
1.35965	5.8623	28.0304	1.19424e-07	3.87583e-06	Nans	Up
3.66909	2.26498	42.9637	5.57656e-11	4.20837e-09	Anks6	Up
3.41428	1.79263	13.2231	0.000276521	0.00302267	Galnt12	Up
-0.882228	5.18908	12.9794	0.000314932	0.00336181	Stx17	Down
5.23881	3.06643	105.23	1.08764e-24	7.30891e-22	Msantd3	Up
1.4911	5.8429	13.2835	0.000267746	0.00294729	Smc2	Up
3.60895	4.24051	50.4795	1.20415e-12	1.30715e-10	Zfp462	Up
3.03122	2.65299	11.9222	0.00055468	0.00529104	Svep1	Up
2.54077	4.33512	43.2387	4.84519e-11	3.71605e-09	Ptgr1	Up
-6.36784	1.04992	49.0446	2.50209e-12	2.45205e-10	Mup7	Down
-7.17235	0.50569	37.8746	7.54406e-10	4.14248e-08	Mup2	Down
-5.88255	0.931421	54.2658	1.75124e-13	2.22644e-11	Mup9	Down
-8.29473	1.58602	67.9234	1.6997e-16	3.37834e-14	Mup11	Down
-6.17359	0.298014	42.8041	6.05065e-11	4.51782e-09	Mup22	Down
-5.61872	3.04338	55.5627	9.05234e-14	1.21663e-11	Mup13	Down
-4.58281	1.09989	39.6998	2.96153e-10	1.80143e-08	Mup14	Down
-5.53845	-0.341825	37.7671	7.97132e-10	4.34329e-08	Mup16	Down
-3.29075	4.14604	33.4068	7.47603e-09	3.27645e-07	Mup17	Down
-4.99459	-0.754667	22.2929	2.34065e-06	5.41046e-05	Mup18	Down
4.89115	7.20618	25.4496	4.54098e-07	1.25406e-05	Mup20	Up
4.61186	3.02111	49.2717	2.22853e-12	2.23043e-10	Zfp37	Up
-1.59338	6.46838	11.2044	0.000816056	0.00731667	Ptprd	Down
-1.62847	5.8866	14.5489	0.000136571	0.00170859	Ttc39b	Down
-2.03986	2.86482	10.7423	0.00104713	0.00891801	Ccdc171	Down
1.7077	8.83575	12.0783	0.000510117	0.00495442	Plin2	Up
6.10566	5.67892	57.3571	3.63452e-14	5.2337e-12	Cdkn2a	Up
6.47758	4.25149	99.8689	1.62829e-23	8.51053e-21	Cdkn2b	Up
2.09094	6.45884	15.7611	7.1865e-05	0.00101213	Jun	Up
-1.73504	6.19047	48.204	3.84095e-12	3.61357e-10	Fggy	Down
1.18555	5.74111	18.6826	1.54382e-05	0.0002693	Leprot	Up
5.3389	2.52997	13.5717	0.000229627	0.00259655	Dab1	Up
1.07628	5.01343	10.7719	0.00103052	0.00881372	Lrrc42	Up
5.07947	3.74672	38.4055	5.74714e-10	3.28065e-08	Lrp8	Up
-0.916464	6.85412	13.3497	0.000258458	0.00286292	Cpt2	Down
1.83822	4.37764	15.3775	8.80289e-05	0.00119334	Gpx7	Up
3.98317	4.62048	55.6812	8.5229e-14	1.16772e-11	Ttc39a	Up
5.23795	-0.587917	21.927	2.83224e-06	6.26467e-05	Slc5a9	Up
2.63256	3.95569	17.056	3.62935e-05	0.000572901	Stil	Up
6.42834	2.89294	19.943	7.9787e-06	0.000155949	Cyp4a12a	Up
-3.56037	7.34553	15.6847	7.48279e-05	0.00104037	Cyp4a14	Down
-3.5773	6.95846	12.8553	0.000336522	0.00354138	Cyp4a10	Down
-0.9837	5.92058	12.9478	0.000320305	0.00340116	Hectd3	Down
3.60709	4.7823	37.731	8.12041e-10	4.40751e-08	Kif2c	Up
1.76163	5.57402	36.7529	1.34089e-09	6.90608e-08	Slc6a9	Up
1.98847	3.35192	13.1596	0.000286054	0.00309808	B4galt2	Up
-1.13	5.78232	11.7884	0.000596019	0.00561109	Szt2	Down
4.39587	6.11928	75.8211	3.10561e-18	7.96842e-16	Cdc20	Up
-1.30756	5.85417	25.0606	5.55564e-07	1.48206e-05	AU022252	Down
2.09801	6.25389	49.8306	1.6761e-12	1.7392e-10	Ctps	Up
1.12766	6.02289	17.5624	2.78036e-05	0.000456769	Ppt1	Up
4.13475	5.51449	35.1217	3.09722e-09	1.48667e-07	Bmp8b	Up
4.66747	4.08082	111.902	3.75437e-26	3.11657e-23	Fhl3	Up
2.36406	5.28845	20.708	5.34911e-06	0.000108147	Cdca8	Up
0.978622	6.66772	10.5251	0.00117764	0.0097586	Map7d1	Up
2.25575	4.19632	14.1569	0.000168178	0.00203022	Clspn	Up
0.883347	5.482	13.1461	0.000288121	0.00311808	Ncdn	Up
0.965549	6.79127	16.9135	3.91219e-05	0.000608697	Phc2	Up
10.7626	2.1472	49.0685	2.47182e-12	2.43932e-10	Tmem54	Up
0.891512	6.8903	12.2794	0.000457997	0.00453562	Khdrbs1	Up
2.29542	5.63456	23.5405	1.22313e-06	3.01762e-05	Smpdl3b	Up
1.76512	6.06163	31.4649	2.03077e-08	7.85158e-07	Rps6ka1	Up
5.07912	-0.269407	17.7379	2.53525e-05	0.000419923	Grrp1	Up
2.26076	5.32441	25.5387	4.33609e-07	1.21411e-05	Stmn1	Up
6.13194	3.07711	14.4828	0.000141446	0.00176333	Aunip	Up
1.34564	5.41236	15.0591	0.000104194	0.00137677	Selenon	Up
-3.00236	0.909834	17.2693	3.24394e-05	0.000522126	Ncmap	Down
1.63542	4.28173	13.9577	0.000186967	0.00219873	Rcan3	Up
4.44462	2.28203	25.1113	5.41139e-07	1.45534e-05	Ifnlr1	Up
-2.36071	6.1491	16.2298	5.61055e-05	0.000827336	Id3	Down
2.05241	3.27769	20.178	7.0559e-06	0.000139458	E2f2	Up
3.81474	2.30023	15.8931	6.70243e-05	0.000957335	Ephb2	Up
-1.03485	4.74264	13.4715	0.000242217	0.00271714	Zbtb40	Down
8.73902	0.0782817	45.2812	1.70678e-11	1.42521e-09	Pla2g2e	Up
3.32442	2.09791	12.5451	0.000397251	0.0040302	Mfap2	Up
-1.67149	6.29723	19.598	9.55685e-06	0.000181029	Arhgef19	Down
2.72559	5.72531	39.6151	3.09275e-10	1.86517e-08	Fblim1	Up
-2.99343	2.39193	12.8435	0.00033865	0.00355847	Slc25a34	Down
-1.15297	7.73778	13.6431	0.000221056	0.00252363	Ddi2	Down
1.10952	7.62397	17.7352	2.53887e-05	0.00042003	Srm	Up
1.90104	7.60918	49.513	1.97065e-12	2.0152e-10	Pgd	Up
6.02039	-0.292604	12.9775	0.00031525	0.00336267	Rbp7	Up
-0.963992	5.35764	13.8441	0.000198617	0.00231452	Tmem201	Down
1.04304	4.61101	11.1693	0.000831608	0.00745121	Faap20	Up
-1.4426	5.90746	32.2556	1.3517e-08	5.46566e-07	Slc35e2	Down
4.00115	2.9736	22.2706	2.36809e-06	5.44276e-05	Fndc10	Up
-0.955124	7.2793	11.6596	0.000638706	0.00595731	Atad3a	Down
-2.59164	1.45593	14.5661	0.000135331	0.0016991	Tmem88b	Down
-1.52776	4.82017	14.4911	0.00014082	0.00175863	Plekhn1	Down
2.25523	7.19765	15.1761	9.79356e-05	0.00131375	Steap4	Up
2.03906	5.61483	22.9	1.70655e-06	4.08184e-05	Dbf4	Up
2.36976	5.01092	17.188	3.3856e-05	0.000541083	Abcb1b	Up
-1.30486	8.36596	16.2209	5.63692e-05	0.000830357	Crot	Down
1.66142	6.5147	15.5732	7.93721e-05	0.00109278	Cd36	Up
1.51478	3.08317	15.422	8.59832e-05	0.00117123	Napepld	Up
2.07859	5.38296	11.0609	0.00088165	0.00780543	Atg9b	Up
-1.1219	6.65808	10.6812	0.00108228	0.00915111	Rbm33	Down
2.8957	1.92845	26.0882	3.26177e-07	9.45177e-06	Drc1	Up
1.40204	5.4471	11.0066	0.000907859	0.00798237	Cenpa	Up
6.25111	4.80356	111.561	4.45827e-26	3.49528e-23	Cgref1	Up
1.07661	6.78225	19.6508	9.29637e-06	0.000177316	Ywhah	Up
2.45774	5.83525	39.1249	3.97535e-10	2.34729e-08	Spon2	Up
1.00284	6.67274	12.6775	0.00037008	0.00380997	Maea	Up
-2.03005	5.76777	13.0115	0.000309587	0.00331731	Fgfr3	Down
1.26967	7.81554	13.7993	0.000203409	0.00236255	Wdr1	Up
-1.09079	6.04334	22.2573	2.38446e-06	5.45372e-05	Tapt1	Down
3.61809	4.96153	39.6521	3.03482e-10	1.83808e-08	Ncapg	Up
3.21788	3.19407	18.6598	1.56243e-05	0.000271874	Ccdc149	Up
-1.60743	6.39369	29.5221	5.52829e-08	1.9263e-06	Sepsecs	Down
1.72366	4.97085	29.5047	5.57809e-08	1.93431e-06	Pgm2	Up
2.74903	3.49838	13.4736	0.000241939	0.00271618	Tlr1	Up
1.51409	5.82903	11.082	0.0008717	0.00773188	Fam114a1	Up
-1.79269	5.45257	21.9123	2.85399e-06	6.29304e-05	N4bp2	Down
7.9193	2.79398	21.973	2.76517e-06	6.15489e-05	Uchl1	Up
1.76825	5.58297	14.807	0.00011909	0.0015306	Ociad2	Up
-1.78592	2.53352	15.2431	9.45192e-05	0.00127276	Rasl11b	Down
1.19695	4.61225	16.5178	4.81951e-05	0.00072785	Srd5a3	Up
1.312	5.27052	24.6965	6.71051e-07	1.75368e-05	Tmem165	Up
-1.58273	4.07589	14.2488	0.000160161	0.00195609	Aasdh	Down
2.55375	2.76453	14.3352	0.000152978	0.00188214	Stap1	Up
10.7729	3.33145	42.3485	7.63742e-11	5.58442e-09	Csn3	Up
5.04375	4.89248	32.4643	1.21405e-08	4.966e-07	Jchain	Up
-1.16575	5.789	23.8131	1.06156e-06	2.66072e-05	Rufy3	Down
8.11508	9.63393	114.549	9.88062e-27	8.71471e-24	Afp	Up
2.06908	3.12241	11.972	0.000540056	0.00517398	Pf4	Up
7.12377	1.71193	11.2111	0.000813092	0.00729921	Cxcl3	Up
5.98937	4.72408	11.449	0.000715318	0.00652947	Areg	Up
2.45407	4.30287	11.5678	0.000671026	0.00619251	Btc	Up
3.50867	3.16725	13.9622	0.000186524	0.00219718	Parm1	Up
4.17935	6.39165	15.2391	9.47197e-05	0.00127425	Cxcl9	Up
-1.89972	2.8116	13.2996	0.000265465	0.00292675	Fam47e	Down
1.24144	7.16781	10.7571	0.00103879	0.00885763	Septin11	Up
5.09838	0.926535	30.6948	3.01974e-08	1.10976e-06	Tmem150c	Up
-1.24334	6.50196	15.7579	7.19857e-05	0.00101282	Hsd17b11	Down
4.44453	9.66599	36.9275	1.22603e-09	6.38442e-08	Spp1	Up
-1.5221	5.09851	19.831	8.45989e-06	0.000164217	Thoc2l	Down
2.47602	3.91151	14.5559	0.000136059	0.00170391	Lrrc8b	Up
-1.76016	3.83451	24.9979	5.73924e-07	1.52528e-05	Dipk1a	Down
-0.97572	4.16353	10.7101	0.00106552	0.00906369	Tmem175	Down
-1.49173	5.61382	14.3455	0.000152143	0.00187351	Dgkq	Down
-2.28624	1.0719	17.0994	3.54737e-05	0.000561847	5430403G16Rik	Down
-1.84875	2.04768	13.5049	0.000237948	0.00268204	Gm15446	Down
-1.10988	4.65102	15.8876	6.72187e-05	0.000958172	Hps4	Down
1.39005	7.54838	14.2742	0.000158013	0.00193337	Coro1c	Up
1.82178	5.19811	24.2949	8.26587e-07	2.12861e-05	Gltp	Up
1.69654	6.84247	21.5461	3.45426e-06	7.4536e-05	Dynll1	Up
2.00772	3.1725	19.6007	9.54337e-06	0.000181016	Vsig10	Up
-5.62606	2.67247	11.6074	0.000656903	0.00609481	Hrk	Down
-0.887045	7.00603	11.9215	0.000554899	0.00529104	Tpcn1	Down
4.07951	2.40073	15.746	7.24417e-05	0.00101822	Rasal1	Up
-1.19178	6.30547	16.3913	5.15199e-05	0.000767739	Hectd4	Down
-1.61881	4.68474	21.2434	4.04509e-06	8.4574e-05	Acad10	Down
-5.20268	4.22266	27.0206	2.01295e-07	6.16197e-06	Cux2	Down
0.981648	6.3254	10.9999	0.000911191	0.00799175	P2rx4	Up
-1.46096	4.78037	20.3064	6.59789e-06	0.000131697	Camkk2	Down
-4.04606	9.32235	16.1061	5.98893e-05	0.000872196	Hpd	Down
-1.90682	4.92299	19.1309	1.22053e-05	0.000224273	Bcl7a	Down
-0.985484	5.75303	10.9555	0.000933256	0.00813975	Zcchc8	Down
3.07776	4.78176	34.3078	4.70481e-09	2.16268e-07	Kntc1	Up
-2.39717	1.41109	10.9215	0.000950528	0.00825314	Ccdc62	Down
1.01955	7.39312	17.6887	2.60171e-05	0.000429922	Kmt5a	Up
-1.14589	4.74696	21.3792	3.76838e-06	7.98489e-05	Slc15a4	Down
-3.71001	5.56867	13.4942	0.000239296	0.00269509	Glt1d1	Down
2.45185	5.37479	54.8003	1.3342e-13	1.77625e-11	Psph	Up
-2.2007	8.36054	25.8378	3.71339e-07	1.0608e-05	Asl	Down
2.68977	5.22142	26.2852	2.94531e-07	8.65921e-06	Clip2	Up
-0.983059	4.57536	10.7879	0.00102164	0.00875375	Nsun5	Down
3.72672	0.485298	15.8886	6.71822e-05	0.000958172	Cldn15	Up
0.990874	6.56652	13.8718	0.000195712	0.00229136	Ap1s1	Up
4.95319	8.11612	19.1445	1.21185e-05	0.000222967	Serpine1	Up
-2.38265	5.07372	20.9938	4.60769e-06	9.52884e-05	Slc12a9	Down
-1.07355	3.8014	11.1041	0.000861353	0.00766419	Zfp113	Down
8.07534	1.71637	23.1424	1.50437e-06	3.63895e-05	Nxpe5	Up
-0.960177	5.75412	12.0959	0.000505332	0.0049181	Sun1	Down
1.50648	4.19561	10.4843	0.00120394	0.0099531	Adap1	Up
1.69387	4.17919	14.6451	0.000129772	0.00164099	Micall2	Up
1.49235	4.97135	23.7892	1.07485e-06	2.67992e-05	Mafk	Up
-5.60101	3.71477	42.451	7.24771e-11	5.32706e-09	Mmd2	Down
-1.28016	4.41334	16.8136	4.1237e-05	0.000638088	Zfp12	Down
6.69798	3.95443	49.9752	1.55704e-12	1.63977e-10	Bhlha15	Up
2.02924	7.71	37.518	9.05722e-10	4.85991e-08	Arpc1b	Up
-0.955879	4.18182	12.7285	0.000360118	0.00372579	Zkscan5	Down
7.74045	-0.578367	33.1679	8.4534e-09	3.63702e-07	Cyp3a57	Up
-3.77643	3.44232	13.4527	0.000244653	0.00273008	Cyp3a41a	Down
2.92486	6.69247	39.9987	2.54138e-10	1.61549e-08	Slc7a1	Up
6.31094	3.03061	11.2924	0.000778257	0.00702592	Medag	Up
-1.4344	4.90033	14.9448	0.0001107	0.00143982	N4bp2l1	Down
3.43156	10.0485	21.0644	4.44111e-06	9.2166e-05	Col1a2	Up
6.91533	6.98937	109.793	1.08773e-25	8.07898e-23	Asns	Up
3.4494	4.66553	88.8289	4.30476e-21	1.51872e-18	Ica1	Up
2.72036	3.85212	13.6651	0.000218475	0.00249848	Thsd7a	Up
-2.20413	1.66975	18.8053	1.44766e-05	0.000255367	Foxp2	Down
3.6867	6.16449	45.7336	1.35479e-11	1.15173e-09	Tes	Up
1.48142	4.47376	12.9069	0.000327376	0.00345803	Cav2	Up
2.70364	5.69175	17.9294	2.29255e-05	0.000384234	Cav1	Up
1.23758	4.57189	17.459	2.93572e-05	0.000480483	St7	Up
3.44829	1.89899	12.4944	0.000408169	0.00411362	Tmem229a	Up
2.72383	5.58788	13.0262	0.000307156	0.00330128	Hilpda	Up
1.56454	8.75662	11.2984	0.000775756	0.00701023	Calu	Up
2.4014	4.51279	32.9912	9.25774e-09	3.91154e-07	Kcp	Up
2.27088	5.90774	11.023	0.000899878	0.00792702	Podxl	Up
2.21838	5.83487	62.6837	2.42712e-15	4.12669e-13	Akr1b3	Up
-1.49121	1.73603	11.0002	0.000911041	0.00799175	Agbl3	Down
-2.05697	4.62722	39.0392	4.15378e-10	2.43229e-08	Wdr91	Down
1.41213	6.43475	12.3443	0.000442336	0.00440526	Creb3l2	Up
-1.58848	8.04813	13.3877	0.000253282	0.0028122	Luc7l2	Down
6.04287	2.1981	11.3786	0.00074295	0.00674679	Clec5a	Up
-1.08307	4.063	13.6384	0.00022161	0.0025241	Zfp398	Down
-2.39733	2.10525	11.5569	0.000674982	0.00622165	Sspo	Down
-1.47798	5.70876	25.7195	3.94825e-07	1.11659e-05	Repin1	Down
1.50629	8.64472	16.8866	3.96798e-05	0.000616019	Tmem176b	Up
4.46888	1.12328	13.204	0.000279352	0.00304885	Aoc1	Up
6.33107	6.07692	37.8847	7.50528e-10	4.13728e-08	Gpnmb	Up
4.14248	5.81514	15.1829	9.75828e-05	0.00131027	Igf2bp3	Up
5.53743	5.76168	176.685	2.56548e-40	9.05101e-37	Osbpl3	Up
1.1049	5.82196	15.3389	8.98472e-05	0.00121565	Snx10	Up
-1.65353	7.89839	36.027	1.94606e-09	9.77323e-08	Hibadh	Down
2.71506	1.86709	13.3905	0.000252907	0.0028122	Jazf1	Up
2.95344	3.21063	15.8133	6.99089e-05	0.000989523	Creb5	Up
1.36299	7.78498	25.1682	5.25411e-07	1.41771e-05	Gars	Up
-2.16247	5.53703	38.3471	5.92165e-10	3.34265e-08	Ppm1k	Down
1.60733	4.93138	17.0133	3.71185e-05	0.000582665	Vopp1	Up
1.94558	5.43472	26.9491	2.08889e-07	6.35311e-06	Mad2l1	Up
3.25914	1.886	16.5108	4.83747e-05	0.000729342	Cd8a	Up
-2.84154	3.77515	17.4203	2.99615e-05	0.000488241	Atoh8	Down
-0.979905	5.84666	12.8971	0.000329086	0.00347349	0610030E20Rik	Down
1.91939	6.57514	15.0653	0.000103856	0.00137617	Capg	Up
-1.54669	7.17701	13.4544	0.000244427	0.00273008	Retsat	Down
2.74021	6.19717	33.1441	8.55764e-09	3.67068e-07	Hk2	Up
4.06017	5.66539	119.417	8.48566e-28	7.98331e-25	Mthfd2	Up
-1.60506	8.49472	11.6188	0.00065287	0.00606538	Nat8f2	Down
-2.63275	6.08252	29.9631	4.40346e-08	1.55743e-06	Nat8f1	Down
-1.19194	6.81231	26.1548	3.15106e-07	9.20657e-06	Tprkb	Down
-1.06583	7.33697	12.1082	0.000502014	0.00488918	Dusp11	Down
1.56949	7.39038	26.0196	3.37965e-07	9.77327e-06	Anxa4	Up
-2.64787	0.913044	11.0254	0.000898722	0.00792197	Bmp10	Down
1.25438	8.82064	15.169	9.8304e-05	0.00131744	Sec61a1	Up
1.52524	6.3787	20.2506	6.79331e-06	0.000135024	Mcm2	Up
1.46654	3.34905	11.7191	0.000618614	0.00580819	Chchd6	Up
4.62322	3.93539	64.427	1.00176e-15	1.78948e-13	Slc41a3	Up
3.08739	8.73629	11.1351	0.000847104	0.00754693	Fbln2	Up
1.87948	5.85091	40.0624	2.45973e-10	1.5778e-08	Tmem43	Up
-7.5843	-0.655746	13.0243	0.000307473	0.00330217	Grip2	Down
1.80645	6.6022	43.7964	3.64368e-11	2.90506e-09	Arl6ip5	Up
3.79222	3.67229	17.1234	3.50281e-05	0.00055593	Lmcd1	Up
-4.68794	5.26911	59.0077	1.5706e-14	2.49037e-12	Srgap3	Down
7.47306	5.15229	177.695	1.54433e-40	7.26453e-37	Cidec	Up
1.03261	6.88966	19.3951	1.06282e-05	0.000199714	Sec13	Up
4.34674	3.09376	31.9557	1.57727e-08	6.20014e-07	Cand2	Up
6.27335	3.28292	36.4888	1.53549e-09	7.85101e-08	Alox5	Up
1.81367	3.89674	13.2125	0.000278093	0.00303749	Zfp9	Up
4.63484	2.8304	22.0525	2.65301e-06	5.93332e-05	Cacna1c	Up
-2.10357	2.43205	16.9151	3.90895e-05	0.000608697	Wnt5b	Down
-1.12964	4.74985	11.6223	0.000651642	0.00605796	Hdhd5	Down
-1.12882	5.42723	20.9316	4.75967e-06	9.80561e-05	Pex26	Down
5.97898	6.7223	37.097	1.12396e-09	5.89638e-08	A2m	Up
5.90931	1.3428	19.0315	1.28577e-05	0.000233484	Gdf3	Up
2.55631	2.24558	22.968	1.64725e-06	3.96013e-05	Clec4a2	Up
-3.4724	3.66485	32.4246	1.23906e-08	5.05363e-07	Cd163	Down
2.6579	5.80013	19.6082	9.50608e-06	0.000180552	Cdca3	Up
-1.46359	8.98127	13.4831	0.000240719	0.0027068	Ptms	Down
0.837376	6.98817	11.7215	0.00061782	0.00580471	Ltbr	Up
-5.27959	5.18141	85.9284	1.86567e-20	6.12288e-18	Scnn1a	Down
1.1032	7.03281	11.2304	0.000804696	0.00723765	Tnfrsf1a	Up
3.20904	7.59572	78.1691	9.45847e-19	2.61474e-16	Cd9	Up
2.27268	3.2299	12.7539	0.000355263	0.00367826	Tead4	Up
2.77453	5.33918	31.3455	2.15961e-08	8.21468e-07	Foxm1	Up
4.85151	2.47472	34.5854	4.07953e-09	1.9063e-07	Nrip2	Up
-0.981104	8.52067	11.2152	0.000811308	0.00728783	Fkbp4	Down
-3.61509	-0.348637	23.9003	1.01455e-06	2.56582e-05	Clec2h	Down
9.77688	4.97661	102.863	3.59178e-24	2.20379e-21	Klrb1b	Up
-2.46655	6.67519	15.6041	7.80842e-05	0.0010782	Clec2d	Down
4.75864	3.93778	26.1415	3.17298e-07	9.25147e-06	Styk1	Up
3.4189	0.634076	15.4138	8.63573e-05	0.00117406	Bcl2l14	Up
2.32158	2.83895	11.0487	0.000887481	0.00784228	Mansc1	Up
2.936	5.22648	18.1846	2.00495e-05	0.000341302	Gprc5a	Up
-1.22718	7.1776	12.1189	0.000499134	0.00486448	Hebp1	Down
3.61534	8.04971	83.9976	4.95372e-20	1.55349e-17	Emp1	Up
-2.74516	7.88744	17.8864	2.34488e-05	0.000392538	Slco1b2	Down
-3.85727	5.6807	12.1559	0.000489327	0.00477882	Slco1a4	Down
1.24917	5.3489	15.0436	0.000105054	0.00138424	Golt1b	Up
4.46547	3.34761	22.5316	2.0671e-06	4.85373e-05	Bicd1	Up
1.29602	7.65825	13.1621	0.000285671	0.00309631	Myadm	Up
-2.14266	5.89725	22.9236	1.68568e-06	4.03877e-05	Tmem86b	Down
-2.74752	-0.524504	15.7051	7.40234e-05	0.00103339	Sult2a5	Down
-5.84914	4.72242	45.6108	1.44241e-11	1.21888e-09	Sult2a1	Down
-5.11687	-0.642295	15.0602	0.000104134	0.00137677	Sult2a3	Down
-5.62045	7.1549	51.1841	8.40984e-13	9.57094e-11	Sult2a8	Down
-8.07399	1.32261	57.4105	3.53715e-14	5.146e-12	Sult2a7	Down
2.25584	6.21841	34.6758	3.89436e-09	1.8442e-07	Ehd2	Up
2.47987	3.59709	15.1525	9.91692e-05	0.00132652	C5ar1	Up
1.0449	6.6055	12.039	0.000521001	0.00504278	Sae1	Up
4.49701	2.3291	15.5135	8.19193e-05	0.00112222	Pglyrp1	Up
1.54105	6.51298	24.8821	6.09461e-07	1.61062e-05	Vasp	Up
3.85668	1.41225	28.8992	7.62429e-08	2.5864e-06	Klc3	Up
1.86443	4.08299	12.1512	0.000490562	0.00478756	Relb	Up
1.79909	3.74307	15.0047	0.000107241	0.00140536	Bcam	Up
1.69046	5.91649	25.0691	5.53117e-07	1.48114e-05	Pvr	Up
3.18831	5.95824	39.7652	2.86396e-10	1.74962e-08	Plaur	Up
-1.3882	5.67376	10.5432	0.00116618	0.00968068	Ethe1	Down
-2.87728	3.98954	16.5963	4.62408e-05	0.000702423	Grik5	Down
1.99241	4.46302	28.7652	8.17069e-08	2.75191e-06	Pafah1b3	Up
5.67366	-0.189889	28.6526	8.65955e-08	2.89582e-06	Cxcl17	Up
9.04136	3.04234	43.5196	4.19727e-11	3.2545e-09	Erich4	Up
-1.6025	5.11816	20.8507	4.96513e-06	0.000101401	Dmac2	Down
1.12646	5.93869	10.9898	0.000916136	0.00802017	Tgfb1	Up
-6.37637	2.59311	38.6942	4.95675e-10	2.86679e-08	Cyp2b10	Down
-5.41164	5.86889	48.5399	3.23643e-12	3.10697e-10	Cyp2b13	Down
-2.33972	7.46378	37.8439	7.66393e-10	4.19199e-08	Cyp2b9	Down
-4.47233	0.835548	35.7935	2.19379e-09	1.08627e-07	Cyp2g1	Down
-3.17696	6.26572	13.2269	0.000275954	0.00301881	Cyp2a22	Down
1.54587	4.94611	24.1375	8.96956e-07	2.27659e-05	Coq8b	Up
1.81469	3.85794	10.835	0.00099598	0.00857028	Numbl	Up
2.04537	2.71534	13.5918	0.000227176	0.00257502	Eid2	Up
1.2482	7.4255	15.735	7.28645e-05	0.00102315	Psmd8	Up
1.02134	7.92237	12.5144	0.000403832	0.00407792	Capns1	Up
-6.30063	-0.572627	16.7858	4.18462e-05	0.000645392	Arhgap33os	Down
-11.7797	7.2366	76.3881	2.33056e-18	6.09052e-16	Hamp2	Down
-7.14351	8.52476	38.0275	6.97553e-10	3.87554e-08	Hamp	Down
2.83512	3.88976	17.2246	3.32116e-05	0.000533199	Scn1b	Up
1.35731	9.07957	11.9555	0.000544859	0.00520939	Gpi1	Up
0.831803	6.22867	11.65	0.000642039	0.0059805	Ankrd27	Up
5.28162	5.17692	92.3766	7.16548e-22	2.97409e-19	Ccne1	Up
-1.25436	4.22973	12.5753	0.000390875	0.00398625	2610021A01Rik	Down
2.46548	1.58591	15.0029	0.000107344	0.00140536	Nkg7	Up
3.11938	2.6945	32.8415	9.9987e-09	4.18699e-07	Klk1b4	Up
-2.44736	1.58804	13.2347	0.000274818	0.00300871	Syt3	Down
-2.00227	6.42615	12.5278	0.000400947	0.00406186	Josd2	Down
-0.914929	6.31996	10.5364	0.00117044	0.00971029	Aldh16a1	Down
2.10186	3.09739	16.6134	4.58253e-05	0.000696861	Trpm4	Up
-1.29976	6.48027	11.9867	0.000535804	0.00515072	Dhdh	Down
5.65028	4.81414	32.781	1.0315e-08	4.29395e-07	Fgf21	Up
3.71617	-0.00552861	22.5638	2.03279e-06	4.78112e-05	Fut1	Up
2.37725	2.86242	17.472	2.91572e-05	0.000477894	Dbp	Up
5.36166	1.39779	46.5651	8.8625e-12	7.76817e-10	Sult2b1	Up
3.32581	6.00914	47.9798	4.30642e-12	3.99817e-10	Tmem86a	Up
-1.76802	4.6341	13.9586	0.000186882	0.00219873	Gas2	Down
-7.66582	-0.0337047	26.6933	2.38445e-07	7.17471e-06	Fam189a1	Down
3.44114	7.29848	123.786	9.38351e-29	1.01862e-25	Mfge8	Up
4.21142	3.34039	31.4312	2.06631e-08	7.90238e-07	Fanci	Up
2.61826	3.96648	13.0739	0.000299436	0.00322322	Ticrr	Up
4.1157	5.92505	71.8084	2.3714e-17	5.22894e-15	Prc1	Up
1.62073	7.94115	15.9755	6.41669e-05	0.000923062	Iqgap1	Up
-1.08883	6.2274	12.2369	0.000468538	0.00460767	Stard5	Down
6.50603	2.11753	18.9955	1.31026e-05	0.000235546	Arnt2	Up
3.97137	1.59537	21.5191	3.50321e-06	7.52471e-05	Rab38	Up
2.2362	4.1911	20.3642	6.40154e-06	0.000127958	Prss23	Up
-1.09856	5.17415	12.4805	0.000411214	0.00413912	Crebzf	Down
2.66613	3.4003	17.394	3.03791e-05	0.000493905	Ddias	Up
0.975321	5.19873	12.7256	0.000360692	0.00372627	Alg8	Up
2.82872	4.7749	71.9866	2.16665e-17	4.85331e-15	Pak1	Up
-2.21357	3.58087	13.7487	0.000208969	0.00240733	Plekhb1	Down
1.55637	4.17454	13.9627	0.000186472	0.00219718	P2ry2	Up
2.92996	3.40302	27.3427	1.70409e-07	5.32039e-06	Cavin3	Up
1.6851	4.79945	11.9748	0.000539241	0.00516968	Wee1	Up
3.95982	4.8143	56.0522	7.05709e-14	9.76369e-12	Nucb2	Up
3.84211	0.878129	14.6969	0.000126257	0.00160517	Syt17	Up
2.1799	6.2235	17.4061	3.01851e-05	0.000491317	Itpripl2	Up
11.4163	2.60014	69.6852	6.95678e-17	1.44374e-14	Tmc5	Up
-0.901241	5.62053	10.6946	0.00107447	0.0091123	Gde1	Down
-1.66514	3.92961	20.9077	4.81945e-06	9.88548e-05	Ccp110	Down
5.76531	5.58702	152.079	6.08833e-35	1.22741e-31	Gprc5b	Up
-2.87956	1.91942	11.6727	0.00063423	0.00591948	Pdilt	Down
2.88431	3.79351	21.5277	3.48752e-06	7.50242e-05	Cdr2	Up
4.03531	5.67386	40.5888	1.87879e-10	1.23711e-08	Plk1	Up
2.85378	4.53112	15.4684	8.38947e-05	0.0011461	Nupr1	Up
1.0513	6.83944	12.8608	0.00033554	0.00353369	Mapk3	Up
2.42914	5.24041	19.0294	1.28721e-05	0.000233484	Kif22	Up
-1.04095	5.61532	16.6517	4.49103e-05	0.000685161	Prr14	Down
-1.53889	4.52798	21.342	3.84223e-06	8.06868e-05	Zfp629	Down
-2.89852	3.51243	16.441	5.01882e-05	0.000751067	Hsd3b7	Down
-3.66572	2.78283	26.9994	2.03519e-07	6.21657e-06	Stx1b	Down
2.72601	4.72962	18.4233	1.76886e-05	0.000304046	Itgax	Up
6.69724	1.4617	17.7563	2.51091e-05	0.00041687	Itgad	Up
1.46333	5.75168	14.0858	0.000174655	0.00209408	Fgfr2	Up
1.99699	6.09267	33.8974	5.80967e-09	2.61102e-07	Plekha1	Up
-1.41993	6.43273	14.163	0.000167635	0.0020254	Acadsb	Down
-3.7712	8.43678	38.3993	5.76531e-10	3.28065e-08	Oat	Down
-3.17209	5.41047	24.7349	6.57827e-07	1.72872e-05	Lhpp	Down
3.27919	4.42709	32.0877	1.47371e-08	5.87485e-07	Ptpre	Up
3.62805	7.61852	46.2792	1.02544e-11	8.87794e-10	Mki67	Up
-1.6037	5.56766	12.2541	0.000464231	0.00458769	Paox	Down
-1.43377	5.70439	21.99	2.7407e-06	6.11006e-05	Sirt3	Down
4.08512	1.76971	17.1216	3.50608e-05	0.00055593	B4galnt4	Up
-1.74573	7.41581	22.1406	2.534e-06	5.72157e-05	Slc25a22	Down
1.30992	6.53209	29.3298	6.10502e-08	2.10645e-06	Cd151	Up
3.90666	3.39494	39.8587	2.73012e-10	1.68242e-08	Dusp8	Up
[truncated: 890 more rows]

## Sheet: DEG_NrasG12VPtenKOPT3vsCtl
Supplementary Data 1- Genetically-distinct bulk tumor transcriptomic signatures (NrasG12VPtenKO PT3- Control)
[truncated: 3,645 more rows]

[truncated: 1 more sheets: Normalized_expression_TPMs]
