# Supplementary material for: Cancer cell genetics shaping of the tumor microenvironment reveals myeloid cell-centric exploitable vulnerabilities in hepatocellular carcinoma
Source: Nat Commun. 2024 Mar 22;15:2581. doi: 10.1038/s41467-024-46835-2 (PMC10959959; doi:10.1038/s41467-024-46835-2)
Supplement: Supplementary file 5 — Supplementary Data 2 [file 41467_2024_46835_MOESM5_ESM.xlsx]

## Sheet: TCGA_LIHC_expression_TPMs
Supplementary Table 2- TCGA normalized expression of Liver Hepatocellular Carcinoma patients
Mouse_GeneSymbols	Human_GeneSymbols	TCGA-FV-A495-01A	TCGA-G3-A3CH-11A	TCGA-CC-A3MB-01A	TCGA-BC-A3KF-01A	TCGA-DD-A4NV-01A	TCGA-CC-A1HT-01A	TCGA-BD-A3EP-01A	TCGA-FV-A3R2-11A	TCGA-CC-A3MA-01A	TCGA-ZP-A9CV-01A	TCGA-DD-AACY-01A	TCGA-XR-A8TG-01A	TCGA-CC-A9FW-01A	TCGA-BC-A10Y-01A	TCGA-KR-A7K7-01A	TCGA-ED-A459-01A	TCGA-PD-A5DF-01A	TCGA-ED-A5KG-01A	TCGA-DD-AAVX-01A	TCGA-ED-A7PY-01A	TCGA-RC-A7SF-01A	TCGA-DD-AAW0-01A	TCGA-ED-A66X-01A	TCGA-DD-AAC8-01A	TCGA-FV-A3I1-01A	TCGA-RC-A7S9-01A	TCGA-ZP-A9D2-01A	TCGA-G3-A5SL-01A	TCGA-DD-A3A2-11A	TCGA-CC-A3M9-01A	TCGA-BC-A216-01A	TCGA-ED-A7XP-01A	TCGA-BC-A10T-11A	TCGA-DD-A11A-01A	TCGA-DD-A73B-01A	TCGA-DD-AACA-02A	TCGA-DD-AACA-01A	TCGA-DD-A1EH-01A	TCGA-DD-AA3A-01A	TCGA-DD-A3A6-11A	TCGA-RG-A7D4-01A	TCGA-FV-A2QR-11A	TCGA-DD-A73F-01A	TCGA-WX-AA46-01A	TCGA-K7-AAU7-01A	TCGA-DD-A3A2-01A	TCGA-EP-A26S-01A	TCGA-DD-A1EG-11A
Arhgef10l	ARHGEF10L	2.17278	2.20619	3.14506	2.8359	3.69911	2.70266	2.91458	2.55528	2.25945	3.52312	3.22491	2.42523	2.20491	3.39695	1.97798	2.07553	3.49827	2.62586	2.16172	2.60011	3.59864	2.33281	2.61479	1.51401	3.25562	2.11742	2.93749	2.14	2.44478	2.00759	4.65164	2.63342	2.41815	2.38454	2.19129	1.68915	1.74778	2.9922	3.28341	1.57772	2.13126	2.48486	2.7852	2.75078	3.09648	2.41982	3.36136	2.33027
Hif3a	HIF3A	0.251777	0.313088	0.221312	0.0853022	0.336034	1.33906	0.141462	0.287466	0.135072	0.39891	0.177204	0.122959	0.0843205	0.367381	0.0691913	0.935406	0.0374075	0.284196	0.192977	0.020004	0.0563237	0.214706	0.173193	0.319124	0.237151	0.0982643	0.622845	0.547532	0.0519187	0	0.947828	0.163384	0.0506597	0.35305	0.124403	0.206786	0.341472	0.20957	0.223334	0.0624489	0.130619	0.396918	0.141875	0.565296	0.0220979	0.0588985	0.491749	0.171288
Rnf17	RNF17	0.0507062	0	0	0	0	0.156662	0.425142	0	0	0	0	0	0.0115538	0.0665597	0.0113182	0.00470275	0.00303417	0.0616119	0	0	0	0	0.00817125	0	0	0	0	0	0	0.419262	1.05506	0	0	0	0	0	0.889283	0	0.0364175	0	0.298792	0.00277187	0.962317	0	0.0396139	0	0	0
Rnf10	RNF10	4.0653	4.41607	5.67918	5.91698	4.91914	5.69253	5.02968	4.44673	5.07358	5.49572	4.88206	5.11688	5.26476	4.90253	4.54639	3.9283	5.13151	5.41929	4.39234	4.64478	4.48754	5.20476	5.18066	4.57949	5.21237	4.60337	6.18641	4.92524	4.13835	5.51183	5.1406	5.20803	4.29416	5.08624	5.0712	5.257	4.61838	5.4126	5.4286	3.45707	4.98317	4.74143	5.2663	4.70522	5.67709	4.81103	5.48838	4.14663
Rnf11	RNF11	2.58054	4.39287	3.7531	3.61412	4.55503	4.91956	3.77492	3.81008	5.31181	4.43619	3.143	4.30856	3.71678	4.14049	2.20194	4.37566	3.93661	4.41574	3.68125	2.46045	3.40252	3.65024	3.38384	3.34027	4.39205	2.62661	5.48712	4.83456	3.91643	4.65882	5.09616	4.90581	4.17468	4.57818	3.28228	3.98219	4.43212	3.77159	4.88247	3.10529	3.32418	4.32927	3.81781	4.55016	4.56859	4.54678	4.57174	3.55889
Rnf13	RNF13	1.17796	2.11986	2.62688	2.36787	2.15749	2.99073	1.9488	2.20905	3.14469	2.23349	2.36635	2.35075	1.69296	2.67358	0.804599	1.95496	2.50618	2.87317	1.69544	2.17044	1.88511	3.15157	2.46977	2.19839	1.88814	1.66637	3.60293	2.44512	2.12556	2.22511	1.9052	2.40237	2.15868	3.27029	2.09514	2.29994	2.82073	3.00376	2.09963	1.05713	2.25793	2.23192	2.13396	2.01896	2.28712	1.91165	2.33607	1.82254
Rem1	REM1	1.17227	0.384371	0.655105	0.142472	0.717857	1.09967	1.46772	0.446175	3.09606	0.455446	0.275416	0.565694	0.255504	0.872955	0.0449237	0.437268	1.06403	1.73661	0.556966	0.419074	0.185621	0.296172	1.54405	0.116211	0.932136	0.0998325	0.387752	0.419749	0.328343	1.17694	0.486822	0.377934	0.229664	0.181258	0.221145	0.213776	0.390029	1.57607	0.299827	0.192054	0.14752	0.216835	0.654265	0.137291	0.893047	0.152873	0.6476	0.116312
Rtn4rl2	RTN4RL2	2.81375	2.29133	3.09965	5.02281	3.91155	5.03759	2.34732	2.19234	4.81313	2.09271	3.64694	4.67544	4.00646	7.55371	1.00688	4.98845	3.80713	2.39747	2.13987	2.99795	2.92187	3.09929	4.39057	2.0902	4.16015	1.4384	4.65797	2.18135	1.89138	1.52932	2.73152	2.20454	2.20385	4.09567	3.66918	2.22387	3.16771	4.0924	2.10631	1.39085	2.10425	2.16408	4.58762	1.6471	3.25506	2.82793	3.01624	1.81794
Fgfr1op2	FGFR1OP2	1.44875	2.38038	2.73433	2.26787	2.77086	3.27477	2.69555	2.2372	3.52786	2.58475	1.38994	2.96132	2.58189	2.69323	1.4859	2.16579	2.40082	4.13011	1.94839	2.06861	2.08708	2.69196	2.64735	2.11024	2.35768	2.16577	4.09216	2.6098	2.25705	3.5076	2.86039	2.04654	2.44155	2.95515	2.87992	2.35865	2.63278	2.86098	2.80699	1.34792	2.60716	2.68763	1.93183	2.82223	2.56795	2.1197	2.68664	2.16973
Tsks	TSKS	0.0565162	0.101169	0.0120303	0	0.0532076	0.0590193	0.0573896	0.102883	0.0725169	0.0308746	0	0.0294366	0.0449023	0.0255245	0.027654	0.022965	0.100882	0.311752	0	0.0197026	0	0.0526686	0.0527193	0.024475	0.0395332	0.0415607	0.032619	0	0.0455481	0.093123	0	0	0.0168276	0	0	0	0	0.0275028	0	0	0.0771044	0.167182	0	0.0348299	0.0217643	0.0389401	0.0254209	0.0122996
Atrx	ATRX	0.332908	0.817882	1.54318	0.792402	1.49627	1.60913	1.02046	0.595809	2.00013	0.99189	0.570324	1.35132	1.15529	1.10071	0.535919	1.23311	1.0513	2.44225	0.659223	0.756578	0.667199	1.10031	1.31486	1.21897	1.14719	0.430885	2.25216	1.0773	0.663617	1.51098	1.73621	1.23554	0.671953	1.4543	1.11599	0.93243	1.38341	2.31481	1.62409	0.264215	1.2429	1.00973	1.04613	0.967371	1.70096	0.682249	1.49235	0.529038
Pmm2	PMM2	2.37779	2.29383	3.40996	2.83104	2.8058	3.96892	2.64509	2.29548	3.449	2.97155	2.98089	2.65466	2.07287	2.86662	2.37461	3.57506	3.46888	2.43513	2.3389	1.69937	2.3101	2.74948	2.31339	2.67806	3.00454	2.29799	4.12702	2.31991	1.5017	2.65822	3.24857	2.5833	2.70195	3.48572	1.65533	2.26265	2.33986	2.46655	4.13934	2.15755	2.96891	2.68797	2.8417	2.64092	3.65541	2.15803	2.18037	2.095
Ass1	ASS1	5.54424	8.91945	6.49065	7.94135	7.25345	5.38938	6.02022	9.8174	6.35569	6.67633	8.67421	7.07207	6.13125	6.94074	6.50618	6.02167	6.53635	5.39701	6.58361	7.60036	5.76813	6.20647	5.67511	6.74635	4.5947	6.52037	5.44621	6.71903	9.51452	1.70795	5.65245	5.66813	8.04285	9.79063	8.1357	6.81901	6.57489	5.92101	5.80608	8.44167	6.03205	7.30347	7.4396	7.73407	5.89172	6.91258	7.28332	8.88383
Ncbp1	NCBP1	2.06317	2.74949	3.11506	3.16448	3.47158	3.95422	2.84213	2.36267	4.25494	2.78364	2.64499	3.0299	2.62938	3.34523	2.30304	2.36935	2.85062	3.78603	2.62732	2.83778	1.94006	2.43668	2.75707	2.53383	2.55972	2.01131	3.52896	2.58951	2.49255	3.47491	3.31732	2.2669	2.46541	3.49532	3.70838	3.13537	3.42967	3.74613	3.2476	1.88177	3.0206	2.70254	3.34339	3.04882	3.71783	2.77093	3.23468	2.06297
	ZNF709	0.245871	0.217146	0.238459	0.339232	0.348243	0.579955	0.316144	0.220684	1.05898	0.164688	0.111795	0.476955	0.355251	0.544967	0.10434	0.179825	0.289378	0.947775	0.1341	0.221589	0.189367	0.104101	0.282589	0.181286	0.136703	0.316224	0.91037	0.0750351	0.276885	0.66316	0.30164	0.389079	0.13019	0.212543	0.299142	0.324556	0.37428	0.584154	0.426644	0.0611413	0.240818	0.281606	0.224514	0.0965382	0.527914	0.134719	0.554878	0.0595188
	ZNF708	0.173611	0.441196	0.662085	0.753868	0.799107	1.26347	0.84246	0.607165	1.78706	0.197196	0.301437	0.974044	0.702682	1.01172	0.227419	0.329765	0.69973	2.29811	0.297156	0.851199	0.327822	0.867073	0.872219	0.424685	0.536365	0.0758336	2.28423	0.28071	0.433437	1.13105	1.09232	1.02691	0.282912	0.636573	0.998717	0.901076	0.902529	1.45487	1.70142	0.273282	0.558826	0.698187	0.803568	0.527272	1.41948	0.424822	0.838215	0.367223
Rbm14	RBM14	4.37372	4.47609	5.47459	4.48851	5.34005	5.71164	4.86347	4.33805	6.20726	4.63391	3.84629	4.95712	4.7136	5.16923	4.27927	4.74052	4.38894	5.69659	4.155	4.79658	3.9906	4.37383	5.03654	5.14497	4.98658	4.69085	5.29002	4.34938	4.04806	6.08252	5.65514	4.78672	3.62085	5.06169	5.58382	4.88911	5.25458	5.60344	5.80081	3.26929	4.82857	4.29233	4.75156	4.51419	5.40828	4.08542	5.10889	3.65527
	NCBP2	4.54832	4.92095	6.02462	5.79589	6.16098	7.76912	5.39786	5.1284	7.47284	5.74784	5.36478	5.64015	5.45216	5.97428	4.97063	5.89949	6.09292	7.03366	5.1493	5.81593	5.3097	6.40447	6.45921	5.91281	5.86348	5.56219	7.31775	5.43658	4.96458	6.64697	6.14282	5.70529	5.29935	5.8517	5.33287	5.71358	5.94788	6.88378	8.13021	4.00802	6.31909	5.53511	5.53361	5.46011	6.88112	4.72642	5.75569	4.94236
Disc1	DISC1	0.0549704	0.0818616	0.0644411	0.0879324	0.0989429	0.256383	0.152215	0.0745506	0.719522	0.0960466	0.0347496	0.0628327	0.0928412	0.0439556	0.0230843	0.0284741	0.127394	0.346096	0.0637012	0.00898994	0.0128003	0.087953	0.16081	1.47695	0.0645835	0.0231754	0.162093	0.110122	0.0286416	0.310097	0.0686077	0.120869	0.0360951	0.0448133	0.0213088	0.0502528	0.176411	0.0968648	0.0849934	0.00158641	0.104634	0.107475	0.116915	0.0582411	0.153118	0.0266677	0.0578524	0.0428776
Camk1	CAMK1	4.59953	4.38983	4.81076	4.32065	5.15162	5.43417	4.25883	4.36932	4.1915	3.41482	4.23211	5.49884	5.70246	4.74716	4.58683	5.12623	4.31054	4.21657	3.48939	4.69496	3.73804	4.19369	4.1457	4.79496	4.5728	3.89369	4.32158	4.05094	4.2678	4.76715	4.28315	4.36937	4.21119	4.12569	5.14445	5.24962	5.20326	4.37546	6.03481	3.94213	4.70114	4.17147	4.09785	4.011	4.18119	4.36051	4.72982	3.9888
Rpl37	RPL37	9.78744	8.14348	9.4855	8.6467	8.41412	10.3716	8.79094	8.63927	10.2111	7.86644	9.2672	8.24179	9.74631	8.68533	10.0474	8.07972	9.0932	9.86293	8.94095	9.45208	9.41972	8.45901	9.04506	9.99153	8.35134	9.34284	10.0902	8.35385	8.48911	9.09825	9.21386	8.53713	8.29481	8.37671	8.19387	9.5851	9.73756	9.11643	10.5156	8.44115	10.2969	8.68109	8.09983	8.92134	9.36046	8.19434	9.14257	8.52076
Spr	SPR	6.51569	7.05327	7.31131	7.05128	7.31637	7.90003	6.80997	6.95544	8.13168	8.06741	7.52003	6.82809	8.01969	6.668	7.13652	6.91491	7.38128	7.07688	7.04752	7.87172	7.60477	7.18639	6.52749	7.00578	7.44379	7.32763	8.12796	7.7411	7.10775	6.01121	7.47202	7.06303	6.97007	8.30062	7.1982	7.10076	7.79702	7.87251	8.81188	6.97081	6.34009	6.72019	6.8418	7.04576	7.6807	7.35476	7.65499	6.80289
Zfp709	ZNF700	1.68306	1.59258	2.74421	2.0773	2.78203	2.73051	2.26925	1.73841	3.48577	1.67365	2.1994	2.46568	2.47937	2.33333	1.34975	1.90102	2.34932	3.68088	1.67072	2.6447	1.90327	1.97143	2.30915	1.76826	1.54063	2.83306	3.18902	1.9489	1.79142	2.89889	2.97055	2.22387	1.31235	1.55323	2.35758	2.21703	1.98337	3.39903	3.67954	0.581835	1.93617	1.79771	1.9942	1.64477	3.02597	1.27531	2.2616	1.49979
	ZNF707	1.02985	1.11799	2.09592	1.51736	1.69881	3.16707	2.11615	1.1598	2.26103	1.83226	2.43277	2.10913	2.12538	2.15317	2.16115	1.5517	1.49613	2.52858	1.77777	1.70735	2.99314	2.23123	2.66362	2.58548	2.23147	1.27163	3.0272	2.47926	0.914683	2.51314	1.83705	1.98694	0.897876	1.66424	1.46645	1.80601	2.37833	2.04706	2.47175	0.702388	2.32326	1.21596	1.42057	1.11518	3.41668	1.33605	1.65401	0.770135
Camk4	CAMK4	0.00997639	0.0561027	0.00523549	0.00705552	0.0105518	0.0284878	0.0276954	0.0172608	0.0429474	0.0161707	0.00322117	0.00515595	0.0128146	0.00446578	0.00161548	0.0010048	0.00259038	0.524795	0.0143754	0.00344121	0.00839641	0.016213	0.0127666	0.00321168	0.0161518	0.0045697	0.00714467	0.005741	0.0149916	0.124539	0.0179855	0.00509228	0.0146237	0.00682537	0	0.00470477	0.00972942	0.0096119	0.00980346	0.00484306	0.0123266	0.045456	0.0464191	0.0142152	0.0113813	0.00456305	0.00333675	0.00855637
Zfp704	ZNF704	0.0240494	0.0793775	0.256463	0.283655	0.13238	0.765542	0.173836	0.0599224	0.681516	0.0339161	0.062541	0.41694	0.275104	0.152884	0.0550023	0.120961	0.0831988	0.345251	0.0656534	0.0188438	0.131371	0.275784	0.289753	0.201243	0.191157	0.0417254	0.872596	0.246291	0.0595944	0.0414461	0.153598	0.32009	0.0633246	0.288122	0.336281	0.0343346	0.631802	0.160628	0.224262	0.0212097	0.231765	0.142645	0.15303	0.139136	0.562435	0.0458126	0.370958	0.0407579
	GOLGA6B	0	0.797497	0.212628	1.78348	2.95778	0.0922033	0.174122	0.250774	0.166343	0.118321	0.0194334	0.62066	0.0703405	2.63013	0.043467	0.188375	0.0234006	0.199448	0.139145	0.0310175	0.09872	0.806766	0.0418202	0.148176	0.840215	0.0165639	0.19481	1.4006	0.36905	0	0.0432594	0.174677	0.455064	1.73568	0.0750532	0.127907	1.6003	0	0.0698965	0.0647458	0.333759	0.934446	0.998015	2.86691	0.310635	1.29613	1.81915	0.0944542
Rnf115	RNF115	0.480565	1.00482	2.39956	1.70674	1.86491	2.73636	1.38058	0.805877	1.94721	1.89882	1.41903	2.14629	1.35954	1.47166	0.517478	1.29544	1.24646	2.24729	0.85952	1.53414	1.24766	2.37072	1.93781	1.69442	2.20912	1.13054	2.93817	1.66444	0.808403	1.80445	1.74417	1.07081	1.18128	1.60879	1.98463	1.1761	1.48585	2.36047	2.68369	0.42774	1.09617	1.42896	1.45318	1.28462	1.73986	1.16676	0.930901	1.02773
Rnf112	RNF112	1.37341	0.638091	0.435755	0.462853	0.897663	0.370823	1.16544	0.580424	2.65063	1.38683	0.609383	0.870826	1.5541	0.227545	0.230059	0.576749	0.63659	2.11601	0.575857	0.610156	0.893587	1.31895	1.59963	1.53587	0.915644	0.533659	1.43685	0.357581	0.60593	1.49746	0.288315	1.06438	0.292304	0.539042	0.0459228	0.242054	0.606073	1.07398	3.017	0.152109	0.548345	1.0352	0.303098	1.91667	0.905331	0.355378	0.422576	0.444241
Zc3h14	ZC3H14	1.29637	2.62534	3.53052	2.55428	2.69766	2.97838	3.15052	2.36902	3.18027	2.73145	2.9626	3.34621	3.06536	3.37769	1.51231	2.18398	2.32015	3.4585	2.29943	3.08352	2.25354	3.04855	2.85188	2.41096	2.79147	3.37857	3.34717	2.75128	2.67628	4.01934	3.87657	2.2257	2.59793	2.45977	3.71439	2.37735	2.87789	3.93329	2.62885	1.71334	2.54738	2.65717	3.04973	2.69862	3.34376	2.44722	3.59989	2.29026
Spn	SPN	2.05158	3.0376	1.80612	1.44666	2.38672	4.36835	3.81767	2.91279	2.7825	3.08465	1.88234	1.68402	1.99762	1.99312	1.73459	1.44506	2.32533	6.77694	2.18705	0.95839	1.76779	3.7131	3.48691	1.56779	3.35395	1.83642	2.59618	1.41718	1.71013	5.45687	3.48487	2.42542	2.23535	1.30204	1.04125	0.888197	1.72016	2.26809	2.54192	0.489729	3.62787	3.3998	4.27055	1.75723	3.2853	1.49681	1.84712	2.09373
Hmgcll1	HMGCLL1	0.0130652	0.0241457	0	0	0.0131633	0.0560471	0.00712377	0.0636197	0.01803	0.0101155	0	0.00964126	0.00185326	0.00418212	0	0.00375995	0.0024256	0.174528	0.00899149	0.0128477	0	0.0259387	0.00870641	0	0	0	0.021305	0.00215303	0.0499265	0	0.00225782	0.00952238	0.0326608	0	0.0039584	0.000912755	0.0226747	0.00675731	0.00735092	0.0158127	0	0.062919	0.00238556	0.0189857	0.0141962	0.00427334	0.0186485	0.0159835
Lrrtm1	LRRTM1	0.0327364	0.0213407	0	0.0145492	0.112276	0.0143464	0.0208668	0.110514	0.0264527	0.0441332	0.0176682	0	1.23998	0.0183699	0.0780401	0.677293	0	0	0.0263056	0.083021	0	0	0.0191494	2.7256	0	0.015058	0	0.0375586	0.172067	0	0	0.0497475	0.116684	0	0	0.026126	0.0785404	0.0197953	0.0321753	0	0.0225699	0.130934	0	0.0333606	0.0311527	0.0187712	0.342618	0.0176301
Grin1	GRIN1	0.11457	0	0	0	0	0.0471541	0.0231056	0	0.664001	0.0123642	0.175956	0.0350633	0.009044	0.0503325	0.00738647	0.00918029	0	0.0602567	0	0	0.0128017	0.0420616	0.021205	0	0	0.0575478	0.196064	0	0	0.021706	0.0753757	0.027775	0	0.0310057	0.00966461	0	0.0111392	0	0.45927	0.0220548	0	0	0	0	0.164723	0	0	0
Dhx8	DHX8	1.34747	1.14394	2.09102	1.8239	1.78394	2.84048	1.82348	1.18051	2.83819	1.80643	1.58218	2.4065	2.12585	2.03553	1.21953	1.72356	1.8071	2.58948	1.33889	1.16311	1.18966	1.7371	2.15162	1.7847	2.01331	1.01668	3.18599	2.16968	1.03764	2.0637	1.89974	1.60551	1.4129	2.37717	2.32245	2.0561	2.59132	2.45045	2.10789	0.527771	2.00135	1.54264	1.77889	1.40373	2.31544	1.41015	1.91691	0.947136
Dhx9	DHX9	2.88009	3.62921	4.81727	4.18673	4.17886	5.3808	4.38164	3.44839	6.24335	4.53605	4.11068	4.79809	4.74106	4.77134	3.50705	4.31551	4.14746	5.88541	3.74068	3.99239	3.6744	4.24674	5.04476	5.2254	4.7581	4.229	5.87575	4.75321	3.41339	5.67402	4.87445	4.53096	3.73649	4.6431	4.82092	4.57441	4.98226	5.90806	5.846	2.1974	4.71725	4.17465	4.47773	4.20497	5.19986	3.43066	5.86353	3.05345
Tcof1	TCOF1	3.19579	1.97957	4.27592	3.3754	2.9521	5.33328	3.3496	2.2128	5.09619	2.75706	2.35469	3.2136	4.11739	3.40254	4.067	3.60544	2.98049	4.27086	2.64805	3.0238	3.56902	3.10651	3.5435	4.29942	3.7707	2.43065	4.19005	3.04213	2.00494	4.75743	3.70693	3.88945	2.25935	3.25156	2.98335	3.09858	3.83838	3.83068	5.29479	1.64942	4.64074	2.41527	2.76943	2.40649	4.0823	2.09638	3.40793	1.93575
Lrrtm3	LRRTM3	0	0.00200772	0	0	0.00363267	0	0	0	0	0	0	0	0	0	0.00124848	0.00310319	0	0	0	0.00265974	0	0	0	0	0	0.00423758	0	0	0.00619668	0	0.00558289	0.00314969	0	0.00527645	0	0	0	0	0	0	0	0	0.0019687	0.00157602	0	0	0	0
Nup98	NUP98	1.33487	2.46819	3.25164	3.13011	3.11636	3.79713	2.78918	2.14177	2.91914	2.83765	2.27278	3.36029	1.6141	3.09004	1.69337	2.48223	2.50973	3.61149	1.96743	2.44212	1.9326	2.78969	3.11875	2.56792	2.85601	1.95887	3.74256	2.5713	1.97473	3.32019	3.05932	2.75801	2.51911	3.71522	2.97392	2.6483	3.22842	3.67505	3.18038	1.39822	2.26372	2.60302	2.86034	2.6444	3.1937	2.15097	3.23392	2.33098
Xpc	XPC	2.88826	3.44068	3.63436	4.18192	4.62366	4.56832	3.46887	4.00521	4.17011	4.19364	3.5755	4.3572	4.94046	5.06784	2.63476	3.12848	4.05332	4.8135	3.48038	3.60804	3.27241	3.93774	3.58015	4.07512	3.66183	2.95999	4.39906	4.21433	3.8526	3.92304	3.76808	3.24238	3.42057	4.01131	4.18353	3.95851	4.35981	4.51918	4.32309	2.52808	4.13199	4.02576	4.04459	4.42818	4.18912	3.90149	4.75546	3.13185
Slc12a2	SLC12A2	1.32493	0.867067	2.25197	1.04876	1.43312	1.91469	1.80269	1.51689	2.97841	3.42998	1.42995	2.13735	0.768094	0.215081	0.0627763	0.661451	1.01392	2.80724	0.600061	1.27795	0.9812	1.36473	2.60365	0.805446	1.8754	1.15501	3.21567	0.920282	0.810931	1.72268	3.40295	1.39705	1.43776	1.04589	0.416156	1.22102	1.58152	1.73758	2.20185	0.607052	0.159891	2.90502	0.675804	0.457484	4.5787	0.672856	0.530837	1.0404
Grina	GRINA	9.76861	9.89963	10.8195	10.1859	9.67233	11.288	10.6153	9.5831	9.79373	10.8844	10.5047	11.106	10.3881	10.8495	11.0611	10.2616	10.3422	9.37987	9.88053	9.94673	11.2851	10.6728	10.5564	10.5099	11.0783	7.86946	10.6426	11.9823	9.06383	9.75829	9.70617	10.6007	8.80465	10.4735	10.5501	9.02311	10.3001	8.91839	9.70143	9.25414	10.4141	9.30168	9.8221	9.49989	10.8879	9.46195	10.1244	9.12846
Lrrtm2	LRRTM2	0	0.155399	0.205304	0.498185	0.565941	0.355733	0.493286	0.382702	0.248907	0.0559109	0	0.7465	0.119823	0.509755	0.0336041	0.159927	0.105136	0.257992	0.408857	0	0.316758	0.226241	0.183905	0.0874622	0.139446	0.310589	0.170323	0.488038	0.583036	0.732152	0.471936	0.646389	0.17449	0.81939	0.167899	0.065551	0.0991831	0.39655	0.298021	0	0.263684	0.229735	0.103463	0.502354	0.22228	0.340845	0.540576	0.129388
Nup93	NUP93	0.73744	0.796071	1.71205	1.69817	1.24023	3.29494	1.34433	0.709919	3.22039	1.17178	0.999227	1.38082	1.50132	1.77368	1.08081	1.05357	1.65159	2.12159	0.810193	0.743081	0.542707	1.02108	1.38025	1.61625	1.66157	0.854201	2.7148	1.16245	0.411512	3.20452	1.29479	1.29245	0.655266	0.97987	1.51562	1.1222	1.45482	1.40924	2.66736	0.295964	1.75706	1.05915	1.40362	0.912939	2.01081	0.750872	1.20692	0.739525
Hap1	HAP1	0.047404	0.0811258	0.159218	0.0556572	0.0736173	0.171298	0.117459	0.254761	0.0509124	0.0428443	0.390509	0.138219	0.0773289	0.0354454	0.0757867	0.0631162	0.0610938	0.200873	0.075281	0.0806277	0.022346	0.018569	0.362054	0.0339927	0.1915	0.192255	0.30918	0.0364593	0.223564	0.110552	0.129526	0.16971	0.0464141	0.105806	0.205407	0	0.112949	0.0381825	0.0312319	0.0572348	0.126709	0.12722	0.0203127	0.0162817	0.302178	0	0.103414	0.0997501
Camkv	CAMKV	0	0	0.0236209	0.0199356	0	0.0581833	0.028569	0	0.0361911	0	0.0479979	0	0.022305	0	0.0182323	0	0	0.0742846	0	0	0	0	0.0262234	0.0241279	0.0261004	0	0	0	0	0	0	0	0	0	0	0.0245424	0.106758	0	0.0439884	0	0	0	0	0	0	0	0	0
Sppl3	SPPL3	1.31386	1.25945	1.90744	2.13381	1.54204	2.80517	1.73472	1.47099	2.29185	1.63459	1.78742	1.86291	2.22113	2.01949	1.57044	1.1113	2.04632	2.50976	1.26686	1.8427	1.23747	1.4829	1.79322	1.46615	1.68587	1.40931	2.77608	1.46529	1.37734	2.20106	2.20701	1.30054	1.37493	1.61559	1.67771	2.1219	1.69243	2.58103	3.10582	0.977708	2.17414	1.58237	1.49049	1.30535	2.78745	1.24882	1.95537	1.19592
Golim4	GOLIM4	0.0489621	2.56499	3.49363	2.85868	3.35091	2.64299	2.45743	1.53162	3.30752	2.35136	1.8744	2.76072	1.98461	1.7146	0.1434	2.43406	2.83382	2.73296	2.22473	0.621345	2.08899	3.29492	1.95477	2.07085	2.7034	1.70001	3.7487	3.54067	2.19705	2.83261	2.84931	2.52673	2.50151	2.74334	3.08954	2.38576	3.57842	4.18127	1.50165	0.870726	1.89121	2.43818	2.71464	2.95857	2.45031	1.5005	3.41472	1.56466
Zfp646	ZNF646	2.96998	2.54256	4.37798	3.75107	4.03678	4.66193	3.76967	2.79589	5.34759	3.89889	2.69571	3.90769	3.66807	4.41141	2.50167	4.28403	3.54488	5.09571	3.14439	2.65562	3.24838	3.98852	4.146	4.15377	4.21772	3.09646	5.03059	3.45094	2.6585	4.11615	4.22179	3.96893	1.7426	3.81914	3.64615	4.22244	4.68058	3.93382	5.0149	1.06789	3.85199	2.83313	3.82463	2.66406	4.57187	2.59265	4.2602	2.09079
Opa3	OPA3	1.88174	1.38661	2.59948	1.39821	2.84212	2.37899	2.14472	1.80245	2.74211	2.0816	1.31711	2.35326	1.97988	1.62165	2.05639	1.9326	2.31309	2.03935	1.46016	1.73918	1.69616	2.09132	2.2981	1.55839	2.63906	2.16109	2.05725	1.38301	1.29705	3.42301	2.52803	1.61212	1.36615	2.07986	1.24814	2.24631	2.08178	1.85656	2.49426	1.02185	1.90257	1.74224	2.74939	1.52623	2.89518	1.72399	2.25933	1.24153
Opa1	OPA1	1.44021	2.53581	3.15208	3.06664	3.41433	2.83384	2.39073	1.91202	2.90729	2.60171	2.09514	2.98532	2.5792	2.83624	1.315	2.37738	3.26051	3.29899	2.0736	2.45343	1.88252	3.30912	2.70291	2.17727	2.5687	1.79613	3.80652	2.69791	2.25444	2.83529	2.7654	2.78762	2.35725	3.50869	2.54769	2.56621	3.22686	3.5974	2.35028	1.46362	2.53256	2.39036	2.62713	2.70784	2.99733	2.87161	3.01311	2.07316
Rheb	RHEB	2.58458	2.3135	4.55749	3.83407	4.45616	4.51762	3.49189	2.57711	4.53037	3.27747	3.14033	3.51049	3.38267	3.39586	2.93431	4.20601	3.47111	3.45622	2.9869	2.08136	2.79176	3.42001	3.28765	3.75901	3.54674	3.59124	4.14242	3.45019	2.17587	3.8192	3.75001	3.47386	2.5476	3.88785	3.38032	3.7661	3.97696	3.48589	3.74783	1.76995	3.46984	2.60035	2.96101	3.26861	3.6779	3.30402	3.76125	2.49771
Rab40c	RAB40C	2.62805	1.92078	2.72634	2.26606	2.55515	3.4663	1.91299	2.25819	3.68091	2.61175	2.24844	2.55681	2.41478	3.15799	2.3665	3.16473	2.44977	2.45929	1.67474	2.19221	2.57952	3.01563	2.91448	2.74293	2.85169	2.32721	2.88949	2.02013	1.87902	2.31436	3.27967	2.32423	1.57529	3.02656	1.70832	2.62797	2.88918	2.35043	3.17837	1.70077	2.78706	2.36122	2.36105	1.77299	2.78709	2.28211	3.17811	1.80569
Rab40b	RAB40B	1.81125	1.52242	2.46328	2.78097	1.74746	3.13892	2.21746	2.26834	3.66649	1.54728	2.04576	1.88255	1.59562	2.47815	2.2006	2.98382	1.88667	1.97214	2.66347	2.29812	1.64064	1.83746	1.87834	3.33645	2.2361	1.5809	3.13616	2.78172	2.08694	1.46996	2.32028	3.38477	1.66057	3.48515	1.89566	3.01692	2.29382	2.82696	2.86158	1.52731	3.45642	1.82182	1.70909	1.32473	3.57667	1.4894	1.81498	1.6012
	RAB40A	0.0132759	0.0172167	0.068234	0.046357	0.0763287	0.0900505	0.0499243	0.0455365	0.392971	0.0531641	0	0.0170999	0.0390353	0.014817	0.0213742	0.103335	0.0509011	0.0221958	0	0.0451833	0.0550259	0.0755603	0.0458515	0.0696787	0.0305837	0	0.625148	0.0152455	0	0.077374	0.0474329	0.117419	0	0.0300665	0	0.0064801	0	0.0628552	0.741755	0	0.0888349	0.0465621	0	0.0269354	0.490024	0.0151411	0.114052	0.0283018
	COL7A1	0.525633	0.022388	0.155198	0.117803	0.226341	2.18923	0.490767	4.11446	1.05515	0.176843	1.18506	0.338093	0.911809	2.22402	1.17574	1.05391	0.713163	0.813435	0.266355	0.812585	0.276252	0.410579	1.35817	2.94325	0.370814	2.0003	0.417952	3.00806	0.100996	7.14519	0.359544	1.05662	0.0624044	3.37702	0.569244	0.183118	2.74324	0.120374	5.84058	0.0312328	2.00417	0.304543	0.377488	0.540205	3.47737	0.706859	2.29033	0.098922
	MDP1	5.43965	4.67405	4.56609	5.58609	4.80233	4.67807	5.017	5.4981	5.39866	4.02663	3.50236	5.38706	5.82727	5.41397	4.82258	2.36327	4.9369	5.37295	2.88515	4.76394	4.59607	4.12044	4.60831	5.42229	4.82118	4.45437	4.97798	5.00769	5.28222	6.10923	4.3349	4.96653	4.46455	3.94641	4.92708	6.15203	5.28232	5.19203	5.13728	4.70524	4.54477	4.91518	5.32171	4.69875	5.37316	3.50246	4.43952	4.47521
Gtse1	GTSE1	0.696941	0.0906041	3.16824	1.30688	0.442012	2.67899	0.894495	0.0544637	3.54131	0.387087	0.154627	1.78203	1.39747	1.69418	1.05894	1.63438	1.01926	1.86805	0.169266	1.27033	1.00764	0.751721	2.1085	0.368368	1.65375	1.77767	2.14668	0.512979	0.0551324	3.75272	2.9479	0.475039	0.0348135	1.3562	1.52688	1.26454	1.75387	2.04679	2.58549	0.0476634	1.48057	0.0827386	1.64092	0.161825	1.49283	0.0537672	0.311004	0.146598
Fam183b	FAM183A	0	0.0310258	0.189432	0.161257	0	0.448328	0.0303391	0	0	0.0323272	0	0.0308164	0.0699255	0.0267191	0.233486	0	0	0	0	0	0.666011	0.027825	0	0.237821	0	0.0647689	0	0	0	0	0.0288143	0.140598	0	0.204796	0	0	0	0.0847038	0.0466985	0	0.243659	0	0.0602363	0	0.363552	0	0	0
Arfrp1	ARFRP1	5.66786	4.59907	6.13226	6.43989	5.94629	6.22293	5.59895	5.03143	6.35635	5.32532	4.34319	4.85504	6.54624	6.17374	6.08166	4.31977	6.73258	5.93652	4.0943	5.30053	4.51392	5.20223	5.87387	5.37265	5.00455	4.5626	6.06321	5.01454	4.15761	6.03251	5.52381	4.80966	3.99635	5.22286	4.89069	5.81675	5.66405	5.39018	6.53058	3.88536	5.5425	5.01084	5.03457	4.52852	5.89457	5.28441	5.26948	4.15781
	OVCH1	0	0	0	0.00561684	0.00374043	0.00277255	0	0	0	0	0.00341768	0	0	0.0035541	0.00257035	0	0	0	0	0	0	0.00370244	0	0.00340748	0	0.00871473	0	0	0.00319443	0	0	0	0	0.00724099	0	0.00602486	0.00387953	0	0	0	0	0	0.00405207	0.00648157	0.024045	0	0.00354061	0.00681283
Psap	PSAP	7.85097	8.30625	8.65812	8.89405	8.55009	9.23921	8.23504	8.13923	10.3163	8.88741	8.37803	8.15434	9.18965	8.31665	7.58421	7.67577	8.60633	9.51002	7.71105	7.47713	7.61639	8.75887	10.0695	8.56494	9.46312	6.85192	10.3755	8.95628	7.96434	10.2612	7.48184	8.38197	7.86429	8.98197	8.87587	8.14047	8.74677	9.11764	9.26577	6.98495	8.35508	8.76359	8.75806	8.05046	9.46141	8.47308	8.19312	7.86707
Sppl2a	SPPL2A	2.26042	3.20449	3.63861	2.95883	3.72903	3.88234	3.5938	2.43143	2.28407	3.44972	2.5298	3.76077	2.57215	3.57342	1.6491	3.408	3.30138	3.86862	2.46068	2.88875	3.06439	3.66976	4.12515	2.77681	3.80757	2.34941	4.15806	4.88292	2.44883	3.68731	3.07968	3.66065	2.79331	3.63709	2.54252	3.47809	4.01937	3.51408	2.67383	2.42401	2.28583	2.96928	3.00218	3.13176	3.46241	3.39371	3.29924	2.38267
Slc46a1	SLC46A1	4.52495	5.22162	7.5278	6.8003	6.04369	5.55593	6.61556	5.54528	6.02582	7.51453	5.02636	6.4974	7.3291	6.25718	5.37819	5.84725	6.21742	5.70459	4.56397	6.16064	5.67064	5.92683	6.99122	5.48441	6.71484	5.29132	6.72568	7.07857	5.36533	4.68955	5.85989	6.4334	4.18099	7.04851	4.7607	5.48746	5.84528	6.48553	4.59364	4.11593	6.3992	4.28047	6.32274	5.06846	5.77734	5.40648	6.43872	4.03678
Tgfbr2	TGFBR2	1.83127	3.31416	3.40741	3.71068	4.082	4.08108	3.50332	2.88058	3.48246	4.00511	2.48919	3.29151	2.60253	3.03673	1.56965	2.50042	3.05401	5.23647	3.4619	1.83642	1.89597	3.79002	3.82439	3.35247	3.0212	2.12163	4.55392	4.26197	2.46245	4.33539	2.76751	3.64756	3.10662	3.58908	2.7239	3.75432	4.72087	5.41926	3.12568	1.20147	2.58672	3.71667	3.44607	3.72459	3.89183	2.407	4.26107	3.22443
Itga8	ITGA8	0	0.0119352	0.0475549	0.0104401	0.0695767	0.00915604	0.0428741	0.00456584	0.174047	0.0159716	0.00424035	0.0269545	0.00780228	0.00587796	0	0.00792024	0.0135923	0.0456976	0.0126281	0	0	0.0273442	0.0333837	0	0.0136854	0.0012049	0.100193	0.0105666	0.00132245	0.0295542	0.00317397	0.00670212	0	0.014938	0.00695095	0.0401264	0.0857826	0.0453195	0.00517263	0	0.0197893	0.0201291	0.0200079	0.00268507	0.0273263	0.00300608	0.0546763	0.0112571
Itga9	ITGA9	0.10638	0.227885	0.107724	0.109987	0.434514	0.109696	0.119312	0.168945	0.359289	0.148454	0.0140624	0.100179	0.00361093	0.0450184	0.00941321	0.0160602	0.122463	0.389805	0.0381781	0.0150181	0.0122474	0.558559	0.312595	0.0340352	0.144211	0.0133094	0.541414	0.0729051	0.196563	0.243972	0.0365417	0.203947	0.151684	0.0911593	0.0388865	0.0381337	0.0898312	0.322165	0.0242214	0.0105898	0.0396345	0.618487	0.10329	0.365985	0.167875	0.0811186	0.117859	0.180895
Stk40	STK40	3.05184	3.64912	3.63903	3.88502	4.18183	4.23135	3.82544	4.19063	5.1787	3.80587	3.23035	4.4574	3.18227	3.3263	2.72356	3.65999	3.52899	4.10412	3.51134	2.16456	2.69521	2.92539	3.49465	2.29644	4.3384	3.26655	4.34009	3.2014	3.52054	3.79183	3.60577	3.29639	3.73339	3.51263	2.0957	4.37478	2.96044	3.04695	4.04706	2.91077	3.16153	4.01946	3.7918	3.82833	4.22322	2.87251	4.29063	3.74752
Myo3b	MYO3B	0.000569131	0.00073904	0.0106966	0.00100496	0.00734094	0.0376764	0.00432968	0.00197319	0.000917644	0.000770381	0	0	0.000562899	0.000635524	0	0.13103	0.00368085	0.00571616	0	0	0.0031886	0.0112135	0.00132504	0.0175654	0.00131867	0.000520369	0.0129742	0.00457191	0.00626994	0	0	0.00173929	0.00583828	0.00259103	0.00420585	0.00386656	0.0186141	0	0.023302	0.000689437	0.00234458	0.0457219	0.000724671	0.060228	0.00324474	0	0.0144898	0.0115423
Atp2a1	ATP2A1	0.0511728	0.0268095	0.0640603	0.106393	0.151021	0.629634	0.0772613	0.159518	1.05071	0.014036	0.0440666	0.164917	0.370541	0.195586	0.239685	0.167695	0.506744	0.0848169	0.127824	0.120333	0.229105	0.127523	0.454192	0.0111114	0.0821399	0.153489	0.41218	0.0814707	0.100944	0.516449	0.231509	0.0623461	0	0.891806	0.126454	0.465515	0.603495	0.0371555	1.06546	0	0.200182	0.0953647	0.16294	0.141501	1.73197	0.411072	0.339239	0.0761041
Atp2a2	ATP2A2	2.83934	4.60669	5.81315	5.60605	5.7089	5.71667	5.1281	3.60567	5.17992	6.15482	5.48904	5.80948	5.38539	4.70305	3.68239	5.28629	5.62733	5.43145	4.07872	4.50109	4.4175	5.04835	5.44001	4.7837	6.27599	5.04018	6.76892	5.15286	3.17717	5.42103	5.38824	5.56949	4.02905	5.18537	5.02679	4.82246	4.73462	6.46513	5.36946	3.2019	5.3028	4.31591	5.5488	4.64258	6.5408	3.89144	5.0702	3.4086
Atp2a3	ATP2A3	2.26635	1.81921	1.3393	0.98148	2.37445	3.00973	4.00099	1.92753	3.07212	1.97478	1.38293	1.61225	1.61517	1.37284	1.49716	0.542198	2.04544	5.91064	1.15971	1.84512	1.04228	2.34411	2.89339	0.39255	2.3103	1.05142	2.19824	0.885348	1.09759	3.89992	3.34061	1.1561	1.18024	1.4694	0.216269	0.26138	1.12885	1.71278	2.00899	0.579447	3.0116	2.29407	2.8877	1.7477	2.57877	0.709239	1.39775	1.33069
Itga1	ITGA1	1.64134	2.13461	2.73016	1.83819	3.34435	2.34579	1.9582	1.64711	3.33128	1.56722	1.55444	2.76545	2.57535	2.88907	0.766943	2.04649	2.49993	2.90038	1.55935	1.15308	2.23376	2.63436	2.45383	1.61787	2.38624	1.38132	2.29015	2.32653	1.83968	1.02485	2.38483	2.17949	1.9227	2.41856	3.13547	2.44562	3.46274	3.04721	0.541638	0.873397	1.37036	2.55848	2.64899	2.66521	2.87356	2.12013	2.32217	1.53711
Itga2	ITGA2	0.111467	0.118725	0.787196	0.362129	0.323979	1.59873	0.441565	0.119944	2.91858	0.161428	0.27142	0.50258	2.03568	0.144912	0.314457	1.12029	0.617263	2.05389	0.535438	0.139285	0.208084	0.398033	0.799074	1.91783	0.369249	0.319729	2.35326	0.91236	0.0998424	0.712224	1.1307	1.51474	0.174304	0.126305	0.19809	1.48652	2.08694	1.72905	1.71072	0.0216751	0.284855	0.74104	0.241062	0.0816468	3.18457	0.0716656	2.06654	0.149293
Itga3	ITGA3	2.06134	1.17674	0.879679	1.71274	2.34572	6.85751	2.4613	1.92592	4.61992	2.37029	1.65485	2.1888	0.734147	1.64698	0.481515	1.04803	2.96878	2.67508	1.1419	1.08177	0.886432	2.54449	2.86896	0.809928	2.10182	0.776558	7.17212	0.87951	0.788995	7.30902	2.70647	2.32721	1.18464	1.30937	0.889984	1.64458	1.85293	1.94731	5.79601	0.96933	0.769205	3.60232	1.90162	0.905099	6.83476	0.874947	1.25649	1.56437
Itga4	ITGA4	0.255238	0.899298	0.496803	0.514698	0.902088	2.03698	1.24267	0.620779	2.65059	0.892934	0.216356	0.501362	0.360086	0.615031	0.202516	0.418287	1.02499	4.35341	0.406711	0.0790232	0.192663	1.19629	1.1754	0.328137	1.09819	0.297556	1.36182	0.462966	0.405456	2.67962	1.66611	0.918884	0.529035	0.418135	0.211112	0.270114	0.678772	1.12458	0.284375	0.0119438	1.01639	1.1725	1.51465	0.558987	1.43533	0.200415	0.462964	0.44176
Itga5	ITGA5	5.21139	4.23176	6.71952	5.72202	5.18031	6.95223	5.88591	4.49625	6.66713	5.78708	5.55299	6.92182	5.78768	6.029	4.03118	5.57293	6.19709	6.69289	3.82149	5.53595	5.09052	5.56592	6.27551	3.7119	5.99331	4.98468	7.71634	5.41649	4.76141	8.69952	6.37616	5.08071	4.45014	5.58418	6.05797	4.65862	4.9688	7.15069	7.42962	3.36707	4.79935	5.31935	6.42633	4.22199	6.68294	3.29613	5.28758	3.7496
Itga6	ITGA6	1.73624	1.94565	3.79018	2.8239	3.51949	3.83929	2.87172	1.00897	3.68874	3.08207	2.03789	2.16554	4.32988	2.65691	2.383	3.17836	3.13156	4.88995	3.56361	2.12202	2.57932	3.97215	3.02201	3.8819	2.85155	1.46813	4.76311	3.61462	0.838318	2.22694	3.85968	3.78215	1.28436	3.07285	2.87236	4.74684	5.93672	5.03434	2.83197	0.558494	3.69258	2.55222	3.09254	2.0251	4.25169	2.37716	4.49391	1.09388
Itga7	ITGA7	1.69626	1.35537	1.08909	1.70515	2.69504	1.8685	3.70728	1.39717	1.42628	2.66209	2.27699	2.96665	2.08581	2.60347	0.849444	1.53574	2.16697	2.70099	1.3691	1.05538	2.25677	2.3207	2.94708	3.04715	2.99535	1.17949	2.32475	2.63008	1.044	2.16387	3.02991	4.89609	0.914838	2.50583	2.5076	3.54972	2.70167	2.25275	1.25952	0.711425	1.54452	1.21069	2.40372	1.45177	3.402	1.45451	1.93898	1.45857
Trhr	TRHR	0	0	0	0	0.00909471	0	0	0	0	0	0	0	0	0	0	0	0	0	0	0	0	0	0	0	0	0	0	0	0	0	0	0	0	0	0	0	0	0	0	0	0	0	0	0	0	0	0	0
Dennd4a	DENND4A	0.290313	1.3625	2.18497	1.44312	1.64927	1.58412	1.44138	0.763526	1.28307	2.1176	1.10034	1.959	1.20982	1.45316	0.370894	1.01073	1.20837	2.67605	1.30695	0.704549	0.841641	1.89133	2.05168	1.30845	2.16094	0.947201	2.47761	1.52908	1.28375	1.23036	1.57023	1.18829	2.04345	1.34628	0.485576	1.35289	1.63907	3.02656	2.63009	0.457483	0.878103	1.68423	1.27578	1.77376	2.07603	1.02844	1.9572	1.15721
Dennd4b	DENND4B	3.59372	3.07711	5.33836	3.90306	5.28792	5.56295	4.4528	3.74648	6.0013	5.32667	3.77348	4.77631	4.83952	4.80202	4.0315	4.27909	3.85402	5.91239	3.62108	4.87585	3.6895	4.3983	5.19936	4.93583	4.79781	4.20261	5.09639	4.36335	3.01075	5.39963	5.08218	4.86694	2.07254	3.89061	3.38793	3.75316	4.35216	5.24403	5.81392	1.23317	4.75815	3.5054	4.50668	3.19048	4.91313	3.34249	5.05104	2.72426
Dennd4c	DENND4C	0.521739	1.26012	1.63183	1.07912	1.958	1.73568	1.57782	1.15903	2.48222	1.55723	0.819081	1.85373	1.43523	1.55254	0.853619	1.08628	1.63111	2.51937	0.994529	1.16532	0.578614	1.38677	1.71743	1.30501	1.14408	0.829968	1.92064	1.64789	1.24378	1.12273	1.77888	1.46691	1.25985	1.80891	1.47223	2.25769	2.76399	2.72174	1.21835	0.559681	1.50913	1.37604	1.33038	1.52634	2.2231	1.52231	2.10567	0.998726
Swap70	SWAP70	1.12085	1.28395	2.52548	2.0769	2.02074	4.49419	2.81646	0.999044	3.07931	2.05467	1.37601	2.37685	2.09426	1.96554	0.850543	2.27322	2.70554	4.00911	0.873109	1.48692	1.14258	2.26068	2.57511	2.15645	2.41806	1.06465	3.72582	2.05659	0.905375	3.12075	1.70948	2.1724	1.31175	2.30792	2.46751	1.69276	2.35561	2.8241	2.92634	0.392718	1.86199	2.01051	2.01754	1.4468	2.76774	1.44743	2.149	1.09821
Rarres1	RARRES1	0.941066	0.656997	0.408031	0.552792	0.982386	4.90911	1.57217	0.833944	2.83752	0.948867	0.447149	1.34555	0.688696	1.30821	1.32091	3.26225	2.53589	4.88686	0.656719	0.274114	0.485702	1.64532	1.59426	1.23092	1.90499	1.06866	1.46219	1.50954	0.505037	1.71158	1.16103	0.511668	0.520749	0.386404	0.417206	0.650029	1.20282	0.593947	0.805811	0.336411	1.25116	2.42526	1.70893	0.724316	4.52777	0.217753	0.81448	0.82874
Phlda3	PHLDA3	6.68114	4.14217	2.57775	3.71857	4.56696	4.02103	3.66755	3.70297	4.6397	4.95159	3.56039	4.00238	7.34961	1.6214	5.8251	1.74941	7.36217	5.88975	3.48832	6.01343	5.45535	5.05802	6.83376	4.81028	3.62593	5.29673	4.82891	4.01575	2.78713	8.69971	2.27545	2.88386	2.79934	1.66043	5.49967	1.87946	3.65647	5.75748	8.41895	3.58898	1.85077	4.89576	6.02842	4.79525	5.44594	3.17177	5.602	3.13864
Phlda2	PHLDA2	4.6211	2.33505	6.32546	4.87671	4.671	6.9401	6.55211	4.49902	6.19866	5.95486	5.5691	6.51926	5.70263	1.90564	6.3967	6.89119	4.99026	4.81868	3.15165	3.19871	6.88251	7.74042	7.03567	6.86413	6.36984	8.13001	6.50922	2.73388	1.31079	6.79475	6.93445	5.63294	5.07625	6.13893	2.41487	6.69942	4.93439	5.93119	8.58292	2.47725	3.56229	6.7811	3.68948	4.14664	8.43701	1.32011	2.15864	6.17638
Taco1	TACO1	6.68477	5.90655	5.85666	6.21378	6.16762	5.86635	5.82575	5.87305	5.54566	6.55981	5.97663	5.42224	6.25112	6.21061	6.44605	4.99921	6.20139	5.24592	6.06117	6.01377	5.43887	6.06799	6.0064	6.21872	5.86608	5.2418	6.02046	7.36849	5.7159	5.50167	5.40814	6.18108	5.67125	6.96578	6.7385	6.9949	6.71446	5.75803	4.97476	6.01928	6.45673	5.74062	5.8334	5.98392	5.45191	6.68252	6.9359	5.6185
Pmm1	PMM1	5.98711	4.76111	6.85478	5.61585	4.5761	4.86559	4.78474	6.23568	6.01874	4.55621	4.54094	6.1983	6.21057	6.11627	5.13813	5.26066	5.66433	4.97119	4.73291	5.6463	4.48264	5.07303	4.95601	5.54382	5.25338	5.32214	5.47088	5.5058	6.18554	5.7215	4.83844	4.25548	4.62329	5.56248	3.91155	6.56415	6.41167	5.20028	5.13823	4.48376	4.86042	5.79491	4.42948	5.27473	4.49723	4.95128	6.40569	4.9845
Gap43	GAP43	0.0570528	0	0.00290117	0	0.00325356	0.613831	0.137491	0	0.0309506	0	0.00593917	0.0629502	0.00273845	0.0153929	0.00892157	0.0055541	0.0971402	0.0680809	0	0	0.0077491	0.00643289	0.066226	0.0118186	0.0349035	0.00505941	0.0313807	0.00318124	0.00831927	0.0131541	0.0132983	0.00563727	0.00406321	0.00315313	0	0.00349482	0.00337458	0.00665953	0.00543639	0.00669902	0.0957518	0.0292012	0.00352468	0.0112556	0.68399	0.00315936	0.00307972	0.00296633
Nenf	NENF	6.62763	4.71185	4.87758	5.06829	5.01104	5.66486	5.36998	4.8963	7.18592	5.38115	5.43611	5.18685	5.94007	6.04781	6.46426	5.0418	6.1409	5.59187	4.19808	6.98353	5.59226	4.7131	5.29511	6.42924	5.199	5.97459	6.48708	5.43671	4.89501	5.59953	6.05496	5.26395	4.55592	5.5983	5.24333	5.22763	5.5615	6.48359	6.65819	5.34066	5.66623	4.76366	4.96363	4.74485	4.81004	5.15436	5.99501	4.64835
Sqle	SQLE	3.28324	2.07246	6.42817	6.42937	5.19015	6.04441	5.19075	2.83019	5.65926	4.9472	5.39061	5.44558	7.08507	5.49726	5.31214	3.27908	5.89891	4.8333	3.01882	4.60265	6.23196	5.72808	7.33802	5.80785	6.75131	3.39921	5.24065	8.60055	1.81118	4.02579	4.97225	4.27697	4.8983	7.64981	5.24262	5.77815	6.16307	5.88638	2.11877	1.19789	6.70885	2.51281	6.11902	2.05155	4.95339	4.9089	4.54788	4.22514
Mrpl28	MRPL28	8.48049	6.552	7.37022	6.59321	6.80469	7.2249	6.85286	6.78132	7.17438	7.40923	6.52082	6.86373	7.03127	7.64618	7.54191	7.11373	7.37049	6.7512	6.63739	6.33402	7.23291	7.19559	6.5147	7.00553	7.34052	6.8414	7.35088	7.32534	6.5946	7.39573	7.12229	6.49266	6.17985	7.85423	6.29781	7.24698	7.37702	5.91595	7.78169	6.98887	7.67583	6.8661	7.35695	6.78544	7.80883	7.37105	7.80153	6.54915
Fbxl13	FBXL13	0	0.00269326	0.00217345	0.00274717	0.276685	0.417073	0.00788513	0.00359595	0.00501299	0.00280702	0.00333953	0.00667864	0.00920924	0.00115862	0.000837731	0.00520115	0.00268558	0.0121335	0.00166344	0.00356765	0.00145431	0.00120702	0.00241519	0	0.0024036	0.0104026	0.0510671	0.0130613	0.00104128	0.0782602	0.00374799	0.0042253	0	0.00236257	0.00328772	0.00225757	0.0075712	0.00499124	0.00813618	0	0	0.00245302	0.217973	0.00105756	0.0273815	0	0.00115422	0.00333261
Fbxl12	FBXL12	2.44071	2.6408	3.68686	3.28277	3.23778	3.81414	3.49395	2.71547	4.04567	2.03279	2.86542	3.38135	4.10315	3.78704	3.37528	3.09749	3.34763	4.02252	2.50528	3.06402	2.49713	3.17742	3.53322	3.35001	2.55686	3.06939	4.16895	2.92952	2.4787	3.9634	3.34898	2.51924	2.54444	2.8877	3.07672	3.63224	4.10514	3.75918	3.94636	1.87834	3.38075	3.13767	2.9913	2.83664	3.467	2.35742	3.56462	2.27787
Fbxl15	FBXL15	6.71121	4.57194	5.12383	5.22887	5.72034	4.93561	4.48323	5.51433	5.04038	5.57654	5.27329	4.98012	6.49373	6.17154	5.37861	4.24772	4.67982	5.74437	4.53408	5.36441	5.5018	5.25182	5.67293	4.95229	5.51743	5.17711	5.67836	4.75027	4.54189	5.63024	4.7032	4.39686	4.04774	4.35711	4.34344	5.34809	5.33004	5.3459	5.24104	4.95836	4.85648	5.07722	5.26535	4.9167	5.79457	5.31638	5.39205	4.56873
Cyp27b1	CYP27B1	0.747545	0.2433	0.750001	0.847572	0.583813	2.12123	1.24174	0.21855	0.58678	0.385541	2.12824	0.663439	0.641176	2.14156	0.883641	2.36376	0.937966	2.60327	0.397844	1.2106	1.13082	2.02169	1.03854	0.164969	0.939597	1.32215	2.37006	0.778401	0.191504	2.11718	1.11051	0.265233	0.115122	0.568836	0.0425151	0.387709	1.07279	0.459165	0.737409	0	0.829777	0.52103	2.37281	0.332881	2.42203	0.215903	1.81452	0.313258
Fbxl17	FBXL17	0.270004	0.406782	0.635178	0.54296	0.980546	0.810372	0.409777	0.293889	0.751553	0.53853	0.300337	0.643028	0.44377	0.54612	0.278491	0.320278	0.507593	0.695764	0.350109	0.30267	0.436282	0.604753	0.439965	0.44951	0.399916	0.284299	0.855922	0.621054	0.372984	0.433423	0.568177	0.586228	0.33997	0.451245	0.433301	0.49354	0.641658	0.76685	0.947981	0.218972	0.551623	0.373344	0.33847	0.474971	0.640219	0.480332	0.841996	0.319072
Fbxl16	FBXL16	2.15841	0.412004	0.103102	0.0703157	5.00807	0.867952	0.839872	0.372174	1.67316	1.93835	0.0850534	0.72822	0.274733	4.84934	0.228017	0.0796856	0.631621	3.17231	0.212519	0.256576	1.63281	2.85485	0.392688	0.0848104	1.85016	0.418103	1.00841	0.134222	0.407479	0.285841	1.78109	0.84203	0.247129	0.75917	0.0837736	0.0437346	0.0488974	0.476779	0.187687	0.22811	1.12771	0.32291	1.28723	0.212313	0.694799	2.60102	0.323838	0.277523
Fam169a	FAM169A	0.312806	0.667128	0.93775	1.52972	1.43176	0.133809	0.407224	0.507111	0.414438	0.93504	0.183513	0.638534	1.50634	1.01978	0.647084	0.491475	0.20499	1.79856	1.43742	0.517146	0.650465	1.0936	1.03858	2.11108	0.959261	0.429257	1.82734	2.35288	0.230526	0.765741	0.646949	1.3007	0.606371	1.43436	1.36621	2.5507	3.51409	3.26993	0.761407	0.146823	1.42266	1.48568	0.64195	1.70956	0.84884	1.20158	3.68617	0.430197
Ralgapa2	RALGAPA2	0.0183706	0.422685	1.22636	0.967746	1.5677	0.320859	0.712156	0.280806	1.20878	1.12506	0.468872	1.46999	1.00341	0.744967	0.0480385	0.901435	0.585785	1.18821	0.356383	0.0622626	0.234362	1.27316	0.985579	0.359656	1.28799	0.0987432	1.47744	0.382101	0.452346	0.15648	0.780858	0.520614	0.293699	0.771115	1.1028	0.116001	0.496841	2.11005	0.591806	0.0111557	0.19618	0.63143	0.491381	0.652951	0.765789	0.575892	0.977252	0.193531
Ghdc	GHDC	6.23043	5.42733	6.51716	5.55117	6.12823	6.61335	6.11406	6.03649	6.23301	6.12932	5.44777	6.30512	6.62521	6.01605	5.4527	5.4886	5.70412	6.62679	6.07629	5.3107	6.12505	6.20813	6.4879	5.91197	6.52222	5.36204	7.24089	6.37258	5.38698	6.24283	6.23823	5.72574	5.16168	6.94511	5.12224	6.53391	7.22071	6.35877	5.64835	5.05008	6.35519	5.80361	6.13652	5.83644	6.34407	5.1034	6.40341	4.98819
Sdk2	SDK2	0.0286123	0.0370521	0.0155164	0.00694363	0.0173938	0.0196947	0.0351492	0.0191128	0.117926	0.0141556	0.00375624	0.0134925	0.166682	0.0612808	0.010566	0.0174793	0.0380498	0.232778	0.00280594	0.00901323	0.00245325	0.283911	0.0520767	0.00654788	0.00708709	0.00240028	0.115549	0.0649394	0.0200732	0.0155739	0.0979199	0.0230211	0.041818	0.0198122	0.000925524	0.00110529	0.0201406	0.0302632	0.257794	0.00317936	0.0635561	0.0727152	0.00889472	0.0124427	0.0587587	0.00199759	0.000973916	0.0195728
Grp	GRP	0.0253523	0	0	0.0224155	0	0.438389	0.266127	0	0.33035	0	0.027205	0	0	0.481299	0	0.439339	0.0327408	0.0422683	0	0	0	0	0	0	0.0862852	0	0.0713941	0.0290957	0	0	0	0	0.0370706	0.190739	0	0	0	0	0.0494096	0	0.0686249	0	0.0945505	0	1.89982	0	0	0
Tprn	TPRN	4.45026	2.59765	3.83132	4.99065	3.74236	5.02009	4.33695	3.44369	6.63019	5.44625	6.19627	4.28344	4.75197	4.24672	6.67434	4.82129	4.5353	3.76275	4.79101	4.96253	3.25055	3.64666	4.62227	4.51931	4.28571	5.41322	4.84028	2.78994	2.99153	4.14689	5.45578	3.30181	4.78929	4.22837	3.77804	4.05959	4.38553	5.26076	5.22075	4.56232	4.3469	3.34352	3.48498	2.71537	5.02806	3.11857	4.15757	3.83401
Thsd4	THSD4	0.0889688	0.314085	0.574608	0.336551	1.02083	0.56395	0.243442	0.202783	1.33081	0.191281	0.109957	0.25259	0.0232847	0.283485	0.00796177	0.290084	0.247894	0.405093	0.0357103	0.170568	0.301651	0.388202	0.172174	0.0478974	0.187595	0.0536101	0.637441	0.176498	0.257782	0.0838111	0.5557	0.189738	0.254871	0.135369	0.211951	0.0400847	0.0682751	1.24845	1.27909	0.134435	0.0205081	0.298197	0.330791	0.317247	0.595175	0.293147	0.46662	0.205841
4931428F04Rik	KIAA0895L	1.96286	1.4219	2.65636	3.68123	3.23231	3.87478	3.03883	2.40474	4.47361	2.78966	2.44065	3.18515	3.16472	3.9777	1.42893	1.36004	2.9959	3.33956	1.65306	2.81292	1.67937	2.18707	3.25809	1.9799	3.07741	3.93126	5.36433	2.38629	1.73299	4.17484	3.80891	2.39804	0.74863	2.55478	1.56897	2.44742	2.35879	2.14067	3.53156	0.767435	1.73473	2.45563	3.44845	2.3061	4.67389	2.85984	2.81229	2.07791
Chst9	CHST9	0.381917	0.380249	0.865442	0.618553	1.35698	1.58947	0.107195	0.384277	3.50568	0.00131774	0.256974	0.591432	0	0.218602	0.000786014	0.484585	0.103396	0.921658	0.0077865	0.0380359	0.162516	1.60037	0.122767	0.00727952	0.13665	0.00266891	2.31522	1.08681	0.94001	0.00463607	0.258278	0.109851	0.523117	0.494715	0.34612	0.00491699	0.536138	1.2746	2.86971	0.11449	0	1.49136	0.72238	0.625613	0.606568	0.711129	1.11758	0.705484
Chst8	CHST8	0.0266264	0.00464582	0.00187626	0.00158166	0.00630428	0.00155952	0.0270415	0.0226112	0.00576804	0.00484191	0.00384244	0.00461445	0	0.00599104	0	0.0753493	0.00694332	0.0149449	0.00287014	0.00307976	0	0.108376	0.014531	0	0.00621553	0	0.0153015	0.00205746	0.00717385	0.00213383	0	0.00910074	0.0286483	0.00203928	0	0.00389714	0.0108785	0.0235399	0.194084	0	0.0024597	0.0168544	0.00227968	0	0.00680025	0.00408379	0.00795008	0.0152772
Col4a5	COL4A5	0.0209199	0.0550395	0.0240868	0.0138906	0.0558747	1.27482	0.0460789	0.0908904	0.261897	0.009949	0.00677237	0.0309252	1.07541	0.393129	0.0978277	0.854453	0.636175	0.115413	0.0217986	0.0144316	0.047939	0.140061	0.100688	0.940724	0.0169945	0.00288742	2.09918	0.0639486	0.0189085	1.34734	1.40472	0.374346	0.087046	0.609494	0.00444826	0.00619876	0.0775105	0.147044	1.0431	0.00890766	0.425667	0.119526	1.15198	0.0021464	0.99519	0.016737	0.0209446	0.0812159
Col4a4	COL4A4	0.253395	0.238603	0.0870394	0.0509792	0.491847	1.72626	0.290529	0.192364	0.136802	0.662467	0.0582934	0.408424	0.102534	0.0925945	0.0161728	0.0723248	0.906121	1.41079	0.0424435	0.166252	0.0233464	0.853432	0.185049	0.0319932	0.267395	0.0660122	2.70191	0.0567496	0.153296	0.0159216	0.155223	0.157101	0.154148	0.171096	0.585585	0.116587	0.106479	0.21033	0.928513	0.0181904	0.102388	0.931297	0.985213	0.157111	0.750004	0.0963422	0.175613	0.127329
Col4a3	COL4A3	0.00721472	0.03938	0.00567322	0.00637308	0.0684874	1.364	0.137829	0.0452818	0.0231429	0.0739478	0.0269293	0.230192	0.00891403	0.0060463	0.0014591	0.019833	0.472887	0.634892	0.00289664	0.0246784	0.0176361	0.0475887	0.0333011	0.0115682	0.0474109	0.0567384	1.22963	0.00828797	0.0216125	0	0.18005	0.0146687	0.0105799	0.0143458	0.0507041	0.0152705	0.0262086	0.0258965	0.373591	0.0130838	0.0270741	0.122926	0.26055	0.0273842	0.786452	0.0123288	0.0100216	0.0192459
Col4a2	COL4A2	3.73128	1.63732	3.67531	3.8724	4.06273	4.17123	4.11343	1.76374	6.79626	3.37604	2.95305	3.82936	1.86346	3.8124	1.77918	3.07987	4.96514	4.55675	2.6593	1.94127	2.68533	4.20043	5.60879	2.55225	4.2583	2.01479	5.23902	3.24502	1.06235	5.15194	3.82742	3.74597	1.79669	3.27712	2.81316	3.56548	3.81383	4.52232	4.22259	0.547699	1.96083	3.6258	4.12158	2.05298	5.55857	1.69469	2.82251	1.47126
Col4a1	COL4A1	3.2885	1.73219	4.01484	4.61349	4.4431	4.25822	4.23118	1.52845	7.14365	3.81228	3.09207	4.1972	1.93161	3.92993	1.473	3.41953	5.27134	5.05654	2.97703	2.22745	2.98032	4.52232	5.58888	2.74251	4.31025	2.37891	5.54591	3.70993	0.950485	5.06334	4.33488	4.22881	2.16787	3.91974	3.44879	3.7912	4.12881	5.18527	3.79867	0.358965	2.18401	3.66061	4.63683	2.19645	5.63112	2.01441	3.18935	1.54782
Slc35d2	SLC35D2	2.8232	2.52752	3.30041	3.64618	3.28811	3.31171	3.17625	2.96382	3.26765	3.25047	3.58401	2.97864	3.96295	3.50055	4.06171	2.17729	2.54729	3.51591	3.29159	4.25407	2.80588	2.2013	3.54547	3.51648	2.97224	1.86794	2.43709	2.84356	2.56796	2.2338	2.28499	2.77787	2.95898	1.85016	2.92652	3.72647	3.53499	3.31244	1.91408	2.17971	3.67796	2.89053	3.2044	3.04418	3.62254	2.4481	3.53095	2.77535
Chst1	CHST1	1.65601	0.480549	1.62731	0.384997	1.80906	1.95911	2.03728	0.905921	2.83672	0.392339	0.467952	1.57357	0.320905	1.65311	0.609076	3.05538	2.48021	4.10369	1.29116	0.444844	1.535	1.57428	2.99602	1.35711	1.87802	0.144781	2.44498	1.24057	0.697227	4.67993	0.825004	1.72234	0.909427	0.697407	1.31416	0.890024	0.495046	2.37034	4.48863	0.220688	0.616857	0.674274	0.679395	0.458806	1.99804	0.37788	0.586852	0.601504
Zfp879	ZNF879	0.90233	0.541838	0.121104	1.05485	0.686195	1.89044	0.710731	0.841876	2.34208	0.421533	0.123975	0.642063	1.46923	1.10927	0.389935	0.284706	0.663889	2.29166	0.311735	1.53512	0.159824	1.03559	1.26378	0.808599	0.62513	0.126574	0.609928	1.15659	0.955516	1.16042	1.14313	2.40394	0.855819	0.56161	1.06723	0.0662007	0.472054	1.7889	1.60238	0.404865	1.80869	0.617066	1.71262	1.05193	0.818092	0.599338	0.622152	0.460582
Chst3	CHST3	1.0616	0.701743	0.582482	0.90736	1.50156	2.3212	1.32581	0.834741	6.89657	0.891405	0.582457	0.97663	1.1889	0.576985	0.123834	0.335009	1.43053	2.22221	0.570417	0.991407	0.305842	1.12149	1.9275	0.386672	1.08873	0.324286	3.10497	1.25454	0.444797	2.54419	0.677864	0.98782	0.224811	0.486631	0.34151	0.789006	1.03888	2.95491	2.21451	0.228489	0.211388	1.68852	0.725391	0.965035	2.82392	0.360627	0.89875	0.474776
Chst2	CHST2	3.07141	2.61492	3.52379	2.6252	3.60973	4.45256	4.56282	2.69758	5.39418	2.75762	2.67374	2.68585	2.60594	3.30974	2.25076	3.05352	3.34073	5.97621	3.12952	1.5773	1.74954	3.11883	4.36978	2.58138	3.27582	2.41657	5.01003	2.94044	2.14628	6.58972	4.09483	3.22675	2.44034	3.08338	1.93084	2.23587	3.02426	3.60425	3.31857	0.40311	4.79447	3.58047	3.4441	3.12596	4.146	1.91979	3.02737	2.24912
	CHST5	0.0353908	0.045793	0.448173	0.260935	0.0415065	0	0.171358	0.119215	1.14113	0.0938654	0.0387109	0.0908925	0.0350079	0.0394644	0.0286388	0	0	0.224872	0.639218	0	0.0971069	0.0810309	0.157906	0.0378555	0.0421497	0.0640783	0.552816	0	0	0.163365	1.87324	0.174181	0	1.25459	0.608808	0.362937	0.2441	0.310861	1.49365	0	0	0.0421723	0.56012	0.07194	0	0.154934	0	0
Chst4	CHST4	1.98261	3.02887	0.12108	0	0.88842	1.25982	0.54564	3.1755	0.975059	0	0	0.535113	0	0	0.305776	0	0.0760064	0.880277	0	0	0.108479	1.07149	0.540058	0.042387	3.04087	0.018253	5.7096	0.0454532	2.02658	0.200876	0.740966	0.209284	2.49593	0	0	0.22993	0	0.264518	1.34055	2.27693	0	3.54909	0	0.0601637	4.96468	0.0227478	0	2.76964
Chst7	CHST7	1.45159	2.30261	2.48985	0.712345	1.3132	1.22985	1.26942	2.85406	1.79368	1.33604	2.41218	2.38976	0.266905	2.04837	0.696445	1.02799	1.23873	2.41666	0.822756	1.2637	2.52563	1.72322	1.44318	0.738196	1.14289	3.01633	2.74081	0.681184	2.48876	2.5153	2.5691	1.69323	2.15823	3.53832	1.7263	1.03457	0.93989	1.97546	3.26748	1.391	0.493456	2.16167	1.35088	1.85364	2.23008	0.731236	0.844588	1.80539
	CHST6	0.111636	0.0298356	0.0241208	0.020355	0.0270339	0.0690823	0.230997	0	0.317918	0.0156281	0.0729061	0.0586764	0.0672863	0	0.0278413	0.0458787	0.297729	0.130202	0.0725903	0.0587043	0.0161804	0.0659812	0.488353	0	0.0912174	0.770803	0.111814	0	0	0.63807	0.107777	0.0465604	0	0	0.0122189	0.00564133	0	0.146099	0.378967	0	0.0315495	0.0406075	0.0147053	0.0234704	0.514549	0.0392028	0.0128551	0
Itgax	ITGAX	1.67586	1.77441	1.8125	1.27835	2.30847	4.57642	2.96349	2.29427	1.76866	1.44294	1.14478	2.68631	2.23704	1.73923	1.45097	2.64514	3.49978	3.77353	1.81703	1.42503	1.8228	3.5688	3.52548	1.65425	3.31086	1.86036	2.63894	1.5175	0.618674	3.50001	1.56642	2.77923	1.15038	1.81066	0.677834	0.766835	1.25786	1.48835	1.60607	0.0691451	2.83857	3.08085	3.16577	1.51545	3.93555	0.478336	1.5986	2.46933
Olfr1045	OR8J1	0	0	0	0	0	0	0	0	0	0	0	0	0	0	0	0	0	0	0	0	0	0	0	0	0	0	0	0	0	0	0	0	0	0	0	0	0	0	0	0	0	0	0	0	0	0	0	0
Bcl2a1d	BCL2A1	0.990049	1.14386	0.689237	0.195554	0.67909	4.78963	2.10973	1.46096	0.958011	0.899412	0.436174	1.4805	1.21333	0.47259	0.891585	0.747167	3.19153	4.57596	0.495708	0.394262	0.961504	1.74776	2.11739	0.593006	1.46303	0.952518	0.876839	0.440232	0.778087	3.7144	1.25504	0.87786	1.77119	0.564094	0.409487	0.222687	0.415709	0.611501	0.552476	0.4135	1.95824	2.79951	2.88691	1.19191	3.30662	0.369398	0.704698	2.50026
Gpsm2	GPSM2	0.406511	0.313698	1.79208	0.966604	0.695071	2.59277	0.704641	0.21569	3.65462	0.65742	0.37831	1.68176	0.746494	1.70493	0.523977	1.54182	1.05898	1.25117	0.330458	0.815017	0.844883	0.649339	1.16604	0.398791	1.22175	1.31966	2.02304	0.475611	0.22509	2.54513	3.33533	1.17733	0.195579	1.35741	1.56713	1.07697	1.5419	1.24304	2.65477	0.0288287	1.02646	0.296056	1.15063	0.441457	1.55194	0.371389	0.733003	0.241137
Hlcs	HLCS	0.581313	0.805427	0.957494	1.08028	1.76939	0.791323	0.574896	0.800932	1.6938	0.784342	0.372304	1.46704	0.677559	1.1712	0.384752	0.914856	0.990288	1.44249	0.851566	1.20175	0.472678	1.10069	1.23472	0.846485	1.21908	0.702701	1.53024	0.867533	0.897057	0.922329	1.05175	1.10512	0.841154	0.718138	1.15721	1.50028	1.48463	1.83229	0.689177	0.577857	0.836419	0.730095	1.14037	1.06252	0.961208	1.03749	1.5158	0.659271
Nog	NOG	0	0.328301	0	0	0.760356	0.330024	0.169814	0.155451	0.397674	0	0	0.326314	0	0	0.110272	0.2601	0	2.92605	0	0	0.186405	0.297356	0.297637	0	0	0	0.190011	0	0.259992	1.88654	0	0.137859	0	0	0	0	0	0	0	0.162459	0.182932	0.859612	0.170292	0.137875	0	0.153528	0	0.144593
Lipg	LIPG	2.54504	3.24571	2.65499	3.50156	3.97565	0.655325	2.248	2.29667	0.870372	2.69026	1.94337	4.11478	1.93164	4.97204	0.852298	3.81614	3.86629	2.17581	0.485357	2.91743	1.22459	2.9799	2.38555	0.129922	2.08464	3.70562	1.9727	4.19629	3.56209	2.01124	4.45974	2.18386	4.25123	3.20238	4.90714	2.24735	2.76938	1.48954	0.376206	3.33631	0.595195	2.9412	4.25585	2.85718	2.69999	4.33977	3.82746	2.86865
Itgav	ITGAV	2.02074	1.99125	3.92024	1.78806	2.95973	5.07398	2.99615	1.60691	5.62016	3.45285	1.68314	4.01755	2.10122	1.94864	1.05461	3.62103	4.39312	4.26351	1.57533	1.5952	3.66759	2.69398	3.26566	2.45078	4.0447	1.73968	6.1461	3.03096	1.57095	3.87251	3.15908	3.93574	2.13479	3.96763	1.7942	1.97115	3.26858	3.08997	5.81843	0.774265	1.74839	3.54222	2.5703	2.23258	5.36719	1.32277	2.37309	1.57972
Hibch	HIBCH	1.58359	2.0622	2.21259	1.23299	2.84294	1.48861	1.20137	1.54277	2.02282	2.23507	1.64436	2.00587	1.64487	2.12487	1.27002	1.15599	2.40684	1.88976	1.87232	2.2897	1.9298	2.32976	1.77431	1.33181	2.78981	1.62098	2.27486	2.37961	2.66477	1.08891	1.90316	2.06067	2.54535	2.0914	1.22703	1.73038	1.91803	1.44192	1.90748	2.50807	1.86404	2.47886	2.78144	3.12156	1.82018	2.89045	2.89686	1.93565
Zfp703	ZNF703	0.697542	1.72558	1.44456	2.1025	1.87278	2.36132	2.66824	1.34521	3.54495	1.66176	1.51589	2.23986	6.23071	1.52852	3.52421	1.86034	2.58576	3.96325	1.35991	2.48159	1.16684	4.11919	3.07837	4.90703	2.08489	4.93756	3.90508	3.26684	0.776623	4.87389	3.57516	3.29664	1.95195	1.75595	2.69876	1.88533	5.89269	2.42903	2.57891	1.05384	5.43591	2.63235	1.4612	2.48992	3.7094	3.28065	1.52469	0.999528
Itgal	ITGAL	2.95426	2.91903	2.91812	1.99188	2.19692	3.84868	2.77381	2.78827	1.02253	3.50766	3.6783	3.51949	2.76144	3.80762	2.53663	3.33337	1.48296	5.73284	2.40862	1.68425	2.50196	3.92282	3.5734	2.00856	3.76327	1.60013	2.06145	1.6098	2.35142	4.70411	3.47196	3.03306	1.63258	4.69221	3.2348	1.11802	1.94076	1.44983	0.607026	1.14648	3.94255	2.92482	4.25965	1.70699	2.23024	1.77834	1.90574	2.26392
Itgam	ITGAM	0.934363	0.751696	1.07273	0.446136	0.727063	3.04339	1.22459	0.789263	1.73415	0.856365	0.211587	1.06256	0.784395	0.972908	0.824487	3.05214	2.81746	1.9096	0.561626	0.105006	1.03764	1.38529	1.59004	1.19208	2.26615	0.130134	1.81502	0.354801	0.508089	3.35811	0.284187	0.708331	0.308861	1.16005	0.319912	0.243656	0.352579	0.588314	2.73229	0.0400386	1.62701	1.47806	1.20879	0.333927	1.7742	0.231157	0.644046	0.795463
Hlf	HLF	2.74008	4.44674	2.43584	4.02338	3.80812	2.11654	2.86882	3.83593	1.34038	4.26381	1.17954	4.10338	3.78967	2.61446	2.60966	1.55842	2.2654	2.68938	4.02225	3.7551	3.49424	3.3782	4.0903	5.41129	3.44737	0.224777	2.16464	6.45783	2.66467	0.0835201	2.3741	4.11328	4.21336	3.384	4.12053	7.10791	6.96131	4.39347	2.73737	2.81369	5.21877	3.75214	2.82888	5.34473	1.69655	2.62144	6.03162	4.11272
Serping1	SERPING1	10.2674	10.5195	9.31683	10.1792	10.513	8.93156	11.0839	11.0327	9.65719	11.0291	10.3554	11.9566	9.15641	11.0867	9.49043	10.6455	10.4051	9.00094	10.8679	9.31435	10.0979	10.3654	8.51335	9.90857	10.7254	9.33122	9.5532	10.432	10.6428	7.75213	8.82249	9.19233	10.5553	10.7902	10.5226	9.01073	9.65843	9.25041	9.07609	10.5802	8.81429	10.9342	10.4616	10.2934	9.98011	8.89068	9.72344	10.7034
	SMAD9	0	0.0900131	0.0074742	0.0188237	0.151485	0.0124039	0.079492	0.00412908	0.147868	0.0144479	0.0341482	0.0274138	0.058903	0	0	0	0.00462264	0.449745	0.0114232	0.00614031	0.0149609	0.112012	0.0450915	0.00382326	0.0123789	0.0576853	0.0844628	0	0.0249035	0.00425573	0.079641	0.0951887	0.0666848	0.0121669	0.0262202	0.0104446	0.0722572	0.704689	0.0551526	0	0.00490511	0.0822035	0.0359792	0.158613	0.123783	0.020262	0.0392387	0.026575
Trerf1	TRERF1	0.0836064	0.131962	0.103905	0.0930159	0.2126	0.250733	0.274262	0.116798	0.234397	0.11205	0.0430001	0.0677786	0.0568059	0.103052	0.0577055	0.0805373	0.16788	1.31523	0.0490015	0.0505359	0.0461809	0.322671	0.265045	0.0291428	0.156116	0.0557561	0.67918	0.0710407	0.0906708	0.637966	0.211377	0.127048	0.0432296	0.0587066	0.0423398	0.0607295	0.0931151	0.213706	1.14621	0.0286803	0.181881	0.204037	0.349819	0.149213	0.414284	0.0522536	0.0726132	0.0700122
Lrpap1	LRPAP1	5.52823	5.20658	6.8232	5.58589	5.82567	5.72034	6.61634	5.13339	5.9316	5.96056	4.55142	6.19391	6.1948	4.49504	5.31566	5.72305	4.86021	5.78082	4.718	5.52934	5.65437	5.68338	6.33993	5.06977	5.60546	5.12349	5.4534	5.68145	4.97515	6.13904	5.60546	5.65324	4.66998	5.79562	5.7539	5.58659	6.25476	6.07506	6.13615	4.47969	5.07273	5.36096	5.57694	5.30192	6.02699	5.96327	5.49137	4.76886
Smad6	SMAD6	0.793344	0.896189	0.419656	0.691046	1.30668	0.790761	0.371248	0.805555	1.72279	0.562862	0.0978698	0.183354	0.352879	0.443457	0.433573	0.314749	0.572164	0.739463	0.215344	0.106122	0.0691478	0.906555	0.445299	0.794807	0.446324	0.389069	1.31812	0.245054	0.81103	0.713808	0.563979	0.378314	0.595276	0.303368	0.196121	0.896531	1.89561	0.71708	1.15686	0.35299	0.0853573	0.687308	0.564342	1.1741	1.07447	0.7457	0.901045	0.451806
Smad7	SMAD7	1.38019	3.29386	2.07941	1.68332	3.16296	4.12014	2.92702	1.94639	5.24443	2.02811	1.56005	2.26307	2.98156	2.12363	0.629462	0.897232	2.66151	4.0805	1.15832	1.79367	0.739821	2.56195	2.32631	1.39264	2.13295	1.38388	3.13456	1.59601	2.13935	3.57677	2.02733	1.62764	1.85249	1.18566	1.28996	2.28014	3.04286	4.02658	3.82618	1.01344	1.30524	3.13735	1.80576	2.12041	3.00352	1.76073	2.60258	2.24098
Golph3l	GOLPH3L	2.27165	1.348	2.93315	2.34203	3.38405	3.848	1.93717	1.54542	4.41573	3.45752	1.62079	2.82341	2.17055	3.14859	1.83796	2.91779	1.78474	3.1472	1.92947	2.71608	1.73842	2.46994	2.78847	3.13599	2.63721	2.41115	4.02959	1.79577	1.732	2.13788	2.83372	3.83534	1.72755	2.27851	2.56811	2.06067	2.51974	3.85696	4.16259	1.00857	2.36707	1.57754	1.97886	1.63672	2.86784	1.35888	3.21535	0.87316
Smad1	SMAD1	0.779702	1.87481	1.31881	1.37178	2.31781	2.78664	1.61751	1.28034	2.69269	2.29684	1.7862	3.08584	1.43405	2.28499	0.564939	1.64284	2.80747	2.28014	1.50501	0.377416	1.49239	1.70494	1.89225	1.34482	1.80871	1.18763	2.23653	1.88921	1.29327	1.97511	1.99853	1.13451	1.74237	1.24764	1.69936	1.84884	2.35079	1.14913	3.76477	1.25809	1.47553	1.54937	2.30015	1.58617	2.4264	1.66092	2.78963	1.32933
Aftph	AFTPH	1.42924	2.55098	3.44754	3.05422	2.87907	4.0549	2.55496	2.36724	4.24829	3.30469	2.44016	3.32968	2.75191	2.72173	1.83952	2.54153	2.89442	4.09395	1.72903	3.24787	2.43027	3.00437	2.86802	2.48662	3.00584	2.8329	4.22704	2.29859	2.36039	2.52725	3.58982	3.0736	2.65198	4.06435	3.66837	2.30939	2.76137	3.78077	4.85084	1.93026	2.34279	2.55577	2.77707	2.3862	3.67735	2.14008	3.19694	2.28101
Smad3	SMAD3	1.41295	1.24088	2.67465	2.20556	2.26549	4.33403	2.3289	1.49494	3.7112	2.2513	1.54865	2.87952	2.09164	3.12645	1.4204	2.22557	2.35749	3.61026	1.98817	1.99795	1.57619	1.89307	2.41357	2.86526	2.39438	1.47976	3.39873	2.72023	1.60797	1.74017	2.3889	1.80996	1.89895	1.3205	1.02758	3.19216	3.89302	3.15202	3.83532	0.8241	2.27544	2.19197	1.86084	1.46731	4.05722	1.03174	3.56772	1.61695
Mus81	MUS81	3.7716	3.38537	4.86752	4.78837	5.04366	4.85535	4.40144	3.88034	5.86587	4.37144	3.94281	4.69649	4.8037	5.10621	3.63075	4.14369	4.26447	5.23061	3.92503	4.42546	4.41447	4.59009	4.58762	4.88816	4.96185	4.24034	5.89368	4.28923	3.24304	5.56466	5.07768	4.2144	2.91374	4.37518	3.93954	4.65913	5.00045	4.95668	5.4982	2.18651	3.84174	3.79467	4.48112	3.91513	5.13524	3.70456	4.64972	3.36054
Ammecr1l	AMMECR1L	2.0441	2.84736	3.70058	2.70902	3.16978	4.22279	2.98765	2.23603	4.98952	3.29945	2.49825	3.5241	3.68853	2.96458	2.47121	2.57757	3.12783	4.11615	2.60503	3.49137	2.69482	3.46937	3.64169	3.31468	2.96226	2.10751	4.46981	3.74874	2.29388	3.4536	3.631	2.83108	2.58943	3.0808	2.53568	3.12375	3.27952	4.7927	4.75997	1.42565	3.05859	2.94565	2.81907	2.93747	4.02674	2.4079	3.19318	2.23897
Il1rapl1	IL1RAPL1	0	0	0.000415508	0.000350188	0	0.000517979	0.000503466	0	0	0	0	0.000255753	0.000588227	0.000221436	0	0.000796213	0.000256744	0.000665017	0	0	0	0	0	0.00127323	0.000459536	0	0.0239206	0.0111238	0	0	0	0.000404118	0.000291131	0.000451686	0	0.000431871	0.00795519	0.00190908	0.00622188	0	0.000817237	0.00023453	0.000252502	0	0	0	0	0
	TMPRSS11B	0	0	0	0	0	0	0	0	0	0	0	0	0	0	0	0	0	0	0	0	0	0	0	0	0	0	0	0	0	0	0	0	0	0	0	0	0	0	0	0	0	0	0	0	0	0	0	0
Igf2r	IGF2R	2.04578	2.89524	4.92801	3.00262	4.14457	4.21062	3.80326	2.83512	3.82811	3.85035	2.358	4.07472	2.51665	3.05556	2.19539	2.92278	3.05875	4.01855	2.88685	3.32661	3.73601	3.57047	4.51287	3.30389	4.15727	2.68964	5.70755	2.82109	2.72446	3.36554	4.56761	4.05386	2.67792	4.43914	5.05818	4.42832	4.86176	4.30982	2.78462	1.69686	3.70188	3.26382	3.78901	3.30607	4.63982	3.06127	3.45402	2.31359
Tmprss11d	TMPRSS11D	0.00857744	0	0	0.00379439	0.00504679	0.00374131	0	0	0	0.00581131	0	0.00553732	0	0	0.00346855	0.00861152	0	0	0	0	0.00601741	0.00499556	0	0	0	0	0.00614141	0	0	0	0	0	0	0	0	0	0	0	0.00842921	0	0	0	0	0	0.00815916	0	0	0
Tmprss11f	TMPRSS11F	0	0	0	0	0	0	0	0	0	0	0	0	0	0	0	0	0	0	0	0	0	0	0	0	0	0	0	0	0	0	0	0	0.00519044	0	0	0	0	0	0	0	0	0	0	0	0	0	0	0
Zc3h10	ZC3H10	3.14565	2.174	3.24507	3.7491	3.15575	3.62886	3.02256	2.87762	3.22708	3.2064	2.77194	2.87741	3.49033	4.20864	2.7077	2.70786	3.40407	4.13831	2.28709	2.75253	2.97126	3.16174	3.78774	3.14721	3.19071	2.52151	3.99087	3.03125	2.55526	3.33145	3.58549	2.53299	2.10907	3.31676	3.59599	3.46804	3.5768	3.50265	3.315	1.59468	3.01243	2.36766	2.64558	2.62329	3.52643	2.41684	3.87409	1.89676
Rad21l	RAD21L1	0	0	0	0	0.013542	0	0	0	0	0	0	0	0	0	0	0.00386861	0	0	0	0	0	0.00448167	0	0	0	0	0	0	0	0	0	0	0	0	0	0	0	0	0	0	0	0	0	0	0	0	0	0
Il1rapl2	IL1RAPL2	0	0.00702648	0.00378351	0.00537812	0.00185809	0.00373415	0.004869	0.00104483	0.00254873	0.00275025	0.000970175	0	0	0	0	0.000680541	0.000292559	0	0.00181054	0	0	0.00969369	0	0	0.000261858	0	0	0.00103836	0.00249232	0	0.00217698	0.00230117	0.0066202	0	0	0.000246096	0.00220188	0	0.000444051	0.000547405	0.000620853	0.00293694	0	0.00345079	0.000859458	0	0.00501846	0.0019358
Slc36a3	SLC36A3	0	0	0	0.00872411	0	0	0	0	0	0	0	0	0	0	0.0079761	0	0	0	0	0	0.0138215	0	0.0114898	0.0105674	0	0	0	0	0	0	0.0118902	0.0200514	0	0	0	0	0	0	0	0	0	0	0	0	0	0	0	0
Cks1b	CKS1B	7.462	4.54364	7.63752	5.42376	6.21455	8.39316	5.36514	4.04636	8.32748	7.28949	5.96417	6.92567	5.83336	7.55102	6.44188	5.87512	5.42708	6.61541	5.17686	5.97983	5.69735	6.12402	6.00318	6.83504	5.92727	5.12689	7.3748	6.7853	5.01511	7.61745	7.03677	6.18634	4.40525	5.81347	5.64926	5.72572	6.34631	6.55904	8.02041	4.05467	6.84878	4.78011	5.80565	4.59401	6.46766	4.59773	6.6115	4.56777
Slc36a1	SLC36A1	0.623679	0.487477	2.19034	1.30734	1.46213	3.31623	1.31856	0.868672	3.20528	1.21495	0.868211	1.16741	2.04333	1.41149	0.820593	1.44788	1.23673	2.49069	0.777793	1.164	0.879115	1.9519	2.648	1.8911	1.61987	1.00555	2.52126	0.707736	0.456344	2.5056	1.79567	1.67706	0.479767	0.85265	1.39637	1.11677	1.11165	1.88885	2.37239	0.136057	2.14741	1.33612	1.62061	0.550498	2.36756	0.509071	1.20735	0.541581
St13	ST13	5.10843	6.12196	7.39541	6.63441	5.97985	6.27837	5.07494	6.12614	6.88487	6.18773	5.3574	6.44185	6.9168	6.18582	4.95513	5.60516	5.99454	6.42885	5.69671	6.16134	5.894	5.7641	6.76614	6.14483	6.22336	4.84661	6.89199	7.2591	6.49166	5.94101	5.78416	5.71773	6.27628	6.81214	5.40905	6.80659	7.28713	6.67706	6.20714	5.47947	6.06632	5.83332	6.2634	6.32297	5.5992	5.95928	6.61835	5.53854
Zc3h15	ZC3H15	2.8212	4.08421	5.45424	4.02602	4.54325	5.45613	4.27771	4.02304	5.57142	4.65652	4.26817	4.73518	4.51949	4.2639	3.73504	4.53772	4.62017	5.54878	3.98398	4.38835	3.94571	4.74767	4.83259	4.70374	4.66509	4.19089	5.6969	4.622	3.79084	4.87523	4.70369	4.98093	4.23945	5.29111	4.14376	4.52475	4.85183	5.0471	5.97895	2.67078	4.64149	4.14125	4.45155	4.46401	4.98253	3.93771	4.6078	3.81576
Tmem213	TMEM213	0	0	0	0	0.00792705	0	0	0	0.0216533	0	0	0	0.0199267	0.0075327	0.0108784	0.0135167	0.00873028	0	0	0	0	0	0.0616641	0	0	0	0	0.00775111	0	0	0.0162089	0.00687614	0	0	0	0	0	0	0.013231	0	0.00926293	0	0	0	0.0128078	0	0.00750414	0
Artn	ARTN	0.417935	0.753386	0	2.21592	0.420669	0.370325	1.36989	0.353355	1.11187	0.176249	0.388746	1.03747	0.81527	0.762939	0.730122	0.366449	0.641002	1.14241	0.20658	0.498739	0.556847	0.475998	2.02649	1.09125	0.638095	0.839989	0.920623	0.220935	0.0678777	2.94389	1.02949	0.315679	0.276703	0.467523	0.204417	0.556339	0.37023	0.900775	3.7995	0.231998	0.260477	0.295251	0.632454	0.0689137	1.00321	0.149998	1.12082	0.269914
Art1	ART1	0	0	0.0292025	0.0123809	0	0.0122083	0.0177628	0	0	0	0.0150375	0.0180435	0	0	0	0	0	0	0	0	0	0	0.0324169	0	0.0162227	0	0	0.0160873	0	0	0	0	0	0	0	0	0	0	0	0	0	0	0.0178155	0	0	0	0	0.0150051
Hrh3	HRH3	0.31927	0.126846	0	0	0	0.043789	0	0	0	0	0.105665	0.064386	0.0496292	0.0559111	0	0	0	0	0.0796235	0	0	0.0582011	0	0	0	0.0459378	0	0.0575046	0	0	0.0602481	0	0	0	0.0529842	0	0.0609307	0	0.273355	0.22832	0	0	0.0635854	0.0511175	0	0	0	0
Art3	ART3	0	0.00346597	0	0.00940801	0.0125087	0.0184981	0	0.00308658	0.00859416	0.00361281	0	0.00344235	0.0339533	0	0.711028	0	0.0103432	0.026639	0.00854451	0.236921	0.00374104	0	0.0429174	0	0	0.00731133	0	0.00306747	0.00802226	0.0126852	0.00642598	0.0027207	0.00391794	0	0	0.00131951	0	0.0223505	0	0	0.185768	0.00945016	0	0.00272102	0	0.00608644	0	0.00856399
Art5	ART5	0.136102	0.658248	1.13232	1.26175	0.368176	0.229369	0.910119	1.13825	0.309547	0.264068	0.0746639	0.32793	0.197558	0	0.564811	1.13221	0	0.221466	0	0	0.0967245	0.157143	1.89033	0.0744464	0.156582	0	0.647313	0	2.56426	0.234982	0	0.0709557	1.99189	0.293205	0.956939	0	0	0	0.256322	0.781652	3.16217	0.370191	0	0	0.556313	0	0	0.0745059
Art4	ART4	1.88088	2.73308	2.98727	1.27267	3.46628	4.77503	0.979212	2.27195	3.70806	2.09661	1.11044	2.0531	0.716043	1.69413	1.54213	2.46869	3.13143	3.01812	1.87	1.11917	2.14036	3.40368	0.919081	0.224418	1.52132	2.1997	5.37478	1.64151	3.21046	0.0179102	1.86889	1.68307	1.89072	2.81324	3.43062	0.331582	1.25083	4.63835	4.05244	1.26106	0.695308	3.1289	2.35744	2.89977	2.30096	0.839499	2.26675	2.42155
Rnf111	RNF111	0.231726	0.576782	1.10363	1.35017	1.00906	1.28385	0.766992	0.416342	1.25898	0.892774	0.563392	0.98589	0.808865	1.38671	0.222595	0.630811	0.684921	1.82655	0.51354	0.404383	0.450966	0.99813	1.12033	0.657955	0.862379	0.286106	1.95237	0.902923	0.574136	1.11051	0.900181	0.797756	0.664856	0.865127	0.621842	0.713046	1.16398	1.76001	1.12442	0.174557	0.553521	0.745629	0.668429	0.688927	1.19463	0.555671	1.06716	0.357668
Tcea2	TCEA2	3.79871	4.34925	2.85899	3.60712	4.50517	2.01304	3.26589	2.89693	3.99821	3.63836	3.90816	3.66561	3.51854	5.82432	2.52058	1.7941	4.45108	3.02698	1.97671	3.08662	3.3866	3.90083	2.0376	2.55092	3.55753	3.50573	3.69107	2.41243	2.64635	3.76946	1.93784	2.78404	1.90202	2.99983	6.18355	2.01485	2.50533	3.42978	3.64025	3.01798	2.47527	4.50058	4.04186	3.34622	2.44715	3.75891	2.81276	3.94535
Tcea3	TCEA3	6.08949	4.81035	4.9287	5.3633	4.34139	4.86678	4.14847	5.25013	4.29309	4.54536	4.62177	5.0731	4.94421	5.72917	4.81129	3.91402	5.58575	3.56945	4.56376	3.91602	3.9109	3.95403	4.28409	4.50894	4.57056	3.94293	5.1691	5.35733	5.11327	1.78718	4.87854	5.71952	4.54351	3.93113	4.27271	5.04235	4.74917	3.86454	3.48765	4.60077	5.20048	4.13698	4.59261	5.15046	3.61906	4.08557	6.1779	4.71707
Tcea1	TCEA1	2.35251	3.11952	4.44295	4.3879	3.35451	5.16187	3.12852	2.97515	3.94833	3.57624	2.577	3.77319	3.93305	3.95241	3.34666	3.31092	3.73742	4.1799	3.22353	3.05902	4.78413	4.56758	3.89584	3.74364	3.85288	2.8393	4.57557	4.96888	2.96552	3.45476	3.95584	3.80425	2.97556	4.62699	3.14292	3.40652	4.60586	4.03362	3.56367	2.15928	3.66185	2.88968	3.48325	3.16424	4.50939	2.77403	3.9024	2.68543
Cox4i2	COX4I2	1.66686	0.186253	0.474216	1.74101	1.35561	0.854872	1.74748	0.316598	1.70816	1.36734	1.15369	1.13593	1.08962	1.66121	1.7374	1.08316	1.04607	2.02491	1.13162	1.84876	1.7885	0.0438512	1.32978	1.72261	0.453022	0.942441	0.541547	1.71654	0.11085	1.11772	3.22411	1.0762	0.108212	1.52275	1.10412	2.53616	2.54856	1.57557	0.209635	0.598545	0.662831	0.248843	2.23768	0.11253	0.381589	0.478777	1.40731	0.0797709
Cox4i1	COX4I1	9.65332	8.33447	8.62197	9.11216	8.29007	8.20513	8.08264	8.53215	9.2706	8.08957	8.34325	8.15955	7.9504	8.69371	8.61903	7.50017	8.89578	8.22518	7.82361	8.44251	7.5263	7.88862	7.96576	8.70351	8.17479	9.5221	8.7056	8.29303	8.22362	8.26001	7.90857	8.64318	7.84755	8.4908	8.1845	8.89517	9.09506	7.2806	9.73877	8.53491	8.16207	8.45957	8.3558	8.36799	8.97909	9.33574	8.92707	8.30121
Bfar	BFAR	2.96371	2.92691	4.46092	3.8905	3.64864	4.94918	3.23449	3.15007	4.74066	3.23905	3.23094	3.759	3.46256	4.04797	2.60526	4.40893	3.97218	4.36979	3.3994	2.76325	2.85655	4.27756	3.54204	3.54365	3.61644	3.24715	5.08696	3.57032	3.15763	4.08107	3.50812	3.53586	2.85778	4.47195	3.87448	4.21894	4.61071	4.23538	4.38875	1.9024	3.96433	3.44736	3.48632	3.13396	4.27372	2.99017	3.64634	2.83776
Zc3h18	ZC3H18	1.57581	2.05679	3.13919	2.97856	2.61124	2.89185	2.45707	2.10141	3.74898	2.75182	2.39625	3.22054	2.73958	3.03771	1.94425	2.21052	2.52871	3.31278	2.03332	1.73802	1.83308	2.15495	2.50172	2.99251	3.09177	2.82214	3.61034	2.44486	1.6086	2.85942	2.32125	2.62219	1.93655	2.53136	2.51644	3.12349	3.54238	2.74555	3.39218	1.13512	2.54889	2.18849	2.74928	2.48051	3.37667	2.03011	3.04452	1.82995
Tmem212	TMEM212	0	0	0.00298061	0	0.0066786	0.0024776	0	0.0131099	0.00458424	0	0	0	0	0	0	0	0	0.00476736	0	0	0	0	0.00331162	0.00304505	0	0	0	0	0	0	0.00684626	0	0	0	0	0.00140597	0	0	0	0	0	0	0	0	0	0	0	0
Sipa1	SIPA1	5.56858	4.50831	5.57631	4.48683	6.08047	6.09194	5.47491	4.72621	6.35899	4.99032	4.59839	4.59025	5.56855	4.9059	4.63657	4.73617	4.84033	7.02087	4.18674	5.21648	5.21441	5.02004	5.39707	5.10384	4.94624	4.43805	5.33918	4.57685	4.19485	6.63365	5.31241	4.85419	3.34209	5.30744	3.75434	5.19281	5.63417	5.25632	5.59731	2.93267	4.68116	4.42116	5.0726	4.88979	5.14279	4.63884	4.66688	3.96062
Crtam	CRTAM	0.0998469	0.395063	0.0731122	0.0618617	0.0993231	0.673832	0.189007	0.221238	0.12287	0.0734496	0.0420768	0.173748	0.14931	0.111078	0.670728	0.0158813	0.219312	2.44049	0.156926	0.040478	0.0760038	0.1904	0.149416	0.0583985	0.115092	0.0640051	0.140833	0.0625978	0.122359	2.27029	0.205142	0.116727	0.0684072	0.08785	0.0167158	0.0101364	0.164713	0.0655262	0.0760994	0.0473846	0.620833	0.780048	0.930254	0.0241168	0.184374	0.0358562	0.0774936	0.17625
Eda	EDA	0.0725378	0.0809746	1.34739	0.15249	0.0997425	0.250123	0.412205	0.0870513	0.0892353	0.0402327	0.210424	0.168456	0.178181	0.366196	0.0139118	1.14493	0.232645	0.0723644	0.0173766	0.00660594	0.486138	0.0411845	0.0462946	0.0298972	0.27646	0.380292	0.568322	0.0212168	0.0922396	0.331803	0.345447	0.141818	0.0876743	0.0210288	0.226635	0.0191234	0.0232631	0.151608	0.639889	0.0139172	0.0331028	0.0659763	0.359601	0.0538901	0.326184	0.0404147	0.00569567	0.0605583
Olfr220	OR6P1	0	0	0	0	0	0	0	0	0	0	0	0	0	0	0	0	0	0	0	0	0	0	0	0	0	0	0	0	0	0	0	0	0	0	0	0	0	0	0	0	0	0	0	0	0	0	0	0
Ccdc116	CCDC116	0	0.2128	0.118337	0.194202	0.417524	0.320416	0.0728467	0.0664955	0.337032	0.0775466	0.12115	0.559296	0.164817	0.541619	0.786185	0.0579097	0.144887	0.424419	0.408211	0	0.0802273	0.130799	0.361772	0.232264	0.0666392	0.200629	0.433214	0.189835	0.167112	0.369338	0.258999	0.169562	0.0839176	0.128197	0	0.207343	0.261699	0	0.214547	0	0.291833	0.13289	0.208961	0.058771	0.301924	0.12844	0.668902	0.120908
Cadps2	CADPS2	0.162059	0.240093	0.491596	0.384073	1.012	1.06919	0.257629	0.217539	1.12809	0.488038	0.381386	0.852508	0.253691	0.938765	0.185083	1.02675	0.706356	0.732933	0.437999	0.0139087	0.187526	0.203871	0.515587	0.180088	0.625439	1.18691	1.61125	0.481475	0.273468	0.081918	0.745439	0.469638	0.260492	0.340613	0.31132	0.556992	0.873715	0.0624883	1.97447	0.102751	0.410316	0.332618	0.493469	0.311901	0.395727	0.221	0.670465	0.17026
Ccdc115	CCDC115	4.59789	5.18313	5.44938	4.94866	5.40431	6.78365	5.23053	5.25066	7.49542	5.46362	4.40751	5.05918	5.67197	5.70471	5.34528	3.76197	5.37302	7.19059	4.75257	5.72903	4.68295	5.50948	5.76738	5.34208	5.26244	3.94193	7.32634	4.70053	5.10276	6.76334	5.51347	5.77923	4.68986	5.57528	4.33919	4.67656	4.9668	5.93977	7.40866	4.5056	5.34928	5.52852	5.25018	5.27905	6.1158	5.19007	6.21445	4.72854
Ccdc112	CCDC112	0.197516	0.403941	1.26927	1.02614	2.23857	1.72977	1.50518	0.314329	3.154	0.219163	0.432245	0.772028	1.48771	1.60634	0.613954	1.18154	1.7707	2.30362	0.153835	0.900867	0.594301	1.06922	1.16863	1.03203	1.15047	0.558262	1.83766	0.131335	0.245679	2.08129	1.22512	1.41028	0.129163	0.0913908	0.737777	0.0904328	0.265657	1.75765	2.04322	0.0439223	1.17772	0.871826	0.757508	0.225356	0.799304	0.9391	0.712487	0.158604
Ccdc113	CCDC113	0.202904	0.369963	0.158412	0.463216	0.915389	0.825114	0.422467	0.416461	2.59359	0.707971	0.257792	0.509949	0.390619	0.529001	0.0450619	0.641196	0.382997	0.267507	0.803032	0.00884259	0.117888	0.742723	0.568114	0.661207	0.880115	0.086881	3.29289	0.537681	0.233507	1.73534	0.399046	1.21296	0.255906	0.393242	1.3259	0.614946	1.11578	0.265692	1.20539	0.144053	0.270444	0.607861	0.113568	0.559171	1.34254	0.817595	0.0996829	0.266516
	CCDC110	0	0.052133	0.76985	0.121121	0.0355946	0.931181	0.260452	0.0804337	0.508615	0.253088	0.232585	0.390291	0.0786742	0.250813	0.362816	0.21857	0.0646939	0.221956	0.254701	0.118119	0.296774	0.0582491	0.16829	0.471712	0.462174	0.0277638	0.383021	0.18699	0.155412	0.128137	0.237898	0.533659	0.0296984	0.0570578	0.0530248	0.0128455	0.0728681	0.33849	0.338558	0.0123275	0.208795	0.149146	0.0636495	0.248204	0.583598	0.0231398	0.240278	0.0109083
Leo1	LEO1	2.06481	2.30014	4.20753	3.62187	2.8585	3.67425	2.85678	2.18876	3.03933	3.56725	2.80717	3.50285	2.82661	4.15198	1.75182	3.13455	3.71646	4.28728	2.48207	2.83218	3.29652	3.60759	3.96549	2.95223	3.66565	3.5105	4.23213	3.42837	2.68184	4.0275	3.56715	3.24385	2.61466	3.26678	3.04435	3.5488	3.59523	3.75731	2.90444	1.89886	2.70235	2.77327	3.70061	2.78893	3.52239	2.86791	3.30748	2.17416
Atp1a4	ATP1A4	0	0	0	0.00676034	0	0.0199039	0.0097072	0	0	0	0	0	0.00756792	0.00854167	0	0.0750429	0.0098991	0.382075	0	0	0.0213501	0.00889753	0	0	0	0.0208921	0	0	0	0.0091147	0.0183727	0	0	0	0.00808752	0	0.0185838	0	0.0149993	0	0.041559	0.00904522	0.00973609	0	0	0	0	0
Atp1a3	ATP1A3	0.034711	0.0777133	0.02735	0.0154289	0.0606523	0.271149	0.197689	0.0886276	0.613699	0.146815	0.0280179	0.0555616	0.0512018	0.0576904	0.109211	0.0348498	0.0447901	1.74342	0.0821181	0.0150352	0.0364728	0.0502033	0.0795821	0.0186843	0.0792136	0.0705271	0.0971944	0.0100582	0.00878767	0.958605	0.346499	0.0353696	0.0506783	0.0198709	0.00925547	0.0042708	0.0730601	0.021001	3.08573	0.0106014	0.361094	0.166599	0.363869	0.017795	0.0166113	0	0.00973793	0.0279603
Atp1a2	ATP1A2	0.182997	0.376959	0.226581	0.04245	0.972165	0.824938	1.67327	0.199833	0.322902	0.390903	0.492239	0.647969	0.50728	0.0108537	0	0.870544	0.366207	0.583977	0.105547	0.143686	0.361103	0.565466	1.16614	2.21008	0.5789	0.184011	0.633705	0.697511	0.112946	0.0115812	0.702658	0.246201	0.225009	0.197043	0.0704408	1.54852	2.56587	0.694987	0.0928102	0.146007	0.0655153	0.233833	0.321651	0.105441	0.300476	0.216697	0.672871	0.148852
Atp1a1	ATP1A1	6.03179	5.91343	7.40318	7.8517	6.28138	8.12461	6.93072	5.92055	9.71997	7.10684	6.07419	7.02438	6.47954	7.14971	5.34217	8.05132	6.86333	7.16098	5.58315	6.82402	7.51439	6.90132	6.96189	5.89209	7.55994	7.65625	9.20817	6.07904	5.30254	7.4283	7.58236	6.92148	5.97613	6.54903	7.17073	6.75295	7.48856	8.07183	9.0507	4.47043	6.53763	6.83682	7.32833	5.90007	8.90701	5.18638	6.27689	5.80889
Mgrn1	MGRN1	2.79663	2.90899	4.38092	3.15125	4.58333	4.26732	3.31491	3.21658	4.44951	3.8658	3.26037	3.77014	3.50103	4.10763	2.51874	4.48236	3.66059	3.58819	2.70197	2.65548	3.55348	4.17393	3.34856	3.59568	4.03647	2.9839	4.49468	3.08471	2.77247	3.15247	3.92318	3.39951	2.64468	4.16547	2.80009	3.3006	4.08472	4.2543	3.75117	2.23209	3.75412	3.66582	3.70946	3.52796	4.10393	3.79312	3.53948	2.45447
Tcp1	TCP1	6.22662	6.39305	7.98055	6.19906	6.51528	7.61692	7.34034	6.19419	8.51551	6.8973	5.51178	7.64197	6.22452	7.02713	6.84308	6.64382	7.20133	7.24825	6.86106	7.34283	6.38392	6.11332	7.90692	6.84416	7.55331	6.37965	7.93731	6.17185	5.96261	7.35408	6.55504	7.85791	6.43215	7.41988	8.16249	7.17439	7.35785	6.7009	6.81387	5.28081	8.11843	6.38237	7.07016	6.7743	7.60981	6.24866	7.31394	5.72579
Crtap	CRTAP	5.01829	4.24346	4.79621	5.07557	5.12995	7.0146	4.83178	4.47187	4.58876	4.98012	4.49965	5.48668	4.84802	5.28043	4.25297	4.55988	5.45868	5.55516	4.95224	5.14061	4.56757	4.86916	5.53856	6.81921	5.20113	3.56102	6.07987	6.29809	4.36452	7.24311	4.56004	5.76867	4.06734	4.54746	4.70658	6.21787	6.91968	5.38215	5.88698	3.38532	5.62723	4.83035	4.95147	4.91719	5.55611	2.84362	6.00895	3.79548
Cblc	CBLC	3.59128	2.00142	3.87202	1.94302	3.5628	2.05851	2.18763	2.23461	4.08528	2.59791	2.08019	3.68953	0.325707	2.4601	2.56117	2.62072	3.29335	3.0653	2.70865	4.59422	2.33062	3.55383	3.98041	0.0377773	4.3955	1.94114	1.88564	1.95473	2.83821	0	3.26328	2.18412	2.25455	1.91674	1.74374	3.19667	3.41779	3.04646	3.20135	2.84498	0.699778	3.19351	2.77156	2.61538	3.22654	2.95778	2.79602	2.63952
Sphk1	SPHK1	3.46047	1.067	1.04064	1.36559	1.20058	6.62177	3.33133	2.53808	7.50426	1.08317	0.999725	2.87154	5.04214	1.21965	5.10451	1.58637	2.9488	4.51482	1.54107	4.31414	1.75986	2.34389	4.08575	1.13142	2.7428	3.00366	6.97535	0.803668	1.10644	7.95638	1.84109	0.777986	1.82253	3.56376	0.549562	1.89694	1.22608	5.6563	7.45775	0.902599	4.15241	4.08518	1.65627	0.742595	6.16777	0.262125	0.469541	2.98256
Dpt	DPT	4.77855	2.66272	0.389347	0.0351087	2.24216	0.761071	0.182148	2.27254	1.18176	1.79458	0.384584	2.40094	0.122051	0.438434	0.0193616	0.13858	2.1594	1.2818	0.0876195	1.01256	0.0553362	3.14179	1.56325	0.155066	0.331824	0.315962	3.59833	0.343978	2.47573	0.0378738	0.093868	1.90102	1.84984	0.07153	0	0.0324397	0.308014	2.06264	0.349453	1.87295	0.0435683	4.25583	0.328574	1.0842	0.19984	1.16035	1.01713	3.00533
Cuedc1	CUEDC1	0.406836	0.463605	0.773948	1.34033	0.397417	1.60572	0.699755	0.414458	2.6916	1.07668	0.493377	0.952978	1.57565	1.09202	0.412257	0.710285	1.24122	1.31316	0.321898	0.459287	0.534358	0.884666	1.24681	1.52754	1.49361	0.493183	2.68767	0.808254	0.325066	1.36448	0.880201	0.932445	0.117828	0.384093	0.589701	1.73354	1.83502	1.44023	1.99886	0.0847924	0.953415	0.775293	0.712733	0.289307	1.7126	0.199451	0.700208	0.225498
Cuedc2	CUEDC2	6.17658	4.80911	5.74413	5.80339	5.57266	5.90906	4.59572	5.09316	6.23694	5.0714	4.84928	5.52987	5.58307	5.97378	4.4229	4.89681	4.6607	5.75734	5.02828	4.76632	4.80774	5.21068	5.04573	5.45503	5.45	5.2374	6.11202	5.65655	4.88427	5.7876	4.80762	5.31824	4.52801	5.18562	6.047	5.83718	5.792	5.58586	6.39175	4.67302	5.27879	5.16179	5.53444	5.06408	5.5803	5.19203	5.91114	4.51288
Cblb	CBLB	0.250822	0.367371	0.939927	0.400392	0.716097	0.87781	0.727953	0.469111	1.66934	0.796235	0.542864	1.13736	0.313338	0.782996	0.258938	0.526533	0.773353	1.59591	0.230685	0.4046	0.464255	0.684799	0.722522	0.730993	0.672618	0.442905	1.4712	0.605321	0.351778	0.966934	0.897182	0.74001	0.394987	1.1996	0.319765	0.635134	0.659677	1.02753	0.652482	0.0994441	0.585026	0.998702	0.506877	0.406297	1.20022	0.233367	0.700324	0.324755
Cpeb4	CPEB4	0.910211	3.68349	3.90404	3.80643	4.2482	2.38797	3.08026	3.05941	3.24051	3.94614	2.18985	3.83269	3.71172	2.52726	1.18608	2.10361	3.35454	3.10946	2.47243	2.26709	3.25663	4.12216	3.20029	2.84878	2.81075	2.3857	4.04769	4.38539	2.61719	1.80677	4.14612	4.27297	2.91624	3.71536	3.43226	3.36423	3.88383	3.65978	2.92803	2.33115	2.38742	3.35564	2.3972	4.20571	3.5049	2.4163	3.3769	3.35325
Cpeb1	CPEB1	0	0	0	0	0.00301732	0	0.0129925	0.00296862	0	0.00347477	0	0	0.00507504	0.00286698	0	0	0	0.0298574	0	0	0	0.0119086	0.0325476	0	0.00297518	0.00234782	0.0218978	0	0.0128378	0.863631	0	0.0387626	0	0	0	0	0	0.0336465	0.513083	0	0	0.0121073	0	0.0052295	0.00488022	0	0.00285609	0.00275093
Zfp94	ZNF45	0.784608	1.31539	1.83844	1.74304	1.46842	2.67728	1.76299	1.51284	3.2489	2.22544	1.41086	2.41374	1.62225	1.95456	0.984829	0.932883	2.09417	3.20895	1.0558	1.7539	1.09055	1.11072	1.89071	1.96306	1.27778	2.04856	3.71674	2.1085	1.47274	2.64337	2.243	1.73465	1.41066	1.70542	2.23431	2.29629	2.38744	3.35506	2.5277	0.578285	1.66899	1.77261	1.86581	1.61228	2.75188	1.08309	2.81047	1.07291
Cpeb3	CPEB3	0.196049	1.25778	0.429766	0.417907	1.26332	0.311265	0.155007	1.37719	0.341465	0.723794	0.202259	0.603641	0.191156	0.617465	0.0363152	0.23899	0.341734	0.450812	0.588666	0.197988	0.468092	0.736881	0.21366	0.19133	0.326954	0.688197	0.568213	0.685301	0.739262	0.166199	1.28058	0.5358	1.68739	0.6773	0.505953	0.331282	0.628883	0.385216	0.222165	1.05234	0.181911	1.21405	0.350077	1.34894	0.370737	0.788158	0.625076	1.52266
Cpeb2	CPEB2	0.650905	2.49883	2.45855	2.38465	3.19998	2.12336	2.33432	1.75283	2.95927	2.01229	0.929686	3.46766	1.3103	2.66513	0.877727	2.21975	1.95652	2.30218	1.69944	1.3643	1.64023	2.57061	2.13125	1.89931	2.12917	1.36699	2.48966	2.57547	2.29167	1.55554	2.28825	2.44483	1.94954	2.6968	2.86565	1.59218	2.65116	2.58825	3.74962	1.95635	1.34703	2.11073	2.827	2.37732	2.74147	2.49745	3.26502	1.87938
Begain	BEGAIN	0.224631	0.013961	0.0717617	0.096848	0.115851	0.0233314	0.11211	0.153891	0.247543	0.0573368	1.35829	0.0878464	0.0524588	0.0591014	0.00435423	0.159029	0.107785	0.248972	0	0.15829	0.657492	1.52902	0.0675791	0.0286269	0.193062	0.0769357	0.0898934	0.0307078	0.0479784	0.12924	0.0385364	0.0380298	0.0620881	1.53487	0	0.00587098	0.0769181	0.112575	2.31841	0.0514231	0.0293852	0.229839	0.0136929	0.13147	0.799692	0.0183759	0.0356052	0.0567457
Rbmxl2	RBMXL3	0	0	0	0	0	0	0	0	0	0	0	0	0	0	0	0	0	0	0	0	0	0	0	0	0	0	0	0	0	0	0	0	0	0	0	0	0	0	0	0	0	0	0	0	0	0	0	0
Osgep	OSGEP	3.89152	4.07611	3.88532	4.54851	4.0757	4.67807	4.87008	3.83295	4.65785	4.89691	3.75134	4.15543	4.88756	4.94737	4.32257	3.10268	4.33529	5.00595	3.86598	4.16964	4.09799	4.08546	4.50254	4.40435	4.35963	4.24528	4.22013	4.09436	4.12203	5.56921	4.02196	4.1574	3.77497	4.17777	3.9769	3.823	4.39687	4.67644	4.05512	3.51325	4.39639	4.13347	4.12907	4.35263	4.88339	4.14664	4.51132	3.86337
Abat	ABAT	4.16539	5.6777	4.69357	5.65015	5.44552	2.71186	3.68396	5.29516	2.80338	5.7955	4.67334	5.13568	3.85194	5.52903	2.64894	5.20148	4.71091	3.28042	5.36533	3.46063	4.57916	6.16661	2.38917	3.02729	5.16395	3.7751	3.88529	4.83525	5.82156	0.772195	5.2349	4.41063	5.70508	7.01321	4.6249	5.09721	4.77131	4.66874	1.52944	4.38862	3.83673	5.51147	5.8045	5.89886	3.34865	4.94048	6.1022	5.33717
Zfp607b	ZNF780A	1.86845	2.01429	2.52158	2.01824	2.68051	2.80942	2.84709	2.11294	3.20448	2.36131	2.06379	2.2627	2.54047	2.12335	2.30028	1.8099	3.09772	3.77185	1.41994	2.56897	2.15011	2.6634	2.68503	2.29883	2.46579	2.38544	4.50242	2.11932	2.25149	2.82884	2.765	2.3976	2.13278	2.55321	2.70968	2.56896	2.73183	3.51102	2.45444	1.34376	2.2623	1.93718	2.20406	2.13399	3.00577	2.17596	2.82208	1.61964
	ZNF780B	0.730672	1.33871	1.23061	1.47645	2.12215	1.88354	1.92354	1.44334	2.70805	1.05924	0.772336	1.52779	2.11798	1.0158	1.15902	1.57506	1.66431	3.09956	1.02559	2.16879	1.10488	1.53706	1.6027	1.45208	1.23686	2.06594	2.99824	0.917836	1.05219	1.93786	2.35826	1.89894	0.925221	1.57028	2.06324	1.99306	2.63985	2.55728	2.3836	0.459401	1.6445	1.27769	1.20325	1.52913	2.99801	1.4355	2.25468	0.904866
Tln2	TLN2	0.36936	0.1566	0.166124	1.1381	0.451356	0.721913	0.297383	0.409572	0.664988	0.453882	0.842783	0.23179	0.127824	0.642513	0.093002	0.608591	0.953895	0.41009	0.538651	0.183339	0.233879	0.484124	0.221599	0.0466095	0.440297	0.139061	1.42258	0.297607	0.148149	2.1021	0.450111	0.280968	0.525423	0.327601	0.591121	0.292876	0.22433	0.680699	0.68275	0.641892	0.119772	0.284689	0.303781	0.266893	0.250976	0.181242	0.405033	0.174208
Frg1	FRG1	3.81554	2.97697	3.46594	2.90636	3.33254	3.76107	3.16016	3.31551	3.7741	3.26491	3.03933	4.4044	3.15813	4.52695	3.07662	3.7983	3.80146	4.22895	3.03134	3.15436	3.14677	2.54914	2.99595	3.53285	3.16194	3.30867	4.05882	3.37777	3.08344	4.29459	3.70217	3.09879	2.98713	2.87298	3.22591	3.86614	3.64683	3.01682	3.47068	2.43851	3.89794	3.33069	3.50151	3.29853	4.20751	2.97936	3.89015	3.02874
Frg2f1	FRG2	0	0	0	0	0	0	0	0	0	0	0	0	0	0	0	0	0	0.149503	0	0	0	0	0	0	0	0	0.128492	0	0	5.2921	0	0.179752	0	0	0	0	0	0	0	0	0	0	0	0	0	0	0	0
Rhebl1	RHEBL1	2.15305	0.449434	1.39068	0.697209	0.732593	3.44167	1.11189	0.315076	2.65	0.362576	0.501323	0.824942	0.467542	1.64239	0.932693	0.398246	0.789859	2.78658	0.480136	0.381472	0.953865	0.615437	0.727214	1.61891	1.48229	0.688137	2.4675	0.165155	0.234534	3.54763	1.94136	1.10253	0.0726586	0.67901	0.246026	0.484334	1.21994	0.277167	1.55378	0.118012	2.19441	0.272677	0.741609	0.442113	1.45415	0.445026	1.06746	0.294168
	ZNF41	0.307377	0.829791	1.75677	1.22727	1.44429	1.56995	1.2368	0.714335	2.17074	1.12337	0.730039	1.5177	1.0232	1.41013	0.276997	1.46904	1.20191	2.45208	0.829786	0.792525	0.91665	1.65378	1.36001	1.21336	1.30649	0.808113	1.96173	1.27578	0.859342	1.75305	1.76919	1.40526	1.00168	1.52142	1.28263	1.12784	1.73717	2.55124	1.54841	0.296009	0.876643	1.07039	1.15204	1.34656	1.82799	0.7656	1.45942	0.705589
Ift80	IFT80	0.211709	0.267317	0.917864	0.788277	1.05068	2.47465	0.728684	0.339001	2.39914	0.570389	0.31319	1.1189	0.551384	1.11443	0.14728	0.383042	1.19582	1.66472	0.26127	0.546039	1.16761	0.653653	0.638066	0.397564	0.806542	0.934452	2.72742	0.321646	0.20769	1.04204	1.57475	0.75417	0.272818	0.395112	0.844543	0.339996	0.599661	1.05309	3.92854	0.0608561	0.654145	0.496984	0.60722	0.392658	2.21223	0.313499	1.09472	0.287802
Fbrs	FBRS	4.67536	4.35395	5.70952	5.36589	5.19789	6.21934	5.06051	4.63658	6.83086	5.17996	4.49597	5.89141	4.96108	5.6707	4.71005	5.46143	5.24535	6.11591	4.53661	4.73958	4.9908	5.27517	5.00149	5.20765	5.42286	4.88599	6.16618	4.90953	4.10709	5.94659	6.10879	4.75151	4.16164	5.549	4.69272	5.51722	5.90298	5.16056	6.21802	3.72772	5.66672	4.84883	5.13646	4.39805	6.11802	4.38427	5.65676	4.0803
Zfp414	ZNF414	4.98569	3.53804	5.07003	4.21884	4.45228	4.39522	4.92493	4.09118	4.44323	4.17167	4.15655	4.87982	5.30891	5.23307	5.41247	3.99854	4.08855	4.7213	3.78362	4.52808	4.49984	4.3545	4.24877	4.88465	3.92457	5.14338	5.0743	3.74729	2.91081	5.08228	4.95931	4.00344	2.91146	3.63907	4.15685	4.7437	5.01448	4.71368	4.6279	3.39879	4.47966	3.92874	4.44765	4.01132	5.09475	3.34836	4.2654	3.53604
Ift88	IFT88	0.314709	0.856125	1.21903	0.46581	1.1337	0.917413	1.03941	0.846707	1.13524	1.41036	1.01391	1.05524	1.10137	1.39333	0.702272	0.605454	0.933374	1.20329	0.928392	0.973762	0.453475	1.17595	0.962378	0.963365	0.71409	1.63175	1.74355	1.37412	0.853453	0.77798	1.31452	0.53663	1.16379	1.44874	0.462274	1.44494	1.91817	1.38808	0.744549	0.555406	0.823542	1.04528	1.05513	1.14	1.59688	0.716173	2.14262	0.915209
Il10ra	IL10RA	3.13609	4.24076	2.72686	2.17637	3.67649	5.40835	4.49217	4.09036	2.36518	4.26102	1.85554	2.4558	2.56142	2.91322	2.71183	2.67475	3.01642	6.7515	3.04946	3.04734	1.74786	3.78053	4.42445	3.60383	3.51967	2.01651	3.14877	2.1204	3.20588	6.69588	3.52259	3.10936	2.57857	2.07123	1.04425	1.06323	2.225	2.64988	2.33312	0.348906	4.00861	4.25019	4.30608	2.87612	3.69657	2.36445	2.44198	3.25253
Pou5f1	POU5F1B	0.0756517	0.0460905	0.0202045	0.080979	0.0386068	0.241881	0.0313561	0.0285851	0.211829	0.0552517	0.011865	0.0338437	0.00820684	0.0367081	0.0635258	0.0917206	0.0769422	0.0893829	0.0566981	0.050746	0.122943	0.0737875	0.0998324	0.0235658	0.0629054	0.0276366	0.154212	0.0562741	0.0248398	0.0646633	0.0525233	0.0472784	0.0161996	0.0226338	0.0232703	0.0228003	0.0279954	0.0395411	0.212515	0.0167061	0.0851091	0.0412711	0.0452122	0.00845832	0.406582	0.00316249	0.112737	0.0118409
Sp1	SP1	3.04237	3.27501	4.92416	4.30224	4.06335	5.34396	3.88907	3.5877	5.28461	4.30811	3.98325	4.8153	4.44871	4.94737	3.05995	3.86724	4.25918	5.61661	4.11826	4.18779	3.34464	4.02488	4.4953	4.30334	4.4467	3.78433	5.19896	3.74392	3.53117	4.41113	4.91675	4.14016	3.95618	4.25529	4.17903	4.43379	4.80025	5.45077	4.69846	2.89726	4.09046	3.95735	3.97978	3.6565	5.66059	3.52505	5.25224	3.18344
Slc27a4	SLC27A4	4.2655	4.15335	5.0414	5.06668	5.59558	4.72351	4.46199	4.73083	5.36065	4.81439	4.97552	3.51511	4.13406	3.61255	4.15395	3.85155	4.26214	3.90845	3.86673	3.85019	3.97633	4.43815	4.49882	3.90389	4.58713	4.32234	4.15231	4.86042	3.51301	5.02825	4.05464	3.68799	3.90548	4.28815	4.2466	4.08556	4.91661	4.50586	3.56392	3.68558	3.36078	5.2065	3.9564	4.65433	4.98341	5.23361	3.52176	3.91065
Sp2	SP2	1.74996	2.02491	3.36788	3.2319	2.51101	3.34169	2.82261	2.15796	3.79288	3.01605	2.37021	3.34293	2.91607	3.78549	1.67597	2.31618	2.52093	3.7771	2.0128	1.60099	1.71546	2.7483	2.85322	3.54522	2.63513	2.0059	4.15683	2.84353	1.78765	3.23442	3.00071	2.30474	2.19259	3.07101	3.12931	3.43124	4.19106	3.49216	2.83451	1.08806	2.71995	2.74846	2.92135	2.40068	3.30019	1.8503	3.20564	2.02413
Ola1	OLA1	1.14856	1.30992	2.58174	1.28403	1.40889	3.03437	1.98502	0.913349	2.80099	1.79504	1.66577	1.84441	2.39732	1.81961	1.96984	1.68739	2.53633	2.64435	1.27929	2.2631	1.69772	1.54493	2.03927	1.83698	2.08589	2.18665	3.00709	1.46189	1.02941	2.33346	1.80869	2.16537	1.0615	2.12077	1.78788	1.99426	2.03873	2.60278	3.36659	0.720041	2.46782	1.37707	1.85522	1.21073	2.73959	1.19232	1.93281	1.0062
Pnoc	PNOC	0.174374	0.176036	0.032013	0	0	0.208396	0.700678	0.035284	0.0328405	0.0276089	0	0.0393041	0.126667	0.0228203	0.142373	0	0.0132715	2.03568	0.0326524	0.0350093	0	0.0354956	0.137156	0.0109822	0.0584648	0.0554159	0.113308	0.0117851	0.0306722	0.106447	0.0367589	0.0413804	0.01504	0	0	0.00935173	0.108756	0.036727	0.0200971	0	1.13515	0.193472	0.0130532	0	0.0386531	0	0	0.0327262
Cntf	CNTF	0	1.02531	1.72015	1.51569	2.11739	0.873102	1.06354	0.773294	1.57443	0.871937	1.4394	1.45728	1.22305	0.714095	0.199791	0.941067	1.88754	0.782359	0.259047	0.396784	0.960313	1.23564	0.602597	0.989013	1.61402	1.33004	2.08642	1.87898	0.74587	1.34205	0.798313	1.16995	0.536265	0.932123	1.4252	0.567629	1.50576	1.15107	2.3836	0.103393	0.946299	0.724904	1.26654	0.523007	1.45939	0.765432	1.3224	0.0918159
Mcm10	MCM10	0.534255	0.0694634	2.69166	0.522112	0.269475	2.69181	0.317239	0.018884	2.57131	0.282068	0.0463181	1.4794	0.767624	2.10589	0.439045	0.845604	0.929797	1.24072	0.109931	0.242451	0.428802	0.29319	1.28013	0.186821	0.873384	0.669404	1.57455	0.205112	0.0109566	2.20709	1.71553	0.354684	0.00802314	1.03346	1.23697	0.718919	0.942109	0.677333	1.77336	0	1.3564	0.0940793	1.05907	0.0867084	1.23337	0.0612178	0.220054	0.0518994
Pdia5	PDIA5	1.64264	2.32596	2.22035	2.321	2.34735	1.90159	1.42452	1.99912	1.98643	2.01847	1.90163	2.31679	2.38166	2.77312	0.841118	2.65481	2.44525	2.28999	2.44994	1.38128	1.75416	2.30334	1.70098	1.95593	2.41913	1.9587	3.6693	1.61826	2.45595	1.94396	2.01525	1.48199	2.38988	1.58305	2.3082	1.21663	0.888512	3.00617	2.90817	1.58176	1.33541	2.53671	2.26029	2.2679	2.06733	1.69972	2.33765	2.00943
Sp4	SP4	0.122897	0.401743	0.973489	0.581172	1.17432	1.15314	0.620077	0.41799	1.65429	0.472512	0.203359	0.874768	0.665027	0.964945	0.139542	0.273873	0.363415	2.19967	0.134061	0.246835	0.223082	0.676221	0.473972	0.510862	0.399679	0.375709	1.72641	0.402207	0.34717	0.828295	1.29623	0.588786	0.412687	0.932867	0.822123	0.26363	0.47092	1.41625	2.93614	0.0557707	0.472395	0.477661	0.672533	0.453324	0.801276	0.269565	0.78555	0.287804
Tmem38b	TMEM38B	0.324469	1.23747	1.86214	1.73138	2.36691	1.88975	1.87671	0.573215	2.42911	1.64286	1.78228	2.90583	1.96109	1.79544	0.640616	1.35532	1.87547	1.90367	1.38828	0.864435	1.58614	1.36236	1.05193	1.59811	1.31496	1.85372	2.14257	2.00327	0.936187	1.36107	1.67784	1.65952	0.987671	2.05568	2.42685	1.81255	3.24137	2.82036	0.701629	0.450652	1.65903	0.990678	1.84983	1.10108	1.74829	1.64854	1.64599	0.87023
Thumpd3	THUMPD3	2.62461	3.1738	3.64189	4.25231	4.33269	4.90413	3.45036	3.18795	4.12738	4.03287	3.46529	3.90035	4.76853	4.04015	2.45195	3.89409	4.14796	4.26052	3.16702	3.84852	3.12253	3.96479	3.85583	4.02176	3.7742	3.65734	5.29499	3.86629	2.63635	4.88398	3.81597	3.69754	3.13296	4.37784	4.5272	3.91644	4.46923	4.81919	4.91687	2.20737	3.96561	3.49564	3.89198	3.55378	4.31425	3.46414	4.19558	2.84573
Igfbpl1	IGFBPL1	0.0593492	0.0195376	0	0.332976	0.0351784	0.0644947	0	0.0174095	0.0242213	0.0203605	0.139412	0	0.0730217	0	0.036226	0.0151282	0	0.0499319	0.0240864	0	0	0.424357	0.0856006	0	0.0685558	0.218095	0.0427074	0.0173022	0	0.524077	0.0181398	0	0	0	0.315172	0	0	1.58382	0.058341	0	0.459493	0.120247	0.416067	0	0.0285286	0	0	0.0161387
Sp5	SP5	3.23919	3.34791	4.27362	2.23199	3.77267	5.20425	3.25406	2.89324	1.78048	4.10927	1.39036	1.90484	7.27076	0.941076	5.34618	2.95491	3.5109	4.75575	4.50353	2.18373	4.5964	4.40613	3.02037	8.81372	3.23756	2.97109	5.1765	5.88598	2.17413	2.60238	4.53933	5.4417	1.49265	3.11467	2.65458	7.38724	7.2482	2.9127	2.9021	2.99737	8.23505	2.80893	1.54753	4.10116	2.69691	2.55013	6.70677	1.9789
Atg4c	ATG4C	0.308249	0.726633	0.711346	1.07235	1.22157	1.37802	0.893248	0.729309	1.67666	1.02361	0.586507	1.00382	0.788584	1.06886	0.345635	0.843295	1.10228	1.64045	0.578414	0.271347	0.467342	1.1515	0.911179	0.759797	1.03415	0.594202	1.77641	0.962608	0.754426	1.49962	1.24223	0.7755	0.738898	1.13655	0.965971	0.898557	1.13622	1.26853	0.75773	0.308183	0.764758	0.749376	1.04905	0.926369	0.947321	0.941932	1.51205	0.563895
Atg4b	ATG4B	3.48613	2.69219	4.0216	3.10088	3.25343	4.58334	3.44176	3.16038	4.58867	3.25984	3.03022	3.32052	3.93013	3.74505	3.86221	3.06599	3.54693	4.01586	2.61225	4.50893	3.65033	3.18713	3.41637	3.51485	3.58283	4.09586	4.4612	2.76347	2.61435	3.46792	3.23455	3.32773	2.66594	3.302	2.88987	3.9761	3.64758	3.68586	4.9871	2.57965	4.05028	3.19606	3.53728	2.89009	4.14393	2.9305	3.6387	2.61568
Atg4a-ps	ATG4A	1.12034	1.81787	2.41816	2.29877	3.24864	1.91685	1.98212	1.49948	2.04504	2.99328	1.68548	1.6269	2.09848	1.30143	1.39922	2.71321	2.21534	2.35	1.3785	1.86067	1.35021	2.0574	2.12331	1.46244	2.58809	1.76252	2.67498	1.83926	1.40866	1.92423	2.22075	2.03219	1.39354	2.14499	2.69152	1.64025	1.32416	2.19515	1.76852	1.19207	1.58644	1.64969	2.39851	1.76397	1.52944	2.08018	2.30675	1.33368
Thumpd2	THUMPD2	0.72544	0.672661	1.07664	0.84505	0.801089	2.02603	1.00471	0.923414	2.25476	1.13935	1.13577	1.15376	1.11605	0.846302	0.960485	0.862249	1.22105	2.22711	0.620892	1.68646	0.118347	0.935173	1.42441	1.45142	1.16469	1.0617	1.58838	1.04702	0.808911	2.50284	1.77404	1.16549	0.707674	1.09836	1.03873	1.01706	1.01395	2.03194	3.19778	0.355793	1.3774	0.817624	0.81105	0.82586	1.5513	0.887591	1.68236	0.637317
Atg4d	ATG4D	3.75454	3.01823	4.49362	4.66669	4.12352	4.33017	4.17297	3.59778	5.32742	3.43411	3.58753	4.10976	3.66843	4.1478	4.05663	3.95827	3.64061	4.49246	2.89972	4.47627	3.31336	3.59339	3.75706	3.62833	2.74494	5.24654	4.23575	2.42213	3.09787	4.46423	5.72098	3.11684	2.66152	3.26197	4.70491	3.80951	3.91789	3.87288	5.03408	2.5993	3.24616	3.81061	3.81133	2.93918	4.70699	3.97595	3.60652	2.91262
Phox2a	PHOX2A	0	0	0	0	0.0476481	0	0	0	0.0649807	0	0	0	0	0	0	0	0	0	0	0	0	0	0	0	0	0	0	0	0	0	0	0.0414062	0	0	0	0	0	0	0	0	0	0	0	0	0	0	0	0
Phox2b	PHOX2B	0	0	0	0	0	0	0	0	0	0	0	0	0	0	0.0464497	0	0	0	0	0	0	0	0	0	0	0	0	0	0	0	0	0	0	0	0	0	0	0	0	0	0	0	0	0	0	0	0	0
Lrguk	LRGUK	0	0	0.0348081	0.0121752	0.013882	0.159635	0.0590408	0.00456708	0.0654767	0.00534403	0.00424106	0.0152265	0.029047	0.00220694	0.0158784	0.0430389	0.0178164	0.00661878	0.0157698	0.00339936	0.016541	0.0137386	0.0205789	0.0272662	0.0362143	0.00901393	0.0931499	0	0	0.00705548	0.0118682	0.0259679	0	0.0311976	0.00417524	0.0031462	0.00481397	0	0.0421338	0	0.016214	0.0046706	0.00502888	0.0140433	0.026098	0.0134797	0.0261609	0.00423227
Mphosph8	MPHOSPH8	1.03245	2.24174	3.23616	1.99991	2.92088	2.77361	3.12309	2.14731	3.35396	2.8465	2.31986	2.89965	2.67593	2.96357	1.77785	1.60529	2.60524	4.07961	2.36239	1.93539	1.35538	2.87586	2.84196	2.45747	2.1675	3.29647	4.05116	2.45852	2.50743	2.80741	2.71605	2.4374	2.20758	2.81905	2.32503	2.76173	3.28945	3.49902	2.54007	1.04692	2.52076	2.76487	2.47534	2.62969	3.20005	2.6119	3.36961	1.81953
Upk2	UPK2	0.0161709	0	0	0.0142888	0	0.0140926	0.0102862	0	0.0388112	0.175925	0	0.0104491	0	0	0	0.0242869	0.0312452	0.0535383	0	0.013924	0.0337958	0	0	0	0	0	0.185349	0.0728806	0	0	0.0291028	0.0082628	0	0.0365758	0	0	0	0	0.0158921	0	0.0111291	0.00958485	0	0	0.0899388	0.00924974	0	0
	CFH	6.55754	7.55034	7.10191	6.85475	6.85993	5.08671	7.04724	6.70761	4.14495	7.4984	8.84309	8.57413	7.01519	7.95182	6.31564	7.41166	8.0863	6.75474	7.09122	6.90388	7.32481	8.48283	7.11776	7.30531	8.00265	7.97056	7.48466	8.34476	7.77561	3.40285	8.16409	8.40994	7.35348	7.24041	7.88645	4.8992	4.65269	7.08055	6.58284	6.73508	1.74826	7.63896	7.65265	7.22155	7.52901	7.67434	6.79655	6.87566
Cfi	CFI	4.1978	6.40756	5.07307	5.29066	6.4485	5.95018	5.54498	5.99192	6.21942	6.47809	6.24146	5.30729	6.0718	4.9625	5.13262	5.57707	6.54354	4.83416	6.47744	4.18382	5.80827	4.8723	4.58244	5.74303	6.40376	5.22405	5.315	7.00901	6.55558	1.38012	5.24427	4.47339	6.46403	5.55861	5.09688	2.82572	4.44996	6.24469	5.89305	5.8367	5.39094	6.51094	6.57738	6.1601	6.0539	5.77407	6.2971	6.4145
Pnp	PNP	4.47032	6.69906	6.23917	6.74047	5.8111	6.00764	5.75764	5.82985	6.60149	4.89614	4.08295	6.57162	5.81042	5.29044	4.43661	4.62186	5.52714	6.4553	4.24722	3.75899	4.31992	5.71151	6.34668	3.85528	5.42485	5.92996	5.66163	5.49351	5.85379	7.24277	4.95157	4.89434	5.40266	5.10586	6.42382	5.07131	4.95829	5.72212	5.49793	5.18689	4.79682	5.69132	6.04356	6.27997	7.32427	2.66288	4.66055	5.8876
Ankfy1	ANKFY1	1.32367	2.30046	2.03938	1.80756	2.74175	3.04218	1.88302	2.00797	3.0141	2.93839	2.03591	2.08743	3.01799	2.17337	1.775	1.90777	2.63321	3.27748	2.37174	2.0059	1.51444	2.81318	3.1467	2.49936	2.15632	1.75455	3.25743	2.67033	1.87723	3.15804	2.95883	1.83272	1.84631	2.29316	2.19377	1.86488	2.55759	2.54415	2.83007	1.2575	1.82382	2.13533	2.88862	2.40377	2.52264	2.21171	2.88581	1.65538
Cfb	CFB	11.9704	12.4498	11.9219	12.2551	11.6774	11.277	12.8523	12.3887	8.73818	13.6782	13.1657	13.8618	11.9644	12.8127	11.9158	12.7585	12.9721	10.7447	13.2536	12.4632	12.0633	12.3045	10.8333	11.396	12.035	12.2997	9.3658	13.1303	12.3705	5.51539	12.4143	11.3874	12.2912	13.3922	12.4414	11.2437	9.77042	13.3301	10.4523	11.9129	12.4993	12.9638	12.7787	11.9842	11.6389	12.0547	11.6981	12.3014
Olfr480	OR5P3	0	0	0	0	0	0	0	0	0	0.0597755	0	0.0570069	0	0	0	0	0	0	0	0	0	0	0	0	0	0	0	0	0	0	0	0	0	0	0	0	0	0	0	0	0	0	0	0	0	0	0	0
Olfr469	OR5P2	0	0	0	0	0	0	0	0	0	0	0	0	0	0	0	0	0	0	0	0	0	0	0	0	0	0	0	0	0	0	0	0	0	0	0	0	0	0	0	0	0	0	0	0	0	0	0	0
Crebbp	CREBBP	1.65413	1.95895	2.89576	1.78951	2.50993	3.45353	2.18323	1.81992	3.63789	2.23328	1.90182	3.18083	1.94032	3.07906	1.13795	2.45983	2.08339	3.22938	1.68442	1.81965	1.78631	2.73924	2.25923	2.51099	2.74298	1.60242	3.48741	2.28224	2.02071	2.19995	3.0395	2.13547	1.82751	3.11184	2.05905	2.29814	3.14521	2.86534	3.00305	1.11798	2.66819	2.26639	2.56596	2.35858	3.19546	1.70315	2.94674	1.45076
Pnn	PNN	4.90742	5.29149	6.90268	6.59857	6.3768	6.48548	6.74805	5.37431	6.88205	5.95303	5.62351	6.48034	5.88071	6.73509	4.74025	5.53231	6.90488	7.56149	5.10507	6.41633	5.52375	5.94056	6.5139	5.99766	6.33305	6.0156	6.59587	5.46568	5.11872	7.72131	7.24958	6.27717	5.62353	5.80097	6.7635	6.1099	6.16097	6.91896	7.56382	3.7315	5.99703	5.99955	6.02165	6.15804	7.31649	5.69043	6.65215	5.28211
Phyhipl	PHYHIPL	0.215861	0.254333	1.46018	1.2893	0.402241	0.303631	0.66813	0.567165	0.190673	0.455835	0.674074	0.411729	3.75207	0.360422	1.24342	1.40754	0.189557	2.45058	1.0289	1.57336	0.321806	0.597223	1.05343	2.49928	0.246148	1.86568	3.1621	1.90762	0.686273	0.0370169	1.52566	1.9382	0.890358	1.13693	1.50315	3.3972	4.28976	3.53951	2.92992	0.292061	2.09493	0.894006	1.30006	0.864999	1.38264	0.0410593	2.99709	0.415313
Atp6v0e	ATP6V0E1	4.83872	4.14008	5.20115	4.90598	4.74568	6.40656	4.81405	4.45911	5.29014	4.81911	4.17625	4.2342	6.06661	4.23993	5.59073	5.03311	4.92476	5.40999	5.02845	4.53326	4.91291	4.72717	4.65026	5.95583	4.24816	3.4363	5.84329	4.60229	4.23134	5.43631	4.18225	5.47409	4.00241	3.90023	4.99757	4.70845	5.29713	4.66447	5.73225	3.65445	5.52702	4.59477	4.10301	4.23336	5.33118	4.20067	4.81021	3.96741
Atp6v0e2	ATP6V0E2	5.09113	5.92489	3.53035	7.43073	6.97916	5.03086	5.06025	4.37588	6.24066	6.1211	3.97923	3.76342	6.55468	3.90178	5.51933	5.12366	4.34896	4.71694	6.34212	3.6711	3.75182	6.2525	4.65694	6.64476	5.75289	4.77779	5.39821	6.97993	4.64611	4.17008	4.12769	6.08528	4.62633	6.03757	6.50348	6.40107	7.22107	4.92679	5.18071	5.75292	5.85702	3.71911	4.61012	5.91533	3.63529	6.32329	9.06925	4.75365
Rnf128	RNF128	1.6644	3.89089	3.82276	3.8919	3.93991	2.70303	2.95478	3.06509	2.07019	4.06113	2.36525	3.52876	3.97845	2.93682	2.26373	3.97444	2.8919	2.63828	2.48143	2.88274	3.61623	3.22284	3.07211	3.25875	2.91658	3.14181	4.30816	4.03888	3.56648	1.22449	3.37434	3.5146	3.6611	3.6791	3.66603	3.90806	5.22862	3.44783	0.892506	3.36978	3.26354	3.09052	2.99102	3.6156	4.65833	3.24202	4.05933	3.2815
Cfp	CFP	4.18595	6.07038	2.57252	1.01805	3.54447	2.41754	3.02408	5.3531	2.64988	3.32178	0.723837	0.806292	1.55133	2.91485	2.61657	0.339027	1.36261	4.24851	3.12797	2.07832	1.6867	2.9546	1.71077	1.66671	1.97641	2.53622	2.43752	1.96742	5.47742	3.70196	1.75898	2.38442	4.58313	0.832948	1.04249	0.916485	1.70096	1.07857	1.88601	1.48024	3.08193	5.0382	3.72576	4.79756	2.35482	4.85505	1.36999	5.8185
Aaas	AAAS	3.96799	3.61762	5.08459	4.22214	4.15481	4.73592	4.32374	3.73083	4.13883	3.97868	3.75883	4.49386	5.04031	5.05698	4.14188	3.93922	4.34283	4.90209	3.60251	4.06185	4.10574	3.94728	4.37431	4.89877	4.3912	3.87305	4.86572	4.33603	3.42237	5.06841	4.77872	3.80303	3.15713	4.05219	4.12663	4.74988	4.93787	4.69081	5.06179	3.0131	4.85735	3.81964	4.67601	3.80662	5.08438	3.99255	5.24126	3.31205
Hamp	HAMP	8.28527	11.3745	4.72664	0.248168	9.06203	2.94488	7.15589	8.58172	8.33231	5.4416	7.87841	2.29064	0.629013	0.735208	2.48498	6.94516	2.02938	0.361927	8.4929	4.71729	0.827532	7.96618	2.63158	0.0642015	1.54654	1.91058	5.73794	0.197287	8.86835	2.21662	7.67643	6.82166	11.4018	1.37723	0.292372	0.592951	0.950531	1.15603	3.44057	4.73296	0.766262	8.1627	0.624189	8.6592	6.82728	8.15763	0.191356	9.50354
Zkscan14	ZNF394	2.29821	2.04693	2.52649	2.28336	3.28714	3.37877	2.89543	2.37678	3.37392	2.62582	2.31589	2.27031	2.71059	2.86587	2.40232	2.25389	2.32091	3.56567	2.76264	3.30377	2.1728	2.31581	2.35935	2.53438	2.46468	2.32981	3.30132	2.58134	2.0852	3.19097	2.30425	2.35014	2.17164	2.62667	2.15123	3.00276	3.04173	2.8806	3.3563	1.73687	2.83497	2.51981	2.02831	2.55266	3.07768	2.19462	2.73911	1.91574
Sidt1	SIDT1	0.0921453	0.22192	0.0404842	0.0909902	0.128936	0.302336	0.345881	0.162066	0.267077	0.157741	0.0472985	0.235927	0.0596463	0.206437	0.0876582	0.0360764	0.0810372	2.16909	0.145044	0.02388	0.0801255	0.13362	0.166048	0.0500575	0.0819555	0.426669	0.343988	0.0536669	0.0631943	0.454173	0.332853	0.0858177	0.079926	0.0654355	0.0350716	0.0216691	0.0601342	0.116495	0.0272413	0.0235407	0.227238	0.197669	0.220995	0.064166	1.41978	0.0221872	0.0698815	0.0616417
Serpina10	SERPINA10	5.95535	7.62041	7.09774	6.15329	7.61858	4.80345	7.70862	7.07913	3.79857	8.28538	7.80316	7.91591	7.72094	8.01378	6.3758	6.34525	8.04945	6.17766	7.10371	7.72923	7.37163	7.93102	7.52026	7.08652	7.47359	5.08796	6.02061	6.85901	7.75735	0.0976971	6.78196	6.25075	8.28846	7.78589	7.37459	5.18085	5.59889	7.42314	2.3909	7.43622	5.64032	7.49352	7.69036	7.7081	7.01709	7.59388	7.73448	7.78845
Sidt2	SIDT2	3.49592	4.5884	4.45699	3.81	6.02185	4.64184	4.81525	4.29691	5.38212	4.9698	2.74114	4.30897	4.6778	4.54929	3.58368	4.35384	4.20653	5.06694	4.63102	4.58321	2.74501	4.63936	4.87192	4.16364	4.94338	4.01856	5.40788	4.44503	3.99591	4.8182	4.56189	4.53163	3.50307	4.17624	3.60926	5.41094	5.70906	5.66429	3.77601	3.45257	3.97089	4.21393	4.89814	4.51069	4.87428	4.26015	5.20113	3.82656
Taf8	TAF8	1.59073	2.19917	2.52231	2.74605	2.22166	3.40535	2.33404	2.14863	3.0862	2.24817	1.52682	2.26038	2.49441	2.63495	2.18158	1.85547	2.09483	3.44863	2.18689	2.06109	1.77437	2.03114	2.74422	3.12912	2.59061	2.38536	3.29139	3.15236	2.01678	2.88635	2.70466	1.81258	2.18661	2.07131	2.43847	3.90526	3.97873	3.67072	3.06832	1.31453	2.68352	2.35638	2.26352	2.25067	3.11521	1.63434	2.75026	1.66556
Six4	SIX4	0.10599	0.0922134	1.00853	0.982718	0.0424658	1.8526	1.21588	0.0417856	0.34073	0.480854	0.536269	1.90821	1.87845	1.46452	0.719166	1.0684	0.0695091	1.59663	0.362031	0.783651	0.0254711	0.0420274	2.37492	0.0577035	0.720634	2.18015	0.833367	0.623191	0.156732	2.85297	2.15727	0.860602	0.200681	0.977913	1.33981	1.56532	0.722884	1.08199	2.11137	0	1.19655	0.124551	0.632452	0.142224	1.87134	0.0207703	0.190726	0
Six6	SIX6	0	0	0	0	0	0	0	0	0	0	0	0	0	0	0	0	0	0	0	0	0	0	0	0	0	0	0	0	0	0	0	0	0	0	0	0	0	0	0	0	0	0	0	0	0	0	0	0
Pm20d1	PM20D1	0.0483108	0.0470781	0.0255116	0.0108081	0.0143641	0.0831317	0.0906535	0	0	0.0490312	0.026138	0	0.0359871	0	0.0294444	0.184935	0.015816	0.81286	0	0.0620467	0.017116	0.0422391	0.397505	0.0260614	0.055838	0	0.0853003	0.014046	0.036511	0.0852765	0.0437388	0.0492231	0.104329	0.0139223	0	0.0059688	0	0.099987	0.070652	0.0148034	0.204221	0.0846293	0.0612489	0.0612772	0.045987	0.0414508	0	0.0131004
Mr1	MR1	0.82447	1.23393	1.16083	1.23977	0.982454	2.40074	1.56846	1.26878	1.48328	2.27354	1.99226	1.97536	1.39819	1.78686	1.38504	1.53209	2.00118	2.59162	1.3403	0.965217	1.38762	2.42672	1.94355	1.18697	2.22903	1.25808	3.20356	1.68305	1.25616	1.8193	1.76474	2.32064	0.947642	2.22803	2.31322	0.868237	1.13536	0.490233	1.76368	0.417115	1.64505	1.46123	1.80416	1.37767	2.36422	1.66932	1.50946	1.13304
Six3	SIX3	0	0	0	0	0	0	0	0.0701194	0.187687	0	0	0	0	0	0	0	0	1.41214	0	0	0.0845779	0	0	0	0	0.259313	2.32363	0	0	0	0.142488	0	0	0.0690934	0	0.0957066	0	0.602773	1.23526	0	0.161382	0	0	0.121416	0	0	0.06752	0
Cnpy4	CNPY4	3.6065	2.94458	4.57657	4.02227	3.86359	5.28211	3.72269	2.92488	5.30534	3.073	2.66266	2.94381	4.5833	2.86736	3.0109	2.90562	4.23244	4.87091	2.42398	3.53408	3.56905	3.66274	4.32907	2.9232	3.98987	4.12628	6.12065	3.06324	2.67103	5.76288	3.97362	3.11107	2.89607	3.64316	3.70663	3.56298	3.628	4.82739	4.4979	1.66609	3.55878	3.75124	3.78348	2.92526	4.21825	2.2304	3.86569	2.39416
Cnpy3	CNPY3	6.41702	5.98266	6.08173	5.91501	4.55568	7.00345	5.63352	6.74102	6.71222	5.98519	5.93167	5.84727	5.32856	6.36134	5.61577	5.32496	5.79782	7.4362	5.19047	7.45167	4.86658	5.30467	5.93445	5.79621	5.78786	6.35153	6.85012	5.9126	6.19158	7.22194	6.22883	5.68218	5.40941	6.46795	6.28632	6.80521	5.99305	6.09748	6.74717	6.09823	6.39177	5.70067	6.21467	5.87287	6.25206	4.00314	5.85998	5.85127
Cnpy2	CNPY2	7.39192	6.41634	7.48708	7.99691	6.86528	7.63123	6.13808	6.61063	6.79316	6.98457	7.72444	6.99696	7.98503	7.72531	7.81131	7.13341	7.61584	7.71565	6.79617	7.32462	6.73289	6.61563	7.07591	7.13725	6.70835	6.81891	8.07283	6.48014	6.75915	7.21666	7.27799	6.95224	6.32372	7.27487	7.25433	7.91881	7.78624	7.61617	7.60261	6.17297	7.80699	6.61698	6.95622	6.72999	7.96574	6.83387	7.99536	6.16919
Cnpy1	CNPY1	0	0	0	0	0.00783633	0.00870508	0	0	0	0.00451739	0.00715957	0	0.0033019	0	0.00269577	0.0166812	0	0	0	0	0.0139878	0.00388302	0	0	0	0.00305265	0	0.00383568	0	0	0	0	0	0.00380181	0	0	0	0	0.0767424	0	0	0.00394759	0	0.00340257	0.0189478	0.00380931	0	0
Nodal	NODAL	0.0168557	0.0433749	0.0693658	0.344628	0.204065	0.127116	0.0631726	0.0576435	0.947599	0	0.0180914	0.295574	0.443933	0.161078	0.0798698	0.0986827	0.0432531	0.135581	0.0269337	0.0571982	0.178619	0.11373	0.113841	0.394551	0.184198	0.015419	0.265195	0.0384518	0.0501596	0.0200668	0.0600337	0.391105	0.0246802	0.111445	0.120294	0.449954	0.613528	0.0794416	0.453654	0	0.585492	0.0199144	0.0214294	0.0509362	0.152872	0.0381891	0.177244	0
Synj1	SYNJ1	0.217891	0.663112	1.10178	0.969116	1.3969	1.08251	0.728669	0.595285	1.91924	0.904938	0.327056	1.0263	0.763391	0.728034	0.19198	0.635899	0.566715	1.87349	0.455082	0.684125	0.262217	1.15025	0.96455	0.57445	0.853041	0.66846	2.11028	0.810471	0.685965	1.21815	1.17706	1.0172	0.701543	0.668546	1.40669	0.775019	0.92691	1.48955	0.584225	0.141892	0.663089	0.738263	0.841479	0.77165	0.774387	0.734846	1.20496	0.408203
Kndc1	KNDC1	0.617816	0.151579	0.88917	0.0144178	0.168204	1.02155	0.16238	0.028183	2.16072	1.42742	2.72899	1.58973	0.00809247	0.0136805	0.0359758	3.67576	0.0105848	1.09739	1.75899	0.0955852	2.01204	2.25727	0.327613	0.572437	0.0282438	0.987503	3.27117	0.246418	0.0244899	0.0528105	1.80234	2.37263	1.49791	0	0.341977	0.00833187	0.00996683	0.544813	3.9422	0.216489	0.0112291	0.646149	0.00521422	0.00417512	1.50264	0.0139769	0	0.161983
Hmg20a	HMG20A	1.39725	2.24656	2.90758	3.31892	2.73924	3.37404	2.06272	1.99556	2.99873	2.30986	2.10785	3.07724	2.14141	3.41896	1.3008	1.90721	2.53978	3.76832	1.6352	2.18961	1.67334	2.70363	3.05336	2.17839	2.67577	1.97266	3.79546	2.98443	1.9879	2.76519	2.26703	2.27487	2.00491	2.8873	1.94609	2.46743	2.98522	3.52818	4.04339	1.10479	2.18718	2.51053	2.28543	2.41457	3.45735	2.24271	3.21691	1.84485
Hmg20b	HMG20B	6.73989	5.76147	6.47754	6.33659	6.69861	6.82947	6.15743	5.92741	8.17405	5.84772	5.54398	6.51814	6.20177	7.173	6.36016	4.73482	6.46945	6.74573	5.58645	6.32217	6.53276	6.1928	6.03139	6.08555	5.8201	6.45367	7.50643	5.92595	5.60931	7.19769	7.22841	6.04048	5.23599	6.10487	6.14404	6.70155	6.95713	6.16254	7.20458	5.85899	5.78886	6.02889	6.52933	5.96337	6.83644	5.7948	6.6052	5.56073
Phospho2	PHOSPHO2	1.26356	0.489856	2.38596	0.401364	1.81022	2.62088	1.17094	0.886703	2.14755	1.48071	1.02195	1.79757	2.40886	2.45708	1.3385	0.874637	2.03232	2.52162	0.968463	1.82559	0.687297	1.75881	2.01828	2.59141	1.80271	1.1439	2.44753	0.921751	1.21895	0.82629	1.48376	1.6875	1.09943	1.9619	0.705524	2.11011	2.29902	2.73433	2.91188	0.197582	2.13196	1.42631	1.86516	1.16533	1.54996	1.27465	1.68793	0.445052
Aagab	AAGAB	1.30874	1.88869	3.22732	3.08411	3.23614	4.18996	2.59866	1.76503	3.09755	2.97344	2.62181	2.1219	2.41196	2.77079	1.82997	2.41845	2.90835	3.63604	2.3112	2.28108	1.98774	2.90082	3.06199	2.33522	2.60978	2.11215	4.72287	2.33058	1.39396	3.59011	2.97213	2.37368	1.86203	2.59171	2.59771	2.60372	2.91263	3.16749	3.61352	0.969087	2.30619	2.27063	2.75578	2.12782	3.7945	2.45078	2.68974	1.63774
0610040J01Rik	C4orf19	1.26129	1.35597	1.84521	1.73988	1.39653	2.11386	1.30651	1.24063	2.0871	1.391	1.01364	2.624	0.821569	1.49752	0.360699	1.30509	1.19124	0.892766	0.717459	1.21393	0.786043	1.08459	1.55951	0.145037	1.70488	1.0962	1.20857	0.401539	1.69547	0.0139999	2.00756	0.736622	2.24487	1.76052	1.79841	1.1477	1.14196	0.199579	1.56605	0.927708	0.920051	1.30102	2.26595	1.41104	1.44677	1.30712	1.21172	1.14451
Slc7a6os	SLC7A6OS	0.262256	0.953505	1.91018	1.45087	1.40812	3.24231	1.43854	0.948057	2.37364	1.49286	1.00895	1.9364	1.65423	1.62397	0.805062	0.953027	1.45808	2.62985	1.0496	0.358181	0.416801	1.28128	1.72895	1.92577	1.9311	0.838447	2.89845	1.24453	0.915541	2.86974	0.891575	1.67294	0.975918	1.28005	0.975552	1.96566	2.53312	1.54101	2.37778	0.450276	1.61755	1.22664	1.68514	1.13475	2.07248	0.966905	2.02822	0.678889
2510009E07Rik	C3orf70	0.0897671	0.0896834	0.208194	0.299998	0.304624	0.199599	0.434166	0.0683821	0.922983	0.231189	0.0961734	0.0890919	0.0821745	0.303828	0.0341044	0.174949	0.177729	0.399299	0.161929	0.106323	0.0918971	0.175379	0.439917	0.124168	0.122621	0.0637213	0.294126	0.373101	0.0900811	0.643559	0.40531	0.51381	0.172349	0.20399	0.115735	0.303814	0.45757	0.587379	0.107876	0.0298978	0.0575746	0.0779123	0.287045	0.0604431	0.342255	0.075247	0.196075	0.092405
	ZNF285	0.184531	0.42414	0.0718498	0.360699	0.297629	2.11349	0.759553	0.211369	3.35876	0.0741883	0.0878602	0.538625	0.667239	0.706103	0.437297	0.160181	0.353516	0.848757	0.0874815	1.35598	0.0953375	0.169572	0.879579	1.79618	0.168963	0.477299	0.57349	1.03766	0.466205	1.65502	0.234129	1.58331	0.346965	0.736453	0.0294251	0.329251	0.981252	2.28488	1.29614	0.145707	1.14969	0.378207	0.33419	0.472435	1.20026	0.315812	1.9933	0.170342
Mro	MRO	0.327468	3.1103	0.233691	0.831375	1.43412	1.29316	0.324831	1.98324	0.379285	0.540296	0.585446	0.29217	0.373008	0.414903	0.0911606	0.161647	0.47126	0.322107	0.763503	0.241001	0.21018	0.982625	1.35796	0.21374	0.503596	0.177234	1.21735	0.881936	1.70943	2.03454	0.0634195	0.325824	1.65278	0.351714	0.880428	0.290743	0.510221	1.35008	0.654516	0.659717	0.129531	1.50476	0.325728	2.26145	0.176394	1.52592	2.44872	1.15405
Zfp82	ZFP82	0.409763	0.262488	0.0626895	0.558326	0.44487	1.12204	0.543414	0.205594	1.34858	0.202379	0.0404638	0.348636	0.582845	0.965464	0.377855	0.290918	0.236805	1.77637	0.0363094	0.827742	0.0526043	0.407801	1.18326	0.404145	0.61168	0.457356	1.44007	0.0686151	0.159585	0.854701	0.427372	0.517985	0.364919	0.254713	0.465528	0.733231	0.661033	1.78656	0.938293	0.027516	0.648746	0.555786	0.433894	0.256294	0.403275	0.187848	0.591516	0.110332
Chfr	CHFR	0.508334	0.690836	0.973162	1.28035	1.35267	1.2194	0.622796	0.827067	1.46155	0.72878	0.949537	0.924354	1.504	0.800212	0.584606	0.882863	0.475815	1.90464	0.893232	1.17821	0.82794	1.20441	1.5589	0.819451	0.592073	0.926612	2.42272	1.13851	0.473724	2.03321	0.477551	1.2862	0.613094	0.814972	1.27216	1.58849	1.1559	1.6744	0.847851	0.239051	1.10897	0.955658	1.22898	0.695422	1.90162	0.91018	0.793836	0.668519
Rtbdn	RTBDN	2.46477	0.0350086	0.236789	0.115728	0.208672	0.299372	0.0676772	0	0.0433459	0.6207	1.43611	0.134334	0.0787676	3.24674	0.0433983	1.13512	0	0	0	0	3.00954	0	0	0.165419	0	1.68425	0.250297	0	0	0.0636365	1.40121	0	0.0395179	0	0	0	0	0	0	0	0.0370151	0	0	0.366454	1.87283	0	2.2009	0
Gpr75	GPR75	0.214173	0.978204	0.533265	1.33979	2.13295	0.617577	0.80328	0.747246	1.57479	1.43134	0.456621	1.47984	0.84113	1.44785	0.147532	0.311552	0.0963724	1.89871	0.22785	0.755708	1.34092	1.72084	1.08281	0.362418	1.87126	0.197042	3.1036	0.280462	0.643517	0.79188	0.366609	0.74814	0.435602	3.71394	1.25197	1.24989	1.87427	3.38855	2.17383	0.133494	0.562134	1.0733	1.53722	1.25495	1.21367	1.46761	2.30632	0.514728
Sypl2	SYPL2	0.312039	1.74506	0.410265	4.51798	4.00385	0.275362	1.55916	2.3359	1.44016	1.75954	1.56442	4.45897	3.31381	1.99769	1.38849	0.986892	0.322105	1.82831	1.24769	2.65482	0.345752	1.88627	3.5927	3.23294	3.41528	3.04878	0.164701	2.77723	2.58298	1.507	4.6726	2.5631	2.3031	4.16641	4.08021	4.29556	4.7433	0.579496	0.161737	2.10623	2.74202	2.00467	4.37884	2.2786	1.43273	1.65513	3.32362	1.72933
Rfx8	RFX8	0.00348813	0.00452812	0.0361384	0.0515001	0.0324704	0.021135	0.0219999	0.0080545	0.113679	0.0327152	0.0223255	0.0443594	0.010324	0.0384869	0.0168173	0.0139577	0.0445293	0.0461093	0.0277299	0.115437	0.0242726	0.00405712	0.0714013	0.0405519	0.0200948	0.0471199	0.0442898	0.0743066	0.0035005	1.49607	0.0414833	0.0455412	0.0102178	0.0197533	0.00368721	0.123846	0.114525	0.00838692	0.0136619	0	0.0237953	0	0.0176812	0	0.0263307	0.0119075	0.0269387	0.0222791
	ZNF222	1.37792	1.02735	1.34966	1.71778	1.3595	2.54277	1.52417	1.65857	2.87514	2.27406	1.18561	2.37505	1.52052	1.79169	1.51498	0.770121	1.50859	3.15089	0.473485	1.29807	1.2285	0.903707	1.66545	2.28226	1.20334	2.16282	3.64897	1.97207	1.46898	2.56591	1.82176	2.01068	0.971098	1.68142	1.25269	2.14869	2.33502	2.64302	2.30857	0.583932	1.81239	1.62843	1.25606	1.34799	2.37028	0.871409	2.90579	1.18395
Rfx4	RFX4	0	0.00195992	0.0015817	0	0.00177392	0.022187	0	0	0.00728817	0	0	0	0	0.00168549	0.0024363	0.019579	0.00195409	0	0	0	0	0	0	0	0	0.0027593	0.00646877	0	0	0	0	0	0	0.00171914	0	0	0	0	0.0176994	0	0	0.0106776	0	0	0.0114457	0.00172253	0	0
	OR2C3	0	0	0	0	0	0	0.0290114	0	0	0	0	0	0	0.0255485	0	0	0	0	0	0	0	0	0.0266298	0	0	0	0	0	0	0.0540104	0.0275527	0	0	0	0	0	0	0	0	0	0.0313721	0	0.0855996	0	0.0432522	0	0	0
Avpr2	AVPR2	0.686123	0.0741265	0.0601076	0.516262	0.931061	0.359363	0.444476	0.190082	0.938586	0.631833	0.335208	0.0736335	0	0.493727	1.08022	0.0576404	0.144233	0.806502	0.257378	0.432196	0.423841	0.249637	0.511422	0	0.304794	0.672618	0.550653	0.40773	0.407003	0.133299	0.134682	0.541161	0	0.836841	0.228555	0.0903836	0.626997	0.574223	0.846266	0	0.152595	0.310444	0.785637	0.11472	0.107323	0.594229	1.66344	0.120358
Rfx7	RFX7	0.24327	0.431375	0.583677	1.33938	1.07169	1.10914	0.587606	0.313521	0.991824	0.530047	0.281143	0.650071	0.517777	1.29947	0.217516	0.451682	0.654939	2.00587	0.350948	0.605279	0.416201	0.715829	0.980825	0.355742	0.914286	0.255953	1.52646	0.343307	0.398767	1.17519	0.604402	0.878702	0.237101	0.563823	0.581836	0.565924	0.96514	2.3559	1.49154	0.172684	0.606714	0.510572	0.825094	0.381525	1.1686	0.431325	1.06939	0.237462
Nrxn3	NRXN3	0.00399239	0.00311199	0.00217677	0.00141163	0.0121667	0.123909	0.0358934	0.00314031	0.00386366	0.00173074	0.00171617	0.00596996	0.0578237	0.00232008	0.000387273	0.00576883	0.00702369	0.0871574	0.00102538	0.00795846	0.0118337	0.00185918	0.126165	0.00751357	0.039846	0.0292401	0.0249559	0.0618753	0.000802232	0.0571855	0.11213	0.00845081	0.000469495	0.00291151	0.000169057	0.00113011	0.00505967	0.1806	0.00846078	0	0.00285368	0.00264566	0.00487974	0.00146634	0.0478713	0.00109466	0.287002	0.00119901
Nrxn1	NRXN1	0.00207591	0.00296475	0.00021768	0	0.000976393	0	0	0.00431745	0	0	0	0.000267922	0.00020546	0	0.00016771	0.0145271	0	0.0024367	0	0	0	0.000241666	0	0.000889312	0	0.00132909	0.000594382	0	0.00187509	0	0.00100113	0.000211707	0.000304984	0	0	0	0	0	0.00163213	0.000503253	0.000570779	0.00294548	0.000264517	0.000211731	0.00591564	0	0	0.000890117
Rfx3	RFX3	0.00879744	0.0114147	0.0329092	0.0452604	0.0358544	0.0821521	0.0365069	0.00915468	0.0843015	0.0118955	0.027219	0.0699867	0.0242339	0.0981057	0.0148836	0.00707076	0.0192967	0.177985	0.0126788	0.0136017	0.00740369	0.0344877	0.0315085	0.0308441	0.0162705	0.00724384	0.0917296	0.0161357	0.00530346	0.0322469	0.115433	0.0231958	0.0231349	0.0396548	0.0495111	0.0163184	0.0361173	0.163574	0.0710563	0.00640004	0.0276222	0.0340383	0.0200882	0.0160999	0.0926426	0.00803425	0.031073	0.00754479
	RFPL2	0.0366293	0.137744	0	0.184285	0	0.0476623	0	0.181173	0.246859	0	0	0.0926609	0.398232	0.100029	0.044239	0.0367734	0.0703154	0.229585	0.0294415	0.0315708	0.0257712	0	0.14379	0.0197228	0.0213378	0	0.412679	0.02116	0.175081	0.0219401	0.0655543	0.0556246	0.0534609	0.909696	0.0386911	0	0	0.128158	0.382073	0.0222982	0.0500934	0.105723	0.0234288	0.0187834	0	0.0210154	0.118766	0.0773873
Vps37d	VPS37D	3.95873	2.85247	3.89811	3.60179	4.49796	1.07734	3.18458	3.78745	2.13838	4.2724	4.16913	3.44918	5.06307	5.15225	4.03258	2.65445	3.6631	3.33155	1.60594	3.60803	3.69536	3.57802	3.47692	3.22172	4.32199	2.44927	1.93749	5.81797	2.04676	2.67733	3.64943	1.73531	2.32225	5.21715	4.07414	4.53921	4.29213	2.759	1.80942	2.46632	3.75501	3.08514	3.55435	3.45825	3.39677	4.26748	4.88764	2.80356
	NLRP13	0	0	0	0	0	0	0	0	0	0	0	0	0	0	0	0	0	0.011163	0	0	0	0	0	0	0	0	0	0	0	0	0	0	0	0	0	0	0	0	0	0	0	0	0	0	0	0	0	0
Apc	APC	0.575035	1.08321	1.69991	1.62285	1.65437	1.95928	1.13894	0.754513	2.25255	1.25038	0.884636	1.70447	1.35182	1.69777	0.393116	1.1393	1.43974	1.99615	0.981529	0.944367	1.02607	1.99205	1.34583	1.26394	1.27853	0.706098	1.71665	1.32988	0.773401	1.28255	1.59102	1.51298	0.837316	1.50528	1.82648	1.07872	1.52865	2.06369	1.67181	0.524859	1.16797	1.09704	1.56353	1.11205	1.5961	1.15157	1.58617	0.662565
Tmem179b	TMEM179B	7.09401	6.82314	7.47594	7.56939	7.35328	8.20507	7.60926	7.12599	7.9368	7.14902	6.88822	7.31967	7.82344	7.57336	7.11908	7.04025	7.43906	7.46486	7.14245	7.6503	7.12938	7.18614	7.56805	7.47992	7.50162	6.67075	8.06987	7.4948	6.69835	7.20367	7.38452	6.69482	6.75089	7.29501	6.90551	7.49949	7.62759	7.77505	7.93426	6.90948	6.82916	6.95759	7.08065	6.94615	7.82658	6.64876	7.05233	6.51167
Abce1	ABCE1	2.1663	3.53452	4.25557	3.2524	3.99623	5.45694	3.38726	3.37839	5.29137	3.95281	3.29734	4.49962	3.6591	4.55404	2.60943	4.44016	4.09762	4.77207	3.43903	2.73348	3.2256	3.37066	4.10968	3.74118	3.86949	3.28198	4.40136	4.45909	3.04335	4.856	4.40804	3.55943	3.85799	3.65984	3.23767	4.00688	4.65662	4.54029	4.92099	2.56561	4.21542	3.84131	3.86843	4.24661	4.62125	3.51061	4.2394	3.41655
Uqcrc2	UQCRC2	4.44393	5.76246	6.2445	5.44398	5.80676	5.82401	4.77667	5.33869	6.3395	6.09898	5.59498	5.61657	5.11981	5.65877	4.43669	5.90229	6.27473	5.68782	5.48222	4.02405	4.30296	6.60891	5.29275	5.75508	5.7268	4.78263	6.23539	5.994	5.49359	5.05658	5.30123	5.70997	5.28819	6.77993	6.14941	5.60829	6.30221	4.87561	6.15119	4.31443	5.97365	5.6286	5.95725	5.79811	5.74953	6.73966	6.4459	5.26912
Xpnpep1	XPNPEP1	2.17784	2.08511	3.41795	3.10524	2.52905	3.3115	2.27298	2.11743	2.98814	2.75594	2.1284	1.96468	3.35568	2.77006	1.71353	2.93017	2.42814	3.58257	1.94457	2.1569	1.78497	2.49779	3.25522	3.24902	2.85246	2.62526	4.08296	3.02854	1.71847	2.68414	2.81208	3.01849	1.76238	2.62039	3.21799	2.88607	3.14218	3.12276	3.01855	0.946377	2.61573	2.48951	2.68506	2.20659	3.92221	1.90879	3.2615	1.89143
Xpnpep2	XPNPEP2	1.64003	5.34268	0.0547589	8.17199	3.02224	0.448253	1.55076	2.85743	2.2178	3.65276	2.27851	0.709269	2.42317	6.04004	1.74399	6.65706	0.173114	5.57297	5.42234	1.85408	2.55006	6.49841	4.6775	0.178556	5.47242	0.189876	0.93789	2.51872	2.16241	0.0922265	0.208804	0.256287	3.90366	6.06319	8.00966	0.00963629	0.220347	6.34935	0.051409	3.09741	3.71408	3.10768	4.91044	1.23172	3.38815	0.643195	0.0580606	5.0798
Tigd4	TIGD4	0	0.0985121	0	0.0895907	0.303934	0.413275	0.127121	0.116222	0.495203	0.102525	0.108219	0.129059	0.215918	0.0572988	0	0.10144	0.129541	0.34909	0.0815721	0.0443399	0.139748	0.0301257	0.144836	0.183863	0.0594066	0.0470789	0.302869	0.0589251	0.0515865	0.0906666	0.0617286	0	0	0.246027	0.181687	0.0687459	0.234953	0.0311653	0.0993528	0	0.349521	0.146996	0.0966656	0.127553	0.229617	0.0869192	0.446966	0.0277683
Znhit3	ZNHIT3	3.74395	3.36303	4.18535	4.71011	3.71365	5.03739	4.07808	3.58819	5.38287	4.34184	4.27196	3.86464	4.80649	4.40561	4.32854	3.89753	4.38236	4.99608	3.5019	4.30544	3.77394	3.96118	4.3818	4.53025	4.07824	3.56648	6.05409	4.79738	3.78093	4.64877	3.74043	4.16535	3.35072	4.3254	4.56185	4.37942	4.94155	4.46355	4.56947	2.86436	5.05016	3.47635	3.67057	3.48595	4.64451	3.71565	4.46912	3.13251
Ggcx	GGCX	5.79105	6.47909	7.20141	6.95769	6.02242	5.80042	6.14854	5.98955	6.10648	6.82951	5.85857	7.06355	4.66125	6.80726	5.57283	5.69785	6.57944	6.01106	6.06465	6.59735	6.49736	7.00874	6.58553	5.47858	7.48516	6.08343	7.0289	6.51498	5.99751	4.6859	6.39225	6.04287	5.88507	6.71123	6.91257	5.9206	6.15035	6.82987	5.96297	5.20074	5.4752	6.33224	6.76319	6.50768	6.48731	5.42348	6.54353	5.90585
Papln	PAPLN	1.72926	0.785661	1.61106	2.01058	1.15508	3.85441	2.12165	1.62841	4.34766	1.45532	0.224858	1.99296	1.0267	0.93871	0.287947	1.76178	2.88061	4.70899	0.276499	1.06343	1.5933	2.43231	2.52474	0.155643	3.11884	1.47707	5.37717	0.407184	0.460785	1.7098	1.17891	0.86482	0.456252	1.71612	1.61957	0.182917	2.22306	1.11469	5.06963	0.302486	0.940382	2.95836	0.575761	0.797934	3.87564	0.157889	0.332594	0.699894
Adnp	ADNP	1.59162	2.89613	4.48753	3.94309	3.83721	5.27609	3.68264	2.55652	5.31095	3.21783	2.92537	4.04254	4.2793	4.58335	2.89171	3.30765	3.724	5.11572	2.79655	2.98336	2.49126	3.69847	4.36786	4.26312	3.97567	2.82518	5.25926	3.7366	2.66735	4.14386	4.0106	3.6089	3.06627	4.09616	3.80853	3.62868	4.67941	5.41558	5.04072	1.53518	4.08239	3.33905	4.01115	3.44724	4.72722	2.59005	4.13525	2.11418
Tmem218	TMEM218	2.746	2.06813	2.86335	2.15804	2.90815	3.94095	2.70679	2.47819	3.8161	2.82179	1.88238	2.72619	2.431	3.33082	2.16931	2.32888	2.4857	3.39744	2.11605	2.34011	1.47337	2.79397	2.67207	2.97762	2.74402	2.40295	4.59815	2.6646	2.33458	3.12888	2.64939	2.10465	2.20985	2.70927	2.27376	3.23712	2.99966	3.33145	3.05341	1.60128	3.09524	2.49191	2.64849	2.70992	3.32266	2.74664	2.72053	1.92501
Stxbp6	STXBP6	0.280073	0.024695	0.455415	0.394198	0.289753	0.19884	0.605245	0.115286	0.0483064	0.280801	0.109592	0.395842	0.669134	0.727595	0.164237	0.153512	0.239082	0.257499	0.351473	0.628796	0.269033	0.451545	0.368913	0.62446	0.431771	0.0516714	0.125169	0.295552	0.10689	0.491999	0.508115	0.528374	0.0945572	0.301537	0.141854	0.732361	0.725843	0.83085	0.0543881	0.0562883	0.507074	0.156637	0.254833	0.076146	0.643677	0.0617468	0.052974	0.0867874
Khdrbs1	KHDRBS1	4.14507	3.62181	4.54862	4.31818	4.11519	5.89885	4.24755	3.79184	5.46898	4.24233	3.78846	4.87954	4.48993	4.69909	3.87005	4.261	4.72153	5.57732	3.93238	4.00614	3.91767	3.80665	4.32794	4.59249	4.38753	4.11181	5.64323	4.14892	3.45921	5.60264	4.75171	4.1969	4.18149	4.27234	4.15851	3.99764	4.37454	5.04096	5.72616	2.90749	4.74408	4.10752	4.05902	4.02715	5.66724	3.26021	4.63022	3.65518
Khdrbs3	KHDRBS3	0.189961	0.446896	1.53171	0.833857	0.816912	0.356706	0.68634	0.463617	1.61114	0.288273	0.317813	0.399671	1.03762	0.821242	1.06223	0.848317	0.757921	0.241435	1.05229	0.243245	1.09141	1.22684	0.760452	0.722644	0.805375	0.621925	0.165617	1.19845	0.364246	0.100383	0.901027	0.967127	0.514521	0.371498	0.954969	0.145608	0.982846	0.276866	0.232035	0.188536	0.799946	0.456292	0.76767	0.463961	1.31274	0.83745	0.624934	0.294787
Ggct	GGCT	4.9094	4.51059	5.72625	5.978	5.55846	6.10124	5.03565	4.30139	6.37068	4.46619	4.79674	4.84599	5.58653	5.22445	5.48793	5.10814	5.69444	6.0225	4.32841	6.1068	4.64617	5.04268	5.83789	4.66742	4.22061	5.33702	6.38637	5.03951	4.09055	5.04496	5.70011	4.86031	4.793	6.20108	6.38626	5.09583	5.37387	5.62436	5.61362	4.03991	5.57818	4.38	5.13636	5.2554	5.79736	5.52169	5.18585	4.64766
Vps37c	VPS37C	1.65473	1.54471	2.79301	2.56011	3.22869	4.1992	2.7507	1.92747	4.45341	2.64158	2.04011	2.53023	2.57885	2.56401	2.08628	3.00912	2.50951	3.15564	1.87039	2.2817	2.34027	2.95318	3.18363	2.73848	2.85303	2.02233	3.92158	2.26528	1.40945	3.53549	2.96337	3.20402	1.53777	2.72522	2.2933	2.26369	2.69425	3.17352	3.3786	1.12778	2.51733	2.47629	2.39443	1.87476	3.59123	1.63675	2.51098	1.77861
Stac2	STAC2	0	0	0	0.0154858	0	0.226803	0.022207	0.0202397	2.49329	0	0	0.0225573	0	0.0195507	0.0281824	0	0.171928	0.0579443	0	0	0.0245006	0.060239	0.02038	0	0.0402846	0	0.0495803	0.0788308	0	2.82536	0.04187	0	0	0	0	0	0	0	0.100346	0	0.116284	0.0206987	0.0222728	0	0.0331458	0	0	0.0187637
Zfp395	ZNF395	1.80105	2.63532	3.54863	2.55668	2.56055	2.52504	1.93048	3.08871	3.68751	1.96823	2.19047	2.84674	3.20834	3.58799	1.9164	3.13083	1.63205	3.68674	2.08745	2.34406	1.61163	1.81662	2.2346	2.7973	1.6325	1.97526	2.90782	2.01745	3.43284	2.22072	3.25019	2.73906	2.72524	3.12909	2.16241	3.0057	4.60902	4.0685	2.5834	1.69768	2.56827	2.72354	2.27763	2.56179	3.61504	2.10382	3.64874	2.04582
Stac3	STAC3	1.93442	1.85698	1.70702	1.75776	1.61158	4.1263	2.12663	2.61357	1.52286	2.82168	1.55245	1.10782	1.33114	2.36624	2.07094	1.94791	3.15468	3.3875	2.37141	1.14672	1.43475	2.29447	2.66114	1.58768	1.79961	1.82081	1.99788	1.24286	1.65347	4.77255	2.089	1.25612	0.893192	0.443873	0.983539	0.562765	1.43845	1.05935	3.07816	0.270613	1.94169	2.5158	2.17038	1.52432	2.37942	1.66257	2.72613	1.89192
Tbl1x	TBL1Y	0	0.00735533	0.029447	0	0	0	0	0.00655096	0.0428551	0	0	0.0627029	0.00140335	0.00632819	0	0.00710863	0	0	0	0	0	0	0.0213296	0	0	0	0	0.00488566	0	0	0	0	0.00208271	0	0	0.000691115	0.00345681	0.0765631	0	0	0	0.0183511	0	0.00577639	0.00539054	0	0.0031545	0.00303893
Lhcgr	LHCGR	0	0	0	0	0	0.00342538	0	0	0	0	0	0	0	0	0	0	0	0	0	0	0	0	0	0	0	0	0	0	0	0	0	0	0	0	0	0	0	0	0	0	0	0	0	0	0.014904	0	0	0
Tmem211	TMEM211	0	0	0	0	0	0	0	0	0	0	0	0	0	0	0	0	0	0	0	0	0	0	0	0	0	0	0	0	0	0	0.209712	0	0	0	0	0	0	0	0	0	0	0	0	0	0	0	0	0
Olfr357	OR1Q1	0	0	0	0	0	0	0	0	0	0	0	0	0.259415	0	0	0	0	0.415793	0	0	0	0	0	0	0	0	0.361736	0	0	0	0	0	0	0	0	0	0	0.781986	0	0	0	0	0.326102	0	0	0	0	0
Tmem127	TMEM127	4.70913	4.9537	6.05602	5.54974	5.83807	6.46345	5.31324	5.45434	7.3593	6.0329	5.04113	5.80061	5.88065	5.4785	4.87821	5.28105	5.52746	6.31775	5.7974	5.61675	5.054	5.58342	5.99716	5.67385	5.91163	4.51983	6.97169	5.44362	4.69975	6.35834	5.70684	5.29852	5.1147	6.33908	4.99522	5.96978	6.296	6.51377	6.88822	4.22077	5.29948	5.69491	5.38781	5.08347	6.47599	5.06483	5.55366	4.7237
	GPR78	0	0	0	0	0	0.0154154	0.0056371	0	0	0	0	0	0	0	0	0	0	0	0	0	0	0	0	0	0	0	0	0	0	0.015822	0	0	0	0	0	0	0	0	0	0	0	0	0	0	0	0	0	0
Trpa1	TRPA1	0.00972287	0	0.00510244	0.00442948	0.0286662	1.32229	0.0548658	0.00562942	0.0234084	0.0065882	0	0.00640345	0.0191697	0.00543684	0	0	0.0678591	0.219627	0	0	0.0136114	0.0169232	0.00572452	0	0.028101	0.00445304	0.349077	0.0055946	0	0.17526	0.207023	0.0148367	0.0353711	0	0	0.00774705	0	0.0233075	0.14662	0	0	0.0172044	0.0123711	0	0.263925	0	0.00541621	0.0104156
Vps37b	VPS37B	2.1408	2.22732	2.03314	2.07422	2.4415	3.27351	2.77452	2.75388	4.60579	2.44416	1.27342	3.23438	2.2118	2.27584	2.07105	0.894563	2.25779	3.30086	1.04835	2.45136	1.64766	1.77282	2.47548	1.90354	1.81028	1.78792	3.49396	2.12565	1.9706	3.87438	3.10693	1.67181	1.39673	2.00506	1.50641	2.19331	2.02998	3.44118	4.39625	1.73002	2.36164	3.60323	2.0965	2.96736	4.53927	1.97681	2.76235	1.81868
Ttc7	TTC7A	1.28129	1.08922	2.18267	1.09042	1.5559	3.3345	1.57489	1.36781	3.0125	2.22928	0.81995	2.49856	1.37741	2.12199	1.02993	1.14071	1.86332	2.39768	1.81799	2.16675	0.795431	0.954977	1.50719	1.37829	1.77154	1.08396	1.64607	1.16078	0.869063	2.11687	2.00148	1.72342	0.835258	1.71343	1.95192	1.56378	1.10248	1.34945	2.34319	0.532178	1.375	1.21787	2.32029	1.13083	1.64543	1.2265	1.03481	0.415815
Uqcrh	UQCRHL	6.54236	5.41277	6.62508	6.74221	5.80744	8.07459	5.81366	5.7499	8.28188	6.07418	6.32992	6.46995	6.35671	6.13215	6.4886	6.92373	5.96555	6.77605	6.34267	6.01312	6.38453	5.62677	5.74627	6.47864	5.94567	7.94184	7.31975	5.52499	5.50613	6.89408	6.94306	6.71919	5.4163	6.70944	6.39161	7.09184	6.47884	5.99069	8.82667	5.25292	7.4098	5.71335	6.48576	5.90176	6.96389	6.73647	6.30168	4.94861
Zbed4	ZBED4	1.41534	1.51348	4.0806	2.69633	2.66493	2.67422	1.84464	1.4987	4.75178	2.3581	1.76474	2.61947	2.78607	1.75142	1.33943	2.79817	1.80266	3.12828	1.66241	2.36119	1.67764	2.83569	3.52123	1.98079	2.81506	2.11732	3.79416	2.35069	1.18718	3.21281	3.27438	2.0119	1.36654	2.38513	1.73935	2.23371	2.93263	4.63472	2.88956	0.545334	1.98093	1.95422	2.48472	1.72149	2.74438	1.48952	2.47472	1.2612
1110032A03Rik	C11orf1	3.44853	4.38246	3.32062	3.26813	4.10243	4.61781	2.90886	4.5792	4.89283	3.85691	1.81796	3.31684	3.12694	3.88975	1.98333	2.06723	2.5378	4.04471	4.1985	4.43921	2.61617	3.57565	3.28026	2.60058	3.48593	2.47784	4.31413	4.23853	4.72992	2.52297	3.2085	4.50369	4.26942	4.10155	3.16441	5.50295	4.78598	3.52279	4.31173	3.93372	3.37827	3.88275	3.75991	4.96931	4.43222	4.4765	5.25521	3.98525
Dpysl5	DPYSL5	0.00791723	0	0.019281	0	0	0	0	0	0	0	0	0	0.00261515	0.00295228	0	0	0	0	0	0.00454678	0	0	0	0.00283046	0	0.0192306	0	0	0	0	0	0	0	0	0.00279503	0	0	0.00318269	0.152834	0	0	0	0	0	0	0	0	0
Dpysl2	DPYSL2	1.7765	1.56324	0.841724	2.18455	2.51239	3.09625	1.63937	1.67388	3.41036	1.51119	0.846198	1.41361	1.5913	2.10047	0.691143	1.35174	1.97523	2.27916	1.12349	0.592424	1.07422	1.97791	1.61288	1.19458	1.72707	1.21444	3.21312	2.31123	1.17079	3.46006	1.29789	1.46217	2.08985	1.60216	2.49041	1.18051	2.70192	2.14864	3.93668	0.536863	0.927804	2.25292	1.88316	1.84445	3.0762	1.08849	1.36344	1.27001
Dpysl3	DPYSL3	1.55483	0.426889	0.669346	0.460803	1.33722	2.12489	1.83703	0.579714	5.9153	1.16422	0.289232	1.82233	0.417473	1.48436	0.359345	0.466635	2.19223	3.77595	0.841624	0.312308	0.403827	1.85667	2.696	0.79067	1.79147	0.146375	3.16833	0.363526	0.6783	4.62412	0.478911	1.08369	1.39447	1.21936	0.283178	0.924503	0.868123	2.17016	1.42111	0.139248	0.36559	2.06247	1.05052	0.720972	3.02962	0.284438	0.942315	0.827425
Ostm1	OSTM1	0.799951	1.28903	2.04443	1.19551	1.89525	3.00229	1.81215	1.14645	1.73418	1.83975	0.87429	1.5829	1.60352	1.55873	0.96614	1.71206	1.40868	2.47062	1.06611	1.15259	1.03229	1.99485	1.62287	1.51378	1.65885	1.19115	3.27639	0.961434	0.96583	2.26532	1.6887	2.0453	1.27169	2.01942	1.70162	1.5882	2.0268	1.2268	1.01184	0.501756	1.69697	1.50625	0.951745	1.3031	2.04621	1.29575	1.41534	0.979923
Runx2	RUNX2	0.0136655	0.0943964	0.0176635	0.0205386	0.0393335	0.148899	0.102892	0.0396114	0.215018	0.101311	0.0291894	0.0247906	0.0221963	0.0125743	0.00715467	0.0257203	0.0763841	0.512245	0.0103243	0.0124542	0.015765	0.0901426	0.107787	0.0240103	0.0577949	0.0277955	0.126084	0.024847	0.0169213	1.94771	0.161008	0.0477659	0.0270204	0.0119101	0.00426248	0.0414988	0.00687516	0.0506478	0.0251748	0.0019556	0.0458726	0.057125	0.0465588	0.0349717	0.192461	0.00918802	0.0160822	0.0214753
	KRTAP10-12	0	0	0	0	0	0	0	0	0	0	0	0	0	0	0	0.282694	0	0	0	0	0	0	0	0	0	0	0	0	0	0	0	0	0	0	0	0	0	0	0	0	0	0	0	0	0	0	0	0
Krtap1-4	KRTAP10-11	0	0	0	0	0	0	0	0	0	0	0	0	0	0	0.167153	0	0	0	0	0	0	0	0	0	0	0	0	0	0	0	0	0	0	0	0	0	0	0	0	0	0	0	0	0	0	0	0	0
	KRTAP10-10	0	0	0	0	0	0	0	0	0	0	0	0	0	0	0	0	0	0	0	0	0	0	0	0	0	0	0	0	0	0	0	0	0	0	0	0	0	0	0	0	0	0	0	0	0	0	0	0
Igfbp2	IGFBP2	8.73853	5.32545	5.62232	2.90885	5.10871	5.00533	7.51743	10.1859	5.59981	5.08694	6.5401	7.8808	5.69273	7.72355	8.18866	6.52467	6.68975	4.56971	9.17999	6.46358	9.92038	7.47771	6.80902	8.26962	6.66731	3.10813	3.40635	7.08566	8.33147	1.34093	6.45873	6.45447	8.21916	8.34835	4.54927	9.38396	7.97404	3.11758	3.57926	6.23211	7.76749	8.70085	7.3085	7.76277	6.84073	7.75391	4.41506	7.38673
Igfbp3	IGFBP3	7.1417	9.43749	7.4287	4.38907	7.64979	8.71593	7.03261	9.04845	7.76164	6.27678	7.76135	7.26039	7.50926	8.1447	6.77847	7.69873	6.50411	9.34131	5.68351	8.05061	6.20881	7.47612	6.98005	7.73107	4.68175	9.10408	9.21222	6.13204	9.1075	6.21924	8.09753	7.04184	9.25488	8.20549	6.3996	7.27987	5.7157	7.81657	6.7033	7.86033	5.98537	9.50736	6.78881	8.4514	9.04142	7.44646	7.04373	8.75294
Igfbp1	IGFBP1	8.99937	8.97825	9.25276	7.12511	10.4945	7.60317	9.77446	11.7905	6.83698	7.98618	9.76712	12.0886	9.54122	7.37887	10.5747	8.90072	7.61768	9.62811	11.4769	11.5954	10.5166	9.3808	8.02476	11.8757	6.26062	7.39901	5.90412	11.262	11.9898	0.374361	9.2105	9.27059	8.76372	12.2116	8.32035	11.0101	11.6728	3.87173	8.27076	10.6372	10.2792	11.8474	9.67113	12.2022	9.97999	8.47691	10.51	9.50554
Bop1	BOP1	2.8463	1.7492	3.04606	2.12212	2.4851	4.16831	3.99036	1.28913	4.01155	2.54074	3.99828	1.68419	3.66355	2.39182	3.78701	2.46621	1.8659	2.92879	2.76362	1.61369	2.86466	2.76767	4.37152	3.36874	3.86291	1.98218	2.2304	3.8167	1.42758	5.19647	1.512	4.00257	0.854789	3.13451	2.55918	3.27019	2.7504	2.79436	3.60723	1.43237	4.62241	2.06114	1.03125	1.64514	4.72959	2.10781	1.90113	0.605419
Igfbp7	IGFBP7	5.59116	4.21854	3.84939	4.61518	5.61824	5.54276	5.35586	4.73339	6.69713	4.93679	4.16787	4.77284	2.87235	4.79843	2.59326	3.65263	5.61902	6.95879	4.13133	4.2554	3.50845	5.6111	5.68232	4.02383	4.71632	3.18549	5.92155	4.75706	3.99472	4.39042	4.0471	4.53833	4.40816	3.87202	3.14065	4.3385	4.65015	5.84527	5.14488	2.9781	3.44289	5.90404	4.5423	4.45897	5.77082	3.40341	4.43373	4.24957
Igfbp4	IGFBP4	9.84556	9.78878	9.57639	9.99169	10.3928	9.44881	9.72393	9.37585	8.58038	9.09483	9.27707	9.55296	8.29973	9.57648	7.93062	9.23577	10.3753	8.07108	8.84116	8.86079	9.64521	9.07504	8.59753	7.68031	9.32695	8.05746	9.71122	9.12718	9.46557	9.26878	9.91586	7.51427	9.25212	9.04008	9.51192	8.23204	8.33653	10.0463	8.38229	10.0704	8.32447	9.82911	8.55277	9.86883	8.74689	9.14182	8.84645	9.37383
Igfbp5	IGFBP5	3.34364	4.78101	4.32392	3.10788	5.01266	6.85087	5.88896	5.37667	7.66989	4.13605	4.03218	6.88811	2.81442	2.4597	2.4104	4.71889	5.34251	4.80846	6.00201	2.71219	3.64279	5.75782	6.05774	4.32276	5.46279	1.35814	5.74823	3.97497	5.202	7.72581	2.94755	5.30509	5.42014	4.26889	2.88888	3.01616	6.39875	6.32928	5.86775	2.63306	3.23511	4.73174	5.00689	6.01008	8.06713	4.08715	5.75749	3.61992
Skp2	SKP2	0.357384	0.891783	1.74687	1.76592	1.82762	3.15136	0.872606	0.395439	1.78352	0.622449	0.287747	1.15959	2.2571	1.30258	0.5862	1.33621	1.11641	2.11369	0.502936	0.981579	0.828917	0.920782	2.09369	0.98488	1.85236	1.39529	3.35519	0.859837	0.952111	1.35635	1.66638	1.12158	0.473089	0.978266	2.6614	1.94399	3.26793	2.52717	1.52187	0.198374	2.3436	0.392449	1.43821	1.00971	1.0931	1.20613	1.83082	0.428832
Ttc4	TTC4	3.03049	2.35442	2.81306	3.20747	2.67795	4.37858	2.88289	2.73746	4.13518	3.16917	2.47969	3.08754	2.88029	3.51423	2.51826	3.40858	2.96911	3.4749	2.61989	1.99029	2.29258	3.09454	2.78598	3.04946	3.32929	2.21861	4.32952	2.90495	2.30456	4.16287	4.01403	2.98848	2.76459	3.34942	2.80574	3.26042	3.40278	2.89133	4.00602	1.87315	3.3183	2.92528	2.98937	2.90286	3.78518	2.53042	3.5402	2.33381
Cyp2r1	CYP2R1	2.50648	2.06098	3.6072	3.2056	3.59668	3.64923	2.7378	1.99526	2.96585	3.82882	2.42545	3.28029	3.1317	3.17008	1.77146	2.85485	3.25817	3.37105	2.26152	3.11125	2.79125	2.6619	3.17482	2.84211	3.14724	2.43859	4.53003	3.19068	2.03665	3.20012	3.78383	2.9981	1.25245	2.76181	3.35429	2.79616	2.8673	3.45618	2.84323	1.59426	2.41569	2.05148	3.06857	2.34266	3.57779	2.18374	3.09963	1.63206
Cklf	CKLF	3.38481	2.12927	4.47574	3.91966	2.72068	4.83495	2.88541	2.5205	4.49246	3.44634	3.36673	3.56516	3.6365	3.68083	3.18987	2.61719	3.47186	4.75291	2.90336	1.97587	2.59692	2.71152	3.24814	3.42153	3.90283	4.1596	4.33368	2.89965	2.18901	5.10024	3.20195	3.7014	1.92057	2.19235	2.95304	4.64741	3.57819	3.27684	4.09176	1.32143	3.67032	2.9957	3.39586	2.29576	4.55899	1.99897	3.1771	2.25001
Gja3	GJA3	0	0.060582	0	0.0208833	0.0139314	0.380694	0.170925	0.0272875	0.246592	0.0475714	0.0127332	0.103728	0.371787	0.0393681	0.111001	0.0119092	0.0455427	0.472668	0.0189738	0	0	0.0274462	0.0939606	0.0126953	0.0137376	0.115088	0.161093	0	0	1.61203	0.225456	0.0240732	0	0	0.0125369	0.139376	0.0429118	0.0699853	0.36965	0	0.0949964	0.0140189	0.044804	0.0120892	0.861306	0	0.0262562	0.0501663
Aplnr	APLNR	7.37822	5.90883	6.36131	6.69684	6.98492	4.83651	7.29071	5.29095	7.82577	6.42761	4.87697	4.89774	2.23229	3.892	3.59991	3.25371	6.45457	7.18834	5.52404	5.06343	3.01967	7.05793	7.73027	2.20779	7.0595	4.62111	6.4704	4.75604	6.05971	6.67596	2.4285	6.3143	4.93711	3.09208	4.37236	3.10758	5.47446	6.85482	5.94975	3.96781	3.50429	5.52792	6.32913	6.33045	6.61993	5.37157	4.37272	5.71691
Gja8	GJA8	0	0	0	0	0	0	0	0	0	0	0	0	0.040893	0	0	0	0	0	0	0	0	0	0	0	0	0	0	0	0	0	0	0	0	0	0	0	0	0	0	0	0	0	0	0	0	0	0	0
Cyp8b1	CYP8B1	6.59292	8.69747	3.9855	8.55214	9.40718	0.157498	6.00329	7.83801	4.70765	5.73432	2.90525	7.17714	2.67782	8.70329	4.32105	6.17249	7.3639	0.49828	8.61705	5.08251	5.03701	7.34264	1.2757	4.81117	4.00487	0.787998	4.4123	9.32294	7.49246	0.225471	6.64474	5.08074	7.47856	7.78739	10.1479	4.44278	7.17374	0.629353	2.02422	8.08975	3.75688	7.87288	8.09796	8.86513	4.37085	8.25733	9.03496	8.09607
Stmn1	STMN1	5.67382	2.86593	5.83288	5.60732	3.37957	6.78647	4.40225	2.90084	7.42392	3.96626	2.69495	6.39863	4.13203	7.04169	5.36387	4.09357	5.43306	5.80463	3.46666	4.26636	4.36091	3.57217	4.70362	4.26142	5.03279	6.01314	6.11138	4.38039	2.55306	7.26965	7.02061	4.73135	2.38288	4.70764	5.07382	4.62865	5.50408	4.9614	6.31142	1.92937	6.05487	3.89503	5.86878	3.46165	5.7241	2.3225	4.31847	2.40026
S1pr2	S1PR2	4.59559	1.9594	3.34268	3.88284	2.31562	5.03605	4.82655	2.88715	5.51055	3.48433	4.20759	4.86814	2.75578	5.32226	3.94608	4.79817	4.6527	4.237	1.93937	5.46981	2.61297	4.98135	5.4425	0.741344	4.10393	4.58919	5.81326	1.77629	3.54426	5.07587	4.56727	3.08404	2.36722	3.24628	3.29321	2.15937	2.56399	4.33867	4.75521	3.58342	3.65227	3.79323	3.93647	2.76031	5.12778	0.884595	2.30885	3.56297
Kdm3b	KDM3B	1.40792	1.9192	3.53071	2.69746	2.88342	3.89377	2.62014	1.84116	4.57758	2.93857	2.25658	3.06304	3.03082	2.73605	1.76617	2.54527	2.42703	4.00436	2.51505	2.52253	2.69966	3.17671	3.14902	3.2108	2.98367	1.99022	3.16869	2.44748	1.78186	2.7754	3.57157	3.12718	1.76478	2.81018	2.66193	2.79983	3.51393	3.85459	3.99587	0.71195	3.4275	2.35467	2.50175	2.1606	3.74317	1.9207	2.99186	1.66825
	STK17A	1.21997	1.20519	2.11203	1.44207	1.84061	3.99594	2.12374	1.15484	4.18639	1.89162	1.1559	2.67926	2.53519	1.19923	1.55947	1.70646	2.14456	4.49343	1.38766	1.89579	1.20209	1.75472	1.83475	1.75111	1.49235	0.998428	3.37973	1.6326	0.877062	2.58937	1.48669	1.70904	1.49867	1.26724	1.38258	1.35625	1.7132	2.1939	3.94812	0.417424	1.79804	2.22917	2.22398	1.62589	2.55811	0.704011	1.83694	1.38651
Kdm3a	KDM3A	1.09421	2.07739	2.7385	2.76757	2.60848	3.4686	2.57553	1.9898	3.43832	1.96756	2.13621	3.12687	3.229	2.55308	2.07578	2.96643	2.47117	4.03271	2.21771	2.85813	2.28584	2.4246	2.70348	3.19437	2.70879	2.05419	4.03725	2.59628	2.26349	3.14997	2.72385	3.07499	1.59799	2.67747	3.46733	3.05023	3.79844	3.49917	3.32913	0.788215	3.07725	2.42933	2.11228	2.13412	4.07224	2.33889	3.25943	1.74959
S1pr1	S1PR1	3.27965	5.65113	4.15512	4.95631	5.85345	4.65098	5.82842	5.30425	5.64688	5.2498	4.32422	4.68404	4.36812	5.44833	3.11334	3.48298	5.61901	7.41955	5.09516	4.52279	3.3073	5.18031	5.53631	4.74423	4.12112	3.92339	5.54514	5.54819	5.36196	5.31884	5.04839	5.21774	5.43973	5.62705	5.18395	6.2956	5.84993	5.95164	3.46536	2.59151	3.76674	5.04075	5.13582	5.97439	4.57877	4.92834	6.02323	5.04216
Tmc4	TMC4	2.52462	2.42005	0.182753	4.54979	3.41671	1.95176	1.1255	2.14118	7.5879	0.551115	0.64978	1.20883	0.311238	1.01697	0.300083	0.443042	1.17695	5.67921	0.58994	5.82753	0.5868	4.09387	7.50183	0.917759	1.97119	1.38441	4.08086	0.772016	1.33532	0.67577	3.43565	1.45251	1.72805	1.62658	0.837653	0.789967	1.28176	5.32785	6.28751	0.637076	0.45822	2.88469	0.306956	0.159332	5.95973	0.177274	0.309111	1.83907
Myo3a	MYO3A	0.0116609	0.00632153	0.00102206	0	0.0011463	0	0	0.0134751	1.63662	0	0	0.00125788	0	0.00326565	0	0	0	0.00815777	0	0	0.00136712	0.00226806	0.00113565	0	0	0	0.00278943	0	0.0029344	0.00348492	0.00117538	0.0019872	0.0057184	0	0	0.000876752	0	0	0.72238	0.00354172	0	0.00460864	0	0	0.0239295	0	0	0.00729966
Tmc6	TMC6	3.08024	2.54541	1.84884	1.98453	2.52356	3.90989	3.26139	2.55198	4.88541	2.3804	1.28585	1.41137	4.38452	2.06824	2.55843	1.89827	2.31495	5.89806	1.38122	3.17447	1.24577	2.75894	4.68329	1.45424	3.11244	3.51231	4.31845	1.15018	1.8319	4.7015	3.02136	1.96028	1.46298	1.70235	0.831524	1.35615	1.97981	1.76227	4.42713	0.577528	3.19995	2.93356	3.25384	1.845	5.26807	1.43781	1.54446	2.13048
E130308A19Rik	KIAA1958	0.0279836	0.152017	0.160586	0.212143	0.368281	0.133515	0.105564	0.0655579	0.0308506	0.214711	0.120948	0.48707	0.148056	0.324424	0.0167125	0.0207565	0.0603517	0.171474	0.0990675	0.0502962	0.0948134	0.119486	0.186569	0.101437	0.158192	0.0677405	0.253116	0.110204	0.109198	0.022866	0.128529	0.108025	0.107276	0.309806	0.387808	0.185077	0.387215	0.546522	0.0231957	0.0250073	0.106334	0.110037	0.222479	0.163232	0.234506	0.0856694	0.258326	0.0423979
Apip	APIP	1.20137	1.60296	2.40113	2.42784	2.25607	2.18159	2.4244	1.42728	1.78007	1.90768	1.47166	2.10896	1.89092	2.36855	1.34964	2.4525	2.48457	2.54721	1.82676	2.03	2.24438	1.88762	2.00744	2.25331	1.91212	2.63797	3.02152	2.96832	1.19118	2.47393	2.77067	2.0595	1.15037	2.08065	2.59513	2.54103	2.95042	2.39466	2.20708	1.33988	2.08003	1.71369	1.80132	1.78765	2.19807	2.10629	2.62129	1.3978
Tmc1	TMC1	0.00085719	0	0.000898218	0.0015135	0.00201443	0.00819076	0	0	0	0	0	0.00110547	0	0	0	0	0	0	0.00137426	0	0	0	0	0.000917654	0	0	0.00122628	0	0	0	0.00103296	0.00174647	0.00125834	0.000976288	0	0	0.00104491	0.00103194	0.00168416	0	0	0.00101376	0	0	0	0	0.00285829	0.000918407
Gpr15	GPR15	0	0.346193	0	0.0860797	0.218653	0.24104	0.234805	0	0.418744	0.129914	0	0.124034	0.426752	0	0	0	0.124494	3.26875	0	0	0	0.404775	0	0	0.111922	0	0.136969	0.214111	0.0974156	0.320678	0	0.0988762	0	0	0	0	0.117505	0	0	0	0	0.219888	0.122522	0	1.13206	0	0	0.103774
Tmc3	TMC3	0	0	0	0.0220711	0.0365388	0	0.00797183	0	1.37334	0.0336926	0	0.0161517	0.0368888	0.0139966	0	0	0.0162149	0.0313377	0.0100614	0	0	0.0145741	0	0.00672512	0	0	0.0958539	0.00721757	0.0063051	0.0370462	0	0.012776	0	0	0	0.0362031	0.0152699	0.0447909	0.0245388	0	0.00862563	0	0.0159491	0.0191271	0	0	0.0277474	0
Pklr	PKLR	7.24131	7.62286	8.19061	8.25011	9.60944	2.16851	6.75115	5.65745	4.04197	7.16423	6.97416	5.03816	7.73266	6.82229	6.2678	6.35548	5.87391	7.61137	5.82244	6.35057	7.71787	10.0732	8.88907	7.31964	9.46046	3.37188	4.64085	8.45228	6.52808	0.293424	6.38337	5.84468	6.65748	7.63257	7.53904	6.5912	6.54014	9.37224	2.32574	6.72496	6.97298	5.58257	7.06254	7.17529	3.70816	6.58637	8.0671	6.20178
Tecrl	TECRL	0.00202183	0	0.00211856	0.131404	0.00474879	0	0	0	0	0	0	0.584247	0	0.238943	0	0.00608164	0	0	0	0	0	0	0	0	0	0.0165544	0	0	0	0	0	0	0.00888371	0.123602	0	0	0	0	0	0	0	0.00239096	0.00257403	0	0	0	0	0
Eif2b4	EIF2B4	5.44193	4.83385	6.17167	5.63984	5.24052	6.41994	5.7475	5.19472	6.58901	5.7588	5.08518	6.01038	6.65547	5.83032	6.23188	5.01819	5.68821	6.23835	5.62919	6.11968	4.93623	5.29336	5.7812	6.56681	6.22664	5.23127	6.38914	5.79675	4.75298	7.03588	5.66094	5.90574	4.91945	6.58061	5.98431	6.62581	6.85036	5.99134	6.4521	4.33598	6.48738	5.53831	5.73683	5.57073	5.91757	5.42793	6.59144	4.5711
Eif2b5	EIF2B5	4.96856	4.6054	5.95574	5.06326	5.28032	6.26906	5.41377	4.65407	6.25874	5.37107	4.77445	5.39397	5.09313	5.62013	4.87184	4.96644	5.74392	5.81949	4.44209	4.92773	4.56231	5.27977	5.28404	5.39631	5.31271	4.57556	5.94868	5.27356	4.71845	5.93944	5.24094	5.29946	4.36879	5.26689	4.47043	5.54872	5.81557	5.45338	6.24245	3.89113	5.73429	4.777	5.29961	4.87627	5.91656	4.79937	5.79297	4.29039
Eif2b2	EIF2B2	3.51107	3.64559	4.60045	3.77656	4.39236	5.10084	4.11203	3.73123	5.17231	4.51391	4.20453	4.95991	4.89973	4.88953	3.68606	3.94902	5.02369	5.30729	4.21268	4.06797	3.89553	4.6067	4.9225	4.29289	5.0232	4.56798	5.00482	4.80602	3.75891	6.546	4.21549	3.46624	3.842	4.41053	4.99639	4.15489	3.94962	5.1836	4.58641	2.67966	4.35321	4.22667	4.76216	3.95054	5.16785	4.01703	4.99834	3.49436
Eif2b3	EIF2B3	1.39309	1.31485	1.48239	1.47852	1.49859	1.81657	1.52119	1.01627	2.14581	1.552	1.35083	1.86461	1.28557	1.36848	1.01809	1.40055	1.79542	1.39211	1.2818	0.758684	1.19793	0.717765	0.974862	1.45794	1.21289	1.03829	1.8686	1.58087	1.10411	2.10911	2.02772	1.43439	0.976568	1.2645	1.04809	1.99607	1.46922	1.24661	1.14837	0.769593	1.52306	1.14155	1.90447	1.42247	1.23663	1.51254	1.87215	0.916064
Eif2b1	EIF2B1	4.60866	4.19143	5.39146	5.91748	5.10148	6.25919	4.96796	4.21792	5.16479	5.1456	5.06635	5.08662	5.69324	5.5126	4.90249	4.3737	5.43205	5.74449	4.26693	4.72262	4.61939	4.97185	4.92417	4.81179	5.13219	4.53484	6.19586	4.97286	4.03272	5.54666	5.07311	4.90833	3.82521	5.57757	5.47612	5.6343	4.86853	5.31388	5.86489	3.4301	5.73653	4.39303	5.24633	4.55018	6.00245	4.40324	5.21951	4.04717
Prkar2a	PRKAR2A	0.0337802	0.618141	1.13576	1.20594	1.62295	1.12489	0.787859	0.298301	1.00159	1.05518	0.500628	1.34466	0.909035	0.804878	0.039774	0.957811	0.68179	1.16011	0.427428	0.146156	0.295587	1.19068	1.01791	0.782347	1.27457	0.144025	1.37049	0.96252	0.36826	0.777966	0.788262	1.00479	0.524876	1.30066	1.34545	0.738343	1.65549	1.86312	0.211113	0.0252594	0.721191	0.607664	1.31885	0.90966	1.00638	0.518645	1.19361	0.197178
Xrra1	XRRA1	1.05715	0.739369	1.37653	0.806859	1.16605	1.75472	0.846794	0.958689	2.47187	1.11568	1.19201	1.36191	0.986845	0.966842	0.684592	0.650408	0.991984	1.99843	0.965766	1.37514	2.0831	1.41145	0.899207	1.31534	0.810023	0.848744	1.58648	1.37999	0.966735	0.890675	1.43035	0.789835	0.634698	0.633864	0.964282	1.34111	1.26258	1.98271	1.93625	0.518066	0.740639	0.631983	1.08944	0.542905	1.44952	1.0641	1.42224	0.59281
Txnip	TXNIP	7.92029	9.83471	10.4829	8.61777	10.4826	9.71774	9.64416	9.48135	7.61054	8.90533	9.91384	8.61803	7.5481	7.72052	6.97017	7.73343	9.16654	11.591	9.05845	10.5371	8.52695	9.5742	10.545	8.1912	9.70278	7.5667	9.26895	9.07485	8.83808	9.47764	10.2038	7.68914	6.77697	6.4903	7.68822	6.89834	7.8095	11.5692	6.6186	9.20683	7.60114	9.80869	8.6269	9.6791	8.32271	10.3008	10.7072	7.7053
Slc36a4	SLC36A4	0.744121	0.865574	1.74372	0.5122	1.00811	1.87142	1.0497	0.747954	2.62708	0.657648	0.61302	1.51301	1.2363	1.43663	0.346004	1.5991	1.39773	1.25346	0.698193	0.399374	0.570818	0.333863	0.916686	0.913486	1.15315	1.69532	2.51834	0.594959	0.700179	1.32477	1.17646	0.866581	0.650698	1.35023	0.548038	1.01705	0.963938	0.888098	1.5549	0.321892	0.523344	0.976643	1.47588	0.689848	2.1176	0.99264	0.852229	0.629565
Mlf1	MLF1	0.170127	0.148435	0.0617288	0.0712993	0.280421	1.51712	0.448036	0.489581	2.35653	0.0984076	0.14587	0.921964	0.0221513	0.113096	0.0594944	0.0150294	0.412405	0.720017	0.137967	0.0633207	0.101802	0.18075	0.306658	0.0318637	0.0764157	0.0136947	0.191293	0.193892	0.329354	1.18939	0.294275	1.39016	0.736511	0.154278	0.00793221	0.0660207	0.0272554	0.096373	1.51872	0.171666	0.0706053	1.01717	0.0655606	0.48955	0.609585	0.0588887	0.0892423	0.640453
Qprt	QPRT	5.05652	5.62674	6.38388	6.81304	5.48909	5.69888	4.64137	5.12609	2.23333	4.77365	4.84409	5.26755	6.33997	5.44052	5.35309	6.02365	5.57093	4.86191	4.55739	4.02812	5.26593	6.36573	6.07874	5.83722	6.36358	4.68814	5.38097	6.16676	5.39892	2.58284	5.40277	5.09671	4.76997	6.59483	5.7908	6.25653	6.35676	4.44389	5.10059	5.18223	6.01699	4.96806	5.84241	5.33614	4.00737	5.91443	5.98337	4.97258
Ift140	IFT140	0.627036	0.421242	0.506941	0.434641	0.780933	1.869	0.572069	0.54418	2.83531	0.607712	0.558942	0.787531	0.413018	1.01404	0.252586	0.98803	0.649173	1.01334	0.753506	0.392029	0.603276	0.821188	0.708314	0.801903	0.733873	0.57466	2.29129	0.697207	0.410228	0.702091	1.04731	0.655877	0.337664	0.892407	0.329312	0.836308	1.14981	0.71951	2.50029	0.132851	0.877376	0.73241	0.479033	0.489435	1.71174	0.424748	0.98128	0.298839
Mlf2	MLF2	6.48848	7.02713	7.63445	7.32326	6.74425	7.02123	6.40192	6.74811	7.41277	7.0189	5.808	6.14703	7.36825	7.4555	6.62689	7.01394	6.83248	6.39503	6.04015	6.54126	6.71029	6.50272	6.84781	6.4434	6.67892	6.93352	7.24754	6.72133	6.60309	7.26786	7.37582	5.84699	6.60946	7.16549	6.96239	7.04748	7.10913	6.62382	7.62753	6.66134	6.74623	6.78102	5.86	6.58458	6.39461	7.1171	7.2798	6.92081
Tmem14c	TMEM14C	6.19581	5.89762	7.5037	6.91089	6.37788	8.47804	6.44508	6.15982	7.72757	6.32562	5.92606	6.85897	6.57044	6.70892	6.53715	6.46811	6.68111	7.53889	6.17834	6.78295	6.01405	6.3715	6.57209	7.7325	6.56974	6.71671	7.37736	8.09626	6.15926	6.17067	6.12584	6.27164	5.78634	7.21374	7.12843	7.63882	7.95025	8.08845	7.70096	5.39315	7.62107	6.18499	6.54729	6.22306	6.90667	6.55191	6.89166	5.80519
Fancf	FANCF	4.22281	4.40113	6.00633	5.58101	5.91064	6.93756	5.24917	4.75078	6.46208	5.34736	4.36381	4.85226	5.90812	5.53652	4.0814	5.48949	4.97442	6.63385	4.6664	5.60958	4.99039	5.9911	6.04287	6.04092	5.33987	5.2168	6.97778	4.81814	4.16898	5.06098	5.75312	5.50322	4.33236	5.77456	5.52475	5.29715	6.07688	6.26479	7.19638	3.61164	5.0539	4.3845	5.10261	4.85999	6.35657	4.51096	5.85952	3.80651
Mecom	MECOM	0.0259693	0.0519276	0.128903	0.0959164	0.196153	0.417479	0.310913	0.0478954	1.05857	0.0692508	0.0585862	0.0457452	0.0451056	0.141751	0.0213737	0.0580183	0.420185	0.39917	0.0660003	0.0271198	0.0496488	0.112534	0.231573	0.0926453	0.107601	0.0388375	0.437358	0.109225	0.0434791	1.13403	0.430716	0.216177	0.0618597	0.140565	0.0576928	0.143817	0.120329	0.238859	1.6466	0.0197061	0.0223303	0.0301231	0.135286	0.018483	0.58357	0.0415853	0.137897	0.0439477
Itga2b	ITGA2B	0.0608694	0.0593227	0.0322094	0.013664	0.122532	0.0400448	0.131919	0	0.875009	0	0.0652552	0.096914	0.0894084	0.0511639	0	0.0611105	0.0199859	0.0761597	0.0247112	0.103201	0.0846309	0.0532483	0.0706359	0	0	0	0.167782	0.0352904	0.0308637	0.22275	0.108223	0.046755	0.109815	0.765093	0	0.057675	0.0738597	0	1.39523	0.0187081	0.06269	0.0363041	0	0.106846	0.51641	0.0522581	0.0341697	0
Rsph1	RSPH1	0.131001	0.0864067	0.386368	0.106951	0.0266202	0.786034	0.0981494	0.114283	2.50477	0.33036	0.140204	0.057788	0.119263	0.0253041	0.0543185	0.585956	0.256879	0.196771	0	0.363156	0.0472774	0.277327	0.0522683	0.0599093	0.330024	0.110598	2.44446	0	0.0672165	0.0269931	1.27644	0.45559	0.128345	0	0.23368	0.0103749	0.0138649	0.0802938	0.356373	0.132199	0.296959	0.236346	0.0430149	0.0570975	0.929095	0	0	0.183709
	IFI16	2.56254	2.47788	2.0045	1.84285	2.32441	5.20157	3.3384	2.69633	2.8837	3.43426	1.92092	4.04496	1.17296	3.87489	1.76356	3.33551	3.50706	6.01383	4.11466	1.15479	1.50383	2.49008	3.15686	1.68371	3.30466	2.83853	4.43163	1.75161	1.57776	5.89881	3.32151	2.04792	3.04885	1.49461	1.15194	1.29289	1.82204	2.38232	5.13946	0.393967	2.65855	3.40824	3.51619	2.05293	3.95777	1.03351	1.90851	3.08727
Sox6	SOX6	0.0184952	0.193105	0.336255	0.281447	0.412285	0.91303	0.118923	0.167736	0.540267	0.12209	0.0105203	0.091281	0.0618739	0.00938389	0.000850363	0.0748966	0.0390342	0.171403	0.0334004	0.00181179	0.105819	0.197133	0.0941903	0.00899579	0.128428	0.0781301	0.651331	0.0716516	0.238843	0.00167368	0.152871	0.0513339	0.197293	0.00678474	0.0614173	0.230277	0.111194	0.0588381	0.577072	0.0559182	0.00144705	0.342962	0.160677	0.274912	0.449809	0.196425	0.153997	0.32091
Ttc1	TTC1	3.24868	2.43784	3.45882	3.34527	3.20619	4.33238	2.86559	2.43618	4.15239	3.01177	2.4627	2.76905	3.40588	3.17433	3.06379	3.12135	3.19105	3.45809	2.67965	3.01779	2.93968	3.48951	3.15437	3.69261	2.89748	2.44372	4.46007	2.57811	2.33343	3.45822	3.49181	4.17672	2.35014	2.3088	2.89761	2.68055	3.03348	3.1355	4.39535	2.18514	3.84292	2.68176	2.80427	2.60306	3.36033	2.60984	3.12445	2.22351
Myt1l	MYT1L	0	0	0	0.000883627	0.000588113	0.0013069	0	0	0.00161357	0	0	0.000645372	0	0.000558786	0	0	0.000647873	0	0	0	0	0.00348894	0	0	0	0	0	0	0	0	0	0.00305727	0.000734634	0.119208	0	0	0	0	0	0	0	0	0	0	0	0.00114193	0	0
Cept1	CEPT1	2.0209	3.00543	2.55438	2.79015	2.99032	3.75912	2.99981	2.40398	3.6253	2.92797	2.10194	3.22817	2.49614	2.58968	1.72914	2.41524	3.64768	3.74676	2.64678	2.47258	2.28727	2.89288	2.29666	2.93382	2.61517	2.39327	3.56308	2.98984	2.93459	2.95945	3.60077	2.90768	2.77897	3.13466	2.43674	2.88753	3.33714	2.89708	2.5971	2.11746	2.38391	2.81466	2.97981	3.22922	3.43215	2.99486	3.64594	2.63469
Cfhr1	CFHR2	8.33804	7.62411	6.41445	7.24712	7.61255	0.609989	7.9259	8.08956	4.68948	8.88946	7.55935	8.85426	7.88406	8.65745	7.93584	7.98414	8.92226	5.43448	6.95289	8.64861	6.51773	8.54504	7.17369	8.23216	7.71729	7.10043	5.22964	8.67106	8.48117	0.0984424	8.61293	7.187	8.14505	8.35574	7.65513	6.54106	5.58138	7.59519	2.24763	7.37817	6.70707	7.89533	7.55914	8.09632	5.13535	7.83019	9.07923	7.78219
	CFHR3	5.1377	7.49469	5.46468	2.069	3.85815	1.15453	6.83216	4.75917	3.1562	5.98211	7.35252	7.71971	1.97065	7.93791	1.44702	7.47781	6.13055	0.905794	6.93545	3.27743	5.23622	4.96412	1.56464	6.72747	5.22178	4.3275	2.20634	6.54145	6.43998	0.0765141	1.48295	4.08755	7.26857	3.87141	4.84186	0.256368	0.474979	0.731458	0.810896	5.68179	0.0180034	4.98036	6.53439	6.12423	3.95569	5.62142	1.98114	4.66133
Clic4	CLIC4	2.04787	2.51633	3.01295	3.54363	3.63451	4.25859	2.90584	2.68455	3.82109	3.08934	2.30396	3.72469	1.87788	4.41484	0.954839	2.68188	3.75158	3.70983	2.24571	1.62834	3.4384	2.71495	3.15006	1.90899	2.96488	1.79927	4.34296	3.24487	3.21551	4.67035	3.66322	3.40658	3.13396	3.69342	3.20417	2.3978	3.27831	3.07926	2.81124	1.87168	2.17577	2.87584	3.13928	3.30152	4.05443	1.72014	3.24566	2.35028
Clic5	CLIC5	0.0909718	0.0841072	0.0338252	0.356987	0.221959	1.08839	0.334682	0.0781047	0.221349	0.136976	0.026067	0.162527	0.0187217	0.231244	0.0707476	0.0758588	0.159973	0.583367	0.137283	0.0232292	0.0506159	0.15734	0.137446	0.228585	0.175042	0.0283421	0.598634	0.101161	0.018995	0.092672	0.541878	0.185838	0.0587329	0.418247	0.665672	0.0574854	0.0392744	0.25473	0.263288	0.0422417	0.17417	0.104008	0.623529	0.00967799	0.229315	0.0844558	0.1603	0.0697409
	CLIC2	0.605658	1.36082	2.13129	0.82895	1.50568	3.40518	1.85139	1.06166	1.04228	0.953938	0.749477	0.756617	0.323791	0.852507	1.36774	1.3589	0.861803	2.67333	0.72754	0.340249	0.5103	1.06103	1.04083	0.617629	0.994741	0.616319	1.16913	0.584571	0.93457	2.95175	2.77906	1.07453	0.808811	0.868116	0.772315	0.185975	0.747678	1.00315	0.881032	0.139379	0.869819	1.10705	1.35293	1.4119	2.7967	0.82818	0.844146	0.99551
Clic3	CLIC3	2.0919	1.80445	0.5877	0.672057	1.36707	5.50677	1.78125	1.1511	2.03417	1.11719	0.270367	0.168376	0.962955	0.619138	1.62859	2.27937	0.903009	3.99723	0.943657	0	0.74221	2.35927	2.90345	0.387641	0.830767	1.09823	2.97586	0.527259	0.3662	3.81172	1.87203	0.984167	1.26852	0.988354	0	0.0668357	0.664455	2.68531	2.13592	0.43171	1.57441	1.49378	1.1521	1.35912	2.32677	0.989723	0.400835	0.945296
	CFHR4	2.76151	3.99501	1.64747	1.0992	3.41564	0.111145	3.88077	3.79134	0.626499	5.06663	4.21335	4.48844	2.16564	4.53728	1.75939	3.69602	3.43035	1.76366	4.04554	1.78111	1.98423	4.95971	1.35	3.46061	4.26751	1.84844	0.955098	6.12715	5.0497	0	3.56454	3.77509	5.22396	3.80972	2.65119	0.117378	0.343715	2.41712	0.0679048	3.63665	0.445959	3.94903	2.69452	3.90311	1.96498	5.58702	3.22239	3.56872
	CFHR5	3.20661	4.81471	3.09409	3.73277	2.94373	0.192675	4.20395	4.8805	1.88115	7.61265	0.891908	7.60332	4.69715	3.49327	3.98108	5.43246	6.60493	4.56257	7.78923	3.44363	4.28703	4.11587	2.65565	7.36669	4.5116	2.41967	3.39454	7.793	5.47667	0.0100399	5.63443	0.68086	5.18343	6.59689	2.9897	5.07392	5.01197	7.05295	0.338956	4.78273	3.66001	4.98641	5.31099	5.05939	1.90379	5.4802	1.63464	4.22293
Gm45618	KRTAP2-2	0	0	0	0	0	0	0	0	0	0	0	0	0	0	0	0	0	0	0	0	0	0	0	0	0	0	0	0	0	0	0	0	0	0	0	0	0	0	0	0	0	0	0	0	0.573801	0	0	0
Gm45618	KRTAP2-1	0	0	0	0	0	0	0	0	0	0	0	0	0.310218	0	0	0	0	0	0	0	0	0	0	0	0	0	0	0	0	0	0	0	0	0	0	0	0	0	0	0	0	0	0	0	0.547325	0	0	0
Gm45618	KRTAP2-4	0	0	0	0	0	0	0	0	0	0	0	0	0	0	0	0	0	0	0	0	0	0	0	0	0	0	0	0	0	0	0	0	0	0	0	0	0	0	0	0	0	0	0	0	0	0	0	0
Tmem147	TMEM147	7.98289	6.91731	8.67682	8.50079	8.08776	8.52768	8.21792	7.6423	9.91209	8.20539	7.74711	7.59155	8.19055	8.28448	8.39216	8.48603	7.65802	8.12061	7.52182	8.4271	7.42643	8.04149	9.59242	7.87213	7.28288	8.66793	9.33163	7.6236	6.8806	9.70195	7.45491	7.83196	6.89161	7.41684	8.21987	8.10888	8.63982	8.681	9.77056	7.32964	7.77085	7.39268	8.03255	6.85661	8.50874	7.17456	6.77384	6.78888
Asgr1	ASGR1	9.39347	9.87185	10.1816	8.85072	10.4588	4.9014	9.24869	10.1434	6.66537	10.3035	10.1301	9.08855	10.8241	9.16168	10.3872	8.62528	9.02421	9.02473	9.97453	10.4946	9.54828	9.61535	10.2774	10.2877	8.72325	10.2042	7.871	8.95329	9.92418	3.04304	10.1674	8.90499	9.40862	8.37577	8.87727	10.0268	9.86074	9.58435	5.13213	9.81588	8.34426	10.0587	9.52755	10.3445	7.83331	9.94031	11.3003	9.80443
Asgr2	ASGR2	8.33754	9.03232	8.78495	7.11717	8.75661	5.85257	7.81924	8.84602	5.69579	9.57583	9.57338	7.81684	9.29234	7.7463	8.94181	6.72445	7.89516	8.53001	8.60424	10.0734	8.56362	9.02836	9.0988	7.60371	7.96014	9.4484	6.93296	7.88973	9.04538	1.47442	9.07174	8.07631	8.69116	6.5197	7.47703	7.47241	7.18712	8.57691	4.14526	9.05335	6.30116	9.18282	8.62073	8.94472	7.41384	9.25856	10.0048	8.95817
Pcdha1	PCDHA1	0.0599877	0.00544585	0.00992741	0	0	0.00293467	0.186641	0	0.0126627	0.00874746	0	0.222392	0.0328657	0.0409746	0.0144629	0.0842196	0.00575491	0.0892948	0.0256784	0.0601768	0.0157326	0.0121248	0.0231561	0.0296478	0.00336241	0.00109711	0.391264	0	0	0.0271297	0	0.686901	0	0.421346	0.115771	0.0188336	0.00369714	0.16136	0.0667944	0.000479794	0.0342253	0.0126648	0.11263	0	0.0812193	0	0.00691356	0
Foxl2	FOXL2	0	0	0	0	0.105564	0.0789541	0	0.377124	0.392311	0	0	2.27274	0	0	0	0	0.115873	0	0.271605	0	0	0	0	0	0.10414	0	0.244689	0	0	4.06896	0.830562	0.259996	0	0	0	0.141674	0	0	0	0	0	0	0.219733	0	0.316993	0	0	0
Rit1	RIT1	2.4073	2.48139	3.56851	3.39038	3.93566	5.44718	3.36906	2.63651	5.37254	3.63128	3.12333	4.71506	3.07855	3.89713	2.46034	2.99838	3.4143	4.59505	2.21419	3.96578	2.24055	3.71606	4.00497	3.7041	4.13778	3.01358	5.3985	3.29939	2.23541	4.14147	4.48023	3.56147	2.82717	3.73994	3.74031	2.89081	2.9029	4.90304	5.29059	1.45632	3.13096	3.35293	3.08618	2.68842	4.22863	2.16711	3.79414	2.25317
Tmem141	TMEM141	8.0822	7.99765	7.84103	8.89729	7.85364	7.95487	7.13766	8.0573	8.67033	7.60526	7.50941	7.54751	9.17596	8.28863	8.64788	7.28355	8.03279	8.12448	7.59614	8.23395	7.87435	6.96973	7.74783	7.52856	7.25262	8.23694	7.73392	7.89217	7.97551	6.89448	8.4117	6.9612	7.19972	8.05701	8.16707	8.30637	8.44067	8.01674	8.22546	8.0608	7.92696	7.62697	8.0372	7.58254	9.31418	8.3575	7.74911	7.58071
Foxl1	FOXL1	0.925896	0.228807	0.759864	0.303046	1.12581	1.54259	1.70108	0.126726	3.28554	0.620489	0.155327	1.45478	0.242759	0.271349	0.253754	0.887858	1.7058	2.83299	0.327279	0.0642568	0.831226	1.27281	2.14441	0.567263	1.15508	0.0681973	1.77569	0.448907	0.277971	1.38353	1.20656	0.833737	0.589928	0.164254	0.291402	0.0903564	0.133291	2.13046	1.23417	0	0.284763	0.808462	0.305627	0.18256	5.16966	0.240302	0.122104	0.452786
Sf1	SF1	5.97892	6.05308	6.82115	6.39804	6.81156	7.6201	6.87662	6.40386	7.6011	6.7477	6.54456	7.09519	6.81729	6.89606	5.87768	6.09433	6.43386	7.67444	6.16388	6.26819	5.90873	6.38496	6.5733	6.93362	6.91268	6.18198	7.43136	6.92708	5.84951	7.10499	6.95366	6.33593	6.32749	6.86095	6.56445	6.63996	7.05752	7.66273	7.56549	5.46512	6.77293	6.69536	6.61803	6.7304	7.58324	5.75449	7.10382	6.05692
Pcdha6	PCDHA6	0	0.029661	0.00612823	0	0.0130264	0.0475957	0.405813	0	0.0101052	0	0.00896895	0.0141384	0.0595481	0.0114677	0	0.00606408	0.0139298	0.0193552	0	0.0130663	0.00206292	0.0176052	0	0.00706109	0.00596069	0	1.16299	0.00786495	0	0.09487	0	0.394457	0.0770181	0	0.0252907	0	0.00589372	0.981794	0	0	0	0.0576689	0.0316818	0	0.107476	0	0.0280474	0.00621936
Pkib	PKIB	0.091973	0.128529	0.0309733	0.214985	0.0285647	0.596586	0.329279	0.102398	0.129927	0.236608	0.0451195	0.0393761	0.835907	0.00950315	0.443688	0.410343	0.103945	0.12013	0.0404922	0.0200577	0.51217	0.0524176	0.926696	0.0702364	0.54035	0.267326	0.320462	0.0170672	0.11324	0.448	1.13446	0.136857	0.0386471	0.297675	0.0234951	0.00232244	0.0180972	0.0367928	0.193978	0.0532993	0.0361977	0.137149	0.0108312	0.094717	1.75316	0.0619782	0.134758	0.0383627
Api5	API5	3.71102	4.33409	4.28679	5.07187	5.09156	4.88765	4.39599	3.97723	4.73301	4.62478	4.03526	4.96827	3.98329	5.04625	3.42515	4.60444	4.91831	5.25214	3.91161	3.5448	3.83828	4.32915	4.12713	3.84258	4.56552	4.29906	5.93982	4.44685	3.9547	5.28518	5.17493	4.77794	4.26371	5.32605	5.41558	4.67414	5.22224	4.84918	4.92785	3.37896	4.00932	4.22369	4.74327	4.57128	5.04019	4.00046	4.94684	3.7156
Krtcap3	KRTCAP3	3.11807	3.59047	1.19769	4.91824	1.22879	0.261982	0.903716	3.40916	8.09343	0.168368	0.0691554	5.13552	0.239898	3.82026	0.244379	3.14584	4.89325	5.95873	0.102089	2.30282	0.874495	2.92532	4.45807	2.08099	0.398288	3.46949	2.13838	0.275242	4.39286	0.904665	3.50594	4.64926	2.52777	0.209446	0.255014	1.74778	1.71604	0.287206	7.10427	3.7211	0.394141	3.85465	5.09078	5.02477	3.43689	0.0733919	5.72059	2.23991
Numbl	NUMBL	1.52078	1.01012	1.28671	1.34009	2.1425	2.8621	1.98715	1.28759	3.92288	1.57125	1.22046	1.75393	0.913547	1.46081	1.99576	1.50174	2.42893	2.33758	0.999466	2.48521	1.08829	1.99536	2.37754	1.70786	2.3744	1.94966	3.61581	0.975538	1.0177	3.91014	1.59352	1.61636	1.28928	1.89177	0.652071	0.769301	1.17235	1.73275	3.20454	0.645209	1.30754	1.94508	1.25488	1.13348	2.99974	0.789373	1.71368	1.48237
Rtkn2	RTKN2	0.132918	0.0405203	0.180537	0.128263	0.0184792	0.971455	0.21947	0.043253	2.88463	0.115208	0.00339393	0.353059	0.631206	1.37833	0.150277	0.0743046	0.132994	1.45799	0.0301273	0.240206	0.0735077	0.116636	0.685147	0.0662119	0.447314	0.163927	0.733143	0.0881679	0.00949537	0.581866	0.582026	0.149958	0.0092616	0.18258	0.484188	0.367433	0.427492	0.77886	0.0608837	0.00382849	0.383373	0.0369496	0.521838	0.00964449	0.420056	0	0.0347771	0.0168544
Rnf180	RNF180	0.131535	0.259629	0.0605567	0.107119	0.377644	0.061496	0.214669	0.182131	0.788452	0.274048	0.331917	0.279088	0.197318	0.0602504	0.0962488	0.115122	0.393025	0.556913	0.0516429	0.389269	0.0682321	0.328758	0.25292	0.02091	0.226055	0.0107535	0.386287	0.0777533	0.241799	0.132839	0.216803	0.351753	0.353467	0.0324963	0.0756255	0.020679	0.0471826	0.480495	0.822351	0.181896	0.112627	0.308844	0.106234	0.392086	0.338681	0.0701167	0.305241	0.213824
P2rx7	P2RX7	0.00980255	0.145682	1.23496	1.73159	0.642423	0.738082	0.337991	0.292407	0.121631	0.326285	0.472984	1.19152	0.469203	1.19577	0.0885395	0.293835	0.393311	1.88013	0.348577	0.331232	0.297934	2.38168	1.60039	0.10653	1.25736	0.128967	2.5299	0.327274	0.783922	0.608025	0.636552	1.15693	0.723003	1.2045	0.758573	0.398506	0.427466	2.72405	0.0844635	0.0236364	0.362563	0.859507	1.13634	0.388739	0.419226	0.691228	0.814242	0.41006
Secisbp2l	SECISBP2L	0.752757	2.62018	2.90255	3.05409	4.42939	3.26409	2.35558	1.9628	2.87179	2.5596	1.55668	3.0661	2.31385	3.57071	0.907238	2.77569	2.64797	4.03206	2.00139	2.11052	2.20595	2.97293	2.80963	2.11776	2.42442	1.55949	4.15941	2.65233	2.20372	2.85956	3.20304	3.08092	2.45563	2.86304	2.32731	2.75215	3.72476	3.83402	3.02157	1.36139	1.77308	2.53985	2.81068	2.75592	3.37251	2.87283	3.37157	2.04163
Has2	HAS2	0.0455677	0.058906	0.215873	0.0162613	0.11501	0.929014	0.424663	0.553435	0.498133	0.187767	0.0774226	1.51302	0.536733	0.0508014	0	0.0636553	0.630901	1.37466	0	0.0158464	0.0634847	0.641525	0.458059	0.00987929	0.255061	0.0168356	0.580007	0.0106019	0.063622	0.933877	0.0866191	0.037264	0.61135	0.130977	0.00975592	0.0146637	0	0.281618	0.105254	0.0764602	0.0743872	3.12154	0.05779	0.143619	2.25537	0.386955	0.165264	0.873515
	HLA-DPA1	6.57755	6.30935	5.25548	5.40152	5.98355	8.96339	7.40917	6.56376	5.91489	6.53726	4.85646	5.78496	4.26344	6.72079	5.9116	8.10206	6.38157	8.52489	6.91614	3.90958	3.67296	6.93547	6.78408	5.2875	6.5249	5.267	6.51915	5.69656	5.69592	9.12091	6.3743	6.37791	5.50569	4.88614	4.02534	3.26181	4.85447	6.52661	5.70445	2.2327	8.87087	7.7322	7.59968	6.11899	6.50258	4.22035	5.16243	6.19907
Zswim3	ZSWIM3	0.972718	0.889348	1.44564	1.76363	1.57281	2.12207	1.69289	1.20498	1.74103	1.29685	1.05692	1.08998	1.86033	2.21884	1.12418	1.34843	1.38354	2.3322	1.05686	0.928595	0.995407	1.42751	1.72812	1.46036	1.91784	1.23892	2.30579	1.29168	1.34301	1.60619	1.35658	1.26848	0.875829	1.63365	1.45846	1.12129	1.41356	1.76216	1.57416	0.593444	1.58874	0.894554	1.26556	0.999242	1.59968	1.11665	1.38726	0.736149
Fam32a	FAM32A	6.6316	6.54753	7.09601	7.20181	7.06391	7.53938	6.72573	6.535	7.63367	6.07981	6.0704	6.62549	6.8815	7.12134	6.66122	6.49549	6.89225	7.25899	6.25155	6.87814	6.4357	6.47597	7.25246	6.63483	5.86589	6.76379	7.63563	6.47502	6.2381	7.26945	7.02666	6.32206	6.39973	5.85429	7.39917	6.9749	6.99466	6.99086	7.00552	6.1998	6.21103	6.57729	7.47598	6.57696	7.33555	6.39611	6.87734	6.31343
4833439L19Rik	KIAA1191	4.96476	5.93003	5.79071	7.49006	6.49556	6.4134	5.43712	5.44397	7.23417	6.39487	5.12548	5.98324	6.18789	6.4132	4.58118	5.38894	5.2102	5.79296	5.70267	5.01453	6.17728	6.31809	5.04619	6.12104	5.57585	4.21359	6.76092	6.38324	5.29385	5.46135	6.07211	5.86735	5.00754	5.56638	6.56357	5.80104	6.2795	5.991	6.48663	4.1792	5.79934	5.80143	5.6236	5.6783	6.46649	5.69603	5.73945	5.25144
Fer1l6	FER1L6	0	0	0.360612	0	0	0	0.00769547	0	0	0.0136458	0.0129923	0.0258966	0.00200245	0.00451832	0.0016345	0.0222025	0	0.360377	0.0494913	0.0156017	0.00141926	0.0210552	1.44149	0	0.0151794	0	0	0	0	0.00241306	0.0550882	0.00618084	0	0.00920004	0	0.000493179	0	0.179821	0	0	0.00139112	0	0.42199	0	0.137727	0.0023102	0	0
Fer1l5	FER1L5	0.0043625	0	0	0.369064	0	0.0189008	0.0329034	0	0.0279131	0	0	0.0112267	0.0214446	0.0337599	0.0485529	0.0389495	0.0168732	0.0574572	0	0.0589211	0.00611171	0.00507387	0.0252164	0	0.380532	0	0.0370324	0	0	0.00519788	0	0.00887717	0	0.0197687	0.0319713	0	0	0.0312271	0.00856118	0	0.0119565	0	0.00555276	0	0	0	0	0.00467365
Car5b	CA5B	0.170775	0.157706	0.333029	0.417364	0.472367	0.680376	0.556064	0.207099	0.997014	0.368164	0.148596	0.469014	0.406348	0.350863	0.42692	0.289137	0.383774	1.31078	0.751053	0.34498	0.177188	0.322271	0.428156	3.86559	0.322019	0.240731	0.907189	0.744232	0.132036	0.632234	0.587076	0.690454	0.245029	0.139051	0.227911	0.388429	2.06389	0.56843	0.517828	0.102233	0.570229	0.342452	0.353222	0.230862	0.699335	0.129557	0.402488	0.131174
	ZNF559	1.03654	1.35139	1.04048	2.1248	1.88259	2.68559	1.77994	1.21159	2.65447	1.30243	0.453023	2.43071	1.43969	2.37368	0.636677	1.17356	1.61139	3.20708	0.67355	1.99811	1.6589	1.18134	1.67461	1.65786	1.09139	1.3373	3.04036	2.15536	1.33173	2.3061	2.11727	1.71093	1.14448	2.03538	1.2554	1.94965	2.19883	3.32566	1.0938	0.778964	2.19775	1.86769	2.03427	1.66516	1.75105	1.23677	1.88525	1.33983
Vwa1	VWA1	6.4037	5.98786	7.10447	6.87735	6.29098	6.42015	7.51061	5.92914	7.75086	8.34035	8.13591	7.29695	8.38324	5.347	8.1772	7.80608	8.94078	7.03826	7.2844	6.62024	6.43273	6.53122	6.99212	7.02045	8.04622	6.10062	7.8084	6.38891	5.03914	6.84824	7.49962	6.93803	6.80095	4.88729	6.20394	5.88919	6.26067	6.66687	6.00067	6.34015	6.36121	6.7649	7.09856	6.04393	7.86887	2.58666	7.31194	5.94452
Zmat4	ZMAT4	0.000739221	0.000959893	0	0	0.000868771	0	0	0.00170908	0	0	0	0	0	0	0	0.000742178	0	0	0	0	0	0	0.000860701	0	0.000856628	0.00067589	0	0.000849443	0	0.000880987	0	0.000753352	0.00108519	0	0	0	0	0	0.00145244	0.000895472	0	0	0	0	0	0	0	0.00158367
2310011J03Rik	C19orf25	4.1191	2.92062	4.9619	4.15669	4.48259	3.73972	3.77648	3.2461	4.54221	4.02231	3.31052	3.00676	4.12983	3.65333	3.91849	2.7025	3.21176	4.48477	2.21397	4.25239	3.3291	3.94724	3.83919	3.62613	2.97998	3.77409	4.18298	3.31469	2.80898	3.60231	4.34244	3.55317	1.93657	2.13091	3.30796	4.56851	4.52157	3.82682	4.24994	2.32513	2.39596	3.0514	3.30127	2.49516	4.38856	3.6713	4.87136	2.30073
Mybl1	MYBL1	0.573313	0.4099	1.50428	1.16661	0.722471	2.21275	0.942887	0.351453	2.3047	0.744311	0.288321	1.53947	0.575085	2.21705	0.6685	0.846686	0.616898	1.7371	0.21696	0.320523	1.08396	0.944895	0.656829	0.345819	0.714474	0.685367	1.49068	0.862564	0.190888	1.80334	1.49613	0.65164	0.265025	1.75507	0.961628	0.278651	1.06225	0.762464	1.57961	0	1.56157	0.43811	0.643016	0.266199	1.06102	0.280363	0.415435	0.158574
Nr1d1	NR1D1	5.37932	3.58222	5.56375	5.73821	5.30677	7.35478	5.43335	5.99502	4.958	4.36681	5.98463	5.81813	4.59053	5.75606	4.79259	4.32209	3.06826	4.82571	3.80064	4.20346	5.16762	5.58049	4.39488	5.83418	4.92793	4.03652	4.92832	5.77661	4.81899	4.8556	5.90834	4.90422	5.96868	5.85985	6.10687	6.64251	6.8912	6.90149	5.58094	4.53444	5.9082	5.75106	2.24636	5.43849	4.75516	4.97651	6.55687	6.14031
Itgb1bp1	ITGB1BP1	3.72053	1.9593	3.59966	3.67745	3.57948	5.61487	3.48083	2.14714	5.8923	2.9931	2.65555	3.17025	4.05984	3.57307	3.54173	3.55133	4.19909	4.7567	3.17812	3.37387	3.15072	3.73864	3.59864	4.78951	3.62064	3.35535	5.31853	3.28183	3.06769	5.77816	3.52736	3.65889	2.36777	4.38795	4.5082	3.88598	4.33364	4.35648	5.45192	1.66006	4.51954	3.27014	3.67242	2.67487	3.93895	3.98209	3.51336	2.20171
Itgb1bp2	ITGB1BP2	1.13433	0.419453	1.02473	1.69986	1.7579	1.02918	1.03955	0.506517	1.37424	0.434751	0.223282	1.55771	1.12573	2.98303	1.44359	0.701394	2.03396	1.70745	0.222382	1.33348	0.961274	1.01982	1.91965	2.22393	1.60765	0.464808	0.862323	0.675529	0.143128	1.3497	0.4602	1.78077	0.297339	0.306549	0.822936	3.02005	1.8967	0.701095	0.38555	0.3948	3.34182	0.244132	1.99209	1.24925	1.52517	0.374645	1.98109	0.531519
Zfp7	ZNF7	2.36508	1.99704	3.58629	2.70299	2.44741	4.31876	3.12047	2.1457	4.58316	3.24893	3.66695	3.09779	2.89973	3.21319	3.23059	2.59357	3.03603	3.85451	3.26796	2.92334	3.91657	3.38983	3.99471	3.75832	3.39409	2.0319	3.96873	4.64378	1.98376	3.08066	2.85019	3.59231	1.88532	2.83492	2.70354	3.2726	3.76445	3.88546	3.8755	0.943491	3.98749	2.30675	2.40698	2.38015	4.88954	1.96008	3.20206	1.84175
Zfp661	ZNF2	0.923624	0.969202	1.42291	1.54531	1.44465	2.38833	1.39631	0.959741	3.05254	1.49624	0.841446	1.18438	1.44621	1.49278	0.914563	1.01482	1.0504	2.17839	0.808236	1.62856	0.994151	1.5309	1.49074	1.68188	1.51576	1.35001	2.95334	1.56483	1.00009	3.12456	1.90241	1.38677	0.828228	0.888573	1.00057	1.5175	1.4906	2.58023	2.34305	0.659482	1.72867	0.93178	1.2683	1.06136	1.59861	1.10346	1.75848	0.62723
	ZNF3	3.14352	2.98027	4.39352	4.21065	4.68128	4.09851	4.10313	3.20222	5.1388	3.96977	3.33355	2.97798	4.19376	3.15254	3.00536	3.61112	3.90866	4.44722	3.52257	4.16633	3.39106	3.77623	3.82033	3.40849	4.10003	3.19683	4.84096	4.17188	3.14563	3.79349	3.89026	3.55311	2.65833	4.26172	3.93775	4.66445	4.86873	4.94056	4.5712	2.22333	3.53617	3.27328	3.69018	3.99558	4.38659	3.80823	4.90067	2.64292
Ctcfl	CTCFL	0.0271813	0.17518	0.423032	0.203175	0.193686	0.183041	0.123252	0.197671	0.529334	0.149687	0.303551	0.352938	0.0786058	0.501603	0.0307569	1.10483	0.180771	0.483123	0.0529884	0.102213	0.121076	0.259157	0.229722	0.267947	0.158737	0.483158	0.398235	0.280183	0.207721	0.398527	0.24329	0.100452	0.0411707	0.602852	0.193522	0.222367	0.665196	0.259857	0.145719	0.0177316	0.111568	0.140584	0.171883	0.22582	0.37067	0.0452163	0.174393	0.130893
Phlda1	PHLDA1	4.77621	5.48387	6.32047	4.28822	5.58727	7.46724	6.76171	7.97762	7.48695	6.01146	6.40171	8.64567	7.56225	3.78854	5.80847	4.7113	7.2712	7.33245	5.1271	5.32509	4.46	6.99819	7.09031	7.02743	6.12329	5.73417	7.01051	8.17658	7.73839	8.48564	6.70425	6.30989	9.35203	7.25092	2.97883	8.87461	7.96763	7.30092	6.44895	7.73098	5.8629	9.45043	5.38875	8.91797	7.9237	4.67055	6.47322	8.05116
Rpl31	RPL31	8.00698	6.43731	7.66512	7.3201	6.93265	8.58109	7.0525	7.29939	9.44011	6.95313	8.14912	7.1192	8.39668	6.97314	8.53993	6.2437	7.45701	8.73354	7.42031	8.02223	7.49775	7.34091	7.64729	8.56688	6.94124	8.02353	7.73832	6.83761	7.40451	8.13683	7.51784	7.03472	7.06181	6.45722	5.51074	8.11842	8.73992	8.31955	9.57148	6.4336	8.72853	7.71912	6.6516	7.61599	8.22446	6.66136	8.21228	7.13597
Zfp128	ZNF8	0.376546	0.369767	0.862429	0.430926	0.864421	1.25781	1.07529	0.391343	2.15454	0.533122	0.6982	1.22559	0.810714	0.662027	0.463365	0.565625	0.400783	1.69007	0.490735	0.867542	0.464893	0.985889	1.96947	0.473876	0.953274	0.911105	2.15494	0.834308	0.308131	1.60232	1.00556	0.729032	0.457257	0.718254	1.16501	0.910552	0.760853	1.72079	2.36296	0.106384	0.531854	0.748023	0.526332	0.687247	1.56318	0.584922	0.895926	0.618593
Pcp4l1	PCP4L1	0.107715	0.478803	1.08073	1.72098	1.18105	0.0176015	0.28066	0.673475	0.0641453	0.833691	0.584415	2.24376	2.57432	2.43924	0.925191	0.836301	0.285742	0.802907	1.12122	3.19172	0.271995	0.167336	1.21997	0.174106	0.344299	2.92336	0.215815	0.246453	1.74945	0.0938412	1.83393	0.166205	0.621098	3.72961	1.99275	2.77782	2.78696	0.327228	0.0394218	0.572096	1.32245	0.765714	2.0089	1.24613	0.264354	1.4271	2.46758	0.372417
BC051019	C11orf16	0	0.0270158	0	0	0.024472	0.122655	0	0	0	0.0281506	0	0	0.0609929	0	0	0	0	0.0347948	0.0332858	0	0	0	0	0.0442754	0	0	0.0874431	0	0	0.0248133	0	0	0	0	0.0220304	0.055425	0	0.025063	0.0406912	0	0	0	0.0525189	0	0	0	0	0.022326
Zap70	ZAP70	1.46163	1.64157	0.801363	0.608628	1.22537	2.36715	2.2214	1.58671	1.03619	1.42567	0.81017	0.583751	1.2812	1.03953	1.83216	0.238453	0.493592	5.41381	1.00746	0.953306	1.01711	1.78959	1.31268	0.590629	1.36544	1.18695	0.830798	0.374313	0.674804	3.39571	2.28266	1.21912	0.473999	0.257885	0.381558	0.21128	0.734048	0.525809	0.707715	0.165349	2.6401	1.65192	2.83717	0.369513	1.28106	0.746934	0.57127	1.1354
Zcchc13	ZCCHC13	0	0	0	0	0	0	0	0	0	0	0	0	0	0	0	0	0	0	0	0	0	0	0	0	0	0	0	0	0	0	0	0	0	0	0	0	0	0	0	0	0	0	0	0	0	0	0	0
Ufsp2	UFSP2	2.62396	2.80059	2.87906	1.93747	3.10245	3.32648	2.40543	2.84109	3.17361	2.97753	2.69299	3.49251	2.59382	3.66128	2.10203	2.22913	3.23532	3.57332	2.55328	2.12908	2.19892	2.15892	2.46578	2.83925	2.57883	1.92382	2.91303	2.8406	2.67285	3.21607	2.93696	2.20401	2.68431	1.93521	2.38872	3.10109	3.56421	3.06924	3.77047	1.95736	3.05035	2.8451	2.73177	3.10552	3.08795	2.08588	3.58527	2.48346
Ogfr	OGFR	6.93111	6.18655	6.94916	7.10835	7.08689	7.03983	6.82162	6.58787	6.16821	6.95118	6.0899	6.36667	7.76237	7.51112	7.74081	6.40792	6.88546	6.822	6.1835	7.33383	6.63354	6.57563	6.56839	6.62756	6.90198	5.78279	6.49459	5.03255	5.97127	7.2059	6.66127	6.11823	5.6378	6.50708	6.17372	6.34563	6.73478	6.58535	6.62256	5.97744	7.08665	6.39413	7.34519	5.89543	6.4114	6.67778	6.47381	6.09803
Epm2aip1	EPM2AIP1	3.6188	4.44365	4.33022	5.45763	6.09575	5.50332	4.86997	4.55084	5.22645	4.39439	4.2202	5.62154	4.86178	5.22729	2.92117	3.61046	4.48879	5.8602	4.26359	4.68388	5.0112	4.37193	4.68122	4.29885	4.80695	4.76502	5.8972	4.93302	3.95863	5.32975	5.89605	5.01251	4.8329	5.40223	5.86624	5.80727	5.07963	4.97145	6.61246	3.80397	5.08994	4.46828	4.93144	5.11396	5.28949	4.83204	5.65115	4.12968
Gm32717	CDC5L	1.88781	2.38106	3.52109	3.5787	2.51056	3.55481	3.01959	2.24828	3.59718	3.31559	2.47239	3.29082	2.69445	3.38935	1.83414	2.69077	2.92643	3.63796	1.81615	2.27702	2.34146	2.77478	2.96867	3.48835	2.70775	3.06669	3.95073	3.76014	2.40609	3.15116	2.84848	2.60263	2.13068	3.89863	3.35483	3.46808	3.94089	4.14857	3.53356	1.08636	3.41757	2.64696	2.8615	2.65831	3.22785	2.16666	3.21906	1.91889
Rac2	RAC2	3.5248	3.94861	2.56698	2.05474	2.68552	5.23547	4.61466	3.49583	3.34984	3.15221	1.71193	2.47107	2.91121	2.85752	3.45504	2.18184	3.4411	7.58898	2.81937	1.58136	2.40765	3.71286	2.97594	2.6518	3.30484	2.90277	4.09536	1.85005	2.49278	6.48356	4.20972	2.80957	2.68848	1.38997	1.21896	0.93951	2.29967	2.54723	4.6969	0.38858	4.91545	3.57558	4.90665	2.24214	4.36077	1.89158	2.08475	3.25373
Rac3	RAC3	5.92793	5.4158	4.74588	6.62176	6.88865	6.05413	5.57635	4.02184	4.36312	5.49044	2.77355	5.53436	6.02918	6.50393	5.27882	4.58241	7.23546	2.75403	4.685	3.55647	5.76157	5.48401	5.12919	5.19227	4.30239	3.91625	5.78786	6.29077	4.40982	6.07106	6.12425	4.16407	2.69323	7.40207	5.76706	6.53298	5.96709	4.41687	3.96689	4.38826	4.59878	4.34289	6.60405	6.17566	4.75867	5.98819	6.38261	4.45878
Rac1	RAC1	5.56836	5.16806	6.67834	6.0978	6.16573	8.29679	6.08873	5.32918	7.31871	5.93488	5.04714	5.952	5.79863	5.8651	5.65084	6.06191	6.24231	6.61548	5.2388	6.19394	5.51002	5.58253	6.14806	6.02446	5.132	5.18036	6.92715	5.85495	4.96518	7.2848	5.92151	5.52013	5.37837	6.58132	5.89323	5.81974	6.14752	6.62671	6.7834	4.92744	5.90523	5.72103	5.39935	5.64333	6.80712	5.0558	5.66571	5.19216
Sbds	SBDS	4.52911	6.57	7.43358	6.84127	7.46793	6.93912	6.65353	6.63282	7.26553	6.57983	6.27606	6.90589	6.87141	6.03625	5.50431	6.31004	6.73571	7.03053	6.72797	6.92437	6.4284	6.6245	6.59764	6.77655	7.04298	6.0217	7.02495	7.41333	6.35554	6.35221	6.44917	7.0919	6.57374	7.61042	6.60656	6.58393	6.85638	6.81866	7.11263	5.97399	6.23163	6.85317	6.26284	7.49968	6.58023	7.01461	7.15564	6.16654
Rcl1	RCL1	2.03965	3.37438	1.58815	2.58892	3.48863	2.85447	2.07214	2.99687	2.37809	2.60345	1.61381	2.36587	1.8824	3.00042	2.168	1.20852	2.20878	2.02708	3.30758	2.69431	1.5494	2.23831	1.90906	1.71081	1.37067	1.71309	1.45008	4.14709	2.88266	1.40103	1.62115	1.52276	3.04057	3.01623	3.08896	3.14334	2.83078	2.06308	1.15919	2.40582	2.42408	2.6967	2.81463	3.77113	2.022	2.30291	3.06876	3.01938
Sbk2	SBK2	0	0	0	0	0	0	0	0	0	0	0	0	0	0	0	0.0625956	0	0	0	0	0	0	0.0366285	0.0337113	0.495154	0	0	0	0.0316242	0	0	0	0	0.0358394	0	0	0	0	0	0	0	0	0	0	0	0	0	0
Mrps18a	MRPS18A	4.87808	4.16897	5.3681	5.29028	3.95251	5.14864	4.54124	4.30067	4.82449	4.85462	4.10448	4.12265	5.22324	4.94437	4.99356	4.0216	4.52399	5.08142	4.11576	4.48768	4.06848	4.44186	4.91752	5.35356	4.49669	4.63389	4.54668	5.76461	4.15969	4.37374	5.74629	3.91708	3.9472	4.98774	4.58794	5.43498	5.26899	5.24359	4.96812	3.9465	5.30327	4.21139	4.5877	4.2787	4.88521	4.44408	5.17725	4.11894
Cplx2	CPLX2	0.0427014	0	0.176852	0	0	0.764613	0.904424	0.00357536	0.54281	1.07493	0.0165256	0	2.50199	0	3.5395	0.529909	0.00400283	0.0308178	0	0.00531738	0.0300641	1.5495	0.0320829	3.15537	2.79152	0.0363383	0.266232	0.933527	0.00310352	0.00368505	0	5.89591	0.00453817	0.34907	0	4.75059	5.37883	0.0037224	0.177249	0	3.06333	0	0.00393678	0.00315198	3.00089	0	2.56251	0.0262966
Cplx3	CPLX3	0	0	0	0	0	0.0449801	0.127416	0	0	0	0.108477	0.0661247	0.0509763	0.0574255	0.0417438	2.6544	0.129841	0.383934	0.0817621	0.0875622	0.14006	0	0.0598283	0	0	1.13312	0.142819	0	0	0	0.121204	0	0.146356	0	0.0544207	0.0253235	0	0	0	0	0.262856	0	0	0	0.186935	0	0.0572114	0
Cplx1	CPLX1	1.58599	0.760936	2.70228	1.59961	0.558597	0.29972	3.84865	1.12703	0.506123	2.65458	1.52357	1.2183	1.29622	0.585286	0.848637	1.26845	0.983129	0.669312	1.67764	2.26042	2.2515	0.811563	2.86841	3.64394	1.87159	1.07278	0.320282	2.1628	0.329865	0.431615	0.916055	1.06364	0.335424	1.45091	1.09786	0.236556	0.948995	3.54456	1.76113	0.969431	1.66883	0.133985	0.173865	1.41582	1.58079	1.48803	0.696323	0.388004
Ap2a1	AP2A1	4.3077	4.43221	5.60256	4.7229	5.8894	4.5361	4.93131	4.36069	5.17445	4.90763	3.77975	4.52254	5.15793	3.85777	4.40685	4.75384	4.5186	5.2403	4.32661	4.26088	3.96353	4.94362	5.0904	5.38183	5.32152	4.88263	5.94602	4.47479	3.77547	5.55541	5.09263	4.31782	3.61981	4.49879	4.08411	5.58149	5.85807	5.61064	4.7281	3.02572	4.43341	4.31024	4.75292	4.39976	4.8148	4.67184	5.73413	3.99415
Cplx4	CPLX4	0.0124326	0.0161242	0.0194939	0	0	0.010833	0.00790457	0.0214952	0.02	0	0	0.0080299	0.0184044	0	0	0	0	0.0104326	0	0.021327	0.0173984	0.0144514	0.00725129	0	0	0	0	0	0.0248447	0	0	0.0376809	0.0182157	0.0694108	0	0.00990802	0	0	0	0	0.0170551	0.014692	0	0.00634938	0	0	0	0
Ap2a2	AP2A2	2.88507	3.08572	3.74439	2.85072	3.59768	3.87479	3.13946	3.07103	3.63587	3.22204	2.91399	3.02336	3.52042	3.30856	2.42652	3.1853	3.12095	3.54906	2.90983	3.04198	2.5031	3.47609	3.80369	3.1387	3.66325	2.35477	4.00893	3.19852	2.62659	4.07487	3.26488	3.13839	2.51658	3.5168	3.60583	2.94331	3.42769	3.82783	3.85564	2.01363	2.86595	2.89851	3.21466	2.97451	3.39449	2.72638	3.35489	2.51039
Pirb	LILRB3	2.19118	2.68793	1.74089	1.55635	2.54573	5.06577	1.31106	2.38041	1.7266	1.67128	0.644077	2.10654	1.65351	1.64497	1.5815	1.96487	2.92761	3.25469	1.34915	1.30941	1.18329	2.26076	2.5104	1.37228	2.39984	1.8555	1.95894	1.29362	0.958465	4.8242	2.11301	1.43502	1.23767	1.32103	1.50689	0.686639	0.942342	0.684345	1.12225	0.429709	1.21885	3.62539	3.00773	1.49947	3.0296	0.480459	0.811236	2.4622
	CADPS	0.00170645	0.00221593	0	0.000502654	0.00734027	0.00396013	0.00648936	0.00459974	0	0	0	0.00293362	0.00168767	0.00127085	0.000459444	0	0.00514985	0.164892	0	0.0956742	0	0.00198498	0.00331017	0	0.00197747	0.000520321	0.000814146	0.00130765	0.00285316	0	0.0663576	0.000579957	0.00167026	0	0	0	0	0.0122852	0.012252	0.000689373	0	0.000673037	0.00144902	0	0.0331811	0.0012986	0.00063305	0.00243742
Fignl1	FIGNL1	0.366031	0.246463	1.22573	0.828023	1.25256	1.5247	0.775235	0.226868	1.55287	0.412908	0.252154	0.963363	0.732979	0.982741	0.568801	0.920616	0.987848	1.28317	0.251131	0.723863	0.336578	0.797995	0.865351	0.501463	0.444981	1.07762	1.45016	0.817793	0.269475	1.08521	1.30486	0.71996	0.245296	0.87012	1.21924	0.802631	1.16066	0.719988	1.5068	0.0969504	1.01035	0.386984	0.664098	0.503028	1.09437	0.403866	1.02124	0.324322
Pbx3	PBX3	0.562126	0.832652	1.28765	0.67518	1.42226	1.45037	0.90717	0.79487	1.52487	0.571731	0.881447	1.35563	0.64785	1.74178	0.404003	0.515447	1.09823	1.04572	0.428314	1.15069	0.917308	0.536827	0.765733	0.240406	0.501152	1.10157	1.3661	0.261319	0.568813	1.46247	1.59727	0.625051	0.819544	0.725756	1.65957	1.02215	1.18136	2.25118	3.81938	0.53579	0.821705	0.858721	1.21841	0.655753	0.979234	0.86473	1.17134	0.550612
Pbx1	PBX1	0.166919	0.607311	0.113768	0.103629	0.449541	0.535761	0.470773	0.380781	1.92787	0.169313	0.0703567	0.139751	0.158907	0.0856427	0.0145944	0.0383524	0.21708	1.2082	0.134176	0.0946972	0.167132	0.300104	0.620613	0.721559	0.142011	0.0179479	1.03562	0.130138	0.350846	0.991513	0.52425	0.433478	0.421454	0.0881345	0.941371	0.0718886	0.121821	0.562449	3.22446	0.18733	0.287422	0.783104	0.442716	0.511858	1.07254	0.0806523	0.154837	0.493441
Aire	AIRE	0	0	0.0220418	0	0.0246993	0	0.0785535	0	0.0990664	0.0284117	0	0.0270821	0	0	0	0	0	0.135609	0	0	0	0.072136	0.0485357	0	0	0	0.0300123	0	0	0	0	0	0	0	0	0.010285	0	0	0	0	0	0	0	0	0.0397656	0.0239893	0	0.0225335
Tmod2	TMOD2	0.263646	0.346802	0.560738	1.51241	0.768642	1.60158	1.12721	0.617568	3.01048	0.982232	0.581237	0.73094	1.11563	0.491304	0.472063	1.18591	0.78768	1.99374	0.841723	0.735576	0.320205	1.10396	1.26965	0.540237	1.16525	0.734914	2.63953	0.53025	0.448405	2.63783	0.648349	1.77138	0.450938	0.361378	1.30893	0.497866	1.18377	1.53962	1.23829	0.203367	0.309849	0.892052	0.844557	0.579829	1.27875	0.38419	1.21344	0.306429
Mfsd11	MFSD11	1.6015	1.61958	2.23558	2.01267	2.30756	2.7173	1.67083	1.5849	2.2747	2.4706	1.41672	2.53473	2.60699	2.84849	1.3779	2.24119	2.28994	2.79578	1.51538	1.7141	1.41853	2.42407	2.49166	1.95853	2.57689	1.34847	4.08035	2.87483	1.63318	2.41812	2.38418	2.62517	1.52698	3.04693	2.70617	3.36701	2.78233	2.79239	2.40293	1.05761	2.57367	1.95186	2.85698	1.84066	2.94923	2.3844	2.31318	1.39853
Nsun2	NSUN2	3.2959	3.83949	4.60661	4.47458	4.33706	5.81257	4.12155	3.55541	5.00331	4.31341	4.0341	4.35951	4.51751	4.27353	3.16711	4.36385	4.30339	4.83109	3.54376	3.6293	4.35333	4.18375	4.50275	4.54159	4.25267	3.39318	6.53252	4.52491	3.4581	4.07424	4.48858	3.96253	3.65025	5.04108	4.23732	3.87297	4.22222	4.17465	5.02236	2.93274	4.58331	3.96931	4.09873	4.36415	4.68598	3.8171	4.36678	3.6129
Nsun5	NSUN5	5.85407	4.10993	6.42572	5.43531	5.3538	6.26959	5.77122	5.11372	6.50992	5.17477	4.92584	5.26275	6.21127	5.99371	5.93636	6.21362	5.0801	6.30967	5.43386	5.94497	4.92556	5.56529	5.52049	5.96564	5.78188	5.11256	6.60656	5.43606	4.06543	5.22238	5.12044	5.49316	3.85661	6.46818	5.32297	5.61385	6.04199	5.35146	6.53669	4.00598	5.87523	4.79555	5.15999	5.1274	5.99943	5.17633	6.31205	4.41221
	NSUN4	2.15977	2.50724	2.9069	2.97881	3.19588	4.30677	2.65451	2.33782	4.27624	3.50217	2.83387	3.2158	3.37709	3.17379	2.0594	3.25277	2.81598	3.53093	2.35403	1.78485	2.41757	2.60346	2.72531	2.49986	3.52706	2.42751	4.38222	3.12349	2.23439	3.22811	3.84961	2.87691	2.43014	3.40835	1.86947	3.75718	2.97017	2.8638	4.02436	1.5499	2.54341	2.76984	2.89802	2.93317	3.63951	2.65297	3.12656	2.03703
Nsun7	NSUN7	0.0306989	0.0509003	0.00463742	0.430078	0.0206908	0.0934177	0.0223368	0.103808	0.646052	0	0.00948759	0.0283076	0.00437746	0.0049414	0.00713898	0.00444354	0	0.671346	0	1.05919	0.00620041	0.0255544	0.301633	0.00945964	0.0102367	0.00404712	1.05766	0.015201	0.0176835	0.0209819	0.166317	0.00900588	0.0511454	0.00503992	0.409278	0.00215692	0.00539362	0.0159243	0.10092	0.0213208	0	0.172727	0.0168368	0.0575712	0.189376	0	0	0.0467294
Nsun6	NSUN6	0.927458	1.68911	2.8954	1.62968	1.70166	1.03818	1.38846	1.96466	1.66445	2.06924	2.12564	2.06231	1.33662	1.34046	0.528317	1.20441	1.31706	1.77178	1.62198	1.75248	2.24489	2.07761	1.2142	0.614978	1.32959	1.94302	1.34044	1.57985	2.12866	0.627132	2.6401	1.61803	2.19127	1.39535	1.46189	1.72323	1.03208	2.40459	1.55024	1.009	0.714799	2.22954	1.17254	2.26071	1.27309	1.37104	1.89992	2.37581
Oog1	PRAMEF4	0.343985	1.40246	8.26704	0.0994094	2.45794	2.46007	1.80554	0.320862	0	1.56952	0.808757	5.95962	0	5.11736	0	4.79522	3.719	0.0637221	0	0	1.83467	3.93393	0.286275	0	4.33566	0	0	2.99879	0	0	0.134032	5.13161	0	6.12178	0.0404938	0	0	0	0.0743958	0	0	0.089078	5.13284	0.185525	0	2.29358	0	0.11976
Oog1	PRAMEF5	0	0.15033	0.604038	0	0.814529	0.171274	0.0738231	0	0	0.324099	0.169909	2.25913	0	0.998781	0	1.01964	0.0752552	0	0	0	0.15827	0	0	0	0	0	0	0	0	0	0	0	0	1.9007	0	0	0	0	0	0	0	0	1.30718	0	0	0.520214	0	0
Oog1	PRAMEF6	0	0.143949	2.7382	0	0.542133	0.238711	0.0373587	0	0	0.476684	0.49321	2.83396	0	2.20724	0.023868	2.6072	0.181144	0	0	0	0.491103	0.518693	0.0342999	0	0.801013	0	0	0.0338564	0	0	0.0354855	0.930179	0	2.23764	0	0	0	0	0.0574286	0	0	0	2.83417	0	0.109174	0.426848	0	0
Tubg2	TUBG2	2.97679	2.4158	3.68644	4.12634	3.89102	4.11097	4.14136	2.17711	5.27402	3.59104	2.50688	3.88139	4.49491	3.79436	3.33762	3.12226	3.52469	3.81548	2.23645	3.01556	3.87775	3.58159	3.53419	3.48564	3.90775	3.24645	5.07964	3.82691	2.16906	4.87401	3.37014	2.60095	1.68635	3.28861	4.01782	3.45148	4.17642	3.62383	5.00802	1.7619	3.3085	3.0767	3.09455	2.29277	3.93344	3.27468	3.31016	1.66332
Fam71f1	FAM71F1	0	0	0	0.0105352	0.0140017	0.0207009	0.0448902	0	0	0	0	0	0.0117918	0.0133066	0.00963238	0.0472935	0	0	0.0190694	0.0801284	0	0	0	0	0	0.0109041	0.0669434	0	0.011964	0.0141977	0	0	0	0	0	0	0	0	0.176903	0	0.0163555	0.0280412	0	0	0.0448392	0	0.0132562	0
Oog1	PRAMEF1	0.281943	0	0	0	0	0	0	0	0	0	0	0.128029	0	0	0	0.100622	0.0656806	0	0	0	0.07098	0.170622	0	0	0	0	0	0.319684	0	0	0.119959	0	0	1.30748	0	0	0	0	0	0	0	0	0.0646193	0	0	0	0	0
Oog1	PRAMEF2	0	0.685311	0	0	0	0.048208	0	0	0	0	0	0.323811	0	0	0	0.0554366	0.071101	0	0	0	0.348769	0.539904	0	0	0	0	0	0.489064	0	0	0.0662903	0	0	1.99182	0	0	0	0	0	0	0.0753412	0	0	0	0	0	0	0
Fam71f2	FAM71F2	0.112904	0	0.0686585	0.293884	0.149715	0.348737	0.453225	0.0938769	0.0531298	0.0225349	0.185674	0.257016	0.415257	0	0.129451	0.329837	0	0.257033	0.0785313	0.0841023	0.197513	0.26655	0.0385515	0.0354823	0.0571798	0.226673	0.484785	0.0191522	0.0332861	0.0587823	0.116477	0.191835	0	0	0	0.0210286	0.0600843	0.0200589	1.35278	0.0201831	0.0453829	0.0583331	0	0.161609	0.89746	0.245858	0.0727831	0.017865
Ptch2	PTCH2	0.045666	0.129578	0.171681	0.155232	0.179266	0.19791	0.407793	0.312347	0.830257	0.149034	0.0846486	0.142363	0.0997167	0.182308	0.0551176	0.112002	0.0588617	1.20656	0.174939	0	0.183013	0.281104	0.829476	0.0367799	0.269016	0.207127	0.271523	0.0778437	0.265084	0.217753	0.290262	0.409006	0.0169305	0.138465	0.0717493	0.118146	0.26999	0.195634	0.64966	0.0139841	0.221202	0.694305	0.634991	0.229095	0.819421	0.287143	0.568439	0.141932
Olfr829	OR7G1	0	0	0	0	0	0	0	0	0	0	0	0	0	0	0	0	0	0	0	0	0	0	0	0	0	0	0	0	0	0	0	0	0	0	0	0	0	0	0	0	0	0	0	0	0	0	0	0
Pcdhga2	PCDHGA2	0	0.0359819	0.040261	0.0205004	0.0609842	0.0611261	0.211304	0.0125611	0.273913	0.00841394	0.0133265	0.517247	0.182195	0.0327028	0.01128	0.0672643	0.0299619	0.122714	0.0049901	0.0525368	0.481754	0.0468106	0.0162419	0.0680658	0.0286146	0.00568949	0.0568525	0.00638029	0.0355339	0.049292	0.130987	0.880665	0.077951	0.175307	0.532555	0.190199	0.671063	0.159746	0.15933	0.00565364	0.091281	0.0893456	0.0487918	0.259569	0.454803	0.087982	0.188278	0.0248359
Oog1	PRAMEF9	0.0696373	0.254192	5.211	0	1.53061	0.62139	0.810181	0	0	0.97862	0.483621	4.62252	0	3.62971	0	3.68838	1.04024	0	0	0.0601144	0.353112	0.157111	0.11952	0	0.363497	0	0	0.42329	0	0	0.0423626	0.48872	0	5.89055	0	0	0	0	0	0.0425812	0.0482009	0	3.97617	0.138575	0.129705	1.26959	0	0
Zfp78	PRDM9	0.0442957	0	0.00336316	0.00566361	0.0446239	0.0789517	0.00407368	0	0	0	0	0.00413836	0.0713033	0.0142845	0.00776114	0	0.00829755	0	0	0	0	0	0	0.0102828	0.00371893	0	0.0228069	0.00736656	0	0	0.00772363	0.00653398	0	0.0181845	0	0.00349533	0.00391185	0	0	0	0.178347	0	0.0283636	0	0.0060992	0	0.00713042	0
Tbc1d1	TBC1D1	1.22069	1.12131	1.8433	1.22481	2.02603	2.42914	1.79041	1.01643	2.54962	1.10786	0.424511	1.22694	1.32099	1.08473	0.790797	1.60763	1.34339	2.29527	1.2602	1.31737	0.98128	1.04938	2.40151	0.711535	1.56759	0.924761	1.9193	0.687331	1.00686	2.25213	1.52822	1.12683	1.00977	1.25253	1.28134	2.06477	1.54177	1.8229	1.8641	0.588464	1.21263	1.23294	1.65835	1.23794	2.06077	0.518933	1.15782	0.716346
	ZXDA	1.03413	1.32584	1.76223	1.624	2.29729	2.42424	1.6056	1.05792	2.64417	1.71356	1.29082	2.43112	1.60207	2.36129	0.930847	2.01569	1.73391	3.21488	1.05676	0.536837	1.27301	2.31094	0.937502	1.69764	1.99737	0.864983	3.53656	1.24877	1.06293	1.7311	1.6826	2.11051	1.21334	1.70455	2.18918	1.49559	2.02023	2.58559	2.67113	0.539436	1.45857	1.74248	1.6086	1.76695	2.09592	1.16261	1.66209	1.2162
Pamr1	PAMR1	1.02157	0.921112	0.42917	0.452025	0.733538	0.311906	0.258882	0.983189	1.96933	0.155529	0.0861952	0.241762	0.04563	0.40076	0.0567434	0.0728781	0.402447	0.218435	0.150992	0.109597	0.0899086	0.834021	0.942139	0.167054	0.168686	0.0495651	0.849035	0.186974	1.01597	1.27187	0.691525	0.341263	1.00533	0.250215	0.165068	0.5132	0.321087	0.0457533	0.315152	0.213838	0.116408	1.42202	0.37513	0.526328	0.989356	0.482308	0.746909	0.80865
Rad9a	RAD9A	1.38447	0.663979	1.81866	1.84841	1.47898	1.75781	1.27823	0.756315	2.02026	1.14429	0.858846	1.24326	1.20444	1.77916	1.20682	1.38069	1.13461	1.81232	0.822837	1.51247	1.07613	0.977093	1.13918	1.10465	1.33485	1.76735	1.90809	0.619367	0.67445	1.95413	1.75899	1.09429	0.349376	1.36027	1.57766	1.31775	1.28369	1.4003	2.06936	0.540897	1.07021	0.628812	1.37656	0.530955	1.51211	0.813375	1.20467	0.526916
Ergic2	ERGIC2	1.9322	2.19879	3.31308	2.15271	2.57547	3.64786	2.35027	2.37021	2.30045	2.53179	1.36805	2.65661	3.17467	2.81894	2.00679	2.84258	2.9654	3.60669	2.61566	2.38158	1.9392	2.80081	2.82973	2.14998	2.32351	1.83652	3.74987	2.3755	2.21169	3.20701	2.37175	2.36773	2.08623	3.30464	2.80358	2.76319	3.20583	2.68796	3.04992	1.41387	3.0801	2.60837	2.81041	2.598	5.56184	1.815	2.51198	2.05676
Ergic3	ERGIC3	6.89949	6.29053	7.52876	7.22853	6.92405	7.87676	6.99965	6.34429	7.11975	6.60787	6.70149	7.41844	7.9718	7.08672	7.33395	6.37694	7.23869	7.02365	6.08976	6.55339	6.28773	6.50425	7.22683	7.1385	7.17157	6.34213	7.69446	6.67127	6.35426	7.80967	6.93841	6.31669	5.99929	6.81973	6.48671	7.089	7.25898	7.05239	7.67746	6.13265	7.44969	6.60111	6.78993	6.46711	7.47065	6.48089	7.23515	5.90849
Cdr2l	CDR2L	1.7223	1.3565	1.50854	1.2847	2.25541	4.38241	2.32524	1.70661	6.30572	1.4682	1.30996	2.06818	0.950331	1.12443	0.452024	1.30856	2.29781	1.9639	0.859143	0.715175	1.07294	1.929	2.93248	0.949771	1.8548	0.798103	5.97743	1.19265	0.797497	4.75779	1.40485	1.69517	1.6458	0.700743	0.556657	1.30259	1.56426	1.85086	3.61321	0.550267	0.596841	2.52143	1.3765	1.84277	4.56328	0.841646	0.985123	1.29517
Ergic1	ERGIC1	3.29543	4.50851	5.76558	4.46862	6.25653	5.94046	4.22195	3.87247	5.44907	4.72071	5.03804	4.09587	5.06164	4.04775	2.97781	4.73823	4.35369	4.1585	3.71439	3.576	4.86584	5.19948	4.81565	4.09069	5.05301	4.08849	5.29796	3.72963	3.97596	3.39793	4.23074	4.66535	3.97074	4.35567	4.41843	3.82534	4.21744	4.47994	5.82937	3.48844	4.74886	4.07201	4.59295	4.69244	4.97395	4.45285	3.76476	3.88525
Clec14a	CLEC14A	6.57277	5.4542	5.83149	6.69651	7.15981	7.14874	7.81021	6.02985	7.51401	6.78788	6.71213	5.38581	3.98602	6.75777	4.45276	4.88789	6.87092	7.79915	6.34997	5.18657	5.29202	6.66366	7.04481	6.02858	6.34355	5.51706	6.85462	6.64326	5.5039	8.15928	3.60377	6.75479	6.04281	6.58659	5.32368	6.88111	7.21189	7.4399	6.06743	3.98266	4.84737	5.7159	6.24753	5.24147	6.24586	5.764	6.89209	5.06834
Pdf	PDF	5.33423	5.05508	5.31743	5.25892	5.2761	6.41055	4.63347	4.98457	4.54894	5.99629	6.03585	5.10908	5.7116	5.34766	5.16645	4.19473	5.80156	4.93841	4.97692	4.40948	3.82466	4.79288	5.35728	5.49042	5.34267	4.92538	5.46362	5.29024	4.65427	5.30596	4.67925	4.62327	5.1396	4.63647	4.15544	5.58445	5.33379	5.06892	5.65589	4.984	4.90392	4.76824	6.05379	4.95822	5.51332	5.81303	5.1951	4.96647
B3gat3	B3GAT3	6.83737	5.35826	6.76085	6.42973	6.34829	6.82877	6.23944	5.58187	6.3417	6.08285	6.19868	5.80478	6.62185	6.59431	6.00699	6.40247	6.51011	6.06785	5.21259	4.28262	6.62062	5.97852	6.22519	6.06563	6.49354	6.36622	7.16649	4.94635	4.77073	6.53985	6.39693	6.13947	4.74554	6.4627	6.22033	6.65688	6.10365	5.06247	7.05196	4.97807	5.43636	5.62804	6.50258	5.04677	7.18164	5.51768	6.44117	4.73708
B3gat2	B3GAT2	0	0.0144359	0.0847889	0.00733932	0.0450444	0.0573174	0.0460666	0.010161	0.0224658	0.0076686	0.0267041	0.0755506	0.0878334	0.0244737	0.00486174	0.0277866	0.0438149	0.0453265	0.0263891	0.0240946	0.0323238	0.0322995	0.0328841	0.0252618	0.0251717	0.0331571	0.0813835	0.00310523	0.00623013	0.019726	0.036502	0.0426177	0.00412452	0.0187944	0.041599	0.0218748	0.191302	0.0524575	0.0971804	0.039244	0.0427361	0.029985	0.0257789	0.0141846	0.142382	0.0129697	0.0494233	0.0121514
B3gat1	B3GAT1	0.108488	1.12494	0.0497319	0	0.0281055	0.290992	0.136394	2.87975	0.26054	0.0639262	0.0341573	0.0308105	0.114714	0.112361	0.194231	3.01133	0.0810504	2.61291	0.0255835	1.82919	0.17009	1.38371	0.184493	0.0424493	0.142007	3.36301	0.262506	0.027483	1.25601	0.664635	0.601846	0.41731	1.19276	0.0627843	1.98986	0.0277248	0.0764207	0.256786	3.27214	0.930266	0.205765	0.236523	0.118032	0	0.32733	0.0272954	0.078399	1.02015
Per1	PER1	5.76692	5.64232	5.96565	5.27697	5.7774	5.17728	5.10291	5.7596	4.94023	6.62881	5.81546	6.19268	3.04942	5.99301	4.29778	3.38564	5.40457	4.5558	4.71683	4.3625	5.93144	5.89772	3.5951	4.58847	3.0059	5.53099	6.13724	5.57469	4.60706	4.39091	6.54775	4.72755	2.57189	5.93554	5.61853	5.13796	5.66486	5.38033	5.88248	5.02796	4.3392	6.10412	4.09333	6.41387	4.72912	2.38028	6.24979	4.8547
Cpped1	CPPED1	1.81117	2.16436	2.87092	3.15863	2.44129	2.56256	1.82202	1.57835	2.09054	2.35851	1.32883	2.77646	2.80379	3.24369	1.94024	3.21484	2.49349	2.1785	2.35138	1.67323	1.60491	2.86788	2.41668	3.56552	2.7912	1.58758	3.26132	3.60202	1.73638	2.08577	2.18129	2.83323	1.38036	3.06479	2.51347	2.91482	4.34572	2.1567	2.17534	1.52049	3.29384	2.03369	2.74009	2.2746	2.41577	2.13957	3.66655	1.43175
Olfr713	OR10A2	0	0	0	0	0	0	0	0	0	0	0	0	0	0	0	0	0	0	0	0	0	0	0	0	0	0	0	0	0	0	0	0	0	0	0	0	0	0	0	0	0	0	0	0	0	0	0	0
Uxt	UXT	6.82233	5.31356	6.73663	5.95345	5.60573	6.35285	6.2169	5.77308	6.4562	5.29689	5.30692	5.73355	6.32244	6.37026	6.49363	6.82258	5.81112	6.55676	5.5075	5.93272	5.56639	5.55494	5.88881	6.83166	5.92551	5.64858	6.24097	5.25008	5.73269	7.56833	6.27278	5.79156	5.27949	6.04887	6.153	6.5009	6.27387	5.9234	6.37419	5.38064	6.51124	5.70035	6.06566	5.67296	6.08497	5.49193	6.25423	5.35211
Calm2	CALM2	6.58191	6.44889	8.1394	7.17257	7.05878	8.89792	7.0545	6.53438	9.63161	7.22895	6.34512	7.51925	7.19201	7.7633	6.56527	6.58095	8.02751	8.54295	6.5763	7.55318	6.54648	6.99093	7.72017	7.44135	7.50203	6.85006	8.30891	7.21923	6.5399	8.88116	8.44003	7.20484	7.21775	7.6736	6.95766	7.08321	7.28369	7.94997	8.91759	5.59194	7.07079	7.58522	7.88617	6.67392	8.16928	6.94852	7.4899	6.33105
Calm3	CALM3	7.19366	7.13807	7.9227	7.27078	7.41065	8.37052	7.34326	7.0544	8.72934	7.44681	6.65427	7.59105	7.96372	7.39972	7.80251	7.797	7.80691	8.49579	6.83947	7.17791	7.4839	7.74162	8.07902	8.62396	8.41014	8.1434	8.07055	8.12624	6.49317	8.85657	7.90686	8.16391	6.49734	7.32029	7.2394	7.38784	8.59286	7.61002	8.10965	6.53907	8.54171	7.17335	7.7454	7.16815	7.89448	6.58766	7.71097	6.34524
Spg21	SPG21	4.5357	4.97025	5.56828	6.29904	6.83619	5.8482	5.16607	4.7493	5.25073	5.20022	5.34776	4.61499	4.12991	5.88858	4.06293	5.61664	5.55857	6.02926	4.46101	5.16132	4.97884	5.43174	5.70329	5.0351	5.216	4.61383	6.04546	4.91836	4.67369	5.95312	5.09725	5.16957	4.57254	5.27019	4.67882	4.9244	5.08665	6.83445	5.71446	4.24907	4.82431	4.90453	4.76704	5.17316	5.21928	5.22421	5.37876	4.36866
Calm1	CALM1	6.74698	7.26889	7.05006	7.04722	7.23473	7.95261	7.59984	7.56234	8.54826	6.83665	7.31809	7.84599	6.74071	8.20879	6.13048	6.81012	7.94185	8.52979	6.84434	7.99999	6.99706	7.04737	7.70454	6.87118	7.85435	6.91471	7.41627	7.33469	8.05722	8.91153	7.50015	6.77079	7.91251	6.89015	7.94383	6.43801	6.86683	7.64268	6.86679	6.79783	7.10373	7.39854	7.64059	7.37743	8.40656	6.41724	7.5234	7.03358
Gsdma3	GSDMA	0.147335	0.201152	0.0680333	0.112891	0.124694	1.24563	0.08203	0.0990199	0.168466	0.169612	0.080967	0.174778	0.053778	0	0.0353446	0.494354	0.123675	0.359946	0.0176595	0.0189422	0.0307364	0.204002	0.577118	0.0118141	0.12301	0.0788612	0.178729	0.0377034	0	2.10911	0.139887	0	0.154144	0.144017	0	0.026777	0.0134453	0.267202	0.0638892	0	0.325696	0.240844	0.160112	0.0553946	0.121228	0	0.0721155	0.0118237
	GSDMB	3.4204	1.57834	2.29749	3.33709	2.72797	4.8164	2.56869	3.28223	3.10076	3.13146	2.26727	2.5991	3.17223	4.2587	3.49007	3.40061	3.34362	2.89797	3.75485	4.37707	3.75505	2.25939	2.9462	3.9614	3.95626	3.87691	3.21373	1.7146	2.32492	2.5122	3.84431	2.66504	0.426595	2.31081	1.95171	2.8911	3.41713	1.49161	3.09803	0.82944	4.20598	2.0885	3.34675	2.49862	4.76467	2.65369	3.37254	2.11012
Gsdmc	GSDMC	0.00704888	0	0.0437535	0.0550938	0.00828103	0.757871	0.120422	0	0.109677	0.00953388	0	0.195728	0	0.0234845	0.0938533	0.339769	0.510899	0.0694003	0	0.012108	0.0865033	0.0643057	0.0955034	0.137011	0.0640653	0.0128649	0.153333	0.20411	0	0.302782	0	0.0564924	0.0103373	0	0.332107	0.00343684	0	0	0.157697	0.00853487	0.273353	0	0.23223	0	0.11617	0.0475902	0.0078393	0
Gsdmd	GSDMD	7.59036	6.49879	7.28299	6.98379	6.44465	7.48761	7.2582	6.22284	7.02144	7.29999	6.98988	6.75721	7.86205	7.60377	8.88798	7.92987	7.43785	7.48433	7.45948	6.76178	8.2751	7.17836	7.74916	7.51617	7.31878	6.78354	7.00354	7.28809	6.06487	7.31783	6.77159	7.09271	5.23331	7.49979	7.07117	6.80049	7.52309	6.62274	7.01013	5.75861	7.66706	6.66004	7.30674	6.14885	7.5226	6.44868	7.30067	5.83818
Hrh4	HRH4	0	0.13906	0.0146496	0.0246046	0.0326621	0	0.0696497	0.0479353	0.170769	0	0.0298634	0	0.0410964	0.0156063	0	0.0417171	0.0710025	0.156181	0.0443745	0	0	0.0162548	0.0323572	0.014965	0.0792025	0.0254709	0.115862	0.0160575	0.0279296	0.0493926	0	0.0561754	0.0406782	0	0.0147785	0.0222046	0.0338572	0.129379	0.0273544	0	0	0.0328586	0	0.0561828	0.103138	0.0317214	0.0309246	0.0149772
Upk1b	UPK1B	0.01707	0.117716	0	0.00756365	0.0100558	0.058611	0	0.0773104	0	0.25499	0	0	0	0.0928398	0.0069149	0	0	0	0	0.0436512	0	0	0.0198573	0	0	0	0.0601532	0	0.0256189	0.0101968	0.0103101	0	0.0249916	0.0194271	0.00904805	0.00417492	0	0	0.0659593	0.0206534	0	0	0	0	0.0948075	0	0	0.460708
Dlgap2	DLGAP2	0.00111832	0.00580004	0.0011718	0.00222123	0.0166702	0	0	0.00290784	0.00225347	0.000378578	0.0003003	0.000721324	0.000276608	0	0.000225787	0.000280789	0	0.00187503	0	0.00144302	0.0136584	0.000650529	0.00130211	0	0.000324097	0.00281053	0	0	0.00476385	0.000333315	0.000337032	0.0212221	0.00696413	0.0311987	0.000295651	0	0	0.000673496	0.000549587	0.000338796	0	0.00330424	0.00142408	0.00682584	0.00159522	0.037803	0	0.00359192
Dlgap3	DLGAP3	0.0539488	0.048597	0.0263431	0.0763635	0.0726941	0.0961542	0.113525	0.0808173	0.447812	0.083397	0.0708766	0.0587854	0.0970346	0.0601245	0.0989373	0.640737	0.0271219	0.229022	0.00676481	0.0500538	0.0176748	0.0292158	0.0195618	0.0792643	0.0194689	0.0753309	0.0650712	0.0240951	0.0294027	1.16371	0.0549965	0.0549623	0.0726407	0.0333277	0.0265718	0.0086258	0.0406561	0.0202269	0.104173	0.0503392	0.023055	0.0491659	0.0424501	0.0591118	0.0858769	0.0706283	0.0553665	0.0180107
Dlgap1	DLGAP1	0	0	0.000296595	0	0.000332657	0.0232315	0.00931365	0.000327283	0.00136885	0.000766061	0.000303922	0.00109489	0	0.000948187	0.000685402	0.000284177	0	0.00804795	0	0	0	0.00131652	0.0396632	0.000303014	0.000655898	0.000776268	0.00364098	0	0	0.000337336	0.000682081	0.00144166	0	0.000644694	0.000299217	0.000761463	0.00447856	0.000340759	0.00333402	0.00068567	0.000777666	0.00300988	0	0	0.00751907	0	0.000629576	0.000909621
Dlgap4	DLGAP4	1.39819	0.931438	2.57423	2.09993	1.72635	2.44722	1.98367	1.34204	3.56066	1.80759	1.36435	1.97898	2.19631	1.8337	1.76836	2.01066	2.25779	2.43342	0.933283	1.58859	1.80033	2.14812	2.22389	2.72224	2.1824	1.44456	3.18721	1.68329	0.840109	2.94834	1.47903	1.8455	1.12	2.23567	1.4991	1.94164	1.78922	2.60077	3.06858	0.679957	1.81879	1.64893	1.48301	1.27325	2.53118	0.720174	1.40906	1.17872
Dlgap5	DLGAP5	0.906143	0.071181	2.13473	0.790677	0.254928	2.94351	0.9309	0.00720067	2.7918	0.64365	0.228858	1.68767	1.02551	1.81078	1.11788	0.996299	1.98699	2.25944	0.151884	0.892382	0.7635	0.568751	1.71035	0.389966	1.48811	1.96355	1.74543	0.68855	0.0124755	4.43409	2.59642	0.952249	0.0272369	0.611019	2.39208	0.743654	1.74517	2.19031	1.60042	0.0150465	1.73836	0.0649638	1.4167	0.0376833	2.56822	0.0421255	0.397985	0.0330632
Brdt	BRDT	0	0	0	0	0.00977559	1.54924	0	0	0	0	0	0.00537113	0	0	0	0	0	0.0277197	0	0	0	0	0	0	0	0.00380965	0	0	0	0	0.106583	0	0	0.037523	0	0	0	0	0	0	0	0	0.00530298	0	0	0	0	0
Hrh2	HRH2	0.00514083	0.0395802	0.00538651	0.0180773	0.0240115	0.177043	0.0825924	0.0177542	0.024703	0.0614112	0.0219496	0.0585785	0.025244	0.00573949	0.00415171	0.441917	0.0715517	0.344138	0.0407077	0	0	0.0644411	0.0471929	0.0164456	0.0924625	0	0.0927516	0.0465863	0.00515906	0.738171	0.0246149	0.0766571	0.0150425	0.0232736	0	0.0161525	0.0310506	0.0607172	1.7741	0	0.0280297	0.1	0.0766301	0.0208465	0.217815	0.0233205	0.0283606	0.0164599
Mbnl2	MBNL2	1.35535	3.08375	3.25473	3.03065	2.74273	3.07676	2.12568	1.59586	3.59177	2.69842	1.86726	2.83271	1.65261	1.03602	0.566011	1.98715	3.01348	2.42698	1.35457	1.46423	1.19796	3.19462	1.48264	1.05449	1.89313	1.88045	3.32425	2.50991	1.97057	1.73583	2.40398	2.38061	3.07162	2.28599	1.70404	1.57276	1.83301	2.7868	2.29608	1.61222	1.28551	2.34702	1.45741	2.67839	2.88274	1.45621	2.17891	2.7214
Mbnl3	MBNL3	0.271995	1.10621	1.54141	1.33864	1.38201	0.707598	0.965425	0.276262	0.338188	1.16857	0.473636	0.770856	2.79401	1.10894	0.977969	1.17989	0.483314	3.00064	0.989532	0.777387	0.353598	1.23611	2.25483	1.56509	0.810553	0.266095	2.77341	1.03347	0.821385	0.0833892	1.0908	1.36487	0.812158	0.998961	1.75539	1.39444	3.42998	4.24495	0.678861	0.25432	1.60943	0.747596	1.60798	1.41834	0.473791	0.291984	2.15985	0.403381
Plk3	PLK3	3.11167	2.43235	3.90851	3.52857	3.2852	5.07726	4.62446	5.51163	4.88238	3.9937	4.12821	5.69765	3.12531	2.4478	2.35445	2.7124	4.19205	5.61022	2.40622	2.06106	3.33885	4.17339	4.06127	2.74564	3.84837	3.10993	4.58088	2.48156	3.56887	5.40876	3.8208	3.06702	4.923	3.23285	1.33564	3.11083	2.26322	3.20727	5.74352	2.38518	3.31945	6.57488	2.99272	5.2547	5.1908	1.50413	3.22548	5.90049
A1bg	A1BG	11.6805	11.423	8.79632	9.86909	11.8146	2.43129	11.0348	11.7005	7.94794	11.3805	11.7766	11.0106	10.6631	10.2923	11.472	8.40612	11.2748	8.26599	10.4382	10.9271	11.9997	11.1243	9.73802	7.24676	10.7369	10.6746	6.18506	9.79952	11.2099	2.29547	9.87597	8.54746	11.1627	10.5805	10.8704	10.8064	8.97102	9.00956	5.92099	11.8598	9.64001	11.921	10.2328	11.3647	8.5725	11.727	11.1692	11.1291
Ttc8	TTC8	0.59374	1.07579	1.23337	1.11436	2.12614	1.75882	1.6741	1.00122	1.93792	1.41889	1.48355	2.21084	1.55701	1.86554	0.488575	0.845354	0.8824	1.97569	1.41686	1.50466	1.43598	1.59788	1.74682	1.14671	2.04231	1.25197	2.44304	0.803019	1.17475	2.33561	1.35949	0.897337	0.996499	1.29493	1.75256	0.907736	1.44194	1.84958	1.40971	0.494235	1.0762	1.76434	1.28944	1.36767	2.20679	2.37735	2.34129	1.10762
Plk2	PLK2	4.80042	4.31433	5.60545	5.4891	5.36332	8.09445	5.59754	5.52436	8.49858	4.77142	4.5104	6.08464	6.40998	5.51147	3.81784	5.04202	5.84096	5.7672	5.72654	4.96772	5.70135	5.42121	5.49154	5.98561	5.20759	4.11449	5.95042	4.63925	5.69387	6.83539	4.69904	5.35299	7.09721	4.91356	5.65442	5.75097	5.6829	6.76561	6.50171	4.37668	4.00685	6.65029	5.55964	6.94066	6.79598	4.86882	5.33396	6.29133
	ZNF720	0.227245	0.596451	1.20294	0.96105	1.01165	1.33909	0.699058	0.451956	1.65663	0.801311	0.603895	1.00795	0.588706	0.844508	0.282025	0.835665	1.25048	1.65876	0.993304	0.326401	0.625709	1.14021	0.775171	0.941564	0.792469	0.377772	1.73507	1.30632	0.439653	0.81881	1.04551	1.09412	0.526081	1.50094	1.22367	0.964383	1.22677	0.983464	1.27929	0.237261	0.881751	0.791389	0.757017	0.7973	1.3544	0.763186	1.58631	0.428492
Oip5	OIP5	1.44591	0.140661	2.43989	1.14647	0.648759	3.18076	0.371501	0.125151	1.86756	0.793899	0.0892059	1.88879	0.700061	3.18636	1.01357	1.20994	1.57722	1.5481	0.231847	0.963659	0.707478	0.589009	1.64397	0.242469	1.35389	1.19136	2.18202	0.441027	0.10803	2.65169	2.89823	0.659863	0	1.53004	0.966122	1.40164	1.57044	1.68116	2.16383	0.0727585	1.76405	0.248722	1.45016	0.0864926	1.2948	0.199739	0.251808	0.16043
Clcn3	CLCN3	0.462559	1.37749	1.61196	1.35939	2.21353	2.72159	1.31696	1.07544	3.10613	2.02818	1.09471	2.53584	1.41307	2.34953	0.359798	0.97199	1.91455	2.10633	1.05022	0.439163	1.22075	1.23309	1.39412	1.38077	2.00055	1.11885	3.09885	1.95646	1.29234	1.50929	2.00984	1.56676	1.34791	1.90434	1.51046	1.70933	2.25416	2.49086	3.34821	0.605561	1.38236	1.56104	1.87168	1.6723	2.55463	2.08742	2.40616	0.722642
Clcn2	CLCN2	1.06709	0.938608	2.73316	2.8001	1.65991	2.59821	2.01016	1.3573	4.41367	1.31183	1.5005	2.55629	1.91854	2.46275	1.35176	2.29217	2.17948	2.65677	1.19402	1.5179	1.45429	2.04074	1.9548	1.85025	2.62338	1.81806	3.61877	1.66982	0.793048	1.67378	2.11899	2.26908	0.585243	2.5959	1.18496	2.17568	3.26356	2.71888	4.04421	0.528356	1.57198	1.00542	1.71296	0.976418	2.6975	0.896144	2.28036	1.19592
Clcn1	CLCN1	0.0224683	0.0481995	0	0.0587796	0.0263759	0.0195863	0	0	0	0	0.0161197	0.112351	0	0.025074	0.0181668	0.015078	0.449805	0.121338	0	0.0510413	0.0722346	0.008755	0	0	0.0260072	0.0541878	0.01076	0.0594798	0.00755555	0	0.0796329	0.00767245	0	0.00857218	1.51514	0	0	0.0180671	0.0147595	0	0	0.0265375	0.214023	0.00767334	0	0.0256152	0.0413813	0.0160864
Hrh1	HRH1	0.105545	0.102255	0.0745326	0.156192	0.13253	1.25352	0.410107	0.100681	0.446194	0.180091	0.0741417	0.2764	0.0724716	0.207376	0.0627499	0.170595	0.286531	0.820688	0.21991	0.08605	0.0415355	0.122074	0.317394	0.156676	0.188655	0.0633774	0.870606	0.0365468	0.06941	1.59318	0.2092	0.149527	0.160913	0.124119	0.0643636	0.120739	0.211428	0.365742	0.515953	0.015523	0.0691214	0.140247	0.194155	0.0515914	0.997529	0.0576447	0.14096	0.082708
Clcn7	CLCN7	4.87386	4.21725	5.90865	5.3749	5.61453	5.97733	5.14163	4.18654	5.22746	5.33534	4.85252	4.79647	5.49175	4.82672	5.07908	6.04006	5.46832	4.98708	4.41547	4.16676	4.8862	5.62772	5.26983	5.34805	5.76369	4.34131	6.60441	5.10806	3.28933	5.51642	5.10976	5.13366	3.16425	5.95178	4.25349	5.45966	5.60925	4.31346	5.52	3.16402	5.44351	4.25851	4.51694	4.14173	5.52415	4.53511	4.64577	3.72692
Clcn6	CLCN6	1.29686	1.16733	2.48515	2.60673	2.21778	2.89036	2.37078	1.85097	1.74095	1.95018	1.44786	2.75572	2.23604	2.20321	1.07798	2.24362	2.4127	2.51259	1.294	1.33323	2.18411	1.39059	1.99679	1.80163	2.81711	0.994215	3.0992	2.49219	1.77417	2.51702	3.03883	2.35	1.47358	2.58715	2.0169	2.27248	2.13714	2.16934	1.80824	0.95573	1.88673	1.74825	1.73527	1.41073	2.71752	1.44579	2.18285	1.30445
Clcn5	CLCN5	1.00498	1.69678	2.14652	2.77751	1.4632	0.872964	1.2969	1.4005	1.05841	1.50531	1.07395	1.37152	2.27347	1.03034	1.36075	1.80876	1.17174	2.23999	0.384968	1.7725	1.05659	1.80586	2.24739	0.944974	1.59759	1.92124	2.41875	0.73331	1.9967	1.27877	1.9219	1.9556	1.55111	1.82822	2.72151	2.12637	1.41418	2.05934	1.15784	0.82954	2.42618	1.14312	1.72906	1.2604	1.48015	1.27159	1.47952	1.2019
Clcn4	CLCN4	0.350787	0.909601	1.98374	1.63383	1.61057	1.99507	1.18113	0.92465	2.72614	1.37544	0.66092	1.27694	1.90778	0.891074	1.26031	2.44933	1.18762	2.51747	0.534904	0.620917	0.950105	1.64748	1.87154	1.29183	1.64379	0.973849	2.98723	1.17798	1.08177	0.95387	1.28315	1.42778	0.982655	0.950548	1.50183	1.28061	1.68485	2.07598	1.23689	0.378022	1.45944	0.94016	1.15506	1.11916	1.29341	1.92216	1.33223	0.71798
Fbxl19	FBXL19	1.63537	1.01866	2.5584	2.05176	2.142	4.05883	2.06223	1.43761	4.54723	1.83371	1.30385	1.89802	2.24508	2.14782	1.40148	2.66609	1.89848	2.98314	1.40172	1.69627	2.42731	2.35102	3.40362	1.74731	2.76881	2.34679	3.36828	1.65248	1.03547	3.3554	2.58462	1.80324	0.82643	2.07879	1.17165	2.07777	2.49714	2.22992	3.98255	0.615172	2.67526	1.75672	1.87731	0.899123	3.62542	1.1444	1.62441	0.716106
Brd8	BRD8	2.95747	2.08329	3.285	2.89848	2.87027	5.00576	2.563	2.32647	4.46558	2.77918	2.55178	3.42406	3.30296	3.51599	2.49714	2.77716	2.96661	3.59318	2.97503	3.00604	3.16336	2.8474	2.93653	3.35114	3.18404	2.9036	3.79218	2.66272	2.55417	3.10207	4.13915	3.54559	1.83755	3.03945	3.81761	3.67718	4.00429	3.138	4.64311	1.27491	3.98814	2.48877	2.85473	2.09114	4.32372	2.5338	4.06209	1.69092
Brd9	BRD9	2.34034	1.6556	3.45602	2.35868	2.67965	4.53545	2.6961	2.14902	3.37902	2.03927	2.19821	3.15169	3.28719	2.41462	2.38238	2.23765	2.6336	3.69616	1.81863	2.15417	2.97195	2.21614	2.77753	3.01632	2.69139	1.74853	4.73142	2.27089	1.6371	4.25928	3.57236	2.3535	1.59844	2.12052	2.5504	3.06447	3.20804	3.11461	4.33956	1.32302	3.10909	2.42277	2.44894	2.10998	3.52814	1.94287	2.13688	1.71453
Pcdhga1	PCDHGA1	0	0.00963099	0.00777582	0.00655666	0.0217713	0.00775589	0.0462601	0	0.302056	0.00201321	0.00478574	0.0601571	0.0233603	0.00497804	0.00599468	0.0295783	0.00384898	0.0148967	0	0.0102069	0.0472032	0.0146401	0.00518917	0.00635855	0.00770562	0	0.207871	0	0.0131565	0.0522608	0.0510952	0.0433277	0.00436304	0.0148227	0.140772	0.0377681	0.0126424	0.130144	0.107062	0	0.00612163	0.0140135	0.0242996	0.00756472	0.0555351	0.00508625	0.0197287	0.00318572
Fbxl18	FBXL18	1.08901	0.261316	2.0669	1.04549	3.14325	3.35833	1.88316	0.537287	2.51837	1.83093	0.499907	1.52655	1.47079	1.3285	1.2216	1.74454	0.966794	1.22858	0.648181	2.76549	0.782255	1.36565	2.09645	1.44485	1.45843	1.21336	2.12117	0.899532	0.239909	2.39058	1.23291	1.70722	0.181443	1.14995	0.445563	1.06213	1.4283	1.54509	1.74611	0.154906	1.6047	0.560745	1.66099	0.635645	1.93917	0.646302	1.50994	0.242931
Brd4	BRD4	1.62539	2.66641	3.56933	2.88992	3.26996	3.29351	3.07264	2.61637	3.87952	2.17997	3.08751	3.67755	3.24373	3.6954	2.59999	2.41879	2.64037	3.5876	1.7987	2.43185	2.58131	3.0625	3.57515	2.79133	5.58365	2.31312	3.95967	2.8281	2.09638	3.17185	3.73474	2.6404	2.75617	2.53855	3.00889	2.84568	3.44281	3.72252	3.94828	1.95824	2.49506	2.49841	2.9402	2.85127	3.66899	1.77571	2.40375	2.19835
Brd7	BRD7	1.64283	2.00924	2.97223	3.15623	2.58938	4.30257	2.52548	2.09964	4.03813	3.32275	2.43941	3.12076	2.90427	3.18788	2.26053	2.18089	3.17708	3.82084	2.3643	1.91525	1.59928	2.04693	2.56274	3.0727	2.9928	2.53681	4.22323	3.15559	2.25108	3.56728	2.36293	2.9295	2.05888	2.76748	3.11679	4.05547	3.79499	1.33991	3.69849	1.59125	2.89517	2.5403	2.75638	2.38702	3.64035	2.50072	3.4668	1.78466
Brd1	BRD1	1.01715	2.13405	3.48476	2.5151	2.58031	2.50923	2.0942	2.03198	3.80968	2.23571	2.20923	2.76816	2.89885	2.11596	1.21715	1.93665	1.7454	3.54733	1.71273	2.62186	1.99701	2.31346	3.02115	1.60813	2.59034	2.066	3.30312	2.70647	1.92042	2.83263	3.19475	1.73382	2.14958	2.41241	1.56059	2.27335	2.70069	3.77662	3.24222	1.32403	1.99268	2.46948	2.06318	2.29511	2.77897	1.93554	2.62875	1.92331
Brd2	BRD2	5.30838	6.38891	7.85932	7.35952	6.7846	7.92169	7.53583	6.24198	7.59454	7.76269	6.93099	8.28385	6.80511	7.39135	5.94576	6.22788	6.70308	8.48197	6.35373	6.30206	6.28574	6.81371	7.23865	7.46716	7.66346	6.88412	7.92118	8.01856	6.45883	7.19637	7.24063	6.96175	6.781	7.28349	6.53279	7.44553	7.36055	8.42505	8.38943	5.24313	7.24653	6.89014	6.69628	6.93286	7.92084	6.28334	7.62813	5.86128
Brd3	BRD3	1.76793	2.46205	2.79665	2.90608	4.09926	3.9384	3.08005	2.00009	4.61604	2.79671	3.06131	3.28547	2.63042	3.21695	2.65626	3.10463	4.10716	3.67842	2.07867	2.84862	1.85906	2.48798	2.88404	3.26348	2.8097	3.16507	3.82777	2.55146	1.81461	2.75002	3.8829	2.20369	2.30947	2.38912	3.34272	2.9072	3.39889	4.22631	2.77693	1.13889	2.92248	2.59435	2.62169	2.55966	3.90265	2.37567	3.57414	1.54274
Dnaja2	DNAJA2	3.55965	4.86211	5.02666	4.95327	4.68867	5.95541	4.56948	4.62772	5.91546	5.56284	4.78114	5.56556	4.4468	5.5191	3.85961	4.14201	5.19799	5.38891	4.94007	4.17521	3.83488	4.67302	4.47373	5.30178	5.29703	4.40186	6.01399	6.20151	4.56935	5.56555	4.40944	5.46891	5.09323	5.43648	5.16837	5.24243	5.84395	4.64806	5.52102	3.88225	4.44536	4.88051	4.80956	5.16997	5.5961	4.65728	5.63294	4.69916
Dnaja3	DNAJA3	3.6782	4.58816	5.38734	4.08959	5.00139	5.07227	4.19672	4.41618	5.03839	5.42076	5.19231	4.90146	4.85694	4.63838	4.07863	5.47574	4.64755	4.29803	4.55099	3.01427	4.0523	5.28015	4.41389	4.51804	5.00518	3.98569	4.9607	5.04593	4.26888	3.46184	5.16206	5.13094	4.12757	5.84851	4.02866	4.9993	5.47397	3.97016	5.08786	3.80605	5.24467	4.14601	4.88284	4.65866	4.63376	5.31662	5.51959	4.03388
	DNAJA1	5.7719	6.90352	7.12077	7.02896	7.10977	8.14469	6.64567	5.97655	7.33677	7.53114	6.16561	7.07707	6.82338	6.54607	6.80958	6.95411	7.22193	7.21305	7.49988	7.18406	5.48752	5.87799	6.96275	7.14002	6.46857	5.66448	6.48206	7.42762	6.32356	7.19383	6.03596	6.80538	6.61382	7.38749	7.37625	6.27989	6.88233	7.21369	6.32796	5.65863	7.16002	6.58094	6.85688	7.73543	7.29877	6.43187	7.03655	5.83193
Tgfbr3	TGFBR3	0.344643	1.30699	0.403703	1.79209	1.2248	0.968936	0.777161	1.05159	2.11919	0.64908	0.547397	1.60766	0.864909	1.50868	0.222487	1.17321	0.245489	1.16904	0.897383	0.196828	0.269617	1.5151	0.391008	0.976292	0.299455	0.177575	1.12812	2.17545	1.42398	0.665128	1.27155	0.521498	2.23458	2.19833	0.879611	1.34197	2.3324	0.667868	0.289939	0.633108	0.578402	1.44458	0.69075	1.38892	0.63499	1.03646	1.88768	0.989923
Dnaja4	DNAJA4	0.944751	1.13827	0.969588	0.771179	1.30922	3.16425	1.50282	1.10678	3.17178	0.826751	0.543482	1.67131	0.517719	0.801464	0.588204	0.875596	1.3718	3.95913	0.535971	3.32629	0.432579	3.77925	4.51208	0.766323	1.17154	0.588451	1.78188	0.75931	0.737645	2.84429	1.99305	4.60795	1.5917	0.842414	0.547336	0.624277	0.696627	1.21039	3.08668	0.309423	1.16497	1.11613	1.30396	1.12156	1.89844	0.560133	0.817981	0.875899
Glg1	GLG1	2.71436	2.28817	3.03735	3.01546	3.23704	4.06537	2.86199	2.49841	4.48427	3.23085	2.46192	3.52378	2.49241	3.52757	2.01624	2.3654	3.06479	3.99823	2.14166	2.39347	2.0766	2.47745	3.05858	2.48406	3.46918	2.64031	4.59596	2.5872	2.22219	3.25773	2.72587	2.87528	2.12488	2.52798	2.41274	3.37688	3.69629	3.86825	3.72953	1.3882	2.66742	2.81941	2.97014	2.45869	4.26185	2.11212	3.09284	1.88639
Ptpn12	PTPN12	1.05943	1.65537	3.16347	2.23428	2.73211	3.98739	2.31428	1.66089	3.88998	2.17472	1.53088	1.8293	2.92533	2.04454	0.991001	2.81565	2.42504	3.53477	1.82616	2.31334	1.77438	2.63232	3.19344	2.38655	2.63709	1.64772	3.65186	2.65134	1.38196	2.90874	2.58364	2.65935	1.9519	2.84704	1.82288	2.0588	2.62108	3.69989	3.27886	0.511953	1.57176	2.30953	1.82845	1.92244	3.75188	1.60301	3.26032	1.58666
Ptpn11	PTPN11	1.43177	3.52913	4.31087	4.41443	4.32714	4.22635	2.82337	2.65213	4.19177	3.55839	3.10227	4.19731	4.47939	3.19408	1.84279	3.44518	3.93058	4.52032	3.07817	2.64923	2.94964	4.11177	3.94812	2.94206	3.66412	2.65363	5.21255	4.04179	2.7502	4.11399	3.68153	3.46011	3.22452	4.66665	4.24849	3.37472	3.38415	5.33555	4.04224	1.93128	3.23559	3.60736	3.91362	3.89164	4.58934	3.92566	3.28874	2.66917
Mycbp	MYCBP	3.26568	3.02229	3.66627	3.5003	4.29963	5.67587	3.66797	2.56624	6.68072	4.15533	3.55105	3.5309	3.43626	4.06346	3.48349	4.50053	4.01536	4.64729	3.66795	2.70922	3.73602	3.0047	3.59977	2.91808	4.05681	4.13353	4.79644	3.61077	2.80918	4.54092	4.63812	3.59623	2.90778	3.59894	2.71122	4.17593	3.8809	4.30417	5.2021	2.66109	4.0755	3.439	4.03417	3.32377	4.97054	2.92909	3.86695	2.887
Ptpn14	PTPN14	0.0420262	0.0308215	0.194371	0.0406145	0.0910562	0.497629	0.0774118	0.0529534	2.02997	0.0161446	0.0227159	0.126644	0.256538	0.0540461	0.0682909	0.0957681	0.156827	0.384255	0.0400429	0.214797	0.0295872	0.130356	0.431369	0.470607	0.0941584	0.0620159	0.967658	0.279033	0.0395733	0.622528	0.0317687	0.268188	0.0556562	0.144327	0.182371	0.0658264	0.0321283	0.648297	1.55348	0.0144586	0.100775	0.159505	0.131314	0.0792876	0.355478	0.0375309	0.05811	0.0818824
Galr3	GALR3	0.921848	0.763027	0	0.396145	0	0	0.155197	0.142011	0	0.312851	0.469043	0.299556	1.64311	1.58412	0.784212	0.238331	0.30062	0.536155	0.65422	1.58549	0	0.391975	0.502485	0.131946	0.271818	0.408373	0	1.75041	0.442628	0	0.147708	0.241623	0	0	0.130365	3.2981	1.97974	0.147569	0	0.722664	1.37731	0.145096	1.172	0.125888	0	0.594983	2.60284	0.364634
Galr2	GALR2	0.495272	0	0.363042	0.0844724	0	0.82614	0.230634	0.211502	0.41174	0.244648	0.286766	0	0.419633	0.297196	0.683687	0.349564	0.436802	0.425991	0.149872	0	0.131855	0	0.212863	0.196824	0.480854	1.3565	0.665524	1.81173	0	0.31514	0.799465	0.503316	0.137809	0.697812	0.100535	0.690539	0.806451	0.219622	0.181639	0.11464	0.35774	0.403791	0.761727	0	0.333109	0.208926	0.105606	0
Galr1	GALR1	0	0	0	0	0.0113319	0	0	0.0111496	0	0	0	0.0124307	0	0	0	0.00968583	0	0	0.0154385	0	0.0135057	0	0	0	0	0	0	0	0	0	0.0116183	0.00983119	0.0141421	0	0	0	0	0	0	0	0.013239	0.0114032	0	0.00983233	0	0	0.0424387	0
Setd1b	SETD1B	2.74894	3.12889	4.00808	4.01179	3.81256	4.20156	3.69704	2.768	3.93082	3.90148	4.04491	3.88963	3.60982	3.37542	2.53208	2.73973	3.29478	4.38841	2.50522	3.27196	3.18078	3.46902	3.60794	2.87249	4.07876	3.35267	4.62755	3.13863	2.59232	3.39549	3.99032	3.62635	2.32833	3.2549	2.92291	3.27937	3.18907	3.97339	4.13255	1.98294	3.50861	2.8103	3.16171	3.19904	4.5389	2.40705	3.95545	3.01722
Lyar	LYAR	1.57846	1.8832	3.73393	2.27776	2.30197	4.47385	2.83392	1.9154	3.65215	2.43358	1.43353	2.75307	2.61045	1.73197	2.58351	2.67312	1.8928	3.67423	2.46715	2.45946	1.92025	2.56191	3.4053	2.71258	2.69354	1.83184	2.53255	2.58021	1.77862	4.71637	2.8766	2.80147	2.18405	2.92546	1.96904	2.57994	2.87477	3.56078	3.27271	1.2015	3.28589	2.3433	2.2241	2.78022	3.12128	1.44968	2.32194	1.73001
Pcdh20	PCDH20	0.0457792	1.70527	2.08513	2.19767	2.90308	0	0.11352	1.71106	0.604009	0	0	0.584037	1.08132	0.365194	0	2.83145	0	4.50689	2.81733	2.33616	3.79506	3.08128	1.34433	0.229676	0.200934	0	6.48358	5.55624	0.662082	0	2.29988	1.10431	0.511988	3.98176	4.08312	3.45763	6.1874	4.54131	0.397017	0.159853	0.235347	2.44922	0.21938	3.65917	0	4.56013	0	0.78698
Ch25h	CH25H	3.41879	2.29502	0.302784	0.837769	3.56943	3.45888	3.15752	4.44266	2.25525	4.00748	1.54323	3.74004	2.2132	3.08197	1.88705	3.1609	2.33358	6.91415	2.54212	2.91061	0.392243	4.20947	3.13515	2.72399	2.35963	0.267593	2.45014	5.24832	3.04774	5.65957	0.852595	2.37907	2.88375	2.7737	1.97999	1.27302	1.84027	3.51937	6.62778	2.61588	1.33976	6.24783	2.09227	5.06056	6.91109	0.326953	2.89637	4.10756
1190005I06Rik	C16orf74	0.119455	0.0841472	0.0638205	0.261548	0.0310352	0.0495023	0.0876397	0.0604359	1.39829	0.0473807	0.0142573	0.0562664	0.204733	0.0440311	0.0528822	0.286632	0.105487	0.71925	0.0212408	0.0526053	0.0308453	0.133353	0.0756737	0	0.0306005	0.0361484	0.383409	0.0892001	0.0654491	0.216241	0.0934015	0.0533968	0.0450047	0.0399709	0.147367	0.0409792	0.18783	0.078189	0.306027	0.052905	0.117329	0.135482	0.0772039	0.057769	0.525953	0.0645259	0.0723717	0.0376347
Mrpl27	MRPL27	7.82781	6.06528	7.04141	6.9255	5.88181	7.2273	6.26445	6.40024	6.74408	6.34971	6.0361	6.18987	7.12508	7.21828	7.0606	5.81518	6.90103	6.31633	5.74017	7.03751	6.50214	5.92171	6.42056	6.69193	5.86673	6.61426	7.14699	6.54727	5.93007	7.30967	6.51704	5.63779	5.68521	6.722	7.19907	6.85626	6.5179	6.44476	6.8838	6.14654	6.59173	6.21128	6.91948	6.34027	6.66725	6.61743	6.54012	6.1372
Csf2ra	CSF2RA	0.823307	0.601495	3.33581	1.02522	0.29097	1.90897	1.33177	0.561973	0.760001	0.470908	1.38336	0.871092	0.31755	0.370971	0.159542	0.589251	0.882857	2.03458	0.167851	0.169433	0.105873	0.814141	1.57617	0.56061	0.891453	0.281221	1.1865	0.183	0.10122	2.58791	0.170525	0.310209	0.205209	0.648087	0.0475282	0.0591353	0.158158	0.879257	0.457956	0.00788947	0.424436	0.909164	0.547105	0.255533	1.38887	0.0367895	0.252569	0.442437
Dmd	DMD	0.0533795	0.364712	0.339189	0.27382	0.28496	0.21645	0.162559	0.193793	0.173871	0.187306	0.0773507	0.226396	0.350675	0.0731869	0.0631318	0.0771839	0.136813	0.184323	0.346704	0.136131	0.168854	0.180415	0.117502	0.311343	0.289147	0.147863	0.359415	0.291968	0.385613	0.0251885	0.398352	0.13697	0.34461	0.133383	0.142281	0.378023	0.985658	0.616134	0.0805403	0.136004	0.130994	0.336776	0.363983	0.501694	0.065315	0.226226	0.8845	0.189229
1810013L24Rik	C16orf72	3.28597	3.37808	3.98381	3.85028	3.50734	4.4936	3.37432	3.32163	4.2734	4.14429	3.47522	4.59353	3.30934	3.85305	2.48286	4.13615	4.13367	4.23481	3.00606	2.85191	2.55216	4.23977	3.47899	3.60716	3.65532	2.87483	5.03943	3.90325	3.47838	3.83041	4.0467	3.59118	4.11033	4.53074	3.15175	3.8442	4.12797	4.19179	4.1006	2.47552	3.9815	4.03638	3.75996	3.8242	4.40596	3.21403	4.1214	2.96316
	GAB4	0	0	0	0	0	0	0	0	0	0	0	0	0	0.00653623	0	0	0.0075758	0	0	0	0	0	0	0	0.00678259	0	0.00836929	0	0	0	0	0	0	0.00666647	0	0	0	0	0	0	0	0	0.616747	0	0	0	0	0
Lrfn4	LRFN4	3.74273	2.1735	2.81273	4.45441	2.6589	3.3571	2.67068	2.72837	3.82375	1.51754	1.63747	2.35649	2.07336	1.96705	1.72318	1.7094	2.84282	4.27062	1.36537	1.63904	2.08367	2.77241	4.16992	1.27553	2.82684	1.36353	4.75247	1.1285	0.99029	3.78996	3.35635	4.14011	1.95854	1.59243	1.13428	1.70936	2.10281	2.42769	6.06771	0.619151	1.96502	3.90797	2.42821	1.65735	3.86376	2.92967	1.59601	1.65965
4933402J07Rik	C16orf78	0	0	0	0	0	0	0	0	0	0	0	0	0	0	0	0	0	0	0	0	0	0	0	0	0	0	0	0	0	0	0	0	0	0	0	0	0	0	0	0	0	0	0	0	0	0	0	0
Gab1	GAB1	0.551621	0.729507	1.07566	0.813509	1.04006	1.21208	0.50199	0.605186	2.05459	0.402375	0.288589	2.3707	0.692388	2.34842	0.208479	0.464519	0.892203	1.56372	0.586429	0.625628	0.469738	0.715351	0.96658	0.481545	0.878843	0.725213	1.18538	1.01566	0.843956	0.455436	1.28506	0.744262	0.545163	0.738921	0.983608	1.01053	1.63813	1.44376	1.26208	0.271218	0.793911	0.855447	1.00885	0.759825	1.23008	0.607612	1.20952	0.438943
1700003E16Rik	C2orf81	2.03412	1.01896	0.770426	0.593031	0.9421	1.81756	0.879273	0.812113	2.19011	0.530965	0.561595	0.650835	1.23243	1.3443	0.866314	1.06342	0.84291	2.22433	0.554113	0.74735	0.648124	0.620741	1.37076	0.624217	0.997303	1.01948	2.78208	0.456196	0.529864	2.21119	2.06098	0.650535	0.415871	0.229944	0.752971	0.625088	0.720017	0.981379	3.66307	0.385497	0.70042	0.872443	0.672461	0.380775	2.61289	0.353093	0.731516	0.376304
Gm28845	C2orf80	0	0	0	0	0	0	0	0	0	0	0	0	0	0	0.0088525	0	0	0	0	0	0	0	0	0	0	0	0	0	0	0	0	0	0	0	0	0	0	0	0	0	0	0	0	0	0	0	0	0
Habp2	HABP2	6.46326	7.05797	8.04865	6.52747	7.19729	4.20392	5.57644	6.82917	3.85304	7.36674	6.80228	7.7794	4.85401	8.70287	5.61388	6.73799	1.88151	6.74464	6.62407	6.76755	7.28198	7.29705	6.67752	0.34498	7.1719	6.96178	9.04746	3.85046	6.88812	0.0572942	6.80215	4.79414	7.25084	6.33155	8.22428	6.3855	3.44318	7.08079	7.27285	6.46321	4.53194	6.36028	7.92003	6.66697	7.34006	0.22869	3.93802	6.88567
1700019D03Rik	C2orf88	0.0208083	0.281062	0.160303	0.190465	0.225765	0.0502248	0.060454	0.0792227	0.0452563	0.0236361	0.0223314	0.106294	0.135248	0.027822	0.0700196	0.0921148	0.0161941	0.168356	0.0644167	0.154445	0.0302387	0.0620406	0.0193941	0.00269014	0.0459004	0.101378	0.104126	0.0124716	0.131007	0.0683159	0.0862828	0.0561406	0.0731991	0.227464	0.172695	0.0253569	0.0958728	0.0535134	0.288718	0.0161598	0.0806454	0.104231	0.059613	0.36367	0.0516934	0.107817	0.0404624	0.0955817
Ndrg3	NDRG3	0.857683	1.03893	2.3434	2.14302	2.06363	3.10855	1.70924	1.029	5.36882	1.5791	0.843885	1.38896	2.43054	1.15139	2.168	1.74765	1.89959	2.82792	1.042	1.899	1.42737	1.5308	2.26762	2.6136	1.74391	1.63908	3.39342	1.46167	0.976139	3.08899	1.60485	1.84267	0.689099	1.98764	2.17107	1.50767	2.19008	2.52064	3.94147	0.474238	2.47781	1.30333	1.51227	1.04668	2.07558	1.16856	1.47515	0.593471
Ndrg4	NDRG4	0.14244	0.504645	0.10271	0.700588	0.330011	0.211836	0.190516	0.364166	0.557972	0.0911444	0.12108	0.0474914	0.10207	0.0812752	0.501724	0.098557	0.332462	0.369749	0.199843	0.0891897	0.0587558	0.255821	0.342075	0.298806	0.364886	0.174769	0.488582	0.134833	0.223262	2.8696	0.117515	1.01155	0.163135	0.387551	0.552086	0.0607065	0.142623	0.123349	2.47689	0.0879517	0.564318	0.433692	0.0794842	0.28583	0.443163	0.271736	0.0410441	0.42389
Tbc1d9	TBC1D9	0.665125	1.46244	1.79594	0.966136	1.26778	4.16922	1.63825	1.36789	3.10835	1.79748	1.02981	2.65644	1.15435	1.21363	0.843536	0.914499	1.84684	2.77007	1.46957	0.501389	1.21246	1.37948	1.89219	1.34029	1.31774	0.22345	2.36372	2.09691	0.804528	1.8523	1.37337	1.19806	1.27033	1.31569	0.40518	2.32119	3.00958	1.51361	2.87289	0.753663	1.61966	1.95825	1.70524	2.07188	2.34017	0.188262	2.66565	0.993135
Zscan2	ZSCAN2	1.9183	1.57009	2.94509	3.01762	2.75871	3.03596	2.25669	1.80075	2.84201	2.39161	2.23992	2.19145	3.34947	2.90232	1.72288	1.44351	2.08587	3.3564	1.67587	2.94565	1.81127	2.4636	3.50345	2.02107	2.97722	1.67015	3.72736	2.18837	1.86188	3.11383	1.74866	2.58522	1.10727	1.85702	1.59026	3.20313	2.71788	4.00273	2.29404	1.19172	2.10069	1.45605	1.93217	1.29006	2.79275	2.07197	2.52495	0.967411
Prap1	PRAP1	10.6774	9.72038	9.01017	11.2647	7.91241	3.09141	8.43614	7.83759	5.7253	10.3289	10.3811	8.73009	10.0162	10.3456	10.5046	8.72002	8.48723	7.90036	9.44611	10.1399	10.1513	10.4981	10.672	9.67526	11.3486	8.78852	5.84267	10.2868	8.30939	0.276216	6.09812	8.80505	8.42269	10.5721	9.81307	8.86486	9.11565	9.30826	4.71085	9.70269	9.21023	9.32256	8.90131	9.79663	9.46027	7.22934	10.2838	9.77305
Chd1l	CHD1L	2.59686	2.31374	4.4273	3.22686	3.78795	3.63161	2.97475	1.93948	3.74684	4.48224	4.09685	3.70746	4.21875	2.98664	3.02563	2.88701	3.00213	4.19568	2.41259	3.2854	3.61672	4.04592	4.0569	4.01976	3.99503	3.29145	5.15804	4.47893	2.13974	3.22453	3.56703	3.53519	1.83809	2.84309	3.61728	3.41298	3.52585	4.59606	3.81401	1.42842	3.46211	2.62866	3.15279	2.91071	4.34293	3.08718	3.7086	1.90798
Hoxa6	HOXA6	0	0	0	0	0.173054	0	0.126666	0	1.36383	0	0	0	0.192796	0	0.041491	0	0	0.788507	0	0	0	0.116466	0	0	0.0591923	0.411918	0	0	0	0.559617	0.231702	0	0	0.167978	0.297722	0	0	0	0.191628	0	0.136603	0	0	0.0521875	0.270513	0	0	0
Hoxa5	HOXA5	0.515375	1.25948	1.03552	0.706644	1.23013	0.522352	1.18396	0.732915	4.34159	1.0465	0.469069	0.635872	1.79793	0.213951	2.53492	0.44282	1.07867	2.78263	0.426823	0.577804	1.26575	1.11472	0.502513	0.38565	0.500467	2.71414	2.22856	0.865864	1.24158	3.15926	1.84296	0.595085	1.10819	0.724284	3.0597	0.890875	1.15141	0.896666	1.82029	0.119952	3.47611	1.60002	0.125823	0.849941	2.22519	0.49402	0.638978	0.385957
Dnajb13	DNAJB13	0	0	0.0291247	0.0245844	0.0164074	2.20755	0	0	0	0	0	0	1.54838	0	0.160715	0.370847	0	0.0463394	0.0443383	0.0239589	0.131584	0	0.0162558	0.0443997	0	0.0380067	0.0396276	0.0319139	0.0140213	0.0330916	0.113825	0.0142378	0	0	0	0.00691933	0	0	0.722688	0	0.019163	0	0.0526677	0	1.1152	0	0	0
Dnajb12	DNAJB12	3.88627	4.12868	4.53303	4.68507	4.81249	4.74847	4.03527	4.39496	6.00111	4.86071	4.33598	5.85549	5.03859	4.85608	4.17961	3.78589	4.53193	4.88244	4.05815	4.57961	4.04314	4.52005	5.02235	4.75004	4.95474	3.80739	5.14083	4.66137	3.71724	5.92378	4.75741	4.25151	3.94004	4.44844	4.66306	4.75171	5.12512	4.87688	4.80546	3.59388	4.36571	4.27138	4.36075	4.51189	5.18277	4.11692	4.59673	3.97442
Dnajb11	DNAJB11	5.1938	4.73568	6.47585	6.02034	6.44434	6.3731	5.2091	4.49454	6.27959	6.21838	5.7222	6.08681	5.76324	5.95802	5.14625	5.85761	7.07448	6.21547	4.71134	6.18944	5.06664	6.27987	6.19797	5.87469	6.52551	6.98455	7.5766	5.55037	3.73105	6.19217	6.00445	6.03565	4.45629	6.08006	5.34192	5.9012	5.7581	6.74558	6.19568	4.02079	6.43279	4.77492	6.19312	4.90633	6.02938	4.61898	5.3471	4.10081
Hoxa4	HOXA4	2.46552	1.55326	2.04096	2.12317	2.36871	1.8746	2.59228	2.62264	3.49479	1.74914	1.56322	0.805185	1.63973	1.6427	0.77761	0.872676	2.27701	3.21968	1.86963	0.891044	1.32613	1.72385	1.29025	1.68097	1.72338	1.38767	2.18459	2.26447	2.63969	2.64608	1.94998	2.12534	2.35945	1.214	0.79923	1.53131	1.68689	2.12165	1.87033	0.679529	1.63936	2.34846	1.17944	2.22158	2.31257	1.66561	2.1211	1.47185
H2-Ab1	HLA-DQB1	7.79502	4.22141	3.62082	3.59806	5.74614	8.80001	4.76035	5.37988	5.84401	7.24076	3.0878	5.74497	4.53551	6.73563	5.32089	8.00541	4.95727	8.73875	5.99209	3.49547	4.48879	5.38238	6.48625	2.93421	4.84121	5.31307	5.5434	4.88744	6.10704	8.76311	5.81444	5.57925	5.41238	3.65943	2.57366	3.03033	4.57423	5.56878	5.2353	2.26607	9.56227	6.49146	6.2402	4.35244	5.71029	4.76088	5.21833	5.54492
Msmb	MSMB	0	0.0235153	0	0	0	0	0.0229935	0	0.0577202	0	0	0.0233561	0.217473	0.0202438	0.140323	0.0361996	0	0	0	0	0.0253676	0	0	0.0574715	0	0.0811377	0	0	0	0.0215961	1.1306	0	0.0782465	0	0.129128	0.0197473	0.065262	0.0853639	0	0	0.0733576	0	0.215565	0	0	0.100583	0.0400513	0.0194291
Dnajb14	DNAJB14	0.191541	1.01024	1.30577	0.812021	1.46527	2.04975	0.908912	0.531114	2.18759	1.14325	0.71187	1.13759	0.86133	0.759399	0.33276	0.67491	1.23858	2.43604	0.816362	0.640946	0.717485	1.20691	1.1466	0.518057	1.16253	0.600195	2.06764	1.28348	0.61938	1.27022	1.39515	1.35046	0.817682	1.13762	0.827129	0.909331	1.61724	1.83378	1.69583	0.183709	0.683321	1.18727	1.18908	0.948074	2.08696	0.814814	1.46802	0.562131
Rnf138	RNF138	0.849169	2.22749	2.41633	2.37872	2.3901	3.24226	2.10621	1.91427	3.12003	2.0267	1.7713	2.88486	2.25149	2.54234	0.985553	1.57107	2.56236	3.62074	1.52524	2.41056	1.09097	2.28638	1.9672	1.21411	2.00816	2.23495	3.81737	2.59226	2.02149	2.58974	3.54052	1.62894	2.37033	2.30541	2.31336	2.04659	2.7024	3.48018	2.96753	1.48749	2.06567	2.12424	2.14158	2.31985	2.8183	1.71541	2.23362	1.8568
Hoxa3	HOXA3	0.276105	0.0812692	0.100652	0.0705991	0.192877	0.140711	0.318702	0.104399	1.29412	0.758577	0.043328	0.0878544	2.33913	0.0576549	1.61191	0.0519358	0.164545	1.38904	0.0642341	0.0878952	0.700887	0.117611	0.0665851	0.665615	0.091953	0.328754	0.104949	1.02164	0.118337	1.58351	0.429834	0.125584	0.0506511	0.109087	0.0782552	0.334649	0.0898754	0.751756	0.233129	0.035019	2.09663	0.14476	0.0148294	0.179271	0.95708	0.0264715	1.72298	0.0553593
	ENOSF1	2.41289	3.82587	3.32671	2.47058	3.04142	2.70363	3.20281	3.26251	2.70719	3.26117	2.92399	3.7105	3.83617	3.05496	1.87538	3.10623	3.45761	2.93397	3.15343	3.71694	2.93215	3.56123	3.96365	1.57235	3.03111	3.19854	2.40803	3.35981	3.35614	2.06735	3.94464	2.51896	2.60501	1.92667	3.90916	3.23252	3.52192	3.28035	3.88307	2.57956	3.82866	2.60738	3.34321	4.0957	3.34045	3.70577	3.48937	2.77003
Hoxa2	HOXA2	1.1441	0.50496	1.12664	0.65073	0.73447	0.507498	1.15647	0.355971	2.36839	0.408812	0	0.142811	2.89976	0.124449	0.334017	0.112367	0.791811	2.85275	0.473108	0.502268	1.09154	0.644392	0.129533	0.332395	0.356684	0.669173	0.759301	0.721585	0.40472	3.49697	0.830089	0.496807	0	0.126828	0.118077	0.174893	0.37298	1.0487	0.964447	0	0.915909	0.653067	0.141082	0.65593	1.1556	0.546315	0.534737	0.428436
Cisd2	CISD2	3.08912	4.13697	4.98521	4.14811	4.61217	5.07386	3.62993	3.78775	4.30264	4.63132	4.02276	3.95275	4.12568	3.66123	3.22424	3.99509	4.85176	4.12723	3.54533	3.57916	4.17114	3.90426	4.09831	3.9028	4.3525	4.73718	4.5545	4.43968	3.38489	4.71245	4.57878	3.97898	3.72722	4.07374	3.8267	4.13473	4.56257	3.82482	4.89067	3.78862	3.85778	3.84083	4.46728	4.00471	5.05282	3.98001	4.69801	3.69749
Cisd3	CISD3	8.40218	7.42286	7.69744	7.76541	7.14626	7.65238	7.03597	7.86867	7.03082	7.07367	7.0813	6.88998	7.86509	7.78046	7.36916	6.52962	7.64269	6.43371	7.16901	7.02198	7.14265	7.1606	6.98577	7.80824	7.12016	7.15871	8.1306	7.91461	7.47521	6.81203	7.56599	6.93869	7.01009	8.32655	7.42749	8.05541	8.47058	7.38855	7.48651	7.21199	7.58081	7.09081	7.41997	7.50728	7.30304	7.57399	8.22429	7.32602
Cisd1	CISD1	4.16635	3.27986	4.11987	4.78929	3.78465	4.59558	2.80293	3.66428	5.08523	3.35119	3.10749	3.81018	4.20579	3.33306	3.05146	3.61696	4.28859	3.62929	3.3823	2.96972	3.19399	3.66503	3.77429	3.11693	3.55241	4.05135	4.38259	3.69905	3.21499	4.64077	3.74941	3.69968	3.14076	4.63742	4.97452	3.82705	3.94271	2.9721	3.69514	2.74276	3.59888	3.50923	4.08111	3.64676	4.16316	4.12239	3.86301	3.08148
Clns1a	CLNS1A	2.07568	1.82967	2.61521	2.62037	2.74902	3.5001	2.79775	1.95488	3.29906	2.71673	2.75576	2.50626	3.36267	2.65749	2.27649	3.3027	3.422	3.1501	3.61076	2.69137	3.14107	2.55697	2.52146	3.65276	2.96443	1.81504	3.11168	2.6684	2.11234	2.49293	2.35378	2.02261	2.02985	2.45762	2.53962	2.65187	2.93363	3.2192	2.91958	1.55098	2.93456	2.22594	2.08227	2.14295	3.1815	2.22713	2.6627	1.63278
Hoxa1	HOXA1	0.64442	0.791902	0.727421	0.221281	0.372043	1.30528	1.18336	0.785383	1.93571	0.509404	0.181894	0.215881	0.900237	0.505201	1.64227	0.249123	1.03796	3.39904	0	0	0.690664	0.594091	1.01441	0.0935444	0.367417	0.362966	1.05274	0.19386	0.810246	3.16686	0.611501	0.399268	0.243333	0.361848	0.41219	0.137451	0.204835	0.870937	0.167327	0	1.1399	0.859221	0.639515	0.399333	1.05052	0.362498	0.0970833	0.487771
R3hdml	R3HDML	0	0.0246288	0	0.016797	0	1.31588	0.0240825	0	0	0.0256643	0	0.163136	0	0.103042	0	0	0	0.093168	0.117746	0	0.0265681	0.0220829	0	0	0.0219986	0.034564	0	0.0853495	0	0	0	0	0	0	0.135015	0	0	0	0.0371114	0	0	0	0	0.0573383	0.589199	0.145245	0.322758	0
Tshz2	TSHZ2	0.020108	0.138149	0.328911	0.0077742	0.226576	0.0370502	0.162539	0.0777206	0.63951	0.27728	0.139639	0.257535	0.238926	0.314506	0.0216338	0.140943	0.00871405	0.323879	0.0809442	0.0723086	0.0619776	0.370806	0.244141	0.274062	0.206001	0.0388781	0.162159	0.181431	0.118005	0.0741841	0.121744	0.145352	0.119193	0.220068	0.0675462	0.101202	0.277263	0.139354	0.0803726	0.0125256	0.095238	0.246641	0.152345	0.106082	0.308309	0.20564	0.36629	0.0620674
Tshz3	TSHZ3	0.10246	0.104009	0.11247	0.0964853	0.261285	0.28328	0.210319	0.127963	0.439481	0.10995	0.0545034	0.290117	0.0385272	0.0581116	0.0358197	0.0771762	0.269375	0.35982	0.0888916	0.050635	0.0598154	0.234786	0.416992	0.0835249	0.173695	0.0222339	0.327925	0.115702	0.0925954	1.94117	0.0906133	0.194414	0.235524	0.0517798	0.0313172	0.0819385	0.107104	0.261653	0.46097	0.0131344	0.0729473	0.311586	0.0858215	0.126146	0.411753	0.0368155	0.0766691	0.112214
Eif4e1b	EIF4E1B	0	0	0	0	0	0	0	0	0.203534	0	0	0	0	0	0	0	0	0.109401	0	0	0	0	0	0	0	0	0	0	0	0	0	0.0171644	0	0	0	0	0	0	0.0965787	0	0	0	0	0	0	0	0	0
Mrc2	MRC2	2.42972	1.76344	1.51938	0.446847	2.26963	2.96579	2.07677	1.7599	4.61282	1.35898	0.656535	1.89866	0.770525	0.522903	0.312666	0.977359	2.65732	3.51025	0.722514	0.990854	0.74876	2.48705	3.76257	0.699115	2.27038	0.516753	2.7778	0.32118	1.11696	5.54795	0.983384	1.74458	1.15854	0.610489	0.0845448	0.351453	0.555614	2.0165	3.84999	0.364078	1.00863	3.09649	1.27165	1.6924	3.53214	0.81753	0.728894	1.41034
Foxs1	FOXS1	5.77538	1.32301	4.39195	2.75374	3.81594	5.18995	5.73134	1.94174	7.48663	2.78032	3.36642	2.94723	2.19352	2.58623	1.51967	4.0722	4.69464	6.64962	3.22421	3.41962	3.57818	4.0565	6.28713	2.37256	4.88978	1.91681	4.70209	1.80405	1.29321	9.36243	3.86679	3.89224	1.31363	2.15628	1.78443	2.23231	3.03994	5.7387	4.51571	1.26367	1.75854	1.90132	3.03209	0.913884	5.39143	2.26133	2.79691	1.16297
	ZNF581	4.02128	2.65866	3.9751	3.00851	3.08889	3.90543	3.59363	2.72457	4.76808	3.31391	3.27918	2.73564	4.83785	2.7006	4.51439	2.83111	3.46859	4.87637	3.17259	3.31047	2.51701	3.4811	4.36324	4.33206	3.60893	3.40823	3.78409	3.31901	2.87506	4.74421	3.27171	3.13778	1.88416	2.86071	2.559	4.35661	4.6823	4.42416	4.66771	1.56149	3.97779	2.73341	2.47277	2.26106	4.54422	2.42607	3.76172	2.24185
Iglc1	IGLL1	0	0	0	0	0	0	0.0929951	0	0	0	0	0	0.142396	0	0	0	0.094787	0.178789	0	0	0.0520793	0.126323	0.242693	0	0.0431873	0.0341802	0.104387	0	0	0	0	0	0	0.12379	0	0	0	0	0	0	0.0510642	0	0	0	0.070222	0	0	0
Mcoln1	MCOLN1	4.76727	4.29212	4.97343	5.19858	5.5187	4.98544	4.77069	4.38137	5.65233	4.67751	4.70589	4.51444	4.99328	4.79744	4.695	4.86456	4.48579	5.05003	3.909	4.44011	4.73996	5.16602	5.23894	5.23049	4.16618	4.6185	6.2295	5.47401	4.08673	5.6727	4.32521	5.24265	3.46882	4.08143	4.87402	4.88773	5.56943	4.64305	5.21046	2.76291	3.99094	4.86462	4.83367	4.19407	4.7315	4.68975	5.41501	3.75922
Gm3854	ZNF582	0.239814	0.608811	0.166855	0.696012	0.733521	1.18218	0.672887	0.745507	0.369223	0.348884	0.110972	0.380606	1.15084	0.375203	0.435203	0.132416	0.114573	1.55806	0.118075	1.34344	0.219147	0.245656	1.02014	1.79071	0.77821	0.291283	0.383437	1.40618	0.596868	0.627866	0.415033	1.59288	0.741219	0.22605	1.77772	1.94485	1.00822	1.99449	0.115862	0.285793	1.07783	0.842098	0.879702	1.13986	0.490278	0.49854	1.66779	0.629592
Tiparp	TIPARP	1.59473	2.68155	3.20586	3.22134	3.98295	2.74074	3.1873	3.10095	3.68454	2.78074	3.15186	4.39042	1.88198	2.79269	1.41538	2.62064	4.2089	3.65679	2.74527	3.57434	2.79948	3.10057	3.03822	2.34098	2.59764	2.07276	4.08499	3.70082	2.93046	2.26107	3.11938	2.20812	2.6069	2.98014	3.39364	2.39821	2.9553	3.39437	3.5684	1.79981	2.67935	4.49417	2.50071	3.47191	3.88689	2.88966	4.98318	2.75727
Zfy1	ZNF584	1.91621	1.86561	2.44124	1.62506	2.6702	2.71226	2.58485	2.35805	3.38102	2.20288	2.36297	1.93128	1.96715	1.99958	1.73164	1.82774	2.35046	2.33167	2.14611	1.88555	2.20389	2.59056	1.88619	2.38949	2.11498	2.17271	3.47477	2.7652	1.85879	3.19559	2.46025	2.21678	2.49358	3.00836	2.53048	2.39448	2.93892	2.43799	2.72381	1.42256	2.04813	2.08012	2.08693	2.12937	2.49553	2.06757	2.72784	2.17003
	ZNF587	1.27491	2.15099	3.36119	2.5644	3.84472	3.30079	3.21598	2.10526	4.8086	2.60955	1.8388	3.08395	3.18204	2.65388	1.88525	2.95143	2.86834	4.14101	1.84258	2.81814	2.38597	2.71629	4.46358	2.74634	3.08016	2.42317	5.00773	2.53189	1.40143	3.57592	3.88061	3.08914	1.86625	2.56603	3.41074	2.84243	3.41358	4.2924	4.65237	0.676012	2.84981	2.63226	2.48881	2.75955	4.44794	2.4985	3.01362	1.50523
Hapln4	HAPLN4	1.47358	2.94982	1.69191	1.64199	5.21097	0.479711	2.72253	2.81318	0.836044	1.98745	2.75994	1.8972	1.35713	3.8091	0.692397	0.907471	1.63516	0.258297	1.26467	2.6932	3.22673	2.49795	1.5776	1.8882	1.46881	1.90701	0.393446	0.966841	2.47127	0.0782727	1.90305	1.59863	0.6364	2.63069	2.63525	0.818803	1.46308	0.398254	0.457966	1.72396	0.494024	1.33344	1.56567	2.60414	2.15023	4.51948	4.44111	2.4994
	ZNF589	0.938027	0.381437	0.593313	0.815784	0.952981	1.87329	1.10746	0.607801	1.75487	0.670302	0.615136	0.811971	0.819682	0.89275	0.441442	0.348197	0.82808	2.32673	0.362268	0.743191	0.507886	0.781677	1.61776	1.05492	0.96825	0.435268	1.42283	0.452306	0.48491	1.35752	1.09425	0.901126	0.210149	0.301291	0.817946	0.719814	0.75399	1.43465	0.823421	0.12457	1.09956	0.53775	0.716355	0.579983	1.38914	0.301816	0.958454	0.345391
U2af2	U2AF2	4.64745	4.60862	6.2077	5.53862	5.24287	6.57032	5.8356	4.99514	6.74888	5.57071	5.60805	5.82687	6.24019	5.70593	5.18037	5.76701	5.3662	6.63101	4.90218	4.92271	5.225	5.52323	6.21483	6.16747	6.36481	5.93654	6.52574	5.244	4.42157	6.90568	5.92964	5.38558	4.74301	5.69525	5.60704	5.99223	6.24772	6.29906	7.13274	3.91535	6.02628	5.08082	5.43464	4.84615	6.93734	4.36012	5.82016	4.57015
Thsd1	THSD1	0.733311	0.384599	0.72151	0.593322	1.34507	0.940922	1.68094	0.611042	1.60963	0.733615	0.354284	0.29762	0.706184	0.454135	0.646938	0.188755	0.652508	1.28751	3.14596	0.38475	0.273362	1.21629	1.44451	2.7507	0.848893	0.270603	0.811995	1.6586	0.408799	1.4266	0.135345	1.19637	0.374078	0.304644	0.172314	1.80311	4.28816	1.22008	0.763943	0.18112	0.425443	1.3854	0.556575	0.955676	0.894091	0.496603	2.96111	0.67508
Tmem115	TMEM115	6.83986	6.33178	6.92354	7.14655	7.07021	7.75619	7.01002	6.55034	7.15254	7.05733	6.36005	7.05054	6.57007	7.22565	6.61918	6.28507	6.78397	6.83261	6.07209	6.922	6.70517	6.54474	6.78238	7.13718	6.9	6.47104	7.01	6.14111	6.03466	7.93949	6.80231	6.16569	6.10938	6.97089	7.09498	7.28705	7.67435	7.26398	6.57138	5.69071	7.16187	6.60556	6.58251	6.03394	7.44313	6.28073	6.8056	5.88944
Rela	RELA	5.77337	5.75556	6.79601	6.72551	6.74462	7.14412	6.75114	5.78428	7.39882	6.76681	6.23511	6.69614	6.7808	6.75059	5.64896	6.4542	6.10355	7.00558	5.88333	5.91404	5.66788	6.42277	6.47151	6.97889	6.94116	5.39089	7.417	6.28879	5.43115	6.89126	6.1808	6.23624	5.85873	6.57329	6.03697	6.57507	7.30935	6.87388	6.73503	4.91475	6.1857	6.11363	5.77184	5.89367	6.98463	5.83881	6.61418	5.69487
Lpar6	LPAR6	1.39218	1.4899	1.61196	1.76788	1.86876	3.85706	2.03522	1.4315	2.45597	2.10558	1.02661	1.43042	1.11872	1.2785	0.772485	1.86085	1.47119	3.35608	0.953075	1.37717	1.11614	1.6491	2.11464	1.26061	1.58768	1.26768	2.03967	1.05302	1.2471	3.41081	1.74553	1.71617	0.935198	1.05989	1.00743	0.977903	1.30865	1.52947	1.22342	0.163409	1.02613	1.16574	1.60764	1.18932	2.42497	1.33969	1.75087	1.34473
Lsm12	LSM12	3.27299	3.07935	3.75799	3.8264	3.31385	4.74515	3.28747	2.84092	4.10447	3.53297	3.26785	3.77718	3.63697	3.51491	3.00761	3.57479	3.74586	3.69974	2.95315	3.33568	2.86335	3.13097	3.63474	3.28479	2.68662	3.16362	5.09459	3.55172	2.69992	4.44296	4.3377	3.33846	3.16218	3.91606	4.16142	3.47828	4.03939	4.0428	4.5249	2.67588	3.83701	3.09808	3.69753	3.23293	4.13884	2.99778	3.47076	2.73642
Psd	PSD	0.472898	0.239822	0.101586	0.347427	1.22206	0.153952	0.577736	0.557328	1.35386	0.297344	0.27929	0.429103	0.339832	0.606093	0.214859	0.176102	0.705844	1.30328	0.500462	1.31553	1.02277	1.24907	1.39039	0.159804	0.825627	0.973847	0.934261	0.733751	0.525262	2.79249	0.443198	0.383071	0.159405	0.281259	0.237242	0.267207	0.165092	0.887861	1.20766	0.164139	0.269029	0.410767	0.673883	0.591598	0.932242	0.729762	0.67575	0.376737
Uxs1	UXS1	1.34123	1.25658	2.90064	1.95118	1.45265	2.69944	1.79698	0.933122	3.32005	1.96757	1.73689	1.75287	2.56006	1.51853	1.92824	1.67406	1.9548	3.28094	1.3778	1.99588	2.0063	1.89391	2.4482	2.38234	1.76988	2.12391	3.38448	1.96736	0.949627	2.88924	1.98143	1.89376	0.954963	2.11031	1.72977	2.24736	2.54394	3.24635	3.61393	0.626766	2.56726	1.52833	2.15722	1.17229	3.07264	1.08464	2.14554	0.864496
Camkk2	CAMKK2	2.52642	2.87045	4.02217	3.84797	4.07808	4.39055	3.25402	3.02684	4.47579	3.04916	2.27193	3.32785	4.09588	3.14948	2.63457	2.81939	3.73725	3.48985	3.12018	3.26937	2.39866	3.11124	3.5007	2.2961	3.28258	2.19507	3.63304	2.92112	2.78656	2.88994	3.75635	2.7272	2.22869	3.89021	2.98848	3.34294	3.41465	3.96975	3.65772	1.95346	3.5015	2.65567	3.70376	2.68612	3.82341	3.35901	3.56958	2.28535
Camkk1	CAMKK1	0.843752	0.390729	0.276241	0.338444	0.584048	1.03395	0.81007	0.428889	1.94603	0.483216	0.289359	0.250444	0.281364	0.292707	0.327549	0.163805	0.664516	1.36184	0.263933	0.409056	0.166196	0.638984	0.779261	0.335984	0.482761	0.200782	1.06381	0.413099	0.245774	4.28339	0.627127	0.408501	0.213922	0.144572	0.0885366	0.23432	0.398882	0.437189	1.43916	0.0468007	0.256352	0.510866	0.40689	0.390347	0.760226	0.112042	0.528065	0.210981
P2rx2	P2RX2	0.554655	0	0.0766815	0	7.91968	0	0.0923951	0	0	0	0	0.181909	0.141507	0.0815768	0	0	0	3.53242	0	0	0.101688	0.165033	0	0.0782971	0.0845701	0.131288	0.977501	0	0	0	0	0.0746305	0	0	0	0	0	0.0877603	0	0	0	0.0862595	0	0	0	2.49501	0.0812752	0
Hoxa9	HOXA9	0.0420006	0.0807226	0.0439769	0.273449	0.0732516	0	0.177942	0.0484605	0.695406	0.05656	0.0450497	0.0801828	0.233025	0.136167	0.06722	0	0.0804907	0.260825	0.0337712	0.139681	0.142121	0.0245796	0.0725788	0.0449186	0.0244858	0.130323	0.117087	0.205095	0.021228	0.0981862	1.61578	0.0215549	0.0309517	0.160619	0.108442	0.419886	0.827122	0	0.120455	0	0.0852691	0.0249853	0.0792004	0	0.0788729	0.0241163	0.0694081	0.0226528
Olfr52	OR8U1	0	0	0	0	0	0	0	0	0	0	0	0	0	0	0	0	0	0	0	0	0	0	0	0	0	0	0	0	0	0	0	0	0	0	0	0	0	0	0	0	0	0	0	0	0	0	0	0
Lpar5	LPAR5	0.884582	1.24498	0.666586	0.473246	0.649286	2.77973	1.32594	1.08291	0.773144	1.1601	0.263761	0.673893	0.350379	0.806305	0.38035	1.479	1.15306	3.80294	0.21238	0.338859	0.281773	0.922132	1.13941	0.991535	1.53489	0.466628	1.51385	0.234887	0.761117	3.64557	1.7922	0.722157	0.732529	2.05466	0.202912	0.157236	0.487366	0.721148	0.701619	0.0929775	0.941947	1.29619	1.44441	0.712387	1.23811	0.4072	0.212778	0.646385
Zp3	ZP3	0.597006	0.114091	0.916101	0.8325	0.625171	2.80035	0.587777	0.403155	2.76623	0.667058	0.782455	0.134985	0.858527	0.989442	0.7128	1.26567	0.598812	0.589398	0.774774	0.706978	0.671085	0.341847	0.488288	0.959732	0.324594	0.536592	0.946776	0.816631	0.193675	0.358381	0.857197	0.435053	0.436733	0.624827	0.406824	0.490487	0.639615	1.17273	2.45053	0.0929281	0.334788	0.244236	0.298272	0.321634	0.863704	0.107204	0.154162	0.262028
Zp2	ZP2	0	0	0	0	0	0	0	0	0	0	0	0	0	0	0	0	0	0	0	0	0	0	0	0	0	0	0	0	0	0	0	0	0.0231806	0	0.0167283	0	0.0192735	0	0	0	0	0	0	0	0	0	0	0
Tmem123	TMEM123	3.80759	5.22312	6.26061	4.89653	6.02714	6.11752	4.88435	5.38614	6.7362	6.0574	5.09015	6.1688	5.85717	5.97388	2.97138	5.83327	5.03976	6.62495	5.12499	5.48219	4.49727	5.84034	5.8926	4.23917	5.58608	5.2895	6.94942	5.01179	5.42125	4.22706	6.06177	6.14857	5.51062	6.91826	5.32636	5.63933	5.39257	6.34767	6.30449	4.10683	4.2359	5.76034	5.4927	5.34777	5.50057	3.55201	5.63332	4.90959
Mtrf1l	MTRF1L	1.84294	2.37095	3.21741	2.22386	2.84185	2.97585	3.01509	2.32567	3.18414	2.38302	1.73583	3.00704	1.61443	3.20229	2.38608	1.8957	2.77817	3.28098	2.44991	2.65937	2.16115	2.42368	2.82145	2.17161	2.38823	2.53311	3.73725	2.02581	2.53285	2.94392	3.0221	2.96563	2.39206	3.31719	3.42249	2.98731	3.19324	2.36037	3.3064	1.58054	3.16779	2.76279	1.84504	2.77868	3.46351	2.64992	3.07623	1.99377
Myo1h	MYO1H	0	0	0.00264154	0.00888494	0.017686	0.013125	0.0127569	0	0	0.00341157	0	0.00325059	0.00249337	0.0223689	0.0202257	0	0.035499	0.0210018	0.00404022	0	0.0105722	0.00293233	0.00586395	0.0107639	0.00583584	0.00230509	0.00360552	0	0	0.00300405	0.00303752	0.00256911	0	0	0.00266488	0.00401043	0.00919743	0.012103	0	0	0.00691696	0	0.00641231	0.00256941	0.00479149	0.00287665	0.00839478	0
Myo1g	MYO1G	2.38302	2.09549	0.822428	0.746679	1.3725	3.98527	2.73527	1.90914	1.39292	2.14139	0.857538	1.12589	1.89075	1.37118	1.82145	0.767017	1.42836	5.62595	1.47617	0.373753	1.18201	2.08365	2.36811	0.700957	2.31717	1.113	1.71323	0.520557	0.814669	4.59149	2.36249	1.47247	0.756767	0.435465	0.284523	0.324341	1.11982	0.95473	1.80709	0.0588599	2.81666	2.50812	3.27316	0.663516	2.41022	0.667586	0.910287	1.54357
Myo1f	MYO1F	2.0338	2.35932	1.23093	0.953407	1.69237	3.57708	2.32706	2.46203	2.17176	1.79178	0.813821	1.29218	1.15	1.6142	1.38725	1.41154	1.88379	4.17611	1.37224	0.814219	0.754898	2.22933	2.44493	1.27014	2.05941	1.20535	1.86623	1.04971	1.62529	4.33914	1.71734	1.58137	1.17015	0.892803	0.572278	0.605263	1.17129	1.18961	1.18672	0.503351	2.18052	2.58612	2.83684	1.78605	2.58765	1.12427	1.32418	1.98201
Myo1e	MYO1E	0.766708	1.52696	1.72134	2.33674	2.47009	2.19742	1.30448	0.963141	2.36129	1.71283	2.34315	1.94087	0.761504	2.85821	0.364613	1.65444	1.96692	2.12068	0.601384	1.59603	1.17762	2.04867	2.21518	0.388727	1.57548	2.08592	2.38024	1.06122	1.14135	2.20458	1.7862	1.3752	1.44629	2.04475	1.15358	0.33733	0.496966	2.56826	3.25389	0.649863	0.474422	1.3025	1.90556	1.22185	2.75797	1.25436	0.973721	1.35719
Myo1d	MYO1D	0.842504	1.00383	1.95696	2.1792	1.91606	0.742308	1.24329	0.907546	2.74616	1.3657	0.666665	1.53968	1.36308	1.9516	0.972824	1.24647	1.75098	1.56056	1.15622	1.66091	0.960439	1.34335	2.85642	0.194812	1.8945	0.820105	1.69782	0.322853	0.837272	1.05834	1.49857	0.936644	0.741934	2.12856	1.28443	0.402177	0.789314	1.67579	0.442207	0.304216	1.74406	1.47034	1.37241	0.996012	2.06432	1.56456	1.13439	0.782739
Myo1c	MYO1C	4.91656	4.95585	6.21968	4.86433	5.96828	6.35071	5.33587	5.01857	6.97281	6.00181	5.26102	4.89725	6.30574	5.03317	5.37235	5.08038	5.98917	6.31624	4.68511	5.9933	5.09272	6.51635	6.80337	5.74247	6.58553	4.85861	7.1057	5.85023	4.14516	6.78589	5.91404	5.46097	4.26657	6.01003	4.55409	5.00836	5.6595	6.30187	7.5635	3.69248	3.94657	5.76952	5.5889	5.46976	6.37389	5.65346	5.46116	4.28779
Myo1b	MYO1B	2.65189	4.18383	3.81222	2.85302	3.97689	3.62268	2.54863	4.52061	4.50523	4.51716	3.39173	4.39986	2.71924	3.97071	2.03402	3.29363	3.53747	2.93464	3.75152	3.3191	3.85474	4.45857	2.63516	3.58612	3.94025	2.60223	4.76947	4.99835	4.54698	3.04351	4.18501	3.98969	4.57401	5.31321	3.48463	2.83886	4.10808	3.3752	2.50744	3.36393	2.56266	4.50638	3.90379	4.79247	3.46772	4.2573	4.60472	3.92746
Myo1a	MYO1A	0.0814571	0.161621	2.91095	1.33583	0.0278744	0.308564	0.549472	0.0274258	0	0.30552	0.912301	0.0305564	3.25076	1.50338	1.0179	0.201595	0.293556	0.445538	0.664884	1.10873	0.607369	0.289279	0.356372	1.87383	0.206472	0.518528	0.0170279	0.0136922	0	0.10987	3.02861	0.204416	0	0.888007	1.06793	0.01298	0.0850005	2.09002	0.0233385	0.0287178	1.49204	0.122111	0.76338	0.117138	2.66345	0.402711	0.163486	0.0749828
Grn	GRN	9.21139	7.94485	9.18918	9.04292	8.00475	10.0634	9.32672	8.30334	9.22719	8.63452	8.9093	8.66416	9.14799	9.46318	8.44393	9.01421	8.90729	9.7484	7.73473	7.84539	7.71639	8.86379	9.7581	9.17173	8.57158	7.53696	10.8011	8.71036	7.35057	10.5105	7.8322	8.29247	7.08354	9.0012	8.45233	8.35027	9.88636	8.90216	8.85783	6.39958	9.20163	8.80756	8.70972	7.58933	9.62456	7.36897	8.56391	7.30738
Lcn6	LCN6	0.170209	0.0761602	0	0.052235	0	0	0	0.132962	0.182252	0	0.063258	0	0.0583665	0	0	0	0	0	0	0	0	0.0684121	0	0	0	0	0	0.132174	0	0	0.323677	0.0601046	0	0	0	0	0.139824	0.0707409	0.113751	0	0	0.0695243	0.0747168	0.0601114	0	0	0.35454	0
Gm6525	RPL36AL	9.78756	8.97517	8.96824	9.02882	9.11547	9.27848	9.80371	9.64468	8.62837	8.93054	9.03158	8.60522	9.51456	9.48173	9.13827	7.74898	10.438	10.1118	9.11923	9.93439	8.68808	8.99404	8.76014	9.37903	8.64458	9.74359	8.74416	9.53645	9.32325	10.8693	9.14012	9.24324	9.23151	8.44834	9.9361	8.98939	9.46535	9.90364	8.96782	9.36804	9.30357	9.30938	9.73941	9.48682	9.83032	9.26774	9.88169	9.09814
	RAET1G	0.239826	0.160204	0.211542	0.428755	0	1.2419	0.427015	0.0972288	0.422538	0.407534	0.133691	0.208545	0.0423838	0.22444	0.0685591	0.277224	0	0.489974	0.195358	0.072957	0.0597104	0.144303	0.144433	0.0458219	0.188686	0.114616	2.274	0.049129	0.164781	2.1174	0.101181	0.420004	0.235137	0.0487018	0.338173	0.148298	0.674768	0.442157	0.235985	0.14998	0.168973	0	0.0543407	0.127209	0.707047	0.0487965	0.380461	0.21598
Chmp7	CHMP7	3.50221	3.74331	5.11376	3.45367	3.87273	4.51528	3.84568	3.72319	4.80948	3.95391	3.18577	3.72708	4.22177	4.66381	3.5204	3.90243	3.6323	5.88916	2.92416	3.13374	3.23564	3.64179	4.17713	4.08257	3.25394	2.9745	4.66782	3.15247	3.7053	4.84583	3.84945	4.35766	3.61365	4.88468	3.48894	3.97331	4.81239	5.08021	5.54108	3.2431	3.56262	4.13215	3.79255	3.84204	4.53167	4.07359	3.90904	3.05556
Chmp6	CHMP6	5.01573	3.7069	4.31526	4.55015	3.87081	4.28575	4.05212	4.02705	4.19598	3.92756	3.602	3.9103	4.79868	4.97076	4.45633	3.79449	4.39552	4.80022	3.18868	3.99025	3.72475	3.73646	4.60783	4.14546	4.22201	3.05295	5.35461	4.32614	3.24881	3.91382	4.48162	4.00544	3.24976	4.39333	4.12542	5.62635	5.21144	4.45666	4.30016	3.64715	4.51129	4.00727	4.3492	3.8654	4.51965	3.9253	4.14716	3.57349
Bcr	BCR	1.62878	1.5834	3.24898	2.20124	2.3974	2.15397	2.02123	1.71221	3.86856	2.07823	1.67221	2.24437	2.96263	2.08815	1.62415	2.2287	2.20253	2.75587	1.84648	2.02556	2.20733	2.37213	3.19997	1.64123	2.82471	1.79475	3.56687	1.8016	1.20921	2.00944	2.3669	1.56052	1.23287	1.71963	0.895343	2.33655	2.82174	3.27186	2.55843	1.13855	1.86006	1.81887	2.20404	1.45515	2.39795	1.71343	2.34277	1.19455
Olfr659	OR52N4	0	0	0	0	0.174935	0.563277	0.354466	0.326167	0.23496	1.12943	0	0.88666	0.148588	0.166695	0	0.411857	0.649027	2.38701	0.7685	0.249434	0.547229	0.327879	0.467949	0.769371	0	0	0.210306	0.462718	0.150657	0.177251	0.179109	0	0	0	0.158277	0	0	0.178942	0	0	0.380079	0.175974	0.878263	0.291131	0	0	0.166096	0.666867
Olfr669	OR52N5	0	0	0	0	0	0	0	0	0	0	0	0.0478994	0	0	0	0	0.0946212	0	0	0	0.0519868	0	0	0	0.0431104	0	0	0	0	0	0.0448046	0	0	0	0	0	0	0	0	0	0	0	0	0	0	0	0	0
Olfr666	OR52N2	0	0	0	0	0	0.14327	0	0	0	0	0	0.0276182	0.0212261	0	0	0.257733	0.0277242	0.0358099	0	0	0	0	0	0.0229616	0.0732699	0	0.0306058	0	0	0	0	0	0	0	0	0	0	0	0.0418758	0	0	0.0253462	0.0540415	0	0	0	0	0
Ctps2	CTPS2	0.534979	0.895965	1.63859	1.00512	0.970656	1.47591	1.21395	0.767234	2.0115	1.07953	0.862736	1.1368	1.39098	1.16893	1.09979	2.01771	1.15514	2.01862	0.728626	1.53737	0.836429	1.18194	2.04104	1.55748	2.08001	0.786212	1.64608	1.45779	0.788409	1.00533	1.0965	1.14796	0.599636	0.835252	1.17505	0.943813	1.56256	2.55539	1.86071	0.31351	1.34366	0.988052	1.25645	1.11366	1.58785	1.1148	1.44765	0.525124
Ndc80	NDC80	1.22664	0.098272	2.18522	0.759734	0.415464	3.27549	0.914744	0.0680248	3.45932	0.697479	0.111963	2.03255	1.30457	2.46676	1.34315	1.31756	1.77947	2.40387	0.379916	1.3797	0.68067	0.821648	2.36516	0.231824	1.5512	1.94843	1.7939	0.720493	0.0299126	3.66454	2.94526	0.756471	0.0262897	0.892198	2.1685	1.31674	1.90226	1.41371	2.48409	0.0360325	2.8812	0.205497	1.8502	0.0601276	1.93641	0.0802227	0.484821	0.0937039
Olfr664	OR52N1	0	0	0	0	0	0	0.0701626	0	0	0	0	0.26606	0	0	0	0.0557655	0.139674	0.0919788	0.0880643	0	0	0	0	0	0.184556	0	0	0	0	0	0	0	0	0	0	0	0	0	0	0	0	0	0	0	0	0	0	0
Sult6b1	SULT6B1	0	0	0	0	0	0	0	0	0	0	0	0	0.0277248	0	0.0075974	0	0	0	0	0	0	0	0	0	0	0	0	0	0	0	0	0	0	0	0	0	0	0	0	0	0.0383792	0	0	0	0	0	0	0
Ly6g6c	LY6G6C	0	0	0	0	0.192558	0.454457	0	0.0979204	0.25812	0	0	0.304519	0	0.094672	0	0	0	0	0	0	0	0	0.0985809	0.541152	0	0	0	0	0	0.100826	1.06898	0	0	0	0	0	0	0	0	0	0.115634	0	0	0	0	0	0	0
Hoxa13	HOXA13	0.801292	0	0.0425512	4.25259	2.89003	2.68333	2.29774	0.338264	0	4.35122	2.40438	4.40545	3.22685	1.96464	0.299359	0.156683	3.92282	0.468056	1.79636	0.528441	2.17755	1.13506	0	0.20527	1.91869	2.70292	1.50558	0.298415	0	1.10947	3.77281	0.120795	0.0592722	2.22543	4.12562	0.675958	1.007	3.51817	3.11011	0	2.90229	0.139279	3.67249	0	0.076336	0	2.3321	0
Ly6g6e	LY6G6E	0	0	0	0.100895	0	0	0	0	0	0	0	0	0.11252	0	0	0	0	0	0	0	0	0	0	0	0	0	0	0	0	0	0	0	0	0	0	0	0	0.135848	0	0	0	0	0	0	0	0	0	0
Hoxa11	HOXA11	0.0651278	0	0	1.99164	0	0	0.303935	0.279271	0.200326	0.169926	0.0698179	0.440829	1.00341	0.207554	0.152945	0	0	0.207751	0	0.11031	0.33222	0	0	0	0	2.19813	4.7567	0.213124	0	4.2011	4.15432	0	0	0.275455	0.370562	0.0320821	0.695223	0.152143	0	0	0.172353	0.14955	0.234412	0.129791	0	0	1.81429	0
Hoxa10	HOXA10	0.0551686	0.0360612	0.113286	3.1171	0.0646371	0.094773	3.7545	0.293222	5.47788	3.87436	0.197224	3.44026	2.79832	0.120452	1.14504	0	0.489353	4.60897	0	2.75161	0.603246	0.0323468	0.18418	0.0589829	0.0945874	2.40945	0.115925	0.0632235	0	1.939	4.09502	1.26919	0.0407042	0.365792	3.52964	4.76615	5.7919	0.160074	3.13975	0	2.18108	0.0650217	0.319874	0.083521	1.00076	0	1.04426	0.0876671
	KRTAP19-2	0	0	0	0	0	0	0	0	0	0	0	0	0	0	0	0	0	0	0	0	0	0	0	0	0	0	0	0	0	0	0	0	0	0	0	0	0	0	0	0	0	0	0	0	0	0	0	0
	KRTAP19-3	0	0	0	0	0	0	0	0	0	0	0	0	0	0	0.350812	0	0	0	0	0	0	0	0	0	0	0	0	0	0	0	0.496638	0	0	0	0	0	0	0	0	0	1.26637	0	0	0	0	0	0	0
	PPIAL4C	2.15931	3.53774	5.33779	4.08453	3.75668	5.40635	4.46374	3.57067	5.26841	3.70789	3.36555	3.81731	4.44756	3.08205	4.03513	3.24094	4.53158	5.11446	3.28338	3.82884	4.05511	4.46144	4.02533	4.45579	3.64158	3.67531	4.40592	4.55364	2.57787	4.51379	3.85107	3.18213	3.11031	3.86192	4.55539	4.38868	4.81598	3.9647	5.53178	2.2017	4.48778	3.37478	3.95501	3.82032	4.34449	4.62882	3.41164	2.65702
	KRTAP19-1	0	0	0	0	0	0	0	0	0	0	0	0.793629	0	0	0.298115	0	0	0	0	0	0	0	0	0	0	0	0	0	0	0	0	0	0	0	0	0	0	0	0	0	0.475767	0	0	0	0	0	0	0
	KRTAP19-6	0	0	0	0	0	0	0	0	0	0	0	0	0	0	0	0	0	0	0	0	0	0	0	0	0	0	0	0	0	0	0	0	0	0	0	0	0	0	0	0	0	0	0	0	0	0	0	0
	KRTAP19-7	0	0	0	0	0	0	0	0	0	0	0	0	0	0	0	0	0	0	0	0	0	0	0	0	0	0	0	0	0	0	0	0	0	0	0	0	0	0	0	0	0	0	0	0	0	0	0	0
	KRTAP19-4	0	0	0	0	0	0	0	0	0	0	0	0	0.626976	0	0	0	0	0	0	0	0	0	0	0	0	0	0	0	0	0	0	0	0	0	0	0	0	0	0	0	0	0	0	0	0	0	0	0
	KRTAP19-8	0	0	0	0	0	0	0	0	0	0	0	0	0	0	0	0	0	0	0	0	0	0	0	0	0	0	0	0	0	0	0	0	0	0	0	0	0	0	0	0	0	0	0	0	0	0	0	0
Rad54b	RAD54B	0.107622	0.102741	0.919189	0.350002	0.249496	1.1088	0.19945	0.0913992	1.14361	0.428422	0.108845	0.381314	0.411679	0.329717	0.317996	0.464623	0.249426	0.513294	0.10184	0.218174	0.468189	0.215759	0.606652	0.309715	0.380653	0.241045	0.92079	0.308072	0.1533	1.16332	0.397568	0.468853	0.038138	0.304277	0.50438	0.18972	0.489606	0.300129	0.994988	0.00318542	0.754382	0.0789332	0.248828	0.0538262	0.739461	0.118189	0.404458	0.041699
Galntl5	GALNTL5	0	0	0	0	0	0.00371638	0	0	0	0	0	0	0	0	0	0	0	0	0	0	0	0	0	0	0	0	0	0	0	0	0	0	0	0	0	0	0	0	0.00837313	0	0.00585901	0	0	0	0	0	0	0
Tssk4	TSSK4	0.190483	0.544232	0.601805	1.55187	1.11193	0.635182	0.989552	0.493667	2.0659	0.252222	0.295516	1.06515	0.76384	0.395386	0.0799418	0.511107	0.630718	1.40978	0	0.165352	0.481044	1.79201	1.30987	1.04104	1.04486	0.255303	1.33042	0.491091	0	0.324662	0.82003	0.588304	0	0.111542	0.80406	0.52899	0.960681	1.01423	1.25512	0	0.472866	0.415627	0.855111	0.193921	1.65444	0	0.210384	0.105162
Galntl6	GALNTL6	0	0.00143357	0	0	0	0.000384673	0	0	0	0	0.0169761	0	0	0	0.000178319	0	0	0.000740715	0	0	0	0	0	0	0	0.0010095	0.000947945	0	0.00310003	0.000263243	0.000798429	0	0	0.00752825	0.00163352	0	0	0	0	0	0	0.00026123	0	0.000225124	0.00125997	0	0	0.000236653
Lsm11	LSM11	1.74302	1.19804	2.96967	2.15759	2.40463	3.06642	2.52396	1.20541	3.7163	2.05742	0.919666	2.21919	3.44338	2.82468	1.98185	2.05953	2.08912	3.19115	2.0751	2.80766	2.0481	2.534	2.57006	2.6193	2.10358	1.41718	2.52041	1.8565	1.43302	2.52063	3.10316	2.30405	1.04031	1.66987	2.52112	1.73089	2.75483	3.37856	2.73974	0.965281	3.53093	1.31785	2.03149	1.4709	2.02694	1.58943	2.27586	0.997544
Sf3b1	SF3B1	3.59006	4.58352	5.77383	4.51202	5.13882	6.20895	5.01867	4.46492	6.23946	5.19655	4.73271	6.05125	4.97938	5.54131	3.76613	4.67881	5.41274	6.78	4.36316	5.2744	4.64796	5.20753	5.47447	5.03618	5.48246	4.55712	6.76227	5.25897	4.06539	5.73098	5.61893	5.3801	4.27637	5.2702	4.85535	5.12649	5.56992	6.16154	6.64588	2.52597	5.38627	5.04448	5.24131	4.90752	6.37379	4.411	5.58678	4.28428
Tusc2	TUSC2	5.41826	4.2688	4.87725	5.17802	5.30142	6.34823	4.98026	4.53443	5.07776	5.04424	4.13424	4.80626	5.48887	4.85599	4.93349	4.90113	4.91586	5.42834	4.29037	5.05182	4.88041	4.6854	4.98507	4.94555	4.80443	4.52168	5.15024	4.89447	4.27075	5.76431	5.21445	4.89959	4.27878	5.25331	4.32635	5.48214	5.49322	5.33153	4.90719	4.0417	5.42861	4.32778	4.67627	4.28345	5.34847	4.62111	5.20816	4.12136
Sri	SRI	2.59682	2.45129	1.75306	3.13911	3.74925	4.99669	4.10594	3.13237	6.48075	3.72154	3.02015	1.4377	4.84138	3.01282	3.72037	4.1691	4.50606	5.09946	4.02419	2.0282	2.43666	2.90397	2.9414	3.1086	2.97798	3.13413	5.56664	2.94535	3.0966	5.51021	4.54616	3.85032	2.75956	4.46828	3.92029	3.06316	4.3385	4.7687	4.97797	1.87498	3.22414	3.55262	3.66931	2.97881	4.16093	4.32314	3.582	2.66173
Sun1	SUN1	1.89292	2.52036	4.53068	3.83581	4.31889	4.23894	3.42195	2.24512	4.31803	2.49181	2.677	3.9835	3.23377	3.84894	1.83585	3.04347	3.71058	4.1372	2.1084	3.23372	3.33787	3.31316	3.7768	2.62029	2.50889	2.6319	4.92494	3.48817	2.01798	3.42634	3.71513	3.03223	2.14415	3.91002	3.92434	2.74259	3.59134	4.61821	3.17114	1.07025	3.05922	2.6754	3.4061	3.20058	3.89336	2.87472	2.59798	2.03652
Srl	SRL	0.0801598	0.16424	0.0320314	0.130415	0.176478	0.0528595	0.17242	0.163172	0.208512	0.120355	0.111722	0.121039	0.0252535	0.100024	0.0926185	0.0307068	0.0588235	0.208776	0.148997	0.110873	0.0356656	0.120663	0.164249	0.032718	0.0755964	0.059976	0.199355	0.0408598	0.0998638	0.0542381	0.0428186	0.0464967	0.044683	0.101936	0.032309	0.0922161	0.182612	0.169547	0.0691873	0.0308731	0.0210822	0.0943377	0.143525	0.106266	0.076348	0.129257	0.110287	0.141835
Srm	SRM	7.49271	5.80225	6.52939	6.66559	6.66603	7.7269	7.09926	6.10114	7.22886	6.34954	7.00013	6.09652	6.38457	6.78939	7.25847	8.02594	7.40781	6.57679	6.46094	5.52647	6.08272	5.74506	6.59114	6.61992	7.28447	6.07014	7.7748	6.00037	5.07131	8.85445	7.18625	7.73164	5.48901	6.58301	5.41544	6.49448	6.45754	6.05505	7.30642	5.63245	7.05725	5.87104	6.65742	5.96336	6.8043	6.04935	6.39535	5.41211
Srr	SRR	1.34025	1.81908	1.98069	2.18693	2.64858	1.84674	2.14562	1.74003	2.08054	2.65766	1.79865	1.62901	2.08388	2.55635	1.49221	1.49344	2.03175	2.1626	1.63455	1.72674	2.03663	1.46828	1.89095	1.45637	1.67819	1.64874	2.41463	3.50852	1.38142	2.78258	1.89697	1.1455	1.24595	2.60665	1.76403	0.950738	1.82071	1.04883	1.65986	1.11952	1.26731	1.7216	1.78911	2.09256	1.68744	2.26942	3.14394	1.39284
	LGALS9	4.66722	4.0678	4.17824	2.90716	3.02533	6.5046	4.11867	4.48672	6.33283	4.37406	2.26427	2.8561	2.75799	3.95798	3.68435	4.86068	4.72139	6.76355	3.10516	2.30246	2.36891	4.27321	4.80979	3.37292	5.54916	4.03141	7.16399	2.17415	2.75155	6.70801	3.80183	3.40062	2.6456	2.00952	1.68472	2.08523	3.40607	2.96145	5.70768	1.22548	3.9295	4.35101	4.47885	2.80114	5.68879	2.45074	2.51724	3.65219
Lgals8	LGALS8	2.63352	2.59905	3.42742	3.45608	3.64065	4.71887	3.62348	2.76787	4.31714	3.98765	3.21739	4.04102	4.00409	3.00209	3.47193	3.37009	4.49162	4.36212	3.32401	4.22079	3.13468	4.90939	3.94695	4.8585	4.43236	3.25767	5.30484	4.5137	2.59646	3.5994	4.55356	4.38337	3.34639	2.78558	3.84247	4.63912	4.58113	4.22794	4.43067	1.50825	3.85537	3.58743	3.44075	3.693	3.78583	3.17782	5.02507	2.77645
Lgals3	LGALS3	4.05951	2.97422	4.68611	4.27012	5.27156	5.44438	3.40102	3.95801	5.6304	5.54039	6.21162	2.90984	2.89469	3.06138	3.53522	5.30851	5.44458	4.87796	2.45646	4.03227	2.07677	5.048	5.85965	1.8816	5.92465	4.0857	3.33422	2.18321	2.45056	6.86563	5.73105	4.30617	3.02568	1.95107	4.68468	1.73652	2.48448	3.7011	5.42088	1.06435	3.48127	5.18903	3.12539	1.91888	6.02952	1.58273	3.34686	4.79534
Lgals2	LGALS2	1.75436	1.3116	0.271755	4.06021	0.123577	2.87467	2.01188	2.03451	0.135094	0.783174	0.316245	0.667982	1.20746	0.791413	1.49473	0.224107	1.08621	4.0346	1.13464	0.878045	0.732298	1.49739	0.915304	0.509496	0.828572	2.86847	0.744141	0.315932	0.903359	2.31919	1.09557	0.983305	0.778136	0.209132	0.273934	0.0345433	0.0525543	0.286757	1.54291	0.5285	2.344	0.424331	2.03584	0.440147	1.72934	0.0968917	0.204555	2.00591
Lgals1	LGALS1	9.34802	7.6981	8.80161	6.97834	7.61592	9.20673	7.36195	6.76142	10.6832	6.1597	6.91351	7.56006	6.43771	7.80105	5.76996	7.63762	9.44162	8.52629	5.62169	6.09227	8.26405	8.49957	8.70203	6.64846	7.57832	7.92838	9.47876	7.87527	6.89029	12.3121	7.46523	7.1549	6.19546	6.66133	6.29355	7.48699	7.7505	7.45658	9.91214	6.06354	6.6184	7.80274	7.14267	6.47914	9.1329	6.37969	7.99903	7.72468
Sry	SRY	0	0	0	0	0	0.260591	0	0	0	0	0	0	0	0	0	0	0	0	0	0	0	0	0	0	0	0	0	0	0	0.345881	0	0	0	0	0	0	0	0	0	0	0	0	0	0	0	0	0	0
Lgals7	LGALS7	0.198647	0	0.107481	0	0.333748	1.06539	0	0.11816	0	0.137398	0	0	0	0.220175	0	0.800005	0	0	0	0	0.142048	0	0.515764	0	0.118411	0	0	0	0	0.121641	0	0	0	5.91534	0	0	0	0	0.195427	0	0.935615	0	0	0	0	0	0	0
Lgals4	LGALS4	7.35136	6.33825	10.1511	9.69905	7.53848	6.86059	8.59565	6.50487	6.6569	8.59393	6.87926	7.84938	1.66875	9.17471	5.94647	8.2823	9.00421	6.49896	7.24207	8.07801	10.0942	9.73554	2.33984	0.893597	9.7982	8.17797	6.7766	8.27903	4.22813	0.0563077	8.5029	7.37626	6.30937	8.83573	8.37427	8.54975	6.15088	8.35361	7.4223	5.00101	7.74198	8.22312	8.87955	3.83511	9.12847	0.228302	1.64009	7.2466
Nmu	NMU	0	0	0.00684521	0	0	1.0477	0	0	1.48574	0	0	0	0	0	0.0157718	0	0	0.0109399	0	0	0	0	0.00760427	0	0	0.00597446	0	0	0	0	0.0312248	0	0	0	0	0	0	0	0.16976	0	0.0267421	0	0	0	0	0	0	0
Rnf114	RNF114	3.71703	4.8501	5.82913	6.03625	5.40287	7.319	5.2327	4.90601	5.74032	5.4584	4.62503	5.41126	5.46741	5.85301	4.74696	4.60233	5.24674	6.00086	4.39468	4.80155	4.81445	5.02574	5.42827	5.08297	5.10883	4.34961	6.04686	4.93042	4.70587	5.73399	5.39084	5.57565	4.95841	5.14113	5.53686	5.28844	5.32274	5.83219	5.32461	3.97336	5.13996	4.73939	4.81868	4.89321	5.60399	4.42386	4.937	4.57487
Akirin2	AKIRIN2	3.19338	2.83486	3.47722	3.34006	3.70956	4.46218	3.86621	3.38696	3.56353	3.76665	3.04561	4.63719	4.60681	4.72474	4.14493	2.53385	4.30192	4.26707	3.70361	4.66649	3.16845	3.99688	4.12673	3.95293	3.75174	2.7297	4.56368	2.78214	3.21521	3.95864	3.43216	3.35754	3.85867	4.89894	3.3982	4.80427	4.83911	3.6189	3.16767	3.06982	5.35987	4.05215	3.36204	4.13541	4.42862	3.11282	4.57101	3.13302
Akirin1	AKIRIN1	3.40927	4.72133	4.7348	5.4234	5.12678	6.02056	5.04602	4.7133	6.3139	5.45242	4.76651	5.78634	4.42366	4.48079	2.63481	5.33203	4.91	5.55225	4.44509	2.98189	4.01206	4.5841	5.06267	4.05952	5.36938	4.57386	6.54281	4.37518	4.09677	5.43003	5.12989	4.53285	5.4275	5.5234	4.50075	5.07984	4.06886	4.96	5.78831	3.30512	4.41931	5.48164	4.71217	5.01976	5.88982	4.39975	5.16512	4.89909
Eif2ak1	EIF2AK1	4.69412	5.16179	6.63479	5.77209	6.28952	7.20462	5.09834	5.07265	6.38773	5.43389	5.06427	5.56918	6.19443	5.77191	5.2656	6.38191	5.83233	5.97147	4.80285	5.96585	5.28703	5.535	5.81333	5.56742	5.21874	4.99993	6.85816	5.64228	4.98421	5.24789	5.52083	5.4879	5.12461	6.55956	5.92405	5.70698	6.46792	6.17055	6.32668	4.82988	5.99421	5.18213	5.32543	5.59271	6.14492	5.70075	5.9121	4.89998
Ercc6l	ERCC6L	0.252969	0.0504072	1.45345	0.404906	0.149806	2.02211	0.264982	0.0712882	1.92917	0.307073	0.0743914	0.880136	0.556973	1.26339	0.441579	1.41462	0.489732	1.05911	0.0251172	0.29412	0.234579	0.305325	0.711635	0.0980771	0.680661	0.770646	1.00781	0.218614	0.00790674	2.63734	1.25451	0.410632	0.0456638	0.73756	0.837737	0.581128	1.11641	0.903392	1.00835	0.0377835	0.950811	0.0905379	0.849586	0.0552958	1.10854	0.0531068	0.278808	0.0251741
Eif2ak3	EIF2AK3	0.384956	1.15799	1.84281	1.25099	2.04167	1.61652	1.10956	0.677271	1.97872	1.32788	1.02476	1.9481	1.29619	1.27649	0.438418	1.46378	1.25517	2.17932	0.831302	0.830717	0.524586	1.23266	1.40272	1.30864	1.39403	1.04433	2.69273	1.06107	0.625124	1.24389	1.31188	1.57174	1.25457	1.43572	1.56791	1.05155	1.48155	1.87989	2.44514	0.564411	1.22136	1.43275	1.10362	1.45389	1.65983	0.901922	1.27302	0.613238
Eif2ak2	EIF2AK2	0.757631	1.49743	1.65578	1.2122	1.12426	2.81685	1.15131	1.35198	2.16093	2.03784	1.36369	1.91565	1.30171	2.01781	0.783913	1.63976	1.44022	3.33155	2.22168	1.32164	0.863151	1.60884	2.08139	1.11864	1.59091	1.41072	2.61508	1.09679	0.712039	2.07866	1.5734	1.47144	0.871306	2.13531	1.38802	1.32657	2.00211	1.77954	2.3835	0.322231	1.43455	1.03816	1.59573	1.21978	1.91892	0.85922	1.29096	1.29833
Tdg	TDG	1.17982	1.99257	3.25499	3.16346	2.23103	3.76091	2.47261	1.51591	3.19595	2.21624	2.55439	3.07817	3.49871	2.52379	1.9562	2.56726	3.14824	3.7768	1.87089	2.66092	1.87001	2.73562	3.25647	1.90477	2.62214	2.27422	4.1958	2.23454	1.47401	2.90709	3.24059	2.6246	2.39051	3.28139	2.87983	2.22916	1.81877	3.69221	3.98423	1.24182	2.71955	2.7601	2.55755	2.37464	3.91967	1.63059	2.51666	1.84375
Eif2ak4	EIF2AK4	1.61902	2.30475	2.84286	2.51822	3.19293	3.27506	2.08413	2.13516	2.71256	2.37852	1.8674	3.16426	1.96151	2.64129	1.34188	2.18625	2.66811	2.86893	1.92999	2.72196	2.04725	2.15595	2.58441	1.94317	2.36771	2.28398	3.90174	2.44981	2.39006	2.97012	2.34909	1.98967	1.70137	2.20486	1.98282	2.55763	3.17873	3.66947	2.57637	1.52529	1.75606	3.27603	2.64842	3.45857	2.57468	2.80145	3.58256	1.85893
Sms	SMS	2.39681	2.37466	3.9043	3.09145	2.63864	4.3643	2.95665	2.65431	4.22612	2.5079	1.98167	2.91701	3.58676	2.62687	2.98083	4.65498	3.26708	3.77923	2.68373	3.09001	2.63591	2.95666	3.90933	3.0705	3.27082	2.86261	4.07441	2.71686	2.32968	5.73833	3.34967	3.2476	2.6244	2.11861	3.25649	2.83856	3.36383	3.52904	4.05732	1.99058	3.1549	3.23421	2.68267	2.59956	3.48114	2.56289	3.15349	2.39366
Nmb	NMB	3.83387	1.74342	2.96939	4.37116	2.60593	4.89603	3.20299	2.18527	4.39032	3.17153	2.83163	2.01404	5.39871	3.12283	3.54905	3.19255	3.33373	4.49794	2.47734	3.8373	3.8599	3.16475	3.70697	4.05338	3.70063	3.44234	4.2325	2.6089	1.03195	6.57464	1.57583	2.34386	1.55124	3.18801	0.15813	3.76216	3.89648	5.06449	5.22067	1.21884	3.50966	2.25058	2.46879	1.74233	4.07416	0.755197	2.03858	1.58315
Ereg	EREG	0.0228255	0	0.0357169	0	0.0916731	2.61629	0.521358	0.372999	0.0184321	0.0308086	2.29651	0.945367	0.0557915	0	0.0184545	0.0566217	1.30832	1.82943	0	0.0196603	0	0.0133211	1.04157	0	0.0778442	0	0.0163658	0.0131592	0	0.0669802	0.230164	0	0.0660201	0.0130434	0	0	0	0	0.0445215	0.0276056	0.0157201	1.18467	0	0.0232623	6.62292	0	0.0127407	0.0721228
Avpi1	AVPI1	5.18688	5.25721	3.86181	4.44779	5.11917	3.70459	3.52537	5.26126	3.27617	5.80697	5.31923	5.64774	5.41976	4.56266	4.5269	3.08857	3.50169	3.8128	4.82255	5.97233	4.37526	4.48605	3.67657	2.8961	3.68774	4.96848	4.3048	3.64892	5.76056	3.96366	4.3312	3.50029	3.68993	4.34975	4.83486	4.88774	4.65582	5.03105	2.96006	5.22108	4.39896	4.72094	4.39031	5.22814	4.10973	5.18585	5.56167	4.13557
Myo16	MYO16	0.028562	0.0675556	0.0230657	0.0595045	0.05376	0.0741993	0.0964377	0.107269	0.0248363	0.0783286	0.0269094	0.0779939	0.00306935	0.0663584	0.026975	0.032166	0.0120184	0.0345625	0.0469066	0.0204723	0.00744651	0.0296364	0.00309733	0.0439819	0.0325459	0.00364755	0.119388	0.133847	0.110144	0.00158617	0.0138394	0.0152963	0.0767592	0.131331	0.025112	0.0237264	0.0645332	0.0026695	0.00782828	0.0569286	0.0319611	0.06165	0.013501	0.109298	0.0100951	0.126942	0.231224	0.0907605
Trnt1	TRNT1	1.10842	1.9674	2.56676	2.10347	3.21514	3.95043	2.34323	1.63239	2.75022	2.03871	2.03219	1.98224	3.35535	1.93917	1.34638	2.82007	2.40563	3.23142	2.51822	2.61569	1.46233	3.11004	2.67685	2.47803	1.74895	1.98398	3.66748	1.90178	1.27012	3.23683	2.5041	2.7008	1.86491	2.33753	2.87554	2.0339	1.78975	2.68518	3.70216	0.958036	2.21183	1.82043	2.11748	2.27123	2.88599	2.12893	2.41829	1.35976
Asap1	ASAP1	0.193124	0.303449	1.09914	0.63947	0.668876	2.68943	0.769637	0.261814	2.35904	0.585885	0.441666	0.714096	0.882701	0.406349	0.606245	0.839583	0.576983	1.51992	0.7849	0.275094	0.368605	0.776927	1.15209	1.13581	0.886275	0.342681	2.16754	0.84476	0.204073	2.02212	0.368259	0.949525	0.408655	0.63857	0.478987	0.63612	1.01858	0.767336	1.85234	0.0576401	0.977347	0.617682	0.518208	0.518663	2.19387	0.163674	0.480393	0.246645
Asap2	ASAP2	0.243127	0.421314	0.248986	0.737068	0.56388	1.51429	0.475529	0.314962	2.52632	0.643635	0.189287	0.483245	0.986017	0.411116	0.346166	0.755167	0.846082	0.9825	0.883697	0.219636	0.124593	0.353176	0.543222	1.19888	0.225113	0.135709	2.07941	0.830705	0.257739	1.27969	1.1727	1.25562	0.395433	0.723302	0.990703	0.657462	1.42989	1.11475	3.00181	0.0835292	0.889753	0.329157	0.769705	0.474699	1.62072	0.591135	1.1916	0.21939
Asap3	ASAP3	2.22018	1.29222	2.47973	3.69006	2.73048	3.14707	2.47534	1.51478	1.53991	1.539	1.56175	3.01643	2.82359	2.61437	1.61442	2.23211	3.74584	1.44005	2.14645	0.609976	2.37003	2.38142	2.36075	1.76392	2.90988	0.646537	3.27645	2.22783	1.45429	2.44431	2.53489	2.70736	1.05011	2.57461	2.60741	1.57618	1.3001	0.829441	0.353185	0.989328	1.93053	1.59226	2.74068	1.38781	2.17714	2.3932	2.70431	0.714563
Ocrl	OCRL	1.37629	1.50402	4.16483	2.74029	4.16159	3.35107	2.66862	1.73136	3.68188	4.08643	2.93722	2.95024	2.86722	2.85858	2.30044	4.14534	2.24078	3.35527	1.69793	2.68505	2.21067	2.26946	3.30102	3.55917	2.23748	2.23442	3.76327	2.52601	1.64542	2.85162	3.6321	2.70331	1.48447	2.4417	2.97832	2.48673	3.00206	4.14255	3.65689	0.611403	2.60817	1.89679	2.21488	2.22184	3.20138	2.23012	2.93749	1.43841
Vsig10l	VSIG10L	1.74875	1.42373	5.56014	1.42075	2.37092	1.92517	3.03758	1.42385	1.41159	3.04957	1.31414	2.90733	2.05044	0.842334	2.7293	3.48689	2.27454	2.21148	0.701456	0.915121	5.71789	4.97434	3.52607	2.85832	5.36581	1.99503	2.75816	0.811248	1.14482	3.43527	1.23121	4.30834	0.935171	1.8512	2.0275	0.98963	2.04863	0.770061	2.4034	0.280991	2.24228	1.69877	0.785229	0.859259	5.28982	1.23706	0.396048	1.34509
Plaur	PLAUR	1.31799	1.23846	1.61952	0.613697	1.54499	4.97418	2.8666	2.60244	2.89343	1.29784	0.836041	3.63084	1.57865	1.27411	0.702734	1.59684	2.98131	2.5839	0.648705	0.650313	1.04085	2.45102	3.60599	1.05622	2.09548	0.689145	2.15292	0.437041	0.905206	7.57194	1.65631	1.05833	2.53675	0.713693	1.0693	1.4446	1.02293	1.45549	2.24831	0.246702	1.50057	4.54476	1.66729	1.33457	4.89086	0.211777	0.692845	3.1023
Krt28	KRT28	0	0	0	0	0	1.25905	0	0	0	0	0	1.12978	0	0	0	0	0	0	0	0	0	0	0	0	0	0	0	0	0	0	0	0	0	0	0	0	0	0	0.192724	0	0	0	0	0	0	0	0	0
Tbx2	TBX2	3.67942	2.87273	3.40193	2.94186	4.25135	3.51611	4.52039	3.11543	6.56781	3.42864	3.29877	2.88403	5.45493	2.83107	4.33278	3.43539	3.74514	4.43718	2.39642	3.16596	2.92217	3.07713	4.83678	3.52224	3.7584	1.71762	5.58626	3.71794	2.22947	5.1451	4.86152	3.52903	2.42344	3.01496	3.17325	3.76817	3.97129	4.07867	3.41757	2.20941	2.81129	2.63329	3.22017	1.75364	4.33074	2.241	3.02417	2.38185
Lrrc26	LRRC26	0.661571	0.249617	0	0.925381	0	0.172072	0	0	3.00667	1.66249	2.14921	0	0.193914	0.217142	0.160183	0	0	0.982392	0	0.808025	0	3.13474	0.225727	0	0	2.62925	0.272755	0	0	0	2.11454	0.530772	0	0	1.15706	0	0.773304	0.433314	4.55964	0	0.262863	0	0.245153	0	0	0.221568	0.978719	0
Lrrc24	LRRC24	1.2102	0.511064	0	0.56849	1.63159	2.36715	1.8013	1.03908	1.5764	0	0.875252	1.11037	0.20045	4.02795	1.45567	0.0937158	0.625205	1.49293	0.455138	2.57472	3.12915	0.92683	1.5866	0.786718	1.62812	2.7432	1.22236	2.48007	0.884438	0	2.07251	0.14925	0.629087	1.55528	1.4541	1.09327	1.21255	2.34519	0.623488	0.792252	3.54349	1.12314	0.713936	1.02662	2.14433	1.22068	1.34418	0.847655
C77080	KIAA1522	3.97976	2.44557	5.18784	4.83816	4.09262	5.5249	4.5777	3.22551	6.75609	5.19254	3.27642	4.83252	4.42335	4.12963	4.12446	5.58076	4.49444	4.77564	3.33594	4.54285	4.58165	3.88893	5.21445	4.29045	6.02441	4.26746	6.51724	3.61416	2.32551	4.60458	4.75903	4.56333	2.41572	4.0561	2.82645	3.84653	4.44367	5.20889	6.76837	1.72761	4.15574	3.88586	3.97172	2.22345	6.19226	2.88946	4.10093	2.63861
Mpdu1	MPDU1	6.41237	6.61202	6.72575	6.25205	6.17224	6.3509	6.04265	6.52753	5.48513	6.6722	6.22162	6.19473	7.05554	6.2629	6.89522	5.25936	5.92958	6.34761	6.09576	6.61487	5.98764	6.63002	7.13766	6.81635	5.86313	6.30301	6.27528	6.13779	6.56434	7.466	5.71112	5.5121	6.18034	5.90201	6.30388	6.13378	6.07343	5.79954	6.73128	6.44218	5.59739	6.60073	6.96401	6.47106	6.54125	6.69534	7.36589	6.47823
Lox	LOX	1.0708	0.771215	1.5449	0.914296	1.90588	4.48967	2.27236	1.09066	2.96737	1.21566	0.866532	1.87969	4.06543	1.67636	1.11646	5.2546	2.76498	4.11802	1.94694	1.03048	2.18165	2.15475	3.1454	2.147	1.83989	0.0638248	4.25314	3.80777	0.416927	5.91	2.132	2.46268	1.08797	1.82191	1.12202	1.01813	3.52822	3.8059	1.44654	0.16332	1.10802	2.19649	2.32207	0.941249	3.41216	0.579175	2.41871	0.496492
Lpgat1	LPGAT1	3.72494	3.18711	4.79198	4.52525	4.98208	4.37926	3.99764	2.74226	5.52804	5.31635	4.69616	5.22382	4.57396	4.15467	3.00903	5.25886	5.35065	5.33097	3.22788	5.425	3.80592	5.12072	5.23718	4.48592	4.94641	4.02105	5.97864	4.51471	2.66531	2.87317	5.40059	4.90348	3.93094	4.76867	3.69464	4.31098	4.05432	7.12743	5.05888	2.2504	4.38389	3.67926	4.98288	3.54915	4.89032	2.75323	4.77509	3.09577
Sema6d	SEMA6D	0.0309529	0.0953783	0.0314763	0.113273	0.0881136	0.177376	0.118282	0.0573696	0.0617359	0.0350718	0.0230361	0.0444156	0.00454386	0.0295042	0.00370974	0.0328858	0.0265674	0.10418	0.0212395	0.0220006	0.00771992	0.0333353	0.0411987	0.00883938	0.0337302	0.0150674	0.389437	0.0319017	0.113616	0.00602086	0.288993	0.0686822	0.0550093	0.0438731	0.0393425	0.0212835	0.0528637	0.0813304	0.161521	0.0116591	0.00756704	0.0881392	0.0427264	0.0320039	0.0574833	0.0275664	0.064558	0.036991
Gcnt4	GCNT4	0.230082	0.526212	1.54264	0.6263	0.845346	0.5318	0.902545	0.310266	3.83639	0.874356	0.341811	0.980003	0.34117	1.02511	0.0318673	0.611428	0.0755181	1.96767	0.340461	0.222334	0.570274	1.26787	1.12158	0.559628	0.642532	0.0537308	1.35267	0.881701	0.321775	0.157588	0.232715	1.15477	0.438742	0.792984	0.952922	0.0791208	0.908276	1.66242	2.56571	0.0120379	0.192254	0.697526	0.784322	0.33438	1.05578	0.231006	1.58507	0.415213
Gcnt7	GCNT7	0	0	0	0.0138602	0	0	0.00997718	0.00908992	0	0	0	0.0202004	0.0155165	0.0261846	0	0	0	0	0	0	0	0	0	0.00841776	0	0	0.0444456	0	0.0157411	0	0.00947238	0	0	0.00895413	0	0.00383504	0	0	0.0154156	0	0	0	0	0.015987	0.0149229	0	0.00874605	0
Prkx	PRKX	0.54398	0.494899	0.295524	0.376338	0.531317	0.778433	1.08804	0.437661	2.81497	0.634477	0.112828	0.32049	0.169053	0.455402	0.205274	2.72727	0.514082	2.70955	0.403858	0.646987	0.0910912	1.00972	1.70115	0.184478	0.538988	0.418919	2.05872	0.234019	0.352151	1.8441	0.620524	1.14803	0.29871	0.224854	0.106274	0.130247	0.234265	1.76155	2.5966	0.164774	0.635602	0.811897	0.787291	0.296495	0.975437	0.198338	0.275826	0.415687
Gcnt3	GCNT3	0.200824	0.0307632	1.00617	0.0416799	0.0140042	2.20353	0.649755	0.402101	0.00962023	1.16057	0.588218	0.69669	0.612898	0.0460542	0.402217	2.03242	0.242036	0.23137	0.407077	0.118582	0.267319	0.505802	0.74534	0.512392	1.78345	0.300326	2.79303	0.0406943	0.041446	0.0352399	0.560721	1.73727	0.0686453	0.442695	0.386245	0.0370153	0.00727867	0.0840038	1.36378	0.0428644	0.692116	0.425983	0.0450301	0.012151	3.78429	0	0.0132547	0.84817
Gcnt2	GCNT2	0.697484	1.17527	1.53512	1.06987	0.37498	1.79016	0.688495	1.0843	0.27004	1.40472	0.52372	1.47828	0.487232	0.730411	0.431875	0.918475	1.02327	1.62859	0.794952	0.0955648	0.644979	1.15144	0.531916	0.366735	1.0365	1.25803	2.43056	1.49974	0.711619	0.329803	0.849716	1.01208	0.747635	1.55574	0.913378	0.651398	0.436116	3.14298	0.734182	0.655583	1.22109	1.16879	1.01985	1.14679	1.26891	0.0597543	0.536396	0.691228
D430019H16Rik	C14orf132	0.441933	0.624437	1.30439	0.974419	3.01244	1.34299	0.728008	0.725626	2.65215	0.827347	0.438581	0.197494	0.5662	0.733013	0.0434931	1.10591	0.792391	0.927256	0.039323	1.00589	0.0747091	1.25291	1.38145	0.0211364	0.804818	0.828025	1.60022	0.0615238	0.52185	4.21246	1.4412	0.313087	0.222785	0.0500931	0.996089	0.0699228	0.155016	2.88102	2.92418	0.164902	0.0203527	0.472221	0.51616	0.325317	1.36006	0.32393	0.215388	0.301768
	ZNF165	1.87213	0.904764	1.01486	2.90347	1.75379	2.47302	1.0885	1.04799	3.22163	2.77994	1.51492	4.15378	0.956237	2.63529	2.15799	2.48494	1.74462	2.35473	0.797483	4.358	1.70679	2.3859	5.03695	0.922904	2.97762	1.97919	3.51652	1.75159	0.547841	0.826317	2.212	2.7255	1.10233	3.24187	2.76538	0.894256	0.665922	3.286	4.86964	0.794996	2.96017	2.34744	1.5612	1.46732	3.55697	0.931572	1.46342	1.11488
Lpcat4	LPCAT4	2.53926	2.10802	3.83437	2.33814	2.73494	5.37308	3.09321	2.61075	5.58705	2.12487	1.32787	3.04069	2.81163	2.24215	2.09244	2.4656	2.87703	4.98649	2.51656	1.65791	1.67239	2.68832	3.66327	1.64043	3.49364	3.45518	5.12392	1.6068	2.03908	6.30935	3.45398	2.78935	1.31283	2.27946	0.982385	1.7152	3.32212	3.26719	6.216	1.08286	2.64486	3.07181	2.72198	2.05613	5.10806	1.02029	2.10443	1.95344
Lpcat2	LPCAT2	0.183749	0.693697	0.332564	0.887831	0.699894	2.416	1.78974	0.605685	1.44841	0.539135	0.209479	0.399594	1.86826	0.750788	1.25485	0.372609	0.873689	1.18732	0.437179	0.143193	0.1926	1.12586	0.803781	2.86735	1.37509	0.183072	2.35028	2.49819	0.322761	2.07166	0.818022	2.30324	0.46205	0.463086	0.894461	0.301558	2.73214	0.952103	0.682928	0.304617	0.337191	0.760644	0.561418	0.506195	1.36888	0.194022	1.53309	0.461389
Lpcat3	LPCAT3	4.07173	4.1355	5.7751	5.07277	4.3609	4.7301	4.33704	4.05511	4.64095	5.29617	3.48564	3.58751	5.45715	5.79212	4.46295	5.79059	4.43921	4.13488	4.57326	4.93887	5.27268	4.08849	4.37061	2.76714	4.71452	3.81956	4.96894	4.55009	4.48611	3.94464	6.03955	2.81866	4.66024	5.28657	5.07687	4.97485	4.56	5.71557	3.732	4.08206	5.39877	4.41105	4.08456	4.36748	3.90626	3.85137	4.76907	4.19976
Lpcat1	LPCAT1	2.18245	1.30698	2.62456	1.85923	2.20148	5.57432	2.66686	1.59709	4.05075	2.24178	1.03435	2.29485	3.33712	2.21168	1.80982	4.68126	2.78085	3.99196	1.40129	1.56465	1.71693	1.96013	3.03797	2.83991	3.56409	3.16712	4.96294	1.58037	1.17778	3.2288	2.0634	2.94537	1.2259	2.9928	1.76795	2.16244	2.79051	1.50446	4.87982	0.548855	2.46415	2.55875	2.14544	1.57881	4.68889	0.884944	1.2607	1.16939
Spns1	SPNS1	6.22344	4.81257	6.9154	6.13369	4.91337	7.03555	5.5975	4.93396	6.279	5.45621	5.46193	5.91924	6.18736	6.48617	5.61835	6.57023	6.07318	5.65728	5.13254	4.84192	5.07186	6.10144	6.81021	6.16787	6.31956	4.90623	7.42364	5.53987	4.49108	6.31111	6.46486	5.29372	3.89337	6.64694	5.98938	6.17736	6.38493	5.52443	6.58553	4.00712	6.66986	5.12704	5.85686	4.57772	6.33184	4.72831	5.63393	4.5097
Krt20	KRT20	0	0	1.43714	0.0990597	0.0988991	0.852858	3.78913	0	0	0.601663	0	0.788052	0.308953	0	0.25692	0	3.09252	0	0.0902197	0.187127	0.480159	0	0	1.58657	0.45743	0	1.98755	0.0329797	0	0	4.93246	0.0292855	0	0.126538	0.0303668	0.0140676	0.198066	0	0	0	0.472033	0.1622	0	0	9.84187	0	0	0
Mid1ip1	MID1IP1	5.597	4.39523	10.1461	7.03443	7.03409	7.75063	7.92211	5.88413	7.01607	7.39755	7.57207	8.0116	8.30337	7.26076	7.24332	8.84994	7.89879	7.59569	4.71578	7.2884	7.58984	6.83287	8.74019	8.21525	8.30407	8.30305	7.89257	6.8714	5.2526	7.07356	9.30668	5.37324	6.26772	5.62033	6.69921	8.05963	7.58825	7.82421	7.49932	5.34278	7.67326	7.50779	7.88977	5.68131	7.90014	5.19387	7.88305	6.0624
Tas2r131	TAS2R42	0	0	0	0.233793	0	0	0	0	0	0	0	0	0	0	0.215116	0	0	0.415793	0	0	0	0	0	0	0	0	0.361736	0	0	0	0	0	0	0	0	0	0	0	0	0	0.348988	0.305175	0	0.266645	0	0.295495	0	0
Piga	PIGA	1.60661	1.8402	3.58618	2.76356	2.78244	3.36081	2.2035	2.27454	3.89467	2.75672	1.98615	4.02166	2.4857	3.76111	1.47197	4.21751	3.01763	3.24008	1.85009	2.46603	1.64622	2.67762	2.5968	3.14085	2.72117	2.97476	3.68087	2.17177	1.75248	3.29972	3.93391	2.37659	1.75194	2.11379	2.72987	2.06996	3.07676	3.49859	3.35848	1.04405	2.62553	2.70699	2.73799	1.9616	3.42775	1.26342	1.95838	1.7407
Pigb	PIGB	0.988768	1.50085	2.02952	1.58801	1.91384	2.683	1.47336	1.28906	2.11524	1.98416	1.31164	2.06374	1.14789	2.5518	1.01829	1.8513	1.83418	3.07838	1.33527	2.04674	1.43011	2.16143	2.34388	1.40137	1.90023	1.69868	2.83175	2.06673	1.55202	2.40834	1.78378	1.95694	1.10529	1.39458	1.50687	1.55462	2.04401	2.82254	2.72276	0.931065	1.75361	1.44736	1.36678	1.40625	2.35613	1.73999	2.02362	1.44342
Pigc	PIGC	1.83686	1.20782	2.90866	2.19418	1.82689	3.55607	1.9408	1.52996	3.8163	2.59624	2.27408	2.39627	2.72188	2.79013	2.13917	1.78757	2.00281	3.65056	1.32834	3.53945	1.66816	2.53307	3.02585	3.25931	2.22855	2.37308	3.72112	2.69581	1.33827	2.96082	2.34722	2.30232	1.05706	1.6216	2.73822	2.05207	2.49763	3.91088	3.44765	0.796994	2.47328	1.94251	2.13088	1.42627	2.63985	1.38743	2.93374	1.24657
Pigf	PIGF	1.95254	1.14263	2.03513	2.22134	1.56715	2.78965	1.64764	1.4906	2.55539	2.26052	1.44919	2.04089	1.8617	2.17189	1.97455	1.74203	2.03432	2.71464	1.449	2.15083	1.4059	2.05619	2.21204	2.16905	2.32754	1.54203	2.81306	1.98634	1.71504	2.52237	2.59304	1.89904	1.15791	2.56415	2.10754	2.14784	2.23453	2.90359	1.83437	0.943635	2.53602	1.67284	1.78624	1.52446	2.28189	1.84235	2.22776	1.01163
Calcrl	CALCRL	0.59525	0.786866	1.16638	2.25849	2.13699	1.6183	2.35602	0.693486	2.61737	1.98779	1.02583	1.41737	0.249482	1.09822	0.157782	0.629038	1.8304	2.05947	0.618819	0.452044	0.650629	1.74768	2.00459	0.613327	1.70896	0.740405	2.52406	2.1147	0.664756	1.28246	0.472632	1.90772	0.949755	1.38093	1.37803	1.29199	2.36913	2.28241	0.893637	0.132707	0.44039	1.00242	1.10596	1.34291	1.5574	0.800929	1.58934	0.762873
Pigh	PIGH	2.92525	2.54549	3.38264	2.83323	3.08028	3.26825	3.07308	3.10944	3.24408	3.68931	3.14323	2.6779	4.13032	3.93809	3.04726	2.50513	3.38453	3.7966	2.37283	3.8559	3.43106	3.29271	3.30141	2.97987	3.331	2.92017	3.39965	3.29445	3.09075	3.97337	3.0483	2.51945	2.43726	3.0708	3.97315	2.47369	2.61525	3.51465	2.34526	1.77554	3.51932	2.6198	2.61393	2.9944	3.4849	2.52824	3.2229	2.63525
	TBC1D3	1.72124	2.04978	3.89419	3.04826	1.99231	4.4932	2.81715	2.61185	4.2695	2.2725	2.32328	3.25916	3.8567	2.384	3.59845	3.31948	2.60342	4.1098	2.07477	3.14992	2.85254	2.55022	3.52564	3.9584	2.90403	2.96479	5.37756	3.86225	2.11369	3.77538	3.37266	3.29702	1.27505	2.52977	2.971	3.46539	4.54743	3.59191	5.48368	0.416609	3.36441	2.59102	1.69449	2.11787	4.82718	1.45133	2.5733	1.81395
Pigk	PIGK	0.610351	1.5164	1.53858	1.46188	1.82539	2.31898	1.63114	1.0317	2.7043	1.69434	0.919009	2.35633	1.04388	1.95661	0.492155	1.33742	1.84086	2.23487	1.10426	1.06347	1.48455	1.61885	1.15479	1.14068	1.78441	0.760407	2.83564	1.89893	1.18815	2.15887	2.40558	1.63292	1.32066	1.81733	1.26589	1.32622	1.97654	1.59326	2.00821	0.844269	1.40681	1.3874	1.45142	1.38512	2.01287	1.6884	2.07661	1.04741
Pigl	PIGL	0.0689298	0.134953	0.519713	1.5491	0.287166	0.369899	0.168992	0.177559	0.148275	0.217557	0.273437	0.11739	0.862882	0.28526	0.533065	0.208937	0.255478	0.336439	0.310235	0.239336	0.427602	0.280609	0.667011	0.214337	0.138115	0.335825	0.360773	0.0985597	0.160748	0.425823	0.352043	0.387154	0.0806334	0.377859	0.202581	0.0576321	0.296761	0.269542	0.2769	0.0668573	0.258169	0.145144	0.167199	0.250421	0.390888	0.260469	0.169187	0.138005
Pigm	PIGM	4.46242	3.86935	4.98945	4.66522	4.68588	5.89383	4.22155	4.05723	5.96086	5.06792	4.52148	5.62228	5.28769	5.6656	4.1553	4.45745	4.1895	5.73342	3.95365	5.39389	3.67916	5.69064	5.42762	5.40304	5.3699	4.18895	6.41327	4.52769	3.64537	3.98974	5.04597	5.47034	4.37498	6.04174	5.10724	4.33727	4.64716	6.20709	5.16999	3.38236	4.98052	4.1964	4.47368	4.29405	5.19223	3.98206	5.32834	3.43674
Pign	PIGN	0.307668	0.424988	0.610591	0.341578	0.700918	0.945015	0.598942	0.333675	1.81956	0.683097	0.547695	0.970521	0.576635	1.06733	0.332608	0.322797	0.616017	1.41668	0.431962	0.780818	0.221183	0.592679	0.585679	0.617299	0.625252	0.116712	2.25991	0.740436	0.493073	0.57793	0.461119	0.859678	0.347719	0.620075	0.454779	0.652368	1.36135	1.722	1.13801	0.247166	0.726925	0.565	0.761122	0.643589	1.18609	0.438425	1.01583	0.304976
Pigo	PIGO	4.58475	5.11417	6.11961	6.06546	6.1228	5.81619	5.43338	4.82592	6.64763	5.81765	5.2834	6.35891	5.81138	6.21294	4.88323	4.84051	5.20714	6.06287	5.23305	4.6731	4.29798	4.95247	5.58812	5.88515	5.35337	4.26638	5.69988	5.87457	5.09181	5.36551	5.59203	4.6958	4.29875	6.25989	6.46901	6.10172	6.19119	6.43781	5.20715	3.36945	5.1232	5.16399	6.16129	5.31592	6.64107	5.48828	6.16258	4.14083
Pigp	PIGP	3.2745	3.63908	3.13955	3.83446	4.08435	4.06736	2.78698	3.88402	3.63307	3.53419	2.59692	4.26477	3.89031	4.39461	3.82936	3.49177	4.38866	4.37074	4.05385	4.04396	3.37906	3.81817	3.65413	4.03197	4.07417	2.36934	4.56803	4.54814	3.86346	3.16583	3.45307	3.52783	3.52583	3.34435	4.23306	4.34142	4.6165	4.73313	3.00387	3.60317	3.8876	3.5316	3.9355	4.06982	3.23143	4.20753	4.33931	3.11052
Pigs	PIGS	2.97998	2.46996	3.58371	3.58222	3.21577	6.28537	3.50551	2.97382	6.47046	3.59331	2.66569	3.66932	3.14989	3.72799	2.21395	3.27392	3.18182	5.1425	2.4311	2.52774	2.20517	3.07391	4.04216	3.18911	3.5156	2.83239	5.47344	3.30295	2.65621	6.01531	4.41129	2.66075	2.35821	3.88382	3.83263	3.42645	3.69348	5.05752	4.8156	1.26271	3.441	3.45136	3.14151	2.34021	4.36334	2.19586	2.99464	2.19587
Ilkap	ILKAP	2.99103	1.96577	3.48721	2.03707	2.38347	3.54524	2.62427	2.42882	3.61959	2.70714	2.48527	2.65847	2.8205	2.68436	3.02977	2.03486	2.55777	3.60455	2.15749	3.22383	2.25901	2.28254	2.68896	2.75692	2.43842	2.66748	2.95605	2.37178	2.20727	3.51783	2.27736	2.20149	2.10779	2.37039	2.17579	2.82955	2.69206	3.11135	4.09147	1.48566	3.00484	2.39805	2.46455	2.3718	2.9055	2.28182	2.84626	2.05261
Pigu	PIGU	1.52813	0.767166	2.53788	1.60708	1.07871	2.35151	1.64196	0.70183	2.22377	1.49511	0.797585	1.56978	2.43379	1.49187	2.23316	1.19302	2.23119	1.85823	0.502801	1.00528	1.53648	1.13055	1.98659	1.66526	1.64687	1.07413	2.70293	1.35782	0.721539	2.55376	1.63309	1.29272	0.53778	1.27984	1.53372	1.14029	1.28614	2.01771	2.0895	0.516483	2.19776	0.877586	1.63051	0.604428	2.08228	0.882599	1.83096	0.781734
Pigv	PIGV	3.44315	4.29899	4.21024	4.3659	4.17445	4.32705	3.48367	4.75713	4.13739	4.3831	3.49168	4.59779	3.67577	5.21537	2.91325	2.52013	3.78556	4.11726	4.06794	3.35553	3.12404	3.39601	3.51978	3.11131	3.65055	2.6981	4.77118	4.34786	5.06538	2.89032	4.15822	2.67165	4.25825	5.15829	2.91668	4.31889	4.33546	3.65085	4.37785	3.82841	3.80747	4.15936	4.50936	4.63069	4.23589	4.64364	5.40314	3.94275
Pigw	PIGW	2.92904	3.71123	4.13394	4.59109	4.43424	5.42633	4.27	3.30872	5.32302	3.50711	3.2346	4.07804	4.3455	4.04512	2.5483	4.02256	3.40356	4.72667	3.79834	3.32019	3.34383	3.80352	4.63359	3.85469	3.76139	3.68039	5.78302	5.41339	3.11179	5.65676	4.05595	3.16758	3.8046	4.34595	4.4153	4.82664	5.4288	4.50797	5.07736	2.85246	4.7235	3.58706	3.76968	4.5812	4.32517	3.65811	4.77804	3.05703
Pigx	PIGX	1.02752	0.985837	1.42802	1.30848	1.32131	1.75683	0.869385	0.83941	2.62744	1.50447	0.82603	1.32254	0.981811	1.52095	0.615514	1.42592	1.31418	1.60262	0.580637	1.34366	1.10725	1.10517	1.18754	1.24962	1.04792	1.40346	2.22228	1.16975	0.966356	1.60737	1.65305	1.25662	0.858077	0.947813	1.15178	1.19546	1.52539	1.71257	2.78012	0.631999	1.13124	0.781908	1.16378	0.800425	1.49539	1.016	1.33259	0.662309
Pigyl	PIGY	7.36778	7.3919	7.32607	7.58346	8.02444	8.47027	7.05338	7.40209	8.5991	8.04698	7.26004	6.83235	7.44254	7.29585	7.08744	6.39397	8.24963	8.33187	7.68757	7.00554	7.3145	7.04642	7.19795	7.11043	6.95321	7.24605	7.9589	8.26776	7.31006	8.09906	7.83907	6.76304	7.41647	7.06767	7.26132	7.89997	8.63123	7.8219	7.31401	6.57155	8.09276	7.38277	7.45523	7.65941	7.81575	7.44345	8.48331	7.22735
	PIGZ	0.644929	0.853949	1.04243	1.83279	1.05765	0.954949	0.549009	0.427703	3.49406	1.33042	0.911616	1.12891	1.5773	1.28945	0.416429	1.1034	0.707798	2.13948	0.564176	1.84065	1.03273	1.50195	1.97618	0.995655	0.365365	1.10577	2.00464	0.45578	0.501764	0.662659	1.62666	1.37671	0.369708	1.34963	0.795817	1.1927	2.16548	1.22507	3.63077	0.44524	0.827428	0.882185	0.753785	0.482466	1.63836	1.08155	1.69221	0.547839
Krt25	KRT25	0	0	0	0	0	0	0	0	0	0	0	0	0	0	0.142633	0	0	0	0	0	0	0	0	0	0	0	0	0	0	0	0	0	0	0	0	0	0	0	0.265882	0	0	0	0	0	0	0	0	0
Tmem80	TMEM80	3.52719	2.72689	3.78317	3.65399	4.02949	4.85045	3.49887	3.14037	5.21903	4.02961	3.09977	3.21856	2.79423	4.06198	2.31981	3.83338	3.45864	4.7877	2.92971	3.6901	3.35805	3.22161	3.84084	3.21137	3.3172	3.67785	4.60492	3.17696	3.04346	3.08135	4.53951	3.58444	2.3082	2.90619	2.84749	3.74889	4.45964	4.03927	4.95805	1.83226	3.37449	3.17681	3.54751	2.59479	3.5246	3.37842	3.67825	2.46173
Ndfip2	NDFIP2	1.29064	2.56271	2.36366	2.34808	2.64338	3.08541	2.35317	2.39971	2.48765	2.41786	1.94889	2.60457	2.18475	2.05296	1.29006	2.74266	2.4484	2.44767	2.23026	2.30717	1.46102	2.4171	2.169	2.20323	2.50869	1.23271	4.18389	2.50092	2.4968	1.77717	2.58918	2.30109	2.69239	3.2971	3.11888	3.63456	3.69583	2.95241	1.83837	1.6389	2.45193	2.56877	1.70103	2.63665	3.4472	2.26304	3.22481	2.43347
Elac1	ELAC1	1.83634	1.51488	1.29271	1.54932	1.94284	2.11152	1.27765	1.85882	3.08757	1.90899	2.23089	1.76491	1.75091	2.64201	1.24253	1.13855	1.53042	2.91385	1.72627	2.3782	0.995298	1.89669	1.44635	1.57623	2.12861	1.33854	2.92362	1.88209	1.80172	1.62486	0.345303	1.40516	2.02188	1.61634	1.80053	1.86028	2.21628	3.03091	2.06303	1.1746	1.64729	1.87732	2.10695	2.33985	1.98919	1.72391	2.55243	1.64334
Ankle1	ANKLE1	0.0877591	0.534046	0.728739	0.529154	0.491025	1.17393	0.745728	0.195404	0.933832	0.172918	0	0.3597	0.571737	0.470153	0.541707	0.0880985	0.405821	1.53269	0.138254	0.21645	0.80515	0.149829	0.907922	0.588393	0.593379	0.939252	0.924071	0.282421	0.323947	1.38261	0.902456	0.519735	0.0649405	0.440602	0.376658	0.511334	0.796867	0.24951	1.71381	0.155712	1.32658	0.415533	0.399974	0.173589	1.48009	0.0997379	0.431702	0.264966
Olfr569	OR52R1	0	0	0	0	0.302582	0	0	0	0	0	0	0	0	0	0	0	0	0	0	0	0	0	0	0	0	0	0	0	0	0	0	0	0	0	0	0	0	0	0	0	0	0	0	0	0	0	0	0
	OR10A7	0	0	0	0	0	0	0	0	0	0	0	0	0	0	0	0	0	0	0	0	0	0	0	0	0	0	0	0	0	0	0	0	0	0	0	0	0	0	0	0	0	0	0	0	0	0	0	0
Alppl2	ALPP	0	0	0	0	0	0.350988	0	0	0	0.0856428	0	0	0	0	0	1.76726	1.15614	0	0	0	0	0	0	0	0	0	0	0	0	0.0756657	0.521626	0.0649434	0	0.388187	0	0	0	0	0	0	0	0	0	0	0.228828	0	0	0
Rhpn1	RHPN1	1.79799	1.33861	1.06514	1.15311	1.10653	3.42657	1.28248	1.00499	4.27767	2.11664	2.87207	1.0755	2.08779	1.09555	2.29891	1.26536	1.53893	3.0099	1.00217	1.69465	2.66226	1.1271	1.45543	1.04511	0.688133	3.36254	4.20107	1.3103	0.345702	1.22958	2.87602	2.66101	0.324354	1.12921	1.45274	0.608234	1.45896	1.43216	5.61293	0.531811	1.74089	0.798928	1.07657	0.60887	3.84486	0.241178	2.75063	0.75137
Inppl1	INPPL1	4.38102	4.55378	6.23447	5.88473	6.18183	6.60243	5.76884	4.61559	6.36444	4.99361	4.71282	5.94755	5.86633	5.80333	4.12486	5.4093	5.68044	5.89142	4.55745	4.71732	6.41353	5.21508	6.48501	5.26201	6.02665	5.12623	6.46686	5.27357	3.92212	6.18893	6.34087	5.19682	3.47114	5.23418	5.11555	5.86266	6.25021	3.0821	6.51556	2.95621	4.68993	4.70223	5.83999	4.50758	6.59756	4.56137	5.60049	3.6901
Olr1	OLR1	0.493682	0.145329	0.137189	0	0.173635	3.68977	1.71348	0.661683	0.546619	0.22119	0.285779	2.14442	1.00639	0.241584	0.374594	0.79698	2.76067	0.322987	0.0311275	0	0.131371	1.34188	3.27956	0.232324	1.76376	0.0700422	2.02686	0.966064	0.0952466	0.95633	0.156707	0.0198609	0.0839373	0.472267	0	0.422997	3.96716	0.698113	0.617865	0	3.32035	3.70408	0.187224	0.169636	2.8654	0.0222226	0.277158	0.688931
Rhpn2	RHPN2	1.02106	2.11187	2.92555	2.57101	2.56486	1.85417	2.17971	1.5343	3.31346	2.4669	2.03169	3.558	2.59021	2.31624	1.29224	2.50467	3.15326	2.05414	1.99266	1.92728	1.80148	3.04066	3.71977	1.53055	2.54975	2.11588	3.32784	2.18003	1.87245	0.300278	2.11532	1.80119	2.22632	2.77353	2.56664	1.99044	2.44987	2.66915	3.17164	1.28221	2.14579	2.27916	2.68983	2.40585	3.63582	0.765069	2.33252	1.80757
Srrm1	SRRM1	2.49948	3.2627	3.51099	4.03139	3.69827	4.3853	3.46666	3.05657	4.18045	3.81863	3.32254	4.01565	3.20024	4.0064	2.0535	3.25787	4.20739	4.61531	3.10951	2.58173	2.99574	3.1828	3.56825	3.07413	3.82701	2.96936	4.61595	3.87325	2.84486	4.39954	4.40833	3.52806	3.40777	3.17885	3.40291	3.04816	3.50452	4.00352	3.78808	2.06027	3.21722	3.39688	3.38014	3.44322	4.54447	3.09854	3.65068	3.16382
Itgad	ITGAD	0.372995	0.708174	0.229486	0.0357025	0.0749916	0.193211	0.100359	0.858855	0.0518652	0.253396	0.0517976	0.0518515	0.0240844	0.296485	0.179943	0	0.0823993	1.40911	0.263232	0.0416484	0.0890059	0.547982	1.2475	0.0346342	0.0466694	0.0514668	0.276319	0.126032	0.227518	0.139406	0.51683	0.508074	0.312191	0.00929396	0.00862815	0.0129776	0.0682089	0.0579663	2.03164	0	0.218739	0.467295	0.590579	0.120022	0.662554	0.0549918	0.171502	0.26379
Mgst2	MGST2	3.89911	4.03225	3.95432	3.64834	3.80072	3.18239	2.98127	4.18691	3.26102	4.2273	3.40466	3.85305	3.92687	4.25805	3.61221	2.50085	3.59552	3.10981	4.2922	4.22936	4.23424	3.03996	3.35689	3.41171	3.14356	4.37543	3.02581	4.33512	4.00534	2.35121	3.9536	2.97342	3.78426	3.06541	3.39443	4.76664	5.23529	3.80689	2.38755	3.78599	3.88073	3.88896	3.79896	4.49873	3.70943	3.85878	4.49132	4.0669
Srrm2	SRRM2	5.6838	5.92871	7.67464	6.49049	7.16628	7.90805	6.83918	6.73056	8.16633	7.31455	6.94953	7.86136	6.7447	7.51277	5.63958	7.45164	6.63094	8.04921	6.41345	5.46424	7.52716	7.25273	7.06478	6.84311	7.67419	6.75159	8.2608	6.69359	6.03908	6.82882	7.6364	7.21382	5.98653	7.27893	6.47172	7.05834	7.54355	7.55351	8.62557	4.88208	7.23519	6.52197	7.14693	6.61793	8.43839	6.37168	7.43754	6.0344
	RAET1L	0	0	0	0	0	0.0953195	0	0	0	0.0501785	0	0.047847	0	0	0	0.0373821	0.0480294	0	0	0	0	0	0	0	0	0	0.104093	0	0	0	0	0	0	0	0	0	0	0	0	0	0	0	0	0	0.0700221	0	0	0
Srrm4	SRRM4	0.00448081	0	0	0.00132077	0.00175721	0.00779642	0	0	0.00721964	0	0	0	0.00590633	0	0	0.00150122	0	0.00750755	0	0	0	0	0.00174089	0.0079855	0.00864231	0	0	0	0	0	0.00719375	0.00760283	0	0	0	0.000728321	0.00364272	0	0.00293715	0	0	0	0	0.001524	0.00284288	0	0	0.001602
Itgae	ITGAE	0.693783	0.300485	0.564106	0.670327	0.52821	1.4761	0.605753	0.427036	1.2284	0.643535	0.641841	0.397178	1.45178	0.403814	1.5981	0.427528	0.768841	2.24971	0.236118	1.12334	0.561212	0.546323	1.25089	1.27911	0.303747	0.678467	1.48622	1.01577	0.537743	2.0154	0.966317	0.377581	0.346364	0.230647	0.572667	0.618714	0.635944	1.16593	1.37271	0.303859	0.923183	0.505071	0.881117	0.433153	0.985743	0.520299	0.993972	0.360915
Pdk1	PDK1	0.417358	1.22319	1.8291	1.33631	2.07478	2.27262	1.5653	1.22616	1.39756	2.18179	1.63258	1.91094	3.65445	1.02667	1.78732	2.21347	1.85065	2.71264	3.40031	1.54903	1.25172	1.65466	1.22177	1.98284	2.30247	1.22454	3.10353	2.78251	0.857215	2.08455	2.12642	2.16008	1.42773	1.81473	1.56915	0.725747	1.35272	1.83876	2.14449	0.645916	2.25552	1.21145	1.7946	1.37555	2.5551	1.69455	1.19191	0.960492
Pdk3	PDK3	0.388668	0.466206	1.02131	0.381074	0.234534	1.20295	0.50365	0.467862	1.70248	0.662582	0.227415	0.689267	0.6688	0.697422	0.201335	1.03324	0.520738	1.07551	0.108235	0.15083	0.275647	0.401794	0.731975	0.0568524	0.972594	0.94932	1.35325	0.0714338	0.350306	1.48575	1.23066	0.426929	0.317804	0.205946	0.757875	0.0291624	0.0793355	0.402491	0.273018	0.181139	0.344909	0.522289	0.664514	0.279596	0.876592	0.246729	0.452581	0.328352
Pdk2	PDK2	4.97119	5.38251	5.44407	5.63049	5.75684	4.61537	5.29629	5.35668	5.57889	4.92818	4.5496	5.25625	5.33158	6.09238	4.41885	4.19862	4.69148	5.18429	4.10309	5.12896	3.93846	4.80566	4.54684	5.1493	5.72278	4.54982	5.9238	5.89476	5.64163	3.9761	5.02726	4.71638	4.87392	5.38598	5.7313	6.24701	6.56931	6.0471	4.91657	4.97993	5.74761	5.48021	4.84461	5.76125	4.59137	6.22885	5.93865	5.12158
Ebp	EBP	8.96507	8.10738	9.8284	9.45102	8.24077	6.81107	7.61285	8.21894	6.87967	7.45638	7.75956	8.27204	9.64553	8.57286	8.73064	8.45671	8.02143	7.38319	7.04021	8.0818	8.56128	8.27032	8.08257	7.41792	8.08813	7.89742	6.39029	9.58971	8.23884	6.76253	8.5829	5.70783	8.34175	9.54959	8.77638	8.88656	8.40752	8.09517	5.93431	8.12675	8.33429	7.62063	8.66915	7.69763	7.0601	8.58469	8.41003	8.65362
Pdk4	PDK4	4.66042	8.96021	5.33158	8.8672	8.42708	3.71432	4.76718	7.15723	4.81103	4.07646	4.30513	5.28089	2.63011	7.31759	3.79551	5.19355	5.88171	4.07114	7.70962	6.47197	4.9987	5.34196	5.23723	4.85872	5.97062	3.52648	7.11631	11.4839	7.97937	2.2657	4.84675	5.27617	4.20874	8.65717	9.12349	6.69569	8.91099	5.78931	3.97953	6.67949	4.94662	6.85326	6.46457	8.53181	4.70509	8.81753	8.22026	7.38349
Sun3	SUN3	0	0	0	0	0	0.118913	0	0	0	0	0	0.0329984	0	0.0143795	0.00521363	0.00648096	0	0	0	0	0	0	0.729401	0	0	0.00590315	0.0897244	0	0	0.347793	0	0	0	0.0146631	0.0068232	0	0	0	0	0	0	0	0.00821478	0	0	0	0	0
Lnpep	LNPEP	0.104103	0.380617	0.45704	0.457823	0.900396	0.875178	0.393476	0.220409	0.996438	0.372268	0.260496	0.616789	0.419246	0.497424	0.0711989	0.306696	0.325366	1.71219	0.302726	0.192464	0.295565	0.637203	0.499998	0.309922	0.511992	0.153402	0.95917	0.379145	0.144603	0.494293	0.682286	0.625592	0.179632	0.602666	0.817973	0.291274	1.08895	1.20342	1.02566	0.0381463	0.226096	0.330251	0.590689	0.299917	0.628476	0.32824	0.77078	0.150147
Myo5c	MYO5C	0.621382	0.481672	1.42911	2.59329	0.83087	2.38547	1.10373	0.364838	1.83899	1.34211	0.528318	1.88573	0.933373	2.84744	0.545531	0.814732	1.3789	2.40644	0.926269	1.37369	0.831669	0.995714	1.81838	0.792554	1.26193	1.13229	3.59045	0.569954	0.311191	0.0841103	1.62572	0.92908	0.758363	1.55991	1.25838	1.34707	1.31348	2.87924	1.69368	0.383028	0.80584	0.928337	1.62635	0.746938	2.16266	0.550297	1.50945	0.345588
Alppl2	ALPI	0.0575003	0	0.227026	0	0.252374	0.145642	2.08819	0.248615	0	0.0773019	3.25657	0.794321	0	0.347645	2.12037	11.0389	9.85897	0	0	0	0.0799744	0.191434	0	0.0614722	0.922422	2.70103	0	0	0.0577005	0	0.25823	0.582313	0	0.910691	0.118971	0	0	0.197719	0	0	0.355404	0	0.0728279	0	2.55407	0	0	0.606751
Zfp292	ZNF292	0.242491	0.883588	1.636	1.293	1.30158	1.84501	1.18653	0.666183	1.71301	0.947063	0.882291	1.7969	1.14272	1.26493	0.507737	1.64549	1.49274	2.61434	0.646757	1.1817	1.01558	1.44716	2.59079	0.770138	1.19905	0.879598	3.06555	0.737572	0.77794	1.22093	1.92503	1.59851	0.573966	1.66801	1.50222	1.02458	1.59755	1.85394	2.7406	0.235597	1.27487	1.37742	1.01537	1.00662	3.01167	0.753205	1.35633	0.499425
Sec61a1	SEC61A1	7.15098	6.98495	8.77357	8.33001	8.71141	8.40047	7.26729	6.51733	8.36452	7.63777	7.89896	7.73115	7.20091	7.93123	6.84167	8.23574	8.18051	7.77792	6.44776	6.55017	7.09578	7.65567	7.44424	7.61069	7.74696	7.808	9.59717	6.7471	5.72536	7.87372	8.24397	7.4288	6.42062	7.40865	8.25324	7.21853	7.53909	8.18786	9.00575	6.41351	7.06569	6.78577	8.3389	6.94746	8.20491	7.17479	7.39003	5.8348
Sec61a2	SEC61A2	0.718431	1.12051	1.74193	1.50492	1.46006	1.60307	1.24357	0.676428	2.09513	1.21996	0.715475	1.41308	2.51814	2.24483	1.0026	1.9681	1.67678	2.06443	1.20678	1.26252	0.971337	1.06589	1.6069	0.887486	1.26904	0.713415	2.94625	0.960208	1.69087	1.26091	1.50361	0.998391	0.920306	1.73118	2.56655	1.04437	1.57635	2.21832	1.29948	0.864485	1.37554	0.824956	1.224	0.88323	1.46993	1.77942	1.47897	0.869729
Alpl	ALPL	3.18621	2.94709	1.61639	1.99422	2.39868	0.318475	3.27873	4.22555	2.27757	2.56758	4.81574	3.39495	0.130142	2.10288	0.616184	3.42782	4.90588	3.82316	3.05137	1.39671	4.05735	1.99932	0.695327	1.21756	3.28183	1.47535	1.60451	1.95502	3.27312	5.09251	4.61627	1.38824	4.03488	3.27531	2.55949	0.949203	1.28257	0.271298	1.04346	4.02301	0.95926	3.6586	2.51082	3.95437	2.20662	1.62249	2.25693	3.34956
Ptgs2	PTGS2	0.388625	1.36696	0.622828	0.196118	2.14267	2.96401	1.25513	2.07633	1.41249	1.29319	0.734592	3.7936	0.688431	0.127081	0.0702758	1.03942	0.8907	2.78881	0.260977	0.399644	0.490054	1.31413	0.720699	0.338872	1.4179	0.0793431	1.37439	0.438609	2.25853	1.6941	1.116	0.846555	2.7021	0.532111	0.0310971	0.271452	0.323341	1.52918	1.87706	0.535489	0.452214	4.67507	0.70483	1.93173	4.51833	0.304755	0.297795	1.92782
Pecr	PECR	3.03909	4.21079	3.98685	3.83581	3.48368	2.31823	2.2085	3.3753	2.74747	3.22528	2.53172	3.85448	2.43519	3.95301	1.10362	2.92122	3.97325	3.36202	3.09352	4.40054	3.22291	4.201	3.45191	3.85135	4.00188	3.43337	2.8165	3.75811	4.10158	0.956636	3.19366	4.0737	3.41271	3.72628	2.36463	4.75738	4.91638	4.19385	1.66259	3.49787	3.07148	3.80845	4.86814	4.11654	2.56335	4.32204	4.56655	4.33176
Ddhd2	DDHD2	0.943683	1.8036	2.35543	1.6399	1.95225	2.22428	1.67496	1.37592	2.65402	1.32949	1.19196	1.45218	1.65629	1.7589	1.13437	1.94597	1.61922	3.15086	1.90061	1.50587	0.845335	1.72091	2.00924	2.07387	1.34869	0.885834	2.90285	1.58812	1.2514	2.73454	1.52782	2.53157	1.41911	2.50264	1.51075	1.46756	2.89078	3.23562	2.90319	0.534481	1.77164	1.94241	1.55715	1.96495	2.37151	1.92889	1.70413	1.24249
Tbc1d5	TBC1D5	0.174382	0.269744	0.376691	0.466569	0.533294	0.686388	0.342326	0.190249	0.553776	0.447254	0.141381	0.587503	0.423488	0.50394	0.146849	0.346537	0.383541	0.643915	0.252763	0.246856	0.238432	0.387109	0.43417	0.338878	0.540183	0.125501	0.908091	0.397242	0.22271	0.425545	0.496507	0.365245	0.18322	0.467189	0.415312	0.340751	0.563516	0.71632	0.631011	0.100642	0.390339	0.297362	0.422333	0.315909	0.493555	0.297528	0.576617	0.161245
Mgst3	MGST3	4.64453	4.16668	5.25433	4.96376	4.19795	4.24199	4.28033	4.20096	6.53182	4.47945	3.81048	4.00389	4.53476	5.04625	3.84294	3.59881	4.2347	4.25798	3.66941	4.79154	3.93669	5.55077	4.30511	5.47477	4.13951	4.40228	5.66717	5.36995	4.23441	4.8492	3.78596	5.35457	3.98429	5.28822	4.92897	4.26791	4.71092	5.60702	6.48276	4.10317	4.83707	4.43139	3.84351	4.77456	4.49596	4.3075	5.47756	4.21308
Zyg11a	ZYG11A	0.0205461	0.291056	0.428333	1.41622	0.030089	1.06774	0.131734	0.0586149	0.0572496	0.226368	0.272525	0.473577	0.11785	0.477654	0.00417058	0.42828	0.730648	0.171574	0.298649	0.0438353	0.157846	0.0704679	0.104551	0	0.195913	0.186139	0.469732	0.309187	0.220995	0.344025	1.69916	0.154829	0.059519	0.739703	0.304525	0.966826	0.704365	0	0.0101318	0.148749	0.494622	0.111808	0.821494	0.255457	0.0672919	0.129773	0.173302	0.303792
Ogfrl1	OGFRL1	0.968932	1.43409	1.39847	1.04189	0.8977	3.91114	1.61043	1.08255	2.92802	1.34193	0.43223	1.49078	1.56913	1.37781	0.868234	2.05466	2.20881	2.63381	0.944153	0.727486	0.273205	1.59036	1.63218	1.49619	1.701	1.05615	3.6808	0.695587	0.725036	2.91615	1.24965	1.40506	1.02657	0.826086	1.61046	0.755423	1.47447	2.34002	2.92841	0.370467	1.31121	1.72622	1.57378	1.0891	2.02112	0.738369	1.06046	1.02562
Puf60	PUF60	7.07028	5.97617	8.24024	7.36022	6.3582	8.08997	7.09774	6.181	7.73718	7.43922	7.54595	6.60299	7.37778	7.24365	7.89813	6.64532	6.56435	6.99037	7.20347	6.91524	8.34368	7.53439	8.28886	7.60932	7.48498	6.20863	7.24149	8.41845	5.74264	7.65629	6.97948	7.35772	5.5788	7.44593	6.86921	7.17987	7.52484	7.03212	6.76277	5.35506	7.81291	6.40128	6.60042	6.33228	8.06182	6.07943	7.03503	5.92176
Sv2b	SV2B	0.0629323	0.145561	0.00140367	0.0199812	0.115007	0.0538396	0.0632479	0.0427512	0.0341745	0.0233905	0.0200068	0.0256992	0.142499	0.558869	0.156708	0.230786	0.0578274	0.58953	0.0276692	0.0959001	0.0260648	0.0323723	0.0640971	0.0672729	0.0185173	0	0.44101	0.0137946	0.0133869	0.0378399	0.0016142	0.0417305	0.0540678	1.37134	0.118261	0.00864542	0.00489258	0.70865	0.0209175	0.0209539	0.173296	0.0421749	0.0152797	0.0162998	0.067242	0.00152867	0.00743415	0.0424474
Zfand1	ZFAND1	1.678	2.18216	3.52992	2.59295	2.94608	4.07657	2.61279	2.69458	3.3177	3.05925	3.03481	3.04201	3.0459	2.98638	2.84398	2.57879	2.70146	3.60026	2.95937	1.94556	3.67726	3.1379	3.49854	3.52348	2.47866	1.99742	3.51084	4.45986	2.63622	2.6974	2.76211	3.02277	2.44071	3.41086	2.43604	3.3912	4.33055	3.28133	3.3974	1.37638	3.67949	2.58822	2.48179	2.81068	4.11623	2.55713	3.0568	2.026
Myo5b	MYO5B	0.670749	0.848151	1.07808	1.14472	2.13307	1.22543	0.894787	0.601472	0.442215	1.33163	0.686611	0.756876	1.63791	2.01073	0.599679	1.04528	1.24886	1.20823	1.19404	1.35046	0.331873	1.22586	1.11894	0.992578	1.45497	0.607987	1.72664	1.17924	0.641077	0.126426	0.75564	0.698027	0.575108	0.929382	1.00131	1.38734	1.97647	2.07723	0.510117	0.386042	1.42335	1.21563	1.64798	1.02471	1.84221	1.20863	1.72843	0.559651
Tmem82	TMEM82	4.3811	6.46754	3.17884	6.93463	3.69391	0.123881	1.00159	6.74307	1.95544	2.54388	3.57384	3.99674	4.04844	7.29968	1.64774	4.87071	2.15913	0.98442	1.72747	5.64598	3.89303	5.99827	3.40485	0.330209	4.89123	1.64799	1.92572	2.27081	6.60995	0.0578395	2.37225	4.96606	5.1298	4.67522	4.92873	1.61588	4.1484	2.62434	1.56363	7.02442	2.26891	5.33976	5.79457	6.1116	4.7783	4.04187	2.13675	6.45417
Olfr738	OR11G2	0	0	0	0	0	0	0	0	0	0	0	0	0	0	0	0	0	0	0	0	0	0	0	0	0	0	0	0	0	0	0	0	0	0	0	0	0	0	0	0	0	0	0	0	0	0	0	0
Ppid	PPID	3.58331	4.63383	4.9968	4.04568	4.91906	5.83249	3.83415	4.10153	5.99434	4.67308	4.19763	4.54987	4.45612	5.33336	3.52207	4.22332	4.72327	4.93216	4.79018	4.17885	3.42548	4.20883	4.31407	4.23088	4.68292	3.85511	4.72477	4.64529	4.27593	4.77183	4.63298	3.98181	4.26909	4.84154	4.45369	4.56302	4.92162	4.65658	5.73842	3.49296	4.50761	4.15515	4.60075	4.83047	5.17701	4.61187	5.43766	3.95814
Plvap	PLVAP	4.73533	2.45777	5.32647	5.8192	5.9307	5.39934	5.56469	2.78847	6.98693	5.65035	5.12307	4.29505	3.21446	5.55261	3.95531	4.37756	5.49656	5.41838	5.43196	4.90831	3.96276	4.74371	5.58118	4.53805	4.98166	4.18228	5.83793	6.26401	2.12527	5.63557	3.4974	5.39375	1.72939	4.73873	4.57505	6.09251	6.91154	6.06876	5.152	1.63856	3.72737	3.51127	5.356	2.18088	5.23166	3.84105	5.59955	2.01904
Slc39a13	SLC39A13	4.9309	3.94072	5.45464	5.57848	5.91344	6.021	5.1936	4.70722	7.34355	4.48949	4.17035	5.01074	5.3162	5.22619	4.36678	5.44018	5.3167	5.77951	3.98997	5.14187	5.04835	5.10961	5.68267	5.06379	5.45396	4.9926	5.89818	4.62086	3.68926	7.40771	5.82244	4.7567	3.11143	5.29464	4.43199	5.0343	5.45759	5.47932	6.99126	3.3681	4.54477	4.78406	4.62948	3.96967	5.22486	3.80786	5.33196	3.73062
Slc39a10	SLC39A10	0.314093	0.182074	1.46193	0.479911	0.456376	1.4241	0.734154	0.219307	1.82585	0.442719	0.476245	0.413328	1.12036	0.343772	0.371922	0.477807	0.72467	1.42983	0.184258	0.0950273	0.963138	1.45118	0.425315	1.21996	1.2034	0.51593	1.92955	0.271786	0.142671	1.5148	1.00103	0.672851	0.195646	0.551179	0.348345	0.170944	0.332963	1.25887	1.66051	0.0617177	0.289562	0.380122	0.490188	0.208386	1.75035	0.274824	0.422745	0.177513
Slc39a11	SLC39A11	0.703952	0.998522	1.2105	1.10008	0.930684	1.2002	0.826563	0.731666	1.24099	1.22691	0.845974	1.10572	0.765514	0.877398	0.418322	1.00271	0.785709	1.23965	0.894756	0.968009	1.08714	1.39857	1.22088	1.01319	1.26167	0.800387	1.52949	1.01959	0.828806	0.746275	0.79506	1.07454	0.888851	1.34852	1.0218	2.02446	1.79706	1.31379	0.761676	0.72041	0.685579	0.879387	1.17789	0.872547	1.4221	0.717033	1.06608	0.900828
Slc39a14	SLC39A14	3.58958	6.72119	6.52551	5.6942	5.99718	5.05976	5.1016	5.91337	5.37356	5.53514	5.14403	5.4664	5.41139	6.13096	3.8778	7.11613	5.73071	4.21297	6.44705	4.19223	4.89595	5.57683	5.0264	5.29157	4.81988	4.55444	6.11218	5.22954	6.04886	4.67519	5.30787	6.05266	7.14193	7.74374	5.46057	4.84622	6.83078	6.7307	4.50248	5.5318	5.03146	6.01683	5.76203	6.41487	5.28631	4.99288	5.7394	5.93618
Scn2b	SCN2B	0.0577126	0.0252677	0	0.0342554	0.0228872	0	0	0.0665288	0.0313102	0	0	0.0497658	0.112016	0.0217543	0	0.0195739	0.0499584	0	0	0	0	0.109876	0.708131	0.0208622	0.0447891	0	0.10819	0	0.0388673	0	0	0	0	0	0	0.017774	0	0.0465179	0.111312	0.04679	0	0.17471	0	0	0.526038	0.0441214	0.125385	0.0208792
Cep120	CEP120	1.1284	1.34863	1.66903	1.61014	2.28832	2.08712	1.34103	1.0746	2.37317	1.51669	0.713139	1.96217	1.65535	1.8949	0.717956	0.962308	2.13862	2.9903	1.19441	1.28703	1.07244	1.95583	1.3305	1.69379	1.18929	0.809195	1.78378	1.19467	1.34525	1.57731	1.71863	1.30288	1.03795	1.35353	2.05216	1.2434	1.80543	2.32029	2.00448	0.693407	1.52744	1.48049	1.78857	1.62374	1.85432	1.12368	1.39835	0.997703
Mtmr10	MTMR10	2.45162	2.90247	3.11021	3.60134	3.73248	3.67127	2.70803	2.87508	2.93996	3.24829	2.72096	3.49951	2.44758	3.3807	1.68495	2.47527	2.99797	3.60091	2.50988	3.08674	2.73539	3.28528	2.99076	2.72629	3.72059	2.61645	4.2438	3.81204	3.09093	2.80479	3.20656	3.58542	2.55728	3.87701	3.08558	3.3548	4.26681	3.91064	3.34537	2.18025	2.36471	2.90869	3.22243	3.34116	3.12859	3.36655	3.38275	2.45867
Eif1ax	EIF1AX	4.12576	4.64877	5.5791	5.82747	5.1502	5.63429	4.81853	4.65449	5.89614	4.5581	3.97759	5.13523	5.30736	5.57137	5.02264	5.94631	5.77317	6.62337	4.0698	5.43979	4.34074	4.71377	5.30673	5.48069	5.30287	4.68485	5.64383	5.34876	4.97237	5.3295	5.82144	5.70861	4.66243	4.68865	5.77457	5.34142	5.8345	6.14191	5.8257	4.52562	5.25181	4.73324	5.55513	4.83525	5.15952	5.4336	5.56413	4.27393
	EIF1AY	0	3.53146	3.91589	0	1.48937	4.15589	0	3.38614	4.55219	4.07192	3.18664	3.7066	4.44779	4.32035	0	3.85523	0	0	3.29605	0.0266389	3.34843	1.15192	2.99074	3.48279	0.0179945	0	1.68527	3.49418	0	2.8704	1.23722	0	3.39348	3.7597	0	3.862	4.12941	3.93733	0.0601428	0	1.82561	3.5127	0	3.44067	4.07938	0	4.20313	2.86811
Ntrk2	NTRK2	0.0394798	0.0534578	0.00266054	0.00504093	0.123053	0.023054	0.0967135	0.0512417	2.03093	0.044876	0.0169548	0.0843599	0.00251143	0.0021274	0.00153798	0.00127523	0.0548883	0.0868379	0	0.0163059	0.000890401	0.0458301	0.103475	0.00407535	0.0320396	0.0316052	0.648738	0.0231788	0.0427168	0.0105641	0.253543	0.0173782	0.0567059	0.0115325	0.0033541	0.00155066	0.00618236	0.10972	0.0647043	0.0274476	0.00174494	0.181249	0.0594438	0.0224901	0.0810728	0.0194462	0.0189566	0.0482039
Ntrk3	NTRK3	0.00614202	0.00531951	0.00143254	0	0.0112114	0.00178567	0.0249649	0.00710037	0.0240644	0.000925582	0.00586297	0.0972203	0.000676311	0.00152697	0.00110385	0.00205877	0.00353819	0.0306403	0.00109632	0.00821451	0.0028735	0.0142506	0.0126864	0.00219492	0.00237587	0.00249938	0.0068344	0.00627433	0.0075302	0.520613	0.000824022	0.00556586	0.0169707	0.00311262	0	0.00148799	0.00831267	0.0163786	0.00268582	0.0123758	0.000939458	0.00967458	0.00261079	0.00487181	0.00130042	0.00311894	0	0.0124053
Arhgap23	ARHGAP23	0.848373	0.779642	0.865408	1.28304	1.63139	3.56055	1.52675	0.607506	2.05964	1.17022	0.667402	1.10079	0.228896	0.943695	0.228184	1.28269	1.25227	1.68122	0.546266	0.392931	0.482075	1.55009	1.63871	1.08331	1.12946	0.747056	3.07429	0.724936	0.459755	2.86436	0.469799	0.840858	1.01083	0.621789	0.578814	0.96158	1.51123	1.21524	2.58634	0.228271	0.372307	1.27657	1.29247	1.37332	1.43897	0.421304	1.0182	0.954514
Arhgap22	ARHGAP22	0.111793	0.0397083	0.0268178	0.0215116	0.0565686	0.357801	0.194542	0.0368639	0.328327	0.0716227	0.0423637	0.0667391	0.0673854	0.0299793	0.0461742	0.114636	0.189381	0.390454	0.0287076	0.032957	0.138036	0.125138	0.218687	0.0754268	0.146479	0.0407551	0.110269	0.0191688	0.00904481	1.35986	0.0262233	0.074399	0.0169672	0.029126	0.00816843	0.0181728	0.0187695	0.044415	0.27426	0	0.0608156	0.125734	0.0517015	0.0144102	0.510032	0.00441547	0.015718	0.0246995
Arhgap21	ARHGAP21	0.733588	1.48271	3.51782	2.52483	2.35592	3.2819	1.87154	1.29315	3.84962	1.88207	1.31341	2.58082	2.23991	1.93817	0.40002	2.29672	2.18406	2.31561	1.3621	1.43377	1.65015	2.46918	2.27555	1.71667	2.15741	1.33554	3.35058	2.6267	1.19105	1.87866	2.08259	1.81116	1.70378	2.1406	2.28952	2.02193	2.54577	3.21875	2.19558	0.485291	1.21297	1.80969	2.29361	1.65783	2.79853	1.53388	2.14138	1.33979
Arhgap20	ARHGAP20	0.0138939	0.104882	0.0553505	0.0552885	0.41479	0.08105	0.265243	0.138436	0.0474595	0.114147	0.0832131	0.236726	0.0254176	0.0242967	0.00160928	0.0703447	0.128412	0.236975	0.0159017	0.00342791	0.0331672	0.0942981	0.149861	0.0232986	0.204388	0.0746316	0.0614602	0.0671721	0.458999	0.0831445	0.272925	0.164996	0.23211	0.0403214	0.205937	0.0241065	0.0501691	0.161178	0.0310204	0.0428479	0.00819814	0.158454	0.309694	0.172258	0.0847247	0.575965	0.0176397	0.0870722
Arhgap27	ARHGAP27	1.2591	1.7323	1.81204	2.57814	1.74319	3.08678	2.32994	1.71491	4.08947	1.82635	1.05819	1.80671	1.5483	2.74339	1.04085	1.43664	2.28676	4.28545	1.25871	2.44255	1.51061	2.1121	2.86169	1.37367	3.32122	1.07332	2.96832	0.831347	0.864252	3.3887	2.84286	2.11369	0.884115	1.42352	0.928588	1.05583	1.54289	1.45365	2.6394	0.204064	1.83933	2.18379	2.14767	1.20291	3.58826	0.906655	1.36507	1.22887
Arhgap26	ARHGAP26	0.165913	0.319418	0.587124	0.396575	0.291398	1.06031	0.287957	0.146973	0.483112	0.220988	0.0982907	0.242636	0.659922	0.199757	0.387849	0.433646	0.265368	0.649993	0.769033	0.283083	0.290685	0.414909	0.318522	0.388791	0.305004	0.331323	0.414635	0.175331	0.203064	0.389718	0.818137	0.450358	0.231587	0.107189	0.19083	0.30796	0.316847	0.811549	0.277526	0.0849569	0.810087	0.231144	0.426432	0.323541	1.08001	0.0517642	1.03138	0.17371
Arhgap25	ARHGAP25	0.494728	0.974209	0.466507	0.354845	0.628024	1.74185	1.03796	0.773614	0.797473	0.719976	0.22168	0.3713	0.309124	0.823397	0.406076	0.322261	0.669905	3.22175	0.510285	0.360377	0.443839	0.793388	0.911657	0.40379	0.606857	0.363325	0.682992	0.295966	0.496217	2.18019	0.836482	0.518571	0.52336	0.635334	0.198227	0.412596	0.508219	0.541663	0.572758	0.0461735	1.10113	0.853886	1.25132	0.525183	0.846113	0.283773	0.479126	0.62392
Arhgap24	ARHGAP24	0.142507	0.196559	0.0627955	0.280453	0.441633	0.620362	0.15771	0.202372	0.641971	0.0707025	0.0430164	0.319161	0.0451073	0.101552	0.0653979	0.100311	0.461046	0.3433	0.0478941	0.0564519	0.340952	0.164506	0.128377	0.0855794	0.366739	0.153881	0.626895	0.285159	0.273509	0.216127	0.291632	0.142741	0.199428	0.0681326	0.189885	0.161637	0.175264	0.151104	0.920389	0.118471	0.253005	0.536312	0.313417	0.342598	0.329487	0.0233086	0.389098	0.141724
Arhgap29	ARHGAP29	0.682199	2.01367	1.85916	2.5209	2.83228	4.20648	1.88787	1.6502	4.67892	1.64326	1.62543	2.58886	1.50569	2.32185	0.480559	2.06055	2.20629	2.71377	1.17117	1.44548	1.79906	2.32429	2.0871	1.39165	2.19459	1.24182	4.53522	1.91545	2.15186	1.54514	1.73854	2.00776	2.2393	2.76764	1.68784	1.8822	2.55808	2.79889	5.02843	0.822636	1.04866	2.06653	2.33883	2.14821	2.92595	1.87629	2.47549	1.52983
Arhgap28	ARHGAP28	0.0360412	0.00756374	0.0167286	0.0456801	0.0994521	1.06479	0.271235	0.028416	1.46599	0.0351365	0.0217805	0.0408455	0.266834	0.130848	0.0418163	0.0304584	0.184316	0.0947537	0.0460747	0.0396424	0.104584	0.0615056	0.108046	0.0611981	0.539871	0.00399903	0.330843	0.0183371	0.0390219	0.520274	0.0105173	0.076778	0.025494	0.0808338	0.00154251	0.000710744	0.0106376	0.0736809	0.072731	0.0017675	0.21226	0.0341273	0.0672011	0.078197	0.162659	0.014917	0.0897145	0.0140101
Pcgf1	PCGF1	5.47533	4.09792	5.97726	5.33437	4.75136	6.51783	4.73719	4.76829	6.42839	5.20233	5.75127	4.99273	5.64515	5.47574	5.6545	4.52868	4.86348	5.58843	4.70825	5.72139	4.88961	5.31133	5.28544	5.63472	5.01083	5.05488	5.99409	5.02466	4.68796	6.60221	5.71347	5.02668	4.09969	5.99516	5.90188	5.65415	5.24837	5.59733	6.832	4.30282	5.36321	4.51733	4.8174	4.5977	5.59604	5.3431	5.74516	3.91298
Syde1	SYDE1	3.25708	2.4625	2.3962	2.4632	3.81127	5.75342	3.47006	2.77682	6.3903	2.80298	2.48094	2.13519	3.55451	2.9305	2.15241	4.27698	3.44155	5.07863	2.24495	2.04154	1.83761	3.54608	4.21248	4.07548	3.6475	3.2354	5.65817	2.87399	2.58625	6.02981	2.60498	3.25137	2.2815	2.18938	2.07042	2.57942	4.49998	4.03463	5.54663	1.54794	1.65439	3.91248	2.52903	3.10231	4.63999	2.03099	2.91486	2.3714
Ddit3	DDIT3	5.01748	3.88401	6.85726	7.27424	4.59359	6.0221	6.02643	5.08347	4.90022	5.04678	7.42799	6.35733	6.27955	5.29881	4.93171	5.98741	6.24696	6.1221	5.0821	5.49848	4.21341	7.47799	5.6971	6.07288	5.63611	4.70885	7.61654	4.6948	4.56458	6.01655	6.10434	6.2772	5.09181	6.93128	6.07898	5.89974	4.83362	5.99184	7.98426	4.12652	5.16499	5.24432	4.52344	5.54632	6.82838	4.99386	5.08837	4.43949
Ddit4	DDIT4	7.75936	7.31908	8.4546	9.88586	9.36858	8.28875	8.00181	6.39804	8.91628	8.44802	8.32911	8.89831	8.91871	7.33436	7.3061	8.26481	10.3109	8.83379	6.73787	5.80462	8.91697	10.2351	9.26649	6.82231	7.02966	7.95241	10.1882	9.22237	7.56964	11.843	10.6765	7.71945	7.65018	8.90496	9.47918	6.48185	8.3356	10.2262	9.62888	7.11242	6.81502	9.05268	10.3168	5.95325	11.2209	6.06657	8.1392	7.35772
Nfkbil1	NFKBIL1	4.88486	3.43158	5.12934	4.53826	3.84907	5.18642	4.07075	4.04317	5.14011	3.95671	3.98202	4.84235	4.53958	5.09973	4.6112	3.87455	4.18092	4.86589	3.71564	4.1397	4.01404	4.19958	4.23634	4.97163	4.09163	4.72632	5.24012	4.72098	3.96421	4.62379	4.38771	3.99094	3.14286	4.73411	4.09894	4.85904	5.02994	4.94439	6.60588	3.083	4.81546	3.80074	4.05771	3.70916	4.95266	3.73557	4.47009	3.12202
Slco4c1	SLCO4C1	0.545179	1.35482	0.0360808	1.29676	0.150673	0.512215	0.186606	0.719237	0.433825	0.00588839	0.00467269	1.80006	1.45363	2.52469	0.187795	0.824117	1.71229	0.448677	0	1.13124	0.0888615	0.0547252	0.0933462	0	1.30273	1.01388	0.395718	0.00500015	0.742498	0.025746	3.54633	0.0945581	1.77289	2.43511	1.42041	0	0.0210962	0.149442	1.5271	0.480568	0.0471303	0.330308	2.48093	0.00443576	0.48186	0.0246593	0.0429862	1.15503
	RXFP3	0	0	0	0	0	0	0	0	0.781594	0	0	0	0	0	0	0	0.132524	0.169436	0	0	0	0	0.119718	0	0	0	0.145763	0	0	0	0	0.381757	0	0	0	0.0932776	0	0	0	0	0.140253	0	0	0	0	0	0.114583	0
Col19a1	COL19A1	0	0	0.00246562	0	0	0	0.00695976	0	0	0	0.000842671	0.00202357	0.00310224	0.0113525	0.000633611	0.00314919	0	0.261748	0	0	0.00110001	0	0	0	0	0	0.00336598	0	0.000787581	0.00187042	0.00283546	0	0.00575117	0.00713494	0	0.000990778	0	0.000944785	0.00154196	0	0	0.00278261	0	0	0.00149244	0.00357916	0.000873008	0
Nkrf	NKRF	1.64657	2.25292	3.12649	2.3384	3.16648	4.12348	2.84589	2.21471	4.0954	3.23693	2.20667	2.66362	3.23413	2.76657	2.23028	3.57747	2.49319	3.77509	2.39697	2.45667	1.82193	2.62653	3.09841	3.27828	2.70687	2.15076	3.60176	2.79433	2.16148	3.50728	3.05153	2.79113	2.6368	3.04155	2.67197	2.97134	3.17924	3.37161	3.47139	1.53684	3.00735	2.3064	2.35529	2.57749	3.40733	1.94819	2.78835	2.19032
Pcgf2	PCGF2	1.47236	1.73385	2.98475	2.99265	2.49442	4.3806	2.56125	2.22174	4.17561	3.14607	2.34718	3.29174	4.43572	2.6739	1.08118	1.15866	2.49346	3.27211	1.57111	2.23607	3.00284	2.59837	3.8887	2.31325	3.87649	3.49625	3.05159	2.73106	1.88521	5.16433	3.16835	2.82821	1.74988	2.27238	2.46836	2.59635	3.55338	4.47786	5.96562	0.859048	2.34765	2.07858	2.61492	2.29974	4.29856	1.62128	2.77806	1.53684
Smad2	SMAD2	1.27141	1.44381	2.10511	1.68523	2.21103	3.29948	1.91204	1.39198	3.5639	2.2291	1.60216	2.31204	2.2211	2.34012	1.06132	1.81471	2.13975	3.10992	1.53945	2.15836	1.03221	2.41296	1.95291	2.06894	2.20288	1.5877	3.64376	2.35241	1.41739	2.89093	1.72326	1.87649	1.64318	1.81315	1.77039	1.98194	2.4767	3.26185	3.51837	0.896958	2.11833	2.05245	1.94499	1.75041	2.97071	1.49183	2.53584	1.30098
Mysm1	MYSM1	0.014311	0.208357	0.485881	0.705719	0.507766	0.463737	0.451088	0.0860785	0.767281	0.329291	0.104241	0.723804	0.259658	0.195028	0.0863788	0.337524	0.23969	1.11421	0.118042	0.0326269	0.240848	0.851261	0.534918	0.0895455	0.478008	0.129868	1.69371	0.270497	0.0976524	0.40581	0.90232	0.618344	0.0484491	0.435117	0.357297	0.288606	0.563635	0.619409	0.702147	0.0513502	0.0955736	0.244561	0.316679	0.516209	0.99916	0.264238	0.47697	0.0847918
Atg2a	ATG2A	4.00561	4.5276	4.94495	4.45282	5.4593	4.60248	4.69438	5.57979	4.56355	5.18024	4.52607	5.14851	4.65367	4.76163	3.5762	3.67308	3.91929	4.65317	4.28898	4.0296	4.48443	4.50256	4.32684	3.76049	5.11773	4.36067	5.07321	3.95023	4.56474	3.76564	4.65926	4.15301	4.31091	5.23889	4.41887	5.27571	5.19693	4.64209	4.24912	3.4868	3.47955	4.6355	4.323	4.56113	5.03277	4.94413	4.44139	4.50528
Atg2b	ATG2B	0.884004	1.89488	2.11058	1.57307	2.45555	1.64309	2.75017	1.8184	2.17309	2.49835	2.18502	3.57466	1.77032	2.29638	0.883666	1.69854	2.34676	2.99583	1.90452	2.24164	2.60773	2.38276	2.00579	1.56963	2.30755	2.35243	2.69021	1.94803	2.1596	2.18632	3.46271	1.65203	2.40117	1.77945	2.80259	1.49565	1.81299	3.04125	2.67566	1.22401	1.76173	2.06165	2.11814	2.07231	3.35282	1.9775	2.44262	1.52677
Bmp7	BMP7	0	0.0107676	0.00580129	0	0	0.00241382	0.0586612	0	0	0.0037503	0	0.00713809	0.00547722	0.0154073	0.00223776	0.00833181	0.0142967	1.34372	0	0.0189676	0	0	0.072441	0.00296668	0.00961189	0.00506415	0.0236223	0	0	0.0262131	0.193665	0.00282427	0.00406702	0.00315609	0.00292955	0	0	0.998517	0.00544149	0	0.00760282	0	0	0	0.0569082	0	0.00308261	0
Bmp5	BMP5	0.00222519	0.10053	0.0185466	0	0.0639948	0.204017	0.00282445	0.0679021	0.0459488	0.107423	0	0.0312559	0.00439863	0	0	0	0.0114883	0.378805	0	0	0.00311833	0.193637	0.0205963	0.00238207	0.00772127	0	0.185158	0.0102	0.117954	0	0.0265893	0.0158001	0.101003	0.00506399	0.00938503	0.00108401	0.016195	0.0080221	0	0.00269523	0	0.228487	0.00283287	0.00679372	0.0581197	0.0201889	0.00741166	0.0834392
Bmp4	BMP4	1.76467	1.67516	2.72583	1.62336	1.80741	3.80764	3.17341	2.06448	3.99386	2.25767	2.05551	1.6438	5.64149	1.78471	2.12663	1.72378	0.720789	4.34863	1.72557	3.65414	2.34007	2.15203	2.58546	3.79738	3.14634	1.49129	3.4392	2.19997	2.77363	2.30082	2.57912	3.95761	1.48869	1.77513	2.4115	6.36391	7.92805	4.21741	1.30757	1.07831	4.2518	2.46297	1.41851	1.32719	3.17832	1.38862	6.62734	0.833502
Bmp3	BMP3	0.0200341	0.0259626	0	0	0	0	0	0.0231426	0	0.0403882	0	0.0129516	0	0.0112203	0.00812058	0	0	0.0334429	0	0	0	0	0	0	0	0	0	0	0.0201044	0.0119723	0.0478243	0	0	0.0114435	0	0	0	0.0594868	0.0196892	0	0.0137936	0.271099	0	0	0.0378736	0.0114661	0	0
Bmp2	BMP2	1.90961	2.37942	3.52796	3.42833	4.96946	4.66908	3.66678	2.45622	4.30041	2.96244	1.81803	4.38859	4.07656	2.73115	2.2145	2.6783	3.01817	4.23774	2.27632	2.21268	2.96065	4.13127	3.92792	1.43319	3.36323	1.44698	4.37632	3.82856	2.43856	2.08776	3.13175	4.43302	2.55133	4.63966	2.22973	2.6159	3.33834	4.5491	2.52867	1.17158	3.1447	4.04656	4.22715	3.12568	5.10941	4.04977	0.662991	2.88561
Bmp1	BMP1	3.05225	3.25897	3.45249	2.59131	3.0917	3.91778	2.44529	2.75815	4.27158	2.35752	1.3771	2.18095	3.33138	2.80748	3.04974	2.96941	2.94755	2.45113	2.76983	1.36654	2.87929	2.87543	3.30733	3.43809	2.47808	1.55779	3.63341	3.23443	2.60492	4.30916	2.43894	3.76015	2.38145	3.27257	2.38888	3.3537	5.56733	3.76288	2.55281	2.19254	2.78595	3.43593	2.01539	3.36543	4.19621	3.27039	3.38485	2.60956
Gpr4	GPR4	1.72159	1.46843	2.77858	2.24852	2.81239	3.198	3.61679	2.38216	4.20049	2.83578	2.84825	3.01767	1.2574	3.14874	1.62054	2.51243	3.15531	3.19604	2.18253	1.72919	1.7724	2.33992	3.23497	2.03263	2.45102	1.80826	3.45876	2.22219	1.32315	3.78047	3.34556	2.21303	2.89479	2.95749	1.99008	3.00437	2.66131	3.558	2.69975	0.308145	1.63139	2.18858	3.17464	2.26955	2.65354	1.47365	2.48312	1.88963
Rlim	RLIM	1.98601	2.70536	3.8155	2.85159	3.6364	4.56684	3.35959	2.80525	4.49694	2.85088	2.6553	3.67265	3.10523	3.19691	2.74391	4.13103	3.4859	4.41246	2.70729	2.78533	2.49025	3.42596	3.03346	3.93845	2.93815	2.42987	4.40205	2.98112	2.38883	4.24026	3.50455	3.44355	3.2164	3.50716	3.18534	2.93802	3.44171	4.42644	4.65223	1.89661	3.63212	3.39749	2.76102	3.17601	4.09482	2.42511	3.61891	2.63069
Pcgf6	PCGF6	0.811627	1.58595	2.01683	1.9345	1.66192	1.30133	1.00239	1.28451	1.44704	1.4973	1.17778	1.23926	2.26187	1.72437	0.846594	1.50437	1.30861	1.97737	1.30273	1.49668	1.37495	1.65999	1.98217	1.28805	1.43581	1.43372	2.57882	1.82233	1.3152	1.7493	1.85511	1.68072	1.50027	1.23684	2.36055	1.73173	2.70141	1.89303	1.55737	1.1576	1.45048	1.24892	1.51057	1.6263	1.43469	1.19154	1.68767	1.19464
2310033P09Rik	C1orf35	5.34487	3.4339	5.34353	4.88179	4.36405	5.93626	4.61527	3.84095	6.45511	5.38833	5.33234	4.60368	5.45102	5.57186	5.94347	5.03643	5.09306	5.85093	3.98302	6.1983	4.66885	5.08495	5.91312	5.87756	5.30694	5.35997	5.98811	5.10318	3.75866	5.78032	5.82194	5.37018	3.53788	4.86468	4.12354	4.73412	4.93643	5.96183	6.85707	3.68077	5.22585	3.72344	4.16859	3.96109	5.03165	3.91819	5.36019	3.41147
Fem1c	FEM1C	2.50485	3.30142	4.36164	3.24412	5.0279	3.62184	3.3191	2.84441	4.66781	3.97153	2.98664	4.36388	3.81311	3.81189	2.24973	3.95024	3.80827	4.03623	3.25326	3.75018	3.66382	4.84916	3.67073	3.24038	3.48881	2.84239	3.89413	4.53399	3.17259	3.16228	4.36626	3.71627	3.10546	3.72708	4.01757	3.06213	3.88878	4.16672	5.04582	2.45434	3.32717	4.28498	3.31882	4.50732	4.11942	4.36019	3.70818	3.00235
Terf2	TERF2	1.39303	1.83727	2.4224	2.76181	2.3955	3.06187	2.28734	1.92455	3.06532	2.59155	2.05023	2.51548	2.34611	2.805	1.559	2.09036	2.15189	3.01019	2.17961	1.50546	1.25329	2.13192	2.16531	2.95165	2.62783	2.12667	3.74505	2.33807	1.59139	2.71315	1.87257	2.60432	2.06719	1.92095	2.41353	2.97857	3.03299	2.58666	2.85984	1.15727	2.28364	2.22101	2.59938	2.11549	2.63884	1.70545	2.88344	1.51627
Terf1	TERF1	1.34942	2.21263	2.92686	2.46261	2.32521	3.76354	2.24197	1.91081	3.11055	3.09844	2.42196	2.96481	2.76701	2.91181	2.32779	2.55814	2.48842	3.2277	2.22696	1.6603	3.92643	3.51928	3.2275	3.26072	2.81739	2.19973	3.19671	3.51437	1.97075	3.10323	2.62798	2.47827	1.72911	2.73577	2.5216	2.26933	2.93964	3.21454	2.93552	1.29378	2.96163	2.1819	2.3528	1.94968	3.64566	1.74745	3.09041	1.84544
Asf1b	ASF1B	2.61552	0.612431	3.86181	3.24118	1.69504	4.36188	1.86979	0.282549	5.10376	1.65314	0.753083	2.85441	1.87451	4.35628	3.25642	3.48955	2.79849	3.30413	0.645903	1.86089	2.09454	1.32808	2.22983	1.27133	1.97578	4.53787	3.67041	1.08788	0.326561	4.21965	4.53956	1.71235	0.489503	2.28119	3.45848	2.88103	3.63568	2.84842	4.52868	0.214114	3.1079	0.592312	2.60259	0.673132	3.26368	0.380118	1.44033	0.277708
Ndufaf1	NDUFAF1	3.13963	3.59503	3.4419	3.65935	4.27413	3.43649	3.17726	3.3185	3.34964	4.37912	3.26967	3.19587	2.7704	3.66907	2.21096	3.30135	3.68037	3.48918	3.2127	3.52853	3.11617	3.71471	3.60206	2.59254	4.20712	2.86148	3.85665	3.7682	3.42138	3.39865	3.2551	3.79972	3.26963	3.48219	3.06699	3.33282	3.12676	4.1459	3.41769	2.93734	2.51031	2.9714	3.47697	3.38802	3.21898	4.36967	4.02151	3.51431
	GOLGA8G	0	0	0	0	0.0236155	0	0	0	0	0	0	0	0	0.0224467	0	0	0	0.0335811	0	0	0.0827752	0.0233772	0.0233978	0	0	0.0184045	0.0568378	0	0	0.0239449	0	0	0	0	0	0	0	0	0.186465	0	0.0275701	0	0	0	0	0	0.0223621	0
Fem1a	FEM1A	4.68817	4.69802	5.45467	5.65016	5.94367	5.88156	5.32375	4.71321	6.35263	5.60564	4.91095	5.52572	5.0116	5.91772	4.7681	4.91546	5.1167	5.36917	4.83085	5.12428	4.84083	5.3673	5.18506	5.16735	4.43447	5.11309	6.29714	5.0705	4.51833	5.46605	6.74879	4.82911	4.99053	5.00859	4.9749	5.70298	6.00504	5.95444	5.62609	4.13448	4.82402	5.10594	6.35589	5.0389	5.52589	5.31692	5.23121	4.52261
	GOLGA8A	1.06971	0.584332	2.75663	2.96546	2.51007	2.67608	1.97717	1.39315	2.49185	2.255	1.54074	2.93315	2.44183	2.61631	0.904367	2.47807	2.23171	4.16492	1.70967	2.17726	3.32148	2.63658	2.43162	1.67753	1.72832	3.76504	4.06522	2.33535	0.558448	2.93683	2.5418	2.72109	0.0920202	1.65181	1.37021	1.95409	2.94962	1.47842	3.5105	0.0869278	3.05454	0.947455	1.53074	1.97077	3.81813	0.883388	2.14803	1.67223
	GOLGA8B	1.0002	0.571173	2.56946	2.8796	3.12158	2.9888	2.11862	1.58547	1.81479	2.02346	2.25024	2.78985	2.01904	3.17411	1.88029	1.01806	1.22265	3.31332	1.51416	3.47088	2.29493	1.73437	2.61002	1.86296	2.47092	2.27512	4.03801	1.96959	0.706205	2.1686	2.02093	2.168	0.199342	1.44405	0.885323	2.05247	2.28329	1.565	3.49625	0.128944	2.6141	0.746358	1.71344	1.31707	4.23981	1.46011	2.75239	1.2101
Gm648	CT45A1	0	0	0	0	0.317049	0.136636	0.100851	0	0	0	0	0	0	0.46694	0	0	0	0	0	0	0	0	0	0	0.0622019	0	0	0	0	0	0.0646307	0.027683	0	0.0611613	0	0	0	0	0	0	3.77819	0	0	0	0	0	0.0301915	0
Ptov1	PTOV1	7.00984	6.38393	7.49164	7.06761	6.72943	6.81774	6.72712	6.31896	7.46265	5.96022	6.1525	6.60667	7.46359	6.29141	7.09023	6.31491	6.82573	6.49873	5.80408	7.24076	7.11744	6.02387	6.62421	7.17077	6.84224	6.81262	6.96616	6.30507	6.04737	7.48463	6.92971	6.49633	5.77478	6.46284	6.45774	7.35007	7.26211	6.70293	7.34806	6.25637	6.93088	6.06422	6.84858	5.90025	7.3125	6.16535	7.2061	5.86093
Gm648	CT45A3	0	0	0	0	0	0	0.0205072	0	0	0	0	0	0	0	0	0	0	0	0	0	0	0	0	0	0	0	0	0	0	0	0	0	0	0.0184142	0	0	0	0	0	0	3.3553	0	0	0	0	0	0	0
Gm648	CT45A2	0	0	0	0	0	0	0	0	0	0	0	0	0	0.171137	0	0	0	0	0	0	0	0	0	0	0	0	0	0	0	0	0	0	0	0.0365943	0	0	0	0	0	0	0.246035	0	0	0	0	0	0	0
Gm648	CT45A5	0	0	0	0	0	0.263807	0.121356	0	0	0	0	0	0	2.20243	0	0	0	0	0	0	0	0	0	0	0.0380165	0	0	0	0	0	0	0	0	0	0	0	0	0	0	0	2.05854	0	0	0	0	0	0	0
Rassf7	RASSF7	7.97691	6.27543	8.14578	7.09242	7.19352	8.03954	6.93075	6.85364	7.42873	6.85977	6.97068	7.49269	7.55315	7.43532	6.68505	7.65807	7.38951	8.17462	5.85579	7.83474	7.02734	7.24629	6.95013	6.58687	7.65448	7.54999	8.50019	5.24208	6.06991	5.42824	7.91689	6.9789	5.28515	6.90437	6.58121	7.47032	6.80542	8.04201	8.9052	5.78342	5.86977	6.75491	6.78566	6.01731	8.38216	4.24556	8.24409	6.34006
Gm648	CT45A6	0	0	0	0	0	0	0	0	0	0	0	0	0	0	0	0	0	0	0	0	0	0	0	0	0	0	0	0	0	0	0	0	0	0.212553	0	0	0	0	0	0	1.4622	0	0	0	0	0	0	0
Spry2	SPRY2	2.75981	4.72956	6.00826	3.69371	4.6591	5.32355	4.72113	4.95612	5.08999	4.64601	5.25086	5.14214	3.02778	4.10444	2.44741	4.8374	4.63501	5.34073	3.83201	3.83451	3.59877	5.34551	4.65103	3.91852	4.51943	5.18652	5.17535	4.90964	5.02397	4.50124	6.70596	4.3533	5.56371	4.41912	3.68887	4.87106	5.42183	5.92493	5.77571	3.72926	3.04083	6.11625	3.71139	5.10778	5.46027	4.17766	4.76419	5.44875
Rsad2	RSAD2	1.73147	2.14334	0.304903	1.01229	1.05868	4.74681	0.502589	2.08737	1.41781	4.44763	0.800747	1.06488	0.355109	2.3109	0.22326	1.46044	1.04712	5.41329	4.04155	1.1172	0.438525	0.856466	1.31926	0.414595	1.08489	0.894021	3.01856	0.568633	1.12362	2.36542	0.429776	1.55714	0.693525	0.778177	1.15287	0.525798	1.61529	1.73255	1.50829	0.298938	1.0149	0.971129	0.847545	1.0607	1.83328	0.734464	1.5245	2.16756
Rsad1	RSAD1	6.31164	5.69899	6.50603	6.49084	6.66348	6.2363	5.97187	5.61635	6.45083	6.25968	5.87565	5.82149	6.99137	6.58834	5.16057	5.27583	5.90081	6.34834	5.53833	6.32478	6.25113	6.0663	5.94096	6.03741	6.45344	5.70813	7.14172	7.17331	5.55636	5.85281	6.14471	6.25769	5.25871	6.1835	5.63552	7.38786	7.23438	5.88359	6.54665	5.19521	6.29244	5.46209	6.45259	6.1806	5.54352	6.33614	6.84136	5.54776
Nfs1	NFS1	3.08597	3.59831	3.84929	4.87152	4.21817	3.98923	3.80425	2.94264	4.2112	3.53555	3.43291	3.16807	4.31976	3.66954	3.81071	3.2823	4.35946	3.59235	3.16094	3.12568	3.16301	3.30291	3.63605	3.52421	4.02938	3.08167	4.14352	4.35403	3.53092	3.85612	3.27294	3.20136	3.12059	4.32862	4.14694	4.0113	4.11146	4.46062	3.72822	2.78661	4.15075	3.46205	4.23409	3.67429	3.40636	3.72025	4.85143	3.06189
Chd3	CHD3	2.8928	2.29744	5.16885	2.68009	3.00736	3.64858	4.06226	2.82335	5.36624	3.28608	2.58168	2.4745	4.45555	2.32382	2.53279	1.99522	2.88692	6.14449	3.13442	1.55854	3.09883	3.57842	5.10543	1.58987	3.71805	3.88365	3.92923	2.98034	1.70009	6.51021	4.84862	2.62412	1.48968	2.9719	2.76819	1.75259	2.82354	4.30174	6.52206	0.658942	3.26304	3.40386	3.46988	2.31983	5.32972	1.23851	2.17832	1.84067
Chd2	CHD2	1.42395	1.87947	3.01346	2.6252	2.58185	2.82463	2.38251	1.82682	2.68576	2.64441	1.80599	3.23436	2.78752	2.65594	1.39437	1.51081	2.47046	3.92302	1.45186	2.04598	1.95064	2.29504	2.92016	2.00062	2.67381	1.79701	3.19524	2.15955	1.99415	2.53237	2.51622	2.13433	1.50037	2.18671	1.37604	1.79368	2.70883	3.26452	2.89457	0.834454	1.97222	2.47731	2.20019	2.26911	3.45697	1.94245	3.21066	1.63093
Chd5	CHD5	0.00345348	0.01785	0	0	0.0121414	0.00300806	0.0517379	0	0.0111106	0	0	0.00889177	0	0.00770277	0.0027887	0.0138196	0	0.0230097	0	0.0118502	0	0.00401683	0.00802967	0.00369685	0	0.00315787	0.0390465	0	0.00346574	0.00411504	0	0.0209898	0	0	0.00365059	0.00310454	0.00420894	0	0	0	0.00474298	0.00408362	0	0.0105346	0.101577	0.00394058	0.00767129	0.0220592
Chd4	CHD4	4.47182	4.1287	5.53567	5.10061	4.99061	6.39201	5.40938	4.39173	6.38758	5.15052	4.19472	4.95145	5.45067	5.61581	4.17034	5.39725	5.66502	6.0439	3.80764	4.74876	4.35919	5.03099	5.21026	4.77366	5.83517	4.88783	6.65249	4.75642	3.83642	6.24498	5.46583	4.88362	4.4972	5.01263	5.33131	5.39923	5.67327	5.98298	6.31744	3.12627	5.24496	4.93596	4.86569	4.24154	6.11726	4.04155	5.2112	3.96642
Chd7	CHD7	0.306435	0.319537	0.798862	1.30653	1.02703	2.31357	0.894102	0.486748	1.79273	0.823613	0.310604	1.05921	1.3454	0.552314	0.753215	0.48782	0.807891	1.80513	0.664633	0.541134	1.19932	1.20098	1.8979	1.12608	1.62827	0.383579	1.75415	1.56102	0.433211	0.708489	0.541367	0.640034	0.532774	1.05059	0.478299	0.799511	1.53329	1.09512	1.42252	0.17645	1.68774	0.811476	0.716592	0.807351	2.34051	0.541057	1.1846	0.489333
Chd6	CHD6	0.206659	0.786097	1.49283	1.5247	1.23712	1.45376	1.30154	0.627931	1.72803	1.02438	0.617692	1.5834	1.64935	1.38744	0.525826	0.618765	1.15735	2.29901	0.565572	0.734056	0.75738	1.07339	1.2565	1.04469	1.2347	0.617186	2.32422	0.774822	0.776147	1.16117	1.37747	0.982849	0.685377	1.32568	1.53206	0.757957	1.0906	1.94218	1.80879	0.282273	0.982308	1.03543	1.27673	0.863554	1.80848	0.714168	1.44049	0.464131
Chd9	CHD9	0.202919	0.645599	1.04187	0.769319	1.53784	0.932638	0.711963	0.576672	1.41841	1.00324	0.596752	1.15473	0.504127	0.947492	0.157399	0.516833	0.942503	1.67917	0.525301	0.396789	0.328838	0.840488	0.868516	0.840623	0.899639	0.6351	1.60754	0.830813	0.55161	0.910493	0.622401	1.18173	0.691378	1.07264	0.899178	0.900246	1.20086	1.59005	1.13354	0.185524	0.392007	0.79276	0.66918	0.996944	1.13763	0.745836	1.70913	0.442524
Chd8	CHD8	1.70049	1.92924	2.65328	2.89059	2.66651	3.27631	3.25555	1.77824	3.49334	2.91052	2.28363	3.05497	3.08352	3.00801	1.68579	1.84811	2.50586	4.00004	2.12475	2.40128	2.124	2.92063	3.1703	2.84536	3.08801	2.17956	3.7095	2.41912	1.8834	3.90563	2.85828	2.65663	1.95564	2.81714	2.98486	2.88057	3.16968	3.86054	2.77734	0.997509	2.58368	2.42871	2.92014	2.24748	3.58362	1.95935	2.94873	1.54836
Sgca	SGCA	2.38547	1.29901	0.698551	0.0988852	2.31745	0.879308	1.12637	1.57009	1.85476	0.407298	0.870291	1.31737	0.110293	0.0756488	0	0.0458075	1.63283	0.596406	0.174797	0.413309	0.0321324	2.16233	2.0043	0.533262	0.674264	0.0210387	2.03689	0.529212	1.34924	0.447718	0.569528	1.33502	0.941052	0.286404	0.024298	0.201805	0.666763	1.0986	0.360835	0.74951	0.339032	2.24593	0.0859472	0.926537	2.12493	0.197465	0.280304	1.24923
Cap1	CAP1	4.76781	5.153	5.97447	5.75546	5.54694	7.1172	5.91417	4.85815	7.98014	5.72647	4.88613	5.69429	5.09065	5.82069	4.53041	6.441	6.05447	7.02985	5.13239	4.60807	4.97869	5.38178	6.02035	5.73256	6.05589	4.66345	6.61894	5.6594	4.52585	7.4154	6.29716	5.8764	4.89411	5.67942	4.88454	5.48751	5.27431	5.7811	6.55958	3.7541	5.50724	5.79682	5.77927	5.25643	6.87721	4.88297	5.77858	4.6836
Cap2	CAP2	0.513566	0.21325	1.63883	1.75098	0.693447	1.97718	1.24462	0.250431	0.240236	1.87106	0.65292	1.8323	1.52085	1.65053	0.564103	1.14984	1.58119	1.6311	1.20254	1.45923	1.44334	2.03488	1.4052	2.76372	2.17011	0.32495	1.7821	2.98099	0.212574	1.02851	0.892613	2.16704	0.167186	2.40021	0.858461	2.48532	3.49746	3.27753	0.541099	0.0893395	1.96399	1.03044	1.10757	0.818999	1.04406	0.385301	1.94672	0.170291
Npc2	NPC2	5.69959	5.14395	5.56598	5.55472	5.21726	7.23125	5.77388	5.33371	5.81649	5.688	5.03703	5.33296	6.72221	5.76498	5.71588	5.64787	6.67848	6.98599	5.26065	6.2427	4.83918	5.86607	6.8722	6.1501	5.84523	4.85024	6.51995	5.61067	4.95773	8.52465	5.76445	5.10316	4.92706	5.09868	6.08675	4.62491	5.09122	6.14594	4.33689	4.0032	6.52335	6.17965	5.62036	4.88946	6.5959	5.26272	5.48807	5.01827
Npc1	NPC1	1.25394	1.3432	2.8473	2.95113	2.77233	3.64818	2.35978	1.66913	3.10032	2.34868	1.49757	2.2491	3.43789	2.47554	1.53198	1.89004	2.07659	3.31801	1.78797	2.5203	1.37753	2.90499	2.61269	2.40015	2.76455	1.48238	3.74511	2.39788	0.996143	3.50995	2.61989	2.4406	1.48256	3.45846	3.22255	3.04689	3.61931	3.22349	3.43694	0.285785	2.54825	1.89984	2.43541	1.60799	3.18478	1.51662	1.96899	1.43489
Skiv2l	SKIV2L	5.61202	4.91268	6.34137	5.90608	5.44409	6.5597	5.92884	5.3906	5.95204	4.73375	4.58186	6.01856	6.20469	6.02531	5.71207	5.44329	5.15243	6.65892	5.16782	4.76517	5.48799	4.99751	6.02823	6.57916	6.22028	5.7252	6.55916	6.32015	4.98944	5.82314	5.34549	5.58768	4.26273	6.93557	5.59624	6.94097	6.86818	6.33722	7.10496	4.34622	6.68715	4.72193	5.78262	5.22461	6.26077	5.27972	5.00098	4.41899
Tnfsfm13	TNFSF12-TNFSF13	2.46411	1.9158	0	0.0165884	1.18958	4.81622	2.29844	1.94801	1.29142	1.46707	1.94019	1.79327	0.742803	0.924361	2.43366	1.79603	2.08862	2.27683	1.24114	2.33577	1.30748	1.40675	2.57841	1.91599	2.6336	1.80308	2.2044	0.83683	1.02597	4.75189	1.38828	1.28915	1.40963	1.0515	0.0454196	0.700805	0.923795	0.962602	2.19711	2.10373	2.36836	2.25997	2.04317	1.75338	2.42006	0.608827	0	2.04822
Prkcb	PRKCB	0.091627	0.275426	0.0636721	0.0338889	0.115567	0.235455	0.336619	0.195163	0.0840375	0.201252	0.0270338	0.0518714	0.0695184	0.0871993	0.0980387	0.0391578	0.0929332	2.04814	0.0856992	0.0205052	0.0400161	0.223249	0.187082	0.0743823	0.225969	0.044495	0.179311	0.058042	0.168322	1.01281	0.18725	0.124026	0.129766	0.0396559	0.0244176	0.0106266	0.0606632	0.0809985	0.0991783	0.00937736	0.367894	0.393617	0.404293	0.139146	0.203809	0.0776338	0.060741	0.162239
Rab3gap2	RAB3GAP2	0.75641	1.36731	2.21559	1.60993	2.22782	2.11881	1.55716	0.993882	2.93697	2.1864	1.65851	1.93281	2.06232	1.88838	1.13898	1.97437	1.78174	2.90373	1.02322	2.19839	1.13606	2.43874	2.52859	2.44721	2.02403	1.70149	3.16777	2.13015	1.08437	1.87403	2.24573	2.73793	1.21348	2.16694	1.72998	1.26508	2.01685	3.28019	2.70287	0.521038	1.80649	1.23438	1.41941	1.48011	2.08869	1.18759	2.08482	0.924235
Il4ra	IL4R	3.31761	3.32405	4.22584	3.57933	3.67263	4.24557	3.72017	3.88382	5.06013	4.53827	3.7952	5.27449	4.03387	4.51037	2.80903	4.97984	4.13154	4.88119	3.76811	2.87134	3.27162	4.54287	5.61065	2.96216	4.00467	3.24156	4.77946	2.23484	3.18246	3.97676	4.94138	2.56288	4.15366	5.05401	4.0362	3.42955	3.50132	4.0647	4.78489	3.31074	3.41195	4.46551	3.88821	3.26572	5.09557	2.64072	2.89992	4.39995
Bhlha15	BHLHA15	0	0.571969	3.48002	1.2913	4.08907	0.724678	2.01164	1.29992	0.539206	0.251161	1.51628	1.69381	1.53554	0.556529	0.422507	3.10722	1.06456	1.96567	1.13852	0.312363	1.08138	2.34651	1.59346	0.26368	1.85005	2.41281	2.63856	0.403731	0.358363	0	1.82365	1.19451	0.498286	1.99537	0.801217	1.08258	1.66413	2.27346	1.55221	0.155059	1.48628	0.686414	1.31678	1.61	0.919068	0	1.02988	0.634109
Pikfyve	PIKFYVE	0.377552	1.52426	2.38161	1.55537	2.31755	2.3442	1.42607	1.16659	2.8065	1.87215	0.897677	2.21353	1.70047	1.75397	0.574892	1.32054	1.5976	3.34185	1.01296	1.6537	1.32718	1.89068	1.89723	1.18136	1.73042	1.07273	3.42414	1.69091	1.13801	1.72123	2.40236	1.83991	1.32352	2.1949	1.5862	1.61855	2.0297	2.76199	1.9867	0.512465	1.55738	1.58843	1.64988	1.71166	2.3525	1.48535	2.32507	1.09493
BC016579	C3orf52	0.0536937	0.0312367	0.514248	0.0370976	0.0212784	1.67217	0.139654	0.153236	1.85988	0.00820565	0.0129954	0.321932	0.0473128	0.00677228	0.0146477	0.122796	0.142305	0.488268	0.00971475	0.0207696	0.0336919	0.102357	0.733236	0.0698679	0.108527	0.0055473	2.20332	0	0.0597489	1.95339	0.512526	0.0606581	0.176209	0.00690722	0.1407	0.00964325	0.0147448	0.0361421	1.75903	0.050649	0.0732747	0.983126	0.181619	0.0306525	1.38904	0.00692084	0.0067466	0.206023
	CAPS	5.42739	3.28873	4.17867	4.67999	4.90501	4.46722	4.5932	4.56351	8.17273	2.99503	3.54804	4.15884	4.14783	4.60196	4.84684	4.01131	4.20901	6.10786	4.02442	5.91772	4.54083	3.74212	5.86034	4.11568	2.64099	4.65128	5.532	3.2377	3.58755	3.86347	6.36367	4.31971	2.60071	2.62009	3.66232	4.84119	4.6904	3.96081	7.95457	3.21745	3.76055	3.4894	3.90567	3.33829	4.52948	3.81645	5.091	3.53882
Dync1li1	DYNC1LI1	2.11556	2.01779	3.13301	2.73916	2.81921	3.67514	2.7662	2.19488	3.4018	2.64648	2.25899	2.77774	2.43525	2.6341	1.83155	2.73153	2.65653	3.33829	2.08668	2.21527	2.34137	2.66924	2.86769	2.35267	2.67231	2.05238	3.83273	2.48848	1.97716	4.31934	2.75832	2.98059	2.2137	3.0003	2.97724	2.77106	2.74174	3.41887	3.09565	1.25201	2.72756	2.53134	2.70765	2.22122	3.24601	2.17552	2.64002	2.01337
Dync1li2	DYNC1LI2	2.64269	3.56051	4.08418	4.30539	4.47411	5.57212	3.82329	3.17437	5.59676	4.20561	3.1423	4.49982	3.75513	4.4099	2.44415	3.56785	4.3426	4.74538	3.15692	2.73362	2.83109	3.62706	4.03474	4.34616	4.09212	3.31678	5.98425	4.07776	3.31153	5.20495	3.95452	4.09107	3.37116	3.53272	3.38451	4.08209	4.43593	4.33676	5.06143	2.12765	3.1683	3.81647	4.14688	3.97177	5.49712	3.45938	4.36376	3.10373
Trpc1	TRPC1	0.0477709	0.113196	0.214033	0.307841	0.161855	0.719839	0.469599	0.132289	0.847998	0.0474247	0.0512347	0.223939	0.588727	0.0427592	0.141804	0.287881	0.147354	0.762465	0.184941	0.362668	0.138411	0.136485	0.404987	0.110092	0.0908958	0.15961	1.02446	0.0619146	0.0882335	0.766356	0.15174	0.194226	0.0965373	1.12675	0.124542	0.0801721	0.117448	0.515759	0.358729	0.0387056	0.447757	0.19995	0.0879866	0.0677013	0.538618	0.00737251	0.124171	0.100505
Efhc2	EFHC2	0.00277097	0	0.138449	0	0	0.339567	0.0140176	0	0.00223462	0.00187615	0	0.00891642	0.001371	0.00154783	0	0.202343	0.00716523	0.0161888	0.00444084	0	0	0	0.00805202	0	0.00160627	0.002534	0.00198287	0.0015928	0	0	0.253747	0	0	0.00787658	0	0	0	0.00166869	0.0135626	0	0	0.00654615	0	0	0.0105137	0	0	0
Efhc1	EFHC1	0.22162	0.115101	0.610382	0.239182	0.32561	0.894382	0.296197	0.200619	1.22807	0.173203	0.209887	0.374803	0.458305	0.504387	0.180326	0.376853	0.323466	0.654291	0.088094	0.293804	0.258945	0.206645	0.419059	0.185134	0.457497	0.721905	1.33728	0.27365	0.10944	0.204708	0.635052	0.232584	0.071846	0.422129	0.281942	0.160925	0.225984	0.254829	1.53742	0.025269	0.452517	0.25868	0.17453	0.148787	1.0624	0.157346	0.355617	0.072709
Capg	CAPG	4.29499	1.91321	2.44337	4.41895	2.09106	6.49265	3.14252	2.55815	4.91774	1.71407	2.25206	3.91227	2.88728	2.42902	2.51179	2.99256	5.4222	6.24876	1.45738	5.28367	3.15738	4.32934	6.36957	1.93546	5.64874	3.65278	3.82486	1.13526	0.945036	6.51901	2.94585	2.86513	1.6806	2.91903	3.4951	1.15182	1.0867	2.77568	4.20414	0.870337	3.30112	4.75246	3.82474	0.6331	5.08451	0.218192	2.75989	2.48076
Tprkb	TPRKB	3.9217	3.09459	4.50172	3.80134	3.62123	5.27034	3.82105	3.13598	4.72187	3.0809	2.90285	4.02454	4.46237	4.76405	4.5982	3.39511	4.47496	4.89715	2.81522	4.81998	3.76487	3.78368	3.76272	4.17957	3.28995	3.69236	5.28101	3.55341	3.3306	5.40229	4.71932	4.04953	3.01091	4.02184	4.93954	4.26227	4.9072	4.23561	5.18225	2.49683	5.00897	3.21992	3.81035	3.7608	4.55349	2.82451	4.32019	3.19648
Ethe1	ETHE1	4.11771	3.36384	3.43645	4.28899	4.57356	3.39908	3.47561	3.65015	4.33478	2.93916	3.05147	3.20203	3.82735	3.62821	3.13995	2.94095	3.23643	3.63259	3.82765	1.88132	3.60011	3.99499	3.86809	3.41628	3.49604	3.26805	3.842	3.68637	3.74553	4.00058	3.29961	2.9104	3.605	2.46059	4.43561	4.12671	4.5257	3.79303	2.62649	3.476	2.9719	3.8319	3.53882	3.85574	4.07309	3.58821	4.63894	3.5162
Prdm16	PRDM16	0.0175314	0.0217889	0.00153936	0.00259381	0.0307696	0.00766052	0.0816283	0.019416	0.301598	0.00991421	0.0141358	0.0197721	0.00435494	0.00327989	0.0380608	0.11621	0.0217255	0.150841	0.0303201	0.0763509	0.00924324	0.0927169	0.212855	0.109802	0.028673	0.00134351	0.0708019	0.0619968	0.00809044	0.00262592	0.00177033	0.0864936	0.011821	0.0232514	0.00077678	0.00139184	0.00804019	0.0942097	0.196824	0.0115292	0.0260195	0.0224266	0.0111885	0.0022458	0.0735919	0.00418781	0.0154499	0.0234335
Abcg1	ABCG1	1.12862	1.05478	2.25221	0.73506	0.828273	2.72473	0.969221	0.610242	2.1069	1.45099	1.05894	2.91741	0.358849	0.719348	0.454912	1.69828	0.684438	2.89444	0.597933	1.74857	3.08842	1.01839	1.78796	0.699329	1.57793	1.83606	1.92889	0.993562	0.697321	2.12814	2.38532	1.56483	0.594419	0.67005	1.15424	2.50313	0.67778	1.93111	1.4403	0.0562129	0.792122	0.981373	0.998228	0.773936	1.61819	0.353244	0.651555	0.530521
Abcg3	ABCG2	0.623021	1.79737	1.42058	1.65477	2.31693	2.02878	1.01085	1.68147	1.28667	0.561084	0.638854	0.727271	0.700441	0.663507	0.173511	0.517453	0.760654	0.406789	1.97962	0.614549	1.00776	0.541008	0.456059	2.37178	1.3571	0.185808	1.02409	3.33624	2.50738	0.208398	0.39071	1.22792	1.72201	1.77524	0.585566	3.18956	3.9813	0.894271	0.173902	1.31286	1.56088	1.4046	0.281152	2.3678	1.01787	1.84828	2.5757	1.92368
Plscr5	PLSCR5	0	0	0	0	0	0	0	0	0	0	0	0	0.00929793	0	0	0	0	0	0	0	0	0	0	0	0	0	0	0	0	0	0	0	0	0	0	0	0	0	0	0	0	0	0	0	0	0	0	0
Abcg4	ABCG4	0	0.17094	0.213483	0.0519408	0.217413	0.0512322	0.189726	0.0454478	0.700332	0.0530529	0	0.0505999	0.019611	0.0221225	0.0630663	0.0395389	0.0256191	0.0654532	0.122675	0.0671166	0.0816037	0.0457104	0.195358	0.0212154	0.0229517	0.053747	0.0832515	0	0.115452	1.44115	0.0931625	0.0401239	0.139575	0.0225609	0	0.0315442	0.0478684	0.0703716	0.0387105	0	0	0.0914832	0.0982701	0.3899	0.275706	0.10964	0.0651222	0.0421595
Abcg5	ABCG5	3.95459	4.35526	5.04514	4.45836	4.05231	0.208219	3.02565	4.13467	1.43408	4.0878	3.88657	5.32296	2.40081	6.15349	2.959	3.48947	4.75509	0.131817	4.23553	5.24169	4.6295	4.39235	0.311266	3.09334	3.98264	3.68341	2.38809	3.52533	4.92625	0	4.89719	3.36488	3.47966	4.75749	5.0885	4.95299	4.71286	4.14796	0.548406	2.36853	4.21549	4.41971	5.50028	3.94139	4.59596	4.39929	4.11336	3.94725
Prdm10	PRDM10	0.344948	0.397914	1.00837	0.535706	0.716818	1.13125	0.9022	0.373444	1.32087	0.756356	0.54453	1.02225	0.569251	0.697505	0.288072	0.429025	0.643803	1.46301	0.380099	0.655059	0.471284	0.665354	1.06507	0.84728	0.839089	0.825899	1.50112	0.74625	0.415046	0.832666	1.01159	0.921958	0.425429	0.510009	0.580917	0.949102	1.03405	1.20778	0.912485	0.0956427	0.491827	0.460048	0.660913	0.528822	1.26251	0.392233	1.01803	0.388438
Plscr1	PLSCR1	2.66875	3.59531	4.10335	2.08508	3.18759	5.27602	3.41012	3.66722	5.16667	4.18409	2.92185	4.46422	2.29875	4.58362	1.4707	4.53037	4.18499	5.55329	4.88194	0.963024	2.91698	3.38153	2.9431	2.0882	3.29997	3.484	5.24725	2.16238	2.83239	4.59389	3.99899	3.16607	4.42274	3.09084	3.00342	1.94065	3.59526	2.16435	5.02326	2.09786	2.66093	4.01433	3.09896	2.87867	5.19099	0.779497	2.48173	3.96508
Abcg8	ABCG8	2.73858	3.42812	4.24764	3.80515	3.6541	0.132689	2.33341	3.17031	0.968925	4.08201	2.74264	4.96877	2.08717	5.74414	2.43756	3.93377	4.51757	0.111548	3.84531	3.21499	3.90064	4.09059	0.0546943	2.95344	3.25038	4.25507	2.51787	4.26396	4.22626	0.00632607	4.29114	2.57171	3.14646	4.90564	4.64478	4.12898	4.93929	4.22415	0.204342	2.54535	3.17553	3.47807	4.85939	3.62025	3.73443	3.75007	4.39782	3.21179
Mpo	MPO	0.140002	0.150938	0.0504587	0.0635011	0	0.499988	0	0.305308	0.253076	0.156981	0.0260761	0	0.224037	0	0.202681	0.0719894	0.233827	1.51172	0.149186	0	0	0.161631	0.161787	0.263072	0.0557043	0	0.133857	0	0.0243852	0.313795	0.113543	0.0490986	0.201161	0.0276447	0.0756873	0.0118841	0.114787	0.0292052	0	0	0.0658159	0.507806	0.0611038	0.272332	0.505947	0	0.0270064	0.10138
Hnf4g	HNF4G	0.211031	0.836712	1.70372	1.13386	0.833787	1.29346	0.550542	0.468273	1.30161	1.08334	0.721186	1.14397	0.601933	1.19848	0.298038	1.17435	0.979907	0.961534	0.560488	0.315622	1.37235	1.3489	0.941005	0.632504	1.10258	0.709907	1.62823	0.828455	0.742175	0.102201	1.09787	0.651594	0.695125	0.757602	0.874804	0.62132	0.848954	1.85142	1.0123	0.214989	1.00877	0.845621	0.559351	0.937377	2.66484	0.56013	0.629219	0.508516
Avp	AVP	0.333785	0	0	0.689798	0	0	0	0	0	0	0.12853	0	0	0	0	0.120517	0	0	0	0.675607	0	0.589506	0	0	0	0	0	0	0	0	0	0	0	0	0.126624	0	0	0.143359	0	0	0.16251	0	0	0	0	0.136236	0	0
Elp2	ELP2	2.89529	2.90396	2.84812	3.40238	3.24474	3.77332	2.90031	3.28606	4.13394	2.56056	2.654	2.73279	3.65859	3.62939	2.10328	2.23065	2.85918	4.30545	3.1423	3.38591	1.59621	3.36757	2.79281	2.8979	3.39686	2.55638	4.18994	3.50794	3.38219	3.08768	2.88307	2.88136	2.87716	3.11413	2.98706	3.50092	3.58782	4.33663	4.14527	2.03735	3.34882	3.13323	2.95217	3.31551	3.30587	3.44414	3.72716	2.68193
Prkcz	PRKCZ	0.859556	1.16952	0.0745766	1.92905	1.44758	1.05502	1.18653	1.23122	1.68768	1.51634	1.03806	1.12374	1.42489	0.857575	1.17697	0.705164	1.34574	1.25737	0.758987	1.16668	0.969031	0.792215	0.938332	0.0241324	1.88948	0.744615	2.05599	0.529595	0.836473	0.305308	1.53046	1.31981	0.454915	1.58689	0.636466	0.0177483	0.185645	2.0215	1.22532	0.72419	1.37182	1.08038	1.08597	0.92178	1.81583	0.384717	1.41139	0.884173
Spc25	SPC25	0.537318	0.0220811	1.46055	0.282208	0.0707412	1.55295	0.225124	0.00395709	1.80164	0.211061	0.0470552	0.753854	0.571695	1.08554	0.912303	0.541506	0.609723	1.01131	0.0272147	0.477535	0.184622	0.140432	0.486506	0.133075	0.414755	0.685385	0.57805	0.255569	0.00343494	1.30753	1.4514	0.264135	0.0347948	0.551219	0.702817	0.378737	0.718653	0.491749	1.33173	0	1.25128	0.0280949	0.779828	0.0276747	0.510704	0.0194226	0.102967	0.0254763
Tars2	TARS2	3.74406	3.62161	4.69656	4.73536	5.19995	5.1865	4.04281	3.32984	5.00683	5.43162	4.22403	4.32016	4.68841	4.68712	3.66374	4.27535	4.47944	4.2758	4.69513	3.0047	4.31453	5.2514	4.6078	4.85972	5.26601	3.26192	4.7527	4.80068	3.60426	3.35699	4.24275	5.294	3.22698	4.58497	4.52019	4.24746	3.78849	4.81083	4.94355	3.12333	4.59911	2.91009	4.58625	4.24418	3.93824	4.10641	4.9513	3.5171
Polrmt	POLRMT	5.07416	4.52955	5.98974	5.43039	5.85391	5.21153	5.32242	4.90673	6.45828	5.33935	5.34942	5.06527	6.3212	5.7546	5.8667	3.89138	4.9801	5.51121	4.9637	5.42691	5.40367	5.33713	5.49196	5.85622	4.90213	5.19323	5.6969	5.2342	4.21684	5.66758	5.1717	5.10376	3.8594	4.86695	4.93969	6.33481	6.43843	5.71474	5.77952	3.99317	5.4134	4.65473	5.18601	4.91558	5.68865	5.09649	6.05535	4.28286
Ms4a6c	MS4A6E	0	0.00507646	0	0	0	0.0101941	0	0	0	0	0	0	0	0	0	0	0.0201415	0	0	0	0	0.00454852	0	0	0.00453104	0	0	0.00449308	0	0	0	0	0	0	0	0	0	0	0	0	0	0.013828	0.00993993	0	0	0	0.00868525	0.00418968
Mpz	MPZ	3.14386	0.916368	3.71514	2.34055	3.31627	2.05762	4.05036	2.02752	3.81239	6.7837	3.57614	5.06874	1.31832	3.33294	2.37303	2.92055	3.11828	2.16922	2.09989	0.992789	4.01561	4.98284	1.74195	3.8126	8.17619	6.20614	6.51916	2.03544	1.56007	2.09005	2.73923	5.28961	0.963734	4.22132	1.8571	1.85425	2.10017	1.42695	2.63913	1.09265	2.68596	1.99173	1.9916	2.19915	5.52819	1.26025	3.3103	1.30111
Srbd1	SRBD1	0.158616	0.525746	0.525538	0.585475	0.733147	1.08806	0.436	0.425245	0.738328	0.621124	0.374743	0.71928	0.385727	0.923996	0.228983	0.257409	0.978643	1.24744	0.302908	0.354155	0.33582	0.446261	0.524419	0.398655	0.776081	0.306169	1.5393	0.576908	0.335709	0.75845	0.888714	0.637201	0.419602	0.693153	0.725461	0.400962	0.507848	0.98897	0.918718	0.330122	0.517644	0.621888	0.697855	0.676545	0.818989	0.560534	0.691974	0.317719
Sgsm2	SGSM2	1.76281	1.84946	2.9219	2.27231	3.20273	2.75484	2.91118	2.32108	3.40627	2.36358	1.73908	2.51899	3.79711	2.27541	2.38419	1.34242	2.40824	3.84631	1.84167	3.10405	2.51107	2.84443	4.32428	2.71268	2.74486	3.25422	2.85069	2.55244	1.62555	3.78322	3.2148	1.84369	0.628124	1.97748	1.55413	2.95571	2.88422	3.20897	4.59379	0.992248	2.12241	2.09097	2.79097	1.72006	3.18259	2.30879	2.4489	1.61362
Mcph1	MCPH1	0.18415	0.37035	0.943314	0.318298	0.334101	0.569711	0.352897	0.3928	0.997096	0.346765	0.220828	0.421235	0.340463	0.587967	0.302198	0.541427	0.321757	1.14411	0.535971	0.188056	0.234248	0.427858	0.427694	0.619406	0.248856	0.21924	0.828689	0.283654	0.346254	0.782076	0.43056	0.669716	0.319173	0.704897	0.385062	0.278894	0.892488	0.855129	0.911272	0.150917	0.279202	0.576637	0.343135	0.525051	0.609826	0.387484	0.473555	0.322995
Grpel1	GRPEL1	4.93045	5.94153	6.3635	5.7126	5.64657	6.56038	5.95493	5.89947	5.671	6.25602	4.94571	5.95048	5.1779	4.7073	5.25553	5.4102	5.15298	5.34285	5.90474	5.63325	5.44387	5.82414	5.67514	5.21604	5.55246	5.50055	5.15607	6.06762	5.74157	5.83113	5.16995	5.67639	5.80414	6.58653	5.67946	6.14215	5.72349	5.60524	5.52913	5.54316	5.30774	5.72786	5.47226	6.33725	5.8591	6.0833	6.28555	5.54194
Grpel2	GRPEL2	3.37513	2.73573	4.60737	3.82046	3.78498	5.55793	3.85501	2.45147	5.28791	3.69987	3.62877	3.52057	4.61636	4.32792	3.63652	3.90657	4.67212	4.85962	3.39168	3.54217	3.56535	4.76886	4.20771	4.0325	3.91018	3.86156	5.60216	3.87817	3.01389	4.29118	4.50029	4.65551	3.24068	4.04465	4.15914	3.60174	4.19126	4.34786	5.90382	2.28858	4.92646	3.15832	4.18203	3.22357	4.72158	2.96435	3.94996	2.4752
Plrg1	PLRG1	3.63432	3.99888	4.71761	3.60189	4.17447	5.56348	3.97821	3.78438	5.42342	4.78613	4.35983	4.94797	4.50793	5.5224	4.0585	3.74119	4.74008	5.08087	4.16642	3.71788	3.92831	3.82463	4.45452	4.6657	4.2782	3.95715	5.01251	4.82259	3.74448	4.92635	4.72001	3.80424	3.89478	4.63529	4.01768	4.51743	5.24508	4.5731	4.81373	2.94928	4.82252	4.14454	4.52056	4.3275	5.04844	4.1559	5.2526	3.77673
Sgsm1	SGSM1	0.0177811	0.031602	1.26513	0.0542692	0.0312061	0.13206	0.0881211	0.104725	0.0738267	0.0476409	0.115337	0.0313904	0.0392773	0.0024954	0.0161588	0.181238	0.0258318	0.368695	0.0354232	0.156661	0.160094	0.314355	0.508347	0.0142949	0.205031	0.0443051	0.392624	0.0254762	0.031085	0.0264176	0.408103	0.361093	0.0356746	0.0101536	0.00707496	0.00844005	0.0189581	0.224062	0.181481	0.00810573	0.0304066	0.0747441	0.0113484	0.0248619	0.309033	0.0202761	0.00744381	0.033166
Slc36a2	SLC36A2	0	0	0	0	0	0	0	0	0	0	0	0.0106971	0.016375	0.0184763	0.00670509	0.0166195	0	0	0	0	0	0	0.00966076	0	0	0	0.0118618	0	0	0	0	0	0	0	0.00877371	0	0	0	0	0	0	0	0.0210491	0	0	0	0	0
Krit1	KRIT1	0.772021	1.812	2.91304	2.30189	3.37348	2.92751	2.37929	1.66602	4.0459	1.96732	1.50563	1.93675	2.51408	1.87207	1.11614	2.40339	2.27829	3.35825	2.04015	2.07751	1.85323	2.16565	2.33326	2.11117	2.41759	1.78538	3.51768	2.52491	1.90298	2.53694	2.81469	2.22198	1.63264	2.79262	2.63693	2.33952	2.98636	3.17603	2.86192	0.604129	2.29751	1.99195	2.1337	2.36919	2.85864	2.39963	3.49858	1.59559
Lrrc27	LRRC27	0.863858	0.622788	0.76153	0.813707	1.37618	1.17179	0.811721	0.648334	2.17958	0.814587	0.866352	0.655825	0.611668	0.427604	0.34237	0.471678	0.341027	1.65056	0.858605	0.744913	0.273215	1.33693	1.0682	1.22939	0.567137	0.985384	2.41905	0.721245	0.636841	1.29847	1.36274	0.888409	0.343413	0.868112	0.934363	0.924631	1.39596	1.36421	2.12596	0.636371	0.898847	0.981298	0.640163	0.697696	1.41945	0.534341	1.36861	0.494289
Asphd1	ASPHD1	0.8569	0.337276	1.98729	0.048392	0.155115	1.48532	0.610901	0.598066	0.712426	0.073524	2.86257	2.28142	0.995161	0.484456	0.0766553	4.33683	0.916748	0.422339	0.422953	0.961385	0.112673	2.50987	3.40646	0.0295265	1.05266	3.65869	2.29189	0.0316726	0.081537	2.26263	1.01732	0.805718	0.191286	2.93011	0.0291575	0.236954	0.263161	0.406653	3.95232	0.144434	0.24582	1.20292	0.47878	0.0281261	3.03583	0.0158133	0.0306656	0.759827
Trpc7	TRPC7	0	0	0	0	0	0	0	0	0	0	0	0	0	0	0	0	0	0	0	0	0	0	0	0	0	0	0	0	0	0	0	0	0	0.00404259	0	0	0	0	0.0139021	0	0	0	0.00226113	0	0.00337641	0	0	0
Gadl1	GADL1	0	0	0	0	0	0	0	0	0	0	0	0	0.00318515	0	0	0	0	0	0	0	0	0	0	0.00688559	0	0	0	0	0	0.00766515	0	0.00164176	0	0	0	0.000796077	0	0	0	0	0	0	0	0	0	0	0.0213558	0
	KRTAP5-10	0	0	0	0.994174	0.461779	0	0.267495	0	0.331993	0.283585	0	0	0.212511	1.1728	0.473646	0.215495	0	0.343811	0	1.68201	1.08724	0	0.642012	0.894437	0.246047	0.666188	1.6166	0	0	0	0.255048	0	0	0.24216	0.421397	0.110057	0.25775	0	0.705487	0	0	0	0	0	1.33699	0	0.236955	0
Hlx	HLX	5.69272	5.26262	4.66196	4.86353	6.04027	4.36238	4.92289	4.80873	5.18273	4.22815	4.59647	4.41078	3.13826	7.13001	3.23604	4.85458	4.65801	5.31076	4.19521	3.49809	4.61657	4.95187	4.62485	5.70562	5.0682	3.87142	5.17084	4.36706	4.81312	6.32044	5.10119	5.47631	4.37741	4.54569	4.81656	4.79668	5.18663	4.3792	3.90653	4.61917	2.9886	4.70007	5.15638	4.8689	4.68613	5.13873	5.6075	5.48827
Qrsl1	QRSL1	1.7463	2.2134	3.23629	2.04407	2.27817	3.40953	2.43601	1.69913	2.89529	2.63563	1.54852	2.69507	3.03031	3.00553	1.91899	1.8157	1.79069	3.64	2.25356	2.16793	1.84873	2.62246	2.7965	1.99575	2.31983	1.94123	3.7507	1.82128	1.3235	2.41948	2.64933	2.703	1.80914	3.32305	3.37065	2.78302	3.17334	2.42044	1.95455	0.920165	3.17687	2.18336	1.99081	2.18002	2.83025	1.78659	3.05007	1.69972
Vopp1	VOPP1	1.70284	1.12782	1.9901	1.29669	2.37827	3.12114	2.03542	1.2362	2.56424	1.60541	1.04862	1.32804	2.27879	1.60925	1.63565	2.0442	1.87218	3.11431	1.13102	0.996882	0.792618	1.27588	1.54707	1.71534	2.716	1.4775	2.1377	1.2046	0.787047	3.53122	1.33757	1.06147	1.36066	1.53949	1.5254	2.02551	2.00812	1.9961	2.62024	0.69254	2.40248	1.44707	1.77514	1.21922	2.54982	1.31899	1.58563	1.16356
Fcer1g	FCER1G	4.72499	5.6532	4.21222	3.79636	4.186	8.2445	5.0233	5.49049	4.95365	4.47292	3.05667	4.36368	3.81881	4.27384	5.10493	4.5719	5.80109	6.77946	4.1117	3.4766	3.05958	5.10799	5.66904	5.24977	4.58643	4.44084	4.99964	3.44008	4.85055	8.6128	4.77131	4.62371	4.77294	3.5249	2.84556	2.56983	3.9757	4.03784	3.70548	1.14391	6.75764	6.11047	5.89269	4.68621	5.28269	4.01166	3.95216	5.45888
Akr1b8	AKR1B10	7.81206	1.46751	10.0882	0.0172191	6.38881	9.36345	10.0722	2.91436	8.65302	9.36581	7.73676	8.40046	0.328185	0.145713	8.20742	7.36194	4.2697	4.59877	0.58623	5.82209	10.2956	9.43369	5.49397	8.29155	11.2935	5.03812	8.55903	7.7777	0.905388	0.387227	2.35385	9.91753	0.797793	6.84566	3.5276	1.88721	3.9494	3.9221	4.89975	2.99687	5.85805	4.73922	0.292848	0.894565	10.114	0.107778	5.40089	3.04759
Btg3	BTG3	2.25854	1.41814	2.89929	2.48561	2.08579	3.91116	2.17952	2.07942	4.17555	2.55072	1.227	4.19303	2.91859	3.12522	1.37344	3.21817	3.74202	3.25404	2.54831	2.67168	1.93252	2.45486	3.09279	2.9768	2.96665	2.3311	4.02551	3.27463	1.46068	5.15178	3.21178	3.73757	1.79824	2.40605	3.18511	3.08121	3.27871	2.91524	3.38564	0.659102	2.87056	3.02745	3.01472	2.47358	3.21076	1.9324	2.51612	2.22637
Btg2	BTG2	4.7499	5.29799	5.08329	6.49066	6.45581	6.59737	7.9247	5.70989	6.22681	6.02376	5.48355	6.07897	7.58764	5.57982	5.67858	6.85035	6.44301	8.92275	7.33493	8.3878	4.5362	5.84938	7.71922	7.17715	6.20826	5.84664	6.46343	4.82542	6.71286	7.14901	6.02084	5.56305	5.56591	6.13736	4.62977	3.53044	4.47616	7.96622	8.22627	4.94379	7.58684	7.59582	5.82595	5.94497	7.86181	4.68999	5.01627	5.55475
	AKR1B15	0.550825	0.0451345	2.48277	0	1.03045	0.512191	2.21499	0	1.73482	1.93808	0.784565	1.21277	0	0	0.379911	0.0176144	0.0226782	0	0	0.19834	1.71048	0.0404938	0	1.1789	3.63642	0.086151	0.0858006	0.010107	0	0	0	0.216741	0	0.482527	0	0	0.0107197	0	0.0342808	0	0.192691	0.0811859	0	0	0.158826	0	0.0949797	0
Fahd1	FAHD1	6.07514	6.16821	5.50215	5.39446	5.6863	5.16595	4.62772	4.86133	5.48443	5.53294	4.64157	5.5327	5.68135	6.44015	5.00685	5.35194	6.07487	4.47545	5.90599	4.49852	5.92465	6.06743	5.06805	5.11255	5.75761	5.27658	5.98599	5.96719	4.91719	4.04801	4.47401	5.01186	4.68622	6.46913	5.29911	6.62312	6.20152	4.38318	5.13677	5.03997	6.05225	5.15097	6.34049	5.3385	5.73244	4.82914	5.38514	5.80721
Zfp592	ZNF592	2.47365	2.44267	3.35394	3.4689	3.56109	3.52644	3.2034	2.68871	3.49345	3.2925	2.81555	3.58482	3.40397	3.83305	1.99878	2.27536	2.89803	4.05532	2.27169	2.90778	2.54905	3.28373	3.80671	2.46667	3.18318	2.12582	3.7488	3.03511	2.46001	3.68516	2.77435	2.90022	2.04065	2.61198	2.23798	3.02996	3.37113	3.8482	3.36579	1.38076	2.53961	2.66641	2.80633	2.59621	3.37779	2.33329	3.55168	2.17434
Sla2	SLA2	0.473917	0.728195	0.355496	0.425911	0.342241	1.89309	0.7996	0.359127	1.12014	0.808967	0.363255	0.501433	0.393086	0.341187	0.706986	0.159812	0.256081	3.31793	0.331518	0.181211	0.466355	0.785628	0.519481	0.184975	0.409638	0.260769	0.441204	0.245073	0.229996	2.48781	1.5065	0.487471	0.267737	0.266013	0.121797	0.0337688	0.208838	0.326783	0.232268	0.0192897	1.22861	1.10863	1.2805	0.147426	0.550901	0.19638	0.168119	0.32879
1700016H13Rik	C4orf36	0	0.021581	0.0516967	0.0292707	0	0	0	0.0192319	0.726917	0.0879139	0.0529482	0	0.0164657	0.0905897	0	0	0.0636181	0.0818752	0	0	0.0461946	0.0758753	0.0193652	0	0.111955	0	0.200962	0.0565973	0.0332191	0.0393776	0.0200381	0	0.048342	0.037646	0	0.0518745	0.0402538	0.0397732	0.586664	0	0.022824	0.168039	0	0.0337347	0.207308	0	0.0367741	0.0354418
D3Ertd751e	C4orf33	1.04626	2.19993	0.948681	0.880418	2.16383	3.19075	1.53889	2.07378	3.11743	1.87389	0.153981	2.30597	0.878128	2.91515	0.39967	0.748973	2.42716	2.33909	2.03755	0.748778	1.09172	1.05626	0.636336	0.822846	1.33592	2.34702	2.26277	1.09808	1.48429	2.0211	2.32951	1.03753	1.23304	1.89198	1.38522	0.838271	1.15676	1.58583	1.80969	1.13913	1.32011	2.12418	1.61623	1.44313	2.0087	2.10946	2.1234	1.36382
Srd5a3	SRD5A3	2.92612	2.15235	1.75868	4.88038	2.52911	3.12882	2.23182	3.00318	3.91753	2.45445	1.7257	2.97663	2.23383	1.98665	2.80186	1.67799	4.10186	3.52444	2.3272	2.60187	2.85625	3.02077	2.80883	2.16985	3.22581	2.78819	3.11649	3.19231	1.87556	2.96664	2.46733	2.55402	2.53337	2.32261	3.24256	2.92494	2.87736	4.76807	4.28355	2.09251	2.6241	2.50322	2.63989	2.14797	3.6101	2.10679	2.94702	1.71043
Srd5a2	SRD5A2	1.03984	4.17936	0.497308	1.2928	4.22961	0.131368	1.38433	3.21408	0.717097	0.647573	0.390807	2.80161	0.0629217	2.18903	1.16842	0.479632	3.28805	0.0610103	0.207739	0.414026	1.0336	0.501544	0.0478734	2.43795	0.908292	0.00846986	0.781316	1.98687	3.32495	0.0165157	0.158862	1.61386	3.7033	3.52484	3.95433	1.13072	1.59134	0.0868307	0.203959	1.81867	1.2855	1.79235	4.28393	3.28182	1.75026	3.02424	1.11367	2.35004
Srd5a1	SRD5A1	2.7875	4.28054	3.26439	4.16232	4.11452	2.8373	2.73026	4.2063	3.68203	3.1934	2.63006	3.12386	2.41074	3.25477	0.990408	3.69589	2.45898	2.84558	2.85764	2.7528	4.19856	4.47046	2.53191	3.00007	3.02708	1.30484	4.12257	3.62812	4.09106	1.33497	2.55956	2.21953	3.54508	4.67684	4.58605	2.19396	2.44555	2.36769	2.91417	3.6994	1.83837	3.41897	2.2624	3.21351	2.16603	5.00677	2.80224	3.96792
Zfp1	ZFP1	2.16861	2.84136	1.74806	2.36295	2.69777	2.53726	1.64788	3.11643	2.71962	2.25935	0.93415	2.08799	1.20259	3.51695	0.620639	1.20494	1.56092	2.40075	1.65453	0.796256	1.53624	1.47499	1.59087	1.31335	1.86262	1.33881	2.80515	2.0186	3.66877	1.72494	2.57257	1.89943	2.4328	1.99265	2.59562	2.49835	2.55097	1.71014	1.85489	2.20205	1.17854	3.04233	1.71442	3.01692	1.96732	2.54151	3.66694	2.34885
Hells	HELLS	0.179131	0.0371427	0.461528	0.240949	0.052934	0.777455	0.137319	0.00835041	0.33856	0.0948482	0.0434087	0.712755	0.489366	0.828353	0.187956	0.3126	0.348286	0.993247	0.0457244	0.264907	0.204756	0.141666	0.724911	0.0656823	0.350939	0.775283	0.898744	0.0991696	0.0072501	1.29991	1.06841	0.156093	0.0105946	0.386129	0.765932	0.264633	0.387375	0.317134	0.768729	0.00583766	0.644607	0.0477444	0.583701	0.0507746	0.538081	0.0540772	0.155164	0.0332428
Zcchc3	ZCCHC3	5.5988	5.53294	7.39768	6.40038	6.20775	7.78259	6.80922	5.72242	7.08049	5.91286	5.95302	7.26654	7.26366	7.03019	6.92847	5.46351	6.04259	7.83717	5.43371	7.01167	5.63254	6.10739	7.11491	6.32989	6.07342	6.28041	7.04274	5.75635	5.46056	6.95065	7.2361	5.50244	5.90553	6.51474	6.22244	6.26061	6.50566	7.56058	6.87684	5.01066	8.00343	5.93505	6.3014	6.24409	6.98055	5.3645	6.27673	5.3372
Pdilt	PDILT	0.0118704	0	0	0.00525442	0	0	0	0.0137182	0.0379427	0	0.00638525	0	0	0.026383	0	0.0119175	0.00769586	0	0	0	0.0248482	0	0	0	0	0	0.00850188	0	0.0119121	0	0.0142928	0.0181066	0.00872362	0.142097	0.00628661	0.00948936	0	0.0142832	0.0116655	0.0285937	0.00816558	0	0.0151004	0	0	0.0135395	0.0131973	0.00637142
Slc6a20b	SLC6A20	0.0709192	0.0505975	0	0.0116246	0.00774656	0.0114648	0.0575705	0.131382	0.0316244	0	0	0.0584729	0	0.0146873	0.0159176	0	0.0254471	0.0436655	0	0.0113275	0	0.00766799	0.0379742	0.0418371	0.0377936	0.00602989	0.0915948	0.0300628	0.0262864	0.00785523	0.0925428	0.0913424	0.0192752	0	0.0276758	0.0124672	0.0318672	0	0.205438	0.137357	0	0.162457	0.00839101	0.0529051	0.573363	0	0.0146274	0.316621
Zfp36l2	ZFP36L2	7.3157	8.15175	7.52617	7.31818	9.11318	8.46434	8.16012	7.51762	9.67058	7.95354	7.38449	8.2353	8.55456	8.0048	7.97664	7.155	8.15572	9.8368	7.78403	8.97771	6.90506	7.94578	8.55018	7.51907	8.16165	7.00139	9.67545	8.84095	7.3757	8.06945	8.80601	7.47714	8.47014	7.80666	6.67127	7.30652	7.83338	9.55443	8.75843	6.50976	8.43003	8.44211	7.61308	7.93609	9.25942	6.49812	7.93407	8.46069
Gga1	GGA1	3.7073	3.27633	5.43503	4.1814	4.28729	4.41223	3.78508	3.75047	5.63861	4.00688	3.30158	4.07657	4.84698	4.48394	3.80977	3.54232	3.98149	4.92444	3.53236	4.52976	3.89764	4.09478	5.00855	3.71799	4.25463	3.92103	4.90655	4.33381	3.05832	4.83394	4.4177	3.10543	2.8248	3.93222	3.05811	4.23037	4.55281	4.38986	4.99205	2.74823	4.12681	3.78441	4.76239	3.56316	4.44618	3.5807	4.69003	3.29412
2610528A11Rik	C10orf99	0	0	0	0	0	0.0604339	0	0	0	0.208084	0	0	0	0.0518292	0	0.239823	0	0	0	0.0400901	0	0	0	0	0	0	0	0	0	0	3.78538	0	0	0	0	0	0	0	0	0	0	0	0	0	0	0	0	0
Gga3	GGA3	2.66942	2.25289	4.07357	3.52303	3.33777	4.21011	3.56357	2.42192	4.51139	3.43281	2.68258	3.35536	4.21048	4.02375	2.88612	3.17962	3.53892	4.74943	2.6379	2.81422	2.65642	3.15153	4.18446	3.82954	3.52538	2.65924	4.73506	3.63917	2.3121	3.98768	3.5437	3.65615	1.98165	3.71313	2.76702	4.62783	4.51086	4.11421	3.90388	1.22969	3.99142	2.49784	3.3611	2.60362	4.42232	2.41776	3.53046	2.07622
Gga2	GGA2	2.5545	2.64147	4.0402	3.98089	3.80859	4.59619	3.50524	2.82	4.29515	3.11251	2.79268	3.51675	3.29731	3.06311	2.34071	3.73064	3.82529	4.85067	2.21415	3.03116	2.9164	3.65025	3.9177	3.7746	3.31061	2.89572	4.72728	3.02732	2.50968	4.17909	3.59393	3.32445	2.4408	3.6604	4.17624	3.47386	4.1032	3.72607	4.37012	1.63163	3.72408	3.04656	3.61595	2.78751	3.92699	3.60447	3.60792	2.04107
AA467197	C15orf48	0.591863	0.516195	1.23619	3.61506	0.34219	4.93012	0.545954	0.587572	3.3455	2.92314	2.80311	3.24062	0.74475	3.78999	0.388672	0.458528	2.55227	2.18311	0.281877	0.932349	1.45491	0.955485	1.14883	0.137158	0.970599	0.272901	1.34509	0.0339227	0.20891	2.06465	4.55487	0.337691	0.657649	0.359472	1.5649	0.112025	0.1875	2.1262	1.90544	0.0357361	0.56906	1.86087	0.507774	0.198753	4.27299	1.01148	0.157228	1.14334
	ZNF510	0.5009	1.50866	1.46725	2.43463	2.67496	2.24071	1.96299	1.27046	3.34763	2.03981	1.81913	2.42938	1.56853	2.24635	0.810677	0.635111	1.69278	3.50618	1.19715	2.07528	1.59186	1.50053	1.89675	1.99992	1.4635	0.94092	2.83013	2.10526	1.44486	1.76063	2.40352	1.84613	1.34221	1.87703	2.88187	1.97323	2.47101	3.56138	2.05974	0.471803	1.72875	1.49203	1.86125	1.80657	2.22025	1.91792	2.87757	0.878335
D7Ertd443e	C10orf90	0.00217806	0	0	0.000641644	0.00851537	0	0.00276486	0.00921262	0.00467975	0	0	0	0	0	0.00117267	0.0690832	0.011247	0.00243511	0	0	0.00203571	0.00168937	0	0.00388406	0	0	0.062067	0	0.00291362	0.0560614	0	0	0.00213187	0	0	0	0	0	0.0085426	0	0	0.00171763	0	0	0.0753986	0	0.000808087	0.00155628
3110040N11Rik	C15orf40	2.40838	1.84466	2.53473	3.03102	2.02554	3.3774	2.1642	1.92425	2.52335	2.0574	1.65202	2.07464	3.2912	2.94068	2.44718	1.84104	2.59758	3.19617	1.85517	2.23779	2.18288	2.0378	2.57984	2.25491	2.3316	1.7135	3.64435	2.88906	1.65193	3.30743	1.75104	2.14002	1.40904	2.15283	1.44175	2.60314	3.03782	2.78328	3.16788	1.06415	2.71988	1.84039	2.08899	1.95291	2.68879	1.64589	3.07507	1.60533
Slc12a6	SLC12A6	0.320332	0.904213	0.798749	1.22193	1.55839	1.65979	0.941426	0.73418	1.59258	0.717951	0.214787	1.28808	0.58037	1.15134	0.262346	0.506553	0.586942	2.50061	0.47831	1.01325	0.462436	0.899586	1.33699	0.633136	1.18093	0.481214	2.36581	0.62988	0.75325	1.64348	0.963043	1.04975	0.5226	0.863713	0.767248	1.16913	0.970787	1.74834	1.25545	0.182436	0.951939	0.94969	0.994131	0.924784	1.68237	0.770866	1.47157	0.394874
Fhod1	FHOD1	2.77074	1.65436	2.20058	2.17575	2.59967	3.69068	3.01645	1.92693	5.25131	2.72934	1.69316	2.42959	1.27482	1.83019	1.18673	1.6221	3.07177	4.02814	1.75916	2.45269	1.48963	2.58436	3.62771	1.94092	2.6284	1.59281	3.69675	1.53043	1.55145	5.47879	2.47584	2.79418	1.91235	1.11962	1.02398	2.45544	2.58389	2.59344	4.23453	0.51443	1.77804	2.49204	2.45353	1.92558	4.03161	1.1903	1.9735	1.65074
Fhod3	FHOD3	0.0399585	0.0296577	0.106809	0.00644656	0.0404392	0.412382	0.127131	0.0321749	1.629	0.0121365	0.00663143	0.017318	0.137402	0.0106456	0.00679864	0.0908706	0.323135	0.131602	0.00630281	0.0504299	0.0149122	0.0552297	0.0684665	0.00601242	0.0245721	0.00154289	0.319415	0.00387531	0.0307317	1.03131	0.0682186	0.0272716	0.0107011	0.0876609	0.00118926	0.00389537	0.00752585	0.0308405	1.42944	0.00815801	0.150391	0.105843	0.0213433	0.0108578	0.352506	0.010877	0.00499922	0.0274755
Adh7	ADH7	0	0.102446	0	0.0704511	0.0538905	0	0.0581251	0.0399539	0	0.031274	0	0.286027	0.0342403	0.582355	0.0735207	0	0.210694	0.0386518	0	0.306623	0.0323783	0	0.0533961	0.0247923	0	0	0.0166143	0.0265974	0.155406	0.0138531	0	0	0.0670051	0	0	0.0282095	0.0141681	0.027859	0.0227728	0.0555122	0.0159589	0.0137477	0.154986	0.0922195	0	0.12748	0.0635336	0.0124597
Adh6b	ADH6	6.61111	8.70965	5.28009	7.69439	6.94981	3.14037	5.53964	7.08815	4.64781	6.76315	4.30205	6.39506	8.23921	6.96223	6.15271	3.61464	6.96104	5.41446	7.57978	6.80305	5.91926	6.12101	6.41238	7.33577	7.00246	3.93047	5.3787	8.61933	8.06864	0.0378091	6.35208	6.03721	7.78721	6.68681	6.34661	8.40964	9.16204	6.99172	2.39724	8.0772	7.52593	6.28203	6.56745	8.4651	5.3687	5.34493	8.8584	7.49696
Adh5	ADH5	6.37623	7.15525	7.10207	6.66405	6.77442	7.29898	6.12998	6.53717	6.87025	6.93937	6.26761	6.319	6.78846	6.66039	5.7653	5.77656	7.52488	7.0172	6.48796	6.37094	6.65369	6.25965	7.11696	7.02222	7.05161	6.16119	6.87558	8.12351	6.85825	5.91883	7.22571	5.87406	6.39161	6.86374	6.42401	7.68774	8.53547	7.48703	6.55414	5.92345	7.52236	6.77453	6.21099	6.65453	7.15765	5.71047	7.5883	6.61487
Adh4	ADH4	7.5645	10.1783	5.13187	8.32228	9.24539	0.106785	6.73404	8.26128	6.39507	7.65057	0.475837	8.6678	8.41834	7.21595	5.6556	0.33364	9.04913	3.47572	8.0696	7.26686	2.84629	4.94452	5.85415	7.54778	7.54671	3.1174	3.92016	7.86958	9.42075	0.0466464	5.5841	7.74432	9.10659	3.4633	1.5985	6.53937	6.36051	3.55778	2.4812	9.82811	7.29827	7.18392	8.66773	9.86236	6.11961	9.87684	8.60008	9.25493
Pkd1	PKD1	3.29015	2.00526	4.68828	2.4881	4.18064	3.70479	3.26581	3.04438	4.67316	3.68303	2.52981	3.9894	3.40512	3.64818	2.34745	3.90458	3.54541	3.48894	2.40537	2.65808	3.46786	3.95151	3.65496	2.60328	3.6848	2.7481	4.60129	2.29291	2.53481	2.88644	4.48688	3.38103	0.949407	3.36893	2.25628	3.33095	3.9339	2.88603	4.11689	1.24331	3.30099	2.61869	3.73141	2.33481	4.1804	2.65182	3.92062	1.82839
Nrl	NRL	0.489418	0.511449	0.612399	0.802341	1.03715	0.464159	1.00272	0.813768	0.462086	0.479691	0.442895	0.706896	0.766582	1.60713	0.581378	0.414833	0.380658	0.844699	0.292602	0.960226	0.653941	0.626312	0.655503	0.343408	0.718219	0.842625	0.519047	0.521465	0.585093	0.949477	0.662068	0.39817	0.46001	0.658258	0.956305	0.854847	0.83286	0.753125	0.267263	0.641959	0.455319	0.52928	0.716943	0.61269	0.616342	0.654862	1.32302	0.697927
Gjc2	GJC2	2.18174	0.505763	0.162935	0.223974	0.904393	1.14341	1.1264	0.611421	1.19416	0.574416	0.59501	0.477657	0.154265	0.117647	0.468657	0.42621	0.73542	2.84544	0.166043	0.443551	0.429304	1.05935	1.36302	0.267358	1.20185	0.520796	1.94758	0.0916165	0.384452	1.06223	0.324366	0.763619	0.290862	1.08838	0.164285	0.296114	0.24543	0.793152	1.31901	0.377973	0.364498	1.49667	0.284488	0.889793	1.74478	0.204049	0.301812	0.429133
1810037I17Rik	C4orf3	6.25601	7.08901	6.04029	6.61944	7.00563	7.36789	6.02046	6.89871	7.52967	7.15179	5.80763	5.72105	6.98966	7.13365	5.98537	6.11962	7.33648	7.75109	6.73013	5.20433	6.08094	6.01795	6.66656	6.45955	6.06386	6.18555	6.54801	7.54739	6.70005	7.22692	6.71252	5.2275	6.80234	5.80016	6.43811	6.91178	6.99142	6.54643	6.50403	6.34173	7.18773	7.08783	6.54757	7.19546	7.30265	6.56625	7.64387	6.78354
Gjc1	GJC1	0.666538	0.164559	1.18487	1.14192	1.54288	1.39537	1.77774	0.215823	3.79735	1.18587	0.801553	1.17635	0.766902	0.772218	0.336709	1.00719	1.68759	2.23138	0.666664	0.594811	0.911004	0.946146	1.84799	0.784164	1.22708	0.600006	1.94947	0.744069	0.113292	3.50262	2.27718	1.22972	0.268896	0.951461	2.33818	0.921139	1.1683	1.69942	1.52312	0.0301709	0.484878	0.262369	1.23132	0.51272	1.43477	0.285684	1.02036	0.128895
	ZNF138	0.462997	0.540146	1.29307	0.977238	1.54035	1.52253	1.22524	0.495557	1.01964	0.814423	0.837462	1.11617	1.33923	1.88819	0.677493	0.869614	1.44259	1.83292	0.803237	1.21334	0.803532	1.01413	0.809813	0.587407	1.55449	0.802866	1.9142	1.09727	0.594087	1.21349	1.22605	1.5209	0.514997	1.8336	1.50743	1.18937	1.38809	1.88508	1.81673	0.217214	1.29156	0.8195	0.852182	1.24012	1.32392	0.960307	1.44977	0.448275
Pfkfb1	PFKFB1	2.06557	1.48948	0.840767	2.07696	2.89079	0.0908424	0.914958	2.38635	0.169905	1.62588	0.754706	1.13237	1.24555	2.95262	1.39955	1.33599	1.32282	0.224627	1.59041	1.37316	2.0308	2.20254	0.210498	0.255309	1.55219	0.0262642	0.178151	2.07025	2.0998	0.043755	1.2904	1.3606	1.54258	1.86585	2.86946	1.1217	0.379494	0.903843	0.0636772	1.35298	1.11329	2.14579	0.797771	0.920158	0.483971	3.33858	1.39588	1.90197
	PRKACG	0	0.203912	0	0.141771	0	0	0	0	0	0	0	0	0	0	0	0.160113	0	0	0	0	0	0	0	0	0	0.14651	0	0	0	0	0	0	0	0	0	0	0	0	0	0	0.214909	0	0	0	0	0	0	0
Spryd3	SPRYD3	3.97664	3.82811	5.63096	4.92967	5.28498	5.30772	5.01387	3.76008	5.25383	5.30911	4.79907	4.55217	5.84245	4.72538	4.77786	4.89688	5.18035	5.82435	3.96173	4.16816	3.84925	4.69813	5.42889	5.58792	5.1173	3.76472	6.0118	4.25371	3.41122	5.76025	4.52312	5.15237	3.70606	4.45745	3.69883	4.89355	5.48945	5.47766	4.98261	3.46787	5.05849	4.36504	4.70685	3.93222	5.96261	4.14318	5.0472	3.08715
Prkaca	PRKACA	4.65407	5.43567	5.83016	5.97567	5.9184	5.20011	5.30584	5.32481	6.34024	5.50266	6.18743	5.40431	5.32108	5.26406	4.32454	4.99057	5.18405	5.71954	4.42238	5.94184	5.23011	5.41692	4.99405	4.91782	4.92164	6.97317	6.43391	5.07965	4.7477	5.65332	6.02064	5.24551	5.46162	4.86772	6.09616	6.05786	5.47323	6.53339	5.06582	4.83528	4.39537	5.1283	5.30254	5.27415	5.1018	4.93333	5.87566	5.20074
Erich1	ERICH1	0.253666	0.405958	1.0336	0.656881	0.553933	0.773616	0.64138	0.560324	1.86205	0.550565	0.288248	0.4645	0.7567	0.718837	0.487005	0.652036	0.530604	1.27966	0.752781	0.386445	0.449705	0.552678	0.963835	1.44443	0.369328	0.197217	1.35423	0.448602	0.427084	1.21885	0.418439	1.155	0.351088	1.37298	0.872323	0.552182	1.06724	0.851791	1.34717	0.273663	0.652862	0.630932	0.373353	0.729314	0.784684	0.362405	0.455937	0.393851
Nuak2	NUAK2	1.85215	0.977188	1.82989	1.7684	1.65386	5.0872	3.41958	1.76528	6.24902	3.2892	2.33201	4.30731	3.32927	3.07243	3.45497	1.21121	2.62666	5.03707	3.39744	2.61289	1.51768	2.56209	3.33269	4.22026	3.28114	1.7895	3.84484	2.0468	1.42189	2.65806	3.2849	2.95672	2.2978	2.15113	1.69774	2.32983	1.96435	3.41424	7.24166	1.18543	2.81095	4.16344	1.50531	1.91756	3.20792	1.18006	3.35813	2.79975
Prkacb	PRKACB	0.571117	1.48039	1.3387	1.09734	1.04293	1.88527	1.55178	1.13517	0.907649	1.4443	0.917851	1.4073	1.14792	1.25711	0.796441	1.25768	1.72976	3.16672	0.820189	0.912359	1.16671	1.294	1.59867	2.36765	1.41065	0.84992	2.85929	1.24473	1.06118	1.91626	1.72693	1.86672	1.15915	1.36554	1.15637	0.983338	1.74824	1.7384	1.43128	0.68171	1.34997	1.33622	1.39263	1.10056	1.6457	0.972806	1.62052	0.94969
Psmb7	PSMB7	5.02726	3.92357	4.13686	5.13021	4.41936	4.70361	4.08921	3.9761	4.93168	4.69382	4.30323	4.54576	3.63142	4.92304	4.77573	3.04323	4.50496	3.92206	3.95209	4.24982	4.56618	3.07003	3.82257	4.58084	3.64798	3.81617	4.41862	4.37706	4.02805	4.87549	4.29242	3.50501	3.63854	3.79262	4.76973	4.5005	4.56371	3.86001	3.6434	3.75884	4.53491	3.83508	4.4222	4.3474	4.44417	4.18189	4.4382	4.02866
Psmb6	PSMB6	8.83321	8.35991	9.00301	8.31508	8.30517	9.24314	8.43767	8.17369	8.7243	8.35047	8.21762	8.04529	9.34915	8.45833	9.37001	7.5507	9.12162	8.57567	8.08803	8.48307	8.26006	8.38819	9.09391	9.00636	7.93999	8.53342	9.12091	9.12278	8.37123	10.4646	8.51536	7.78074	8.03209	8.36618	8.06887	8.31934	8.16458	7.58354	9.60868	8.31132	8.15444	8.35082	9.14512	8.41513	8.41224	8.52343	9.40566	8.31635
Psmb5	PSMB5	5.65906	5.06283	6.02929	6.19399	5.41519	6.29095	6.46951	4.84214	6.0604	6.15005	5.273	5.95644	6.49825	5.8416	5.95602	4.80057	5.91695	6.02569	5.25703	5.20994	5.32942	5.66621	6.02883	6.26178	6.17926	5.33028	5.75269	6.08758	4.98019	6.83405	5.20995	5.55068	4.80512	6.14152	5.55761	6.53618	6.31166	6.16595	5.90219	4.56054	6.01255	5.30378	5.92074	5.45578	6.16883	5.42819	6.23607	4.86785
1700123O20Rik	C14orf119	5.86488	4.66868	5.67639	6.12259	5.51753	6.65962	6.27137	5.40753	6.59975	5.47153	4.78921	5.75221	5.84071	6.1956	5.24112	4.89597	5.97876	6.88456	5.13712	6.12114	5.67185	5.3518	6.00453	5.98869	5.82013	5.60535	6.07718	5.74274	5.21855	7.61872	6.07108	5.49197	5.32415	6.06088	6.22732	5.97296	6.00229	6.21844	5.68841	4.59462	6.0471	5.59503	5.64625	5.56483	6.67664	5.29973	5.76884	5.1935
Psmb3	PSMB3	7.6936	6.2003	7.4331	7.25916	6.34493	7.83457	7.0368	6.1382	7.24388	6.86836	6.39328	6.60605	7.21839	7.00691	7.71856	6.68782	6.87081	6.79036	6.41403	7.11961	6.92234	6.43597	7.01086	7.21392	6.76219	6.54483	7.82648	7.04997	6.0031	7.79538	6.66855	6.40758	5.90735	7.4929	6.86149	7.03615	7.11722	6.34378	7.43552	6.30607	7.72992	6.21835	6.95625	6.21882	6.84241	6.51988	6.75977	6.25024
Psmb2	PSMB2	5.01477	4.13494	5.01792	5.26552	4.33331	5.92422	4.73703	4.19724	6.12632	5.27532	4.27668	5.88101	4.35626	5.06453	4.33176	5.31639	4.9288	4.54398	4.37229	3.49995	4.68034	3.77919	4.54039	4.37477	5.19791	4.1566	5.72187	4.55067	3.82128	5.82712	4.40338	4.83188	4.01823	4.73401	3.82172	4.02779	4.05121	3.88943	5.7884	3.97981	4.96743	4.20011	4.83577	4.59193	5.11482	4.15177	4.89853	3.96541
Psmb1	PSMB1	7.28101	5.86153	7.44275	5.71844	6.07546	6.53179	6.54827	6.03703	6.19928	6.34226	5.13073	6.29998	5.09127	7.02351	7.1022	5.20953	6.80401	6.30557	5.90981	6.67014	6.15266	5.37703	6.38902	6.14625	6.29298	6.01783	7.12762	5.34856	5.92735	6.50563	6.22052	6.02861	5.81088	6.1156	7.29185	6.77337	6.55313	5.57606	6.01058	5.64079	7.61133	5.94534	6.48905	6.26478	6.60263	6.08165	6.92066	6.0744
Tnfsf10	TNFSF10	6.06953	5.81127	5.2172	6.24942	5.88067	6.51304	6.55951	5.97209	7.49476	6.08465	4.30952	7.53158	3.15792	7.84175	3.02007	6.00373	7.56028	7.07011	6.39798	6.10642	5.48176	5.88391	4.08978	3.41508	6.08299	3.48676	6.20354	4.69798	7.20034	5.55039	5.47584	4.20926	5.25793	5.3485	6.80782	5.10468	5.28252	6.15476	2.74906	4.59453	5.43628	5.65629	7.29372	5.43678	6.7574	5.99	5.28613	5.46342
Gm29427	PFKFB2	0.679001	0.810961	1.34399	2.84194	2.02423	2.27286	1.18601	0.901187	3.27864	2.43316	1.41549	1.71096	1.61479	0.610819	0.743369	1.84967	0.940586	3.14748	1.02955	2.2067	0.521493	2.18509	3.51628	1.84268	1.82504	2.21657	3.46363	1.82771	0.42227	2.66171	2.34862	1.92119	0.935114	2.386	1.92334	1.127	1.13735	3.0659	1.33005	0.29254	1.53107	1.04207	1.73873	0.923201	2.59127	1.18889	1.55942	0.65917
Lmbr1l	LMBR1L	3.23825	3.3198	3.75721	3.41412	3.26765	3.92548	3.55199	3.64689	3.92618	3.45867	3.21192	3.60252	4.42546	3.73271	3.41692	3.19454	3.8359	4.81974	3.13479	4.33286	3.37213	3.29219	3.58905	3.44758	3.48198	3.2425	4.2285	2.54591	3.02174	4.58773	3.6172	3.50509	2.3435	2.72393	2.72102	3.67316	3.55057	3.66572	3.77719	2.06369	3.87735	3.30664	3.21282	2.92189	4.9896	2.7263	3.84951	2.95773
Hdhd3	HDHD3	7.81531	7.72609	7.31465	8.33975	8.24331	6.71121	7.03783	7.54956	8.26294	7.82741	7.88613	7.64016	7.494	8.99074	7.58108	6.33474	7.47453	7.20374	6.76164	8.39675	7.40414	6.28791	7.60851	7.46829	7.04718	7.06956	6.63454	8.05153	7.05553	4.53972	6.99445	5.99777	5.88856	6.62224	8.12972	8.35941	8.66586	7.70499	6.03534	7.2062	7.15384	7.19474	8.054	7.14792	7.81239	7.94931	8.58847	6.6451
Hdhd2	HDHD2	1.89399	2.99173	2.74368	2.45876	3.11086	3.48076	2.74666	2.60905	3.34946	3.32163	2.74675	3.3321	3.19124	3.61225	2.07822	1.78721	3.18573	3.76384	2.25336	3.22371	1.65496	3.09937	2.89009	2.30505	3.06692	2.48565	4.10488	3.26122	2.92038	2.50601	2.15477	2.63104	3.01429	2.17857	2.75054	3.09538	3.55638	3.70012	4.21087	2.35222	2.62878	2.62673	3.05081	2.93563	3.20039	3.16912	3.57255	2.65373
Lrrc23	LRRC23	1.0681	0.700444	0.670439	0.842238	0.488008	1.96259	0.514893	0.577534	1.91694	1.25353	0.261531	0.322725	1.78405	1.02043	0.712655	0.518143	0.63902	1.20884	0.439531	0.624282	0.749474	0.783525	0.747571	1.21272	0.889602	0.256573	1.48257	0.303336	0.489554	2.3121	1.05792	0.538799	0.60704	0.902806	0.461157	0.678974	0.72624	0.564861	1.94353	0.957424	1.017	0.62975	0.359385	0.642731	0.931064	0.414359	0.938301	0.850601
Pfkfb4	PFKFB4	0.51906	0.345033	0.472012	0.987195	0.814373	2.1704	0.450534	0.383355	0.892131	0.8744	0.247195	0.51866	2.42297	0.658545	0.517877	1.79415	0.876282	0.868606	0.201346	0.410064	0.308097	0.459812	0.959207	0.423177	1.13784	0.505138	0.984144	0.875242	0.173529	3.57423	0.854714	0.433475	0.201128	1.00074	0.539307	0.452434	0.277605	0.292735	0.585552	0.00740133	0.74561	0.340436	1.29225	0.267108	1.65831	0.249701	0.880211	0.207486
Pnma1	PNMA1	4.32358	4.15506	5.26178	5.28571	6.0266	7.0176	5.95373	4.33298	7.75023	5.59074	4.81685	5.35198	7.37295	3.93542	4.10232	4.45394	6.12996	7.64871	4.63097	4.90094	4.37673	5.56317	6.93711	6.26039	5.96068	4.58207	7.36685	5.14288	3.59768	8.78604	5.38237	5.35864	4.38266	4.77858	5.54846	3.61939	4.57512	8.03138	7.23135	2.40431	5.00488	5.93012	4.62504	4.10605	7.56088	3.96455	5.55039	3.91705
Tdgf1	TDGF1	2.24153	1.05637	1.696	4.23814	0.690853	0.0584834	2.1101	1.79574	0.545672	5.02841	1.06811	2.5386	2.12415	0.0745849	1.27442	0.983913	3.47103	1.82754	1.31348	2.44756	6.13667	5.957	2.9996	2.13162	3.2446	3.17567	1.50353	5.1849	0.490813	0.260864	5.37802	4.25966	0.671615	1.80283	0.202438	6.04816	5.49401	5.72953	0.0658236	0.602123	0.88637	2.17363	1.27606	3.25496	1.26348	0	4.16903	0.687812
Klk1b8	KLK1	0	0	0	0	0	0.234577	0.270126	0	0.0913743	0	0	0	0.0567266	0	0.0464693	0.112922	0.144055	1.50379	0	0.0973025	0.0797565	0	0.0665542	0	0	0.0525169	0	0	0	0.312261	3.85178	0	0	0	0.0605514	0	0	0	0	0	0.531739	0	0.072629	0	0.886311	0	0	0
Rmi1	RMI1	1.10852	1.38221	2.77353	2.42882	2.64961	2.71285	1.88348	1.73063	3.94453	2.68945	1.43387	3.04057	1.81523	3.18743	1.28842	2.12467	2.40121	3.08036	1.55821	1.91411	1.85088	1.94137	2.12167	2.58991	1.84246	2.34307	2.54506	2.89339	1.6592	2.40037	3.27395	2.31622	1.36676	2.51017	3.60136	2.37921	3.15134	3.10351	2.17878	0.919463	2.54694	1.52808	1.94195	1.96388	2.26745	1.17904	2.71729	1.25474
Coro6	CORO6	1.01097	0.163322	0.592365	0.291783	0.547017	0.716386	1.09932	0.591612	1.74174	0.357376	0.230729	0.27304	0.323127	0.141548	0.312846	0.37982	0.592592	0.624576	0.199117	0.56212	0.570671	0.373258	1.03413	0.135937	0.761487	0.22502	0.447002	0.213014	0.0653126	2.5048	0.611968	0.84762	0	0.2753	0.549338	0.364096	0.478998	0.0395319	1.7476	0.152913	0.790118	0.378728	0.234287	0.277002	0.874989	0.211634	0.107012	0.199556
Coro7	CORO7	2.61761	1.41141	2.67463	1.38701	1.88328	3.62835	2.32079	1.90494	2.73912	1.9705	2.24204	2.11842	1.43657	1.98953	2.43036	2.61748	2.15695	3.67079	1.68254	1.50197	1.75633	2.09125	2.85856	2.83125	2.22887	1.1691	2.72691	1.31709	1.14627	3.85845	2.22604	2.26614	1.20187	2.054	1.37719	1.90917	2.56172	1.66103	2.66218	0.324092	2.853	2.2273	2.08994	1.37306	3.0024	1.16672	1.35348	1.52488
Kcnk9	KCNK9	0.0642773	0	0.256758	0.00232058	0.00616848	0.806648	0.502332	0	0	0.00355506	0	0.262828	0.0103649	0.936538	0.296369	0.00789871	0.0730278	0.0348522	0	0	0.0858566	0.117439	0.0121948	0.0112154	0.108552	0.0473016	0.703566	0.00603088	0	0.00313042	0.0771177	0.00534899	0	0.20096	0.00831399	0.00286087	0.00320188	0	0.800254	0	0.609641	0.00620593	0.517763	0.00535025	1.94612	0	0.00874723	0.0028145
Kcnk4	KCNK4	0	0	0.0401751	0.0539125	0	0.0531821	0.0389589	0.0702022	0	0.0415038	0.194077	0	0.0304407	0.0343226	0.0248953	0	0.0397212	0.0512441	0	0.0525543	0	0.0438362	0.0357707	0	0	0.0281626	0.206951	0.0353083	0	0.139149	0	0	0	0.167083	0.0325131	0.0150678	0	0	0.326801	0	0	0.036327	0	0	0.113731	0.102746	0.0341937	0.0329477
Kcnk5	KCNK5	2.30048	2.20058	2.08993	2.31274	2.63983	2.70483	0.910001	3.1518	6.01487	0.338193	0.916927	0.384796	1.7155	3.22022	1.48765	1.84559	1.3855	1.8891	0.441102	0.699234	1.67005	2.01364	0.772983	0.0142829	0.709662	0.342195	3.57427	1.98688	2.05062	1.45087	3.00507	0.448533	2.0958	2.51356	4.19256	0.482614	0.274488	3.22995	5.45199	1.54022	1.7106	1.31898	1.86367	1.9542	2.71371	0.686928	1.93047	2.05546
Kcnk7	KCNK7	1.34939	0.300994	0.321426	0.6096	0.432906	1.29396	1.09355	0.813419	0.971044	0.11184	0.595943	0.691036	1.52833	0.676716	1.23014	1.0117	0.300191	0.998945	0.252129	0.942687	1.06015	0.352823	0.272614	1.05912	0.271438	1.74031	0.889094	0.269365	0.675857	1.04587	1.44476	0.31353	0.120913	1.39377	0.171054	1.21024	0.787247	0.193347	1.74	0.365729	0.653205	0.435223	0.463787	0.93384	1.01395	0.688464	0.613399	0.327918
Cry1	CRY1	0.458267	0.92554	1.78546	1.61551	1.52787	1.97414	1.00398	0.843534	1.81275	0.987157	0.9804	2.00792	1.29604	1.2184	0.325132	1.27296	1.72423	1.86069	0.664292	0.823856	0.823319	1.67059	1.42651	0.66329	1.63345	0.86276	2.65357	1.04743	1.36964	1.26874	1.53282	1.42428	1.61639	1.49296	2.43195	0.892367	0.742927	1.6611	1.22833	0.468639	0.917069	1.54882	1.54886	1.536	2.04331	1.70566	1.32648	1.09412
Cry2	CRY2	4.36248	4.24035	4.46538	4.45041	5.09276	3.73959	4.16015	3.68014	4.02961	5.28897	3.9096	5.13402	3.5706	5.46004	2.63667	2.91115	4.9557	4.15799	3.80965	4.02764	4.36616	4.5397	3.80668	3.96087	3.93897	3.34348	5.40928	5.91075	3.7841	2.82736	5.37804	3.61845	3.03378	4.35986	3.96023	4.20154	5.20806	5.60028	3.07594	3.2887	2.95408	3.8437	3.67984	4.65517	3.21485	3.56528	5.73888	3.43022
Sult2a2	SULT2A1	7.29132	9.70858	7.07247	7.86794	9.33951	0.100842	7.03109	8.4784	5.93448	8.55491	6.53615	8.454	5.82067	7.83052	7.10119	8.41517	8.14541	2.93209	9.26178	8.14137	7.44371	8.59119	7.60852	7.35497	7.07067	6.90105	5.90236	9.60897	8.19312	0.226357	8.06645	7.50425	7.76573	6.81862	9.29574	8.50953	9.04786	6.98349	3.50907	8.42978	7.8502	7.80748	8.90616	7.529	2.68299	9.79981	7.38839	8.69951
Gltp	GLTP	2.63564	2.3864	3.0006	4.16717	3.36644	4.31403	3.18937	2.80745	4.26486	3.58191	3.55762	2.90152	3.32465	3.14538	2.89886	3.70863	3.39832	4.11149	2.30336	3.11973	2.75303	2.68979	3.15876	2.53261	3.46045	3.14001	4.46258	2.21399	2.07385	4.28516	3.9377	3.00457	2.57706	3.2061	2.82718	2.14565	1.6682	3.49721	3.98839	1.85885	3.34564	3.0796	2.96557	2.56872	4.11934	2.27695	2.57844	2.31993
Nacc2	NACC2	0.111807	0.175608	0.483118	0.331652	0.768037	0.601326	0.2718	0.207259	0.68598	0.460504	0.34593	0.621885	0.567948	0.230077	0.30798	0.438909	0.202933	0.45404	0.122223	0.302801	0.162103	0.315254	0.374424	0.350166	0.258949	0.246286	0.544192	0.311822	0.0950459	0.342499	0.277538	0.24594	0.169332	0.266508	0.187748	0.311512	0.867585	0.664308	0.552648	0.0365964	0.13628	0.239515	0.256346	0.200565	0.569587	0.246542	0.321974	0.0734935
Acot11	ACOT11	0.103402	0.259957	0.0161411	0.402863	0.03635	0.42692	0.0361747	0.102847	0.648077	0.0447984	0.00899503	0.0388204	0.0298044	0.959922	0.0968796	0.122353	0.120413	0.178092	0.00877687	0.310979	0.0145351	0.114717	0.19781	0.0296824	0.065525	0.0148556	0.416557	0.00321549	0.0581526	0.337821	0.587584	0.0758789	0.0255182	0.284864	0.0452951	0.00136347	0.0619209	0.0612211	1.61072	0.0280955	0.0856603	0.121284	0.131459	0.0871942	0.748149	0	0.0174989	0.208516
Acot12	ACOT12	1.38232	3.57192	2.37601	4.32475	3.71394	0.0327836	1.70649	3.35618	0.604269	1.23967	2.39162	2.90222	3.02614	2.78834	1.85818	3.31693	3.4147	0.523737	2.772	2.97125	1.99439	3.8934	3.27649	0.075011	3.45872	1.0718	1.74229	2.61572	2.42101	0.00503353	0.806726	1.4648	2.96629	2.80709	3.80772	2.32951	2.7125	1.61128	0.326034	1.99299	2.64481	3.16461	2.84042	3.46394	2.09949	3.90745	1.26459	3.56946
Acot13	ACOT13	3.67176	4.53734	3.84303	5.6921	4.25113	3.65795	3.92044	4.24711	4.47098	4.06065	2.72544	4.21568	4.1658	4.43857	2.72645	4.11522	4.61211	4.16709	4.02658	4.44889	3.79902	3.75047	4.05262	4.44214	4.28835	3.98045	4.30253	5.95755	4.51145	2.64796	3.6716	4.28429	4.13028	5.31513	5.07153	4.41416	5.02094	5.32682	3.5454	4.17061	4.82406	3.49981	4.19163	4.79607	3.23453	4.41832	4.98396	4.40639
Vps13a	VPS13A	0.202085	0.516625	1.76335	0.788471	1.39932	0.580698	0.662209	0.386937	1.39321	0.708897	0.484468	1.29171	0.879445	0.586131	0.286566	0.257125	0.579426	1.49874	0.462942	0.606701	1.46173	0.435663	0.682728	0.221479	0.680938	0.716355	1.27374	0.575349	0.426907	0.421326	0.966689	0.578723	0.336439	0.821777	0.768412	1.03943	1.30232	1.40294	0.56152	0.188005	0.303514	0.798025	0.82926	0.927738	1.20229	0.804229	1.05353	0.332771
Vps13c	VPS13C	0.216491	1.1908	1.58301	1.85412	1.62376	2.43513	1.24978	0.788191	1.66076	1.35121	0.830196	1.66667	1.08528	1.967	0.346695	1.11508	1.4946	3.18042	0.990038	0.677357	0.913653	1.61764	1.5931	0.89821	1.50358	1.41853	3.32164	1.25059	0.691927	1.81462	1.78813	1.40953	0.841161	1.3508	0.985501	0.812669	1.43418	2.19785	1.21013	0.370241	0.738646	1.39116	1.55406	1.21829	2.26845	0.946355	1.61094	0.772701
Vps13b	VPS13B	0.0624039	0.156083	0.41508	0.328356	0.348079	0.57187	0.301289	0.102697	0.936977	0.32188	0.38703	0.383471	0.327441	0.244996	0.166306	0.205182	0.226199	0.800213	0.223555	0.166269	0.465382	0.490387	0.579857	0.389637	0.394181	0.0907326	0.7872	0.743905	0.133021	0.45762	0.305299	0.409278	0.106661	0.248246	0.281223	0.22673	0.473075	0.838346	0.411829	0.030877	0.35856	0.200216	0.314725	0.198627	0.799988	0.209852	0.4791	0.0972938
	BEX5	2.51756	2.22071	4.17222	1.80306	1.18078	1.15544	3.0283	3.4173	1.38112	1.64723	3.20019	2.45727	4.37023	3.59845	2.32657	5.36486	3.92339	3.20231	0.949088	1.99861	4.39974	3.1553	1.88885	0.438344	1.28766	4.76722	6.33074	1.98327	2.54255	2.0229	4.0521	4.43985	1.36877	0.959308	0.336777	0.88694	0.854817	0.677246	3.81105	1.89225	5.09875	3.42073	0.611626	0.420153	2.25865	1.27462	1.36061	2.34678
Bex4	BEX4	4.46138	4.86922	5.68976	3.6168	4.64363	5.1144	5.27237	5.09031	5.71459	4.12406	3.23396	3.55861	3.39037	4.11389	3.10445	5.46606	4.87075	7.94488	3.68391	7.35143	2.44381	4.86538	7.47614	3.90126	4.4464	2.91021	6.84798	3.95994	4.37093	6.45005	4.42402	6.09289	4.45476	3.52649	7.02138	3.05233	3.22745	6.14841	6.48716	2.58743	5.43678	5.68582	5.00687	4.66144	5.61098	3.62618	4.07524	5.57789
Bex2	BEX2	6.40408	1.74552	0.439365	0.678104	1.44916	2.44313	5.61112	3.7901	2.69576	1.05172	0.571788	1.8597	8.13048	5.67132	7.11942	7.54532	0	7.53012	0.627404	8.0596	0.212575	5.69627	7.47547	4.89989	2.51717	5.9564	1.19936	0.176502	2.83528	4.12674	3.06517	6.28512	2.27031	1.98791	6.84656	0.239208	0.499921	6.37431	6.60202	2.31579	6.89229	3.72119	3.74453	0.42901	5.46923	0.331697	0.46246	3.19063
Bex2	BEX1	2.84538	3.55672	1.73725	0.149651	1.73431	0.404116	3.04039	4.8603	1.9237	0.223444	0	1.28483	0.794383	5.85991	1.43204	0.902831	0.214402	1.71495	0.261146	8.80369	0	3.26859	10.2252	0.482771	0	1.16651	1.7233	0	3.60606	4.33459	0.922002	1.40023	3.35976	0.35828	0	0.152158	0.380395	1.03076	1.43421	3.91573	8.7803	3.10607	1.07255	2.71145	1.27044	5.31086	0	3.05183
Ubap2	UBAP2	0.641602	0.663413	1.68606	1.82724	1.50763	2.83896	1.29623	0.907706	3.23202	1.4146	0.883716	1.35665	1.4085	1.61558	1.14026	1.37757	1.35471	2.20597	0.922784	1.30359	0.620329	1.19498	1.82452	1.65856	1.2969	0.955583	2.12355	1.38545	0.567733	1.80013	1.64442	0.922407	0.738721	1.44225	1.31406	1.41856	1.90989	2.79842	1.79527	0.282225	1.73244	1.11984	1.32936	1.0473	2.18222	0.766766	1.67299	0.551796
Txlng	TXLNG	0.0277769	0.45449	1.14981	1.06956	0.703481	0.960011	0.792644	0.265827	1.33081	0.755822	0.385333	0.987069	1.33653	0.662333	0.150381	1.32744	0.551625	2.11291	0.297016	0.123277	0.262868	1.01271	1.29876	0.865629	1.57477	0.330866	1.50392	0.717372	0.573134	0.495084	0.764671	1.331	0.367588	0.669478	1.3839	0.620628	1.27844	1.65172	1.2712	0.0280407	0.772206	0.658723	1.08569	0.751587	1.12663	0.670515	1.06242	0.147468
Nup160	NUP160	1.222	1.69632	2.80337	2.12393	2.37781	3.43413	2.28768	1.7038	4.07736	2.28232	1.70102	2.51776	2.59524	2.71246	1.24178	2.39829	2.36949	3.6879	1.74473	2.36201	1.42084	2.34028	3.01794	2.42618	2.56671	1.90314	3.49829	2.60114	1.77078	3.35965	2.88919	2.16576	1.85731	3.09295	2.32377	2.51661	3.61951	3.68468	2.69831	0.759131	2.29307	1.99691	2.51977	2.18326	2.67368	1.75595	2.89837	1.54616
N4bp3	N4BP3	1.41394	0.23302	1.85143	0.562454	1.04104	1.7162	2.20126	0.333571	3.05387	0.314531	0.552848	1.36004	0.407425	1.62154	0.977175	0.962445	2.4404	2.87044	0.721836	0.550419	1.10857	1.22858	2.32169	1.69229	1.56749	1.87199	1.94643	0.427282	0.144504	2.94554	0.555745	1.37274	0.526443	0.780242	0.636775	1.6981	1.27852	1.94617	3.67352	0.262861	0.946552	0.942863	0.670925	0.10626	2.15445	0.0955395	0.283166	0.273694
Crym	CRYM	1.2968	1.55656	1.34414	1.29564	2.89321	0.765083	1.19855	1.38591	3.66303	2.19124	1.69918	1.04699	1.39306	1.56291	0.425588	1.5101	0.818006	0.572088	0.869689	0.265146	2.18602	2.94049	0.44913	0.711073	0.933872	0.317982	0.343067	1.62065	1.07051	0.0348621	0.548697	2.33658	0.90913	3.24038	1.41185	1.22799	1.08294	0.888061	0.89848	0.703601	1.76572	1.23393	1.2312	1.92359	0.781857	0.00481824	1.3498	1.38647
Tmem163	TMEM163	0.00514804	0.0146612	0.00969483	0.0018206	0.00484158	0.0606893	0.0640392	0.0399945	0.0361414	0.00974055	0.67837	0.0079614	0.0182481	0.0273887	0.010785	0.126828	0.0146187	0.51407	0.00988999	0.00177392	0.0014453	0.00359535	0.0143422	0.00880772	0.0178206	0.159659	0.0378751	0.0011849	0.0195357	0.0231755	0.0258728	0.00210082	0.00905803	0.0279251	0.00109007	0.00164093	0.00125697	0.0185131	1.2094	0.00249707	0.00988668	0.013358	0.0143791	0.001051	1.32286	0.00821713	0.0148393	0.0175767
Tmem165	TMEM165	1.47803	1.41352	2.13492	3.43774	2.63482	4.25055	2.26376	1.42755	4.35343	2.32339	1.55684	2.82764	2.04068	2.04961	1.31422	2.26696	3.38827	3.5712	2.34852	2.13556	2.17293	2.14128	2.59095	1.71685	2.63632	2.90716	3.64074	1.83365	1.09384	4.26223	2.88	2.02465	1.5266	2.03217	2.08003	2.13302	2.19244	3.20094	3.92097	0.607854	2.28844	2.36473	2.02253	1.48033	3.85495	1.32382	1.98138	1.46049
Sult5a1	SULT1A3	5.69446	4.64626	5.35955	6.73522	5.80772	7.15183	6.04552	4.91313	6.85287	4.40907	4.29532	5.26094	7.01631	6.1472	7.40808	7.16847	7.28341	5.95502	7.01303	4.9631	5.39403	5.33392	6.04356	5.60463	6.83529	5.13009	6.81521	4.95418	5.26142	5.35936	6.48136	4.70676	4.44711	5.44414	5.24454	4.88178	4.57151	4.53946	7.79057	4.04567	6.8876	4.40663	5.77374	5.1932	7.44191	5.07131	5.44851	5.27544
Me2	ME2	0.848892	1.5926	1.8563	1.56832	2.00906	3.29313	1.82622	1.07245	3.40789	2.36591	1.33427	1.64683	2.07007	2.0271	0.861204	1.13689	2.09132	3.29589	1.43198	1.71511	0.964333	1.92338	2.64054	1.19823	2.37562	1.36071	3.14147	1.59995	0.999955	3.4004	0.871639	1.80861	1.30897	1.11714	2.24388	1.14087	1.66576	3.85625	2.75101	0.485802	1.51304	1.58291	2.0893	1.55052	2.4293	1.70614	2.05688	0.963191
Evi2a	EVI2A	2.02371	3.63207	2.20767	2.32636	2.947	5.37243	4.03903	3.42505	3.21713	3.52899	2.22372	2.60692	2.22038	2.42481	2.07563	2.66532	3.59582	7.29068	2.25899	1.49539	1.81558	3.77292	3.92605	2.57122	3.14449	2.4198	3.73402	1.96954	2.14764	6.35836	3.73536	2.98781	2.1255	2.62734	1.37965	0.790248	1.87332	3.41075	2.15815	0.118224	3.78501	4.00067	3.92883	2.57478	3.89526	1.19358	2.48208	2.45792
Serpina5	SERPINA5	6.17769	8.00014	7.51868	7.15867	8.00565	4.71096	6.77748	7.27901	6.20627	7.15624	7.22663	7.77954	6.47147	7.28277	2.553	4.6139	7.08859	7.81858	3.78317	7.51922	6.58032	8.02916	8.44596	1.84865	7.97051	7.69482	9.44576	7.62059	8.09207	0.303031	6.95042	3.78423	7.41108	5.53384	8.70268	6.04294	4.82734	8.71059	5.32829	6.98437	5.43568	6.88088	8.07079	7.86402	5.30902	8.31058	8.64363	7.19187
Evi2	EVI2B	2.01468	4.08435	2.16727	1.8819	2.77924	5.09358	4.15821	3.3328	3.12493	3.3143	1.57278	1.97673	2.00275	2.55109	1.88373	2.17324	3.33995	7.55827	2.77394	1.08948	1.50485	3.64655	3.82668	2.42408	3.10382	1.95004	3.61553	1.93548	2.54211	5.48623	3.5442	3.12438	2.37033	1.93384	1.24287	0.909375	2.24831	2.99512	2.06521	0.412422	4.1909	4.04501	4.14927	2.60547	3.60748	1.77002	2.19064	2.89884
Foxn1	FOXN1	0	0	0	0	0	0.328801	0	0	0	0	0	0	0	0	0	0.00832399	0	0	0	0.0142371	0	0	0.00964926	0	0.00960373	0	0.0352597	0	0	0	0.0199019	0	0.0121563	0	0	0	0	0	0.0162493	0.0100378	0	0	0	0	0.0312908	0	0	0
Foxn2	FOXN2	0.97766	1.71188	2.69552	3.34616	2.53616	2.59386	2.01099	1.66345	2.13093	2.5821	1.8343	2.90029	2.1665	3.22625	1.16402	1.5504	2.3031	3.35143	1.07148	2.00367	2.07575	2.97149	2.97148	1.73052	2.66296	1.33943	3.76374	1.51432	2.25434	1.94177	2.76903	3.53788	1.61147	3.36082	3.52459	1.95004	2.31338	3.29509	2.22423	0.944041	2.0383	1.97948	1.98895	2.16173	2.29881	1.65354	2.2615	1.84226
Foxn3	FOXN3	0.504334	1.02646	1.4786	0.94063	1.34161	1.04581	1.59612	1.12173	1.04732	1.41824	0.73924	1.98737	1.15511	1.67752	0.748452	0.645162	0.818698	2.01128	0.970313	1.03306	0.908489	1.69923	1.31913	1.78352	1.65393	0.661918	1.21495	1.7447	1.29265	1.48692	1.64649	1.06521	1.37637	1.17353	1.41142	0.905612	0.989093	2.25113	0.809671	0.598713	1.48314	1.27204	1.33692	1.62018	1.31572	1.187	1.89584	0.86401
Nicn1	NICN1	3.72142	3.60779	3.42066	4.97604	5.18763	5.56367	3.77097	3.93593	4.31951	4.36544	3.13981	4.01629	3.64973	4.68971	3.183	3.70338	4.05585	4.50346	3.73481	2.96965	4.59029	4.03528	4.11905	4.4111	4.26708	3.69865	4.43384	4.19717	3.50791	3.77019	4.15112	3.74709	3.08915	5.00087	4.31558	4.77219	4.98314	4.22245	4.82815	3.30268	4.63722	4.03672	4.1707	3.96134	4.90092	4.36012	4.85243	3.3384
Wdr1	WDR1	4.29147	4.89098	6.2335	5.10869	5.40353	6.32732	5.78973	4.43932	6.66382	5.26245	4.2217	5.82104	5.03364	4.6241	4.45894	5.88768	4.85271	6.53888	4.51284	4.93064	4.39281	5.52362	6.32026	5.60382	5.94945	4.48793	5.74277	5.12723	3.97582	7.49521	5.26986	5.13192	4.64688	5.75832	5.52692	5.88143	5.89582	6.28015	6.12178	3.63269	5.40072	5.47547	5.31585	5.17333	6.54475	4.86184	5.33701	4.85657
Ugt1a5	UGT1A5	0	0.506882	1.09875	0.201285	0.410725	1.04072	0.259956	0.508958	0.0857914	1.45653	0.198157	0.30301	0.0527398	0	0.0285721	0.0261692	0.0557309	0.0198453	0.574558	0.0330397	0.318936	0.213033	0.0294348	0.327192	0.354654	0	0.801458	2.20831	0.578239	0	0.125012	0.92468	0.382629	1.1904	0.0672734	1.31179	2.28769	0.0901897	0	0.331458	0.366715	0.708961	0.154857	1.4322	0.380123	0.357676	1.63493	0.379514
Col14a1	COL14A1	1.34806	0.755849	0.430353	0.212114	1.5898	0.456211	1.45902	0.553322	0.916877	0.943447	0.257183	0.993022	0.126911	0.210928	0.024245	0.155517	1.24449	2.16302	0.263102	0.21665	0.145287	1.99785	2.15069	0.0598817	0.771388	0.00789084	1.82954	0.335636	0.631852	0.241618	0.144744	1.17859	0.755122	0.250864	0.0289783	0.0417356	0.292144	1.75178	0.242092	0.136919	0.0536808	1.97579	0.345299	0.422144	1.27331	0.329632	0.451678	0.501644
	ZNF799	1.55565	1.97518	2.56645	2.65569	3.15718	2.8918	2.36763	2.14481	3.47411	2.13585	1.97985	2.91784	2.53504	3.17181	1.49001	2.00793	2.97524	3.67876	2.13925	2.9563	2.12174	2.83729	2.81477	2.34523	1.77494	2.27885	3.68841	3.13464	2.17217	2.44488	3.16349	2.93475	2.14161	2.09619	2.78369	2.92932	2.73247	3.51228	2.37111	0.903851	1.9616	2.25622	1.95419	1.94984	3.3314	1.78353	3.66664	2.02919
Grin2b	GRIN2B	0.00448459	0.00194327	0	0	0.00175893	0.00260575	0	0.00288268	0	0	0	0	0.00295873	0	0	0.00150264	0	0.00501309	0	0.00171659	0.00279611	0	0.00116184	0	0.000578284	0	0.000713925	0	0.00250215	0	0.000601361	0	0	0	0.000527531	0	0	0	0.000980564	0.00120874	0.00684116	0	0.00127069	0.00101709	0.000949071	0	0	0.00320514
Grin2c	GRIN2C	0.420218	0.0357529	0.0987687	0.206103	0.729988	0.234724	0.477694	0.138216	0.24729	0.60698	0.155884	0.335356	0.286614	0.416306	0.0659799	0.220199	0.278196	0.216629	0.22701	0.0702096	0.148415	0.238571	0.26603	0.246301	0.196031	0.0623545	0.582736	0.276136	0.0413624	0.488569	0.288316	0.259326	0.0203202	0.580323	0.0291694	0.265597	0.220171	0	0.250788	0.0979109	0.128181	0.080156	0.229281	0.0420047	0.351251	0.0774176	0.215613	0.15558
[truncated: 15,488 more rows]
[truncated: 375 more columns]

## Sheet: PatientsCorwithMycTrp53Sig
Supplementary Table 2 - Patients segreated by high/low correlation wtih MycOETrp53KO signature
Group	sampleID	Correlation	PValue	Correlation_Spearman	PValue_Spearman
Low_Correlation	TCGA-2Y-A9GT-01A	0.597849	5	0.610104	5
Low_Correlation	TCGA-2Y-A9GV-01A	0.6078	5	0.617942	5
Low_Correlation	TCGA-2Y-A9H1-01A	0.589247	5	0.61286	5
Low_Correlation	TCGA-2Y-A9H3-01A	0.610929	5	0.61611	5
[truncated: 182 more rows]

## Sheet: PatientsCorwithMycPtenSig
Supplementary Table 2 - Patients segreated by high/low correlation wtih MycOEPtenKO signature
[truncated: 187 more rows]

[truncated: 7 more sheets: PatientsCorwithRasG12DPtenSig, PatientsCorwithRasG12VPtenSig, Risktable_Cor_Myc_p53sig, Risktable_Cor_Myc_Ptensig, Risktable_Cor_Nras12D_sig, Risktable_Cor_Nras12V_sig, Risktable_Cor_Nras12D_V_Unique]
