# Supplementary material for: Cancer cell genetics shaping of the tumor microenvironment reveals myeloid cell-centric exploitable vulnerabilities in hepatocellular carcinoma
Source: Nat Commun. 2024 Mar 22;15:2581. doi: 10.1038/s41467-024-46835-2 (PMC10959959; doi:10.1038/s41467-024-46835-2)
Supplement: Supplementary file 6 — Supplementary Data 3 [file 41467_2024_46835_MOESM6_ESM.xlsx]

## Sheet: TMB-LIHC
Supplementary Data 3- TMB from Whole Exome Sequencing from human HCC patients
Study.ID	Patient.ID	Sample.ID	TMB..nonsynonymous.
hcc_inserm_fr_2015	BCB109T	BCB109T	2.8
hcc_inserm_fr_2015	BCB111T	BCB111T	2.13333
hcc_inserm_fr_2015	BCB151T	BCB151T	1.93333
hcc_inserm_fr_2015	BCB157T	BCB157T	1.96667
hcc_inserm_fr_2015	BCB167T	BCB167T	1.8
hcc_inserm_fr_2015	BCB231T	BCB231T	2.4
hcc_inserm_fr_2015	BCB301T	BCB301T	1.43333
hcc_inserm_fr_2015	BCB307T	BCB307T	2.26667
hcc_inserm_fr_2015	BCB325T	BCB325T	2.1
hcc_inserm_fr_2015	BCM229T	BCM229T	0.2
hcc_inserm_fr_2015	BCM257T	BCM257T	2.1
hcc_inserm_fr_2015	BCM265T	BCM265T	2.06667
hcc_inserm_fr_2015	BCM269T	BCM269T	1.4
hcc_inserm_fr_2015	BCM275T	BCM275T	3.33333
hcc_inserm_fr_2015	BCM321T	BCM321T	2
hcc_inserm_fr_2015	BCM325T	BCM325T	2.06667
hcc_inserm_fr_2015	BCM329T	BCM329T	0.0666667
hcc_inserm_fr_2015	BCM337T	BCM337T	3.96667
hcc_inserm_fr_2015	BCM339T	BCM339T	2.4
hcc_inserm_fr_2015	BCM371T	BCM371T	2.23333
hcc_inserm_fr_2015	BCM375T	BCM375T	2.96667
hcc_inserm_fr_2015	BCM397T	BCM397T	1.56667
hcc_inserm_fr_2015	BCM399T	BCM399T	2.3
hcc_inserm_fr_2015	BCM423T	BCM423T	1.83333
hcc_inserm_fr_2015	BCM439T	BCM439T	1.16667
hcc_inserm_fr_2015	BCM455T	BCM455T	0.0333333
hcc_inserm_fr_2015	BCM483T	BCM483T	2.2
hcc_inserm_fr_2015	BCM489T	BCM489T	0.633333
hcc_inserm_fr_2015	BCM501T	BCM501T	1.46667
hcc_inserm_fr_2015	BCM529T	BCM529T	0.8
hcc_inserm_fr_2015	BCM531T	BCM531T	0.733333
hcc_inserm_fr_2015	BCM543T	BCM543T	2.06667
hcc_inserm_fr_2015	BCM545T	BCM545T	2.4
hcc_inserm_fr_2015	BCM565T	BCM565T	0.0333333
hcc_inserm_fr_2015	BCM567T	BCM567T	2.43333
hcc_inserm_fr_2015	BCM617T	BCM617T	2.3
hcc_inserm_fr_2015	BCM643T	BCM643T	0.0333333
hcc_inserm_fr_2015	BCM671T	BCM671T	0.866667
hcc_inserm_fr_2015	BCM683T	BCM683T	1.83333
hcc_inserm_fr_2015	BCM689T	BCM689T	0.6
hcc_inserm_fr_2015	BCM695T	BCM695T	2.7
hcc_inserm_fr_2015	BCM703T	BCM703T	1.8
hcc_inserm_fr_2015	BCM711T	BCM711T	1.9
hcc_inserm_fr_2015	BCM723T	BCM723T	16.6
hcc_inserm_fr_2015	BCM735T	BCM735T	1.5
hcc_inserm_fr_2015	BCM739T	BCM739T	1.6
hcc_inserm_fr_2015	BCM759T	BCM759T	1.43333
hcc_inserm_fr_2015	BCM769T	BCM769T	0.5
hcc_inserm_fr_2015	BCM783T	BCM783T	2.3
hcc_inserm_fr_2015	BCM791T	BCM791T	2.03333
hcc_inserm_fr_2015	CHC051T	CHC051T	1.93333
hcc_inserm_fr_2015	CHC059T	CHC059T	1.03333
hcc_inserm_fr_2015	CHC060T	CHC060T	0
hcc_inserm_fr_2015	CHC097T	CHC097T	3.26667
hcc_inserm_fr_2015	CHC1010T	CHC1010T	1.2
hcc_inserm_fr_2015	CHC1028T	CHC1028T	2.4
hcc_inserm_fr_2015	CHC1035T	CHC1035T	3.33333
hcc_inserm_fr_2015	CHC1040T	CHC1040T	2.56667
hcc_inserm_fr_2015	CHC1041T	CHC1041T	2.03333
hcc_inserm_fr_2015	CHC1044T	CHC1044T	2.96667
hcc_inserm_fr_2015	CHC1052T	CHC1052T	3.4
hcc_inserm_fr_2015	CHC1053T	CHC1053T	2.23333
hcc_inserm_fr_2015	CHC1055T	CHC1055T	1.53333
hcc_inserm_fr_2015	CHC1060T	CHC1060T	0.166667
hcc_inserm_fr_2015	CHC1061T	CHC1061T	2.7
hcc_inserm_fr_2015	CHC1062T	CHC1062T	0.2
hcc_inserm_fr_2015	CHC1065T	CHC1065T	1.36667
hcc_inserm_fr_2015	CHC1079T	CHC1079T	1.53333
hcc_inserm_fr_2015	CHC1081T	CHC1081T	1.36667
hcc_inserm_fr_2015	CHC1085T	CHC1085T	1.13333
hcc_inserm_fr_2015	CHC1137T	CHC1137T	2.13333
hcc_inserm_fr_2015	CHC1148T	CHC1148T	5.13333
hcc_inserm_fr_2015	CHC1152T	CHC1152T	1.63333
hcc_inserm_fr_2015	CHC1154T	CHC1154T	5.56667
hcc_inserm_fr_2015	CHC1162T	CHC1162T	0.0333333
hcc_inserm_fr_2015	CHC1177T	CHC1177T	0.133333
hcc_inserm_fr_2015	CHC1180T	CHC1180T	1.16667
hcc_inserm_fr_2015	CHC1182T	CHC1182T	1.56667
hcc_inserm_fr_2015	CHC1183T	CHC1183T	2.26667
hcc_inserm_fr_2015	CHC1185T	CHC1185T	2.6
hcc_inserm_fr_2015	CHC1186T	CHC1186T	2.73333
hcc_inserm_fr_2015	CHC1190T	CHC1190T	0.4
hcc_inserm_fr_2015	CHC1191T	CHC1191T	1.63333
hcc_inserm_fr_2015	CHC1192T	CHC1192T	3.13333
hcc_inserm_fr_2015	CHC1201T	CHC1201T	1.8
hcc_inserm_fr_2015	CHC1205T	CHC1205T	3.76667
hcc_inserm_fr_2015	CHC1207T	CHC1207T	5
hcc_inserm_fr_2015	CHC1209T	CHC1209T	4.46667
hcc_inserm_fr_2015	CHC1210T	CHC1210T	0.266667
hcc_inserm_fr_2015	CHC1211T	CHC1211T	4.3
hcc_inserm_fr_2015	CHC121T	CHC121T	3.96667
hcc_inserm_fr_2015	CHC1530T	CHC1530T	0.5
hcc_inserm_fr_2015	CHC1531T	CHC1531T	3.4
hcc_inserm_fr_2015	CHC1534T	CHC1534T	2.53333
hcc_inserm_fr_2015	CHC1539T	CHC1539T	0.333333
hcc_inserm_fr_2015	CHC1545T	CHC1545T	4.2
hcc_inserm_fr_2015	CHC1556T	CHC1556T	1.36667
hcc_inserm_fr_2015	CHC155T	CHC155T	3.4
hcc_inserm_fr_2015	CHC1566T	CHC1566T	2.36667
hcc_inserm_fr_2015	CHC1568T	CHC1568T	2.76667
hcc_inserm_fr_2015	CHC1569T	CHC1569T	0.9
hcc_inserm_fr_2015	CHC1591T	CHC1591T	1.6
hcc_inserm_fr_2015	CHC1592T	CHC1592T	2.13333
hcc_inserm_fr_2015	CHC1594T	CHC1594T	3.6
hcc_inserm_fr_2015	CHC1595T	CHC1595T	1.83333
hcc_inserm_fr_2015	CHC1596T	CHC1596T	0.466667
hcc_inserm_fr_2015	CHC1597T	CHC1597T	1.76667
hcc_inserm_fr_2015	CHC1598T	CHC1598T	2.66667
hcc_inserm_fr_2015	CHC1600T	CHC1600T	3.2
hcc_inserm_fr_2015	CHC1601T	CHC1601T	2.4
hcc_inserm_fr_2015	CHC1602T	CHC1602T	3.56667
hcc_inserm_fr_2015	CHC1603T	CHC1603T	2.7
hcc_inserm_fr_2015	CHC1604T	CHC1604T	1.23333
hcc_inserm_fr_2015	CHC1611T	CHC1611T	2.6
hcc_inserm_fr_2015	CHC1616T	CHC1616T	2.5
hcc_inserm_fr_2015	CHC1624T	CHC1624T	1.43333
hcc_inserm_fr_2015	CHC1626T	CHC1626T	1.86667
hcc_inserm_fr_2015	CHC1629T	CHC1629T	4.63333
hcc_inserm_fr_2015	CHC1700T	CHC1700T	1.16667
hcc_inserm_fr_2015	CHC1704T	CHC1704T	10.3
hcc_inserm_fr_2015	CHC1708T	CHC1708T	2.56667
hcc_inserm_fr_2015	CHC1712T	CHC1712T	1.73333
hcc_inserm_fr_2015	CHC1714T	CHC1714T	1
hcc_inserm_fr_2015	CHC1715T	CHC1715T	3.9
hcc_inserm_fr_2015	CHC1717T	CHC1717T	4.33333
hcc_inserm_fr_2015	CHC1719T	CHC1719T	0.3
hcc_inserm_fr_2015	CHC1720T	CHC1720T	2.23333
hcc_inserm_fr_2015	CHC1725T	CHC1725T	4.53333
hcc_inserm_fr_2015	CHC1731T	CHC1731T	2.63333
hcc_inserm_fr_2015	CHC1732T	CHC1732T	1.03333
hcc_inserm_fr_2015	CHC1734T	CHC1734T	0.466667
hcc_inserm_fr_2015	CHC1736T	CHC1736T	3.4
hcc_inserm_fr_2015	CHC1737T	CHC1737T	0.133333
hcc_inserm_fr_2015	CHC1738T	CHC1738T	2.93333
hcc_inserm_fr_2015	CHC1739T	CHC1739T	1.4
hcc_inserm_fr_2015	CHC1741T	CHC1741T	3.23333
hcc_inserm_fr_2015	CHC1742T	CHC1742T	2.56667
hcc_inserm_fr_2015	CHC1743T	CHC1743T	4.76667
hcc_inserm_fr_2015	CHC1744T	CHC1744T	3.63333
hcc_inserm_fr_2015	CHC1745T	CHC1745T	1.76667
hcc_inserm_fr_2015	CHC1746T	CHC1746T	3.23333
hcc_inserm_fr_2015	CHC1747T	CHC1747T	3.1
hcc_inserm_fr_2015	CHC1749T	CHC1749T	2.86667
hcc_inserm_fr_2015	CHC1750T	CHC1750T	0.766667
hcc_inserm_fr_2015	CHC1751T	CHC1751T	2.36667
hcc_inserm_fr_2015	CHC1753T	CHC1753T	0.6
hcc_inserm_fr_2015	CHC1754T	CHC1754T	6.43333
hcc_inserm_fr_2015	CHC1756T	CHC1756T	3.03333
hcc_inserm_fr_2015	CHC1757T	CHC1757T	0.633333
hcc_inserm_fr_2015	CHC1763T	CHC1763T	2.96667
hcc_inserm_fr_2015	CHC1774T	CHC1774T	1.5
hcc_inserm_fr_2015	CHC1775T	CHC1775T	1.43333
hcc_inserm_fr_2015	CHC1915T	CHC1915T	1.3
hcc_inserm_fr_2015	CHC197T	CHC197T	2.36667
hcc_inserm_fr_2015	CHC2029T	CHC2029T	2.5
hcc_inserm_fr_2015	CHC2034T	CHC2034T	2.83333
hcc_inserm_fr_2015	CHC2039Tbis	CHC2039Tbis	0.1
hcc_inserm_fr_2015	CHC2043T	CHC2043T	0.466667
hcc_inserm_fr_2015	CHC2048T	CHC2048T	2.3
hcc_inserm_fr_2015	CHC2052T	CHC2052T	4.53333
hcc_inserm_fr_2015	CHC205T	CHC205T	2.6
hcc_inserm_fr_2015	CHC2098T	CHC2098T	3.46667
hcc_inserm_fr_2015	CHC2099T	CHC2099T	2.36667
hcc_inserm_fr_2015	CHC2103T	CHC2103T	3.56667
hcc_inserm_fr_2015	CHC2110Tbis	CHC2110Tbis	1.76667
hcc_inserm_fr_2015	CHC2111T	CHC2111T	0.933333
hcc_inserm_fr_2015	CHC2112T	CHC2112T	1.13333
hcc_inserm_fr_2015	CHC2113T	CHC2113T	1.8
hcc_inserm_fr_2015	CHC2115T	CHC2115T	3.06667
hcc_inserm_fr_2015	CHC2127T	CHC2127T	3.46667
hcc_inserm_fr_2015	CHC2128T	CHC2128T	1.8
hcc_inserm_fr_2015	CHC2134T	CHC2134T	0
hcc_inserm_fr_2015	CHC2141T	CHC2141T	3.13333
hcc_inserm_fr_2015	CHC218T	CHC218T	3.03333
hcc_inserm_fr_2015	CHC2200T	CHC2200T	3.1
hcc_inserm_fr_2015	CHC2202T	CHC2202T	0.433333
hcc_inserm_fr_2015	CHC2206T	CHC2206T	1.93333
hcc_inserm_fr_2015	CHC2208T	CHC2208T	2.26667
hcc_inserm_fr_2015	CHC2211T	CHC2211T	0.633333
hcc_inserm_fr_2015	CHC2213T	CHC2213T	0.5
hcc_inserm_fr_2015	CHC2215T	CHC2215T	1.76667
hcc_inserm_fr_2015	CHC2216T	CHC2216T	2.7
hcc_inserm_fr_2015	CHC2321T	CHC2321T	1.63333
hcc_inserm_fr_2015	CHC2351T	CHC2351T	2.4
hcc_inserm_fr_2015	CHC2358T	CHC2358T	1.86667
hcc_inserm_fr_2015	CHC2362T	CHC2362T	1.36667
hcc_inserm_fr_2015	CHC253T	CHC253T	0.366667
hcc_inserm_fr_2015	CHC258T	CHC258T	1.53333
hcc_inserm_fr_2015	CHC301T	CHC301T	3.03333
hcc_inserm_fr_2015	CHC302T	CHC302T	2.36667
hcc_inserm_fr_2015	CHC303T	CHC303T	6.13333
hcc_inserm_fr_2015	CHC304T	CHC304T	2.7
hcc_inserm_fr_2015	CHC306T	CHC306T	1.73333
hcc_inserm_fr_2015	CHC307T	CHC307T	1
hcc_inserm_fr_2015	CHC313T	CHC313T	1.1
hcc_inserm_fr_2015	CHC314T	CHC314T	2.7
hcc_inserm_fr_2015	CHC320T	CHC320T	2.83333
hcc_inserm_fr_2015	CHC322T	CHC322T	0.833333
hcc_inserm_fr_2015	CHC326T	CHC326T	1.46667
hcc_inserm_fr_2015	CHC327T	CHC327T	1.5
hcc_inserm_fr_2015	CHC361TA	CHC361TA	1.63333
hcc_inserm_fr_2015	CHC429T	CHC429T	4.33333
hcc_inserm_fr_2015	CHC432T	CHC432T	3.7
hcc_inserm_fr_2015	CHC433T	CHC433T	6.73333
hcc_inserm_fr_2015	CHC434T	CHC434T	1.76667
hcc_inserm_fr_2015	CHC437T	CHC437T	1.63333
hcc_inserm_fr_2015	CHC451T	CHC451T	4.26667
hcc_inserm_fr_2015	CHC465T	CHC465T	1.96667
hcc_inserm_fr_2015	CHC469T	CHC469T	2
hcc_inserm_fr_2015	CHC510T	CHC510T	0.333333
hcc_inserm_fr_2015	CHC609T	CHC609T	1.9
hcc_inserm_fr_2015	CHC614T	CHC614T	2.06667
hcc_inserm_fr_2015	CHC703T	CHC703T	3.43333
hcc_inserm_fr_2015	CHC734T	CHC734T	0.3
hcc_inserm_fr_2015	CHC736T	CHC736T	2
hcc_inserm_fr_2015	CHC789T	CHC789T	0.366667
hcc_inserm_fr_2015	CHC793T	CHC793T	2.53333
hcc_inserm_fr_2015	CHC794T	CHC794T	2.83333
hcc_inserm_fr_2015	CHC796T	CHC796T	2.9
hcc_inserm_fr_2015	CHC798T	CHC798T	5.86667
hcc_inserm_fr_2015	CHC799T	CHC799T	1.26667
hcc_inserm_fr_2015	CHC801T	CHC801T	2.2
hcc_inserm_fr_2015	CHC805T	CHC805T	3.63333
hcc_inserm_fr_2015	CHC879T	CHC879T	2.83333
hcc_inserm_fr_2015	CHC884T	CHC884T	3.23333
hcc_inserm_fr_2015	CHC889T	CHC889T	2.43333
hcc_inserm_fr_2015	CHC891T	CHC891T	1.83333
hcc_inserm_fr_2015	CHC892T	CHC892T	135.233
hcc_inserm_fr_2015	CHC896T	CHC896T	1.9
hcc_inserm_fr_2015	CHC898T	CHC898T	2.8
hcc_inserm_fr_2015	CHC902T	CHC902T	2.66667
hcc_inserm_fr_2015	CHC909T	CHC909T	3.5
hcc_inserm_fr_2015	CHC912T	CHC912T	4.6
hcc_inserm_fr_2015	CHC917T	CHC917T	3.13333
hcc_inserm_fr_2015	CHC923T	CHC923T	2.13333
hcc_inserm_fr_2015	CHC961T	CHC961T	1.73333
hcc_inserm_fr_2015	CHC1082T	CHC1082T	0.633333
hcc_inserm_fr_2015	CHC1083T	CHC1083T	0.733333
hcc_inserm_fr_2015	CHC1089T	CHC1089T	0.133333
hcc_inserm_fr_2015	CHC1091T	CHC1091T	0.3
hcc_inserm_fr_2015	CHC1097T	CHC1097T	0.233333
hcc_inserm_fr_2015	CHC1098T	CHC1098T	0.1
hcc_inserm_fr_2015	CHC2352T	CHC2352T	0.866667
hcc_meric_2021	SCB-MERiC-0001	SCB-MERiC-0001-C475b	3.4
hcc_meric_2021	SCB-MERiC-0002	SCB-MERiC-0002-C278b	3.73333
hcc_meric_2021	SCB-MERiC-0003	SCB-MERiC-0003-C710	2.1
hcc_meric_2021	SCB-MERiC-0004	SCB-MERiC-0004-C457b	3.73333
hcc_meric_2021	SCB-MERiC-0004	SCB-MERiC-0004-C457c	3.6
hcc_meric_2021	SCB-MERiC-0005	SCB-MERiC-0005-B756	3.9
hcc_meric_2021	SCB-MERiC-0006	SCB-MERiC-0006-C086b	1.8
hcc_meric_2021	SCB-MERiC-0007	SCB-MERiC-0007-B904b	2.46667
hcc_meric_2021	SCB-MERiC-0008	SCB-MERiC-0008-C892	1.93333
hcc_meric_2021	SCB-MERiC-0009	SCB-MERiC-0009-C798	2.86667
hcc_meric_2021	SCB-MERiC-0010	SCB-MERiC-0010-D336	3
hcc_meric_2021	SCB-MERiC-0011	SCB-MERiC-0011-B800bv2	6.16667
hcc_meric_2021	SCB-MERiC-0012	SCB-MERiC-0012-C543	2.96667
hcc_meric_2021	SCB-MERiC-0013	SCB-MERiC-0013-B039b	2.63333
hcc_meric_2021	SCB-MERiC-0014	SCB-MERiC-0014-D373	6.06667
hcc_meric_2021	SCB-MERiC-0015	SCB-MERiC-0015-C769	1.53333
hcc_meric_2021	SCB-MERiC-0016	SCB-MERiC-0016-B166b	3.2
hcc_meric_2021	SCB-MERiC-0017	SCB-MERiC-0017-C272b	2.46667
hcc_meric_2021	SCB-MERiC-0018	SCB-MERiC-0018-D158	3.7
hcc_meric_2021	SCB-MERiC-0019	SCB-MERiC-0019-C951	4.1
hcc_meric_2021	SCB-MERiC-0020	SCB-MERiC-0020-C133c	3.63333
hcc_meric_2021	SCB-MERiC-0021	SCB-MERiC-0021-C255b	2.1
hcc_meric_2021	SCB-MERiC-0022	SCB-MERiC-0022-A915b	11.5667
hcc_meric_2021	SCB-MERiC-0023	SCB-MERiC-0023-B809bv2	2.2
hcc_meric_2021	SCB-MERiC-0024	SCB-MERiC-0024-D202	6.73333
hcc_meric_2021	SCB-MERiC-0025	SCB-MERiC-0025-C359b	4.9
hcc_meric_2021	SCB-MERiC-0026	SCB-MERiC-0026-A879b	3.93333
hcc_meric_2021	SCB-MERiC-0027	SCB-MERiC-0027-C335b	2.9
hcc_meric_2021	SCB-MERiC-0028	SCB-MERiC-0028-C284b	3.66667
hcc_meric_2021	SCB-MERiC-0029	SCB-MERiC-0029-C078b	2.76667
hcc_meric_2021	SCB-MERiC-0030	SCB-MERiC-0030-D067	4.03333
hcc_meric_2021	SCB-MERiC-0031	SCB-MERiC-0031-B889b	1.5
hcc_meric_2021	SCB-MERiC-0032	SCB-MERiC-0032-C225b	2.93333
hcc_meric_2021	SCB-MERiC-0033	SCB-MERiC-0033-D565	3.56667
hcc_meric_2021	SCB-MERiC-0034	SCB-MERiC-0034-C227b	1.9
hcc_meric_2021	SCB-MERiC-0035	SCB-MERiC-0035-D016	3.3
hcc_meric_2021	SCB-MERiC-0036	SCB-MERiC-0036-D503	3.46667
hcc_meric_2021	SCB-MERiC-0037	SCB-MERiC-0037-D433	6
hcc_meric_2021	SCB-MERiC-0038	SCB-MERiC-0038-C452b	2.93333
hcc_meric_2021	SCB-MERiC-0039	SCB-MERiC-0039-B021b	2.56667
hcc_meric_2021	SCB-MERiC-0040	SCB-MERiC-0040-D403	5.56667
hcc_meric_2021	SCB-MERiC-0041	SCB-MERiC-0041-C605	1.73333
hcc_meric_2021	SCB-MERiC-0042	SCB-MERiC-0042-C129b	3.46667
hcc_meric_2021	SCB-MERiC-0043	SCB-MERiC-0043-C795	2.96667
hcc_meric_2021	SCB-MERiC-0044	SCB-MERiC-0044-B808b	5.26667
hcc_meric_2021	SCB-MERiC-0045	SCB-MERiC-0045-C964	2.2
hcc_meric_2021	SCB-MERiC-0046	SCB-MERiC-0046-C563	4.3
hcc_meric_2021	SCB-MERiC-0047	SCB-MERiC-0047-B760bv2	3.06667
hcc_meric_2021	SCB-MERiC-0048	SCB-MERiC-0048-D063	2.46667
hcc_meric_2021	SCB-MERiC-0049	SCB-MERiC-0049-C346b	2.73333
hcc_meric_2021	SCB-MERiC-0050	SCB-MERiC-0050-B804b	3.9
hcc_meric_2021	SCB-MERiC-0051	SCB-MERiC-0051-D122	1.56667
hcc_meric_2021	SCB-MERiC-0052	SCB-MERiC-0052-C613	1.16667
hcc_meric_2021	SCB-MERiC-0053	SCB-MERiC-0053-B719b	2.26667
hcc_meric_2021	SCB-MERiC-0054	SCB-MERiC-0054-C477b	3.23333
hcc_meric_2021	SCB-MERiC-0055	SCB-MERiC-0055-B983b	3.06667
hcc_meric_2021	SCB-MERiC-0056	SCB-MERiC-0056-B322b	2.66667
hcc_meric_2021	SCB-MERiC-0056	SCB-MERiC-0056-D218	3.96667
hcc_meric_2021	SCB-MERiC-0056	SCB-MERiC-0056-D219	3.26667
hcc_meric_2021	SCB-MERiC-0057	SCB-MERiC-0057-B712b	5.3
hcc_meric_2021	SCB-MERiC-0058	SCB-MERiC-0058-B671b	1.96667
hcc_meric_2021	SCB-MERiC-0059	SCB-MERiC-0059-D610	2.3
hcc_meric_2021	SCB-MERiC-0060	SCB-MERiC-0060-B984b	4.16667
hcc_meric_2021	SCB-MERiC-0061	SCB-MERiC-0061-C355b	3.56667
hcc_meric_2021	SCB-MERiC-0062	SCB-MERiC-0062-B766b	3.3
hcc_meric_2021	SCB-MERiC-0063	SCB-MERiC-0063-C532	4.03333
hcc_meric_2021	SCB-MERiC-0063	SCB-MERiC-0063-C659	3.16667
hcc_meric_2021	SCB-MERiC-0064	SCB-MERiC-0064-C495	3.46667
hcc_meric_2021	SCB-MERiC-0065	SCB-MERiC-0065-B077b	1.53333
hcc_meric_2021	SCB-MERiC-0066	SCB-MERiC-0066-C628	2.16667
hcc_meric_2021	SCB-MERiC-0067	SCB-MERiC-0067-B955b	2.03333
hcc_meric_2021	SCB-MERiC-0068	SCB-MERiC-0068-C513	2.6
hcc_meric_2021	SCB-MERiC-0069	SCB-MERiC-0069-C116b	1.43333
hcc_meric_2021	SCB-MERiC-0070	SCB-MERiC-0070-C975	4.73333
hcc_meric_2021	SCB-MERiC-0071	SCB-MERiC-0071-D051	2.8
hcc_meric_2021	SCB-MERiC-0072	SCB-MERiC-0072-B062b	3.03333
hcc_meric_2021	SCB-MERiC-0073	SCB-MERiC-0073-C696	5.3
hcc_meric_2021	SCB-MERiC-0073	SCB-MERiC-0073-C697	3.56667
hcc_meric_2021	SCB-MERiC-0074	SCB-MERiC-0074-D455	2.4
hcc_meric_2021	SCB-MERiC-0075	SCB-MERiC-0075-D045	3.16667
hcc_meric_2021	SCB-MERiC-0076	SCB-MERiC-0076-C065b	3.83333
hcc_meric_2021	SCB-MERiC-0077	SCB-MERiC-0077-B554b	5.7
hcc_meric_2021	SCB-MERiC-0078	SCB-MERiC-0078-B568b	2.83333
hcc_meric_2021	SCB-MERiC-0079	SCB-MERiC-0079-C851	2.63333
hcc_meric_2021	SCB-MERiC-0080	SCB-MERiC-0080-C677	3.86667
hcc_meric_2021	SCB-MERiC-0081	SCB-MERiC-0081-B702b	1.83333
hcc_meric_2021	SCB-MERiC-0082	SCB-MERiC-0082-D359	4.26667
hcc_meric_2021	SCB-MERiC-0083	SCB-MERiC-0083-C638	2.36667
hcc_meric_2021	SCB-MERiC-0084	SCB-MERiC-0084-B741b	4.36667
hcc_meric_2021	SCB-MERiC-0085	SCB-MERiC-0085-B744b	2.76667
hcc_meric_2021	SCB-MERiC-0086	SCB-MERiC-0086-B763b	2
hcc_meric_2021	SCB-MERiC-0087	SCB-MERiC-0087-B854b	2.3
hcc_meric_2021	SCB-MERiC-0088	SCB-MERiC-0088-D156	2.63333
hcc_meric_2021	SCB-MERiC-0089	SCB-MERiC-0089-C006c	3.3
hcc_meric_2021	SCB-MERiC-0090	SCB-MERiC-0090-C015b	4.23333
hcc_meric_2021	SCB-MERiC-0091	SCB-MERiC-0091-C508	2.96667
hcc_meric_2021	SCB-MERiC-0092	SCB-MERiC-0092-C052b	3.4
hcc_meric_2021	SCB-MERiC-0093	SCB-MERiC-0093-C316b	2.6
hcc_meric_2021	SCB-MERiC-0094	SCB-MERiC-0094-D135	1.66667
hcc_meric_2021	SCB-MERiC-0095	SCB-MERiC-0095-C100b	3.13333
hcc_meric_2021	SCB-MERiC-0096	SCB-MERiC-0096-C127b	3.46667
hcc_meric_2021	SCB-MERiC-0097	SCB-MERiC-0097-C177c	3.06667
hcc_meric_2021	SCB-MERiC-0098	SCB-MERiC-0098-C383b	3.16667
hcc_meric_2021	SCB-MERiC-0099	SCB-MERiC-0099-C458b	1.4
hcc_meric_2021	SCB-MERiC-0100	SCB-MERiC-0100-C380b	0.7
hcc_meric_2021	SCB-MERiC-0101	SCB-MERiC-0101-C676	2.2
hcc_meric_2021	SCB-MERiC-0102	SCB-MERiC-0102-D041	2.3
hcc_meric_2021	SCB-MERiC-0103	SCB-MERiC-0103-C737	1.4
hcc_meric_2021	SCB-MERiC-0103	SCB-MERiC-0103-C738	2.53333
hcc_meric_2021	SCB-MERiC-0104	SCB-MERiC-0104-C847	2.33333
hcc_meric_2021	SCB-MERiC-0105	SCB-MERiC-0105-C937	4.03333
hcc_meric_2021	SCB-MERiC-0106	SCB-MERiC-0106-C958	3.23333
hcc_meric_2021	SCB-MERiC-0107	SCB-MERiC-0107-C988	2.73333
hcc_meric_2021	SCB-MERiC-0108	SCB-MERiC-0108-C942	1.96667
hcc_meric_2021	SCB-MERiC-0108	SCB-MERiC-0108-C944	3.46667
hcc_meric_2021	SCB-MERiC-0109	SCB-MERiC-0109-C972	2.1
hcc_meric_2021	SCB-MERiC-0110	SCB-MERiC-0110-D096	237.333
hcc_meric_2021	SCB-MERiC-0111	SCB-MERiC-0111-D147	3.43333
hcc_meric_2021	SCB-MERiC-0112	SCB-MERiC-0112-D588	3.6
hcc_meric_2021	SCB-MERiC-0113	SCB-MERiC-0113-D316	4.8
hcc_meric_2021	SCB-MERiC-0114	SCB-MERiC-0114-D324	2.96667
hcc_meric_2021	SCB-MERiC-0114	SCB-MERiC-0114-D325	3.9
hcc_mskimpact_2018	P-0022348	P-0022348-T01-IM6	1.7294
hcc_mskimpact_2018	P-0021780	P-0021780-T01-IM6	8.64698
hcc_mskimpact_2018	P-0021288	P-0021288-T01-IM6	1.7294
hcc_mskimpact_2018	P-0021059	P-0021059-T01-IM6	8.64698
hcc_mskimpact_2018	P-0021001	P-0021001-T01-IM6	3.45879
hcc_mskimpact_2018	P-0020987	P-0020987-T01-IM6	5.18819
hcc_mskimpact_2018	P-0020910	P-0020910-T01-IM6	1.7294
hcc_mskimpact_2018	P-0020720	P-0020720-T01-IM6	5.18819
hcc_mskimpact_2018	P-0020428	P-0020428-T01-IM6	2.59409
hcc_mskimpact_2018	P-0020304	P-0020304-T01-IM6	6.91758
hcc_mskimpact_2018	P-0020359	P-0020359-T01-IM6	2.59409
hcc_mskimpact_2018	P-0019422	P-0019422-T01-IM6	11.2411
hcc_mskimpact_2018	P-0019614	P-0019614-T01-IM6	4.32349
hcc_mskimpact_2018	P-0019613	P-0019613-T01-IM6	2.59409
hcc_mskimpact_2018	P-0019616	P-0019616-T01-IM6	1.7294
hcc_mskimpact_2018	P-0019238	P-0019238-T01-IM6	10.3764
hcc_mskimpact_2018	P-0019058	P-0019058-T01-IM6	4.32349
hcc_mskimpact_2018	P-0005038	P-0005038-T02-IM6	3.45879
hcc_mskimpact_2018	P-0018788	P-0018788-T01-IM6	7.78228
hcc_mskimpact_2018	P-0018657	P-0018657-T01-IM6	0.864698
hcc_mskimpact_2018	P-0017908	P-0017908-T01-IM6	2.59409
hcc_mskimpact_2018	P-0017698	P-0017698-T01-IM6	4.32349
hcc_mskimpact_2018	P-0017748	P-0017748-T01-IM6	2.59409
hcc_mskimpact_2018	P-0017520	P-0017520-T01-IM6	1.7294
hcc_mskimpact_2018	P-0017499	P-0017499-T01-IM6	6.05289
hcc_mskimpact_2018	P-0017412	P-0017412-T02-IM6	10.3764
hcc_mskimpact_2018	P-0017415	P-0017415-T01-IM6	6.91758
hcc_mskimpact_2018	P-0017246	P-0017246-T01-IM6	5.18819
hcc_mskimpact_2018	P-0017119	P-0017119-T01-IM6	0
hcc_mskimpact_2018	P-0016245	P-0016245-T01-IM6	0.864698
hcc_mskimpact_2018	P-0016070	P-0016070-T01-IM6	6.91758
hcc_mskimpact_2018	P-0015853	P-0015853-T01-IM6	6.05289
hcc_mskimpact_2018	P-0015687	P-0015687-T01-IM6	3.45879
hcc_mskimpact_2018	P-0015581	P-0015581-T01-IM6	0.864698
hcc_mskimpact_2018	P-0015203	P-0015203-T01-IM6	7.78228
hcc_mskimpact_2018	P-0014668	P-0014668-T01-IM6	1.7294
hcc_mskimpact_2018	P-0017630	P-0017630-T01-IM5	4.8936
hcc_mskimpact_2018	P-0014167	P-0014167-T01-IM5	7.82976
hcc_mskimpact_2018	P-0014151	P-0014151-T01-IM5	2.93616
hcc_mskimpact_2018	P-0013934	P-0013934-T01-IM5	6.85104
hcc_mskimpact_2018	P-0013553	P-0013553-T01-IM5	3.91488
hcc_mskimpact_2018	P-0013549	P-0013549-T01-IM5	2.93616
hcc_mskimpact_2018	P-0013464	P-0013464-T01-IM5	5.87232
hcc_mskimpact_2018	P-0013312	P-0013312-T01-IM5	5.87232
hcc_mskimpact_2018	P-0013161	P-0013161-T01-IM5	0.97872
hcc_mskimpact_2018	P-0013075	P-0013075-T01-IM5	0.97872
hcc_mskimpact_2018	P-0012941	P-0012941-T01-IM5	3.91488
hcc_mskimpact_2018	P-0012947	P-0012947-T01-IM5	9.7872
hcc_mskimpact_2018	P-0012628	P-0012628-T01-IM5	2.93616
hcc_mskimpact_2018	P-0012317	P-0012317-T01-IM5	3.91488
hcc_mskimpact_2018	P-0012276	P-0012276-T01-IM5	2.93616
hcc_mskimpact_2018	P-0012198	P-0012198-T02-IM5	4.8936
hcc_mskimpact_2018	P-0012182	P-0012182-T01-IM5	4.8936
hcc_mskimpact_2018	P-0012150	P-0012150-T01-IM5	3.91488
hcc_mskimpact_2018	P-0012099	P-0012099-T01-IM5	0.97872
hcc_mskimpact_2018	P-0012068	P-0012068-T01-IM5	4.8936
hcc_mskimpact_2018	P-0011530	P-0011530-T01-IM5	0.97872
hcc_mskimpact_2018	P-0011128	P-0011128-T01-IM5	7.82976
hcc_mskimpact_2018	P-0010584	P-0010584-T01-IM5	0.97872
hcc_mskimpact_2018	P-0010346	P-0010346-T01-IM5	4.8936
hcc_mskimpact_2018	P-0010451	P-0010451-T01-IM5	0
hcc_mskimpact_2018	P-0010226	P-0010226-T01-IM5	2.93616
hcc_mskimpact_2018	P-0010148	P-0010148-T01-IM5	0.97872
hcc_mskimpact_2018	P-0010119	P-0010119-T01-IM5	8.80848
hcc_mskimpact_2018	P-0008298	P-0008298-T02-IM5	0
hcc_mskimpact_2018	P-0009664	P-0009664-T01-IM5	9.7872
hcc_mskimpact_2018	P-0009644	P-0009644-T01-IM5	4.8936
hcc_mskimpact_2018	P-0009540	P-0009540-T01-IM5	1.95744
hcc_mskimpact_2018	P-0009529	P-0009529-T01-IM5	0
hcc_mskimpact_2018	P-0009500	P-0009500-T01-IM5	0.97872
hcc_mskimpact_2018	P-0009255	P-0009255-T01-IM5	1.95744
hcc_mskimpact_2018	P-0008750	P-0008750-T01-IM5	3.91488
hcc_mskimpact_2018	P-0008564	P-0008564-T01-IM5	1.95744
hcc_mskimpact_2018	P-0008555	P-0008555-T01-IM5	0.97872
hcc_mskimpact_2018	P-0007905	P-0007905-T01-IM5	3.91488
hcc_mskimpact_2018	P-0007773	P-0007773-T01-IM5	4.8936
hcc_mskimpact_2018	P-0007787	P-0007787-T01-IM5	3.91488
hcc_mskimpact_2018	P-0007505	P-0007505-T01-IM5	2.93616
hcc_mskimpact_2018	P-0007348	P-0007348-T01-IM5	2.93616
hcc_mskimpact_2018	P-0007353	P-0007353-T01-IM5	1.95744
hcc_mskimpact_2018	P-0007157	P-0007157-T01-IM5	5.87232
hcc_mskimpact_2018	P-0006245	P-0006245-T02-IM5	9.7872
hcc_mskimpact_2018	P-0006199	P-0006199-T03-IM5	6.85104
hcc_mskimpact_2018	P-0006662	P-0006662-T01-IM5	6.85104
hcc_mskimpact_2018	P-0006599	P-0006599-T01-IM5	4.8936
hcc_mskimpact_2018	P-0006633	P-0006633-T01-IM5	3.91488
hcc_mskimpact_2018	P-0006538	P-0006538-T01-IM5	3.91488
hcc_mskimpact_2018	P-0006403	P-0006403-T01-IM5	0.97872
hcc_mskimpact_2018	P-0006102	P-0006102-T01-IM5	1.95744
hcc_mskimpact_2018	P-0006082	P-0006082-T01-IM5	1.95744
hcc_mskimpact_2018	P-0000228	P-0000228-T03-IM5	5.87232
hcc_mskimpact_2018	P-0005779	P-0005779-T01-IM5	3.91488
hcc_mskimpact_2018	P-0005782	P-0005782-T01-IM5	5.87232
hcc_mskimpact_2018	P-0005854	P-0005854-T01-IM5	4.8936
hcc_mskimpact_2018	P-0005757	P-0005757-T01-IM5	2.93616
hcc_mskimpact_2018	P-0005671	P-0005671-T01-IM5	5.87232
hcc_mskimpact_2018	P-0005357	P-0005357-T01-IM5	4.8936
hcc_mskimpact_2018	P-0005202	P-0005202-T01-IM5	3.91488
hcc_mskimpact_2018	P-0004930	P-0004930-T01-IM5	5.87232
hcc_mskimpact_2018	P-0004876	P-0004876-T01-IM5	10.7659
hcc_mskimpact_2018	P-0004805	P-0004805-T01-IM5	2.93616
hcc_mskimpact_2018	P-0004836	P-0004836-T01-IM5	0
hcc_mskimpact_2018	P-0004574	P-0004574-T01-IM5	0
hcc_mskimpact_2018	P-0004247	P-0004247-T01-IM5	1.95744
hcc_mskimpact_2018	P-0003212	P-0003212-T01-IM5	1.95744
hcc_mskimpact_2018	P-0002753	P-0002753-T01-IM3	5.54578
hcc_mskimpact_2018	P-0002719	P-0002719-T01-IM3	5.54578
hcc_mskimpact_2018	P-0002697	P-0002697-T01-IM3	3.32747
hcc_mskimpact_2018	P-0002317	P-0002317-T01-IM3	1.10916
hcc_mskimpact_2018	P-0002299	P-0002299-T01-IM3	4.43662
hcc_mskimpact_2018	P-0002031	P-0002031-T01-IM3	0
hcc_mskimpact_2018	P-0001974	P-0001974-T01-IM3	1.10916
hcc_mskimpact_2018	P-0001852	P-0001852-T01-IM3	2.21831
hcc_mskimpact_2018	P-0001806	P-0001806-T01-IM3	4.43662
hcc_mskimpact_2018	P-0001409	P-0001409-T01-IM3	1.10916
hcc_mskimpact_2018	P-0001336	P-0001336-T01-IM3	4.43662
hcc_mskimpact_2018	P-0001307	P-0001307-T01-IM3	6.65493
hcc_mskimpact_2018	P-0001310	P-0001310-T01-IM3	2.21831
hcc_mskimpact_2018	P-0001321	P-0001321-T01-IM3	4.43662
hcc_mskimpact_2018	P-0001324	P-0001324-T01-IM3	8.87324
hcc_mskimpact_2018	P-0001188	P-0001188-T01-IM3	1.10916
hcc_mskimpact_2018	P-0000829	P-0000829-T01-IM3	6.65493
hcc_mskimpact_2018	P-0000587	P-0000587-T01-IM3	5.54578
hcc_mskimpact_2018	P-0000218	P-0000218-T01-IM3	2.21831
hcc_mskimpact_2018	P-0000182	P-0000182-T01-IM3	2.21831
hcc_mskimpact_2018	P-0000037	P-0000037-T02-IM3	3.32747
hcc_mskimpact_2018	P-0013882	P-0013882-T01-IM5	1.95744
lihc_amc_prv	H050150	H050150	2.06667
lihc_amc_prv	H050154	H050154	3.93333
lihc_amc_prv	H050226	H050226	1.83333
lihc_amc_prv	H050227	H050227	2.6
lihc_amc_prv	H050250	H050250	1.46667
lihc_amc_prv	H050267	H050267	1.96667
lihc_amc_prv	H050313	H050313	2.2
lihc_amc_prv	H050329	H050329	2.23333
lihc_amc_prv	H050350	H050350	2
lihc_amc_prv	H050401	H050401	5.86667
lihc_amc_prv	H050420	H050420	2.86667
lihc_amc_prv	H050452	H050452	4.66667
lihc_amc_prv	H050493	H050493	2.76667
lihc_amc_prv	H050510	H050510	1.06667
lihc_amc_prv	H050566	H050566	2.23333
lihc_amc_prv	H050572	H050572	1.43333
lihc_amc_prv	H050603	H050603	1.76667
lihc_amc_prv	H050604	H050604	2.23333
lihc_amc_prv	H060018	H060018	1.63333
lihc_amc_prv	H060030	H060030	2.4
lihc_amc_prv	H060098	H060098	2.06667
lihc_amc_prv	H060115	H060115	1.43333
lihc_amc_prv	H060203	H060203	3.33333
lihc_amc_prv	H060228	H060228	2.7
lihc_amc_prv	H060236	H060236	0.966667
lihc_amc_prv	H060264	H060264	3.5
lihc_amc_prv	H060272	H060272	2.46667
lihc_amc_prv	H060303	H060303	1.3
lihc_amc_prv	H060362	H060362	1.36667
lihc_amc_prv	H060417	H060417	2.1
lihc_amc_prv	H060509	H060509	2.03333
lihc_amc_prv	H060515	H060515	2.4
lihc_amc_prv	H060555	H060555	1.83333
lihc_amc_prv	H060566	H060566	1.13333
lihc_amc_prv	H060607	H060607	5.66667
lihc_amc_prv	H060616	H060616	2.93333
lihc_amc_prv	H060617	H060617	3.3
lihc_amc_prv	H060638	H060638	5
lihc_amc_prv	H060664	H060664	1.53333
lihc_amc_prv	H060670	H060670	2.06667
lihc_amc_prv	H060674	H060674	1.23333
lihc_amc_prv	H060690	H060690	2.36667
lihc_amc_prv	H060776	H060776	3.93333
lihc_amc_prv	H060795	H060795	1.63333
lihc_amc_prv	H060859	H060859	2.63333
lihc_amc_prv	H060877	H060877	2.83333
lihc_amc_prv	H060891	H060891	0.0666667
lihc_amc_prv	H061039	H061039	3.43333
lihc_amc_prv	H061095	H061095	4.46667
lihc_amc_prv	H061142	H061142	4.3
lihc_amc_prv	H061195	H061195	2.7
lihc_amc_prv	H061350	H061350	7.03333
lihc_amc_prv	H061394	H061394	5.6
lihc_amc_prv	H061464	H061464	1.46667
lihc_amc_prv	H061840	H061840	1.4
lihc_amc_prv	H062024	H062024	4.33333
lihc_amc_prv	H062262	H062262	2.23333
lihc_amc_prv	H070487	H070487	1.4
lihc_amc_prv	H070599	H070599	2.16667
lihc_amc_prv	H071380	H071380	2.13333
lihc_amc_prv	H071591	H071591	2.5
lihc_amc_prv	H071859	H071859	1.5
lihc_amc_prv	H071899	H071899	1.76667
lihc_amc_prv	H071904	H071904	2.16667
lihc_amc_prv	H071941	H071941	1.8
lihc_amc_prv	H072012	H072012	4.66667
lihc_amc_prv	H072032	H072032	1.63333
lihc_amc_prv	H072056	H072056	2
lihc_amc_prv	H072059	H072059	0.633333
lihc_amc_prv	H072103	H072103	2.03333
lihc_amc_prv	H072441	H072441	1.83333
lihc_amc_prv	H072447	H072447	2.8
lihc_amc_prv	H072511	H072511	7.63333
lihc_amc_prv	H072525	H072525	2.33333
lihc_amc_prv	H072543	H072543	1.83333
lihc_amc_prv	H072601	H072601	1.63333
lihc_amc_prv	H072623	H072623	2
lihc_amc_prv	H072658	H072658	4.3
lihc_amc_prv	H072749	H072749	3.13333
lihc_amc_prv	H072777	H072777	2
lihc_amc_prv	H072813	H072813	2.3
lihc_amc_prv	H072820	H072820	2.66667
lihc_amc_prv	H072849	H072849	4.63333
lihc_amc_prv	H072896	H072896	1.43333
lihc_amc_prv	H072926	H072926	1.46667
lihc_amc_prv	H072932	H072932	1.3
lihc_amc_prv	H072961	H072961	2.5
lihc_amc_prv	H072969	H072969	20
lihc_amc_prv	H072992	H072992	3.36667
lihc_amc_prv	H072999	H072999	2.4
lihc_amc_prv	H080015	H080015	3.3
lihc_amc_prv	H080025	H080025	6.46667
lihc_amc_prv	H080037	H080037	4.26667
lihc_amc_prv	H080061	H080061	2.66667
lihc_amc_prv	H080074	H080074	1.46667
lihc_amc_prv	H080174	H080174	1.86667
lihc_amc_prv	H080196	H080196	2.53333
lihc_amc_prv	H080204	H080204	2.93333
lihc_amc_prv	H080212	H080212	1.76667
lihc_amc_prv	H080217	H080217	3.66667
lihc_amc_prv	H080357	H080357	5.63333
lihc_amc_prv	H080360	H080360	4.03333
lihc_amc_prv	H080411	H080411	7.53333
lihc_amc_prv	H080486	H080486	5.83333
lihc_amc_prv	H080503	H080503	2.7
lihc_amc_prv	H080530	H080530	3.9
lihc_amc_prv	H080540	H080540	1.9
lihc_amc_prv	H080750	H080750	3.16667
lihc_amc_prv	H080774	H080774	2
lihc_amc_prv	H080775	H080775	2.53333
lihc_amc_prv	H080782	H080782	3.9
lihc_amc_prv	H080854	H080854	2.16667
lihc_amc_prv	H080895	H080895	3.46667
lihc_amc_prv	H080931	H080931	1.86667
lihc_amc_prv	H080939	H080939	2.8
lihc_amc_prv	H080971	H080971	1.36667
lihc_amc_prv	H081003	H081003	1.36667
lihc_amc_prv	H081048	H081048	4.6
lihc_amc_prv	H081077	H081077	1.73333
lihc_amc_prv	H081081	H081081	4.33333
lihc_amc_prv	H081559	H081559	1.2
lihc_amc_prv	H081665	H081665	11.8667
lihc_amc_prv	H090156	H090156	6.53333
lihc_amc_prv	H090284	H090284	31.8667
lihc_amc_prv	H090285	H090285	3
lihc_amc_prv	H090515	H090515	4.33333
lihc_amc_prv	H090528	H090528	1.83333
lihc_amc_prv	H090745	H090745	5
lihc_amc_prv	H090798	H090798	2.96667
lihc_amc_prv	H090866	H090866	7.76667
lihc_amc_prv	H090901	H090901	3
lihc_amc_prv	H091225	H091225	1.9
lihc_amc_prv	H091227	H091227	1.7
lihc_amc_prv	H091269	H091269	0.9
lihc_amc_prv	H091309	H091309	0.333333
lihc_amc_prv	H091449	H091449	5.6
lihc_amc_prv	H091469	H091469	2.53333
lihc_amc_prv	H091504	H091504	0.166667
lihc_amc_prv	H091547	H091547	1.93333
lihc_amc_prv	H091616	H091616	2.83333
lihc_amc_prv	H091652	H091652	0.533333
lihc_amc_prv	H091665	H091665	3.83333
lihc_amc_prv	H091689	H091689	0.733333
lihc_amc_prv	H091730	H091730	1.6
lihc_amc_prv	H091794	H091794	6.1
lihc_amc_prv	H091831	H091831	2.13333
lihc_amc_prv	H091867	H091867	2.43333
lihc_amc_prv	H091869	H091869	1.6
lihc_amc_prv	H091908	H091908	1.53333
lihc_amc_prv	H091920	H091920	2.36667
lihc_amc_prv	H091972	H091972	0.366667
lihc_amc_prv	H092093	H092093	3.53333
lihc_amc_prv	H092293	H092293	0.9
lihc_amc_prv	H092431	H092431	3.7
lihc_amc_prv	H092452	H092452	1.6
lihc_amc_prv	H092489	H092489	2.8
lihc_amc_prv	H092610	H092610	2.16667
lihc_amc_prv	H092773	H092773	3.16667
lihc_amc_prv	H092789	H092789	2.1
lihc_amc_prv	H092933	H092933	2.2
lihc_amc_prv	H093001	H093001	1.13333
lihc_amc_prv	H093002	H093002	2.96667
lihc_amc_prv	H093006	H093006	2.8
lihc_amc_prv	H093030	H093030	2.06667
lihc_amc_prv	H093032	H093032	2.4
lihc_amc_prv	H093134	H093134	1.6
lihc_amc_prv	H093295	H093295	2.06667
lihc_amc_prv	H093428	H093428	2.13333
lihc_amc_prv	H093471	H093471	0.3
lihc_amc_prv	H093528	H093528	1.96667
lihc_amc_prv	H093609	H093609	1.6
lihc_amc_prv	H093624	H093624	2.33333
lihc_amc_prv	H093650	H093650	3
lihc_amc_prv	H093770	H093770	1.23333
lihc_amc_prv	H093843	H093843	3.9
lihc_amc_prv	H093867	H093867	1.93333
lihc_amc_prv	H093884	H093884	1.9
lihc_amc_prv	H093892	H093892	2.46667
lihc_amc_prv	H093904	H093904	1.8
lihc_amc_prv	H104025	H104025	0.866667
lihc_amc_prv	H104044	H104044	3.63333
lihc_amc_prv	H104351	H104351	1.23333
lihc_amc_prv	H104362	H104362	2.83333
lihc_amc_prv	H104490	H104490	3.23333
lihc_amc_prv	H104529	H104529	1.2
lihc_amc_prv	H104572	H104572	2.23333
lihc_amc_prv	H104656	H104656	1.6
lihc_amc_prv	H104773	H104773	0.6
lihc_amc_prv	H104792	H104792	3.56667
lihc_amc_prv	H105106	H105106	0.4
lihc_amc_prv	H105140	H105140	2
lihc_amc_prv	H110058	H110058	2.26667
lihc_amc_prv	H110061	H110061	4.56667
lihc_amc_prv	H110104	H110104	1.86667
lihc_amc_prv	H110129	H110129	1.93333
lihc_amc_prv	H110134	H110134	1.53333
lihc_amc_prv	H110146	H110146	1.7
lihc_amc_prv	H110170	H110170	1.56667
lihc_amc_prv	H110180	H110180	2.4
lihc_amc_prv	H110193	H110193	0.966667
lihc_amc_prv	H110224	H110224	1.93333
lihc_amc_prv	H110261	H110261	4.93333
lihc_amc_prv	H110321	H110321	0.533333
lihc_amc_prv	H110362	H110362	3.3
lihc_amc_prv	H110379	H110379	4.3
lihc_amc_prv	H110451	H110451	1.93333
lihc_amc_prv	H110467	H110467	1.2
lihc_amc_prv	H110610	H110610	3.06667
lihc_amc_prv	H110669	H110669	2.4
lihc_amc_prv	H110702	H110702	1.53333
lihc_amc_prv	H110772	H110772	2.1
lihc_amc_prv	H110773	H110773	2.6
lihc_amc_prv	H110795	H110795	3.53333
lihc_amc_prv	H110908	H110908	1.63333
lihc_amc_prv	H111183	H111183	1.96667
lihc_amc_prv	H111209	H111209	1.6
lihc_amc_prv	H111362	H111362	2.2
lihc_amc_prv	H111720	H111720	2
lihc_amc_prv	H111728	H111728	2.53333
lihc_amc_prv	H111889	H111889	2.26667
lihc_amc_prv	H111909	H111909	3.66667
lihc_amc_prv	H111988	H111988	0.866667
lihc_amc_prv	H112288	H112288	1.83333
lihc_amc_prv	H112290	H112290	1.3
lihc_amc_prv	H112306	H112306	1.5
lihc_amc_prv	H112345	H112345	1.73333
lihc_amc_prv	H112352	H112352	6.8
lihc_amc_prv	H112501	H112501	34.2333
lihc_amc_prv	H112562	H112562	3.26667
lihc_amc_prv	H112665	H112665	1.76667
lihc_amc_prv	H112971	H112971	3.26667

## Sheet: TMB-HCCmodels
Supplementary Data 3- TMB from Whole Exome Sequencing for each genetically-distinct HCC
hi.lo_vnt_ct	TMB	sample
15	0.4	10_Ras12D_Pten_1_vs_Ctrl1
51	1.361	11_Ras12D_Pten_2_vs_Ctrl2
80	2.135	12_Ras12D_Pten_3_vs_Ctrl3
6	0.16	13_Ras12V_Pten_CANIL_1_vs_Ctrl1
6	0.16	14_Ras12V_Pten_CANIL_2_vs_Ctrl2
6	0.16	15_Ras12V_Pten_CANIL_3_vs_Ctrl3
21	0.56	16_Ras12V_Pten_pT3_1_vs_Ctrl1
25	0.667	4_Mycp53_1_vs_Ctrl1
37	0.987	5_Mycp53_2_vs_Ctrl2
35	0.934	6_Mycp53_3_vs_Ctrl3
31	0.827	7_MycPten_1_vs_Ctrl1
22	0.587	8_MycPten_2_vs_Ctrl2
20	0.534	9_MycPten_3_vs_Ctrl3

## Sheet: Variant_type-TCGA-LIHC
Supplementary Data 3- Variant types derived from Whole Exome Sequencing from TCGA-LIHC patients
Tumor_Sample_Barcode	SNP	MVP	INS	DEL
TCGA-UB-A7MB-01A-11D-A33Q-10	1183	0	0	13
TCGA-4R-AA8I-01A-11D-A382-10	794	0	27	141
TCGA-BC-A112-01A-11D-A12Z-10	82	0	836	8
TCGA-CC-A7IH-01A-11D-A33K-10	583	0	5	16
TCGA-DD-AAC8-01A-11D-A40R-10	464	0	3	7
TCGA-WQ-A9G7-01A-11D-A36X-10	315	0	27	72
TCGA-DD-A1EG-01A-11D-A20W-10	29	0	0	372
TCGA-G3-A3CJ-01A-11D-A20W-10	31	0	0	331
TCGA-DD-A39Y-01A-11D-A20W-10	17	0	0	311
TCGA-DD-A3A0-01A-11D-A20W-10	34	0	1	280
TCGA-DD-A3A9-01A-11D-A25V-10	292	0	0	7
TCGA-DD-AACI-01A-11D-A40R-10	288	0	3	8
TCGA-CC-A7IK-01A-12D-A33Q-10	262	0	3	4
TCGA-DD-AACL-01A-11D-A40R-10	241	0	2	6
TCGA-ED-A7PZ-01A-11D-A33Q-10	218	0	2	6
TCGA-DD-AAE7-01A-11D-A40R-10	186	0	2	17
TCGA-ED-A459-01A-11D-A25V-10	192	0	1	6
TCGA-MI-A75G-01A-11D-A32G-10	178	0	5	13
TCGA-G3-A3CK-01A-11D-A20W-10	167	0	3	18
TCGA-DD-AADF-01A-11D-A40R-10	173	0	0	8
TCGA-DD-AACQ-01A-11D-A40R-10	167	0	0	10
TCGA-DD-AADO-01A-11D-A40R-10	167	0	2	7
TCGA-CC-A8HT-01A-11D-A35Z-10	166	0	0	8
TCGA-DD-AACT-01A-11D-A40R-10	155	0	1	8
TCGA-RC-A6M6-01A-11D-A32G-10	140	0	6	17
TCGA-DD-A3A1-01A-11D-A20W-10	45	0	0	116
TCGA-LG-A6GG-01A-11D-A30V-10	157	0	0	3
TCGA-DD-AADM-01A-11D-A40R-10	137	0	7	15
TCGA-DD-AAEA-01A-11D-A40R-10	147	0	3	9
TCGA-CC-A5UD-01A-11D-A28X-10	153	0	0	5
TCGA-BC-A3KG-01A-11D-A20W-10	25	0	0	132
TCGA-G3-A7M5-01A-11D-A33Q-10	141	0	1	13
TCGA-G3-AAV0-01A-11D-A36X-10	131	0	7	11
TCGA-BC-A10Z-01A-11D-A12Z-10	132	0	2	14
TCGA-DD-AACZ-01A-11D-A40R-10	142	0	2	3
TCGA-MI-A75I-01A-11D-A32G-10	138	0	2	7
TCGA-RC-A6M4-01A-11D-A32G-10	143	0	1	1
TCGA-CC-A7IE-01A-21D-A382-10	130	0	3	7
TCGA-DD-AACP-01A-11D-A40R-10	131	0	1	8
TCGA-2Y-A9H3-01A-11D-A382-10	133	0	1	5
TCGA-DD-AADG-01A-11D-A40R-10	126	0	2	11
TCGA-DD-AAE3-01A-11D-A40R-10	124	1	1	13
TCGA-CC-A7II-01A-11D-A33K-10	130	0	1	7
TCGA-DD-A1EB-01A-11D-A12Z-10	130	0	2	4
TCGA-DD-A113-01A-11D-A12Z-10	121	0	1	3
TCGA-CC-A7IJ-01A-11D-A33Q-10	118	0	0	6
TCGA-CC-A9FW-01A-11D-A36X-10	116	0	2	5
TCGA-DD-AADS-01A-11D-A40R-10	115	0	2	6
TCGA-CC-5259-01A-31D-A20W-10	116	0	0	6
TCGA-2Y-A9HA-01A-11D-A38X-10	114	0	0	7
TCGA-2Y-A9GU-01A-11D-A382-10	113	0	4	3
TCGA-BC-A10U-01A-11D-A12Z-10	109	0	4	7
TCGA-DD-A4NI-01A-11D-A27I-10	112	0	2	5
TCGA-ED-A4XI-01A-11D-A25V-10	114	0	0	5
TCGA-DD-AACK-01A-11D-A40R-10	109	0	2	7
TCGA-DD-AACA-02B-11D-A40R-10	112	0	2	3
TCGA-XR-A8TF-01A-11D-A35Z-10	107	0	1	9
TCGA-CC-A7IG-01A-11D-A33K-10	109	0	1	5
TCGA-CC-A8HV-01A-11D-A35Z-10	110	0	1	4
TCGA-CC-5258-01A-01D-A12Z-10	101	0	2	11
TCGA-G3-A5SL-01A-11D-A27I-10	101	0	4	9
TCGA-3K-AAZ8-01A-12D-A38X-10	104	0	1	6
TCGA-5C-A9VG-01A-11D-A36X-10	101	0	2	8
TCGA-BC-4073-01B-02D-A12Z-10	106	0	0	4
TCGA-CC-A5UE-01A-11D-A28X-10	102	0	3	5
TCGA-RC-A7SK-01A-11D-A34Z-10	103	0	3	4
TCGA-ZP-A9D1-01A-11D-A382-10	108	0	0	1
TCGA-2Y-A9H1-01A-11D-A382-10	103	0	1	4
TCGA-DD-A3A8-01A-11D-A22F-10	103	0	3	2
TCGA-HP-A5N0-01A-11D-A28X-10	98	0	0	10
TCGA-DD-AACF-01A-11D-A40R-10	96	0	0	11
TCGA-DD-AAD1-01A-11D-A40R-10	101	0	0	6
TCGA-DD-AADL-01A-11D-A40R-10	98	0	3	6
TCGA-DD-A11A-01A-11D-A12Z-10	102	0	2	2
TCGA-DD-AAD5-01A-11D-A40R-10	89	0	5	12
TCGA-MI-A75H-01A-11D-A32G-10	96	0	2	8
TCGA-WJ-A86L-01A-12D-A45V-10	97	0	0	9
TCGA-2Y-A9H9-01A-21D-A38X-10	97	0	0	8
TCGA-CC-5262-01A-01D-A12Z-10	100	0	2	3
TCGA-CC-A7IF-01A-11D-A33K-10	99	0	2	4
TCGA-DD-AAEB-01A-11D-A40R-10	93	0	3	9
TCGA-DD-A3A7-01A-11D-A22F-10	96	0	4	4
TCGA-CC-A3M9-01A-11D-A20W-10	98	0	4	1
TCGA-DD-A11D-01A-11D-A12Z-10	93	0	1	9
TCGA-DD-AACA-02A-11D-A40R-10	99	0	2	2
TCGA-DD-AADA-01A-11D-A40R-10	93	0	4	6
TCGA-ZS-A9CF-02A-11D-A382-10	95	0	2	6
TCGA-DD-AACX-01A-11D-A40R-10	92	0	3	7
TCGA-DD-AADB-01A-11D-A40R-10	100	0	0	2
TCGA-DD-AADQ-01A-11D-A40R-10	94	0	1	7
TCGA-FV-A2QQ-01A-11D-A22F-10	93	0	2	7
TCGA-K7-A5RG-01A-11D-A28X-10	100	0	1	1
TCGA-ZS-A9CE-01A-11D-A36X-10	91	0	4	7
TCGA-DD-A4NV-01A-11D-A30V-10	96	0	1	4
TCGA-DD-AAVV-01A-11D-A40R-10	96	0	0	5
TCGA-NI-A4U2-01A-11D-A28X-10	93	0	2	6
TCGA-G3-A25S-01A-11D-A16V-10	90	0	3	7
TCGA-MI-A75E-01A-11D-A32G-10	91	0	1	8
TCGA-DD-AACU-01A-11D-A40R-10	96	0	1	2
TCGA-DD-AAW2-01A-11D-A40P-10	93	0	1	5
TCGA-DD-A118-01A-11D-A12Z-10	93	0	2	3
TCGA-DD-A1EF-01A-11D-A12Z-10	95	0	1	2
TCGA-DD-A4NF-01A-11D-A27I-10	94	0	1	3
TCGA-DD-AAEI-01A-11D-A40R-10	90	0	2	6
TCGA-MI-A75C-01A-11D-A32G-10	88	0	2	8
TCGA-BW-A5NO-01A-11D-A27I-10	93	0	0	4
TCGA-CC-5263-01A-01D-A12Z-10	93	0	0	4
TCGA-FV-A496-01A-11D-A25V-10	89	0	0	8
TCGA-G3-A7M9-01A-23D-A34Z-10	88	0	1	8
TCGA-BC-A10R-01A-11D-A12Z-10	92	0	4	0
TCGA-DD-AAW1-01A-11D-A40P-10	87	0	3	6
TCGA-ED-A8O5-01A-11D-A35Z-10	91	0	1	4
TCGA-DD-AAD8-01A-11D-A40R-10	90	0	1	4
TCGA-G3-A6UC-01A-21D-A33K-10	90	0	2	3
TCGA-DD-AACA-01A-11D-A40R-10	89	0	2	3
TCGA-DD-A116-01A-11D-A12Z-10	88	0	1	4
TCGA-DD-AADN-01A-11D-A40R-10	87	0	1	5
TCGA-FV-A2QR-01A-11D-A20W-10	85	0	0	8
TCGA-G3-A5SM-01A-12D-A28X-10	90	0	1	2
TCGA-UB-A7MD-01A-12D-A34Z-10	85	0	1	6
TCGA-DD-A73G-01A-22D-A32G-10	85	0	3	3
TCGA-DD-AADE-01A-11D-A40R-10	80	0	2	9
TCGA-DD-AAEG-01A-11D-A38X-10	84	0	0	6
TCGA-DD-AACV-01A-11D-A40R-10	85	0	1	3
TCGA-UB-A7MF-01A-11D-A33K-10	81	0	2	6
TCGA-5C-A9VH-01A-11D-A36X-10	82	0	0	6
TCGA-CC-A7IL-01A-11D-A33Q-10	83	0	0	5
TCGA-CC-A9FS-01A-11D-A36X-10	84	0	1	3
TCGA-DD-AADI-01A-11D-A40R-10	86	0	0	2
TCGA-DD-AAE9-01A-11D-A40R-10	83	0	2	3
TCGA-EP-A2KA-01A-11D-A183-10	83	0	2	3
TCGA-BC-A217-01A-11D-A152-10	82	0	1	4
TCGA-DD-A73A-01A-12D-A32G-10	79	0	3	5
TCGA-DD-AAD0-01A-11D-A40R-10	83	0	0	4
TCGA-DD-AADP-01A-11D-A38X-10	83	0	1	3
TCGA-LG-A9QD-01A-11D-A382-10	81	0	0	6
TCGA-DD-AADV-01A-11D-A38X-10	83	0	1	2
TCGA-G3-A5SJ-01A-11D-A27I-10	79	0	0	7
TCGA-BD-A3EP-01A-11D-A22F-10	78	0	2	5
TCGA-CC-A3MC-01A-11D-A22F-10	78	0	2	5
TCGA-DD-A114-01A-11D-A12Z-10	79	0	1	5
TCGA-DD-A73E-01A-12D-A32G-10	81	0	0	4
TCGA-DD-AAD6-01A-11D-A40R-10	79	0	1	5
TCGA-FV-A495-01A-11D-A25V-10	78	0	1	6
TCGA-ZP-A9CV-01A-11D-A382-10	76	0	0	9
TCGA-DD-AACB-01A-11D-A40R-10	73	0	2	9
TCGA-G3-AAV4-01A-11D-A382-10	78	0	0	6
TCGA-NI-A8LF-01A-11D-A35Z-10	80	0	3	1
TCGA-BC-A10W-01A-11D-A12Z-10	75	0	4	4
TCGA-DD-AACG-01A-11D-A40R-10	74	0	1	8
TCGA-BW-A5NQ-01A-11D-A27I-10	74	0	4	4
TCGA-DD-AAW0-01A-11D-A40R-10	75	0	2	5
TCGA-G3-A3CG-01A-11D-A20W-10	75	0	0	6
TCGA-DD-AAVY-01A-11D-A40R-10	75	0	0	5
TCGA-DD-AAW3-01A-11D-A40P-10	72	0	3	5
TCGA-2V-A95S-01A-11D-A36X-10	74	0	0	5
TCGA-2Y-A9GZ-01A-11D-A38X-10	70	0	3	6
TCGA-DD-AACH-01A-11D-A40R-10	73	0	0	6
TCGA-DD-AACJ-01A-11D-A40R-10	73	0	1	5
TCGA-DD-AADR-01A-11D-A40R-10	71	0	2	6
TCGA-RG-A7D4-01A-12D-A33Q-10	73	0	0	6
TCGA-CC-5264-01A-01D-A12Z-10	75	0	1	2
TCGA-ED-A66Y-01A-11D-A30V-10	74	0	1	3
TCGA-G3-A7M6-01A-11D-A33Q-10	73	0	3	2
TCGA-KR-A7K0-01A-12D-A33Q-10	70	0	1	7
TCGA-DD-AADU-01A-11D-A40R-10	75	0	0	2
TCGA-EP-A3JL-01A-11D-A20W-10	71	0	1	5
TCGA-ZS-A9CD-01A-11D-A36X-10	72	0	1	4
TCGA-DD-A11C-01A-11D-A12Z-10	73	0	0	3
TCGA-DD-A1EL-01A-11D-A152-10	73	0	2	1
TCGA-DD-AAEH-01A-11D-A40R-10	68	0	1	7
TCGA-5R-AA1C-01A-11D-A40R-10	71	0	1	3
TCGA-G3-AAV3-01A-11D-A36X-10	68	0	3	4
TCGA-DD-A1EA-01A-11D-A12Z-10	70	0	2	2
TCGA-EP-A26S-01A-11D-A16V-10	68	0	0	6
TCGA-UB-A7ME-01A-11D-A33K-10	69	0	1	4
TCGA-ZS-A9CF-01A-11D-A382-10	68	0	1	5
TCGA-2Y-A9GT-01A-11D-A382-10	70	0	0	3
TCGA-CC-A1HT-01A-11D-A12Z-10	67	0	1	5
TCGA-CC-A8HU-01A-11D-A35Z-10	69	0	0	4
TCGA-DD-AAEK-01A-11D-A40R-10	64	0	2	7
TCGA-G3-A5SK-01A-11D-A27I-10	65	0	2	6
TCGA-DD-AACC-01A-11D-A40R-10	69	0	1	2
TCGA-DD-AADC-01A-11D-A40R-10	65	0	5	2
TCGA-DD-A73C-01A-12D-A33K-10	62	0	0	9
TCGA-DD-AAC9-01A-11D-A40R-10	67	0	2	2
TCGA-DD-A115-01A-11D-A12Z-10	65	0	1	4
TCGA-DD-A4NQ-01A-21D-A28X-10	64	0	1	5
TCGA-DD-AACD-01A-11D-A40R-10	64	0	2	4
TCGA-FV-A3I0-01A-11D-A22F-10	66	0	1	3
TCGA-FV-A4ZP-01A-12D-A25V-10	64	0	0	6
TCGA-2Y-A9H5-01A-11D-A382-10	61	0	2	6
TCGA-DD-AADD-01A-11D-A40R-10	63	0	3	3
TCGA-G3-A25Y-01A-11D-A16V-10	65	0	1	3
TCGA-QA-A7B7-01A-11D-A32G-10	66	0	0	3
TCGA-T1-A6J8-01A-11D-A32G-10	62	0	0	7
TCGA-ZP-A9CY-01A-11D-A382-10	63	0	1	5
TCGA-BC-A3KF-01A-11D-A20W-10	64	0	1	3
TCGA-DD-AACY-01A-11D-A40R-10	59	0	2	7
TCGA-DD-AAD2-01A-11D-A40R-10	65	0	2	1
TCGA-EP-A2KB-01A-11D-A183-10	65	0	1	2
TCGA-FV-A23B-01A-11D-A16V-10	62	0	2	4
TCGA-UB-AA0U-01A-11D-A382-10	58	0	4	6
TCGA-XR-A8TG-01A-11D-A35Z-10	62	0	3	3
TCGA-DD-A73B-01A-12D-A32G-10	67	0	0	0
TCGA-G3-AAUZ-01A-11D-A382-10	61	0	0	6
TCGA-RC-A7SF-01A-11D-A34Z-10	61	0	0	6
TCGA-UB-A7MA-01A-11D-A33Q-10	60	0	2	5
TCGA-ZS-A9CG-01A-11D-A36X-10	62	0	2	3
TCGA-2Y-A9H0-01A-11D-A382-10	62	0	2	2
TCGA-2Y-A9H7-01A-11D-A38X-10	63	0	0	3
TCGA-5R-AAAM-01A-12D-A40R-10	62	0	1	3
TCGA-BD-A2L6-01A-11D-A20W-10	58	0	5	3
TCGA-DD-AAE2-01A-11D-A40R-10	60	0	2	4
TCGA-DD-AAE6-01A-11D-A40R-10	63	0	2	1
TCGA-G3-A25W-01A-11D-A16V-10	61	0	0	5
TCGA-G3-AAV7-01A-11D-A382-10	60	0	1	5
TCGA-2Y-A9GW-01A-11D-A382-10	60	0	2	3
TCGA-DD-AAEE-01A-11D-A40R-10	61	0	0	4
TCGA-EP-A2KC-01A-11D-A20W-10	62	0	1	2
TCGA-FV-A3R2-01A-11D-A22F-10	61	0	0	4
TCGA-BC-A69H-01A-11D-A30V-10	60	0	0	4
TCGA-DD-A4NJ-01A-11D-A27I-10	60	0	1	3
TCGA-CC-A123-01A-11D-A12Z-10	58	0	1	4
TCGA-DD-A4NK-01A-11D-A28X-10	57	0	1	5
TCGA-DD-AAVP-01A-11D-A40R-10	58	1	2	2
TCGA-O8-A75V-01A-11D-A32G-10	58	0	1	4
TCGA-WX-AA44-01A-11D-A38X-10	60	0	1	2
TCGA-DD-A3A2-01A-11D-A20W-10	57	0	2	3
TCGA-RC-A6M3-01A-11D-A32G-10	60	0	1	1
TCGA-G3-AAV5-01A-11D-A36X-10	56	0	2	3
TCGA-2Y-A9GS-01A-12D-A382-10	55	0	2	3
TCGA-2Y-A9H8-01A-11D-A38X-10	55	0	2	3
TCGA-DD-A39Z-01A-11D-A20W-10	57	0	0	3
TCGA-GJ-A9DB-01A-11D-A36X-10	57	0	0	3
TCGA-K7-A6G5-01A-11D-A30V-10	53	0	3	4
TCGA-K7-AAU7-01A-11D-A382-10	55	0	1	4
TCGA-UB-A7MC-01A-11D-A33Q-10	54	0	1	5
TCGA-2Y-A9HB-01A-11D-A38X-10	55	0	1	3
TCGA-BW-A5NP-01A-11D-A27I-10	57	0	2	0
TCGA-DD-A4NG-01A-11D-A27I-10	52	0	3	4
TCGA-DD-A73D-01A-12D-A32G-10	54	0	0	5
TCGA-DD-AACE-01A-11D-A40R-10	55	0	0	4
TCGA-ES-A2HT-01A-12D-A183-10	57	0	1	1
TCGA-FV-A3I1-01A-11D-A22F-10	56	0	2	1
TCGA-G3-A25Z-01A-11D-A16V-10	55	0	1	3
TCGA-WQ-AB4B-01A-11D-A40P-10	53	0	1	5
TCGA-5C-AAPD-01A-21D-A38X-10	50	0	2	6
TCGA-BC-A10T-01A-11D-A12Z-10	56	0	0	2
TCGA-FV-A4ZQ-01A-11D-A25V-10	55	0	0	3
TCGA-2Y-A9GY-01A-11D-A382-10	53	0	1	3
TCGA-2Y-A9H4-01A-11D-A382-10	50	0	3	4
TCGA-BC-A8YO-01A-11D-A36X-10	47	0	1	9
TCGA-DD-AAVX-01A-11D-A40R-10	54	0	1	2
TCGA-ED-A8O6-01A-11D-A35Z-10	51	0	2	4
TCGA-YA-A8S7-01A-11D-A36X-10	51	0	2	4
TCGA-CC-A3MB-01A-11D-A20W-10	53	0	0	3
TCGA-DD-A39V-01A-11D-A20W-10	52	0	1	3
TCGA-ES-A2HS-01A-11D-A183-10	52	0	1	3
TCGA-2Y-A9GV-01A-11D-A382-10	52	0	2	1
TCGA-BC-A5W4-01A-11D-A28X-10	51	0	0	4
TCGA-DD-AAD3-01A-11D-A40R-10	52	0	0	3
TCGA-DD-AAE0-01A-11D-A40R-10	52	0	1	2
TCGA-DD-AAED-01A-12D-A40R-10	52	0	0	3
TCGA-ED-A7XP-01A-11D-A34Z-10	49	0	0	6
TCGA-RC-A7SH-01A-11D-A382-10	51	0	1	3
TCGA-DD-A39X-01A-11D-A20W-10	49	0	3	2
TCGA-G3-AAV6-01A-21D-A36X-10	50	0	1	3
TCGA-KR-A7K7-01A-11D-A33K-10	49	0	1	3
TCGA-DD-A73F-01A-11D-A32G-10	50	0	0	2
TCGA-DD-AADJ-01A-11D-A40R-10	45	0	0	7
TCGA-DD-AADK-01A-11D-A40R-10	47	0	1	4
TCGA-DD-AAE8-01A-11D-A40R-10	50	0	0	2
TCGA-DD-AAVR-01A-11D-A40R-10	47	0	1	4
TCGA-DD-A119-01A-11D-A12Z-10	49	0	1	1
TCGA-DD-A4NE-01A-11D-A27I-10	44	0	1	5
TCGA-DD-AAE4-01A-11D-A40R-10	46	0	1	3
TCGA-RC-A7S9-01A-11D-A33Q-10	42	0	4	4
TCGA-WX-AA46-01A-11D-A38X-10	49	0	0	1
TCGA-ZP-A9D4-01A-11D-A36X-10	49	0	0	1
TCGA-BC-A216-01A-11D-A152-10	47	0	1	1
TCGA-DD-A1E9-01A-21D-A152-10	47	0	0	2
TCGA-DD-A1EJ-01A-11D-A152-10	43	0	2	4
TCGA-DD-A1EK-01A-11D-A20W-10	47	0	2	0
TCGA-DD-A3A5-01A-11D-A22F-10	47	0	0	2
TCGA-ED-A7XO-01A-11D-A34Z-10	49	0	0	0
TCGA-EP-A3RK-01A-11D-A22F-10	46	0	3	0
TCGA-DD-A4ND-01A-11D-A25V-10	46	0	0	2
TCGA-G3-A25U-01A-11D-A16V-10	44	0	2	2
TCGA-ZP-A9D2-01A-11D-A382-10	46	0	0	2
TCGA-DD-A1EI-01A-11D-A12Z-10	41	0	2	4
TCGA-DD-A4NO-01A-11D-A28X-10	42	0	3	2
TCGA-DD-AAVQ-01A-11D-A40R-10	45	0	1	1
TCGA-GJ-A3OU-01A-31D-A382-10	46	0	1	0
TCGA-BC-A10Y-01A-11D-A12Z-10	44	0	0	2
TCGA-CC-5260-01A-01D-A12Z-10	41	0	1	4
TCGA-CC-A5UC-01A-11D-A28X-10	43	0	0	3
TCGA-DD-A3A3-01A-11D-A22F-10	39	0	3	4
TCGA-RC-A7SB-01A-21D-A34Z-10	38	0	1	7
TCGA-XR-A8TD-01A-12D-A38X-10	44	0	1	1
TCGA-DD-AACM-01A-11D-A40R-10	41	0	0	4
TCGA-DD-AACS-01A-11D-A40R-10	43	0	0	2
TCGA-ZP-A9D0-01A-11D-A36X-10	38	0	1	6
TCGA-2Y-A9GX-01A-11D-A382-10	41	0	0	3
TCGA-BD-A3ER-01A-11D-A20W-10	39	0	2	3
TCGA-CC-A8HS-01A-11D-A35Z-10	43	0	0	1
TCGA-DD-AAVS-01A-11D-A40R-10	41	0	1	2
TCGA-DD-AAVU-01A-11D-A40R-10	41	0	1	2
TCGA-XR-A8TC-01A-11D-A35Z-10	41	0	1	2
TCGA-2Y-A9H6-01A-11D-A38X-10	39	0	0	4
TCGA-EP-A12J-01A-11D-A12Z-10	38	0	3	2
TCGA-FV-A3R3-01A-11D-A22F-10	40	0	1	2
TCGA-G3-AAV1-01A-11D-A382-10	38	0	1	4
TCGA-ZP-A9CZ-01A-11D-A382-10	41	0	1	1
TCGA-2Y-A9H2-01A-12D-A382-10	34	0	2	6
TCGA-DD-A11B-01A-11D-A12Z-10	37	0	0	5
TCGA-DD-A4NH-01A-11D-A27I-10	35	0	3	4
TCGA-DD-A4NN-01A-11D-A28X-10	35	0	3	4
TCGA-ED-A97K-01A-21D-A382-10	37	0	2	3
TCGA-G3-A25V-01A-11D-A16V-10	35	0	2	5
TCGA-KR-A7K2-01A-12D-A33Q-10	37	0	1	4
TCGA-DD-AACN-01A-11D-A40R-10	38	0	0	3
TCGA-G3-AAV2-01A-11D-A36X-10	38	0	0	3
TCGA-HP-A5MZ-01A-21D-A27I-10	37	0	1	3
TCGA-DD-A4NR-01A-11D-A30V-10	35	0	0	5
TCGA-DD-AACW-01A-11D-A40R-10	35	0	1	4
TCGA-DD-AAE1-01A-11D-A40R-10	34	0	1	5
TCGA-K7-A5RF-01A-11D-A28X-10	39	0	0	1
TCGA-KR-A7K8-01A-11D-A33K-10	38	0	2	0
TCGA-LG-A9QC-01A-11D-A36X-10	34	0	1	5
TCGA-CC-A9FU-01A-11D-A36X-10	35	0	3	1
TCGA-DD-AADW-01A-11D-A38X-10	35	0	1	3
TCGA-DD-AADY-01A-11D-A40R-10	35	0	3	1
TCGA-DD-AACO-01A-11D-A40R-10	31	0	1	6
TCGA-GJ-A6C0-01A-12D-A30V-10	37	0	0	1
TCGA-DD-A4NS-01A-11D-A30V-10	35	0	0	1
TCGA-ED-A66X-01A-11D-A30V-10	33	0	1	1
TCGA-PD-A5DF-01A-11D-A27I-10	29	0	0	6
TCGA-CC-A3MA-01A-11D-A20W-10	30	0	1	3
TCGA-DD-AA3A-01A-11D-A36X-10	28	0	0	6
TCGA-G3-A3CH-01A-11D-A22F-10	31	0	0	3
TCGA-DD-AAVZ-01A-11D-A40R-10	27	0	4	2
TCGA-WX-AA47-01A-11D-A38X-10	29	0	1	3
TCGA-DD-A1EH-01A-11D-A12Z-10	29	0	3	0
TCGA-DD-A39W-01A-11D-A20W-10	30	0	0	1
TCGA-G3-A25T-01A-11D-A16V-10	29	0	0	2
TCGA-DD-A3A4-01A-11D-A22F-10	27	0	0	3
TCGA-UB-AA0V-01A-11D-A382-10	30	0	0	0
TCGA-BC-A10Q-01A-11D-A12Z-10	25	0	0	4
TCGA-DD-AAVW-01A-11D-A40R-10	25	0	1	1
TCGA-ED-A7PX-01A-51D-A34Z-10	24	0	3	0
TCGA-MR-A8JO-01A-12D-A35Z-10	23	0	1	2
TCGA-DD-A4NA-01A-11D-A25V-10	23	0	0	2
TCGA-G3-A5SI-01A-31D-A27I-10	19	0	2	3
TCGA-ED-A82E-01A-11D-A34Z-10	20	0	2	0
TCGA-DD-A4NB-01A-12D-A25V-10	14	0	2	5
TCGA-DD-A4NL-01A-11D-A28X-10	20	0	0	1
TCGA-ED-A7PY-01A-11D-A33Q-10	19	0	1	0
TCGA-DD-A1EC-01A-21D-A12Z-10	18	0	1	0
TCGA-DD-A3A6-01A-11D-A22F-10	16	0	2	1
TCGA-DD-A4NP-01A-11D-A28X-10	17	0	0	2
TCGA-DD-A1ED-01A-11D-A152-10	15	0	0	3
TCGA-G3-A7M8-01A-11D-A33Q-10	18	0	0	0
TCGA-RC-A6M5-01A-11D-A32G-10	16	0	0	1
TCGA-MR-A520-01A-11D-A25V-10	13	0	0	1
TCGA-CC-A9FV-01A-11D-A36X-10	11	0	0	0
TCGA-ED-A5KG-01A-11D-A27I-10	11	0	0	0
TCGA-G3-A3CI-01A-11D-A20W-10	11	0	0	0
TCGA-XR-A8TE-01A-11D-A35Z-10	10	0	0	1
TCGA-5R-AA1D-01A-11D-A382-10	10	0	0	0
TCGA-BC-A10X-01A-11D-A12Z-10	1	0	0	0

## Sheet: Variant_type-HCCmodels
Supplementary Data 3- Variant types derived from Whole Exome Sequencing for each genetically-distinct HCC
SNP	MNP	INS	DEL	MIXED	INV	DUP	BND	INTERVAL	Model	Rep
58	2	8	9	0	0	0	0	0	Mycp53	4_Mycp53_1_vs_Ctrl1
92	1	6	4	0	0	0	0	0	Mycp53	5_Mycp53_2_vs_Ctrl2
105	2	9	2	0	0	0	0	0	Mycp53	6_Mycp53_3_vs_Ctrl3
92	1	2	8	0	0	0	0	0	MycPten	7_MycPten_1_vs_Ctrl1
80	0	4	8	0	0	0	0	0	MycPten	8_MycPten_2_vs_Ctrl2
76	1	3	8	0	0	0	0	0	MycPten	9_MycPten_3_vs_Ctrl3
65	5	8	10	0	0	0	0	0	Ras12D	10_Ras12D_Pten_1_vs_Ctrl1
97	0	3	4	0	0	0	0	0	Ras12D	11_Ras12D_Pten_2_vs_Ctrl2
173	2	3	7	0	0	0	0	0	Ras12D	12_Ras12D_Pten_3_vs_Ctrl3
41	0	3	3	0	0	0	0	0	Ras12V	13_Ras12V_Pten_CANIL_1_vs_Ctrl1
34	0	3	3	0	0	0	0	0	Ras12V	14_Ras12V_Pten_CANIL_2_vs_Ctrl2
58	2	4	5	0	0	0	0	0	Ras12V	15_Ras12V_Pten_CANIL_3

## Sheet: Functional_class
Supplementary Data 3- Functional class of variants derived from Whole Exome Sequencing for each genetically-distinct HCC
MISSENSE	NONSENSE	SILENT	Model	Rep
52	7	17	Mycp53	4_Mycp53_1_vs_Ctrl1
70	16	25	Mycp53	5_Mycp53_2_vs_Ctrl2
79	9	23	Mycp53	6_Mycp53_3_vs_Ctrl3
50	7	21	MycPten	7_MycPten_1_vs_Ctrl1
44	0	26	MycPten	8_MycPten_2_vs_Ctrl2
33	6	41	MycPten	9_MycPten_3_vs_Ctrl3
35	0	1	Ras12D	10_Ras12D_Pten_1_vs_Ctrl1
104	8	49	Ras12D	11_Ras12D_Pten_2_vs_Ctrl2
172	4	31	Ras12D	12_Ras12D_Pten_3_vs_Ctrl3
15	0	2	Ras12V	13_Ras12V_Pten_CANIL_1_vs_Ctrl1
9	0	6	Ras12V	14_Ras12V_Pten_CANIL_2_vs_Ctrl2
7	0	3	Ras12V	15_Ras12V_Pten_CANIL_3

## Sheet: Base_changes
Supplementary Data 3- Base substitutions of variants derived from Whole Exome Sequencing for each genetically-distinct HCC
C>A	C>G	C>T	T>A	T>C	T>G	Model	Rep
11	2	16	1	6	0	Mycp53	4_Mycp53_1_vs_Ctrl1
32	5	13	3	3	3	Mycp53	5_Mycp53_2_vs_Ctrl2
25	2	14	2	4	2	Mycp53	6_Mycp53_3_vs_Ctrl3
18	2	17	2	9	7	MycPten	7_MycPten_1_vs_Ctrl1
20	3	15	1	3	1	MycPten	8_MycPten_2_vs_Ctrl2
12	1	22	1	3	1	MycPten	9_MycPten_3_vs_Ctrl3
2	2	9	1	8	9	Ras12D	10_Ras12D_Pten_1_vs_Ctrl1
41	0	3	1	1	0	Ras12D	11_Ras12D_Pten_2_vs_Ctrl2
14	8	15	8	17	18	Ras12D	12_Ras12D_Pten_3_vs_Ctrl3
0	0	5	3	4	4	Ras12V	13_Ras12V_Pten_CANIL_1_vs_Ctrl1
1	4	7	1	2	2	Ras12V	14_Ras12V_Pten_CANIL_2_vs_Ctrl2
4	4	9	2	1	4	Ras12V	15_Ras12V_Pten_CANIL_3

## Sheet: Base_changes-TCGA-LIHC
Supplementary Data 3- Base substitutions of variants derived from Whole Exome Sequencing from TCGA-LIHC patients
Tumor_Sample_Barcode	C>A	C>G	C>T	T>C	T>A	T>G
TCGA-2V-A95S-01A-11D-A36X-10	18.5185	9.25926	39.8148	20.3704	8.33333	3.7037
TCGA-2Y-A9GS-01A-12D-A382-10	27.9412	11.7647	33.8235	14.7059	4.41176	7.35294
TCGA-2Y-A9GT-01A-11D-A382-10	22.4719	5.61798	30.3371	22.4719	11.236	7.86517
TCGA-2Y-A9GU-01A-11D-A382-10	12.7389	12.1019	36.3057	22.9299	10.828	5.09554
TCGA-2Y-A9GV-01A-11D-A382-10	15.3846	13.8462	23.0769	26.1538	15.3846	6.15385
TCGA-2Y-A9GW-01A-11D-A382-10	22.619	7.14286	30.9524	25	7.14286	7.14286
TCGA-2Y-A9GX-01A-11D-A382-10	17.8571	12.5	35.7143	10.7143	16.0714	7.14286
TCGA-2Y-A9GY-01A-11D-A382-10	21.7949	12.8205	30.7692	21.7949	5.12821	7.69231
TCGA-2Y-A9GZ-01A-11D-A38X-10	29.1262	9.70874	32.0388	15.534	11.6505	1.94175
TCGA-2Y-A9H0-01A-11D-A382-10	13.9241	15.1899	34.1772	13.9241	15.1899	7.59494
TCGA-2Y-A9H1-01A-11D-A382-10	18.797	12.0301	36.0902	18.797	7.5188	6.76692
TCGA-2Y-A9H2-01A-12D-A382-10	12.766	4.25532	53.1915	10.6383	6.38298	12.766
TCGA-2Y-A9H3-01A-11D-A382-10	14.2857	10.989	32.4176	23.0769	12.6374	6.59341
TCGA-2Y-A9H4-01A-11D-A382-10	25.3731	2.98507	35.8209	19.403	11.9403	4.47761
TCGA-2Y-A9H5-01A-11D-A382-10	15.4762	7.14286	52.381	14.2857	7.14286	3.57143
TCGA-2Y-A9H6-01A-11D-A38X-10	21.3115	8.19672	34.4262	24.5902	8.19672	3.27869
TCGA-2Y-A9H7-01A-11D-A38X-10	19.2308	11.5385	41.0256	11.5385	10.2564	6.41026
TCGA-2Y-A9H8-01A-11D-A38X-10	14.8148	8.64198	50.6173	12.3457	7.40741	6.17284
TCGA-2Y-A9H9-01A-21D-A38X-10	21.4286	8.73016	26.9841	24.6032	11.1111	7.14286
TCGA-2Y-A9HA-01A-11D-A38X-10	30.2013	7.38255	28.1879	20.1342	6.71141	7.38255
TCGA-2Y-A9HB-01A-11D-A38X-10	19.4805	12.987	33.7662	15.5844	7.79221	10.3896
TCGA-3K-AAZ8-01A-12D-A38X-10	14.7887	6.33803	33.0986	21.831	14.0845	9.85915
TCGA-4R-AA8I-01A-11D-A382-10	8.25516	1.59475	51.1257	24.9531	9.7561	4.3152
TCGA-5C-A9VG-01A-11D-A36X-10	12.5828	11.2583	47.0199	13.9073	6.62252	8.60927
TCGA-5C-A9VH-01A-11D-A36X-10	21.7822	11.8812	33.6634	22.7723	9.90099	0
TCGA-5C-AAPD-01A-21D-A38X-10	25.3731	8.95522	31.3433	14.9254	7.46269	11.9403
TCGA-5R-AA1C-01A-11D-A40R-10	23.9583	5.20833	27.0833	19.7917	15.625	8.33333
TCGA-5R-AA1D-01A-11D-A382-10	6.66667	13.3333	46.6667	13.3333	13.3333	6.66667
TCGA-5R-AAAM-01A-12D-A40R-10	15.8537	9.7561	37.8049	23.1707	6.09756	7.31707
TCGA-BC-4073-01B-02D-A12Z-10	23.871	10.9677	29.6774	13.5484	14.1935	7.74194
TCGA-BC-A10Q-01A-11D-A12Z-10	7.14286	9.52381	42.8571	19.0476	7.14286	14.2857
TCGA-BC-A10R-01A-11D-A12Z-10	19.3277	8.40336	40.3361	12.605	11.7647	7.56303
TCGA-BC-A10T-01A-11D-A12Z-10	21.519	6.32911	35.443	17.7215	13.9241	5.06329
TCGA-BC-A10U-01A-11D-A12Z-10	25.1852	19.2593	25.9259	20.7407	6.66667	2.22222
TCGA-BC-A10W-01A-11D-A12Z-10	22.8571	8.57143	29.5238	15.2381	15.2381	8.57143
TCGA-BC-A10X-01A-11D-A12Z-10	0	0	60	40	0	0
TCGA-BC-A10Y-01A-11D-A12Z-10	16.9231	4.61538	40	24.6154	12.3077	1.53846
TCGA-BC-A10Z-01A-11D-A12Z-10	32	10.2857	29.1429	14.2857	9.71429	4.57143
TCGA-BC-A112-01A-11D-A12Z-10	15.1261	17.6471	41.1765	11.7647	8.40336	5.88235
TCGA-BC-A216-01A-11D-A152-10	14.7059	7.35294	48.5294	14.7059	10.2941	4.41176
TCGA-BC-A217-01A-11D-A152-10	26.1905	11.1111	30.1587	19.0476	10.3175	3.1746
TCGA-BC-A3KF-01A-11D-A20W-10	18.4783	5.43478	25	25	21.7391	4.34783
TCGA-BC-A3KG-01A-11D-A20W-10	31.7073	12.1951	24.3902	14.6341	7.31707	9.7561
TCGA-BC-A5W4-01A-11D-A28X-10	17.9104	13.4328	37.3134	14.9254	10.4478	5.97015
TCGA-BC-A69H-01A-11D-A30V-10	23.8095	9.52381	34.5238	16.6667	9.52381	5.95238
TCGA-BC-A8YO-01A-11D-A36X-10	29.2308	10.7692	29.2308	16.9231	9.23077	4.61538
TCGA-BD-A2L6-01A-11D-A20W-10	26.3158	10.5263	25	17.1053	13.1579	7.89474
TCGA-BD-A3EP-01A-11D-A22F-10	22.1053	9.47368	30.5263	17.8947	12.6316	7.36842
TCGA-BD-A3ER-01A-11D-A20W-10	25.4545	7.27273	43.6364	12.7273	7.27273	3.63636
TCGA-BW-A5NO-01A-11D-A27I-10	25.7812	10.9375	31.25	18.75	10.9375	2.34375
TCGA-BW-A5NP-01A-11D-A27I-10	26.3158	6.57895	40.7895	7.89474	13.1579	5.26316
TCGA-BW-A5NQ-01A-11D-A27I-10	20	7.27273	32.7273	17.2727	12.7273	10
TCGA-CC-5258-01A-01D-A12Z-10	27.2	13.6	32	19.2	5.6	2.4
TCGA-CC-5259-01A-31D-A20W-10	22	10	22	14.6667	27.3333	4
TCGA-CC-5260-01A-01D-A12Z-10	10.1695	3.38983	47.4576	8.47458	27.1186	3.38983
TCGA-CC-5262-01A-01D-A12Z-10	32.0896	7.46269	21.6418	17.1642	13.4328	8.20896
TCGA-CC-5263-01A-01D-A12Z-10	26.9841	4.7619	26.9841	18.254	19.8413	3.1746
TCGA-CC-5264-01A-01D-A12Z-10	23.7624	8.91089	27.7228	15.8416	15.8416	7.92079
TCGA-CC-A123-01A-11D-A12Z-10	33.3333	10.2564	32.0513	11.5385	10.2564	2.5641
TCGA-CC-A1HT-01A-11D-A12Z-10	27.8351	7.21649	37.1134	15.4639	9.27835	3.09278
TCGA-CC-A3M9-01A-11D-A20W-10	20.8633	10.0719	30.9353	22.3022	12.9496	2.8777
TCGA-CC-A3MA-01A-11D-A20W-10	17.0732	14.6341	36.5854	19.5122	9.7561	2.43902
TCGA-CC-A3MB-01A-11D-A20W-10	25.3333	12	33.3333	10.6667	12	6.66667
TCGA-CC-A3MC-01A-11D-A22F-10	26.6667	10.4762	27.619	20	7.61905	7.61905
TCGA-CC-A5UC-01A-11D-A28X-10	22.0339	8.47458	35.5932	20.339	8.47458	5.08475
TCGA-CC-A5UD-01A-11D-A28X-10	13.9423	5.76923	11.5385	11.5385	52.4038	4.80769
TCGA-CC-A5UE-01A-11D-A28X-10	42.1053	8.27068	25.5639	11.2782	12.0301	0.75188
TCGA-CC-A7IE-01A-21D-A382-10	22.6744	8.72093	25.5814	23.8372	15.1163	4.06977
TCGA-CC-A7IF-01A-11D-A33K-10	22.6562	8.59375	25.7812	17.9688	14.8438	10.1562
TCGA-CC-A7IG-01A-11D-A33K-10	40.2778	11.8056	23.6111	13.1944	10.4167	0.694444
TCGA-CC-A7IH-01A-11D-A33K-10	23.1156	5.15075	12.9397	24.3719	28.2663	6.15578
TCGA-CC-A7II-01A-11D-A33K-10	48.8636	4.54545	27.8409	13.0682	4.54545	1.13636
TCGA-CC-A7IJ-01A-11D-A33Q-10	23.0263	15.1316	29.6053	15.7895	9.86842	6.57895
TCGA-CC-A7IK-01A-12D-A33Q-10	18.9349	4.43787	13.0178	25.7396	28.6982	9.1716
TCGA-CC-A7IL-01A-11D-A33Q-10	30.7018	9.64912	28.9474	17.5439	5.26316	7.89474
TCGA-CC-A8HS-01A-11D-A35Z-10	16.6667	18.5185	35.1852	16.6667	7.40741	5.55556
TCGA-CC-A8HT-01A-11D-A35Z-10	35.7798	7.33945	28.4404	14.2202	10.0917	4.12844
TCGA-CC-A8HU-01A-11D-A35Z-10	32.9897	9.27835	27.8351	14.433	9.27835	6.18557
TCGA-CC-A8HV-01A-11D-A35Z-10	23.6842	9.21053	34.8684	16.4474	7.89474	7.89474
TCGA-CC-A9FS-01A-11D-A36X-10	28.3186	8.84956	36.2832	12.3894	7.9646	6.19469
TCGA-CC-A9FU-01A-11D-A36X-10	22.2222	13.3333	31.1111	11.1111	20	2.22222
TCGA-CC-A9FV-01A-11D-A36X-10	5.88235	0	47.0588	23.5294	5.88235	17.6471
TCGA-CC-A9FW-01A-11D-A36X-10	22.2973	6.75676	33.1081	16.2162	13.5135	8.10811
TCGA-DD-A113-01A-11D-A12Z-10	17.9641	7.78443	38.9222	16.1677	12.5749	6.58683
TCGA-DD-A114-01A-11D-A12Z-10	47.619	6.66667	28.5714	7.61905	5.71429	3.80952
TCGA-DD-A115-01A-11D-A12Z-10	26.3736	7.69231	39.5604	14.2857	9.89011	2.1978
TCGA-DD-A116-01A-11D-A12Z-10	25	10	26.6667	23.3333	10.8333	4.16667
TCGA-DD-A118-01A-11D-A12Z-10	18.4	6.4	41.6	18.4	8.8	6.4
TCGA-DD-A119-01A-11D-A12Z-10	18.1818	7.57576	34.8485	21.2121	9.09091	9.09091
TCGA-DD-A11A-01A-11D-A12Z-10	21.4286	13.5714	40	12.1429	7.85714	5
TCGA-DD-A11B-01A-11D-A12Z-10	16.6667	5.55556	42.5926	20.3704	11.1111	3.7037
TCGA-DD-A11C-01A-11D-A12Z-10	17.3077	6.73077	44.2308	18.2692	9.61538	3.84615
TCGA-DD-A11D-01A-11D-A12Z-10	24.812	11.2782	26.3158	19.5489	15.0376	3.00752
TCGA-DD-A1E9-01A-21D-A152-10	14.8649	8.10811	41.8919	20.2703	9.45946	5.40541
TCGA-DD-A1EA-01A-11D-A12Z-10	22.3529	5.88235	28.2353	25.8824	10.5882	7.05882
TCGA-DD-A1EB-01A-11D-A12Z-10	30.2083	10.9375	25.5208	20.3125	8.33333	4.6875
TCGA-DD-A1EC-01A-21D-A12Z-10	16	16	32	24	4	8
TCGA-DD-A1ED-01A-11D-A152-10	45.4545	13.6364	18.1818	13.6364	4.54545	4.54545
TCGA-DD-A1EF-01A-11D-A12Z-10	10.0719	5.7554	40.2878	26.6187	13.6691	3.59712
TCGA-DD-A1EG-01A-11D-A20W-10	15.3846	5.12821	38.4615	28.2051	2.5641	10.2564
TCGA-DD-A1EH-01A-11D-A12Z-10	19.5122	9.7561	53.6585	9.7561	4.87805	2.43902
TCGA-DD-A1EI-01A-11D-A12Z-10	20.339	6.77966	35.5932	20.339	5.08475	11.8644
TCGA-DD-A1EJ-01A-11D-A152-10	11.6667	13.3333	38.3333	15	13.3333	8.33333
TCGA-DD-A1EK-01A-11D-A20W-10	24.1935	9.67742	25.8065	19.3548	11.2903	9.67742
TCGA-DD-A1EL-01A-11D-A152-10	54.717	10.3774	19.8113	5.66038	6.60377	2.83019
TCGA-DD-A39V-01A-11D-A20W-10	20.8333	8.33333	36.1111	18.0556	9.72222	6.94444
TCGA-DD-A39W-01A-11D-A20W-10	16.6667	7.14286	52.381	11.9048	7.14286	4.7619
TCGA-DD-A39X-01A-11D-A20W-10	12.6984	11.1111	39.6825	23.8095	6.34921	6.34921
TCGA-DD-A39Y-01A-11D-A20W-10	29.6296	3.7037	33.3333	29.6296	0	3.7037
TCGA-DD-A39Z-01A-11D-A20W-10	20.2703	12.1622	40.5405	14.8649	8.10811	4.05405
TCGA-DD-A3A0-01A-11D-A20W-10	22.7273	11.3636	38.6364	15.9091	11.3636	0
TCGA-DD-A3A1-01A-11D-A20W-10	17.1875	9.375	40.625	25	3.125	4.6875
TCGA-DD-A3A2-01A-11D-A20W-10	18.6667	13.3333	38.6667	12	4	13.3333
TCGA-DD-A3A3-01A-11D-A22F-10	22.807	7.01754	42.1053	15.7895	8.77193	3.50877
TCGA-DD-A3A4-01A-11D-A22F-10	31.4286	8.57143	28.5714	8.57143	17.1429	5.71429
TCGA-DD-A3A5-01A-11D-A22F-10	25.8065	14.5161	35.4839	19.3548	4.83871	0
TCGA-DD-A3A6-01A-11D-A22F-10	5	5	55	25	5	5
TCGA-DD-A3A7-01A-11D-A22F-10	18.5714	9.28571	25	30	8.57143	8.57143
TCGA-DD-A3A8-01A-11D-A22F-10	21.0884	13.6054	27.2109	26.5306	6.80272	4.7619
TCGA-DD-A3A9-01A-11D-A25V-10	11.1617	6.15034	37.3576	27.1071	15.262	2.96128
TCGA-DD-A4NA-01A-11D-A25V-10	11.7647	11.7647	44.1176	20.5882	5.88235	5.88235
TCGA-DD-A4NB-01A-12D-A25V-10	20	8	32	24	12	4
TCGA-DD-A4ND-01A-11D-A25V-10	19.6721	8.19672	37.7049	14.7541	9.83607	9.83607
TCGA-DD-A4NE-01A-11D-A27I-10	21.5385	18.4615	32.3077	18.4615	6.15385	3.07692
TCGA-DD-A4NF-01A-11D-A27I-10	25.8065	12.0968	33.871	15.3226	8.87097	4.03226
TCGA-DD-A4NG-01A-11D-A27I-10	20.2703	6.75676	36.4865	18.9189	9.45946	8.10811
TCGA-DD-A4NH-01A-11D-A27I-10	15.5556	2.22222	48.8889	11.1111	17.7778	4.44444
TCGA-DD-A4NI-01A-11D-A27I-10	22.5806	8.3871	29.6774	23.871	9.67742	5.80645
TCGA-DD-A4NJ-01A-11D-A27I-10	19.5122	10.9756	30.4878	17.0732	12.1951	9.7561
TCGA-DD-A4NK-01A-11D-A28X-10	20.9877	4.93827	44.4444	13.5802	14.8148	1.23457
TCGA-DD-A4NL-01A-11D-A28X-10	22.2222	11.1111	14.8148	33.3333	18.5185	0
TCGA-DD-A4NN-01A-11D-A28X-10	9.80392	15.6863	35.2941	23.5294	11.7647	3.92157
TCGA-DD-A4NO-01A-11D-A28X-10	16.9811	11.3208	30.1887	15.0943	15.0943	11.3208
TCGA-DD-A4NP-01A-11D-A28X-10	18.1818	13.6364	27.2727	22.7273	13.6364	4.54545
TCGA-DD-A4NQ-01A-21D-A28X-10	23.75	8.75	33.75	13.75	16.25	3.75
TCGA-DD-A4NR-01A-11D-A30V-10	17.7778	6.66667	40	20	6.66667	8.88889
TCGA-DD-A4NS-01A-11D-A30V-10	33.3333	6.25	35.4167	12.5	4.16667	8.33333
TCGA-DD-A4NV-01A-11D-A30V-10	17.7419	9.67742	34.6774	18.5484	11.2903	8.06452
TCGA-DD-A73A-01A-12D-A32G-10	19.8113	10.3774	31.1321	15.0943	15.0943	8.49057
TCGA-DD-A73B-01A-12D-A32G-10	21.4286	8.33333	28.5714	27.381	5.95238	8.33333
TCGA-DD-A73C-01A-12D-A33K-10	22.7273	12.5	27.2727	18.1818	11.3636	7.95455
TCGA-DD-A73D-01A-12D-A32G-10	24.2857	10	37.1429	14.2857	5.71429	8.57143
TCGA-DD-A73E-01A-12D-A32G-10	20.4918	8.19672	34.4262	22.9508	9.01639	4.91803
TCGA-DD-A73F-01A-11D-A32G-10	20.2703	9.45946	41.8919	13.5135	9.45946	5.40541
TCGA-DD-A73G-01A-22D-A32G-10	21.6667	13.3333	40.8333	14.1667	5.83333	4.16667
TCGA-DD-AA3A-01A-11D-A36X-10	20.9302	18.6047	37.2093	6.97674	6.97674	9.30233
TCGA-DD-AAC8-01A-11D-A40R-10	7.79661	2.88136	8.30508	8.13559	68.6441	4.23729
TCGA-DD-AAC9-01A-11D-A40R-10	26.506	8.43373	36.1446	16.8675	9.63855	2.40964
TCGA-DD-AACA-01A-11D-A40R-10	20	5.21739	35.6522	20.8696	7.82609	10.4348
TCGA-DD-AACA-02A-11D-A40R-10	20.7692	3.84615	33.8462	23.0769	10	8.46154
TCGA-DD-AACA-02B-11D-A40R-10	22.7586	6.89655	31.7241	22.069	8.96552	7.58621
TCGA-DD-AACB-01A-11D-A40R-10	20.5882	2.94118	45.098	14.7059	12.7451	3.92157
TCGA-DD-AACC-01A-11D-A40R-10	26.3736	4.3956	30.7692	19.7802	6.59341	12.0879
TCGA-DD-AACD-01A-11D-A40R-10	14.7727	10.2273	31.8182	23.8636	9.09091	10.2273
TCGA-DD-AACE-01A-11D-A40R-10	19.7368	6.57895	34.2105	18.4211	15.7895	5.26316
TCGA-DD-AACF-01A-11D-A40R-10	24.2188	10.9375	32.0312	18.75	7.03125	7.03125
TCGA-DD-AACG-01A-11D-A40R-10	22.7723	11.8812	24.7525	24.7525	13.8614	1.9802
TCGA-DD-AACH-01A-11D-A40R-10	21.0526	10.5263	31.5789	18.9474	13.6842	4.21053
TCGA-DD-AACI-01A-11D-A40R-10	10.6965	6.71642	18.6567	24.6269	35.0746	4.22886
TCGA-DD-AACJ-01A-11D-A40R-10	13.9785	9.67742	34.4086	27.957	9.67742	4.30108
TCGA-DD-AACK-01A-11D-A40R-10	14.966	5.44218	19.0476	13.6054	44.2177	2.72109
TCGA-DD-AACL-01A-11D-A40R-10	8.30861	3.85757	10.089	8.60534	64.9852	4.1543
TCGA-DD-AACM-01A-11D-A40R-10	10.9091	14.5455	40	18.1818	10.9091	5.45455
TCGA-DD-AACN-01A-11D-A40R-10	17.0213	10.6383	40.4255	21.2766	10.6383	0
TCGA-DD-AACO-01A-11D-A40R-10	21.9512	4.87805	26.8293	19.5122	12.1951	14.6341
TCGA-DD-AACP-01A-11D-A40R-10	13.4715	10.8808	32.6425	25.9067	11.9171	5.18135
TCGA-DD-AACQ-01A-11D-A40R-10	9.86547	6.72646	10.3139	10.3139	59.1928	3.58744
TCGA-DD-AACS-01A-11D-A40R-10	18.1818	12.7273	40	12.7273	12.7273	3.63636
TCGA-DD-AACT-01A-11D-A40R-10	10.6481	3.24074	19.9074	18.9815	40.7407	6.48148
TCGA-DD-AACU-01A-11D-A40R-10	20.8333	9.16667	27.5	13.3333	27.5	1.66667
TCGA-DD-AACV-01A-11D-A40R-10	18.0952	7.61905	34.2857	27.619	7.61905	4.7619
TCGA-DD-AACW-01A-11D-A40R-10	23.913	2.17391	34.7826	19.5652	8.69565	10.8696
TCGA-DD-AACX-01A-11D-A40R-10	17.7419	8.87097	28.2258	25	12.0968	8.06452
TCGA-DD-AACY-01A-11D-A40R-10	14.6341	8.53659	23.1707	18.2927	14.6341	20.7317
TCGA-DD-AACZ-01A-11D-A40R-10	13.1148	7.65027	26.2295	14.7541	31.694	6.55738
TCGA-DD-AAD0-01A-11D-A40R-10	27.6786	12.5	32.1429	10.7143	8.92857	8.03571
TCGA-DD-AAD1-01A-11D-A40R-10	20.8633	4.31655	30.9353	20.1439	14.3885	9.35252
TCGA-DD-AAD2-01A-11D-A40R-10	19.7674	12.7907	36.0465	12.7907	10.4651	8.13953
TCGA-DD-AAD3-01A-11D-A40R-10	22.3684	10.5263	25	28.9474	7.89474	5.26316
TCGA-DD-AAD5-01A-11D-A40R-10	17.3228	13.3858	34.6457	18.8976	10.2362	5.51181
TCGA-DD-AAD6-01A-11D-A40R-10	19.8198	8.10811	22.5225	27.027	14.4144	8.10811
TCGA-DD-AAD8-01A-11D-A40R-10	16.3934	4.09836	26.2295	17.2131	28.6885	7.37705
TCGA-DD-AADA-01A-11D-A40R-10	16.6667	4.16667	38.3333	15	23.3333	2.5
TCGA-DD-AADB-01A-11D-A40R-10	22.695	8.51064	27.6596	25.5319	12.0567	3.5461
TCGA-DD-AADC-01A-11D-A40R-10	32.5301	12.0482	22.8916	24.0964	3.61446	4.81928
TCGA-DD-AADD-01A-11D-A40R-10	17.0732	4.87805	31.7073	21.9512	12.1951	12.1951
TCGA-DD-AADE-01A-11D-A40R-10	20	9.56522	28.6957	25.2174	10.4348	6.08696
TCGA-DD-AADF-01A-11D-A40R-10	16.6667	7.01754	17.1053	10.0877	43.8596	5.26316
TCGA-DD-AADG-01A-11D-A40R-10	24.5509	8.38323	20.9581	23.3533	15.5689	7.18563
TCGA-DD-AADI-01A-11D-A40R-10	12.5	7.5	43.3333	19.1667	13.3333	4.16667
TCGA-DD-AADJ-01A-11D-A40R-10	20	5	40	20	10	5
TCGA-DD-AADK-01A-11D-A40R-10	20.9677	8.06452	33.871	24.1935	8.06452	4.83871
TCGA-DD-AADL-01A-11D-A40R-10	28.7879	6.81818	26.5152	25	10.6061	2.27273
TCGA-DD-AADM-01A-11D-A40R-10	12.8866	11.8557	23.7113	29.8969	13.4021	8.24742
TCGA-DD-AADN-01A-11D-A40R-10	25	3.44828	32.7586	25	7.75862	6.03448
TCGA-DD-AADO-01A-11D-A40R-10	12.2271	7.86026	30.131	25.3275	17.4672	6.9869
TCGA-DD-AADP-01A-11D-A38X-10	17.1429	8.57143	28.5714	27.619	7.61905	10.4762
TCGA-DD-AADQ-01A-11D-A40R-10	19.0476	6.34921	34.127	22.2222	12.6984	5.55556
TCGA-DD-AADR-01A-11D-A40R-10	20.4082	5.10204	41.8367	21.4286	7.14286	4.08163
TCGA-DD-AADS-01A-11D-A40R-10	16.9935	8.49673	15.6863	21.5686	32.6797	4.57516
TCGA-DD-AADU-01A-11D-A40R-10	20.6186	5.15464	17.5258	26.8041	22.6804	7.21649
TCGA-DD-AADV-01A-11D-A38X-10	10.2804	15.8879	25.2336	28.972	11.215	8.41121
TCGA-DD-AADW-01A-11D-A38X-10	24	18	30	20	6	2
TCGA-DD-AADY-01A-11D-A40R-10	18.6047	13.9535	41.8605	11.6279	9.30233	4.65116
TCGA-DD-AAE0-01A-11D-A40R-10	9.21053	9.21053	55.2632	17.1053	6.57895	2.63158
TCGA-DD-AAE1-01A-11D-A40R-10	21.2766	4.25532	46.8085	17.0213	8.51064	2.12766
TCGA-DD-AAE2-01A-11D-A40R-10	22.3529	8.23529	30.5882	15.2941	16.4706	7.05882
TCGA-DD-AAE3-01A-11D-A40R-10	14.7239	11.0429	13.4969	39.2638	9.81595	11.6564
TCGA-DD-AAE4-01A-11D-A40R-10	24.2857	11.4286	32.8571	10	11.4286	10
TCGA-DD-AAE6-01A-11D-A40R-10	13.1313	8.08081	48.4848	16.1616	9.09091	5.05051
TCGA-DD-AAE7-01A-11D-A40R-10	17.1875	6.25	17.9688	28.9062	17.1875	12.5
TCGA-DD-AAE8-01A-11D-A40R-10	20.2899	8.69565	27.5362	21.7391	11.5942	10.1449
TCGA-DD-AAE9-01A-11D-A40R-10	17.1171	9.90991	22.5225	22.5225	24.3243	3.6036
TCGA-DD-AAEA-01A-11D-A40R-10	17.1123	11.7647	19.2513	37.4332	9.62567	4.81283
TCGA-DD-AAEB-01A-11D-A40R-10	25.2174	7.82609	24.3478	26.9565	10.4348	5.21739
TCGA-DD-AAED-01A-12D-A40R-10	25	3.94737	32.8947	21.0526	7.89474	9.21053
TCGA-DD-AAEE-01A-11D-A40R-10	25.5814	6.97674	29.0698	25.5814	8.13953	4.65116
TCGA-DD-AAEG-01A-11D-A38X-10	14.5455	11.8182	37.2727	20.9091	10.9091	4.54545
TCGA-DD-AAEH-01A-11D-A40R-10	26.5957	8.51064	21.2766	27.6596	11.7021	4.25532
TCGA-DD-AAEI-01A-11D-A40R-10	20.1754	7.01754	31.5789	11.4035	21.9298	7.89474
TCGA-DD-AAEK-01A-11D-A40R-10	21.1765	7.05882	25.8824	24.7059	5.88235	15.2941
TCGA-DD-AAVP-01A-11D-A40R-10	30	7.5	26.25	16.25	8.75	11.25
TCGA-DD-AAVQ-01A-11D-A40R-10	39.6552	3.44828	25.8621	18.9655	6.89655	5.17241
TCGA-DD-AAVR-01A-11D-A40R-10	15.942	4.34783	42.029	17.3913	14.4928	5.7971
TCGA-DD-AAVS-01A-11D-A40R-10	23.6364	10.9091	43.6364	16.3636	5.45455	0
TCGA-DD-AAVU-01A-11D-A40R-10	7.69231	10.7692	38.4615	23.0769	15.3846	4.61538
TCGA-DD-AAVV-01A-11D-A40R-10	16.8	7.2	28.8	27.2	11.2	8.8
TCGA-DD-AAVW-01A-11D-A40R-10	12.5	6.25	50	18.75	6.25	6.25
TCGA-DD-AAVX-01A-11D-A40R-10	18.75	11.25	33.75	17.5	15	3.75
TCGA-DD-AAVY-01A-11D-A40R-10	22.2222	10.101	23.2323	31.3131	10.101	3.0303
TCGA-DD-AAVZ-01A-11D-A40R-10	15.9091	11.3636	43.1818	18.1818	4.54545	6.81818
TCGA-DD-AAW0-01A-11D-A40R-10	16.3265	9.18367	33.6735	22.449	12.2449	6.12245
TCGA-DD-AAW1-01A-11D-A40P-10	11.1111	4.2735	24.7863	16.2393	41.0256	2.5641
TCGA-DD-AAW2-01A-11D-A40P-10	17.5	5	20.8333	26.6667	18.3333	11.6667
TCGA-DD-AAW3-01A-11D-A40P-10	21.3592	3.8835	39.8058	21.3592	11.6505	1.94175
TCGA-ED-A459-01A-11D-A25V-10	11.6105	3.37079	14.6067	12.7341	53.5581	4.11985
TCGA-ED-A4XI-01A-11D-A25V-10	10.1351	4.05405	28.3784	35.1351	14.8649	7.43243
TCGA-ED-A5KG-01A-11D-A27I-10	36.3636	4.54545	45.4545	4.54545	4.54545	4.54545
TCGA-ED-A66X-01A-11D-A30V-10	11.3636	4.54545	52.2727	20.4545	4.54545	6.81818
TCGA-ED-A66Y-01A-11D-A30V-10	19.3182	5.68182	29.5455	23.8636	14.7727	6.81818
TCGA-ED-A7PX-01A-51D-A34Z-10	19.3548	12.9032	48.3871	6.45161	6.45161	6.45161
TCGA-ED-A7PY-01A-11D-A33Q-10	19.2308	0	50	15.3846	11.5385	3.84615
TCGA-ED-A7PZ-01A-11D-A33Q-10	19.4853	5.88235	19.1176	11.7647	38.6029	5.14706
TCGA-ED-A7XO-01A-11D-A34Z-10	33.3333	7.93651	25.3968	19.0476	11.1111	3.1746
TCGA-ED-A7XP-01A-11D-A34Z-10	30.303	7.57576	37.8788	10.6061	4.54545	9.09091
TCGA-ED-A82E-01A-11D-A34Z-10	25.8065	3.22581	61.2903	3.22581	0	6.45161
TCGA-ED-A8O5-01A-11D-A35Z-10	17.1875	4.6875	37.5	18.75	16.4062	5.46875
TCGA-ED-A8O6-01A-11D-A35Z-10	20.8333	9.72222	37.5	16.6667	9.72222	5.55556
TCGA-ED-A97K-01A-21D-A382-10	19.1489	2.12766	55.3191	8.51064	8.51064	6.38298
TCGA-EP-A12J-01A-11D-A12Z-10	29.8246	8.77193	29.8246	21.0526	3.50877	7.01754
TCGA-EP-A26S-01A-11D-A16V-10	23.8095	10.4762	35.2381	15.2381	8.57143	6.66667
TCGA-EP-A2KA-01A-11D-A183-10	24.3902	8.13008	42.2764	14.6341	6.50407	4.06504
TCGA-EP-A2KB-01A-11D-A183-10	23.913	14.1304	31.5217	19.5652	8.69565	2.17391
TCGA-EP-A2KC-01A-11D-A20W-10	21.8391	5.74713	33.3333	22.9885	14.9425	1.14943
TCGA-EP-A3JL-01A-11D-A20W-10	24.7191	11.236	25.8427	25.8427	7.86517	4.49438
TCGA-EP-A3RK-01A-11D-A22F-10	15.873	7.93651	41.2698	17.4603	12.6984	4.7619
TCGA-ES-A2HS-01A-11D-A183-10	18.0723	9.63855	46.988	12.0482	8.43373	4.81928
TCGA-ES-A2HT-01A-12D-A183-10	25.5556	4.44444	28.8889	22.2222	8.88889	10
TCGA-FV-A23B-01A-11D-A16V-10	13.8298	6.38298	45.7447	23.4043	7.44681	3.19149
TCGA-FV-A2QQ-01A-11D-A22F-10	24.4755	8.39161	31.4685	17.4825	10.4895	7.69231
TCGA-FV-A2QR-01A-11D-A20W-10	21.5517	12.069	34.4828	18.1034	8.62069	5.17241
TCGA-FV-A3I0-01A-11D-A22F-10	20.2128	13.8298	44.6809	13.8298	5.31915	2.12766
TCGA-FV-A3I1-01A-11D-A22F-10	30.8642	6.17284	24.6914	20.9877	9.87654	7.40741
TCGA-FV-A3R2-01A-11D-A22F-10	33.3333	5.55556	31.1111	13.3333	8.88889	7.77778
TCGA-FV-A3R3-01A-11D-A22F-10	14.8148	3.7037	37.037	24.0741	12.963	7.40741
TCGA-FV-A495-01A-11D-A25V-10	14.5455	13.6364	36.3636	20.9091	10	4.54545
TCGA-FV-A496-01A-11D-A25V-10	20	8.8	45.6	8	8.8	8.8
TCGA-FV-A4ZP-01A-12D-A25V-10	22.7273	11.3636	40.9091	15.9091	6.81818	2.27273
TCGA-FV-A4ZQ-01A-11D-A25V-10	34.4444	11.1111	24.4444	16.6667	11.1111	2.22222
TCGA-G3-A25S-01A-11D-A16V-10	20.8333	9.16667	37.5	18.3333	11.6667	2.5
TCGA-G3-A25T-01A-11D-A16V-10	11.1111	11.1111	48.8889	17.7778	6.66667	4.44444
TCGA-G3-A25U-01A-11D-A16V-10	28.3333	5	30	21.6667	6.66667	8.33333
TCGA-G3-A25V-01A-11D-A16V-10	16.3636	7.27273	45.4545	20	5.45455	5.45455
TCGA-G3-A25W-01A-11D-A16V-10	19.0476	8.33333	38.0952	23.8095	5.95238	4.7619
TCGA-G3-A25Y-01A-11D-A16V-10	23.8095	9.52381	34.5238	16.6667	8.33333	7.14286
TCGA-G3-A25Z-01A-11D-A16V-10	17.5676	6.75676	36.4865	27.027	6.75676	5.40541
TCGA-G3-A3CG-01A-11D-A20W-10	19.6429	6.25	29.4643	18.75	16.9643	8.92857
TCGA-G3-A3CH-01A-11D-A22F-10	11.9048	11.9048	52.381	7.14286	14.2857	2.38095
TCGA-G3-A3CI-01A-11D-A20W-10	6.25	6.25	43.75	18.75	18.75	6.25
TCGA-G3-A3CJ-01A-11D-A20W-10	17.7778	6.66667	31.1111	31.1111	8.88889	4.44444
TCGA-G3-A3CK-01A-11D-A20W-10	11.1111	7.26496	23.0769	27.7778	10.2564	20.5128
TCGA-G3-A5SI-01A-31D-A27I-10	21.4286	17.8571	25	17.8571	14.2857	3.57143
TCGA-G3-A5SJ-01A-11D-A27I-10	20.4082	9.18367	24.4898	28.5714	8.16327	9.18367
TCGA-G3-A5SK-01A-11D-A27I-10	18.8235	18.8235	18.8235	23.5294	10.5882	9.41176
TCGA-G3-A5SL-01A-11D-A27I-10	16.9118	11.7647	31.6176	22.0588	8.82353	8.82353
TCGA-G3-A5SM-01A-12D-A28X-10	21.0526	6.01504	45.8647	16.5414	6.76692	3.7594
TCGA-G3-A6UC-01A-21D-A33K-10	21.374	9.92366	29.771	19.8473	12.9771	6.10687
TCGA-G3-A7M5-01A-11D-A33Q-10	14.4385	7.48663	17.6471	10.1604	44.9198	5.34759
TCGA-G3-A7M6-01A-11D-A33Q-10	16.3265	19.3878	33.6735	18.3673	8.16327	4.08163
TCGA-G3-A7M8-01A-11D-A33Q-10	20	8	36	24	8	4
TCGA-G3-A7M9-01A-23D-A34Z-10	31.3559	4.23729	30.5085	16.9492	9.32203	7.62712
TCGA-G3-AAUZ-01A-11D-A382-10	28.5714	7.79221	20.7792	19.4805	9.09091	14.2857
TCGA-G3-AAV0-01A-11D-A36X-10	15.7303	6.17978	33.1461	15.7303	16.8539	12.3596
TCGA-G3-AAV1-01A-11D-A382-10	22.2222	5.55556	31.4815	24.0741	9.25926	7.40741
TCGA-G3-AAV2-01A-11D-A36X-10	13.4615	5.76923	36.5385	19.2308	17.3077	7.69231
TCGA-G3-AAV3-01A-11D-A36X-10	23.8095	7.14286	30.9524	13.0952	22.619	2.38095
TCGA-G3-AAV4-01A-11D-A382-10	25.8621	4.31034	43.1034	17.2414	5.17241	4.31034
TCGA-G3-AAV5-01A-11D-A36X-10	21.3333	9.33333	44	17.3333	6.66667	1.33333
TCGA-G3-AAV6-01A-21D-A36X-10	22.0779	11.6883	41.5584	12.987	3.8961	7.79221
TCGA-G3-AAV7-01A-11D-A382-10	24.0964	15.6627	25.3012	22.8916	6.0241	6.0241
TCGA-GJ-A3OU-01A-31D-A382-10	18.6441	18.6441	33.8983	11.8644	8.47458	8.47458
TCGA-GJ-A6C0-01A-12D-A30V-10	9.09091	9.09091	58.1818	14.5455	5.45455	3.63636
TCGA-GJ-A9DB-01A-11D-A36X-10	21.5909	10.2273	42.0455	15.9091	4.54545	5.68182
TCGA-HP-A5MZ-01A-21D-A27I-10	15.7895	12.2807	45.614	17.5439	5.26316	3.50877
TCGA-HP-A5N0-01A-11D-A28X-10	26.3158	9.02256	29.3233	18.0451	10.5263	6.76692
TCGA-K7-A5RF-01A-11D-A28X-10	23.7288	6.77966	33.8983	22.0339	6.77966	6.77966
TCGA-K7-A5RG-01A-11D-A28X-10	17.8295	4.65116	25.5814	29.4574	17.0543	5.42636
TCGA-K7-A6G5-01A-11D-A30V-10	27.381	8.33333	35.7143	19.0476	0	9.52381
TCGA-K7-AAU7-01A-11D-A382-10	9.58904	10.9589	43.8356	20.5479	6.84932	8.21918
TCGA-KR-A7K0-01A-12D-A33Q-10	23.7624	7.92079	36.6337	19.802	4.9505	6.93069
TCGA-KR-A7K2-01A-12D-A33Q-10	20	8.33333	28.3333	26.6667	8.33333	8.33333
TCGA-KR-A7K7-01A-11D-A33K-10	14.2857	14.2857	41.2698	11.1111	11.1111	7.93651
TCGA-KR-A7K8-01A-11D-A33K-10	22.6415	3.77358	32.0755	16.9811	11.3208	13.2075
TCGA-LG-A6GG-01A-11D-A30V-10	17.4528	7.07547	18.8679	15.0943	31.6038	9.90566
TCGA-LG-A9QC-01A-11D-A36X-10	16.3265	6.12245	42.8571	20.4082	10.2041	4.08163
TCGA-LG-A9QD-01A-11D-A382-10	17.8571	7.14286	37.5	21.4286	7.14286	8.92857
TCGA-MI-A75C-01A-11D-A32G-10	22.9508	8.19672	32.7869	18.8525	10.6557	6.55738
TCGA-MI-A75E-01A-11D-A32G-10	16	9.6	32	26.4	12	4
TCGA-MI-A75G-01A-11D-A32G-10	29.6137	9.01288	24.0343	22.7468	11.588	3.00429
TCGA-MI-A75H-01A-11D-A32G-10	22.963	2.96296	28.8889	22.2222	17.037	5.92593
TCGA-MI-A75I-01A-11D-A32G-10	19.2513	10.6952	25.6684	21.3904	14.9733	8.02139
TCGA-MR-A520-01A-11D-A25V-10	4.7619	28.5714	47.619	19.0476	0	0
TCGA-MR-A8JO-01A-12D-A35Z-10	14.8148	7.40741	40.7407	29.6296	7.40741	0
TCGA-NI-A4U2-01A-11D-A28X-10	17.8862	6.50407	38.2114	19.5122	12.1951	5.69106
TCGA-NI-A8LF-01A-11D-A35Z-10	19.2661	8.25688	38.5321	16.5138	11.0092	6.42202
TCGA-O8-A75V-01A-11D-A32G-10	27.7778	7.77778	27.7778	21.1111	10	5.55556
TCGA-PD-A5DF-01A-11D-A27I-10	20.9302	16.2791	44.186	9.30233	6.97674	2.32558
TCGA-QA-A7B7-01A-11D-A32G-10	28.7234	8.51064	34.0426	17.0213	8.51064	3.19149
TCGA-RC-A6M3-01A-11D-A32G-10	11.25	10	35	27.5	7.5	8.75
TCGA-RC-A6M4-01A-11D-A32G-10	18.8119	6.43564	17.3267	18.3168	33.6634	5.44554
TCGA-RC-A6M5-01A-11D-A32G-10	15	15	35	25	5	5
TCGA-RC-A6M6-01A-11D-A32G-10	29.2818	10.4972	25.9669	10.4972	17.1271	6.62983
TCGA-RC-A7S9-01A-11D-A33Q-10	26.9231	7.69231	34.6154	21.1538	1.92308	7.69231
TCGA-RC-A7SB-01A-21D-A34Z-10	17.7419	9.67742	30.6452	27.4194	11.2903	3.22581
TCGA-RC-A7SF-01A-11D-A34Z-10	23.75	5	31.25	20	11.25	8.75
TCGA-RC-A7SH-01A-11D-A382-10	15.7143	8.57143	32.8571	28.5714	12.8571	1.42857
TCGA-RC-A7SK-01A-11D-A34Z-10	22.2973	7.43243	17.5676	35.1351	12.8378	4.72973
TCGA-RG-A7D4-01A-12D-A33Q-10	18.4466	6.79612	38.835	23.301	5.82524	6.79612
TCGA-T1-A6J8-01A-11D-A32G-10	32.1429	8.33333	28.5714	15.4762	13.0952	2.38095
TCGA-UB-A7MA-01A-11D-A33Q-10	15.5556	15.5556	51.1111	11.1111	1.11111	5.55556
TCGA-UB-A7MB-01A-11D-A33Q-10	15.8416	3.40347	7.61139	27.2277	38.1188	7.79703
TCGA-UB-A7MC-01A-11D-A33Q-10	18.8406	15.942	31.8841	23.1884	5.7971	4.34783
TCGA-UB-A7MD-01A-12D-A34Z-10	19.469	11.5044	38.9381	14.1593	9.73451	6.19469
TCGA-UB-A7ME-01A-11D-A33K-10	13.8298	9.57447	27.6596	6.38298	34.0426	8.51064
TCGA-UB-A7MF-01A-11D-A33K-10	17.1429	16.1905	31.4286	19.0476	12.381	3.80952
TCGA-UB-AA0U-01A-11D-A382-10	20	8.23529	37.6471	23.5294	7.05882	3.52941
TCGA-UB-AA0V-01A-11D-A382-10	30.4348	8.69565	30.4348	17.3913	6.52174	6.52174
TCGA-WJ-A86L-01A-12D-A45V-10	25.9542	9.92366	32.8244	15.2672	9.16031	6.87023
TCGA-WQ-A9G7-01A-11D-A36X-10	7.91667	1.45833	61.875	22.9167	3.54167	2.29167
TCGA-WQ-AB4B-01A-11D-A40P-10	21.9178	6.84932	39.726	17.8082	5.47945	8.21918
TCGA-WX-AA44-01A-11D-A38X-10	19.2771	8.43373	25.3012	24.0964	13.253	9.63855
TCGA-WX-AA46-01A-11D-A38X-10	20	13.3333	25	28.3333	6.66667	6.66667
TCGA-WX-AA47-01A-11D-A38X-10	11.1111	16.6667	30.5556	27.7778	8.33333	5.55556
TCGA-XR-A8TC-01A-11D-A35Z-10	29.4118	21.5686	39.2157	5.88235	1.96078	1.96078
TCGA-XR-A8TD-01A-12D-A38X-10	31.0345	5.17241	37.931	10.3448	5.17241	10.3448
TCGA-XR-A8TE-01A-11D-A35Z-10	31.25	0	50	12.5	0	6.25
TCGA-XR-A8TF-01A-11D-A35Z-10	24.3243	6.75676	29.7297	9.45946	22.973	6.75676
TCGA-XR-A8TG-01A-11D-A35Z-10	24.7191	7.86517	34.8315	19.1011	7.86517	5.61798
TCGA-YA-A8S7-01A-11D-A36X-10	16.4384	12.3288	30.137	27.3973	6.84932	6.84932
TCGA-ZP-A9CV-01A-11D-A382-10	12.6214	4.85437	34.9515	30.0971	10.6796	6.79612
TCGA-ZP-A9CY-01A-11D-A382-10	28.7356	11.4943	20.6897	25.2874	12.6437	1.14943
TCGA-ZP-A9CZ-01A-11D-A382-10	5.55556	12.963	44.4444	24.0741	11.1111	1.85185
TCGA-ZP-A9D0-01A-11D-A36X-10	14.0351	21.0526	33.3333	12.2807	12.2807	7.01754
TCGA-ZP-A9D1-01A-11D-A382-10	21.2329	6.16438	14.3836	33.5616	18.4932	6.16438
TCGA-ZP-A9D2-01A-11D-A382-10	19.6429	3.57143	28.5714	32.1429	10.7143	5.35714
TCGA-ZP-A9D4-01A-11D-A36X-10	15.942	13.0435	39.1304	24.6377	2.89855	4.34783
TCGA-ZS-A9CD-01A-11D-A36X-10	19.1919	9.09091	39.3939	16.1616	9.09091	7.07071
TCGA-ZS-A9CE-01A-11D-A36X-10	21.4876	8.26446	41.3223	15.7025	6.61157	6.61157
TCGA-ZS-A9CF-01A-11D-A382-10	21.2766	14.8936	30.8511	13.8298	12.766	6.38298
TCGA-ZS-A9CF-02A-11D-A382-10	20.7407	14.0741	29.6296	17.037	11.1111	7.40741
TCGA-ZS-A9CG-01A-11D-A36X-10	19.2771	9.63855	36.1446	14.4578	15.6627	4.81928
