# Supplementary material for: Cancer cell genetics shaping of the tumor microenvironment reveals myeloid cell-centric exploitable vulnerabilities in hepatocellular carcinoma
Source: Nat Commun. 2024 Mar 22;15:2581. doi: 10.1038/s41467-024-46835-2 (PMC10959959; doi:10.1038/s41467-024-46835-2)
Supplement: Supplementary file 7 — Supplementary Data 4 [file 41467_2024_46835_MOESM7_ESM.xlsx]

## Sheet: Sheet1
Supplemental Data 4.1 Clinicopatholgical Characteristics of the HCC patients				Supplemental Data 4.2 Median survival time of the HCC patients
Characteristics	No. of patient	%		pERK1/2	Median OS time	Median RFS time
Age, years				Negative cells	88.23 months	30.03 months
Median	51			Positive cells	64.43 months	15.63 months
Range	13-78			c-Myc
Gender				Negative cells	99.87 months	30.03 months
Male	432	88.5		Positive cels	52.53 months	14.57 months
Female	56	11.5
HBsAg
Postitve	437	89.5
Negative	51	10.5
HCVAb
Postitve	5	1.0
Negative	483	99.0
AFP
≤ 25 ng/mL	179	36.7
> 25 ng/mL	309	63.3
ALT
≤ 40 ng/mL	277	56.8
> 40 ng/mL	211	43.2
Child-Pugh
A	468	95.9
B	18	3.7
NA	2	0.4
Cirrhosis
Absent	93	19.1
Present	387	79.3
NA	8	1.6
Differentiation
Well	29	5.9
Moderate	354	72.5
Poor	104	21.3
NA	1	0.2
Tumor number
Single	361	26.0
Multiple	127	74.0
Tumor size
≤ 5 cm	228	46.7
> 5 cm	260	53.3
Vascular invasion
Absent	432	88.5
Present	56	11.5
TNM stage
I - II	347	71.1
III - IV	141	28.9
