# Supplementary material for: Cancer cell genetics shaping of the tumor microenvironment reveals myeloid cell-centric exploitable vulnerabilities in hepatocellular carcinoma
Source: Nat Commun. 2024 Mar 22;15:2581. doi: 10.1038/s41467-024-46835-2 (PMC10959959; doi:10.1038/s41467-024-46835-2)
Supplement: Supplementary file 8 — Supplementary Data 5 [file 41467_2024_46835_MOESM8_ESM.xlsx]

## Sheet: Normalized_expression_endstage
Supplementary Data 5 - CD45+ RNA-seq normalized expression per replicate of end stage tumors
NAME	DESCRIPTION	MycOEPtenKO_1	MycOEPtenKO_2	MycOEPtenKO_3	MycOETrp53KO_1	MycOETrp53KO_2	MycOETrp53KO_3	NrasG12DPtenKO_1	NrasG12DPtenKO_2	NrasG12DPtenKO_3	NrasG12DPtenKO_4	NrasG12VPtenKO_1	NrasG12VPtenKO_2	NrasG12VPtenKO_3	NrasG12VPtenKO_4	NrasG12VPtenKO_5
SOX17	NA	0	0	0	0	0	0	0	0	0	0	0.44085347860135	0.889325884162633	0.160655891441653	2.0956150672459	1.77329707467903
MRPL15	NA	5.7078619337093	5.07811522585773	4.58109134271833	5.45166551018793	5.37049764504884	5.96767925611984	5.30701831354956	5.39044516587	5.39560921265353	5.36144703590266	5.84642803887216	6.13705440744129	5.27763855413737	6.03482421377189	5.7536813057023
LYPLA1	NA	3.36018340815805	3.45606361135936	2.95539758355082	4.21426969541049	3.51645191767558	3.6564205683769	3.93676789171795	3.10454342886484	3.9544012672827	3.84718772701999	4.51182149235756	3.71712640175376	3.89309555940024	4.23813097255394	4.14024724670514
TCEA1	NA	2.7425094808023	2.29142594066555	3.0013121120871	3.50446931168525	3.18385499435923	2.95795315349922	3.05887943712117	2.73191020382111	3.73575152938065	3.54928123020241	4.17335181714749	3.31698986754383	2.86841605299715	3.65617575716872	3.68381775524403
ATP6V1H	NA	3.72096026793725	3.82662814996077	3.47286293498692	3.86627891945416	3.57751280330484	3.84557317852608	3.88871313125475	3.84103449703372	3.75903147508986	3.9505991348014	4.04952366464661	3.34376110602226	3.08879240760521	3.87661629778918	3.43696757977164
RB1CC1	NA	3.028599005142	4.49048396747277	4.12875704491297	3.42821083389223	3.33015976498499	2.89671221133076	2.65997647754069	2.47286138833869	2.77813444535949	3.01781535509985	3.26175700813666	2.67526076972984	3.71185365575097	2.99209521064615	2.67846696338658
ST18	NA	0	0	0	0.0381326805646117	0.0941828823791775	0.0274960991142163	0	0.0451338037738317	0.00426056889592526	0	0.00589607618661009	0	0	0	0
PCMTD1	NA	1.81670124548564	2.02610117389277	1.69311743958417	1.74062100478231	2.36636233685685	1.9557398105128	1.52357306867732	1.63708931685399	1.06766017275152	1.494518482692	2.4108856380229	2.34240557331768	2.17319605039508	2.37817815024905	2.13225895698156
RRS1	NA	7.25381505776617	5.22848279558105	5.44112778088808	7.61905947241553	5.42773822118062	7.53011929030866	6.79890714285191	6.41408658590766	6.73185446271418	6.58713815090294	7.29697652020995	5.82567312709329	5.85600119250882	7.42687457613878	6.91511906361847
ADHFE1	NA	0.365966964336926	0	0.319771251906026	1.92918159668804	0.589505619955114	0.286565561786808	0.160349421938704	0.156527887782144	0.525134723374917	0	0.303143614108478	0	1.15403517415244	0	0
MYBL1	NA	0.57300358172447	0.499927445730954	0.290246854278752	0.444365463478051	0.986104481351226	0.613441602927803	0.0707683626361002	0.027239064393548	0.224678694788869	0.0657665197358017	0.481995933993907	0.385202634923989	0.272191951291744	0.532160345790739	0.559398024922399
VCPIP1	NA	4.04733843033071	4.50800656035498	3.52074917017487	4.4004772984086	4.16061516968119	3.6734541778866	3.17523932868943	2.60472945193503	2.43323224040766	3.0166086925236	4.19007686125483	3.53702968274724	3.7032380366095	4.02136628499361	3.30002145415696
C8orf44-SGK3	NA	2.54926902683138	2.62189508341498	2.11615734052793	2.29191673887129	2.41477517648985	2.29851566857039	2.40768866050387	2.06416471424449	2.71884851146561	2.59857576848691	2.1557311948675	1.92840480950426	1.82403493224675	2.34369212931615	2.10620605817923
MCMDC2	NA	1.54220354641482	1.73761215415389	0.662354302460059	1.00475885207953	1.44118028676277	1.05307626450842	0.609571835463087	1.22991456163659	0.717548203786421	0.792176276933698	0.95457453159678	0	0.492801530546647	0.379289719735346	0.172047614552996
TCF24	NA	1.14813217669405	1.73589834062451	0	0	0	0.300291223532127	0	0	0	0.608815500508696	0	0	0.369785405780595	0	0
PPP1R42	NA	0	0	0	0.210673278794604	0.305731424371462	0.142138986358885	0.250868101179869	0.0438453093574602	0.268576732771851	0.105021639947328	0.0795185160174599	0	0.128794319631562	0	0
COPS5	NA	6.14913227105238	5.447198677687	6.34237734122121	6.03980024221241	5.51088591474057	5.95205429722256	6.03052260789336	6.16893219705718	6.20776373267871	6.06749964797863	5.76886412576832	6.08851348549598	5.21480030381856	5.7396294245576	5.96848388487591
CSPP1	NA	2.21942426988592	2.85685262135257	1.92406863722694	2.3450579377026	2.30529116703779	1.52024934830016	1.1923219879719	1.38950500834255	1.0289828354255	1.04130221717622	2.03785767038583	2.14926150100398	2.84266491386523	2.33217642534017	1.02094880137698
ARFGEF1	NA	2.89888566016139	3.74298065033541	3.23034490852397	2.62455548317634	3.2370007430079	2.90620934262703	3.3031748625197	2.71669066459763	2.58018305593331	3.04129403030958	2.75557264011228	2.59611131851542	2.76212402180758	3.05432276718321	2.71224300723964
CPA6	NA	0	0.095893870616845	0.0264333068623897	0.00662793120806016	0.0189154753303596	0.0065472595392569	0.0337076636466712	0.0248823073903027	0.0220212578724644	0.022162119137802	0	0	0	0	0
PREX2	NA	0.0168034969720688	0	0.00377143047495882	0.0941889708980605	0	0	0	0	0	0	0.116188629282495	0.0582145071372988	0.0450322424179364	0.0583348852067876	0.152537982475392
SULF1	NA	0.0185050501734935	0	0	0	0	0	0	0.0106378181085518	0.278173585774459	0.00868297705027525	0	0	0	0	0.0706073417677219
SLCO5A1	NA	0.265129512334099	0.734798601592365	0	0	0.0295332023876235	0.124709010372589	0	0	0.025071192797792	0.0683515877995663	0.109543583857696	0.120120290546926	0.0676380707670575	0.24033639565377	0.0398336186369094
NCOA2	NA	1.26565516380755	2.46160366697589	1.33569177368663	1.65322114647192	1.39387704456749	1.06978283708971	0.75099194540052	0.671921071702338	0.748192055208154	0.579862156095671	1.29802320610922	1.61256104231096	1.58164023987097	1.5001993475699	0.775785286676857
TRAM1	NA	5.35506770699278	4.69066918034973	5.47508642826456	5.83051392679058	6.27508498263936	5.85548682768916	6.05395754406363	5.45582405476125	6.27079280596568	6.12424843963902	6.95116018353773	5.90486389424408	5.5380519385187	6.6137883862782	6.22480268505961
LACTB2	NA	1.74144655076752	2.40271552190147	1.78396885381939	2.48457054035534	2.60144162115453	2.03828692251	2.47971848684329	1.73749279238267	2.32033551108182	2.39897912218322	2.82080755736775	1.50524148819156	2.35810797320187	2.41914494390932	2.60511081388622
XKR9	NA	0.363738520941146	0	0	0	0	0	0	0	0	0.245701301683887	0	0	0	0	0.330120134034691
EYA1	NA	0.288329899576699	1.11741945355459	0.298541515960533	0.239201505066909	0.756306329999257	0.188991462170348	0.0387592087251392	0.0806775571519996	0.0444539796748562	0	0.357994808173897	0.278716685161436	0	0.532611128882298	0.104285530254544
MSC	NA	0	0	1.5065520253671	0	0	0	0	0	0	0	4.40895735264638	2.7786226869669	1.58572385180736	2.98385743045478	2.83536054360975
TERF1	NA	3.18289447198533	2.80975480465492	3.53775993526656	3.79585987820672	2.89305846389201	3.26726567947758	1.89486205137294	1.88816437777898	2.71559694426574	2.34731396308789	3.77523096286235	2.9971944964504	2.9591773045228	3.51442173113372	2.57173209243582
RPL7	NA	10.7040970400571	9.82425913042999	10.6188015264508	10.243828958841	10.7965689985393	10.9972605296121	10.3826756091623	10.3776219889654	9.6740215318506	9.87463303305081	10.4065564313978	11.1635134949641	10.7436887545233	10.5126180167282	10.9091976767792
RDH10	NA	2.45190653716324	2.40346786705435	0.762993165585565	2.07789702470837	2.3864010287926	1.7747484005649	1.41725174315665	1.18539350451418	1.78696553950478	1.72936955121227	1.8034278769317	1.1843809537511	2.47849196271411	2.7063072394557	0.951829712099335
STAU2	NA	0.315469646127864	0.481413628628323	0.0159897976001698	0.24772808830852	0.054887094608594	0.0351641504670481	0.0793922445427084	0.121590830201252	0.0510636089734042	0.0975794382321463	0.150919005162548	0.129507650966755	0.0765835042088232	0.044565940708277	0.0582260086367596
UBE2W	NA	2.37916592572043	1.62539535588095	2.80414104265022	2.63834925989678	2.38396319709692	2.62706095981283	2.96509452143399	2.76340627389848	3.05119292624128	2.90648256960515	2.90407858308643	2.5009535363921	2.41050623403995	3.22547968761595	2.83883730444294
ELOC	NA	5.89394273121888	5.80860371934495	5.70189262477027	5.76257825777695	6.0662466502867	5.88403486999731	5.59795143876819	5.80337870212361	6.01767962364498	5.58196789257877	6.04538795186678	6.15441926869179	5.93228661142667	5.86260638159211	6.13033776511283
TMEM70	NA	5.27675432920329	4.35049740233052	4.45551584017518	4.78655938748006	5.18285624977081	5.1564870182568	4.8667721952541	4.92902788398047	5.18738395712056	5.17290422196158	5.31551436075389	5.45513107099891	4.49426846897408	5.23505657855757	5.4219702136859
LY96	NA	4.21186522659125	3.31854335183721	3.50555079038309	2.74366938548515	3.97058190746175	4.25502117726827	2.82106138292968	3.07908745015315	2.7365530787805	2.80382611467249	3.64378978707458	4.12615539177494	3.608167118298	3.53631157369471	3.59321186624797
IL17A	NA	0	0	0	0	0	0.737669901634345	0	0	0	0	0	0	1.73015000593621	1.01325572852243	1.36340872767229
IL17F	NA	0	1.37646146117513	0.380057120466942	0.266211617331862	0	0.737466255210592	0	0	0	0	0.0797080294898754	0	0.35707332544286	0	0
MCM3	NA	5.39329198622778	4.88025298055821	4.70826164006301	6.21311693829386	5.76901345586861	6.28880354823615	4.94716737091894	4.61666769036482	5.34248503854789	4.93970259328235	6.13569361972934	4.6279162097736	4.5144480300173	5.58249929477028	5.1881239541106
PAQR8	NA	0	0	0.718716326608355	0	0.379992023932444	0.709597411004016	0.123861201172831	0.156659449184457	0.239141636694139	0.391626090035671	0.569177300511216	0.333940436991356	0.486560248346099	0.495842746697313	0.841401405652792
EFHC1	NA	0.078071164735439	0.547721509585152	0.168950466114315	0.128050730027684	0	0.0434303178155058	0.291878906426088	0	0	0.0186360644085405	0.0278804001370128	0.0973406918634823	0.254516669771714	0.218111056412457	0
TRAM2	NA	2.02108738866479	2.67906039464547	2.19959458475103	2.62993375028242	2.66827229701206	2.04570348698604	2.23201693917584	1.49773417697093	1.95560703520389	2.0176969649268	3.1233199296348	2.52152183297791	1.90539919284073	3.47523704183742	2.38011926193707
TMEM14A	NA	1.32474539110629	0	0.275184169122186	1.36174364505688	0.981797577980597	2.05425852958331	1.64776250965681	2.1007074654914	1.77878187861019	2.37249335480156	1.96514468823131	0.837614774090112	1.35977793869233	2.47891278496092	1.4358555285728
GSTA5	NA	2.01579956899732	1.05893349387441	0.979380491157607	3.95580878910799	0.636706020090618	1.49386751238645	0.588961886934302	0.262364924147272	0.653600717601265	0.553569173804692	1.77024350300144	0.848481534821488	0.810998978653539	0.559817564680493	1.75082191908953
KHDC1L	NA	2.61181772323334	0	0	2.29615024734487	1.89442064852835	2.01583906666585	0	1.56269953452592	0.517945329272377	0.676006012150082	0	0	0	0	0.351523244493667
KCNQ5	NA	0.0637010111153725	0.21495513377134	0.00415163405616159	0.0682456818153034	0.0545925910678609	0.0615643244061739	0.00421473494480783	0	0	0	0.0290894775073293	0.0572440635277325	0.0154128924015518	0.0438020507231893	0.0757021112862304
OGFRL1	NA	3.75464103415642	3.34629998025015	3.89821101425729	3.5245485957497	3.14536215351264	3.63587389215044	3.12622356989945	2.39698057288929	2.51716930417179	2.67800013946957	2.11095688334592	1.98868759487031	2.20799276439418	2.50991566995611	2.68437123609258
B3GAT2	NA	0.282399591011756	0.404595621198116	0.446065237047766	0.0297304542091416	0	0.0956651300357911	0.104944813180373	0.0506845419920898	0.0711880942401868	0.105451513057776	0.144120734570583	0.17026468153243	0.667777955496531	0.405212323314924	0
SMAP1	NA	1.22754181739862	1.07744282353251	1.22751615681041	1.30346223040908	1.63152389805752	1.71448566512775	1.36052358638505	1.27019600835403	1.22717814384922	1.53702156280592	1.50446183999762	1.60845355888358	1.43780725005946	1.55941969623879	1.49242903385927
SDHAF4	NA	4.36968821662111	3.81199898334014	2.81080828341262	3.4983692863558	4.06573297246486	4.83621294007832	3.8540967035989	3.96365810463395	4.13340175812673	3.80322598422273	4.60346873193031	4.42422150197709	4.43521515837881	4.5128649051244	4.58697557413237
FAM135A	NA	0	0.615995666845673	0.485766460227342	0.38501262890508	0.0551436745329385	0.0937524210624926	0.16756157107976	0.0299980277507433	0.468751804403166	0.443500672584026	0.434595980330098	0.473507235269458	0.0121788754152321	0.193363618880771	0.352630919483852
LMBRD1	NA	3.48832507383907	3.57547864766413	3.21991654597287	3.49110607152865	3.14298910611979	2.88170632270929	3.63841016813625	3.41806377290199	4.15473285783018	4.09666832342325	3.64025464738179	2.76263185973512	3.2584534812759	3.54330624578271	3.11549927857148
PHF3	NA	2.89290185890914	3.68462154156252	3.32620493053285	2.94946380869546	2.81969710956836	2.85530790389486	2.50284492924922	2.09575776751272	2.02597836843542	2.48205529792674	3.01568358107071	3.02690921513662	3.30120557820987	2.98604956978816	2.16725024007182
PTP4A1	NA	1.14436774641708	1.76020442755852	0.444258531469633	2.79920518826898	0.254636273550123	0.414294876075363	0.166117106090583	0.429731661916723	0.316637543034962	0.747832274769172	0.673284794918024	0	0.324238631331266	0	0.108877157656208
ALYREF	NA	0.0504116527176792	0.177440278825188	0.0562038847847503	0.0516135446851923	0	0.0304363042661816	0.131362860132799	0.0317336710682958	0.0419362005657115	0.0857300770863541	0.0291629433594201	0	0	0	0
PRIM2	NA	1.40728526145716	0.823989141409418	0.777637458628123	2.38677227160444	1.62146987884058	1.31606311317863	0.71477237397771	0.765824927891429	0.918704918838913	0.997226817550564	1.43137629747479	0.997797378425918	0.920879190110931	1.41341868139238	0.920236796680906
RAB23	NA	1.16996181897378	2.08544953427685	1.95032880089999	1.48835469859905	1.75565557020148	1.31021070391506	1.85495564444558	0.382055623308764	0.963787240803284	1.63849197959244	2.45626160613258	0.78594505766916	0.976407674008848	2.11985795529317	1.61112681725074
BAG2	NA	2.30911293029267	2.01213093119796	2.21029933765866	4.19343344163343	0.0984388412558804	3.25802071241207	2.16415682030869	2.41024006519137	2.8196849077876	2.38521624812953	2.67978751257315	1.93216432382859	2.11059191457307	3.44330859002294	2.66303212232776
ZNF451	NA	1.97530140628926	3.5284615963703	2.29821381661644	2.75772313982703	2.35882819010462	2.65221856486775	2.10245247138904	2.2143595735177	2.37510351302557	2.35156167134042	2.80150147037069	2.81138735967641	2.80529989742565	2.92292429799151	2.38376655163023
BEND6	NA	0.735317302270855	0	0.158974129801312	0.0689506378569887	0.753551410259187	0.589815394717528	0.68799372148999	0.265149865522774	0.881563079477407	0.990909707038824	1.05939631570736	1.19697246089887	0.0194426944553031	1.36403726981099	0.84612300887755
DST	NA	0.423580732137328	0.577043723681607	0.463835063119204	0.461755500759833	0.316515476765636	0.21427362321929	0.197680834798814	0.393688849526218	0.191750190291599	0.179403910257086	0.603858048310131	0.788138908181163	0.342896101134662	0.551685520201237	0.270581140575947
CCDC115	NA	7.75331830925043	7.23166020475022	7.9460631969885	7.76234793525968	7.13524493685874	7.48584661003955	8.56412962323881	8.25950019506763	8.73802968807959	8.5362162337623	7.57859995086904	7.7002762126655	7.050506592362	7.50470657243265	7.91929077415781
IMP4	NA	6.24391644413183	6.45425222091312	5.57683407562544	6.8166117519551	6.56182571160603	6.40895373580093	6.42619670642981	6.07506793586989	6.33678724655166	6.24669140703704	6.57520522900412	6.32021268173059	6.14748693481254	6.69809787895812	6.28595646295887
PTPN18	NA	4.70468959608561	5.07939596219944	3.84516053763978	4.35250773174894	5.11658853147006	4.680919934322	3.86715092662389	3.69776127266573	3.20175358729007	3.12522771433399	4.58771632272646	5.41242599810173	5.20959724890435	4.57891396974039	4.8811732009397
FAM168B	NA	5.0401620185037	5.07252402029959	4.6808507847071	4.45984271110736	4.71602941176064	5.14291925358674	4.44066579707446	4.35295667324272	4.32442583266281	4.42046203964601	4.48099446847127	3.99537864054804	4.50620977578938	5.06491675178366	4.458325906247
PLEKHB2	NA	4.26255382350492	4.88362658452737	4.40516811484754	4.97969877603162	4.47831836899918	4.27795219956521	4.821261659705	4.49281716354525	4.75210171797124	5.05110724939913	5.94033418568402	4.07130894123657	4.49308718988959	5.61184623919808	4.92064664391827
HS6ST1	NA	1.4433042095604	1.53796939014515	2.14932950421852	1.44468008882241	1.68544830157409	1.31977127498474	1.60254010977738	1.62595990403162	1.01205387326835	1.25113309497077	0.959991137353908	0.493324197872261	1.02438610805482	1.04082947018758	0.93306434949648
UGGT1	NA	2.90925971789995	3.33508576956658	2.65654279645808	2.87502395285295	3.12059619696982	2.92262552763669	2.74661843709942	2.91979756117541	2.16814345880187	1.9205208544928	2.75380352490987	2.55804926689896	2.26125584802056	3.36838368334388	2.35440139501113
NEURL3	NA	8.01092558411862	8.93563013941919	7.84737146275156	7.67930631533336	8.25323239617977	7.90719321022975	7.59847209744787	7.65773105987854	6.82138616940549	6.83511218539572	7.5818115957745	7.76407616246875	8.97175073337056	7.75382853093924	7.02309971609851
ARID5A	NA	6.09207271619998	7.22320954470017	7.19917428241443	7.4072199235819	6.59151025396834	6.35704432049631	5.92346421101096	5.87404950891796	4.72803136438578	5.11408110586819	6.71566428799403	6.3046716279585	7.22110107730744	6.59907017353283	6.25281426577601
KANSL3	NA	3.77044210365767	4.91156068991814	4.70463948258018	5.01875600259921	4.26241596124417	3.53220140629761	3.35289121161124	3.6643189731654	2.88948113763891	2.88483896826303	3.97141262350519	3.88500919731121	3.43814385055771	4.04898589607484	3.28678569540894
FER1L5	NA	0.0818305625766758	0.0324082337873687	0.068874187713713	0.19675859851758	0.166263950849505	0.100532229712201	0.400446132967393	0.217981086656274	0.0159154845021563	0.268649686148352	0.244055656543708	0.126406391301828	0.614986068673972	0.350829399691388	0.0403235897677437
LMAN2L	NA	3.18108130699556	3.85365876461002	1.42994263416402	3.87978873568755	2.98433256405482	3.01812118058495	3.27770489093779	3.29784315625419	2.53271559118386	2.90757538246492	3.49094874488971	3.81877238195462	2.80472613367255	3.75776470965615	3.10242406570652
CNNM4	NA	4.59860719017814	5.49766598565337	4.42518975332881	5.2688511383498	4.31717046539835	3.99154956755911	4.68172651156959	4.91227872959121	4.19988409370041	4.71308038550157	4.52239560487145	2.87044365235887	4.75768363225535	3.96775023820531	3.82698519016583
CNNM3	NA	2.431835646075	2.54587720201225	2.02695405359335	3.07870443720638	2.94321999703636	3.34879314921889	2.54459590960965	2.77441690411171	1.62903343538159	1.7108781192771	2.8230959751358	3.2937070928587	2.85589244936022	3.45179668098503	2.9581907417042
ANKRD23	NA	1.26985856562953	0.591819801142748	0.313330933071407	1.66658817700836	0.831138171917671	0.922229836672938	0.219310460440106	0.35623903012153	0	0.465469917950401	1.81332021247668	0.966403783983987	0.746791721402265	0.348386751384057	0
ANKRD39	NA	2.77634820995633	3.99266372152251	3.35515772556317	3.73002610749422	2.3781869935004	2.06892387241353	2.55249986766257	2.21659064404827	2.02092975182636	1.70368652658668	4.08878920914251	4.43676384880624	1.61143714174561	3.78538137386734	2.49003897404075
SEMA4C	NA	1.27636607697915	0.432612332111645	0.738994847669009	0.459273407197105	1.05266325883382	1.68780351330628	0.294427961987519	0.471170713261776	0.0798579395200078	0.144065744859842	1.68103307652545	0.460332874159081	1.11689229323513	0.46116419293646	0.593586226479296
FAM178B	NA	0	0	0	0	0	0.00715708608690234	0	0	0.00660182381562851	0	0	0.0430495552520457	0	0	0
COX5B	NA	9.66974315815499	9.8467857470195	9.786642950575	9.58084579643159	10.061480756917	10.068891918258	9.66065387736069	9.74047250434936	9.60032830164896	9.48376275139284	9.3862639044461	9.78717990225863	9.76003536277969	9.61137413527768	9.71571032017385
ACTR1B	NA	5.05418319533364	5.71601749172988	4.95997350182872	5.28533315697635	4.70934402494561	5.11511801411327	4.82773014027877	4.63459903591067	4.28056348347422	4.3929159624635	5.47258895041202	5.48925707059765	5.32590492959772	5.48321713081493	5.1215533574902
ZAP70	NA	4.56162972198882	4.4663987869095	4.59794570284277	5.29050179676377	5.23588109273038	6.39842467590651	0.937419351975109	1.39807217230071	0.178178526126299	0.22624624876967	7.01565287902582	6.1960311152102	5.2534613847368	6.87047057947596	6.23392344035893
TMEM131	NA	1.83480184043969	2.04637242569122	2.08333961380508	1.48034637299962	1.97761989538723	1.78441593852647	2.10975535171688	2.44033814094155	1.97573194716441	2.13293139483739	1.1878209841038	0.928664983804549	1.57432935016722	1.87972280218817	1.1783442672239
VWA3B	NA	0.154265098796744	0	0.283151836307532	0.0481070750743927	0.119534399532397	0.12834409989806	0	0.0869341809741683	0	0.0493946100993422	0	0.154880552022416	0	0.0243697299539559	0.0125970392152195
INPP4A	NA	3.37412075921107	4.77600641694548	3.38615205701592	4.49729802970864	3.77386963039001	2.95630741905515	2.62065133866749	2.33405806166743	1.65913952893188	2.47435138226731	3.94588320259668	3.18680601541342	3.1728647633276	3.56914985788772	2.82017991079051
COA5	NA	5.35862959274756	5.08892961597713	5.16953980603882	4.86627368377695	5.2552441353617	5.69399465737755	5.25034747076529	5.37911167142001	5.05942509941563	5.06964161277562	5.08883189209074	4.2487692314583	4.34299308594969	5.66855163604078	5.34302920945202
UNC50	NA	6.84427386132225	6.23009832465175	6.68442542744852	6.31081344407043	6.69969083111618	6.38252418928195	6.38499984433508	6.09466666335047	6.65570687152461	6.63591783901845	6.76917059291437	7.01292732381365	6.04087663591924	6.92100596682058	6.89896162762763
MGAT4A	NA	2.60133798104927	3.98328648293653	3.40157254116776	3.46132670596016	2.88496354520328	3.10774397545321	3.6621018699989	4.0236360542104	3.70537151985391	3.16558101761558	3.15294967274807	3.08778827355363	3.28883953545541	3.35548391289027	2.54253909398205
TSGA10	NA	0.816943083648234	1.21273028206185	0.249856821032137	0.680849232355325	0.149264979002528	0.536868249288129	0.29445658551672	0.807485220475018	0.531530172745089	0.578374718078636	0.827363980883156	0.145654638250249	0.506026080622785	0.698095708586956	0.258254588585554
LIPT1	NA	0.855528345099057	0	2.64261705117681	2.60086849161157	0	2.28401336608284	2.22405392344847	0.188034366463689	0.167462236096807	1.85267353646916	2.52904689687613	2.74196068725329	0	1.50218773950175	0
MITD1	NA	4.16584836614966	4.19028877024943	3.95542956836138	4.26645402187783	4.22571157769825	4.57302555478599	3.63718164135022	3.61019836340066	4.10850714967117	3.9142904088462	4.97010059585467	5.37523320522903	3.42522254615375	4.45740436987446	4.65525170233658
MRPL30	NA	6.79152415174389	6.11980830858864	6.89607569404059	6.28984241538204	6.80334884297696	6.83708266169793	6.81306644030889	6.50748776525728	6.41077621777566	6.33037608690964	6.46696238018382	6.84149255112888	6.48600674888759	6.2778128136225	6.60169225183748
TXNDC9	NA	6.06171866326229	6.29965487620615	5.06481108296955	5.58242154738571	5.66917868745441	6.02672357420185	5.70415333769491	5.87561543305463	6.48840573084677	6.17944159825589	6.12114303755269	6.14292743617701	5.55936484825059	6.18925723292525	5.79639793012016
EIF5B	NA	4.38008244257432	4.36323697980631	4.20649170901608	4.12681172698209	4.16898683992676	4.36238248063663	3.68445480800417	3.82919736635953	3.42925547427023	3.43348020288467	3.85447667224124	3.87397522240421	4.14386592690162	4.29497659806936	4.10031705551827
REV1	NA	0.58516350656139	1.11166773001865	0.276045962411854	0.437713052675668	1.25604686474658	0.33861701867692	0.378194139815592	0.31438396708007	0.580262770417525	0.875098004363108	1.05866729677789	0.547976668189902	0.604711122385333	0.537183374177912	0.535271243076887
AFF3	NA	0.28230594479869	0.273681954444278	0.108712818792635	0.280478015423901	0.381916516566896	0.454058602610062	0.0145601932292769	0.00553720938588592	0.0561198940983711	0.0209649388305745	0.29761350627818	0.303209564632386	0.301866190092697	0.294993814227254	0.274944950963477
CHST10	NA	1.24955035731914	0	1.04649869868559	2.61376803607492	1.09809852520273	1.20820527712037	0.273018169522599	0.21913734987587	0.154197304785844	0.27278435499113	3.2103703617633	2.25638770771111	1.68087016133649	2.49545726810633	2.63430831695564
PDCL3	NA	5.82333860000321	5.0193901262539	5.26916425583519	5.60433706706427	5.09544464738716	5.87039946125468	5.86594457844465	6.1349889150994	6.8292501365832	6.35934664036445	6.01107594129242	5.66278084997133	5.15155905155556	6.00115736999611	5.88801190547994
NPAS2	NA	0.012320186561345	0.00960083577306016	0.0341488061449636	0.00772404460304312	0.079176980829734	0.0252781760908835	0.00932503978670902	0.0877181636909117	0.0140422290299805	0.00433290936171436	0.10061434196011	0	0	0	0.00599683638017847
RPL31	NA	8.44773199811352	8.3469487334072	8.36752739450761	8.24588571982418	9.04341491302212	8.86713578258725	8.08356763875309	8.03843510522304	7.55368741774844	7.3752179023489	8.19038780568532	9.02574105342495	8.68169716489966	8.07906297168043	8.54781213859062
TBC1D8	NA	2.46286455527351	3.39036104771677	2.2517019866408	2.11568092325214	2.67755782225371	2.48771985119934	2.27888181515951	2.52921385476091	2.14606104913703	2.48694394265373	1.86376430220886	1.54294656697705	2.07120303670114	1.86829299253426	1.80245829541796
CNOT11	NA	2.20309775039203	4.60895156673797	3.89292499483995	3.08671016168267	3.52635804111926	3.29490555248366	2.80845870852249	3.72700141354791	2.97724977291241	2.29272684327909	2.84291212934034	2.05114578923655	3.49043089400066	2.74138978959567	2.43072586622451
RNF149	NA	4.86933876433989	6.52745030910755	5.99109462268345	4.70368032187045	4.73000147148312	4.15568176098663	4.83028620490274	5.06035775689222	4.87488855892441	4.76585759488162	3.29598419007528	4.27400164129218	4.62500165419858	3.45687833509638	3.94105333907263
CREG2	NA	0.458038821635234	0	1.07383043125296	0.778589821980059	0.178168021659495	0.659812451375344	1.70499984153914	1.2508734015196	0.952986288888795	0.799145935694563	0.454436303403136	0.35153310038104	0	0.781481117767076	0.304353048151726
MAP4K4	NA	2.39517458324132	3.09819160666288	3.42829295348505	2.3443078764195	2.77488591702786	2.27133993209492	2.12629407085131	2.47919756649271	1.91028439730636	1.98548163737808	2.00742252665926	2.2733645553639	3.09049745734378	2.23390222351722	1.98814535222793
IL1R2	NA	7.3929954265742	8.60542746179854	9.18194054131042	8.99550654939271	5.93136755985047	5.01458396748382	9.45382359075711	9.00754898023725	9.46962721550883	9.10150512510369	5.53518765950811	5.52588415363776	5.8503645171979	3.75428578413925	4.34315624679664
IL1R1	NA	0.221066811604911	0.288075555699453	0.338314573950347	0.459563554641899	0	0.00934841831384725	0.363101708090347	0.27525979412393	0.20148842367366	0.407449867495755	0.0701269840153934	0.491423684117213	0.0117934590193606	0.18760180251218	0.307370265782118
IL1RL2	NA	0.640108547432087	0.144568161654621	0.203190138435259	0.613182598756801	0.839432171098157	0.909906464120505	3.24732936033178	2.37198876254404	3.1454265269148	3.14117680858092	0.477096613896862	0.614527929165406	0.0499512740246368	1.07514172318006	0.903975695075723
IL1RL1	NA	2.0786718582657	3.14763412286675	0.91340514087759	0.296862993414529	3.05311455674655	1.3148921084619	1.32340197484489	1.31162315258653	1.82532210096135	2.00042985975292	0.971329743057991	0.569127281653811	1.08317788580876	1.3247841669502	0.282936979721915
IL18R1	NA	2.56080467959917	3.26665780159212	2.38746033409927	2.6693489665437	1.97469297757541	2.71536770400411	0.725834745956923	0.914791939950874	1.08890332874312	1.02846713109954	3.21079136973214	3.20459040288263	2.77179079522675	2.98935921467705	2.06351253103376
IL18RAP	NA	4.37155945004169	5.30913366897079	5.18552630040269	5.29306094837164	3.6555017669013	4.59293200225321	4.13038211833419	3.4561873588328	4.87798752028405	4.70428466995254	4.40687531085851	3.73079675969807	2.93769246071601	4.08323719838071	3.34344417565286
SLC9A4	NA	0.0999842202677183	0	0.0455373747297002	0.384544592400772	0	0	2.00215190025041	1.04364114675143	1.74718238148763	1.62946997575304	0	0	0	0	0
SLC9A2	NA	0	0.106427189326696	0	0	0	0	0	0.12645755049556	0.169423465797184	0.0246660202857893	0.0246800286889347	0.88243906500804	0	0	0
MFSD9	NA	0	1.02269216129171	0.284170367148937	0.475444473095036	0.45725190587465	0.436644328767194	0.436841764118787	0.223526480236575	0.8241325687607	0.149722979034603	0.537399140186946	0.134680383017892	0	0.134951662372284	0.250111062723504
MRPS9	NA	3.56390822808581	2.97820884952071	3.52714460820599	3.90569815708708	3.26146320890511	3.22031391184643	2.93002462766017	2.79625449525832	3.00055582879451	3.29579565679921	3.34523011972677	3.46430480885587	2.91280060810504	3.61675989639597	3.0554239962577
GPR45	NA	0	0	0	0.0158093045187047	0.171616497911128	0	0	0	0	0	0.2896925180742	0.694831135676946	0.174101990016445	0.122436143263596	0.309623311689158
TGFBRAP1	NA	1.83667407246204	1.44161901488391	1.80499472620253	1.91062472841418	0.883656898740853	1.68412819354432	1.65914121136388	1.25417798825937	1.02248535576538	1.69605053989595	1.33194312115966	2.1393806895027	1.1701073774606	1.47381792161047	1.22970464826143
C2orf49	NA	2.51674241306096	1.72163589845746	1.43077559319075	2.0952489435813	2.60735285443704	2.92037621267717	1.37528665563598	0.984833680838203	2.36958467085428	1.10672822866396	2.76882634041261	3.00720063187957	0.52500511283403	2.71581521616464	2.19017680960434
FHL2	NA	0.845258148082343	1.70088706142512	1.72079663715327	0.934368938780467	0.709423382574424	1.56263309917831	0.0934554129165565	0.139448185396508	0	0.12390028093873	0.845751102668325	0.360564943517847	1.04587807345863	0.928325585647352	1.14613604593358
NCK2	NA	0.352803584278945	0.622197413362577	0.410166734458525	0.333557499947692	0.382646005483793	0.279910662359197	0.114920920048569	0.0213231260166135	0.061958883017193	0.0289118329737877	0.565614218184986	0.773999491292776	0.506445719481469	0.557693835852982	0.727656916044304
UXS1	NA	1.78485040074258	1.18530815294731	2.02285168845049	2.04594601587399	1.94484122080775	1.69544004746305	2.00917240877997	1.88700647540217	2.17660359232844	2.59895635807395	1.96925457713359	1.62674379469033	1.1904929005186	2.06685965779747	1.74773984626135
TPP2	NA	3.40602227697373	4.08961755088308	4.16903645052074	4.50553771517813	3.79554618409274	3.53303071357173	3.00521394749653	3.08721425344317	2.96734878225699	2.7826564740521	3.46617665852541	3.38849520023841	3.31723383576207	3.53107912063939	3.128844045329
METTL21C	NA	0.751925928187044	2.17467862341255	0.205186439566852	0.32987203795035	0.316650382857682	0.0791464685914915	0.785833219020512	0.497497225578989	0.142760482068079	0.517860009817949	0.100322210043574	0.330666351018425	0	0	0
CCDC168	NA	1.72851794274779	2.85950351421027	2.33556489184712	1.09992543738038	1.7038222551769	0.947620909097327	0.90670975939172	1.83421733348997	0.571538300866748	1.03311036939083	0.948232282365026	0.506286698001438	3.63330049294449	0.619338069005924	0.798545220924278
TEX30	NA	4.88126865990967	4.71376675048928	4.84572019714222	5.1330445236204	4.76254520105893	5.0472978428073	4.53311158460365	4.37745189500197	4.58550239493403	4.72504614222677	5.17193963364475	5.0936290106307	5.72161278628648	4.76996317665863	5.15803680012604
POGLUT2	NA	3.39830553534992	2.39116246532536	0.17943968528696	3.54671494277266	3.31222338943567	2.17586367061766	3.22288438839753	3.17041734173441	4.04077190404925	3.58219121317499	3.84970399163453	2.71822904824275	3.29623525223494	4.09644483855375	3.59847755758703
BIVM-ERCC5	NA	0.792543868440193	0.650755998343279	0.731712248551805	1.11323299944604	1.5290580762748	1.28645913998878	1.16019322432876	0.827714849585718	1.24500031549927	1.45319483467264	1.9653752276393	0.277483480339148	1.76701155349025	1.82794707258221	0.629516996673718
COL3A1	NA	1.74907081462788	0.0831184398545582	1.22669855767412	0.490867382265367	0	0.631796804606586	0.412703446167592	1.8429685366283	1.52720566284182	1.8658706521971	0.465630000700517	1.37941102920345	2.01181631048331	1.40757636835141	2.45328261031228
COL5A2	NA	0.389561748574248	0	0.394875519019653	0.50929949801295	0	0	0.00613515266032369	0.0615988348439096	0.157952621231162	0.293193162527511	0.0831608512952459	0.0402611889905139	0.0168296891240701	0	0.226164856843309
WDR75	NA	3.24896249354384	2.87274677220135	2.25311782100687	3.4607366649388	2.13468595542136	2.81214188127999	2.95253737104255	1.9221729832869	3.00209056110687	2.57182776827182	3.66356084894446	3.20306259453423	3.08272288494532	2.96578749629595	2.70788414518331
SLC40A1	NA	6.81024759946745	6.67682494798814	4.11834975555215	6.59033628250498	6.37931382495767	7.31904015451224	3.32527420722529	3.23259165965618	3.91972428196038	4.28407937786658	5.28161020180673	4.51425326802372	5.94854177049336	5.34990828970343	5.10268875156514
SLC39A10	NA	1.13281326592524	1.3060512434857	0.847647167990452	1.22896755424558	0.97680299760872	1.55518404080618	0.821006226354674	0.965333869373359	0.988901077993192	0.900411978801465	1.15632112529877	1.32656226469713	1.10037485096716	1.09497807795475	1.26723257690312
CAVIN2	NA	0.838446625270544	2.60224826521377	0.666274689759485	1.77977049899068	1.32663358533935	1.30610870967445	0	0.124811254671651	1.08306474326619	0.41326015884486	2.80195968695669	2.87411216897025	2.96008789328442	2.94023077132723	2.56060592989831
NABP1	NA	5.60165606674171	6.94439059573131	5.62867215553286	5.50462037715011	6.2375809669708	6.1732372707241	5.9649371369949	5.88173831368069	5.49291229185503	5.39750828796886	6.84806825997794	5.90796738488985	6.49493193905131	6.61813335423093	5.81221158965069
MYO1B	NA	0.310786930629267	0.6397364260715	0.0953939568542888	0.512761383905884	0.143453725142678	0.105231259193152	0.0788543591629838	0.248441602352855	0.301716270877971	0.232348659755473	0.0838134240929532	0.150202520454124	0.332642504114211	0.0157768258117544	0.0948136094733847
STAT4	NA	1.64401326264713	2.53110615313942	1.34996771265262	2.55437549931419	1.86811753274539	1.95245760368374	0.185674671737839	0.397942980903379	0.537210659169752	0.586095400557897	2.57362503513503	2.22142799559911	1.91580667614155	2.30388724054514	1.62116951456839
STAT1	NA	4.19814496879712	4.45735246865002	2.90097620771546	2.8690455223834	3.95871696310936	4.29188363055896	1.83910862687643	2.55138060402331	1.78068416797291	1.94417375660756	4.80088646026541	4.51955889229174	3.8220677114003	5.21998990701754	4.17591714537671
GLS	NA	3.43452672052646	4.74259801653479	3.45883019797067	3.1896017385277	3.94026230741278	3.14121977914236	3.13049428681533	3.13334569228326	2.59563270472765	2.55233897446116	3.1458759534885	3.72801906031977	4.8986386805845	3.60598849979396	3.00024793020423
NAB1	NA	4.13086266594954	4.67660060421809	4.69448492531767	3.56856803434741	4.52741041634523	4.54776693000759	3.82132982667149	3.62002608643906	3.27798445394776	3.32218691353574	4.75288734953932	4.62158269510975	4.52517172411337	5.36419924692341	4.40350280622133
NEMP2	NA	2.50934645589131	4.19671333538764	2.6334819512479	2.36745341267145	3.44295098572368	3.47397545056105	1.29315435593703	2.07426689373276	1.13632819814061	1.41042599688818	4.32507361086207	4.62116419335874	3.84530307084176	4.40387427467138	3.38099845843305
MFSD6	NA	1.74803510141249	2.04146412191006	1.33842098470816	2.22710136188792	1.06987139410967	1.57864102815458	1.19502233767683	1.29219348019163	1.03434654569648	1.05772152191788	1.83135956051139	1.82820985773002	1.45031905358537	2.63883888052368	1.90984330923116
INPP1	NA	3.0840924422466	3.46839441536855	3.34510291688344	3.77234943016513	2.68779226175246	3.18562304930616	0.941044383338151	1.61970385460319	1.2555243905394	1.21879412923367	4.46663919588836	3.78781308131351	2.97664954132161	4.554779642157	3.65777357409548
HIBCH	NA	1.36025894616811	0.76501989943807	0.704789555446342	1.20418878481988	1.21777785823174	1.60060553582207	0.7478062820675	0.700072799037108	1.30319257519116	1.15926843998551	1.89002092433269	2.1670068010423	0.420320327604699	1.82723759911513	1.94482752257309
C2orf88	NA	0.0731285687709015	0	0	0.0909787127907946	0.340866000734838	0.0857463208288026	0.0320517170356367	0	0.0162038554229509	0.0223758953095914	1.11967039483947	1.22814355571013	0.722006075793126	1.7857755374614	1.01245939971069
PMS1	NA	0.822480463048931	0.429068888684877	0.507621337747158	0.828919480625048	0.878487802533028	0.861477241530089	0.827574277571932	0.514955229905374	0.78889524841035	0.910307531991712	1.64892889387003	1.19823641981243	0.976935510943585	1.30270276802143	0.836510131567047
ORMDL1	NA	4.70504435447355	3.82681660840394	3.84762884871767	4.1201220059387	4.56664011572267	5.30380232262949	4.68397797181044	4.58430195650181	5.44403327651651	4.99049728195048	6.01955853152	5.58768403515059	5.12973079938354	5.89405469971826	5.55964378901646
OSGEPL1	NA	3.22397070789576	1.42797521665019	3.11455228947081	2.55210066372523	2.7530328540193	1.98845598241345	3.89854541968465	2.75484060671719	4.42681342824159	4.32773636829734	3.36809912720083	1.86955457282786	1.38190011887683	2.62663123802542	2.99899037856768
ASNSD1	NA	2.49727706592757	2.71479543893167	2.78434126687858	2.26396443946261	2.61575465308834	2.27213123637886	3.395837187733	2.9274861942239	3.18333111028124	3.27970669656936	2.6479062413322	2.48502552922177	1.84965908515135	2.16485291494933	2.63400543114069
STK17B	NA	7.85865987040719	7.93262282570356	7.76406610773967	8.81516274409502	7.95306336760936	7.64398345407115	7.5402132775056	6.97195387014339	7.45750219983212	7.39450983461801	8.45757301876884	7.53637211039928	7.86267293464061	7.92505742313406	7.86697115307011
HECW2	NA	0.00539119869680952	0.295549232454497	0.0179895531799099	0.0134605975898409	0.0160602610152041	0.0330158514943719	0.0303089163197649	0.0366877183217134	0.0504405687907392	0.0684408865297176	0.0113279105396775	0.0630137215021783	0.0712983232457981	0.0101556494949183	0.0963925545162085
CCDC150	NA	0.0351032470154647	0	0	0.0220724225473495	0	0	0.0397482863031148	0.0151981051325009	0	0.00621776534920601	0	0	0.0274773655186091	0	0
GTF3C3	NA	2.24960000531953	2.43968779246212	1.71665061246569	2.77059538056788	2.0622990169687	2.31460814172676	2.38431687290545	1.87841502080057	2.31449578335265	2.53452728809509	2.58173224653405	1.86961784907409	1.67061146636684	2.39394690757825	1.85963815351751
PGAP1	NA	1.90551714513134	2.13127586354823	1.27443167532308	1.81759993246977	2.23752912456942	1.55865151248848	0.27994474299025	0.305884453328102	0.250035125016162	0.179438998646246	1.60072961258416	1.97861121419197	2.42694461603301	1.74569088066646	1.30292270911685
ANKRD44	NA	2.6294814490385	4.09150352134963	2.2619729816023	2.95430967984048	3.06860880611734	2.50156220454521	1.5499678724031	1.356856351262	1.41227163088928	1.41038798835768	2.855535635396	2.93091811150371	2.38362852972148	2.72790166887935	1.86307003840907
SF3B1	NA	7.14241680203292	7.81510065541738	7.56353025207141	7.92967348631039	7.33137896893355	6.91898732233392	6.86140590123613	6.88027385677055	6.61533975908941	6.62461118099885	7.05628187106575	6.68674293009041	7.30914840428771	7.23416062112054	6.43800520385227
COQ10B	NA	6.32104529719328	5.91226198956755	5.57552838826457	5.97614594470638	6.16827848946443	5.20539702714307	5.8188776211371	5.60205842104995	5.73582624212225	5.96088363808039	5.99478834862623	5.40378999049779	6.5942304987676	5.31830129367116	5.67989880654727
HSPE1	NA	8.08897301888554	8.73198272109335	7.09056817378967	8.39981985289993	8.64460821744454	8.48263602312808	7.6885504124623	7.73622243115896	7.4815036349786	7.20722636240421	8.74251754552415	9.39603121726171	9.28354701161691	8.20749911054599	8.64204854643316
HSPE1-MOB4	NA	4.67282813751777	5.90249530660052	5.22236881286802	6.24809239508361	4.8241234427688	4.98921104732602	4.99787571158016	4.96769716273587	5.05711564917542	5.04486822839016	5.60741301856121	5.4487260412569	4.72845327825983	5.28731484874309	5.49093176726306
RFTN2	NA	0.358858085401289	0	0.395606454797307	0.254404354219182	0.403172752391079	0.432139333353451	0.120821655084105	0.339061449468726	0.082102191891008	0.216704808748827	1.25001426151148	0.745684514689019	1.17378717720405	1.1019706318224	0.471496160972804
MARS2	NA	3.28591643799837	4.6979256710569	2.28771648421008	4.60208315709491	3.80039309589993	3.57018803851143	2.54050144672009	2.59377218696458	2.09717722774091	1.85540618775589	3.75143776736099	4.03839340371131	4.07136135514417	3.19807551622456	3.35798296566239
BOLL	NA	0	0.0557941916976236	0.0890283015027819	0.0113891555252527	0.0108827348059315	0.0733990680993046	0.00688948315628682	0	0	0	0	0	0.0188903578378002	0	0
PLCL1	NA	0.107286637458604	0.00467950193623317	0.00335891602468184	0.00751718392714322	0.0668317616429903	0.0583623136847165	0.167426783807325	0.360075322567513	0.216373966482981	0.211713819685871	0.0375353520174049	0.0075373858167097	0.0309979373696826	0.0916869979748536	0.109752606682816
C2orf69	NA	3.35360386918323	2.11637261240831	1.67145241839288	2.97824730607397	2.98320783932136	3.05233169103777	1.35021934483512	1.13853081919242	2.44939519939104	2.07095732928551	2.8631893585199	2.05557312008517	1.69159586089835	3.61457845070609	3.34182606580947
TYW5	NA	2.79366039361658	0.443587173194562	2.60392713074943	3.32486183477962	3.5359746876911	2.3317798717685	2.05188203856852	2.54539597955572	3.55477687212398	2.86738472396605	3.79274551699221	3.40940000635552	2.76034058330565	2.96977862124062	2.95875174839208
MAIP1	NA	3.18043508887722	3.15152874965192	3.70202751071499	3.87755964150363	3.13377008768002	3.63730559105409	3.17582908628456	3.10119870649371	4.0190174564724	3.53228358712213	3.69088816697653	3.61158317854367	0.832691573482915	3.60508053550556	3.6692405195188
SPATS2L	NA	0	0	0.0397886185703752	0.304531636685452	0	0.0294678848597524	0	0	0	0	0	0	0	0.095209552286553	0.0174330906484841
KCTD18	NA	1.11932107282815	2.2662512478317	1.50140366399127	2.01267324191665	1.34392005947065	0.815676595647458	0.980069375717701	0.727563762968655	0.465503343390452	0.884677381471925	1.67490663923261	1.45586438555219	0.935346391103215	1.56640987489411	1.0044575570959
SGO2	NA	0.86849463194247	1.32922318570473	0.675282599418547	2.29929833009777	1.57300030894707	1.87301793505745	0.508286999499154	0.17032478405807	0.66983864512775	0.82098394104598	1.43993016646838	0.602427942091645	0.437151847976862	1.30242835667537	0.993379205252673
AOX1	NA	0.066975572697585	0	0.0600034354846957	0	0	0	0	0.0233904355382299	0.0103869734551623	0	0	0	0	0.067389541590396	0
BZW1	NA	6.92638093385266	6.50348061830405	6.91068889019598	7.53337262006069	7.04095360409492	7.20580296180819	7.29389478388318	7.00438140482696	8.01331507559268	7.83136659022611	8.06217895393839	6.51492436391084	6.25793475721783	7.46323061778788	7.2555807397149
CLK1	NA	8.52814320903998	9.51104179995367	8.24871856769605	9.64408941019241	8.31026215495586	7.39291404120043	7.5488750914491	7.37378447874083	7.40814136866405	7.61646565378137	8.89446864109222	8.04760149411139	8.54240692142481	8.23039395559673	7.7108176972656
PPIL3	NA	3.95840016619732	3.90490501976113	2.86306045240784	3.18584353113705	5.01940081153932	4.2311326385678	3.31467748836571	3.06615980268851	3.59201359312468	2.86041999059181	4.55420278007633	5.28640393834752	3.81270404749156	4.97025808981947	5.21718228607172
NIF3L1	NA	2.63547761039502	2.73979354369896	2.93015189861753	2.71896791338189	3.05769934257787	2.69124256215002	2.72377642283901	2.32372104450082	3.37505585456799	3.13081521641945	3.3212193395201	2.13235377296741	2.57849009608619	3.04557100178703	2.58194895411475
ORC2	NA	1.40497474428239	2.52564495845611	2.47131723543531	2.69612060851291	2.81069291491385	2.0304991276087	1.60926894777171	1.88819284327153	2.02874218933051	1.8959077315257	2.70721188234017	2.3910574594408	1.44125082525369	2.89862379045549	1.7590397813335
FAM126B	NA	1.3345641991202	2.87994692525888	2.38017583055995	2.44389024904882	2.48156148303661	1.65148031458861	1.14492993442671	0.937487656418977	1.12649619013802	0.687103091649039	1.45778292475815	1.9746705661692	1.40262474817605	2.49813992050082	1.95154760179288
NDUFB3	NA	6.38062317365957	5.49397587653041	5.65337893084027	5.83151149133927	6.23669407389952	6.42426004609632	6.14015815254028	5.71546012977422	5.96430365594899	5.83660685156888	6.28244657991312	6.51083837123162	6.05123913049969	6.28931163482749	6.57717837443412
CFLAR	NA	4.52073258032934	5.67917947894422	4.80179547084285	4.62427118231287	4.53396015272126	3.94072443223176	3.93796087444493	4.2822696581835	3.90218713579632	3.80292790987776	4.68710214489078	4.38369997059464	4.01538854255944	4.83589340005592	3.82974725989126
CASP8	NA	4.57020663929601	4.42011263579959	4.27191608916361	4.29078046634403	4.38279115070011	4.62795625674309	4.75311105975269	4.87330534730507	5.19874332922429	4.79896596431858	5.12673173382701	4.11374359779945	3.95953919534817	4.87585780065452	4.21044066179196
TRAK2	NA	1.73143646799641	2.86100108854602	2.71684044375715	1.95611961104163	2.39300462109785	1.64837419156915	1.40143747298003	1.71666436412714	1.67966767364265	1.78162095961459	1.83545302009124	1.62073131434313	2.90092419903554	2.15632990507972	1.71932752504753
STRADB	NA	3.1842311402664	3.3109974920035	1.60832185558291	2.48340795452799	2.77326873967156	2.70822726708092	2.56150427175409	2.07407905931782	2.01362616570125	2.34745369436415	3.35622375098126	2.24524941356927	2.94147942495876	2.70501127775483	3.33610897987103
TMEM237	NA	2.86955661592628	3.18736397020804	2.86985729461651	2.37247265197612	1.31697855381755	2.72770778659798	1.80563662132328	1.75081353707225	2.33439538366308	2.02199457380312	2.63519550762512	2.3234800446983	2.09870641665354	2.63537568317516	2.6242983652958
ALS2	NA	0.826019497721146	2.02202927530727	1.43551493736146	1.09686048638005	1.07823703569997	1.10108196061144	0.835122550581418	0.381651891135013	0.719886211510468	0.447485938194732	1.39348071041299	1.21030367418408	1.64529058950944	1.78605094545171	0.768203856838462
FZD7	NA	2.85924537254252	3.42514645368616	4.2823610469121	2.63726204852671	3.29656216038211	3.50024133666705	5.83077461922641	4.67554766635501	4.99908610530026	4.79601386540877	1.82099346236301	2.64052082760529	1.80930761125145	1.68693581468423	3.05724352946311
KIAA2012	NA	0.117285959785141	0.0402030358815159	0.0193693398455116	0	0	0	0	0.0944091671856896	0.0521312097396763	0	0	0	0	0.0325649390929139	0
SUMO1	NA	4.83746942808515	4.45084180868251	4.30096644461834	4.71391019805239	4.8376125394194	4.67696859170193	4.25670562422699	4.40671910905879	5.13145660017121	4.88383960543792	5.13950956351058	5.36526385132668	4.8815196055522	5.08436984024826	5.0760461308414
NOP58	NA	4.87951687856393	3.9117429267483	4.14421924905807	5.36896900446246	4.71892239525034	5.24065403916377	4.27946843273587	4.29693072618596	4.26652619276118	4.09597424955197	4.70517585379001	4.10662610946112	4.17776016976263	4.73625538994558	4.69528849854163
BMPR2	NA	1.43497002970401	1.52093000621449	2.09523157045866	1.29634163136263	1.06370587942888	1.01510970357103	1.46156947043291	1.49115687913362	1.16222243013064	1.25114405443634	0.338847687676121	0.404426087216159	1.48186969956992	1.44992721429514	0.798206556312187
FAM117B	NA	2.52673823520226	2.54458507074567	2.68546557881564	3.00114675723365	2.33966573167351	1.81143399076825	3.00902759697875	2.40680300817738	2.24123911451276	2.80835084527657	2.43024450291866	1.58756161223324	2.62205177324161	2.28321377857686	2.24728384778853
ICA1L	NA	0.364482379828757	0.675107012459458	0.727321157617995	0.0840226876116229	0.586224087040316	0.0964114564125077	0.56551299269991	0.465758564454684	0.241358401588108	0.522874265870846	0.338864356201563	0.183067010885829	0.34964536376662	0.476823796532627	0
WDR12	NA	3.92883837704843	3.12525600831707	2.22831300143276	3.79656016605937	4.36525085253077	4.19671777302319	3.79421895070505	3.5186488343336	4.54750878243924	3.94301186814871	3.80380495022417	3.12333019832209	3.33585626074491	3.22221592953415	3.33639808486205
CARF	NA	1.3297467861439	2.35164149503284	1.1628714141265	2.62717075356807	1.51454235122513	0.870495433667638	1.25765856915651	1.26458209347606	0.965229087789141	1.27964011460433	2.11244884215849	1.53602433914733	0.331198322565483	1.83207428717101	0.97325318779506
NBEAL1	NA	1.28557099375545	2.41327404629855	1.01019792936427	1.04369809654747	1.7144810078567	0.9883908063907	1.02985557783492	1.36359080326093	0.466656288167454	0.764009473292581	0.949700336378227	1.46086421509374	0.852691487289982	1.32271908826586	0.620266331924417
CYP20A1	NA	2.17813701084245	2.13422383626222	1.55686574095792	2.2579830427637	1.93268521293701	2.12499786022751	2.34091839430185	2.4407003119645	2.64100421488462	2.90831812567819	2.89029612506381	2.00662749122601	1.79459181781408	2.61103924213657	2.17109084152586
ABI2	NA	0.713784835032617	2.34530759497914	0.689688318741751	1.77797342709656	1.61054244742204	1.76722768985716	0.822304296352733	1.07699181677597	0.887325261381437	0.840829218305993	1.18451499221642	1.36105222917578	1.779254203191	1.61244861087276	0.75775480594916
RAPH1	NA	1.61608993669854	2.88857928424185	2.02281889046195	1.78500980537778	1.88187217419614	1.98564696353368	1.1703365576248	1.45768054222794	1.22390377436919	1.34763993347508	1.61216820932668	1.63624026652245	1.7578245645392	1.94338716321526	0.899781328197495
CD28	NA	3.50239385665274	4.44168477688589	3.74463412119577	5.37485244237969	2.82197470176484	3.71141211161275	0.689003592309386	0.425021910956456	0.245675581387993	0.405468994287335	5.54709159895048	4.76799548089733	3.80486329134984	5.3754419062886	4.43446177756108
CTLA4	NA	3.76339954459826	2.89486009688076	5.39736067064223	4.68258185047803	3.00456209533934	3.85890522824455	1.23472820043139	1.50727886319858	1.67133141499405	1.08001126154244	6.93665309620876	6.49366754973474	5.90857043708153	6.92488369089962	6.39468081779188
ICOS	NA	4.04006916930362	5.26496667251743	4.55573496855897	4.0814283677494	4.24006787808187	4.49108750032066	0.50306813995794	2.64331108396734	1.17544400881724	0.789587881923303	5.97464609917475	5.4237932327469	5.2719870447822	6.17491948916674	5.43567603716613
PARD3B	NA	0.0155907830521676	0.0321821060710684	0.00582546911035152	0.0272149115673179	0	0.0162768315501822	0	0	0.00238163530447365	0	0.0326328196317328	0.0477370640307253	0.015149067013697	0.020880823168124	0
NRP2	NA	0.594685844299025	1.02126318862343	0.768578772814406	0.412670621593317	0.680418716257861	0.391252338445347	1.15921481243821	1.37422732571685	0.516983502810089	1.14434042284318	0.516996162920818	0.413637329578438	0.919592864093009	0.735938910846443	0.683161373187424
INO80D	NA	1.45408320771018	2.92439298179564	1.66317014348051	2.02676849112444	1.71908323543577	1.51215283086581	1.34516916434287	1.17895026045722	0.768789779143524	1.1571516381562	1.80436734243402	1.46038397203339	1.5918617812678	2.00490732475982	1.2877518722881
NDUFS1	NA	3.70837420528167	4.11643973982858	3.87110566334597	4.71079620129029	3.35514557874955	3.98694920903978	4.005725748813	3.50615875403876	4.46595988133971	4.05182269663614	4.55700049929594	3.98150942631566	3.52567431084488	4.0042797215345	3.94111730315074
EEF1B2	NA	9.22163903844616	9.09608361884657	9.11937771381358	9.25783039753584	9.50090902700099	9.47113097756158	9.0568231139596	8.8511544057313	8.76532722505724	8.75263843154202	9.22186367878368	9.76161781345091	9.42919608397053	8.90843477202446	9.41602058996151
ADAM23	NA	0.133124991851727	0.700128585652072	0.0384331479018503	0.025953437423214	0.23781106464573	0.318516886281674	0.406265492747595	0.391468047513315	0.261156622514962	0.533580069022269	0.204954413338332	0.180753625390135	0.312074644114291	0.355777085404399	0.196031171305009
FASTKD2	NA	2.81077315737625	0.770750888373418	2.85770242674434	3.64021396805354	3.48972277323834	3.84648523829196	2.61369427686715	3.32132848463892	3.50680680826226	2.77678658436136	3.4248913606134	1.26556601622618	2.1576354279184	2.99961365485647	3.77475092048682
KLF7	NA	2.86690662547647	4.27137936544728	4.0235443494906	3.94290699571709	2.9334354014401	2.61321342048917	3.64551580617976	3.55572843693806	3.62946530098206	3.7040869644381	2.4487124292863	2.0851855115189	2.79181364158945	2.31869508347228	1.66682060788445
CREB1	NA	2.87742816673091	4.08279022475234	2.19888182396697	2.83547332389625	3.40760182964741	3.07475936374101	2.37533900686221	2.4209431300064	2.08261281697971	2.03515334752238	3.45852095804893	3.3841651329511	2.90947000833966	3.59251426675898	2.91639198391247
METTL21A	NA	3.83077667956852	4.02138790471065	3.50210142749016	3.80864386236902	3.28071177880871	3.73306491568906	3.82962077415216	3.60218132149579	3.92740871191765	3.92180214494763	4.57344552698473	4.07411869042066	2.69600561682633	2.84758391171007	4.35559155987895
CCNYL1	NA	1.1630824400355	1.85007908138466	1.95771925611983	1.32181978933269	0.737276775504811	1.25056292187009	1.40898920705495	1.74951390761596	0.992333002508091	1.051144176058	0.585107313295785	1.29395691157406	3.35993293940498	0.474823553213231	0.86602994819065
FZD5	NA	2.62143168015803	3.95193611651697	2.46351241636561	2.5689255226453	2.88859377024129	2.54394946968586	2.76697572986177	1.81558916293801	1.34289031927241	1.82851625868087	2.47882775061212	2.06043920055397	3.63983515535213	2.9752814483018	1.51853039237277
PLEKHM3	NA	2.01811746270992	3.31566600410757	1.27569773794371	1.68035976574195	2.7417900264526	1.72287794697855	1.77498487511675	1.28994347218016	0.985603196060594	1.34816802243432	1.72735398477209	1.42920308384727	2.18503098703099	1.73932054002697	0.778182341652689
C2orf80	NA	0.314112069819065	1.73796973240618	0.125097025283997	0.139476761215784	0.0683096912572864	0	0.575750342769982	0.763204248862214	0.720097668623766	0.32875954686293	0.173817992921818	0	0	0	0.211037718421571
IDH1	NA	5.22457812252569	4.29202626536886	4.19819578001256	5.13481296222849	4.50653857477285	4.83108572374408	6.13543164394077	5.72929644395929	6.83249287273158	6.67144689119041	4.81317882379385	3.9779454139289	4.03190022504404	4.93899980853047	4.77527763812505
PIKFYVE	NA	2.41172315192527	2.62724696840916	1.46728871834102	2.3627987343702	1.84727944704898	1.31316233391979	1.55347560988793	1.44650548445719	1.52602559373725	1.64001814838317	1.89831645579612	2.29482223691877	1.33882115860807	1.84541272896598	1.62269387572931
MAP2	NA	0.00391760366292595	0	0	0.0146584568438044	0	0.00645374180586526	0	0.00336953868195686	0	0	0.189373814277082	0.29711904246801	0.110031309906307	0.18933611821234	0.0706431084076531
RPEL1	NA	3.56107193950328	3.40646962228194	2.89130673619833	4.23941062588194	3.93498071789604	3.86280217559897	4.26228606552856	3.95371201412565	4.7553905857633	4.41557041818697	5.43378752451263	4.49151862536567	3.78660160285676	4.80660277665119	4.54391323826103
KANSL1L	NA	1.13113756963532	2.71628114842609	1.12505149706767	1.18142397983559	1.62197754269772	0.702916473826725	0.476438966124349	0.670178790474358	0.41321055801042	0.290417217856824	0.656235640094479	0.988214107628687	2.13547564823687	1.00317296015896	0.92424647515931
ACADL	NA	4.77708585817746	4.11800296923854	4.24019629371861	4.93521080817992	5.15483332765133	5.03284127231503	4.305412554073	3.9586818742209	3.67109472691196	3.90579867601203	5.13481896428842	4.15544294881237	4.62220828101045	4.88248917253298	5.07435825541959
LANCL1	NA	3.33847641777775	2.35927677377374	2.99755127963293	3.41356703810945	3.68160187350944	3.32628590667456	2.71675353280191	2.69865109403093	3.07880588505545	2.44355627455928	3.99666133534122	4.13002847794347	3.61166941976909	3.67807506392922	3.03520207204579
CPS1	NA	0.248582910369859	0	0	2.75321530214724	0	0.48971100745738	0	0	0	0	0	0	0	0	0
IKZF2	NA	1.59538951019543	3.0064714506957	1.18588246132655	2.12597065069436	1.67590004692527	2.05148896629455	0.212260472063604	0.239115175156956	0.15947449981951	0.0735208559842387	2.52287790198733	3.16137396544663	2.47206861342896	2.96083497559876	2.01303353032499
BARD1	NA	0.253588855779794	0.729697452934723	0.201982019295254	1.10752345284542	0.451791960181943	0.796332826795052	0.101179390569119	0.572887838583298	0.091866463645796	0.0940972588684993	0.33685464477969	0.31176123441964	0.0143575324561212	0.340168132250007	0.597728527224599
ATIC	NA	2.73511832988541	1.46573324271972	2.31417491287835	2.76300848902595	2.44546495007532	3.4270326133315	3.11299469945363	3.01613008893628	2.64630349428446	2.81406212600861	3.31498621227713	2.90566843429887	3.05949291261729	3.49173468447192	3.10439316710997
FN1	NA	5.29479258846512	4.55203187342724	6.71305407697784	5.17517948609253	3.28689894746664	3.81528660124127	7.89510933095903	7.95989212630808	7.7341455870715	7.16776227613905	3.03200984138857	2.75337615816042	3.55511097313846	3.19317755787367	3.5475642508802
MREG	NA	1.05133775660087	1.99900710065936	1.1955064423181	1.20674387597974	1.02573521007449	1.29996511548309	0.414320483921516	1.26013776984019	0.655308971160809	1.34110170289856	0.591312610700618	0.332146906641294	1.29013059502026	0.787773821922893	1.09439135736065
PECR	NA	2.67270332878842	2.88575874910804	1.15513156260831	4.47042481741876	3.10524369273371	2.8660939570564	2.63260372422412	2.33672239164262	2.43168516638704	2.29064145451489	3.0376936747751	2.58664404589253	1.37551920973787	2.59786983902631	3.05310375912304
XRCC5	NA	1.47362322159299	0.719444568306109	0.911778567411273	1.83087138917133	1.00228614195714	1.84864985963843	0.218170989195994	0.280057680717961	0.310261874088581	0.281586552093442	2.42294045692568	1.43808341954957	0.390884864021767	1.60267206366007	1.50139445536704
SMARCAL1	NA	2.24191752752093	1.40940603818482	1.27275085855486	1.73765506267613	1.93479749141636	1.97493462785302	1.28882141235796	1.30220776495445	0.75435235156751	1.35251582411526	1.89938144827645	1.70033506197459	1.26937680398029	2.54117314443806	1.97967459180329
RPL37A	NA	9.62534437676068	9.79709195967467	9.5231136511804	9.57431792275055	10.1701571783683	9.98478247260383	9.45123856957191	9.28499876839985	8.52998522479615	8.71116059497077	9.6025698545126	10.6183219099781	10.2377111852009	9.61229111552591	10.0903142135522
IGFBP2	NA	0	0	0	2.39551898156106	1.2049865038821	1.21924195448912	0	0	0.236115045618144	0.629315635003998	0	0	0	0.0464048133850337	0
IGFBP5	NA	0	0	0	0	0	0	0.405120248489092	0.766017707523406	0.666119698807247	1.51838770658546	0	0	0	0.0757872875096616	0
TNS1	NA	0.641415954105025	1.21792140125506	0.447734997984452	0.72238484601903	1.04491177759868	0.793180837075515	0.726142431920183	0.6658358042524	0.304230263371534	0.822732087075298	0.326099261115907	0.242627866652377	0.195106026742981	0.877010331234685	0.497730334887121
RUFY4	NA	1.41488013530657	2.98837502629494	1.30322383479602	1.13981443189943	0.342883438869158	1.13016968215789	0.828109024684126	0.254474635921918	1.11735849861765	0.419183644144733	0.26593886599562	0.215246956458462	1.20220745223758	0	0.0442234878755328
CXCR2	NA	7.6662073475711	8.83414035925587	8.03368989134451	8.78131436658581	7.0657603546276	6.90076940924531	7.32838301803839	6.91555169416288	7.60477088257899	7.62472406876901	6.85453556096517	6.3680104072572	6.15099051582774	4.66200270464285	6.22956899123106
ARPC2	NA	8.32215013006298	7.6095232409964	8.39640203457862	8.12593810225806	8.12186545476919	8.45489446634687	8.68360010136269	8.59701295135153	8.9107335658388	8.84488398053271	8.10963788042453	7.72013278956076	7.69926771033075	8.20599439902202	8.24014057349951
GPBAR1	NA	4.36643286585995	0	3.21982173491467	3.77702509801166	5.28700777222716	2.94398025363384	2.02513298429897	1.11368461806384	1.02085039319065	0.560439028634301	2.88993349995647	4.63150711467468	0	2.79893746840258	0
AAMP	NA	7.82379459313923	6.45370453838642	7.09218837905107	7.60561061284001	7.72451338864299	7.7788983245994	7.72296552767186	7.56497879020326	7.78357998289517	7.56297411550131	8.10914585829965	7.38509923898281	7.4001100610433	8.24689867920174	7.89208722566032
PNKD	NA	1.79637535191512	1.73862470716341	1.45821866178401	1.63414231075358	2.0742093088676	2.15972421907424	1.47211907932884	1.5716767404951	1.37812327525531	1.31202002420181	2.13189384231369	2.47277660708623	1.61754864712827	2.64434867999123	2.08910891299949
TMBIM1	NA	4.08224569190545	5.04933906936802	4.88760267920822	4.43524067521268	4.38635222001952	3.88706095449475	5.52190377088988	5.75174136838307	4.00685356165183	4.83263997567898	4.14856794291148	4.72619820894233	4.72650250421406	4.3102680148913	4.77037083564406
CATIP	NA	1.07620306955726	0	1.00948203902253	1.25561581978697	1.66421654456747	0.661325794744418	0.993140668744199	1.45055682481024	0.75663750931167	1.5402656640926	1.82623253351628	1.96692973395814	0.143907639218763	0	0
SLC11A1	NA	8.1527948923957	8.52363833489699	8.12125493446701	7.97317173245752	7.25053777464821	7.40009466313177	7.55668846831066	7.88242112464198	7.0219983692776	6.92794811698582	7.04410347943181	6.6795954141611	7.33336382416816	6.44693519514346	6.76192304332758
CTDSP1	NA	5.95203693124536	5.2931279686511	5.54068646188945	5.29000000661679	6.21231188536174	6.42745248504508	5.5474138860872	5.63822980639294	4.83568090425845	5.07295769187913	5.37178950561289	5.67898610488504	6.01190215328378	5.67304322538746	5.81695222889583
VIL1	NA	0	1.86266025825713	0	1.03040667494359	0.705616563014124	0.350084153633935	0	0.034036154622898	0.144742206354728	0	0.15950208510147	0	0	0	0.544405268726796
USP37	NA	1.84777163655169	2.77120862292118	1.78288069716559	3.03610635918654	2.23032123735487	1.85030247587078	1.59985620052453	1.40556884471935	2.19752563148111	1.83346891831619	3.26781122916177	1.44337301150253	1.78302529198548	2.35818373619791	1.77994345915257
CNOT9	NA	5.02097924630856	3.73658082726308	4.52873965248472	5.47835050666889	5.42816143819581	5.47953247412468	5.19340541120181	4.59105826552138	5.30897603852715	5.3478002714092	5.59212547369916	4.17057167776607	3.0093291641032	5.13138452857315	4.99848606307552
PLCD4	NA	0.0818417420000619	0.29538304518112	0.217870632332831	0.101744814308262	0.188550577089192	0.100545876284436	0	0	0	0	0.206167249457383	0	0.448412562994934	0	0
ZNF142	NA	1.57565947560807	3.78420666724521	2.40191290028239	2.78740893144402	2.31784458110493	1.99303342372864	1.93691355559321	1.61106311070278	1.10258278315841	1.25661771502105	3.32233831947142	2.66170756413881	2.80506687786107	3.41276134309705	2.51174787264409
BCS1L	NA	4.95052943992664	4.44006564188862	3.17226068236586	4.40278240874336	5.58757845276499	5.81005701491974	4.12146730906935	4.34057986780496	3.72676356121647	3.45175830795851	4.80191758855158	5.6931413278596	3.83754240235878	5.17859824305602	5.02741982200921
RNF25	NA	4.3016087004691	4.66756186540399	5.01895516453075	3.37824268324827	4.8950234220843	4.77202234989754	4.56710008556495	4.41046843361419	4.69230135616098	4.52332843618995	5.13806898916204	4.68991052016509	4.86253952182474	5.0089278821397	4.48638734399203
STK36	NA	0	0	0.126478889476547	0.46992512324073	0	0	0	0	0.129002568508251	0.298800015625895	0	0	0	0	0.37713326821297
TTLL4	NA	2.02913614562897	2.83716739909717	1.61797619049692	1.76795887471748	1.74865896445978	1.7215351507148	1.41981761276948	1.12175753431422	1.05612477212967	0.961398916885725	1.69678118582267	1.53139050420117	2.1686463825448	1.5866538598854	0.573066409147149
CYP27A1	NA	4.57143608452181	5.40196497748605	2.99617533078609	4.72694528286918	5.31940658642275	4.16815700100139	3.04913315987375	3.27998403445166	2.65940564648183	2.78479671587407	4.9344576630528	4.10504171809214	3.73895600175639	4.668976112084	4.06991151577196
WNT6	NA	1.09529313695038	1.17893156247823	0	0	0.93072163155012	1.14058752363651	0.408577195205357	0.128403514661775	0.0581769107092865	0.339984577967855	1.01834651696354	0	1.84457726381171	0.0950206135683635	0
WNT10A	NA	0.545180202398597	0	0	0	0	0	0	0	0	0	0.836387199366036	0	0.0837222841198228	0	1.35681177967234
NHEJ1	NA	0.964161868176043	0.334109637875685	0.887421648121602	0.999987774624999	0.485774525533533	0.918824049473093	0.771884399811303	0.673841855817051	0.720544570551212	0.844052318180606	1.09033894122051	0.787221390447057	1.09780664387529	0.99655041843826	0.846454141197554
SLC23A3	NA	1.1498016822179	1.99360135540792	1.35396765708778	0	0.874201616855629	0.718924618477319	0.671234889935221	1.36299352333099	0.338871441654998	0.384419223205431	0.544251570793397	0.727436120230264	3.06010595069237	0	0
CNPPD1	NA	5.89157108714115	7.18426602253684	6.49178933777019	6.01065143171159	6.37242364028603	6.14844509926928	6.17289976927569	5.79196857390946	5.36608932114217	5.93378682047407	6.35350782525589	5.92168678823403	6.68041152666485	6.51502405360548	5.67815956720463
RETREG2	NA	6.21848200678831	6.44590134719946	6.40348024723938	5.98989474899861	6.8803665137003	5.93029762102976	5.941813906261	5.91068703959303	4.77437489250985	5.46242079472891	5.9143075562464	6.25431566742525	6.10385616961182	6.09393188711975	6.39550116098786
ZFAND2B	NA	7.32076666051232	7.5809308301292	7.76427479255751	7.50693144337585	7.21396044134103	7.37960939065422	7.46867893965855	7.06670644569786	7.20316647773804	7.3489922097275	7.33842468635612	7.41837127387069	7.07052845589677	7.03636406373516	7.53986876302421
ATG9A	NA	1.98167138532598	3.84584258573169	2.49979330198962	3.57492366296254	2.70520843073646	1.61427321068057	1.93051338757435	1.99186325000615	1.841478609434	1.507927953701	2.27728374168029	0.914835991996721	1.13840422315212	2.44257565947518	1.61134081856312
ANKZF1	NA	3.97876614257067	5.44438552355556	3.54359119682028	4.60821790047329	4.14563301900523	4.07894993866256	4.01026795262661	3.14742064852933	3.59384087188989	3.2303129559915	4.94090967824257	3.83183776643116	4.09611777622932	4.50674805062309	3.62276584746733
GLB1L	NA	1.77707184281922	2.63675655570048	1.27524256079332	2.70012966513708	2.22138353569	1.00039243751352	2.38919535427518	1.62635855913318	2.39566312457245	2.20410515226181	1.80509350862863	2.31903236887436	0.239363769909298	2.06994760013613	0.0787981980674609
STK16	NA	6.50930489330709	7.26330859208881	6.24343825483847	7.03303850171849	5.96027318754523	6.24371003839723	6.16071983386964	5.85535953740846	6.27822902686631	6.31265356284586	6.78519207789574	6.58654371405905	6.50736700084301	6.61235308254726	6.35754925213426
TUBA4A	NA	6.40403453724226	7.40644335256738	7.29600770436663	7.32195094566258	7.35492016333367	7.53560353378007	7.69829239832858	7.18909190800964	6.83830652001192	7.25093346753646	7.50525513355359	6.45276805947513	7.85459340799069	7.0091442152064	7.25437021462157
DNAJB2	NA	3.74907318295272	3.03403064139655	2.27726439061939	1.82691319879873	2.96976436474185	3.29875867252631	2.68816422268078	1.65716899857044	1.44671526906743	1.43405564849461	3.93907527461824	3.47512266227073	4.54882309009857	4.23432690247095	4.0049160323483
DNPEP	NA	5.81698445772943	5.14657977557732	5.12380843116913	5.75987182953231	5.86686826770136	5.63973635696636	6.39658157205416	5.9526286321391	6.05127073849426	5.7917925846602	6.3807255720086	6.3684595960151	5.51091104213832	6.36196215014083	6.3550667361215
DES	NA	1.46575803220242	0.185467900309113	0	1.52358264908795	0	0.367970457382774	0	0.295479482872475	1.4193502372085	1.07887864899062	0	0	1.00633259491901	1.91482354257413	0.957093600515456
SPEG	NA	0.870693345917854	0	0	0.382050929246502	0.948573436923061	1.26792491217936	0.0138379887728507	0.433778464767237	0.243836277526043	0.038187842254848	0.312139300156607	0.233895228811536	0	0	0
GMPPA	NA	5.85432812181862	5.5941668854299	6.33750412004852	6.18589713109883	6.1529102267461	6.27853193452086	6.18279424683151	6.48052103670067	5.7298020842344	5.93889936412934	6.23889704531695	5.89852948514328	5.64243745310454	6.26785361715601	5.99158146861564
CHPF	NA	2.73902698768936	0	1.83622688914	3.94522984595298	3.8656804006792	5.29724346397397	2.74065506825192	2.23077722212665	1.0354473175155	0.14744747391561	4.91802008962756	5.26147992221888	4.27530835264939	3.96958573914288	4.16896490157122
OBSL1	NA	0	0	0	0.264419229326111	0.469207417610053	0.549550811556223	0	0	0	0	0.0401107966714849	0	0.0396656227637279	0	0
TMEM198	NA	1.27081578268139	2.52780675913543	0	0.914139677746374	0.190081609061026	0.368733170757172	0	0.13915028692377	0	0.114491064063435	0.456156106953363	0	0	1.87424522116693	0
STK11IP	NA	2.93885434954214	3.54461954201496	3.6268603748234	3.94953414839448	4.11562026485164	3.4605670205587	3.59595608678995	3.70285846975797	2.24522322597912	3.01728792191586	3.37066934402084	3.80016029098387	3.21430063825976	2.99989878860675	3.40652894215692
EPHA4	NA	0.0556336923413876	0.0109977555850055	0	0	0.0252175973809624	0.3510660067817	0	0	0.108980416475044	0	0.162204296022861	0	0	0.0865380300620052	0.0340305125097605
SGPP2	NA	0	0.114171582490094	0	0.168830463494504	0	0.0311146814205424	0.0703721585362819	0	0.00723355593633264	0.0330693741020699	0.049351857041341	0.169259696677045	0.177282263956672	0.423273566753761	0.124203967679377
FARSB	NA	2.69895595092966	2.610369485798	2.04463368811586	3.12919508017354	3.21126384925083	3.13726835147589	3.01206647745812	3.1899575322559	3.30949853947807	2.50038641143865	3.80303241098572	2.391049603527	2.16278378926679	3.57836775225543	3.2253449488662
MOGAT1	NA	0	1.11492766626418	0.409912783752546	0.0934954578449269	0.0454177068156039	0.0314588973100754	0	0.215326117322098	0	0	0	0.304468840631777	0.152297895310437	0.047729744470732	0
ACSL3	NA	0.662153950125867	0.8609404285691	0.7924498771405	1.10327335111885	0.930238695014608	0.7826249361451	1.03275134279845	0.992195249759933	0.715550039011126	1.26872746474345	1.30545345989833	0.286094901255827	1.04332913750241	0.762159355183541	0.34339448943621
UTP14A	NA	1.2966193811304	2.74670612725239	1.55015606095424	1.93975590403046	0.0902020785725601	0.951539475469553	1.01414777936058	2.17811526098174	0.577420254660718	1.77472032699044	1.09479677989977	0	1.42469349149422	1.06055488175358	0.210640606784853
AP1S3	NA	0.250745244739465	0.165692660122285	0.201243911796527	0.257854788681956	0.690920171674246	0.841296080306402	0.235476613713082	0.407591812682462	0.439953224238301	0.331663595902397	0.371700451948686	0.275296677429282	0.0331524983655259	0.617053208397437	0.665116580030088
WDFY1	NA	2.11935869708656	3.51696707590421	2.53679790191807	2.69067553096641	2.8387429266494	2.02930678694585	1.47010655770994	1.25549391700806	1.60504735014068	1.72761947528704	2.22872739243064	2.12810580593905	2.2811853712003	2.02472903714817	1.00247635089291
MRPL44	NA	5.079542480044	4.00138373836779	5.48189483959452	5.3423478185524	5.52395203967964	5.81271066779817	4.36779278011809	4.18277875045451	5.01176348116899	4.60837463427142	5.76657167713926	5.57706398830153	4.19277090130174	5.72494605085766	5.14877880957264
SERPINE2	NA	0.815246710351803	0.542215565256641	1.80623076314431	1.80157546319718	1.57806755939522	0.383125701602478	0.495941086455323	0.345526896307424	0.992800672246795	0.706430530258029	0.883910340430995	0.0950557817851653	0	0.796684446466619	0.373106893952485
FAM124B	NA	0	0.599608521256096	1.04827886003967	1.22340701519374	0	0	0	0	0	0	1.79806331319624	0.29958258308065	0	0	1.07537604572346
CUL3	NA	3.44357572739518	3.145529570529	3.89892573261656	3.23729224920941	2.82741198974975	3.48734800625581	3.02810383016528	2.9680761640053	3.05175471859735	2.98487053633462	2.84150798220195	2.94069725940223	3.245119988289	3.07347389910306	3.03479738533335
DOCK10	NA	2.90727032423029	3.43162527459986	2.48992294973976	3.24474027507663	3.15293203971953	2.63922029670178	2.40927121855895	2.2289349272933	2.20491554422269	2.47424591772318	3.12315262345554	2.98508984846437	2.94988021726409	3.22979023054056	2.25091713969256
RHBDD1	NA	0.965602271492091	1.1393202845255	1.12293167984763	1.5459322018184	0.974031327528	0.794462458852306	1.63307963197216	1.22541041117682	1.66214061486756	1.26543897386488	1.30572551796379	0.859111574208496	0.779066544435029	1.49711371471497	1.07847737977937
COL4A4	NA	0.0666169735651822	0.198078533130397	0.00843819808668796	0.203127252108749	0.0707204376678565	0.0966156758214168	0.110235655193832	0	0.0057481679504274	0.031535004161703	0	0.0375437946325175	0.0916507065537457	0.0283080657485786	0
COL4A3	NA	0	0	0	0	0	0.0564557803303503	0.0909471717106164	0.045970147851334	0.0175916212236282	0	0.0402782259245589	0	0.0476671796919075	0	0
MFF	NA	4.87171360534928	5.13900193068436	5.33783172165931	5.36910279038889	4.71968822178007	4.84473194686398	5.38484729707632	4.9035283651916	4.81380110153056	5.0920142612578	5.79737722330664	5.77890776614819	5.15627245125715	5.35374478690903	5.66459923146628
AGFG1	NA	2.9651880229085	2.82206406105863	2.55324524494939	2.76469123285629	2.43566562286065	3.13890906710368	2.40662180758517	2.34846198617467	2.12098143309077	2.3241702520452	2.93968353022932	3.03852264785494	2.28177601639708	3.42639424928751	2.91345047115068
CCL20	NA	1.64114195828545	0	2.60240320313095	0	3.69469604237767	0	0	0	0	0.88705040433465	0	0	0	0	0
PID1	NA	1.96004282360613	2.48751762277413	1.7717230125143	1.99599081759069	2.03728452323102	1.27610872310469	1.90129211137067	1.89543189790721	1.83809625581575	1.89032537653711	1.74722251061285	1.29101223826209	1.33775542142594	1.45860539751736	1.4404524543141
TRIP12	NA	3.03561578207393	3.40061853950708	3.43556727813839	3.0340382309336	2.6309686401357	3.01268078958861	2.64715292618441	2.99399441356948	2.73639557918107	2.77325620530337	2.74158945151142	3.08111678166708	3.00456026180931	3.66940913321409	2.65976359837034
FBXO36	NA	0.850411308741934	0	1.1053355305754	0.731344956796629	0.331156918747505	0.51083449122001	1.22724627246713	0.730856084496707	1.56519748110858	1.23481810096941	0.381641157488929	0.345741346624404	0.63127086699189	0.380206359740607	0.456855413910179
SLC16A14	NA	0.959584220167287	2.20169984665049	0.222367787565667	0	0.3421167456828	0.0292709904937918	0.839574408536544	0.617760226879163	1.19242934808164	1.39057327181957	0.21044003459419	0.857112387076341	0	0	0.614754660630975
SP110	NA	4.93769579882131	5.45818771175407	4.14939051646628	4.96456534905722	5.12236234105076	5.0581206064028	3.13308525021347	3.55474185093087	2.99258536164682	3.15525267723141	5.72273677665316	5.12797539179969	4.67877110659661	5.16990181519397	5.08824344327586
SP140	NA	5.65205704284595	5.88526527084785	4.35077315025933	5.1215974167115	5.65324388848017	5.57538110311288	3.24913474715404	3.29298694304011	3.38267533018359	3.31046177725383	6.51060691099171	5.61960674748926	4.91043337904621	6.07368272531	5.58964439699484
CAB39	NA	3.98331492420669	4.5691767282476	5.04072875867072	3.98535294399409	4.42636601215081	4.40828806192971	3.95875233677123	3.96753159281677	3.63752812995879	3.74047160518437	3.87538268795573	4.1958751384022	4.43482836101296	4.58647594882133	4.15646852148345
ITM2C	NA	6.78432058131624	5.88716643450251	6.75585666679076	6.52704264221731	6.58044909856595	6.526892150303	6.82826391220725	6.83661919041839	6.39638022435503	6.23278706014307	6.92059466989545	6.49178761413103	6.24808075651134	7.27115568814304	6.74872538880569
GPR55	NA	2.37754166771889	1.43078175223403	1.60401277153614	1.08603343460062	1.91018397815415	1.46959103778276	2.9556399420331	2.78558987696912	2.29188004334076	2.98973257692167	1.00844001468623	1.78780845712821	1.72281864524971	1.63012975415454	1.85352996853687
C2orf72	NA	0	0	0	1.21907469864401	0	1.20900005810953	0	0	0	0	0	0.131076897961589	0	0	0
PSMD1	NA	3.48772919361454	3.61264077588588	3.43396227547719	4.29704586785809	3.63979991250934	3.70558960663742	3.88155012879754	3.7813150741934	4.31688396568482	4.17870846704654	4.41042766741841	3.65041014316326	2.55028899870999	4.39869263985877	3.93346135805636
HTR2B	NA	0	0.232505614229782	1.36082570640102	0.768067494041845	0.798068493982696	0	0.886877610995735	1.85104577592011	1.18955763607079	0.161134426925961	0.558693645054364	0.35834280766994	0	0.436358289398251	0.678079418068723
ARMC9	NA	0.485634583162095	1.51615548398294	0.388482267897696	0.216722400699126	0.550474833197351	0.612454876574536	0.726079493016198	1.2083936923665	1.17178078519351	0.999293021538719	0.701130166632281	0.663226639728222	1.2610807445118	0.623335705608869	0.192724040998168
B3GNT7	NA	2.77610027753158	1.59655478641685	2.80543980306298	2.39836383811632	0.979480912916348	3.1759986980575	5.17551931806314	5.38073713990971	5.29646412161059	4.75425576011894	2.25205275273262	3.06060875107608	2.71849995018833	0.268325909780173	0.559284928978871
NCL	NA	7.87733983863641	7.88060553006339	7.79598872944172	8.02041155582402	8.33886998806999	8.55107555269652	7.60113476519488	7.51545492734577	7.49027731893406	7.39119862897155	7.78965863373116	7.24634894223642	8.02533233843512	7.8794718479932	7.76591106067736
NMUR1	NA	0	0	0	0	0.606517558251012	0.0635398339748596	0	0.150026876621994	0.0586980971089455	0	0.252974513720228	0	0	0	0
PDE6D	NA	3.00757556111892	3.42071704763177	2.1038181807437	2.16659963786607	2.92637372992831	2.89834288198943	2.63544124780991	2.53066909314307	2.35815883684619	2.56096310144143	3.3408358032465	3.93067955722174	2.89765359840129	3.51145944065198	3.29801266955372
COPS7B	NA	2.44581035689668	2.11600976709229	1.91104143016546	2.36720379736463	3.18251330765677	3.14281993576696	2.35355309278236	2.42448503487983	2.5924815594044	2.10217458875426	3.32468371444588	3.17488695896959	3.05110288182903	3.57886146393585	3.16592152940597
DIS3L2	NA	0.501417976598544	1.07585153348001	0.333750838005826	0.870055252713504	0.737926455309546	0.627691059115604	0.408099832059059	0.530105805802113	0.394392906131211	0.367424800733977	1.10222922014446	0.413578133193444	0.810473253044687	0.475887716158834	0.503832554371977
CHRNG	NA	0.929330907665563	0	0	0	0	0	0	0	0.35054839477292	0	0	0	0.129796597991306	0	0
EIF4E2	NA	5.00078968681122	4.37880798331443	4.92433744184225	5.39189330594004	5.45896423328064	5.33848286799316	5.04502882202724	5.16140453332701	5.33063621977461	5.27856017812138	5.54618684091797	4.95935912431132	4.68762653852542	5.36170522960602	5.11642990886422
EFHD1	NA	0	0	0.355633101115357	0.57480019870027	0	0	0	0	0	0.150171196938019	0.023559968244034	0	0	0	0
GIGYF2	NA	1.95710801666057	2.95702405986708	1.35305616243496	2.36538244336414	2.21770766133975	1.88789087078703	1.6506572997911	1.75404369831535	1.26940710459095	1.21024097866851	2.49146004140451	2.65345006176061	1.79962297975219	2.23950373813642	1.82290513074565
INPP5D	NA	4.64498144873384	5.9609515638654	4.58008909187084	5.26332556468066	4.92620580080371	4.2182384458885	3.79484061593808	3.67700660648822	2.96054435271392	3.36340776621166	4.2606944399778	4.31634396671541	4.16975576705836	4.17436214638059	3.73144763547371
ATG16L1	NA	3.04563016738936	4.44448020590357	4.06209123074262	4.84438586985676	3.0655137804064	3.12437278867268	3.35690431092762	3.33080857448847	3.23340626488852	3.07132666356849	4.05257784106753	3.28320235091797	2.73334673468676	3.34393905225377	2.48949589826555
SAG	NA	1.25362367263899	2.69700684490797	1.74383281250647	1.52940738619843	2.07986236102627	0.772224008701485	0.575553609489995	0.680578571496636	0.836804757003856	0.426721668159964	1.01054341518176	1.024225072061	2.19384378419697	0.80692743640718	1.17609399945205
DGKD	NA	3.47363039681934	3.70137139429954	3.04058927594529	3.24432644559694	3.45190288929239	3.67546083665386	2.21109715810136	2.07400491970327	1.11949491722711	1.51814143262464	3.38561573350036	3.76023750475081	3.42494887696115	4.07042309436469	3.05697075847779
USP40	NA	1.7779076744108	3.77274495165473	1.76835385055134	2.36338719946208	2.60189466121765	1.99122632440638	1.33125888611261	1.16452667962655	0.876860451024861	0.567800165687085	2.18097219225584	1.7603163939013	2.88154676995637	2.05544424596284	1.16060658730397
UGT1A9	NA	0.0191004195464967	0.151439229489603	0	0	0.124758571165695	0	0	0	0	0	0	0	0.0264416378085274	0	0
UGT1A6	NA	1.35237391561081	1.65807357120907	1.38504969258598	2.07694073254169	1.02132642218809	0.724454714342732	1.65983197477066	1.30791732286719	2.19483361234896	1.87048647436613	1.0970560251027	0.417837736088654	0.688516314480474	1.09376666987381	0.799329164749611
MROH2A	NA	1.25064389644776	1.32583395975863	1.16483061492889	1.39168293932499	0.93441929167042	0.951264098553412	1.04166079332584	0.873542158468905	0.932011508459738	0.282891049875996	0.664698834383383	0.696238459266855	1.25885165017334	0.57733157402143	0.400531078091277
HJURP	NA	4.64764160450185	6.67447895552419	4.97113775864367	5.93109057791548	6.06966080307954	5.20808426020837	4.52142178623955	3.91638011022339	4.25938039550902	4.28749270099222	5.66711864411966	5.56669928696274	4.88476193225724	5.40491261131738	4.48376236890063
SPP2	NA	0.570604535391897	0	0	1.54373347264054	0.814570780486197	0.943345200967723	0.154282509592295	0	0	0	0	0	1.03480391051719	0.955219768576421	0
ARL4C	NA	4.18683489005508	4.51725624605363	3.50865844964863	3.83707770813795	4.22863268181327	4.33588997097457	3.97052604755955	4.52613510180882	3.52160436935199	3.50316122572865	3.95335779388722	4.17713812474303	4.3849268781691	4.51547021658083	4.47146692980286
SH3BP4	NA	0.663455584993248	1.07702569922219	0.882932034954636	0.104664002388491	1.00460782934648	0.685954137147009	0.377001924885471	0.235371222942998	0.117518237470123	0.124780482388342	0.608130463900093	0.580910042714762	0.0996334296442127	0.803440207414212	0.0589431387314909
AGAP1	NA	0.491024657888019	1.02693947183908	0.176575226056484	0.357862389191165	0.359186963258018	0.467767363654662	0.11854238052832	0.388610672645577	0.216910362118025	0.191083351392946	0.105725142181691	0.160206054245876	0.350597795332181	0.117239517272163	0.0674100673413891
ACKR3	NA	1.37496571357616	0.981731386826961	3.14088761663267	2.78948570470545	0	0	3.8202055361422	4.29266865770922	4.73429712492866	3.26052007087121	0.969883780632273	0	1.08788798106822	0.837968187253723	0.826999154987529
COPS8	NA	5.14193823261655	5.94302927246426	6.13036557480431	6.56956641972554	5.93463944273098	6.13293850310454	5.97272757203583	5.96810269214331	6.16241694726439	5.89635692480267	6.41906358670807	5.4787880579006	5.68958744380821	6.22970468049062	6.02977771562202
COL6A3	NA	0.140703934032418	0	0.0731623651362577	0.218128051037495	0	0	0.0301591906880401	0	0	0.126252291853287	0.304866130866819	0	0.634648040599214	0.330819359166105	0
MLPH	NA	0	0	0	0	0.0343706254581643	0.340167672077749	0.165990900518313	0	0.224773323557192	0	0	0	0.197719263914003	0	0
RAB17	NA	0	0	0.989965726603779	1.75189550059921	1.73886592260702	0.699343211332972	0	0	0	0	0	0	0	0	0
LRRFIP1	NA	4.17201941754945	4.57812367062298	4.38500977866622	4.92003891195063	4.37776765023752	4.28374294665377	4.8296184821339	4.7520290660076	4.9505688584446	4.67310780733855	4.71019913502716	4.03949538729779	4.04567598853608	4.5965723575274	4.18458745922721
RBM44	NA	0	0.121752656598735	0.0883818066382885	0.830872437341979	0	0	0.227785883550033	0.422682454640318	0.558720191439312	0.58096011451507	0.777724729526407	0	0	0	0
RAMP1	NA	4.72020033980784	3.69464546981772	3.7748691350434	3.75423179505423	4.68992845174647	4.8029581895792	4.39960764020129	3.51277964373938	3.38561397938053	4.54184361662084	3.96390263569253	4.91346695129208	4.40097389818281	4.03874602406765	4.44861216923047
UBE2F-SCLY	NA	4.60903186260841	4.13014014155156	4.06523511268375	4.05050067684984	4.23815841285258	4.39627449340706	4.09387860885891	4.26460799422535	4.46192276654089	4.43167922099655	4.6888202452809	4.19544819711588	4.38941110491739	4.5217638032913	4.36417087680723
SCLY	NA	2.39280285159115	2.60342238310736	1.89305666270921	2.82438467914823	2.71016619178896	2.10244262921628	1.29294508028696	0.867675018662026	0.92547098044309	1.00652443961235	3.44997844304135	2.35986410458664	1.94925263507081	3.37987684093079	1.92400357918314
KLHL30	NA	0.594622508434346	0	0.650612395263689	1.62073491349293	3.5641990105707	1.24285633133169	0	0	0	0.123595815418989	0.905047641568297	0	0.0927057969387216	0	0
ILKAP	NA	4.45951645639808	4.33197041590706	4.31513096819098	4.75291167944012	4.68172402979523	4.79196571868732	4.12165802044582	4.02498105416865	4.07903010521134	4.1215521762776	4.67075453485818	4.63878851960851	4.83288987605661	4.6793290727316	4.32900785862257
HES6	NA	7.79470951239725	6.58187951840608	7.71943710031636	7.90458105583704	8.22098988507955	7.89975563778211	8.08189103208245	7.95612081003282	7.87139007706433	8.21301302777393	8.19184004752221	8.00586527751042	7.64168815272958	8.45378839049485	8.28229480189373
PER2	NA	0.878542729066696	1.52613080037624	2.53975560574284	1.78046534932889	0.379468711160321	0.793070682420984	1.91722191346235	1.41059546233302	2.16378905814744	1.590497869669	0.646129607693287	0.706229095966667	1.59691190032376	0.224984152797655	0
TRAF3IP1	NA	0.776541445601434	0.637021610980471	0.3835675421043	0.275040479351884	0.460717356643831	1.25284306252662	1.379341373972	0.899660978345284	1.12425478513435	0.923953342995437	2.05557493011006	1.97158624985858	1.94027595358768	1.86313705760718	1.33788091587348
ASB1	NA	1.02181099748083	2.7323865074483	2.70046666048721	2.62295519320842	1.84873252145309	2.76327642019412	1.66187687280598	2.46705712144335	2.10700913255619	1.82505772641723	2.4382096796907	3.16231391618198	0.162442946544936	2.35860381136707	1.24591136706636
HDAC4	NA	1.53099890061385	3.16466593118056	2.09228880273559	2.59339743561919	1.62499850427698	1.21694491515208	1.1485153583701	1.04484626963779	0.894698499290526	0.948768623712365	1.76411351587009	1.36694030240786	1.46183636778286	1.66683208698681	0.795230444422929
NDUFA10	NA	5.19058211110597	4.69537879482813	5.03583740779961	5.38308842064555	5.24672994538327	5.63002872171744	5.26741224825101	5.21281836940125	5.45336297008674	5.16441269115882	5.09496814032119	4.93718342361423	4.78405943466123	5.47485763310327	5.13243717922981
OTOS	NA	1.52943303521476	0	1.15673697070275	2.51700533095427	1.61753205610187	1.49296683093989	0.873545945225134	0.745045989809759	1.76162781738987	0.287554777599446	0.732997086547115	1.366747559287	0	1.574232653606	1.71846908527835
GPC1	NA	0.886168890773643	0.0549838482081627	0.354696984459491	0.953819773674723	1.07316710196605	1.41468489905409	0.40128894411888	0.808102675639979	0.295869452806602	0.275008053690387	0.859348923657506	0.285959796609106	1.454156850307	1.04756275401492	0.828227044543552
ANKMY1	NA	0.22482236102952	0	0	0	0.111932608562945	0.187796818726	0.17313318229995	0	0	0	0.213847711129884	0	0	0	0
DUSP28	NA	5.91859058757831	2.85342437585107	5.88461707870745	5.1465028554266	4.89232998812623	6.25585920678039	5.78269974956288	5.90435096977874	5.84879170109563	5.94632573243998	6.85460246213447	5.20037962493463	6.67170656610405	5.32148276001336	5.92427633634009
RNPEPL1	NA	4.63119442161556	4.572914369039	5.41724713494349	4.73101548211961	4.94116852562197	5.40047422015389	4.78597655274966	4.92439654420943	3.88500973444545	4.27001805319957	4.8838373123598	4.18906360494113	5.301553204588	5.33124785577042	4.84922265340781
CAPN10	NA	2.85113678742388	2.19775916418622	2.7020389253661	4.07304807404943	1.63916409648134	3.7408124243168	2.15177893681488	1.82143223653957	1.76708043044051	2.49134367855022	3.41989055633505	3.63626561927056	1.53424934303064	2.83464737677375	2.96687954599876
GPR35	NA	5.33137025847874	6.15087300252078	4.10480113506625	3.92260561409446	5.43578598352123	4.73999702486225	5.89048101767465	5.94514821590677	4.0163572028238	4.77871266102067	4.25823039888153	3.10897894251031	4.23788608519967	4.58548204877196	4.14033658592561
KIF1A	NA	0.0120741357869678	0	0.190087429277136	0	0.487552225459587	0.124422528353702	0.537216834340266	0.671408376242245	0.276036094423132	0.417940606584738	0.050175249581004	0.475430545197622	0.5836565645202	0.144983508233412	0
SNED1	NA	0.0159885590331134	0	0.570982788734269	0.370692237690226	0	0	0	0.144588481310204	0.0362129926846056	0.0223802072339146	0.0981393206303967	0	0.443182368814392	0.0200835533299109	0
MTERF4	NA	3.47030716363632	3.97154434369438	3.0891042768508	4.25189623654659	4.18955637284971	3.43726034780348	3.22678409593436	2.83866672352698	2.89332678258998	2.43588668396836	4.39841942306956	4.53505189183541	2.87185075435857	4.39564954179743	4.62006092882291
PASK	NA	0.370896752177236	0	0.530535183374445	1.42099825446248	1.29428907529354	1.02557844675132	0.513471838646353	0.606157778744218	0.0452208534493552	0.234200891804183	0.482126467900777	0	0.120598553040986	0.480372694885405	0
ANO7	NA	0.0341186869954507	1.71062651153537	0	0.0425869904954783	0.0803080822293992	0.0829575509117108	0	0.637509362865484	0.0260137853751434	0	0.0358965357400456	0.124486088674886	0	0	0
HDLBP	NA	3.77683720428056	4.7006639046971	4.01976743773244	3.96200446495239	3.74611790434111	4.0593987157425	4.28533993954508	4.40242047910646	4.20014127327168	4.03180346321995	3.71109111770605	3.43171325240217	4.03898439540023	4.14460064232911	3.40088014966983
SEPTIN2	NA	0.278352137787597	0.452257000117524	0.964184084368516	1.08736270874827	0.35929829710535	0.433903003840217	0.459900349707663	0.139689590380475	0.12418056550125	0.448781813274488	0.483660361467493	0.918717670616799	0.713637539051711	1.11103591791812	0.567871261208484
FARP2	NA	0.0561452220705309	0	0.0523384326391078	0.300814678805938	0	0.00784515193248339	0.117715120820439	0.0484118023927546	0.0845322644452824	0.152304949843337	0.196886744998892	0	0.279082662344754	0.180297010318539	0.206881755757534
STK25	NA	3.48303210909834	3.15105213145516	3.52326872231546	3.66069946879629	2.90725559305353	3.48882467802043	3.18487213673414	3.38712228824072	3.00554254761707	3.10877155775235	3.55797200253784	3.60434057422223	3.25643221810729	3.76259321537274	3.39352533287638
BOK	NA	0.517655922950598	0	0.111519611763502	2.33702939905519	2.00408666094815	0	1.17058484237284	1.20107250752032	1.87972028343113	1.04240505127473	1.04283014060692	2.59856513584585	3.68158568987928	0.538494606906962	1.42065447686709
THAP4	NA	1.32012007224322	1.19091926961063	1.69593568532717	1.23765838873241	1.32829346398509	1.41984514149039	1.2515623416059	1.616654129811	1.58219054441652	1.11473470333812	1.6572433249792	1.41797454483211	0.440808577137786	1.44755412143598	1.18940810959974
ATG4B	NA	3.40966827733186	3.65584560787006	3.82830974257328	4.59534090300129	3.36646012395145	3.92193382292022	3.49289479961909	3.81324525956107	3.73109614432544	3.83236468745648	4.35251775240461	3.77022999415531	3.89063746450284	3.86850324556655	4.02117660876919
DTYMK	NA	6.02241737391125	6.56207062041145	5.09368575341746	6.44062868131123	6.54442200043076	6.32456013637325	5.58797607105314	5.40640327633579	5.60982488812814	5.55908368482677	6.0920250711044	6.09533382085683	5.37525079018555	5.83003367979549	6.09699704726728
ING5	NA	3.9399822029858	3.75286173840101	4.14936726575857	5.16875936007796	4.30321317641545	3.95773049626413	3.69033210900768	3.27577465608517	3.4057994110964	3.61742601043066	4.42381400077018	4.13765644961726	3.40533239315676	4.480618882555	3.8857157128992
D2HGDH	NA	2.08126644763126	2.03334932996769	0.469588606588406	1.71730424786404	2.2636009626163	1.22166519650237	1.21532482712702	0.845825902904538	1.06183550028468	1.10569735553501	2.46409205822842	1.74884047793631	1.31555891079545	2.09273504297475	1.90814757990601
PDCD1	NA	5.23542043132881	4.21345005102511	6.18687841337697	5.06335269690966	5.37944828849564	5.07705677432838	2.14803601590339	2.98731183877058	1.83163044416351	2.39434163636383	9.03147259633469	7.9358448240454	7.04238179378147	8.56075561461851	7.92963298881611
FAM174A	NA	5.56194956325248	5.36935559167388	4.98821422720039	4.07358126420984	5.69848164323762	5.06393048245733	5.26582786605642	4.81968345794427	4.48905060006828	4.59179202934409	5.33967525818428	5.16497823601401	5.83001475083907	5.29280292325316	5.4877832882137
ST8SIA4	NA	4.09780676189798	5.12287178939438	2.92149120996828	3.30014346466283	4.83169684977542	3.84838879969261	2.1879616721681	2.82519698564028	2.00577478511641	2.07604571511309	3.65528769094191	4.23916979691248	4.40926818316516	4.16129960850828	3.49436051587979
SLCO4C1	NA	0.722581226150263	0	0.926460776314587	1.59380782149264	0.10803120959723	0.241512514640686	0.488603011789598	0.661235449004243	1.06174486539217	1.51170518863549	0.809723255523486	0.0912417871353801	0	0.0691086847733477	0
PPIP5K2	NA	1.90467013734666	1.43599286622925	1.40747090502447	1.69321295273055	2.08919934042646	1.50289268836365	1.18414113447368	1.48868028161939	0.990892983308834	1.04367467247659	2.11795947883174	1.82271862686553	1.10568315027023	2.49704351034232	2.15202184997845
GIN1	NA	2.91588416304525	4.12077215429566	1.75722106504739	3.47625043753638	2.56372417717795	3.05428573154087	2.67667087112754	2.08401880456802	2.3126704430953	2.6218620495758	3.04438129897946	3.54831103614412	2.36365176063081	3.21925995201023	2.6506549039027
PAM	NA	0.466899000843332	0.778651471418426	0.665681181598949	0.619101254772009	0.259061465205989	0.38632596100419	0.366178915005632	0.414430712077896	0.311375138251295	0.263256617563954	0.282647748704146	0.299516330627191	0.174270998051004	0.271281957448568	0.320805860892092
RNF152	NA	0	0	0.0146068494691955	0.213686627432289	0	0	0.105357323721553	0.0662600478373018	0.272343083356335	0.0273920880104013	0.0409186320796891	0	0.433836991458978	0	0.0127090244356233
PIGN	NA	0.937899821506428	1.45288394061301	0.640645516331042	1.75188013751242	0.610387161147751	0.912902129974555	0.963234644928209	1.11800014541132	0.847164907606026	0.779085541776416	1.35873766084176	1.00812701954544	0.934730259387891	1.42597222757611	0.906838604724921
RELCH	NA	3.20122192613514	4.72336532989965	3.14869425214353	3.95480468292103	3.63707049364417	2.69713521321348	2.65430763176766	2.35229298133702	1.93347798739581	2.05453453753048	3.23835153687012	3.46858956471706	2.98803009975071	3.37022770502549	2.00261179639442
TNFRSF11A	NA	2.33998282126584	2.23315305337877	1.0940593574386	1.69245014303969	1.66502863997816	1.90105824729101	2.1155252615621	1.91065985685732	1.58718302230883	2.02761537412868	0.992550821240896	0.804071616853935	1.72500444408442	1.51025344877066	1.14213762248683
ZCCHC2	NA	2.99836920215786	4.43673190041857	3.30575067642993	3.19667478034116	2.84625628690932	2.89182598066236	2.61999047733847	2.71232198035555	2.14305022087695	2.07807907886697	2.7009555735701	2.81523931628926	2.37654874271115	3.27014324706245	2.13598971338623
PHLPP1	NA	0.477177942782693	0.631676517003224	0.896302896111457	0.660595630096796	0.87051506693456	0.538495312087086	0.227043453040988	0.736210977861445	0.433185972158032	0.569004683396358	0.573725710980344	0.130029631059793	0.751459623038852	0.586252052344964	0.285645590720117
BCL2	NA	3.21733579463851	4.19086170459777	2.47401194787727	4.48095955503726	3.33180755803749	3.16776260372753	0.864575302290337	0.761884981043103	0.71111270842313	0.775883781294178	3.42407686041045	3.31666294310597	2.61690625157329	3.12960208526703	2.39562047326243
KDSR	NA	2.81441505923813	2.63616796285659	2.78954751763402	3.41140627649704	2.69829324202145	2.66471230481376	2.41269133389923	2.1958126402765	2.10676733559465	2.22478414671449	2.87444642936534	2.38005450776983	2.17207019328135	2.97187467014472	2.40034272314318
VPS4B	NA	4.61493519950507	5.60342574176425	5.18813942941929	5.586820988213	5.32666513300488	5.18205296510827	5.29655512551603	4.93951578525656	5.69255024178916	5.47912790995754	5.66786942432488	4.56086847749024	4.64931418828835	5.36669997443767	4.55233022878211
SERPINB12	NA	0	0	0	0.164302165105454	0	0	0.662504584524699	0.608590764994056	0.573749921478072	0.514041778012779	0	0	0	0	0
SERPINB7	NA	0	0	0	0	0.15671233937179	0.0480924248415823	0	0	0.058914275380294	0	0.397726457496857	0.813095408277303	0.393809857910776	0	0
SERPINB2	NA	2.28324760346973	3.16967832416494	2.17334564982866	1.88196609417672	0.555631568562283	0.653472516704573	3.18393251641867	2.93583901553689	4.95223222010253	2.90413469516235	0	0.0537086947816368	1.83961084276871	1.43852525791004	1.51052327026931
SERPINB10	NA	3.57036667301571	1.08279859641331	2.40378956017381	1.86868197435067	3.46017346603304	2.89779970203102	2.50320707574766	0.608708231075218	2.00102947346732	3.43592014018284	2.9430722598223	3.21612748848247	3.04449024889846	3.16900014779164	3.24943653644436
SERPINB8	NA	2.73197739425002	2.31594602551665	3.12636733824311	2.69277184122065	2.17744549873126	1.67566349553184	1.88118336084755	1.77033733190963	2.04630332623131	1.78238175208735	1.64613456422868	2.17627453267164	2.65154693689223	2.41439495190817	2.1418739947438
DSEL	NA	0.664181387840608	3.43723910850555	1.03214537301272	1.67618470921463	0.355814769254972	0.470516349889724	0.61398904684708	0.264370341047583	1.42717616717853	0.797590383725845	1.68520240552206	0.666419291730651	0.449063459625935	0.912689354483835	1.60622201030569
TSN	NA	6.05768210611365	5.53321006902507	5.94845686645177	6.08649460197272	6.21915675331748	6.40723734025413	5.88266450406171	5.92189663923387	5.85278751859829	5.93923616226912	6.24587939933298	5.74588874985941	5.85376530154526	6.35890129870413	6.15264078514843
NIFK	NA	4.70665522481837	4.46966292749718	4.55444110671838	5.66716296953655	4.9858398460122	5.72265648575418	4.93027590079498	4.67333367485287	5.54402266784463	5.25980665917226	5.64509146321256	4.22811574573121	4.62510967245132	5.74134768448506	5.66473966852669
CLASP1	NA	1.16874706860279	2.44593375396541	1.3070067080331	2.17366750953927	1.67647631276046	1.22971138170806	0.936779756013162	0.785716435007085	0.6852158307027	0.608235136337506	1.57262047691313	1.68687688936463	1.70492473569596	1.47647986668459	0.949660182480898
TFCP2L1	NA	0.411706355518066	0	0.155131034524906	0	0	0.0299033088411545	0	0	0.0138660654633452	0	0.27971891249944	0.0228217443989824	0.292514195945382	0.400062411504821	0.167852485597973
INHBB	NA	0.280146562542811	0.415446535914905	1.28484418348628	1.71394546134841	0	0	0.919346832437819	0	0.406965329388749	0	1.30250346090864	1.83014882718521	0	1.71876154770724	2.81501209884305
RALB	NA	4.35568050980366	3.76914357426272	4.21443047389916	4.13495576840011	4.36353068409897	3.96136791674306	5.58616887915522	5.60533007149557	5.40778783045938	5.32236240030436	4.0256371776746	3.67495425167595	3.7317195594673	3.84145204446161	3.87931313273274
TMEM185B	NA	6.40833514912349	5.1969772142076	5.615776872613	5.2008095514392	5.88757096871698	6.68195580587547	7.20929408425293	7.24587377080872	6.94203802786741	6.79660895161079	6.59116923912049	6.22907220959137	4.28487281856255	6.57854643422281	6.27206049455905
EPB41L5	NA	0.588219384890016	0.0310744217852744	0.149712638570293	1.16534542520028	0.0706251731066712	0.0570650656561228	0.0151730519429933	0.100503293155774	0.0600826460928015	0.0957997966323625	0.17008746681098	0.0126061191529646	0.0616593316733493	0.444224645087001	0.048175641474431
PTPN4	NA	0.473695244280078	0.609481643943165	0.563697634582445	0.699705641774291	1.34220921746189	1.15067138779813	0.433245950789711	0.462694605705878	0.460577078758916	0.467563493288413	1.06711915890947	1.25979804269926	0.903365264703617	1.1179601037853	0.971582893326904
TMEM177	NA	4.23022637810873	4.79781457028855	2.82937566049047	3.85971565636281	0	4.47143351123756	2.36001421113184	3.42699848361062	3.45629410400085	3.48057884486113	4.92379676200217	4.38556085720269	4.71832247744037	4.64790106058448	4.60683914119091
TMEM37	NA	6.39654496881845	5.84412109719273	7.06360224339563	6.97420920919706	5.12969648586392	6.22360474855568	6.48589564638792	7.41357581933761	6.99438436096785	7.09047437493802	4.93516287636532	4.784858395938	5.14341906026906	4.64551757880848	5.85099565708157
DBI	NA	7.64120566059761	7.73992628008538	7.30879681006125	7.34635381024362	7.62845528601155	7.74929711410608	8.82619142073321	8.36964580064782	8.59468630384155	8.58670502703118	6.9785876083055	7.74505279734714	7.58891514199175	7.12141894631437	7.44690452410649
STEAP3	NA	0.428593967907787	0.500118196271164	0.734565173653995	0.485161135387487	0.302621592810004	0.710324867237451	0.786010659439527	0.425712547713579	0.336860554954444	0.641493601289598	0.667462767098668	0.354279188768846	0.44368516603389	0.4165380055413	0.0608483088437795
MARCO	NA	2.83821497875945	3.19651646028869	2.10528217140928	2.32182235866438	1.75138301505133	1.62458213476201	2.70407015308888	2.15866378068184	3.8746125943658	2.47654881284598	0.293844783865129	1.33705465086037	2.84391511088087	0	1.22851811799849
INSIG2	NA	2.96748521559432	1.83402712425952	3.00305874628068	2.77930526806867	2.52139435096271	3.21690310831908	3.46510874631781	3.39793556157387	3.88926146076937	3.56706295609953	4.26796352625216	3.28163750763778	2.46687366100953	4.07335258707141	3.69793831727274
CCDC93	NA	1.60568112454293	1.76609036025325	1.89277850119772	1.93946220999618	1.72992861245329	1.32755938471501	1.66860089764923	1.52683154373274	1.6607684983272	1.96862627712577	2.14391516518686	1.819133785156	1.56874626934911	2.119811636129	1.20837356300401
DDX18	NA	4.49295563254772	3.70865775287554	4.16383123191132	4.69016861812927	4.12093485108194	4.98998483127737	3.95984378822609	4.39871074676229	3.77909973886385	4.21835262639262	5.16255705901816	4.32310741467213	4.10854498989897	4.97683860979613	4.39253346329801
ACTR3	NA	7.37890610688818	6.45173164411508	6.37130533858127	7.30137162704021	7.25828974432863	7.41933014091845	7.46452186124113	7.14279148977653	7.79016349734097	7.68065783229102	8.17966109999862	7.04432844667983	6.56226481352219	7.74279400027521	7.64011266309642
SLC35F5	NA	1.58571931829905	1.88710690803298	1.67353824771888	2.1658716679696	1.63122127047305	1.62077635581086	3.02604650250231	2.2834278993163	2.34009909691409	2.65477650090702	2.44713160141703	1.85443576388978	2.23093832910901	2.51705197671503	2.38106674510355
MGAT5	NA	1.17118407963029	1.54865618500022	0.671994151172972	1.28048926426703	1.30794399477941	1.20871370280569	0.762462623887776	0.814692814870623	0.448641662094261	0.400885286474759	0.953970156808755	0.674251235530803	0.846769140411174	0.955390760050735	0.592995498712666
TMEM163	NA	0.192965387180246	0.0416922373070499	0.127712810427597	0.104920593076895	0.31931127224598	0.403701974918462	0	0.0139492577205652	0.0245752440080936	0.0226873944345316	0.348877308529244	0.066638991784736	0.560068566189788	0.526645906786648	0.312018415407553
CCNT2	NA	3.50006031189454	5.64428460936531	3.68189182134851	4.91037503733682	4.34605719760671	3.60135541681604	3.22744361514333	3.21404513142222	3.64126355810808	3.02848921876139	5.04880170728236	5.00400187827925	4.25733207202727	4.77505894995173	2.99221385418564
MAP3K19	NA	0.690771421742945	1.93076768440837	0.265188129497855	0.0946940815253979	0.720813334749943	0.255305449347051	0	0.0222373784317002	0.0390919561624761	0.0713241951852197	0.465005254387438	0.709175556900952	0.225545634045541	0.184382532527394	0.908654565064025
RAB3GAP1	NA	2.14614703219768	2.64613906460754	2.09273972146702	2.38985447673369	2.91247976430114	2.76409439484423	1.75325938942135	1.56366026803226	1.74628034891493	1.82895633781078	2.75208475083327	2.89519750825287	2.58673689751351	2.75941442621059	1.78430727375694
ZRANB3	NA	0.0484862307259469	0.61560380639358	0.0691425308061635	0.350575283596998	0.0250563761098889	0.428874502178406	0.0523027622015821	0.0938059589897676	0.103326292445779	0.180876936802518	0.141180454299649	0.118768481024397	0.0991675629382241	0.190636421726457	0.256358492399566
R3HDM1	NA	2.66859974918809	3.97262248374845	2.56037276094146	3.55026146726256	2.79012720331842	2.1008301889688	2.00465369892052	1.87531282738475	1.68882466457461	1.76098131002547	2.83626854203416	3.0734934490155	2.56806074351931	2.78732125423596	1.46709991505059
UBXN4	NA	5.50836487229807	5.92055179980175	5.56008431631661	5.63938623341257	5.661377124201	5.37943610313599	5.12935228218661	5.21105857831577	5.08500399119348	4.95566862328318	5.68034386893134	5.68424944765447	5.32772083596012	5.82106742462117	5.52348774183048
MCM6	NA	5.3873554526453	4.40855928277766	4.66743269309203	6.46147297200836	6.01837675682774	6.06051487906612	4.25462587741681	3.49078790339018	4.95051905992443	4.59533744934207	6.79771252478486	4.73916282171361	4.47137090398569	6.35463909329919	5.97077992581067
DARS1	NA	4.52001774446462	3.47558326401752	3.20190097333342	4.55369224538314	3.95263263899362	4.50374627646366	3.89108919398578	3.8764344476027	4.47948004737145	4.27474113902317	5.24594410554252	5.10051047352671	3.55210590969864	4.93368868290305	4.8500658673735
CXCR4	NA	5.54862305114374	6.2928870849451	5.58517780195531	5.30201093381225	6.12074239776774	5.38164007800254	4.34558817169554	4.27210608595506	2.08395370484133	3.12452359570565	5.20502793433803	4.83970398437435	5.75594298022591	4.45898942748556	5.07754913856292
THSD7B	NA	0.00332174708326181	0.0492071085412904	0.0135583957755703	0.00277282747142489	0.00132519868005222	0.00273903353544325	0	0.0113940452938389	0	0	0.0185523472146282	0.00139081552202734	0	0	0.0203151391286399
CD55	NA	4.50060724435041	4.39523589260871	2.55973215495805	3.97570985722781	4.48346266568829	4.42563521946045	0.946282249064695	1.753572871515	2.41522412986436	1.4883903550441	5.75429211699473	5.66072666783218	5.61691551729248	5.06935532396953	5.31971431172738
C4BPA	NA	0	0	0	1.48314148926583	0	0.487058467490349	0	0	0	0.179990567908243	1.26062922764257	1.08474980319506	1.12638457377561	1.03934173071414	0.479548281581519
PFKFB2	NA	0.10105464589429	0.117340333789925	0	0.373184483029663	0.203969983894903	0.0425160915941292	0.349709962864756	0.357018703333372	0.168799211326654	0.188982582878896	0.617953804472486	0.295952678185371	0.294638280986652	0.126008535694606	0.508811049548854
YOD1	NA	4.83805876840967	6.29623145704886	5.86214936642297	7.47084907835945	5.19899615088939	4.84719434267375	5.19548665906364	5.00916196160196	5.09129695381518	5.32499530065432	6.79764048462526	4.95309716535052	5.30072407311465	5.66692645368118	4.44537831976086
C1orf116	NA	0.65514560302188	0	0.401691283145172	0.100244721741965	0	0	0.430469481028243	0	0.335942900855519	0.0570230158468017	0	0	0	0.658473028416988	0
FCAMR	NA	0.275132945726598	0	0	0	0	0.562021057914575	0	0	0	0	0.0776499481855509	0	0.948213818361193	0	0.267942127042881
PIGR	NA	0	0.0624958401753019	0.0888545551341326	0	0.308050488402733	1.11900725479967	0	0.22792281713227	0	0	0.274438432770744	0.651710396966464	0.0420770855782996	0	0
FCMR	NA	5.05955846914117	4.67939490243348	3.31722988710151	4.43560021781405	5.50583330009847	5.14550331260143	1.01264803181758	1.89842304248939	1.97218008007489	2.24562639786126	6.65300286479364	6.34958327974102	6.19569493089851	5.5173757330957	6.33449370566663
IL24	NA	0	0	0	0	0	0.152353686784075	0	0	0	0	0	0	0.189833046346919	0	0
IL10	NA	4.68931392691137	5.73598815056146	4.81108112741577	4.14377984922387	4.72377930788584	4.07802340814881	2.11160294899295	1.49978372363532	2.81431135102434	3.32852540379572	7.16319378073922	5.65688090807091	6.16900635285462	6.93334237764812	6.73956116931098
MAPKAPK2	NA	4.89374242294585	4.62191203323061	4.93067464203941	4.22444854271836	4.9331816550906	4.65920770133405	4.70302864024783	4.56118661502761	3.09625839877188	3.69199018770195	3.68693637993931	4.23764216085562	4.63420916630349	4.32498051164711	4.08344159685674
DYRK3	NA	2.24472703550045	0.788964833892568	2.35133570687778	2.84521530524653	3.18052755972565	2.24594315649323	1.14519335817427	1.02405273391655	1.64724637137712	1.80011882721164	2.28287426391277	1.7428708151592	1.25711165752287	1.70838978795455	1.19992847131695
EIF2D	NA	3.5366102579934	2.98070265542573	1.78636359574717	3.75315744364326	3.30018469672663	3.61004813911798	2.84817263055164	3.06047971509023	2.73861527040629	2.96393564753119	4.27298385242392	3.68732081012293	3.52227193665908	4.24240353962854	3.97679494626629
RASSF5	NA	4.03591774986863	3.93407907565776	4.61228555168715	4.91627553425502	4.23004663102211	4.60286888523428	4.75782567297867	3.51379754623593	5.24777131142722	5.13012416163722	5.73799373973648	4.13684360854971	3.3140259471641	5.48495049309255	4.8037441171522
IKBKE	NA	4.12095231278683	5.3842702594289	3.21105517344196	2.924328936276	4.30151509814021	4.08631170446958	4.34925527281466	4.69566708602392	3.177881973116	3.43669974361148	4.28362432828124	4.31905029607079	4.11947154916278	4.74437708158826	3.63577902853781
SRGAP2C	NA	1.4596110539318	1.96806210604902	0.883789386298735	1.02136613760599	1.652463076584	1.22591869434817	0.863534042532816	1.04883827155682	0.602327748136383	0.84312721907458	1.52637760440124	1.56912390517386	1.73881187822965	1.71748735166256	1.14992626192403
FAM72C	NA	1.75206964348343	0.81268365298264	1.23686726876739	1.98731563195431	0.36796157891225	2.29427879640764	0.794665167804237	0.393237220622098	0.187155171912201	0.376491634836236	2.13370321156299	0.20471697539328	0	2.33591789886007	2.20112060808446
CTSE	NA	1.83176024134475	1.33414125234173	2.52574438283253	2.95900204276948	1.43615894831314	1.67391571050309	1.12560473247844	0.505967407081372	1.28750080996615	1.30248573977577	2.73485836186803	2.06645928915208	0.997561028169621	2.22862999592636	2.29011483867718
RAB7B	NA	5.6368603288911	5.61690191839512	4.56193976318393	4.95937723038721	5.40198040476255	5.07619202466157	4.68374159044912	4.03168344303442	4.00575587376619	4.25919020295457	4.23242133678521	3.59139025714638	4.97714512901024	4.0640612401946	4.69167712858907
SLC26A9	NA	0.561765758615916	0	0	0	0	0.284567158712804	0.238763883045577	0	0	0.37499223352339	0	0	0	0	0
PM20D1	NA	0	0	0.958829374491217	0.959207303759789	1.05832780014123	0.0700391858792638	0	0	0.156645844444745	0	0.465862977819288	0	0	0	0
SLC41A1	NA	2.80441468260428	1.80279151652829	3.48316707523057	2.24693650590682	3.38923167263949	2.48497620919517	2.61289508330093	3.21816007797989	1.98104821742289	2.03606700284075	2.93726759014452	3.27932621087291	3.57332962167117	3.55312985192257	2.90844770326155
RAB29	NA	6.51956125306995	6.64282462174638	5.94946714112643	5.71641937232131	6.17757128854608	6.77983341273404	6.40021766524205	5.8262819434607	6.33674894618585	6.63130917239199	6.46418248005635	6.12174681189467	5.60574838346957	6.645784839287	6.48615743865544
NUCKS1	NA	4.30337237027592	4.09285099260341	4.27487662021652	4.58751060599061	4.93700988940266	4.88553220537875	4.132446474303	3.84355950560358	3.17576868015983	3.47547348346017	4.22616154737144	4.49717054051481	3.60975482433949	4.27285505174388	4.35909153752025
SLC45A3	NA	1.35760459335466	1.82629647652651	1.06771398165049	2.47229994539047	2.8423041784468	3.02327868587957	0.380995596213984	0.857973450486695	0.351955790853665	0.711270301463164	1.0504563964282	0.828193671987123	1.69231234094006	0	0.678143348435108
ELK4	NA	4.14448495935014	5.69317940721645	4.44084955485866	4.53820570400063	4.16160151514497	4.44315563327368	3.37030885763797	3.26664219866329	2.83227568869802	3.07414380164357	4.247480068201	4.2077410533579	4.53851028939382	4.69086723834609	3.53111175086999
MFSD4A	NA	1.06498874092527	0.608977043401063	0.193508674110697	0.644305000739623	0.565822015670076	0.196166378097809	0.165350658273786	0.186646891219823	0.150431903211309	0.154010790822497	1.34407206592909	0.467859231601551	0.940731076754958	0.737003943453158	0.831924313481431
CDK18	NA	1.06058369698526	1.70837949661105	0.529842951983662	0.301084228842311	2.13390093489984	1.32563246039418	1.07127371242248	1.21464947997547	0.75238608103638	0.416150624034194	0.152531310388305	0	1.93043909243577	0	0.0366425617765255
NUAK2	NA	5.05103827696996	5.93316446588416	5.19528641549639	5.39898113544082	5.55965900647654	4.83327427781354	5.83520373023339	5.16532088675923	4.0910550366855	4.9271577537712	4.69497347377835	4.5280467409485	6.00226875373795	4.29590408675341	4.12005904206224
TMCC2	NA	0.998416708194527	2.10485463462301	0.87658694997248	0.272847361790847	1.04898659326747	0.810690706975175	0.874233811048213	1.02631350631065	0.343332219673425	0.552474599463431	0.52374987661975	0	1.0428320277361	0.976371189315941	0.804976584216864
DSTYK	NA	2.54973070493196	3.08987290815567	2.97343389994639	2.33162735093386	2.65860492656737	1.85113103795191	2.37682613346058	2.33591045216168	1.68977542659471	1.84826989491327	2.38640476646578	1.93571520901129	1.92699153582747	1.72024491581848	1.75987648825494
RBBP5	NA	2.89686831252753	3.32771292585131	2.26813143107826	3.12407945749931	3.536067871791	3.29430408537894	3.04014327369799	2.18098497563093	2.62208983738669	2.79628079010808	3.20078793585871	3.05099534573277	2.21310520435891	3.01958122234406	3.36566616560759
TMEM81	NA	2.87504609121201	5.38797699119014	3.42963999215588	4.67538197012787	4.33099162397387	4.16307768191217	2.21729148464378	2.74594005587955	3.37928405762098	0.276964220262221	4.39311979983181	3.62788341726015	3.91964748721997	4.2062571862427	4.62877552287057
MDM4	NA	3.8280480859451	5.38747474918429	3.78611109439219	4.60895927981847	4.13024392438138	3.60334136633779	2.93102261157895	2.7247830839032	2.65595959818242	2.58833502393631	4.46253370063211	4.49606310980503	4.23005909128212	4.7987751512585	3.15977413418887
PIK3C2B	NA	0.535872149495337	1.23077619476604	0.124586406488997	0.808037839338692	1.66254501639518	0.744255051908402	0.0735797738988541	0.249079858786585	0.178284910632687	0.0572093139735425	1.28979632845806	1.46039023864449	1.22195848937836	1.1961369404778	1.15858766061365
PPP1R15B	NA	5.94419532311146	6.58254339619596	6.34783464006742	6.0713539470292	5.91562030693138	5.51082018394601	6.35486053815661	5.6093890775248	5.81412630559808	6.07058906421659	5.52606878471272	5.00685847337273	5.95095012074037	5.74686587056251	5.58460257096904
PLEKHA6	NA	0.0149858271627227	0.414996617565785	0.336234711107563	0.202039458677531	0.104241402808953	0.0844134997206163	0.297428142696585	0.112115051715414	0.110212566495854	0.116666629448703	0.0468084223338853	0.243054143377016	0.127480219624354	0.0557557026497418	0
ETNK2	NA	0.0612348252778124	0	0	1.71358645995739	0.390824738273052	0.619343795328285	0	0	0	0.125967943205793	0	0	0	0	0
SOX13	NA	0	0	0	0.332882560607022	0	0.137104913329232	0.0187228777393727	0	0.259450097148631	0.18052537533431	0	0	0	0.430500514345392	0
SNRPE	NA	7.5214751321819	7.53860246693716	7.21901231436365	7.46790201096519	8.29990129056071	7.92385649759687	7.10729058462558	7.31832097242071	6.9147009775793	6.77872289950396	7.43058961487896	8.43192456319631	7.74671821628974	7.31105904907353	8.05610783989323
ZC3H11A	NA	0.575505154405644	1.30570329524073	0.326831340356577	0.803371806960148	0.46142014257393	0.24808473561512	0.338845694932302	0.428963439234925	0.213787311261557	0.302550389905052	0.996577822675427	0.362540135653246	0.727739218656754	0.806331857483956	0.0482523277831198
LAX1	NA	4.51337310748202	5.75512671607061	4.80612972558531	5.05363082264333	5.34102717709442	5.92801467631606	1.67578806350211	2.42455530420036	0.633925730132221	0.548714886011679	7.30035906961614	7.00233557252184	5.5251657433109	7.13367283389148	6.00714902886577
ATP2B4	NA	1.37209878870521	1.70068449043576	1.86625763155829	1.16678174752297	1.49712975789756	2.01150217692461	1.00452593084116	1.80659355326221	0.920055769556709	0.90944267715106	2.08375457056568	1.58636695766758	1.3029085158205	2.99394845997055	1.81964116834392
PRELP	NA	1.16546527720729	0	0.101769161335362	0.113571655932764	0.108688737920244	0.517516788900424	0	0.153832814555647	0	0	0.499020765508452	2.32885911401224	2.18308487972523	0	0.593022959388312
BTG2	NA	10.8925106750246	11.9198170076622	11.0441343824117	11.8431196792576	11.061018365942	10.7288135609176	11.7821571743824	11.469592111523	11.3313854244467	11.1421544162529	12.0962455544473	10.8659028070331	11.322375117805	11.2470694620187	11.2850545380961
CHIT1	NA	0	0	0.467649270370921	0.211713820337354	0.793661633072813	0	0	0	0.286194116061223	0.516181864826546	0	0	0	0.212660670079744	0
CHI3L1	NA	5.96304247498852	6.00447521485674	6.86340390420331	6.76502158869372	4.95800028717566	5.60315390830506	5.1115427904399	4.89027631038019	6.72797518034342	6.44371672609643	5.57146383978279	5.60416130719966	5.94449767081001	2.18294335482959	4.73217080381779
ADORA1	NA	0.0567904230353335	0.0444050254853067	0	0.789772304891907	0.935352351811765	0.394452486273696	0	0.446278436567019	0.0218531814165446	0	0.0301717600131247	0	0	0	0
PPFIA4	NA	3.84930690049974	2.32422635848419	2.45761844550724	2.45447357168847	4.55532405814137	4.06462561109999	3.62915799193913	3.34557889226242	2.62117754774541	3.01453617214053	3.45287830560606	3.21406475994037	3.75899151789987	4.24104369789412	3.78807152205353
TMEM183A	NA	4.82853060702782	5.38164928769946	4.74796419572481	5.38915578918218	4.85651758625851	4.53748696955686	4.98297738808165	4.60281743047008	5.40743343816423	5.03761840583684	5.2388635133191	4.97488469047587	4.46623331272074	4.27964455539743	4.77879569569916
CYB5R1	NA	6.45398146885648	7.07717970621289	3.78063999898588	5.64027234729244	5.81799447667148	6.16143546223105	5.33590028595751	4.98372113016382	4.4483859067492	4.56582246831265	6.13094064648901	5.76257284677857	5.55535876513872	5.99367727272531	5.40820011381466
ADIPOR1	NA	7.43933326065743	7.31626064820333	7.62989338376352	8.18838604568222	7.24432101885839	7.11440161111973	7.15621845282664	6.93350430158587	7.05095462887156	7.03943141774812	7.26893079560034	6.57010876382831	7.240313910761	7.14111089337957	7.0035855166632
KLHL12	NA	2.22861524024403	3.76866882424181	2.54868002620284	3.97202036889694	2.52417911424575	2.38445876482045	0.982344120390642	1.97227506778712	1.27329597518307	1.68371490546606	3.4713847012265	2.85752691430995	2.30576108001032	2.04179241459371	2.00869425105562
RABIF	NA	4.68361995087913	4.21928558658813	4.28612230823636	5.43271764572669	4.96992746144437	4.25331556539237	4.59852792637252	4.19734935751084	5.43858932984071	5.11730795280736	5.64767128471429	4.33046080644437	4.59004303534949	5.29948946001945	5.03512115042601
KDM5B	NA	2.210633802701	3.21757315710377	3.5204598412373	3.59941793028122	2.77008403701219	2.19344749116916	2.12135506817246	2.20262936663797	2.39098385715498	1.95277084630639	2.60247444113407	2.49260921431555	3.24353446568227	2.89986875194344	1.6304634846802
SYT2	NA	0.194368617927929	0	0	0.0112810087480315	0	0.00743883661673513	0.0471034923253379	0.0154756226334584	0.00686176747093541	0	0.0094925187170174	0.0336712305943774	0	0	0
PPP1R12B	NA	0.460015178632083	0.851249115594827	0.433998696527344	0.538111942901368	1.21242961741047	0.389139686074185	0.245697799781828	0.379862636639596	0.171584924598432	0.194565549734093	0.412231313717758	0.336749131932143	0.6554486934242	0.648747783437697	0.121271127823312
UBE2T	NA	4.06452263760973	4.23721644956599	2.33945682850941	4.22749879156475	4.85602837326246	4.93825074306331	2.9145318706358	2.81487378592453	3.46037293227609	3.21864783632063	4.67501405381862	5.01051681753948	4.4979147063468	4.32198367355008	4.5029618505196
PTPN7	NA	5.95974706288182	6.23236047485718	4.62926159587748	6.27783880927839	5.47944973058138	6.2790100104104	5.48186640829193	5.95383840414421	5.36948491369925	5.27734919702926	7.224870775693	6.33174989713093	5.82702986582005	6.41902743784177	6.23056654593719
ARL8A	NA	4.42429078602297	4.13227770443895	4.27785093555383	3.1999136197995	4.40933314008874	4.2201358560068	4.31970339788926	4.4272918042369	3.24550586275354	3.85211640901447	3.13383690679342	2.88277585070484	4.48982132185601	3.51789822539647	3.34974347910416
ELF3	NA	3.09928597197601	0	0.858500239076024	2.21564405089178	0	0	0	0	0	0	0	0	0	1.06951401788147	0
RNPEP	NA	5.08268582622352	4.55172983502079	3.79494247819821	4.79600914486851	4.68544452224216	4.58612183140687	4.88478031924351	5.40344631137115	4.69350250807123	4.40963597692231	5.11204932320173	4.09186277593465	4.36047452744674	5.03503245796488	4.65055241889849
TIMM17A	NA	5.90694691990739	4.88414801080103	5.57895989393035	5.65693138683972	5.58678177766282	6.05648546575879	5.68741318519996	5.82667538546299	6.68167673992107	6.18126319912303	6.02535910729595	6.193686907958	5.49492316851402	6.04137543931564	5.93822042709973
LMOD1	NA	0	0	0.270810707820722	0	0.264193655337536	0	0	0.081063993491141	0	0	0	0	0.608536024629372	0	0
SHISA4	NA	2.3711017659465	0	0.47355155955294	1.20548214797453	0	0	1.85980336737127	0.201050064756894	1.21542530834585	0.314923808502587	0.63151669818992	0	0.240014401051414	1.209407142267	0
IPO9	NA	2.60128694552217	3.77927167179271	2.47244969783196	2.96312530119395	3.28002298490089	2.93836884308605	2.64038704158562	2.50986416800791	2.69898097856893	1.91941485089145	3.10276406606169	2.93827736966488	2.34994258503655	2.81820837935416	2.17521511828551
NAV1	NA	1.55065542467361	1.70634989553857	0.544004608281048	1.33651241169271	1.98396323482883	0.958341389710543	0.674583011833825	1.07687102580589	0.548059996997238	0.827207326017571	0.783555687970236	0.763986652755775	1.05473591566459	1.13812336694689	0.743256432532878
CSRP1	NA	2.10389133031654	1.55331680251996	1.4282053826137	2.64638174717089	3.7704498274002	3.66646043221669	1.92662178543923	1.99714396130753	2.26709343651798	1.94584956416061	2.82075992386796	2.54135421296172	3.16930464083063	3.19930657172654	2.52667640971948
PHLDA3	NA	4.47255901046906	4.27661685611207	2.95021730512804	2.93269251670945	4.46169672064782	4.14436583836625	2.917972134433	3.21522959173573	4.5564506049983	3.58309069980985	4.57451974567415	2.68785417822811	4.02657751477962	5.29223693034131	4.55251043272048
TNNI1	NA	1.05840754011784	2.29557605682752	0.574278407557555	1.63463476551255	2.7971684079714	3.15378192303613	0	0.187335829236133	0.356385005750804	0.0458830074116389	0.133563505700439	0	0	0.461195465104387	0.555695459581667
LAD1	NA	1.49776695911515	0	1.43685491561866	1.414862155634	3.04479650208147	1.56112189433943	0	0.277353209838591	0.153735298112517	0	1.66892960342725	2.03355839158511	2.76525328628982	1.66469390942461	0.969189419045011
TNNT2	NA	0	0	0.385491568641182	0	0	0	0.229907223902264	0.109151430217216	0	0.214459051333053	0	0	0	0	0
TMEM9	NA	2.01695839907262	1.54330120100208	3.00317521703427	2.89888650526404	2.84202184377649	2.47551633207134	1.49518700485375	1.48179753168918	1.66657776965307	1.33270289833947	3.25197760788297	1.55881990267103	2.10805359605322	3.10420021785271	2.40877324805366
KIF21B	NA	3.74057306417825	5.02534904431138	3.50000184784503	4.14503716508268	3.77038399769064	3.72396436122814	2.44814159809491	3.10272637001425	1.32528064354705	1.97511705902414	4.33102596548043	4.30545862672321	3.72678723163846	4.13071815566939	3.45118096892335
CAMSAP2	NA	0.878834647955289	2.36074797225715	1.80698946720818	0.356202137781595	1.35655010090677	1.02671695315697	1.26028721193249	0.642547850988407	0.893362967944432	1.00963700946195	0.754368477597075	0.835049052676923	0.421782994146644	1.19518667622871	0.547704537457114
DDX59	NA	2.73049652003876	0	1.97692214576535	1.8463857388234	1.47585853769725	2.53394541302265	1.25775687222515	2.16706456343849	1.57352577644836	2.02608194146754	3.37544729734579	2.53671816297659	1.00233874695788	2.84240591527733	2.85060890614677
KIF14	NA	0.392099630071116	0.0248404130683116	0.306549296651771	1.79554524034565	0.415214359764959	0.933815469675512	0.0595859261254088	0.0137715887373707	0.543919703337265	0.468171860133082	0.893107972469694	0.477179825160249	0.0814076096533289	0.616498411861061	0.684116557548514
ZNF281	NA	6.02351581338068	7.9600988514777	6.7488009504437	7.53854739264824	5.40396820609599	5.77440111598059	6.16439663877593	5.80942894718006	5.88601811026549	5.85555553860658	6.38766016774435	6.42339254663017	5.58918093817238	5.83492338488103	5.71877963940872
NR5A2	NA	0.0176832506449694	0	0	0.0546363621381865	0	0	0.0133903349801816	0.0302801654300519	0	0	0	0	0	0.0111472152689561	0
PTPRC	NA	6.93965401443683	7.42610026758795	6.23669953694483	6.99481908481428	7.12924997664008	7.02040672172311	5.95495953781575	5.99800424536529	5.86098678244141	5.89666818075265	7.21365034205961	6.98933682890678	6.73721695933179	7.50017922861853	6.6648143434392
ATP6V1G3	NA	0	0.841375908052815	0.33137099704749	0.300392781377759	0	0.652270330437101	0	0	0	0	0.133997480997289	0.231527663624768	0	0	0.34416347374432
NEK7	NA	2.3274311937749	2.3958184459656	2.16107222247346	1.89963138878486	2.56735758464122	2.33161764707477	1.78505183806843	1.85894791536298	1.76190272415806	2.21643692466948	2.81159678854756	2.17724043806757	2.4236957134861	3.04039134142796	2.57494045088105
C1orf53	NA	3.13138053532875	3.26311292450694	3.98574901150668	2.9845476040798	3.02534365730816	3.7474011601655	3.7214133746225	3.2041352292035	2.96532954707514	2.88508351714933	2.66525999938406	3.02162039457347	3.32375568122567	2.06775530500228	3.53426300133786
DENND1B	NA	1.79157764387948	3.09615078448367	1.35602565546515	2.03525360727216	2.28099069441359	1.72824035500162	1.14485332203108	1.25475882575167	0.739190085966411	0.815050103302035	1.52337749985426	1.9727891699283	2.17888784684197	2.3971900624371	1.52297751173353
ZBTB41	NA	2.27304638668998	2.81611980297057	2.06993411467011	3.16966170140689	1.76791548177798	1.55154207380526	1.36428047882347	2.20218074124197	1.41855602573405	1.28927013712532	2.65105223900773	0.439825650007477	1.2801328734556	2.32723181034582	1.64968590686574
ASPM	NA	1.74319264236113	3.45789122452943	1.60622574065013	2.31630174911867	3.15628108730247	2.93158857968286	0.476507074261173	0.363054969951942	0.53581897284925	1.08958196854769	2.25566400686211	1.99763490737317	1.38756981025591	2.30156518349497	1.79827786339551
F13B	NA	0	0	0	2.52249588270751	0.989602675674897	0.113070985422683	0	0.294873493994243	0	0	0	0	0	0	0
CDC73	NA	1.64282647899012	2.47960526077553	1.65316744195628	1.74481071513018	1.92514598765439	1.73115896265014	1.2908048921189	1.17312634862674	1.04391089802519	1.16297879786687	1.70346349711706	1.79203383802956	1.86044331047735	1.6522463664152	1.3485086519967
B3GALT2	NA	0.653657613754683	0.112541805324641	1.18941066472557	0.542608682232926	2.62582552636776	1.55237807187843	1.17676400668096	1.5044067423413	0.21221013218046	0	1.9040729597295	0	0.982770032851185	0.727205091509567	0
RO60	NA	1.77993888634028	2.33586622446543	0.969327808807009	1.29534866973129	1.62488487583621	1.05086034043035	0.774908775480371	0.9820253673393	1.90069903020441	0.905421926455725	1.95711770066774	2.86482994957538	2.58732275682085	2.35211495001909	1.01506705057713
UCHL5	NA	4.90263698529022	4.10374522566785	4.54856342166807	5.24364161752796	5.03373598174678	4.96097959696568	4.96500157395766	4.88797378829405	5.48891353959617	5.21800003938337	5.03809539409342	4.57010186263994	3.93857992826139	4.96724355142179	4.6366080778955
RGS2	NA	10.1869367956806	10.0328714294941	9.87464498280886	10.1089573775139	10.095185263616	9.73336158195883	9.75422656821822	9.67822525268602	9.40041031718725	9.34866627504304	10.005839762603	9.31217318368232	10.1851399167769	9.6673636912471	10.0218789330085
RGS13	NA	0.898066432626796	0	0	0.304533212394968	0	0	0	0	0.740578981513504	0	0.39639872718711	0.305272755240567	0	0.437466555491602	0.629536760499809
RGS1	NA	11.3405467906139	11.0357223434725	10.5913771290698	11.5834100423288	9.90058645108366	9.9775674654234	9.87411994275237	10.0713338869925	10.1511929419604	9.98366789980874	11.2860533971567	10.2022223983999	9.75291735306365	10.7907272016716	10.6407571633017
RGS18	NA	4.45242413344382	3.69914913286413	1.93338122788104	3.89122177917904	4.43515504352376	3.58288525606764	2.51965496961101	2.39458096595121	4.02485969520223	4.07600263775717	3.56023323071066	3.74755788497764	3.6673771128395	3.59591841702637	3.44204925443327
PLA2G4A	NA	1.32597581067332	1.49684011981338	0.783693518726828	1.33757753605807	1.34762530925074	1.22525932151462	2.2178950092216	2.48662443284599	3.09600899536079	2.52382933072441	1.49815044897409	0.878488777786936	1.4637805468643	1.2729579074279	1.19001802910428
PTGS2	NA	7.15073692240674	8.76354871050063	6.7601768181607	6.92565815793561	6.64635733388565	5.83484624337222	6.78001196649419	7.74406098834289	6.34049580227797	6.31973064674107	6.17465567502985	6.61578590417562	6.17339613348417	5.81016778573055	5.36561606929366
ODR4	NA	3.54630561066813	3.38390324617004	2.83971469825311	3.96921843264479	3.08219362117269	3.771261405871	3.34089332667984	3.39248676996194	3.80113137297203	3.72187688756681	3.92680000466596	4.34720273611081	3.4626393600516	3.99665658929316	3.97766444897971
TPR	NA	5.32350491528021	4.77834933552159	5.14923994482037	5.66002762427571	4.99721567833408	5.31545213088398	4.72044167051478	4.65873183926778	4.66513125757192	4.58510462079492	5.45083772359521	4.89857348838987	4.46223310014195	5.462980511987	4.78134725312507
PRG4	NA	1.74109641417196	2.31784308851249	3.31714591369459	2.92070635059315	1.57136831938702	0.0507016677200553	3.14945553624248	2.27588157538384	4.43409444740341	0.278617910940743	1.1293317083358	0.817594605173689	1.12049222394678	1.56791583131561	0.325233007284853
HMCN1	NA	0	0	0	0	0	0	0	0.00209117580364221	0.0293039953460618	0	0.00255965535771083	0	0	0.00305792226325251	0
IVNS1ABP	NA	6.21999027607122	7.16819648559748	5.11558977984711	6.58407586265347	6.73561026441695	6.11708277050198	5.63006149789949	5.23641231748371	5.47847249596815	5.2259988672734	6.51093534008003	6.23177423476306	6.41942724509701	6.62616879535679	5.56816440471062
SWT1	NA	2.60230607710319	4.07809381982835	3.12073940591675	3.21681076815536	3.00202011117426	2.613259938047	1.99788416425668	2.07023649752267	1.8558456249241	2.10082710167864	3.49374314274727	3.53447006745419	3.43967324146906	3.49358190461509	2.49784342304538
TRMT1L	NA	3.63642719804981	4.56433770800368	3.00329984591444	3.97131177258437	4.08961498740768	3.16528954976773	2.66957452325728	2.42448117847566	2.65510068136451	2.2382117641439	4.67924428235755	4.34443208505902	3.4711907006508	4.53958698298963	3.63715262431166
RNF2	NA	2.63904941116281	2.78160554891785	2.61878386117686	3.80380988951397	2.95609294892318	2.54280704125004	2.1962167890676	1.84414043328974	2.98121572702964	2.4371749362991	3.90548985545056	2.97868219471265	2.45267686461612	2.98909451600981	3.41491829518967
EDEM3	NA	1.60849522590313	2.33332491038043	0.972357567913652	1.46487439321511	1.89210960611127	1.06169748997444	0.886694783292526	0.933023760680569	0.803977120683907	0.995667540254858	1.58342047692599	1.59045157307448	1.71897983047934	1.72405395100872	0.541325226658724
C1orf21	NA	0.632611772228439	0.840215462631171	0.550458090488279	0.658091832255607	0.985542184021237	0.974849246766108	0.216400198707295	0.318645686817544	0.119043031846765	0.270102006654606	0.433880859151772	0.70777633817028	0.73843728675429	0.524530494122246	0.688699814282322
TSEN15	NA	3.04342411458628	3.33355732128492	2.58213179786569	2.51960587375309	3.69916758201769	3.2232403149036	2.71071670264885	2.28656284400687	2.60698432187555	1.57602764565295	3.18686950255162	3.73916393840388	3.01195760055574	3.4253662350369	3.22040485839271
COLGALT2	NA	0.100464931342783	0.385441615756988	0	0	0	0.155109338432725	0.00713409410175238	0	0	0	0	0	0.488150657129731	0.0468244889517389	0.0091587019653055
RGL1	NA	1.03038524515089	1.07790208674792	0.468738330131504	0.577418000587734	1.20982891887297	1.18881437718166	0.260837377747526	0.460111030394706	0.442220603751111	0.339770108270403	0.917696455654758	0.703772861999215	1.04120263252983	1.16704794523295	0.895270845738968
ARPC5	NA	10.2035289100993	9.48218574967539	9.674912831386	10.251662933453	9.65996922653647	10.121311429021	10.0999184744397	10.0301317059142	10.9525199653582	10.6773975661424	10.3283064970074	9.86237403328495	9.26044343969055	10.131230823355	10.2437305064144
NCF2	NA	6.40183939063229	6.59936654480233	6.40206104607628	6.08042115014185	6.34269627024897	5.85221620889477	6.80524797199506	6.79514425665454	6.67135149729307	6.66270458611643	5.18562017579465	5.30856897324099	6.18302098869947	5.02488113179354	5.40622520675151
SMG7	NA	1.76660911202282	3.20526461848689	2.42720415837223	2.41637839072711	2.5957659350148	2.31338227016663	2.06676292586705	2.03361173521044	1.60269379625374	1.67004804928939	2.36114369865887	1.87513504542224	2.42123192626957	2.01792880457446	1.67046474934351
NMNAT2	NA	0.0127116241963836	0.0679559024352963	0	0.129840465427798	0.0227256884102169	0.196506085683085	0	0	0.0240666376790473	0.00447096815909345	0.0200225196099205	0.0317028821468602	0.139250005044733	0.00800808586384638	0.0607151811310625
LAMC2	NA	0	0.0254114205555441	0	0	0	0	0.0246853134249405	0	0.303662481087406	0	0.148126524186503	0.174954107449864	0.161941938980818	0	0
LAMC1	NA	0.420433793042076	1.19671432456665	1.03444208493854	0.337677042819961	0.23339872270377	0.237479735351146	0.805814149988787	0.720505894666775	0.748018611719966	0.353454769317507	0.741607091081088	0.301445469368031	0.851211803994755	0.991089215130555	0.35505610314647
SHCBP1L	NA	0.865523122069737	0.932312547882855	0.271853556339854	0.550637338007474	1.14085468213997	0.0617351650473232	0.697345352518481	0.213646811561015	0.288965013925094	0.550886158842178	0.323353777021346	0.677281226382662	0.471358122639287	0.222525505411133	0.239150905608752
DHX9	NA	3.64717467456033	4.99870480908513	3.46982639351254	4.77975931695468	4.21539252444379	3.5515612980399	2.72221350917221	1.98496835345367	1.52148862254405	2.10708672384345	3.29674103182841	4.38186640775095	3.53325017795514	3.41393893360454	2.42816404701621
NPL	NA	2.63781280890818	2.95200392301762	0.963195220075888	2.17676153557672	2.1796915690949	2.87430578711719	2.29711480987409	2.91944276268351	2.52582488815287	2.36514962064494	1.44609146761506	0.107823611049467	0.799110853937851	2.02563913119291	1.05721643892982
RGS8	NA	0	0.760377584093767	0.024558040232965	0.674818625632646	0	0.0713192745308638	0	0	0	0	0.719961655021322	0	0	0.549863240682267	0.563337362746762
RGS16	NA	3.70811815512533	1.3491732363503	4.18044764739721	4.99684080676983	0.886841683666861	3.14454019970701	0	0	0	0	6.68367692579218	5.69481660640967	5.30656594218841	6.65854934755246	5.19861140665474
RNASEL	NA	4.07626801090168	4.79963983004806	5.24135982033766	5.03280097734887	4.27734704328651	4.10441178935575	5.61013026712478	5.35040404815225	5.16540987394669	5.40907736390767	3.90348228732157	3.8948767001893	4.11380703109019	4.45208312649821	3.40491821871763
GLUL	NA	6.35000752575665	6.24786910508831	6.94228735447091	6.26022378083457	5.53688711241883	5.71181554918401	5.70748786658519	5.52951190571163	6.77260139544903	6.04357671263318	5.23046587577223	4.64261853834441	6.14068436214931	5.21660932877096	5.10554031015368
CACNA1E	NA	0.23648596288167	0.560196227806247	0.133598519411919	0.177398265462118	0.748111357085485	0.162121183341526	0	0.0572884266074145	0.00161378238312134	0.0324060208746514	0.156629328497506	0.432144920975755	0.681424144752419	0.199295472408574	0.152550653866218
IER5	NA	8.97259834167791	9.6375860162216	9.35824224453889	8.57294963912634	9.18568028802038	8.50131210869151	8.21033237783836	8.63586599777289	7.84539450849731	7.90387849602848	7.7246502205791	8.70080866274082	9.72149575498317	8.05951720816139	7.99046862952492
MR1	NA	2.31639473420878	2.18070231196165	2.59194477470387	3.73795929482272	2.17480341028386	1.89908685893667	2.90110440319027	2.59047388102533	3.12469729931659	3.48926322574077	3.69879057641635	2.86881335269695	1.87661511709735	3.30625058602881	3.30071481651667
STX6	NA	3.16695808802217	3.34172199034177	2.5036955439105	3.13248981581571	3.49607597019277	3.2465824136904	3.4219500492597	3.62262398206854	3.47767494422632	3.5360726330425	3.94155228546453	3.96220576109373	2.74997697547561	3.84604416603822	3.65708887446095
KIAA1614	NA	0	0	0	0	0	0	0	0	0	0	0	0	0	0	0.339127005676001
XPR1	NA	1.85636912874087	3.31277588362267	1.62827504841986	2.5479087077347	2.60681318567196	1.62904554056494	1.99779880870063	1.82217597166505	1.70048247339862	1.48854306997426	1.88535359350492	2.33066750714027	2.70968563561312	1.92359385241562	1.07453717275449
ACBD6	NA	1.52731678409252	1.04406410150004	1.47822268421738	1.27142559508637	1.16766119668275	1.52171942368349	1.23210768811949	1.2563508727739	0.730858933374972	0.968531919742967	1.56222464787269	1.46838796568549	1.73495657480872	1.72218813186701	1.5215472473989
QSOX1	NA	2.88540137998665	3.04911825757941	3.72295157676867	4.67877601118159	1.62080002637372	2.34957692867015	3.8288610840401	2.54001326537923	2.69094867593228	3.06326429112574	3.23066193455106	2.95099761865852	2.57212155355944	2.96285481430319	2.23757364975258
CEP350	NA	2.28046710251513	2.57268062701789	2.64757219170954	1.9506565465093	2.46460641202414	2.07503926320653	1.94118489276988	1.88340041489241	1.42685751907212	1.73674477549028	2.075510984319	2.14432203191032	2.37003755449448	2.74296166614963	1.8044970700895
TOR1AIP1	NA	4.64823087669713	4.59159793755587	4.91228523541622	4.36715254831452	4.37827618614989	4.50639931160299	4.1219364113813	3.90297942905529	4.55032041144735	4.40259673764713	4.83927098611838	4.15142532730036	4.52353225428347	4.78284426811687	4.33317674433449
TOR1AIP2	NA	3.83967293010702	5.25969173854493	4.77894033851439	4.66030311703171	4.13348530100035	4.34897953261166	3.97883760568752	3.80761492460823	4.04090626708022	4.20181225691719	4.48145291671442	4.05770642795023	4.10169793772389	4.07467224010934	3.82025365028753
FAM163A	NA	0	0	0	0	0	0	0	0	0	0	0	0	0.544338839807287	0	0
AXDND1	NA	0.0213191769939254	1.10261045306893	0.190759536256917	0.323771380339046	0.134783330971045	0.151153865426328	0.0400373317778163	0.063236226091334	0.0322946394250327	0.00751295690547731	0.0983200250762356	0	0.319546373256759	0	0
RPL35	NA	7.55171822733646	8.24953086621321	7.03176011211734	7.40133333797458	8.09358119769156	7.6588766982643	6.90482935955742	7.18983983577452	7.27927985552934	7.09275599269185	7.15301806744563	8.50251914990439	8.01296910591515	6.86195618785959	7.58363407436461
SOAT1	NA	4.24970172641553	5.25460006696513	3.79660803866668	4.40269541585406	4.00881290029556	4.23222204006613	5.1067043018265	4.94454078231775	5.46692119584936	4.98872668476712	4.22370947512277	3.32115611451483	3.63147504863523	4.20618750070274	3.88824175000634
ABL2	NA	1.58960571100656	2.80408997063201	2.40176471624146	2.16612139891479	1.47070284283854	1.58180000221291	1.54551248972901	2.01060171098356	1.67423312330975	1.28886373771492	1.38402440570853	1.77913550461027	2.42639193128492	1.59183615860851	1.00236559507143
TOR3A	NA	6.13740156069381	4.98254912805324	6.00964771544201	4.25707325897993	5.54764144859263	5.61874493458219	4.90006754150286	4.73923619330176	5.63626436071471	5.23287323754164	5.70939663241245	4.8808974493611	4.43621304979886	5.36945745757651	5.38020913972432
FAM20B	NA	2.10362579569781	2.41298328134315	2.12560792569457	1.74673377646241	1.76590792196169	2.91849991851614	2.53876523892553	2.49156412158882	2.26362605651399	2.21985542999992	2.40142189779558	2.48855685776588	1.63607589565104	2.38918546161063	2.33317349681763
RALGPS2	NA	1.51429393287606	2.688745964411	1.39533822555917	1.67654177132999	2.4574220298139	1.23489592664318	0.079702660099026	0.210247623855501	0.416336536213292	0.19759994324162	2.95953954699016	2.78666875735823	2.93376965282392	2.07017956149464	1.35820687989476
ANGPTL1	NA	1.21633678315645	2.09331334035927	0.0511129400773352	0.570424002453115	1.695706255796	0.34043177726845	0	0.353441758693639	0	0.0638998472568096	1.39576754677903	2.60057363551503	1.62450707353183	1.03970039073173	0.525072040218434
RASAL2	NA	0.0879832164030946	0.040623732882117	0.113645355507226	0.0872213728414232	0.0357220171789463	0.0399537520528365	0.0254964651642347	0.0697976564173217	0.121217591973136	0.00264904208708507	0.0314897545032149	0.113998904308813	0.00784804484831725	0.157504564205504	0.0575843769094965
SEC16B	NA	0.263370023790166	0	0	0.695497365300462	0.0201862047518389	0.0139445320582052	0.449131894253681	0.856375237309618	0.488592755183555	0.357232920235814	0.532563092927907	0.102915903642576	0	0.254176155638926	0.509360828661138
COP1	NA	2.24801148854768	3.356854794411	2.63637546319656	2.18861308495509	2.41741799866855	2.03455389504262	1.88836809784152	1.83777604422237	1.8469398782431	2.01498058148232	1.41081921233571	2.10142926082116	2.3149523750887	1.981644550532	1.9368142530942
TNR	NA	0	0.0929948255245358	0	0	0	0	0	0	0	0.0143524092297287	0	0	0	0	0
KIAA0040	NA	4.8086141377844	5.63556448506572	4.55082930629304	5.93176251547815	5.29701128381975	4.78980563237261	3.33801861163043	3.08783582825262	3.88959651634805	4.20868482554428	6.15221785132418	5.24130595001963	5.35155310899486	5.21680777914228	4.80326041980102
MRPS14	NA	7.54548237520467	6.68008635795941	7.16897423044704	7.27847371295104	7.62106639021148	7.95679137767471	7.56516432644511	7.59286859797276	8.07281453265152	7.91686712620305	7.6801295804224	7.87431856633892	7.55709990364684	7.86193895961041	8.21343781020914
CACYBP	NA	6.52837061295359	5.59666563113019	6.02886660588479	7.21825101821606	6.96115404345679	7.06223820637652	6.70018117120791	6.47727950441894	6.96530937723923	6.63444553068605	7.87009386331386	7.61547944450693	6.34742476033515	7.49032873985479	7.55092409599333
RABGAP1L	NA	0.903935372394955	1.80166013500064	0.794237426987065	1.32715976848861	1.20028928828892	1.1534689229725	0.165545018124692	0.289398626384659	0.245865784890476	0.355891404233936	2.2138674345094	1.75268755882808	1.25174730244306	1.8148412817809	1.53558916155655
GPR52	NA	0.530361593427647	2.54660784985368	0	2.11676797608749	0.614829493974832	0	0	0	0	1.35513596796584	0.553588009758694	0	0	0	0.517596767413733
RC3H1	NA	3.06309878275743	4.23358396123316	3.48816002933601	4.06187030650326	3.21017122218785	3.05884612944293	2.9239515801404	2.90871152485116	2.22764655340547	2.41963534529255	3.77036244848471	3.34802532666996	3.61804495815635	3.29892774828413	2.83129851872731
SERPINC1	NA	2.69803106654798	3.0170138210903	1.49357237081033	5.36562450371922	2.0212877788397	2.90735077069497	0.0846662631575316	1.24783982674068	0.290250821979512	0.0267161904632996	2.77291243642616	1.92965601481987	0.829138724316488	2.52598286961097	1.79032113020552
ZBTB37	NA	1.2284880424949	3.17742951443652	0.994148770692494	2.64250646699254	1.11825132554809	1.3335786728243	1.1180495810619	1.19668510904868	0.619731178298939	0.754180682642951	2.01573503781891	2.21081281960274	1.75265298678151	1.71854131806964	1.43445909638882
DARS2	NA	2.48406558740929	1.4697625388324	1.81248584082493	2.59107827478685	2.58583876482251	2.6376928839658	2.49211569302765	1.95225950414827	2.16188617637874	2.06074599333144	2.99098991365836	2.73909142711378	2.3080182593863	2.87925614721767	1.91527169805312
CENPL	NA	3.97350189756936	4.2173285000575	3.91638596582897	5.31323937318048	4.23335723121737	4.52162681770134	3.53259087870005	3.39582277241513	3.78355037377907	4.20805740274041	4.87014151609733	4.29948753207577	3.9282502007102	4.47159769678819	4.09555420572742
KLHL20	NA	1.93131333151647	1.63180402489352	2.45423730659977	2.42967598394995	1.75620753509465	2.09708205237518	1.71954492702412	2.52427203227603	1.90860583979488	1.87625672099167	2.22952769857825	1.96265204528101	2.7442576623811	2.04119228856292	1.69706371705748
PRDX6	NA	8.58556654176773	8.74096522182119	9.28174616218727	9.21783994724066	8.33992029692279	8.29422633144385	9.19222310000547	9.34286001271325	9.12428371177753	8.90495801672167	8.04385041056388	7.73873048648806	7.93102626816302	8.11168809922996	7.87490969765036
TNFSF4	NA	0.788124983925057	0.135418728308552	0	0	0	0.475900029166917	0.223122243171197	0.547920853382016	0.282426650290267	0.46134738573009	2.07964910069341	2.43379327268683	0.513616156750371	0.744828335089573	1.87600814951301
TNFSF18	NA	1.92682998836157	0.511652319341172	0.106151286963382	0	0	0	0	0.234280856425284	0	0.132091105057156	0	0	0	0.228906218329825	0
FASLG	NA	5.82721539450838	7.332820528079	5.67049157374668	7.14551019274587	6.25751979187551	7.08941182483831	0.937545507402537	1.42306578038335	2.01586629609361	1.6578170578395	8.53549583579522	6.99135140387191	6.21857484548665	8.0300152693624	7.58992656672874
SUCO	NA	2.98848889579849	4.64668486129082	4.19016918331115	4.70039477880839	3.33009164026301	3.11725791039245	3.02361302651125	2.9674358128467	2.93575054858743	3.06300663986508	3.27868969373161	2.69337401905336	3.76464928648687	3.6424608306025	2.89427637197721
PIGC	NA	5.51788496384311	5.9228073009004	3.59505143362871	5.03099837216402	6.05020676946321	5.94914590592803	5.72781930365757	5.32662038008881	5.0667594302652	4.93159287450357	6.38960248909564	6.33003873990741	3.1138336987996	6.13524233067875	5.80310587982101
DNM3	NA	0.0478645989859153	0.0612801955071329	0.0442285765646875	0.023645817867501	0.0275728646178666	0	0.00797740442826573	0.00544852792242535	0.0112177678267982	0	0.0133041455830661	0.0547268435329476	0	0.0341937111740993	0.00410492274877469
METTL13	NA	2.82930688313874	3.66059046337493	1.85613199222801	2.7574415232983	1.07829787480001	2.31523915968911	3.84983202857211	3.53355900813948	2.76287054565059	2.48396672936119	3.2233866677238	3.18756203784255	3.0493746395908	2.83262581713888	2.29630185738213
VAMP4	NA	4.34777690934271	3.93184082363336	4.00832229240762	4.67923769803195	3.72269799799338	3.85667020640006	4.93391769299637	4.84620179007679	5.26924882833174	4.98782534698599	4.6998853924093	4.28002463170342	2.88410001550224	4.54663664050981	4.43700576639639
PRRC2C	NA	5.12908925960342	6.00434044088732	4.94337672309669	5.59593854520147	5.12356435945281	5.02509471896749	4.22557629135086	4.20449212538749	3.39511832306508	3.71849604931484	4.79091528616408	4.94132741466389	4.99305920875894	5.09943644191563	3.81280853505058
FMO1	NA	0.436311162681601	0	0.0618931287196047	1.83950224729599	0.0661633461864396	0.7616955715686	0	0	0	0	0.114521411180043	0.102833324410239	0	0.346493293731127	0.204712582957103
FMO2	NA	0	0	0	1.18109663152937	0	0	0.0635459402195274	0	0	0	0	0.607213535413863	1.74663509944113	0	0.0411387357947211
PRRX1	NA	0	0	0	0	0	0.0495543045316972	0	0.219128457745403	0.302935113619303	0.133078060615106	0	0	0	0	0.0438773930102368
GORAB	NA	1.78275187624103	2.52751580116306	2.4597805663514	3.5083568020483	1.91847546386827	2.10092503600168	2.71497927430763	1.75081569904715	3.01774942139408	2.21461303802413	3.2140939117193	2.67767306348154	1.55373244797256	1.82139869201332	2.52151523170806
KIFAP3	NA	0.0958681910791372	0.188911050907637	0.16863336468474	0.475475029374589	0.147255663259824	0.481822547601996	0.595995038566288	0.640652934303519	0.666017108289881	0.516059731498292	0.542264317972507	0.362080313871355	0.220385494615357	0.442558028409001	0.978421957398394
SCYL3	NA	2.40625054786976	2.14907770283991	3.32435433949863	3.34982714206166	3.17791716636528	2.73139080364654	2.42523154379454	1.64960377210379	2.78278637045346	2.40331973498771	3.3257205288343	3.14041093657551	2.46100085762748	2.86561725336753	2.24602253191064
C1orf112	NA	0.342654561347997	0.455284703326727	0.262629565518131	0.675047679137551	0.341640273921927	1.01372707966568	0.319325925554897	0.140728625812811	0.294518599739677	0.449584100146238	1.36061940464827	0.458288278339827	1.39387043692038	0.759747602957827	1.17546230793754
METTL18	NA	3.31535230219224	5.31990979034486	1.77173990333223	3.56358435500509	4.53343966455368	4.2915128027471	2.95801838439917	1.76118346342501	3.64425298806572	3.36642907100651	5.52933268462879	4.42911561305392	1.38241761975471	4.83679762623265	4.17762086166293
SELE	NA	1.15806244838335	0	0.96043920475179	0.973515857023012	0	0.0887625880996925	0.551491421485522	0	0.159689113066356	1.05647341853784	0.648227400386834	0.367220040247442	0.714559021916815	0.472281962756646	0
SELL	NA	7.14064573805933	7.07009714710744	6.19822179079804	7.24995425434741	6.94739693109094	7.36454690458207	5.85466977254579	5.48491124396769	5.95226400355146	6.00152541987455	7.24413756221456	6.41374284560291	6.35058986444425	6.42921327472022	6.92795306253815
SELP	NA	1.00263908636186	0.217590761285291	1.42323692811126	1.19070781927951	0.786793642297648	0.0489004375994118	1.05316069517926	0.811636763024251	1.77919351997972	1.1488324756974	0.481536855336857	1.28899936239784	0.0310635721139005	0.144319901865355	0.0574457290981606
F5	NA	1.25136912572557	1.81296576686252	1.26306125931866	1.90774294287383	1.08256803975758	0.423816822544918	1.91473210463373	1.92051173314712	1.74058487322307	1.10248823483576	0.368157093080521	0.578472662680466	0.947573924312259	0.341637035415326	0.731401832014547
SLC19A2	NA	2.58073797320168	2.15815538738578	2.5411918298693	2.43286411042652	3.18385351964692	2.38338898844591	2.47011854520092	1.36091032997458	2.45902857864425	2.02077645430319	2.42101942868664	1.7421585990886	0.0653052510296026	1.29569291945856	1.77394999200364
CCDC181	NA	2.55108588029494	1.7257408638536	0.412629744873738	3.1722529697759	3.42126629316925	2.6945054744056	2.39448622638559	1.76376171922762	2.14575396709523	2.14061958510226	3.06415438179119	2.26148230176745	2.30712925682047	3.74979759205605	2.45713231519269
BLZF1	NA	2.98993724748635	3.62349944255017	2.59682857249335	4.06531903863143	3.13174937171117	3.9189821223716	3.76042814933444	3.81860384154386	4.41748757188659	4.22697399839022	3.65459761824649	3.51338415078168	3.23666653879374	3.83633060976743	3.55788710577286
NME7	NA	0.86943088246186	0.60097513494832	0.211662604812566	0.582253858926295	0.929369406947459	1.00336331495283	0.693344549576078	0.655759641977411	0.958353206677538	0.69099190761321	1.16533574330292	0.647836960831665	0.0323152555242487	0.954243981303301	0.675510552345129
ATP1B1	NA	4.44630067562291	4.29606304133024	2.90637794201343	4.90460226785054	4.67296669039407	4.96899974999543	0.849514941539498	1.14157399580658	0.991627386247783	0.588750568794897	3.79638406375403	3.2678113144212	2.95720054714216	3.70119286270412	3.96551292027476
XCL2	NA	7.31278037460914	8.15132055948198	4.79531997223849	7.28012845123275	8.43183230443136	8.42001754680521	0.772035836060355	1.5517211822255	0	0.336403040610064	7.81671854300104	8.83482406317983	7.05855959017267	7.43175988531762	7.6885031585082
SFT2D2	NA	4.54293714506122	5.32262073540892	4.96797663186369	4.66159576340908	4.96887469730933	5.07223572861716	4.85512071584352	4.70737831649306	4.35120286939558	4.58680981420935	4.23095947630169	4.43647933864772	4.6095177624319	4.80598743870219	4.28099987262512
TIPRL	NA	4.82560957465378	3.66964656683029	5.33867298222032	5.72583089458442	4.76979909090757	4.75987869323295	4.06773201018827	4.33984859979841	4.95482823566608	4.7077053905213	5.48204928391904	4.45523195550914	3.97243353829105	5.37821230125982	4.93555100568744
DCAF6	NA	0.852248226257582	1.09335567801256	0.566219417411603	0.721669051060929	0.648319956887723	0.567559726198228	0.374187135437716	0.382467966997976	0.496701238460047	0.439303216517815	0.655239767788888	0.711045586545136	0.622650855290072	0.611001858213514	0.465096745905113
MPC2	NA	5.18984590454317	5.07580500936546	5.07359387015011	5.10750795711086	5.30024239210818	5.31115117812722	5.23844360955091	4.86134971867296	5.06363856008015	5.46636598097002	5.03868847183017	5.56216106015226	5.76621246799705	4.95180591004152	5.52734564751816
ADCY10	NA	0	0.0352210692390801	0.037869893081332	0	0	0.037269540096247	0.0342179682620664	0.113557833325814	0.00867866383812054	0.0932880436131555	0.0239071736366731	0	0.240904937659168	0	0
MPZL1	NA	1.21610646323673	1.48168243503358	1.09264720071111	1.56445653021609	0	0.060048263511358	0.15954910610593	1.15479423702621	1.54626178921565	1.53828152414322	0.844786812834595	0.517441387568601	0.73277409807079	0.72114247652216	0.451253991613473
RCSD1	NA	4.5821052789517	5.09959766251065	4.37846101545815	4.95085051553649	4.70450339367175	4.50272051864075	3.21306040399994	2.9743988577308	2.73039303604079	3.5190936212077	4.65879776420628	4.14270401449983	4.14871175281285	4.12180791052456	4.14127594405591
CREG1	NA	8.3090428577019	7.9217811769102	7.92658012769194	7.7897646892526	7.94978751030337	8.03515498021514	7.92674614156196	7.79863887519694	8.16284446154104	8.025436859947	7.30002429227451	7.14511703748206	7.74236211262677	7.45166578308942	7.91902937269123
CD247	NA	2.43447117605147	1.31882772125728	1.79686626108661	2.70157492781024	2.7273677451195	3.62715575551083	0.0353606486976985	0.502077936884271	0.328543965538999	0.278490849167814	4.44955171025054	3.90249340040551	3.02188018136462	4.3816734060438	4.25476495498733
POU2F1	NA	0.972274184738101	2.11263400460981	1.34544253874861	2.10046267042588	0.985357686342497	1.14775033817485	0.875952855165639	0.694326209627201	0.503775883094872	0.644792486980297	1.3071419128627	1.45673495271254	1.14427254985511	1.34621581751096	0.819638578467925
ILDR2	NA	0.0813098149589323	0	0.0728828302773772	0.231674339499804	0	0.309162994322834	0	0.201097966421542	0.025216505064075	0.123626049186934	0.0175049259640038	0	0	0.02089148863671	0
TADA1	NA	2.40705625587912	1.52115091325143	2.55189333497722	3.00305129922137	2.85297982726305	3.41894833335375	2.68905422347457	2.46435002554862	2.95844470896507	3.18171726099753	3.49489326533971	2.57598591413058	2.29483372366962	3.13850664710196	3.14185663474882
POGK	NA	2.60810796475409	0.0632807121443688	2.6935370465966	2.48914284154117	2.07143339149211	2.61539734656338	0.521521349861831	0.531810906679368	1.0515960688092	1.4632704218334	1.27789943617562	2.42595440856093	1.17565194171732	2.95862724784854	1.39088077103447
FAM78B	NA	0.489879859217508	0.612438185723277	0.261526333123875	0.301984869684731	0.633460819459994	0.222391491805388	0.550591167517487	0.897076967144066	0.842474447265611	0.545424210603145	0.0601386897558951	0	0.683519756957159	0.291352740565475	0
UCK2	NA	2.56097689836047	2.81851259163804	3.17381361260521	2.82912630811652	3.0953270751022	2.88406005124777	4.56096162041679	4.60795970516839	3.7036113823273	3.80482083024099	1.78707231535714	1.71995316351269	2.15496253704885	2.19779122032437	2.05090638520405
TMCO1	NA	5.6828302436381	5.04281972207427	4.06733681261959	5.44214788589444	5.5476905377083	5.31164539192403	5.45804104014474	5.45532329683564	5.9578400272788	5.54495131190693	5.59892635054113	5.76714726115599	5.59357525662551	5.92825956489999	5.77850245327405
ALDH9A1	NA	5.97681563989545	4.76160627130397	5.06969870453266	5.6059493745388	5.40922249260411	5.85423271932257	6.04317988622409	5.56951915001433	6.00291136334373	5.78153740034482	5.58395777327281	5.19680692545683	5.0966296935271	5.37456873451641	5.3326661230006
MGST3	NA	2.80343825540221	2.25608045052698	2.54242731673326	2.29577298295228	2.97731295674569	2.66487260004896	4.42126575218959	3.98977746620344	4.14147458808063	4.17107263941103	1.77133063595006	2.90817945208655	3.2492165102733	2.34941305305642	2.55427838372757
PBX1	NA	0.799929691092105	1.60406671424293	0.794441469225451	0.746377947354605	0.724990724299276	0.491586945867541	1.43117656348944	1.03613602530848	0.894016135244267	0.99561485326758	0.368503932252881	0.264471754579011	0.882739258828993	0.271981054098219	0.345702873592683
NUF2	NA	1.83982709921817	0.82891530495886	1.16033578621914	2.85634914808911	3.17590366994533	3.61997326313966	1.63895874537278	0.70824621702517	2.32339200466319	1.9928832539385	3.17887854933026	2.34531411037242	0.371104636420535	2.15805892234012	2.45553699123498
RGS5	NA	1.28834046471875	0.32501804417148	0.380893995699726	0.875926326420183	0.828911004229592	0.590150600525536	1.16390030357403	0.625448486448236	1.78248840243543	0.325329431620642	1.77808904724527	1.4194703050221	1.64193829289389	0.668764023950723	0.592561501135652
RGS4	NA	0	0	0	1.92766015570033	0	0	0	0	0	0.412294860759407	0	0	0.316666719643118	2.18884707386222	0
HSD17B7	NA	2.04797260273843	1.9741998407993	0.867207551213106	2.11259343146802	1.21627103863156	2.63223559910626	3.72415103062124	2.64007483412065	3.40094711750016	3.59686122742025	2.68624841121521	1.46436518149861	2.38498254106035	2.76548762103189	2.27312866020451
DDR2	NA	0.102318326574457	0	0.0822232847481298	0	0	0	0.0780243493822746	0.0258197603704679	0.131977289410946	0.0367168727289398	0.092642093554182	0.396502594339626	0.0388897184438858	0.292225514454463	0
UAP1	NA	3.12907117566766	3.4515727778594	2.97476042509902	3.16862567016298	2.89732240697729	2.88165822475736	4.16810639672725	4.13764754788782	4.58374271893011	4.7500722036548	3.79788062332089	2.58531994317155	3.71386358440363	3.22691376109035	3.56574274008559
UHMK1	NA	4.03670867655555	4.20214255248947	3.55935968750284	3.59155961466371	3.37502356077517	4.25586307515308	3.83074147257366	3.7257164931724	3.72749821831861	3.57050993162818	3.41678220294866	3.08990580942681	4.28954422041012	4.52147333079719	3.97102420126817
SH2D1B	NA	5.64831597562374	5.45944145711058	4.55553179440995	4.34741518644922	5.05315120747703	5.70536446519329	6.5285085152609	5.69313462289332	6.35657832870551	6.64092009538057	4.58491320168736	5.08846487879572	4.54473494504401	4.82701731439585	4.69389699678532
NOS1AP	NA	0.197604898355591	0.151006166245808	0.150909544683556	0.1142054588077	0.39485196488341	0.129471470704815	0.0831421277652748	0.123313383455077	0.0274975106862842	0.0253871441611386	0.0894257016370177	0.184735947075133	0.269617188744731	0	0.021125232396556
OLFML2B	NA	0	0	0.710840351988756	0.910769968139932	0.155253759264702	0.108780648608184	1.23288244381231	0.899895713990327	1.20168324009764	1.62869084493731	0.622975725486897	0	0	0	0.393680749456221
ATF6	NA	2.08707965343897	2.94419198816798	2.5592667034437	2.21164834662132	2.26795314300056	1.85876231217885	2.22848500692765	1.98080267626651	1.68374674530022	1.90724120065928	2.13028922429061	1.64164047194913	1.83778846371806	2.5231329271067	1.87616925630497
DUSP12	NA	3.17439640412166	3.5617437062867	1.83285331453259	3.05827261187447	3.55539497082133	3.08984042844387	2.6540006940764	3.0013240355615	2.80980250758546	2.48927531851572	3.4563542977924	4.00700102904772	2.73437321138008	3.59520151920101	3.16574278521159
FCRLB	NA	0.329386083059978	0.677204132919152	2.28335819878289	0.401720054464617	1.85095332807244	1.58914621590174	5.6456714148868	6.17030517472991	4.92351731712257	4.96457511862915	1.14733630801158	0.717117581488108	0	2.07938309030648	1.08481512462156
FCRLA	NA	5.342916533862	5.16782390389262	3.26323395747665	4.21332257611351	5.67596869018797	5.50563089519771	2.71081229219083	3.49904178327869	3.6035266057849	2.58327981215965	6.09846709101743	6.4243319533044	5.99785623579153	6.09076367557586	6.17514093158294
FCGR2A	NA	7.46743307242363	7.02959797760184	8.02313335649536	7.2602193427616	7.06184071613227	6.87574602324753	9.85277035812605	9.81499699853249	9.86051205442184	9.77836593792395	7.00729170539489	6.70740773678648	6.77242165918215	7.0747665526472	7.09607688775759
FCGR3B	NA	8.10446067587225	7.10712507140073	7.82403735199826	6.91619220802885	7.15921697185005	7.33356676293642	8.02433482382165	7.92335201072303	7.88140187671984	7.58557062030768	7.256428121643	6.86172829511777	7.50642371129041	7.3980315106656	7.34443757537944
CFAP126	NA	1.18976426296608	1.02913415672392	0.521650279299007	1.81163114065717	0.262868401148356	2.58627275339062	1.37875565870998	1.54400301631366	1.1830238043034	1.19494888152978	1.60996338941105	1.87065887609408	1.89728818926765	1.72781562043493	1.26711016041172
SDHC	NA	5.25838618553527	4.27422973236435	4.76876957893326	5.03033700126601	5.10045145512629	5.57545341661502	5.4015318353671	5.50047168819503	4.68295330665586	4.82384006513285	4.78702947701621	4.99412863121298	4.3182343950422	5.10893615929618	5.05322211755999
PCP4L1	NA	0.761350269349623	1.18844673962804	0	0.672007601414801	0	0.448535160395845	0.131661463210171	0	0.0342457576929385	0	0.0929144386854062	0.39755454588206	1.34805650387546	0.562585698838715	0.89476755984197
TOMM40L	NA	2.6186055046543	2.21873173018729	1.64281675699138	2.83931388365916	2.43602842123747	2.76664780297522	2.10298542111593	2.63002582601536	2.10911906940153	1.60333430435635	2.96806595920612	3.07658017225579	2.86447117470867	3.34184571503733	2.73243497711923
APOA2	NA	7.65269760740378	6.75183741989319	3.72866238375564	10.0357206718578	6.24403883312113	8.27348876081377	2.47575227525434	1.52955067821687	1.41593752752795	0.823407353034956	6.29254502659658	6.86647799045306	6.98440614021382	6.10067132888906	6.14578584239591
FCER1G	NA	12.0803068773107	11.3508923447525	12.0289365960579	11.1700806836301	11.6650066081684	11.9916432530619	12.1416700389657	12.1505633345643	12.116739171272	11.9968299777311	10.4532089568845	10.5798319284594	11.204368249256	10.7669167996669	11.0410151794984
NDUFS2	NA	6.9397688520295	6.33768316266312	6.69471708546418	6.87856425297874	7.22272273752938	7.1822526786501	7.01676711512964	6.95340417538256	7.26277071613179	7.16878921579651	6.88592502870962	6.85379187425161	6.10363839345295	7.08194102076642	7.23478058901834
ADAMTS4	NA	0	0	1.02382238185801	0	0	0	0	0.844298323762605	0	0.584065055175506	0.201390361528351	0.619050759388602	0.972900011780752	0.441479895526156	0
B4GALT3	NA	4.32380377814297	6.18291892146896	4.97833875951938	7.31166866557819	3.70477838401928	3.63216956896701	4.7864266879736	4.54559626117026	4.33451589974963	3.60561631827092	5.9078847461766	4.42029942732477	4.52306866522144	5.12152496999047	4.20215973366264
PPOX	NA	5.84559174914467	6.54100800550895	5.97438450897544	6.56755498545891	5.71021949900981	5.29574711941793	5.13574997918615	5.44148767309701	5.04006691499243	4.92748085482774	6.85791623561604	6.14360384263699	5.50933540349338	6.35630481996115	5.4210144826904
USP21	NA	5.35474137433753	5.19270606558072	4.24792603218021	5.78634442390466	6.3594678143159	5.64868520992835	5.23066130817938	5.24858533750948	3.99935950871722	4.38575534352568	5.96040338659063	6.17172905008748	6.16924999240216	6.47865480480333	5.77418750772346
UFC1	NA	6.38887404583644	6.65101354178173	6.38710380668977	6.57318985583681	6.11586164115256	6.673739079203	6.51310153804765	6.7195322605958	6.82951585642547	6.75071791894232	6.58473528489743	6.7723195324868	6.6363798173966	7.00249196123687	6.85885006476287
DEDD	NA	0.527059438994169	2.38011258235765	0.317681617398648	0.351666908121757	0.547449110275746	0.184386152564196	0.544457462736672	0.0668165637773468	0.0592316413817559	0.207472025924319	1.03180041743206	0.0965242820057974	0.0804924872647239	0.0967212640042386	0.146772865077463
NIT1	NA	4.58674159650645	3.59852448650919	2.58416456464283	4.42566542948136	4.42539385838999	4.25129411632329	3.77229288422034	3.84188195283179	3.97156394588528	3.44350115093459	4.79437641564738	4.20480189072918	3.58440274197471	4.59116980622767	3.87587003628351
PFDN2	NA	4.28247346339098	3.93047802199412	4.06362498400889	4.34284993721976	4.10895859541268	4.54356792621583	4.19503729333917	4.28182022258127	4.41832904088299	4.05103772248443	4.24134086564755	4.61125078877149	4.21294278315171	4.56578490830323	4.48968519550592
KLHDC9	NA	1.34777689504347	0	2.85087805607701	2.03388320344837	0	1.47686094886543	2.3139201110037	1.04475715115201	2.62508364068736	2.68241432495998	0	0	0	0	0
NECTIN4	NA	2.18150598391926	1.02862032522195	2.88921525076259	1.79054175599868	1.52593857826298	2.44301927870292	1.22459281623792	0.139293693275736	0.473380460051086	1.07205885699958	1.86684917465189	0.318007254915109	0.576080133957031	1.31194871137793	0.653060762249718
ARHGAP30	NA	6.77744763500232	7.15722477127265	6.54490514708651	6.02122736150875	6.85214444874613	6.82006111089189	5.96313108941736	5.98454601323319	5.68764283430993	5.99978312553487	6.54683537112782	6.64389569318677	6.43522231507152	6.97285641840774	6.59936637799327
USF1	NA	5.89233374295617	4.2963548371348	6.12872571240932	6.03867356894881	5.95845024144204	5.63901319862506	5.73219724601431	5.43943084740223	4.68402482288323	5.50505904539738	6.13540879460339	5.01046419340343	5.91034881843729	6.15594382618569	5.95755187755009
TSTD1	NA	2.8845166145185	3.34718557669902	0	4.93129433836226	3.11036843832077	2.44724623391442	3.00996563127472	0	2.12453183715137	2.54173226539786	3.21296236561591	2.2323267479064	3.35076240815474	3.07269456766224	3.1874494341467
F11R	NA	4.22674438456148	2.90322075742957	4.06345958768687	3.81182219626347	2.86687994482319	3.32339236127898	7.14963964767157	6.50176058688302	6.41447118609557	6.64522709200668	3.32045813113721	2.66124942420794	4.02588104785206	3.80785166894404	3.73179598985769
CD244	NA	4.69344555628911	5.32676321970385	4.13558677350528	4.73897248278139	4.862045819323	5.17716938463922	5.25680667020864	4.82716077190255	5.61088577904604	5.43017203938088	4.84906675579941	4.23923884727721	3.80022763160985	4.5545594500795	4.25870164250102
LY9	NA	6.02227678217769	5.89771008160876	4.27255746515901	5.87263579671414	5.51126703656034	6.00641210435588	2.0964471317351	2.4396839033977	2.66096115446094	2.67212373500975	6.96238564833022	5.70303222046896	5.52188154268948	6.44618005912533	5.60231677737916
SLAMF7	NA	5.88493649117179	5.70695041847628	3.98169190970104	5.20038112115203	6.16056265597787	6.11863299427894	3.02481969943745	3.05857502209576	3.30636780749835	4.55077847056525	6.44982641559051	5.61806426172986	5.311964618564	6.67173735341726	5.90681553390163
CD48	NA	7.06640110496261	6.05158460402031	4.75411610116731	6.21923348397782	6.51788745796536	6.68237742519553	5.37973893041887	5.00478162470952	5.50848192393522	6.09664736397718	7.50066902474777	6.92924000962836	5.56701937638588	6.84314945549491	7.07082800910927
SLAMF1	NA	1.57765804174247	2.47321132608381	1.46694904609462	2.6531130423635	2.79118679276346	1.92508580296604	0.537882421899211	1.12075358150959	0.295340482270595	0.806134462832062	3.91315378572078	3.12360250791482	2.91291862783836	3.6114068187052	2.80984233642045
CD84	NA	5.30876546948952	6.46563611270528	5.02223363933801	6.02772927309493	5.31276751016457	5.09308201842245	4.93450009951165	4.94001920897626	5.16023462128387	5.19437646897584	5.63122657327975	5.51493515298707	4.85344815826965	5.36758570767463	4.85706935963912
SLAMF6	NA	4.23711044255174	4.58385839969097	3.12816593353039	4.30807528739296	4.14977074429209	4.33216653324636	1.81248415784951	2.89748788671122	2.56397338382464	2.46430953759434	5.6468492151633	5.8371672053943	3.97319340452669	5.71121462239912	5.07354482291132
VANGL2	NA	1.37116866685819	0.114179570446049	1.27390893962672	0.704036458443233	0.325437111599844	0.607171078036537	0.0565736977101101	0.0324429750113472	0.0568817514954515	0.103266310895481	0.078177965203787	0.0471159663738963	0.114481742141401	0.04721376842977	0.781822874829158
NCSTN	NA	5.33832247337934	5.59523675001972	5.83122436813839	5.91711775912065	5.41792030838599	5.60914428855457	6.41769580348232	5.78444686403022	6.42780108364961	6.36651667584887	6.04485970570298	5.27136702689879	4.86900984850046	5.88055758614979	5.36970019174525
COPA	NA	4.62883610323687	4.82700057311131	4.46701303342945	4.77521980381888	4.30945194039115	4.84158660095268	4.62775817530338	4.77523900878309	4.76631795969001	4.48412087299426	4.8079905730871	4.5468221301104	4.1182942503353	5.22805393505723	4.57151903710031
PEX19	NA	5.62549798511649	5.22859203345061	5.37012530059889	5.9589602058105	5.11872911570837	5.86972235845084	5.86501467454096	5.91430133555496	6.44631793343132	6.225401916604	5.97185630887616	5.36767474894845	5.72096765507423	6.36136226839379	5.76070273291991
DCAF8	NA	3.68443221185583	3.95686654593437	3.73149523997523	4.37269752489213	3.72916043281724	3.78276505608417	3.26214358786419	3.33038215844756	3.09334805301238	3.26430273702933	4.657012589451	4.09553051719865	3.72611038243602	4.01579300883274	3.85021012738182
PEA15	NA	6.25110498093518	6.29469328060839	4.16379456889959	5.61600528377169	6.53066729241858	6.57832017925081	5.80402752000499	6.12763003642316	5.90593136199728	6.20877879379599	6.58618678473236	6.00461470133251	6.75391196055124	7.04772026354444	6.68488588525746
CASQ1	NA	0.101482680706504	0	0.793036630770589	0.125957659762653	0	0.163702934333704	0.220707082479039	0	0	0	0	0	0	0	0
ATP1A4	NA	0	0	0	0	0	0	0	0	0.25097633294004	0	0	0	0	0	0
IGSF8	NA	2.50674874608207	2.08663226804502	1.96422979596047	1.66595658617519	2.15878343501238	2.19305651117982	2.7141195787989	3.01774284549471	1.71738619422348	1.78045788175083	1.49955770421322	2.39619497350963	2.58616202395412	1.94831090657103	2.08787324146704
KCNJ9	NA	0.411159404500307	0	0	0	0	1.27930787861245	0	0	0	0	1.98214025157773	2.89061525463831	0	0.602647169115774	0
KCNJ10	NA	0.771897592380922	0	0.879550196334153	0.443422851090113	1.07767400660606	1.01488561542998	0.115814603806704	0.180264498585278	0.0240503753490333	0.044068556005358	0.217769416514913	0.557591955203113	1.86657439174807	1.53168040372782	0.860854926033718
PIGM	NA	4.59649097642558	5.86396176065771	5.17184219909132	4.84344191265548	5.09373473965082	4.72179734940286	4.78443449885245	4.43337449985059	4.53872053718422	4.3098471723859	5.20415658723367	5.1269995748795	4.93313447209594	5.01042261733935	4.96749904142844
SLAMF9	NA	8.27969678717318	7.78022909600016	6.93260988136247	6.74622820798348	7.92074695478051	8.02499626942754	7.86627940798618	8.3643848682587	8.07414702072736	8.79430627390944	6.92313974516772	7.62398008653888	7.87225087512059	7.56772438635826	7.44612423928244
IGSF9	NA	1.91247205508135	2.37076802616432	0.693927888521408	0.846927092359455	2.47977713356268	0.908106405055497	0.901702800233265	1.30040080414112	0	0.591834565962507	1.17229955388775	1.91692295239726	1.39946786945799	1.12234855959639	0.0584043494032942
TAGLN2	NA	8.52297322540767	7.79952746899206	8.19041864898946	8.03114939906667	8.93844655044772	9.43479608493694	9.3950414156692	9.45270309234555	8.8256064662413	8.95329433717238	8.25156218341	7.95553194281094	8.31924272982243	8.52141408657095	8.60227932310033
CFAP45	NA	1.65332821267778	2.07224807470533	0.404806818008522	0.592796654635873	1.43253317892282	0.609633518783309	0.925114323754921	1.10227921170119	1.50064748999336	1.3364726298146	0.573748317210601	0.368672081931432	1.39492831909004	0.728138981857901	0.357992360853475
VSIG8	NA	0	0.905313928414367	0	0	0	0	0.579707919105172	0.402074299990978	0.278728877759768	0.478452894575187	0.259106155497259	0	0	0	0
SLAMF8	NA	5.99702259164775	3.32085933454804	2.38951199870107	3.34942499754126	5.72528879816023	5.84775206056091	4.06351879986062	5.37790362394634	4.77324750321067	5.39337582816475	6.44849933560753	6.07656012263583	6.99630170685956	7.39308789400809	6.63769692929769
DUSP23	NA	5.66117244873912	3.43073717903607	4.82466870806068	3.45097648613738	5.90523322362653	5.52303468371865	5.63683714944548	5.63308368772629	5.93288414030466	5.73310739206698	4.45208903504198	4.10341796421641	4.99909463016719	5.08161216997932	5.30548364199348
CRP	NA	0.0682800370514951	0	0.00865323372120808	0.3056250479343	0	0	0	0	0	0	0.102590760318643	0	0	0.0853780576730984	0
APCS	NA	2.12601273255156	0	0	4.84819327546599	0	0	0	0	0.596170602542726	0	6.48487627009536	5.66800508366704	4.67352245555448	5.99204517334524	3.74643989329133
FCER1A	NA	6.75169720551915	6.99262527705996	4.3243583418932	4.09693962021868	6.18653161569148	5.43089208347501	0.637907054324781	4.53857426801127	5.04287209941733	3.92469857342779	2.24554646724709	1.85425277304625	3.71379348220797	1.85645318122805	2.36938837015839
ACKR1	NA	3.57513107777139	3.84377739706776	0	0	0	2.37272469771069	2.5879140713317	0	0	0	0.496226765499902	0	0	2.14848442668266	3.6280041077628
CADM3	NA	0	0.916391660409596	0.0664829480224728	0	0.105322250489598	0.0734142385191699	0	0	0	0	0.0317073918912946	0.0377272724577168	0	0.179838290285067	0
AIM2	NA	1.96004944752705	2.73782855961923	2.18482407544058	1.4067635009152	2.06022580536357	1.91786109442967	1.49235225081412	1.48924085012378	1.21987634636466	1.30442253524531	2.02261638872292	1.70398650857159	1.79232237100677	1.9360141311293	1.82051873844227
MNDA	NA	6.66957525007327	5.8980585901836	6.18955143926055	4.92185425517878	5.60297816168715	5.36003726272974	4.96762851596622	4.86863542291327	5.09177711483557	5.33950952846633	5.53261142695345	5.14594110776113	4.39909965648676	4.94825275748916	4.69889167434862
FH	NA	4.57047770396846	3.65582318561087	3.74155465778317	4.52865622643424	5.11220351438768	4.91766932340651	4.46762128223523	4.80329647359601	4.32272870608264	4.48244777657613	4.94804040356992	4.24969612881631	4.24114225140621	4.65203349835123	4.72435252901461
KMO	NA	2.94583104844771	3.44601527686825	0.732502417899146	2.11631574099887	4.22858871842916	3.48097020657171	2.09724949379304	3.00703016667201	3.48319975725695	2.95977820673805	3.51044419527943	2.92642365178317	1.82293770477813	4.09980623964376	2.98226975717268
OPN3	NA	0.0341386813005393	0.0528121584678109	0.61824967531066	0.344591526945504	1.53115192973902	0.976214787021484	1.03569442711251	1.42680340848615	1.54181237078946	0.968924152297486	0.636534459267551	0	0.720760183070829	0.784842600839469	0.596183249653852
CHML	NA	1.28176594214569	2.94228189183018	0.816766415423158	0.512625450083473	2.87942847850325	1.99210555926733	2.5213863362556	2.13736829456215	1.86510513305444	2.18204020088079	2.0305192443355	3.13518094738725	2.50655738859563	0.330234553057684	1.087831082972
EXO1	NA	1.01151839177592	1.289525943462	1.48609406725475	1.53999475526346	1.92607871800451	1.49616929123414	0.694141504308851	1.0318687915583	0.956373356147385	0.550696904269564	2.02481312237111	0.95804440796254	0.427466627835173	1.41524687098233	0.910472696116514
RBM8A	NA	2.41932356645196	1.4292236627547	2.69288759350316	1.60490857147755	2.2931553235688	2.33162326191901	2.46509215769426	2.38060530904804	1.61668527296357	1.71721892784684	1.4420133301718	1.24174508862952	2.46653367029613	2.83890282086614	2.52424966829143
CEP170	NA	2.61898519000077	3.33313972204734	2.37028719167957	1.95810837037797	2.58104730732915	1.84228755668563	2.13417809890225	2.18903951079081	2.00363715003649	2.03129460813613	2.11455098114754	1.72390412660732	2.08611566832653	1.99240328627327	1.53431575245465
SDCCAG8	NA	1.52918786287066	1.83087179441695	0.883200631952733	1.36661877894161	1.06638581858419	1.25994531925614	0.861760868053876	0.795005428726141	1.30707526092658	1.3884194018382	1.66862632892838	0.832176709768218	0.929404776509773	1.56534535658007	1.43942649535275
AKT3	NA	0.576697420966451	0.764397428746296	0.34025115866102	0.52167269657017	1.13580933157919	0.553901727849639	0.244439939952852	0.259258803994682	0.281938619713058	0.272239865251907	0.619778259570839	1.04625407153125	1.26564368966781	1.03976261817925	0.986521685183892
ZBTB18	NA	3.62270123368174	4.06520616865589	3.52613982903213	2.92556918792998	3.56679910477968	2.99642875476838	3.2064870661607	3.19733052391415	2.20565817725265	3.01622310454673	2.09572125920172	2.1249835212076	4.20530052858423	2.2964497036942	2.4005611376779
ADSS2	NA	4.44044363464266	4.11501971057494	4.33409823068393	4.58334482257227	4.65843665198273	4.76472553993366	4.60158347367815	4.5319280011639	5.04681441559072	4.6436368427457	5.08860713732914	4.85179353156907	4.50143688171695	4.65696810845306	4.37144234269166
DESI2	NA	1.35622450274386	2.56245790442275	2.60352597700546	1.46352292427161	2.33425004331394	2.18855237230838	2.29759576882616	2.47780085849945	2.72909884575056	2.41708108830762	2.04670525219668	1.91374157826524	2.66882572412406	2.33422046580267	1.52058642899843
HNRNPU	NA	6.94396038674592	7.03495325675321	6.05084719020902	6.76400055254019	7.06706184946528	7.33473608579477	6.5392943553394	6.57224026403232	7.03420054666979	6.59107040072578	6.81273075703068	6.71401954807303	6.35699959727896	7.12127502389948	6.4940781066635
EFCAB2	NA	0.853041094286629	0.489608333722062	0.283834212530692	0.301056509611024	0.666735582050392	0.995135321573866	0.448254968318738	0.110627790322966	0.259783512233444	0.201030407937528	0.610576097433864	0.733887039388874	0.693686335333877	0.368995264286524	0.870445819334878
KIF26B	NA	0	0	0	0	0	0	0.00193220576511602	0.0153116148963441	0.00968858177085351	0.0107222897889138	0	0	0	0	0
SMYD3	NA	0.32385224487494	0.267753403050714	0.387810753415668	0.734548391869856	0.345150940319459	0.363866011381611	0.386027547167803	0.252201402225481	0.335293505065256	0.419806215306963	0.614703952660034	0.485139859930669	0.274815303571991	0.671539309097469	0.614784965910869
TFB2M	NA	3.34760115723811	1.69475323866477	3.85006071784054	3.79605175632523	2.68743772915725	3.16390795449284	3.26762684126818	2.67545622095459	3.4809652853509	3.12542826001859	3.98092901997461	2.88020361651979	1.69749532542395	3.00515248792365	2.98904905394896
CNST	NA	1.60561419845585	1.67390932019143	1.54210922491412	1.52284138994793	1.42371764516229	1.6485339369859	0.746393261024206	0.760076999494987	0.878190463165242	0.526090717337005	1.17298708231843	0.873765282005337	0.943734047757673	2.07862792401625	1.00077629142062
SCCPDH	NA	2.88670398854828	0.376475979682743	2.4907667410721	4.09672488487649	2.73980877005357	1.94170790952933	3.62996979006095	3.48665689933934	4.13967412359709	3.65594007401696	3.08734036318757	3.38163265956897	0.877481870375382	3.43666932149301	2.54502622478109
AHCTF1	NA	2.96356338623005	4.15752957020836	3.21748571717984	4.36864869337989	3.15808124674832	3.08266510551142	3.10757544005814	3.07592154641449	2.78540250603872	2.67292732615297	3.79968141420802	3.51277954222139	3.4543970134227	3.50768448940258	2.43505093168504
CDC42BPA	NA	0.136473702409663	0.0158325514566972	0.0338649840004418	0.0929366267568835	0	0.0415403167414312	0.0679487218179334	0.0686758206607292	0.122876604257631	0.0665699826908247	0.138446493593052	0.0871509613644614	0	0.163944579378238	0
COQ8A	NA	2.92185683241597	1.73915385326157	2.55280405914785	4.4223867557379	1.16323529991167	2.4545707841172	2.04775586858806	1.35855101829931	1.38304279376148	1.24182364766783	4.277475515388	2.96783352668337	3.59916057138012	3.90899497953381	3.12180905758391
PSEN2	NA	4.07384968872933	4.49161079473029	4.93639149709895	4.51905287470819	4.27949294821819	4.47677007765907	4.94163322121959	4.00102250782165	3.94860380957674	3.8913982974492	4.03517553278628	3.94010566667003	4.50202685462724	4.23401739110192	3.80368150378391
ITPKB	NA	3.51631761891672	4.71080733857641	2.92501400196321	3.28404886906022	3.73787571654422	2.88710444949697	1.79277607181536	1.80397818950205	1.11112992557805	1.19317287682599	3.27758375853096	3.52306127901649	3.83066722976407	3.66575066524872	2.36587892143037
PARP1	NA	4.19290967908944	4.16819950242175	3.34589243414095	4.26802103724266	4.66152015888734	4.8610478281188	3.92707078008087	3.88981638356409	3.55061232441506	3.56487231514133	4.98201752447188	4.33762421796462	4.22436379808636	4.55530344429041	4.51064888289715
LIN9	NA	1.20521702375987	2.55232008052928	1.78327793183152	2.2909207920851	1.78198436713899	1.34944994480072	0.801753710925513	0.122093729161775	1.2048087581867	0.675243250050025	1.9065887784065	1.59729331187466	1.36341687086511	1.90679884051981	1.70747697177884
ACBD3	NA	3.75683957447464	4.36545289663071	3.58328096094279	3.36087384805239	3.31503400655195	3.44554326373204	3.44810717382502	3.41947868723461	3.42932230836799	3.14689124144514	2.99699746098638	3.41345982278437	2.33825353302952	4.00293227648303	3.46973652999769
H3-3A	NA	8.69587407088634	8.64629225307118	8.40976239204313	8.51867407214283	8.70459629818385	8.39570704539683	8.46567917555123	8.37897595184465	8.07683795268048	8.29301740871395	8.39059906115423	8.81599948443183	8.65438678882337	8.06921521371296	8.60801200351067
SDE2	NA	5.15628741497981	5.58419169424476	6.28477118516627	6.15116996480404	5.07920638892569	4.92870465691877	5.28244352662497	5.26669003669982	5.66243244437436	5.36425904491563	5.35133308528746	4.88374387680511	5.90519934056529	4.74906736119074	4.8894356309543
PYCR2	NA	7.07553476581883	6.71946338863678	6.91163107535194	7.56759867771271	7.496601231231	7.43160070944111	7.78207405391083	7.60993086417989	7.15083872757925	7.4521487631656	7.87465022413672	7.88344909413641	6.14117035408114	8.09152671420006	7.70864211327864
LEFTY1	NA	4.69823354910041	0	3.50289988464167	2.54812534362526	5.54074596567573	5.16776938877949	2.99925520903722	2.71173980755815	3.1192089751359	2.81501488871593	3.6499468842816	4.53282885335706	3.10689454364701	4.73950539379759	4.95874445920692
TMEM63A	NA	3.0254911727557	3.15534271113832	4.31704760675751	3.26847509499763	3.45618241866545	3.45982843250099	4.07031705750213	3.73786365170354	3.00589104772047	3.06610759598736	3.78628982453282	2.90987668280555	3.38773727665861	3.11658221024311	3.29147127447285
EPHX1	NA	2.7736654311764	1.76794149925058	1.9525540766564	2.79173238684952	2.23728754617907	2.71164166504357	1.54511036684519	1.47307114189073	2.58682813314709	2.30322237407764	3.41363165396539	3.74104485491115	2.52528833114849	3.81058384575216	3.56715239370924
NVL	NA	3.15539193060741	4.23037572903764	1.8495899361093	3.0114707709408	3.13995174062978	3.06909448378875	1.98777193879773	2.12157202365881	2.02498245615024	2.32524786062458	3.29422893685622	2.91136516805772	2.60358052163361	3.16398779960642	2.94595734169088
CNIH4	NA	5.33173280724939	4.75921719898508	5.83381830373898	4.82449883500373	5.63065860862174	5.06290601592198	5.54972762678358	5.58552381277283	5.69498888387986	5.6435520276299	4.61044292624627	5.58405099655392	5.47556632028773	4.99333204299995	5.31212971064084
WDR26	NA	5.35112263858283	5.65086392547298	6.19233033929835	5.18176705821372	5.26213057925989	5.43216660101565	5.4252676694956	5.39603154706598	5.13780621371162	5.34223331647726	4.72137203590665	4.58156216636572	5.1600174166506	5.24521206814982	4.8446583597554
DNAH14	NA	0	0.0135872735486254	0.00488892761100193	0.0538604472092858	0	0	0	0	0	0	0.0183426555612203	0	0.11401223383265	0.0164486059972779	0.0169327732625267
LBR	NA	3.81109325052731	4.41821228529982	4.90172172266019	5.33878416301332	4.72305780383754	4.63401031219616	3.62345068218959	3.28567009123247	3.23814468104943	3.77946115927537	5.20655245540043	4.26609104891241	4.38382314442119	4.83379068634505	4.62169748468017
ENAH	NA	0.0663216444514709	0.754227131417609	0.0738956108348282	0.225667812124355	0.171969888702457	0	2.83507896631662	2.184230039327	2.55417643080233	2.45187234218521	0.0950437339338423	0	0	0	0.072323486149264
SRP9	NA	7.19722779077477	6.9376871954288	7.46550341953386	6.8574752235707	7.17596617479129	7.31546106238998	7.67086514906302	7.42467350113724	7.87930999008968	7.74087805370911	7.46750780382813	7.73458046972798	7.25748427917775	7.44861754158744	7.71776227359694
DEGS1	NA	8.24578261083984	8.44362152370615	7.85262270435294	8.44744767310443	7.90297489514649	7.94895357630297	8.85185377159035	8.57597499498132	8.86128947777594	9.06883452708356	8.46807259551461	7.67375197054224	7.7525435398266	8.37011607998948	8.06217236758361
FBXO28	NA	2.40070048421313	3.75460244978462	3.25820095980942	2.45040149847418	2.90515240280273	3.32962195255364	3.20273721729598	3.24148137199101	3.83295850432045	3.93358002570422	3.5388248490314	3.44823218873792	2.77291653146149	3.55300874804977	2.48633312886207
TP53BP2	NA	1.66445369675125	2.25777229895882	2.99413176733769	1.89394971557219	1.37828877327711	1.36465435920337	1.95950365611028	1.8963625019881	1.75980269174038	2.16494626948462	1.3915027553358	1.44902425471124	2.8004170018807	1.79579696289589	1.04301370251667
CAPN2	NA	3.83172306462609	2.86229150685149	3.36087231157923	3.59656647204843	3.8075259721422	3.92362608646848	4.29841836563225	4.11377658151347	4.04330550715475	4.21012782307458	3.97658726685606	2.80326971518366	2.81578184819896	4.03879281897148	3.55186549564783
SUSD4	NA	0	0	0.0087991482913304	0	0.0646719277871625	0.0385594408180386	0.281324222361203	0.705784350825829	0.41926815344991	0.41179899219766	0.0328913707358557	0	0.490279575112182	0	0
TLR5	NA	0.138404426910631	1.67576881737522	0	0.912528611868951	0.605809559054164	0.893551270342583	0.0714240516484149	1.00730693027283	0.173240003493925	0.332233547620908	0.277387927818561	0	0.188707394615549	0	0.0462833075175663
DISP1	NA	0.630539578872653	0.487125967100184	0.45651088549247	0.633814438931392	0.886281238208028	0.379913023780779	0.342755312272238	0.389154255627407	0.23350915997184	0.388573908465918	0.963812399673999	0.597101353749308	1.52863109695696	0.679545656706452	0.3464676782297
BROX	NA	3.84364937979521	4.73137535062796	4.22943960299975	3.96230474075543	4.41567830835297	3.88122752291276	4.03895073213669	4.40735268825843	4.14463376567062	4.39443444987838	3.56547048962668	3.79948726867563	3.96599286563912	4.37993116634333	3.95369427484986
AIDA	NA	3.5160229556499	3.75736239521085	3.22518043784382	2.6756496369037	3.58204087371416	3.27677858840108	2.65122666985952	2.80887416639051	2.69335013615895	2.5249318456058	2.96060182057165	3.26897085542964	3.43929883812776	3.64889683033645	3.91143335623427
MIA3	NA	3.71824508236055	3.93303498498613	4.17493308186434	4.54617251042106	3.84986014635533	3.97517117874908	4.09281602390535	3.85033769883931	3.77199386976581	3.75181349431725	4.34229000893988	4.04606600255995	3.73810199081693	4.69746689379053	3.79273975851744
TAF1A	NA	3.22637858816994	2.61841160276504	2.58089934267154	3.20512277064798	3.03266153305879	2.09489567564882	2.22180573731866	0.997621615043009	2.5176707121321	2.0020261566675	2.79764816631189	2.1357861306151	3.32100938580913	3.36148562126591	3.01116776070765
DUSP10	NA	2.01558750929139	2.64741923297072	2.37340057108349	2.97471659757874	1.97917779319953	2.34642358061029	1.08986596795181	1.0655718215251	1.65734970847727	1.3058362226733	3.48875413194762	2.59340486246577	3.19481391183538	2.90932206784992	2.6812741222871
HLX	NA	3.22616414409985	3.17889386257425	3.95643488606561	3.38770708014233	2.84558770066868	2.66881398357458	3.64792655294496	3.3562341120143	2.64268651407553	3.15536955121741	2.21139058599295	3.48002103642808	3.05637608757012	1.80865967170375	2.24399123055601
MTARC1	NA	0	0	0.179288449437361	0.374698494582535	0	0.751507942738297	0	0	0.238926149815838	0.0296593679074235	0.284776252839022	1.08074544157641	0.317986605121271	0.605486158689828	0.488205321390916
MTARC2	NA	5.23687129653583	4.31107013422769	4.69396830165295	4.60805077560718	4.85120256221493	4.99999770312549	4.72708424094408	4.29774802876646	4.65928000766281	4.44836589912491	5.32158543332066	5.25541755083548	4.80114455308527	4.95886087703179	5.19774681922464
C1orf115	NA	2.47773792933128	0.586061807098453	0	1.73851508408049	0	0.801519266644929	0	0	0	0.345858508576008	1.10568773761405	0.646718341342894	0.680799245893803	1.14702234887517	0.459596725817717
RAB3GAP2	NA	1.8633782414524	2.84876522629763	2.2065966935436	2.09057162508681	2.07326313508851	1.77475867846427	1.96573642265489	1.65443921804197	1.57176991868242	1.48299256269772	1.34840594628786	2.07476154725307	1.87707640872352	1.71330647308478	1.20610857678826
IARS2	NA	2.27504864156805	2.52053009538976	2.08259874251891	2.31389335764709	2.81812247312165	2.65813962113802	2.78260050279286	2.0180697107265	2.36301685106748	2.36265203102662	2.56471571182511	1.50501553964842	2.1389584841731	2.82356891138117	2.54121159627852
BPNT1	NA	3.39249006887928	2.18045197501605	2.31050894266326	3.48873524704354	2.27294787083207	2.694068531769	3.22040904669118	3.17379259096228	3.08083520249719	3.31503918056206	2.6101732649459	2.95022688583611	2.59653461919259	2.90557539446908	3.27883754321476
EPRS1	NA	4.55604992765205	4.66956648538041	3.53507454301766	5.4075587029205	4.58650570762162	4.63109654072927	4.52217627380175	4.21935492852039	4.63377987801253	4.30318538567454	5.10289751585289	4.35563416537143	4.95965548430846	4.86616125237066	4.06978527006753
LYPLAL1	NA	0.102618597312785	0	0	0.244375101435595	0.404131680834177	1.44465928320875	0	0.550800102121419	0.692918387592252	0.20805662432078	0.142060464040742	0	0	0	0.222914484108366
TGFB2	NA	0.0125495330311248	0.251508238458481	0.25725533953639	0	0	0	0.0922859108923029	0.134442286701728	0	0.0520946839189707	0.0774963775218913	0	0	0.260408091467334	0
RRP15	NA	3.65265772896342	2.14719051163147	3.07710115883703	3.92636823190009	3.48152942815248	3.88839343647864	3.52061580691407	3.38218089584171	3.603815501119	3.54931767287144	3.86417284733929	2.96636775416472	3.01639748684182	3.50765890816879	3.66027202298721
GPATCH2	NA	0.898845202119568	1.69763467363227	0.608492021520872	1.31220989845488	0.916270695759147	0.910696860912994	0.753595668956516	0.80576209218182	0.742927627480853	0.815515186652021	1.48434429820602	1.16307611290572	0.64766664004318	1.47108797951948	1.09794100144578
KCTD3	NA	1.25377544132996	1.74019850340412	1.27158919967841	2.27449643749778	2.07637877670622	1.54807637492168	1.21172906651971	0.748810062923822	1.69637561017865	1.18681158686743	2.11499435060533	2.22491091285395	0.850406092161738	1.92098406050035	1.69958056678836
CENPF	NA	2.42715229233731	2.63144726004322	2.42252084771105	3.57114618889541	3.59421630137198	3.51408369882994	0.76086137495897	0.718144939900904	1.69883516272124	1.54170787609947	2.59175831425381	1.63868202181851	1.30218994374061	2.72329495868878	2.45311920975648
PTPN14	NA	0.0348994918247565	0.0218355326857343	0.0465955260919056	0	0.0251293411716882	0.0682532355707613	0.0930852904570571	0	0.0107032994054918	0	0.107462665392743	0.317170586634861	0.315771871257378	0.19892421047817	0
SMYD2	NA	1.18094010518493	0.148115258392443	0.301843729575273	1.68557170370965	1.25765353758234	1.80329949769874	1.45026433947545	1.59942443530776	1.33972261356087	1.10887797324295	1.17696197433262	1.78264261142559	0.445085766701186	0.905710539773151	1.00844736487013
PROX1	NA	0.221041799214734	0	0	1.03821042447731	0.240652589701607	0.268736667665351	0	0	0	0	0	0.142635329293041	1.10366187818362	0.0248253226803966	0.0192077219131969
RPS6KC1	NA	0.679178531319406	0.139653416242259	0.480597905987555	0.301297427359936	0.529842858395333	0.530745959378435	0.88505773091668	0.951280776631284	0.598919357857322	0.794939081759091	0.402612160109752	0.361351234073914	0.0204909567823253	0.765626151615126	0.329944391024769
ANGEL2	NA	4.97597775030296	5.69092724721549	4.92581068530251	5.80016800041847	5.42274013854802	4.83878621675136	4.125134435879	3.90854935485542	4.70541744164006	4.64715985990351	5.65175586511528	4.91990773226687	4.34495853052864	5.46683473606774	4.65365438616394
VASH2	NA	0.126790899521548	0	0.46972011387121	0	0	0.105318900298655	0.16549478459304	0	0.0736590593244746	0.367326785335141	0.255099034722001	0	0.034082103609398	0	0.416427987830106
FLVCR1	NA	3.07785810980866	2.74064868933581	3.22583279116419	3.0140885909983	2.70516833780267	3.21113274502989	3.7636392728027	3.44748652878659	3.18716170524101	3.43494685854022	3.19776891104985	3.71466034946371	4.10154889427664	4.00723284277737	2.92028819401054
TATDN3	NA	2.40371647082354	2.8780654810055	2.20404223509405	2.23989308916874	2.15567905798326	2.57877496088554	2.45043280604625	2.96956523738794	2.49879528929141	2.17536771007511	2.03090136522897	3.06361193561119	3.18492965842462	2.86930941605353	2.14594010952271
NSL1	NA	1.69179461816434	0.863987730187384	2.1002802161839	2.84908144474994	1.63784648540919	2.64057406277933	1.10285578032592	1.49139124959992	1.6305668385589	1.61561499732519	2.91754182881717	2.43145787700621	1.4717757018408	2.46481611016519	2.67506595500238
BATF3	NA	3.89577557816435	3.33289207243749	1.97331887708445	2.66208600077332	5.04262734078883	3.9260512097272	3.94120514594463	4.52844628288331	4.05190344924888	4.84999471412101	4.08716001151577	4.60575811930807	5.19056827017311	4.71658492765117	4.49206456915665
FAM71A	NA	5.42594889428826	6.05273875114868	4.39234118886476	3.68004150573602	5.79451001564396	4.52386843810274	2.56617463662784	4.01037984087785	1.57525522233494	2.14563083931022	4.96143835490363	4.18277939689432	6.53639275578918	4.30998693678329	3.39033999161336
ATF3	NA	6.58496984760642	6.5872864760501	5.92963198281603	6.66098786067242	6.72853772522707	5.79629919183786	5.87656721395513	5.96351708993459	5.08799138651528	5.3844776517233	6.58538327640167	5.76388260866391	6.6128635970775	5.88751820783615	6.44212436771708
NENF	NA	3.31069512895122	3.70127294275656	3.78823190010311	2.78744931590633	3.04286558608903	3.86869969686531	3.23030889655274	2.76752108925002	2.6949843544649	2.59730029574454	2.99598918814721	3.53106702563344	4.42618513597504	3.74697266511281	3.62397571388674
PACC1	NA	4.39442275081056	4.03084278100021	3.32140804097719	3.40215885510448	3.60834921007104	3.8162054542211	2.95388626550318	3.20946408697462	2.83242448415477	3.01366073046851	3.78908972614903	2.53121540303643	3.51604358296232	4.19933898528346	3.5099704502265
PPP2R5A	NA	4.86357063992331	5.10819506852242	4.77046248585872	4.1363361488189	5.36451640978984	5.2017937967111	4.34155988790063	4.23470754926424	3.71131225260348	3.79814563393376	4.01665051793012	4.46447874125245	4.55505189153202	4.61634743525583	4.2355738219329
DTL	NA	2.40643444792275	2.88784058942126	1.4221381218804	4.11256690571971	2.59782454331556	3.0025482481829	0.503199633976215	0.836454572180249	0.967252509123058	0.981575924946006	3.26548365831755	2.80672858325431	1.78941471248981	2.47846799779612	2.01814779579932
INTS7	NA	3.05941930987523	3.28017153329311	2.35706525901646	3.61228941662426	3.41914029474525	3.42819219479051	2.23088881720324	1.46261010642514	2.13511603273268	2.07913468950696	3.68881508564529	2.85737641249146	3.32738086786385	3.4303233150937	2.71239694497727
LPGAT1	NA	2.09122004507025	2.59543188556518	2.41683098086367	1.83262281878125	2.74555244104753	2.5670222602816	2.01610994079576	1.99730717080925	1.95869493987728	2.31280680544358	2.12945802873593	2.29313284631235	2.27802719088511	2.67097059701225	1.8497257318251
NEK2	NA	3.34250991183773	3.82423778053422	2.25644042610786	4.30292898137154	4.5846887981707	4.01609917920885	2.09335024080441	0.85426954967	2.52647657809994	3.23121049266203	3.78563829500836	1.36305175971225	0	3.55017564915671	3.80927044799531
SLC30A1	NA	4.21805721886104	4.86393344731795	3.42951462229689	3.07766403981242	3.32026393206341	4.33214145491897	3.23210829379542	2.63431292644462	2.71004098794891	2.59347960588586	2.90589504904348	2.63451929776587	4.45285032083021	3.58565295761815	3.41916657962977
RD3	NA	0	0	0	1.05933068196707	0	1.77232112334288	0.488394575409875	1.06229296324315	0.204040613791535	0	0.189334983190347	0	0	1.00388675800205	1.61839226541902
TRAF5	NA	2.72075363460737	3.16160434433	2.84040204554222	2.75720361516101	2.82515401656498	3.22165744160316	1.75910518585429	2.17785296502238	1.75486812609216	2.25163898732825	4.1868540527651	3.92526528502296	3.43957583858461	4.39042228446571	3.40478985455602
RCOR3	NA	1.77745228416711	2.64854945786052	1.14566617028398	2.55634519730892	2.66090271466663	2.05464157180747	1.92436223490115	1.94388972485061	1.53013551611451	1.17920579756385	2.30762184446558	1.84245684559536	2.48920648141304	2.28224661352411	2.00070045946435
HHAT	NA	0.0488245181147199	0	0.343897263555575	0.245650934298808	0.372411869218189	0.266647619401019	0.158489596424655	0.155552928213531	0.0485481255709493	0.0133356551649742	0.156122757284685	0.115156794076551	0.00793075421760113	0.176192783937185	0.0330149086283629
UTP25	NA	2.10542185816244	1.7149054165753	0.769664530112384	1.93895945868714	1.37742263352904	1.41553658184908	0.603276197982526	1.76964704455952	1.09000455677417	1.58091248283944	1.73329038674191	2.08336080417706	1.05778864432517	2.25751408731876	1.33009491368749
IRF6	NA	1.13188462242541	0	0.174801823353199	0.519071739290878	0.451791960181943	0.251096429770973	0.661019759452272	1.27571089937458	2.02440620620947	0.570716003235447	1.41084205733829	1.23317849618853	0	1.68881832518968	1.15833496127055
C1orf74	NA	2.84094028126004	2.71179307832913	1.76822088835931	1.88617981446835	2.98715309620333	3.3221182998537	3.09177627626264	2.75457009483965	2.92736914034319	2.77297497373432	3.38701789241156	3.45630037672451	2.62762177913065	2.84126817436834	2.37423786693327
TRAF3IP3	NA	4.77549785134996	4.80017336969979	3.42132223752147	5.07567846578923	4.55986457311978	5.35815683206677	3.89538858243928	4.29954705679574	3.90284252840731	4.34246837923695	6.18525766637445	5.44899544491168	4.99539613464507	5.89184131484711	5.50484097003851
LAMB3	NA	1.66313490854435	2.90353425441032	1.31655754045779	2.25963024859999	1.70480456666597	1.74973577384969	0.331461206383273	1.04283981667482	0.784378673470628	0.45486108291059	2.76769483003081	2.07587365115624	2.53751084530004	2.15414970877455	1.12229175600905
HSD11B1	NA	4.75842773051137	4.42673910191684	4.41665541739367	5.16092491915425	5.09434174302339	5.66429820684244	5.29565788559078	4.30580451706187	5.37535529492565	5.27728296258338	5.37424703363461	5.21566704035784	4.45124388116471	4.9636519048503	5.37706943654517
G0S2	NA	11.451050099709	12.6987214448717	12.5025205817712	12.0068793735504	10.937458344379	11.2027763726443	11.8340096753441	11.9098227124865	12.0528583822327	12.0767263657256	10.9711833848953	12.2516683195549	11.5159563898413	9.24369701983228	10.5030334125368
PLXNA2	NA	0.106802042510018	0	0.00588519981483971	0.0391156090166045	0	0.0554934556768573	0.00398581105583988	0.00453231203485059	0.0199291488596498	0.134258759355356	0.0704941953045853	0.114598209329374	0.100795996470906	0.351808894799007	0
CD34	NA	2.16836703745747	3.31753580386667	1.20259720635468	2.55131689707155	1.39267161766152	1.58543983656278	1.56440334591566	1.88732309638142	2.35306399330761	2.16128610412044	2.5704937642914	2.26860982574647	2.4718836286959	3.07890709315123	3.15733485376141
CD46	NA	0.518824813205896	2.41943950321762	0.540213327948558	0.512857411600512	0.586820734408022	0.282426725205076	0.35349506742667	0.444553523333317	0.175844915751506	0.162969926416896	0.471538709106322	1.02654107002128	0.750664252122202	0.58006393421517	0.189200224696713
CR1	NA	5.47229315961609	5.38995614056749	4.81916497815477	5.26918867771719	5.35235130128347	5.01299299807338	4.89224864842254	4.69022381752988	5.12103519349717	5.13054159025755	5.82201146040576	5.35987742439782	5.51915573494399	5.88738932664444	5.44643895398749
CR2	NA	1.76737909467789	1.40326289342863	0.139788249235294	1.32480256260327	2.57172736908173	0.783069897277425	0.114545131472019	0.170320758121815	0.501273685982338	0.0183158637765715	2.67111495820939	3.41878987162228	2.81726272622567	2.11180346811616	2.05289760671454
IYD	NA	1.55419838532009	0	0	2.8637249869047	0	0.895091870133543	0	0	0	0	0	0	0	0.857635173633431	0
PLEKHG1	NA	0.336439768859153	0.219805349830374	0.21093379326741	0.214604908984475	0.545654797081743	0.358995555751704	0.59317313747202	0.384852066538348	0.325682827046243	0.414136228242872	0.382355420026309	0.302390948582248	0.457751965062869	0.174950982572787	0.239334431948789
MTHFD1L	NA	0.819237467708733	0.523690571009472	1.05665355712472	0.972122673743892	0.91299044477184	1.33518457988712	1.00014750000569	0.900618062769784	0.983507773431971	0.868191908801171	1.19040386712323	0.840176241371847	0.499249525878035	1.0164375841786	0.982253488772023
AKAP12	NA	0.741143834721265	1.01525964485254	0.177399138179168	0.525939568074516	1.24657721358268	0.586975704545103	0.122416499074736	0	0.107253065238368	0.08439929437639	1.89563277303675	0.108905771571122	1.83524608232884	0.836533620516706	0.322263101624267
ZBTB2	NA	2.36372360422989	2.92952776166024	2.64397317731994	3.48671706497814	2.88877958322549	2.92783675068639	2.8307243201225	1.91217409431967	2.20973432497051	2.43609297815322	3.85047068991656	3.7448607253545	3.54642251252773	3.81606103724594	2.81605267111774
RMND1	NA	2.77481599241263	3.58865188306206	2.56795792133721	3.41210684192135	3.29500915969179	2.44470281347133	1.88957483628094	1.85818265258153	1.80845113105249	1.79055221891697	3.46196116608385	3.62966637883176	2.56463209706773	2.8013389393007	1.98757713679057
ARMT1	NA	3.08768973312518	2.08559543366479	2.58826699817715	3.18054166925175	2.91032724117539	3.22108051677664	2.44886786964652	1.90946768937688	3.22274022651385	2.64655869484438	3.87460574503188	4.22539314685249	1.96460720462128	3.24922114775125	2.95552997556167
ESR1	NA	0.248731468563614	0.321810359467381	0.029429413920396	0.201771944044686	0.0500502342647499	0.083126951481841	0.216358538037121	0.262890247331937	0.173296512849856	0.381600590579551	0.131142276021926	0.033026245547109	0.00552991046701429	0.0686438135113515	0.0557812175927189
SYNE1	NA	0.476964967010183	0.825545859934166	0.709418778176004	0.994952582103557	0.398207777396271	0.454649381060005	0.303460193321455	0.465216197754835	0.356357292742199	0.337197984937902	0.352659617886356	0.366145999312632	0.707661549114045	0.50463282815112	0.161482977612612
MYCT1	NA	0	0	0	0.570615385706907	0	0	0	0	0	0	1.29695433120957	1.07855388491427	2.5882384832926	1.25871802299903	0.764778285081511
FBXO5	NA	3.72132703229316	3.96223757985389	2.46967996061602	5.73933048589573	4.79326816968449	5.00351725328839	2.055730099349	2.64181099704509	2.79099816623586	3.18193217729013	5.43234251027841	4.26875634323913	3.50317245045051	4.76147279284629	4.57313064034852
MTRF1L	NA	2.81671886328815	0.645986191094182	2.23713885283737	3.17352470695035	2.83713469719286	3.2959791406369	2.27492323982734	2.51877037489986	2.68343692138247	1.10095165251777	3.70365228026992	3.11514342063757	2.87889327179401	2.87026057032233	3.63822469306335
OPRM1	NA	0	0.0850138999564003	0	0	0	0.0153724350667599	0.050145330762566	0.0753753936467279	0.0695601708325651	0	0.0843224894194831	0.0140502394187053	0	0	0
IPCEF1	NA	1.62092514913317	2.20973308519988	1.21728346773341	1.27138190035801	1.71791737742874	1.67165218884706	0.784156458828738	0.57652039529725	0.701886089332098	0.388397743371744	2.05605998568925	1.96794599007465	2.36169164605967	2.46179782114241	1.70948280455889
CNKSR3	NA	0.45885769923414	0.95256996513339	0.108939564783054	0.58310603471049	0.765335790560832	0.230996459883851	0.090694930357212	0.223684262817827	0.32090148454652	0.149831345543105	0.113869614119953	0.360622705651628	0.532681199173825	0.0825369842208568	0.12556197107969
LRP11	NA	0	0	0.670536289507985	0.688869791869427	0.165832587911127	0.399521346999798	0.225792994369513	0.121127433474879	0.0440088875716296	0.0801841025902339	0.448434416124459	0.690344882054577	0	0	0.541110762182733
PCMT1	NA	4.486339535817	3.98207172061201	4.22216567415785	4.76048444064468	4.03271368356051	4.46395579595583	4.49593235947634	4.16718416205874	5.00401732622894	5.02451495036519	5.11029894476207	4.27156677039438	3.61355033571447	4.9306565096477	4.50209407991242
NUP43	NA	3.63634037039855	2.69396882577332	2.87807112522835	4.06651272162077	4.48499642280182	4.34915202674977	2.69112104533205	3.03501503650504	3.38836006757162	2.54583725159449	3.91226187507361	3.18573315844643	3.9414135131268	3.71525549078032	3.10979449363643
LATS1	NA	2.70181629016446	2.73368532802252	2.40822125826768	2.99935259878043	3.24184009908303	2.43838833657401	2.13212607568493	1.81485334842785	1.73141990174314	2.33637152045216	2.30147125500715	2.63902108095856	1.65380415526924	3.14733638244025	1.55733622508883
KATNA1	NA	3.51208456223251	3.56998648050051	3.183860261981	4.1520443704847	3.8949693938777	3.88666485832325	3.37149775074758	3.21642548358324	3.49368269418815	3.24927656030179	4.19069106313312	3.25130503413672	3.82338921156347	3.94003527121673	3.68260584902932
GINM1	NA	4.39931454122702	4.08481174852072	4.7695671044313	5.04942723796856	3.56900129027624	4.06222573483112	4.70700571106073	4.39405341251443	5.47128677419319	5.13437300903797	4.81246128848472	4.56697821741729	4.1379800320272	4.62250111844909	4.56713086304867
PPIL4	NA	4.70146968072244	4.40651794359314	4.87011318359262	5.26634454016352	4.2518111886319	4.52806569520204	4.19801486732667	3.92779710748597	4.52586079860929	4.36614519158166	5.37792468176548	4.80581413540379	4.17082323740016	5.26630448032617	4.29150187129003
ZC3H12D	NA	2.99569105484221	2.91367771997007	1.80058570056676	2.33764355663469	3.18450260756243	2.85618859955731	1.55669093931276	1.68926499033776	1.19047731999728	0.966775712881095	4.95711487965713	4.14337134280078	3.27172637464275	4.60219638083632	3.33942867701644
TAB2	NA	4.24520667625645	4.81818235662345	4.78676075531314	4.58345306069201	4.49421992579132	4.49513922455262	3.78664332579649	3.73433604476147	3.67692177992088	3.71999140394285	4.07128285664205	4.36648224351597	3.84685536440025	4.26336455273721	4.22720044464263
UST	NA	0.187590396706478	0.247791114362798	0.395530737707868	0.139344895937367	0.643299681050111	0.345884700015731	0.0250270728877587	0.0727846756773273	0.14249992178032	0.225064420504665	0.325834484861859	0.390496540718872	0.218859739429536	0.30884999097195	0.369882844203031
SASH1	NA	0.992313276413792	0.569078949088718	1.10426132979506	0.798013699869769	0.672925928014372	0.582493923253362	0.902138211716908	1.1926595174443	0.476424296877714	0.60379516646951	0.816662992843579	1.03743005755093	1.55336599152681	0.386203010100307	0.331792375369279
SAMD5	NA	0	0	0	0	0	0	0	0	0	0	0	0	0.0207322626837306	0	0
STXBP5	NA	0.645590141401302	1.16125633531717	1.03489856364885	1.15412969960321	1.47203234386491	1.29240856631174	0.434243763232652	0.574950443195569	0.556669974305211	0.686684222053823	1.01063364436306	1.21589186877477	1.04303982563954	1.21372168390855	0.714044031423518
ADGB	NA	0.346338205379848	1.22774406018424	0.341935589255264	0.310072300432156	0.0716309352425747	0.0919235218156065	0.190035456239293	0.179735313289403	0.226370815379431	0.0424401663373289	0.181956208191278	0.263451002104464	0.122481505695481	0.00962279797154223	0.0148347099042499
GRM1	NA	0.00264366692461771	0.00411431205267067	0	0.00330880737141593	0	0	0.00798077289380711	0	0	0	0	0	0	0	0.0529914409786641
SHPRH	NA	2.10616787220918	2.49794306357897	1.62507961090843	1.90681708734982	2.00806130884165	1.86629071472497	0.928248302376471	0.875315698459877	0.756246849506945	0.84221687690342	1.97033355561462	2.4865307494564	1.94161394425703	2.66103798609745	1.43222218200722
FBXO30	NA	3.24429721471694	5.33596405219383	3.89136990282576	5.37453870512603	4.13191728719089	3.61073703669216	3.29879196215672	3.95448806240118	4.35977255035883	4.21664869156477	4.10427373239397	2.80774695437774	4.31561714704555	3.12260315315788	1.92093770452603
UTRN	NA	1.17773828227098	2.31466729327921	0.853371903942891	2.30263345588506	1.63156462028143	1.17287541333923	0.421755985921535	0.510635717430409	0.423785379434223	0.430230798121352	2.17830677028365	1.69844951433214	1.4299380676963	2.01516146380864	1.02178095822385
STX11	NA	4.44520717699857	5.61284360546974	5.39948528886706	6.13695903582714	4.64721944493077	4.17334986290196	4.16992552592214	3.74787065154675	4.52809230108411	4.56970941338557	5.31910626662436	4.5982317225258	4.55842223822652	5.08357473574162	4.58028701826803
SF3B5	NA	7.52832081903435	7.1986297767198	7.77907384625638	7.44281595122726	7.84188660208462	8.07447030793221	7.6278304187397	7.60029135434588	7.64721765803513	7.55721275168832	7.65298436879584	7.8126439379038	8.0744256777729	8.0080875820181	7.99701462876558
PLAGL1	NA	0	0	0.586766588505608	0	0	0.295450625504174	0	0.0251141440517537	0.198485887034245	0.0205179295970252	0.0457874788160674	0.0183726463742456	1.05938539724732	0.0545432714543651	0
LTV1	NA	4.83883059589251	4.09096894023231	4.21838524701559	5.41271038791005	4.53688928564962	5.23589301356475	5.18442895864602	4.7524194241266	5.45784495637961	5.50816029886469	5.535079510239	3.3198428717512	4.10529160311461	4.90205562249145	5.12408218812294
PHACTR2	NA	0.770522994328703	1.54506251891488	0.356273515541422	0.650574739709873	1.30837378037127	0.684061567217006	0.426682926030837	0.437121088181632	0.276627997310795	0.393441048731434	0.597976105100934	0.492739710047953	0.729592665500545	1.01063028786236	0.569950569435261
FUCA2	NA	6.52373972935856	6.92576496028983	5.15265045855676	6.39133910179241	6.11696875630045	6.360143281037	6.32785511502659	6.09514305368432	6.35735523215561	6.36480669406902	6.16215982050043	5.54323649093807	5.94625928147399	5.84351123601936	5.80489616990274
PEX3	NA	2.74004719048251	2.01847861658015	1.9044514206058	3.21115981935968	2.2976163777589	2.82254916996299	2.80782217100353	2.77059507494831	3.04970775045512	2.92173126816113	3.55260010904236	3.39199606463207	3.38557280148317	3.33354147524971	2.75170344621829
ADAT2	NA	1.6551931956833	0	1.66406827960768	2.5512407917527	2.45378929762572	2.35503491892881	2.66629542379322	2.0147822953788	2.35398241223916	1.53454452444122	1.67358571517957	0.521273378426607	0.843170424591169	1.74637927954699	2.49766331515467
AIG1	NA	0.771844392298602	0.912472486350309	0.557780938781403	0.850914654439395	1.25264475610877	0.82337362340412	0.509410371236498	0.695664826559656	0.630254947609168	0.485162065036836	0.915440598358865	1.04601575086851	1.01389972130649	1.2684475171529	0.947840428693332
HIVEP2	NA	1.17328298341011	1.28050601917834	0.967401631616208	0.909975837617576	1.19840472415861	1.2317511023373	0.650265748224017	1.50164863206594	0.727812978307359	0.512459383549402	1.40023550934814	1.18917326457575	1.55355724913937	1.81414020001585	0.807874673735857
ADGRG6	NA	0.497228494347313	0.0113673323578194	0.169744017371057	0.384353059204027	0.248967881955846	0.053380775944844	0.386585270353617	0.632692022514422	0.0166212205053673	0.266777902218792	0.00769535796182976	0	0.0227076511172581	0.106597143531167	0.0897041277311806
VTA1	NA	3.91983424185488	2.56094403328814	3.28904393407916	3.59534163618778	3.0058830361315	3.77018812848762	3.65740963830514	3.49322758328277	3.92451246799534	3.86669961830162	3.96855291260963	3.37995723349258	2.98367482730598	3.54720943749868	3.65741609191594
CITED2	NA	6.15260602700417	5.11437153193377	7.33111679728914	6.62661197107643	6.3143295294305	6.13529149987928	6.69953573493559	7.20547806868096	6.65687173206224	6.37502233456188	5.9844391111971	4.90577538074389	7.04021299090725	6.43670732597372	6.11727495887518
TXLNB	NA	0.287510672993073	0	0	0	0.337721605813996	0	0	0.450639367014377	0.108687393252076	0	0.188148326443036	0.0522907659987289	0.647301738090769	0.65380577843912	0
HECA	NA	2.65878996727878	2.86145913314919	2.87504766482073	2.64274231745454	2.40298107578847	2.24280727642353	1.49879346559287	1.7917319614378	1.25344943288773	1.80576139062799	2.24388785917182	2.6722310111183	3.0570498814156	2.93353316774678	2.10025850495069
ABRACL	NA	5.83337709324739	5.81337426650148	4.75081872457354	5.11226826149788	6.1780860658314	6.1607711834843	5.41827193938584	5.41539619309662	5.54726139599194	5.31108751265228	6.16351169671738	6.4037684387327	5.83724888742633	6.26709086240449	6.12872130548798
REPS1	NA	2.58328034030942	2.29384089315585	2.43771582905565	2.6231058485582	2.49937565519479	2.3080050510788	1.59192716464872	1.68256542326964	1.57813136501634	1.38479278022974	1.73554719151721	2.13222626131568	2.50693477405114	2.37004430634766	2.35225650103065
ECT2L	NA	0	0	0.0282980711604067	0.0159237892329339	0.25200309374519	0.0105060935667707	0.0753632873455168	0	0.019319084174852	0.00894381032464124	0.0913045178724542	0.180838957518467	0	0	0
CCDC28A	NA	2.34788175153602	2.93263980060754	1.41989974544088	2.05590869519051	2.68316357263177	2.89992756568601	2.38602788203971	1.9202660342738	1.53209328673175	1.67801964550696	3.373902272554	3.05612045485402	2.37494499485256	2.63959478760346	2.89862119052214
NHSL1	NA	0.066744906443096	0	0.0846835414825012	0.0361936187100856	0.0739395560912765	0.043584694068729	0.0364302479218784	0	0.0474400756163572	0	0	0.302763819521896	0	0	0
HEBP2	NA	0	2.58246321348629	0	1.25297136967059	0	0.863831880052579	0.50359597488839	0	1.84975477993911	1.89249864199841	0	0	0	1.80815809759191	0
ARFGEF3	NA	0	0	0.0427202339278877	0.0477880339902908	0	0	0.0622217338597913	0	0.0340227820200827	0.00453025442581603	0	0.0479146818790862	0	0.0081141435632626	0
PERP	NA	1.66493441208304	0	2.39075790790421	3.252625199098	1.37115095817245	1.99384763148206	3.61080661870119	2.09325933754062	3.20276517954287	4.14638385538497	3.30570469855477	3.87789073445757	3.19541735278803	2.30586718309253	1.55242092306279
TNFAIP3	NA	7.69847385691256	8.54329314345148	7.98626288146894	7.20261163484121	7.00770319439599	7.23782867762311	6.96651393108073	7.03803443807441	6.70015637062912	7.09886445540243	7.60127411502725	7.20888276235225	7.67144185250475	8.14518269318319	7.6727613766426
IFNGR1	NA	8.15896052277943	7.96623882801658	8.41605873561816	9.27123400317858	7.99757429152681	8.01580508370853	8.56228543370516	7.99776659075803	8.57677948316842	8.56830620996542	8.61785483633031	7.51475909824401	7.60082750949218	8.1626480980274	8.19588376297144
IL22RA2	NA	0	0	1.18933517665888	0	1.3265081829315	0	0.475074534059039	0.578049060453095	0.870174775846679	0.357714960591275	0.240009243029355	0	1.17168430971836	0.4440864071375	0
IL20RA	NA	0.0219171614398933	0	0	0.0542612146198889	0	0.552806162964177	0	0	0	0	0.903217894834945	0	0	0.675301031220555	0.307907857398482
SLC35D3	NA	1.60953708655764	0.399927707250469	1.90699033278466	0	0	1.33466993809949	0	0	0	1.00526952539747	0	2.49451419077095	2.33839631022362	0.827163956071225	0
PEX7	NA	3.32578972710933	2.04057328351605	2.83677000101158	3.0864805033568	3.79504367574593	3.0832481112959	3.04157672440131	3.21496689925284	3.59768877052332	3.52385586537695	3.18952619380522	2.95755344347964	2.62345469581298	2.89576183701203	3.4406585960909
MAP3K5	NA	1.31015267441227	2.05934672884448	1.62927422211462	1.51658307516284	1.49985580782806	1.29955597114443	1.15337600070286	0.923951341292877	0.675360072062345	0.820637832762915	1.07942867787895	1.36324946779961	1.5646043689814	1.08067346348758	0.761220580041317
MAP7	NA	0.272009719971418	0.226558691607717	0.286404263100635	0.516662670954661	0.0912664501545702	0.211076137157047	0.108948077042822	0.0268451600310913	0.0471355531496046	0.18634885858348	0.208147940471399	0.475788710267551	0.00817652475660131	0.203021018567136	0.35140371737985
BCLAF1	NA	5.76642660011521	6.89039539615271	5.84258292946308	6.85431734052627	6.0423788939584	5.40866435073896	5.00528691167131	4.95077536513651	5.50706217760375	5.21828947581747	6.01471888506829	5.53565361437634	5.78556222218321	5.9162935557315	5.13568795531713
MTFR2	NA	0.343159028178255	0.115865732653549	0.310331195709603	1.49329944984426	0.875805392107851	1.01317402779597	0.405840373261591	0.299737413435371	1.12707762789251	0.380034052733008	0.421412742150947	0	1.22754709504959	0	0.0733655300800937
PDE7B	NA	0.69799369328416	1.50810058034694	0.505453790654558	0.462955950070165	0.524620285841708	0.159957310839911	0.250808760852928	0.337682649850465	0.112503069586282	0.0616334771156041	0.230359573881666	0.339148639640971	0.199181652222188	0.0514988218027007	0.159071632997001
AHI1	NA	1.04465803014591	1.16287327135448	0.917592054223589	1.05766411146774	0.999491778788979	0.590786311959748	0.290983387195042	0.435007625758083	0.366852694579222	0.213470740734123	0.785783830451821	1.42042952936574	1.07069625800511	1.74821005312367	0.785141125222845
MYB	NA	1.03455538301922	2.90062662042533	1.47482414499259	2.18875307578533	2.23687756312128	2.14543943795855	0	0.251845695650796	0.483965312556291	0	1.76495757416544	0.815000220289241	1.50941682423086	1.65804449838632	1.24549655373093
HBS1L	NA	2.31245732065739	2.66431319578522	2.2317695846568	2.87808636634377	2.26396133539842	2.07489689414357	2.46325577518062	2.14130877043514	3.00459082367382	2.68700429414678	2.76842794787141	2.65082680844077	2.33234024561342	2.74797472208031	1.98654868651278
ALDH8A1	NA	1.38953009119297	0	1.30627522876516	3.16517280137965	0	0.611629310592782	0	0.0459969482167421	0	0	1.25587266315178	0.604243550635328	0	0	0
SGK1	NA	3.45248723754491	3.75781203564792	3.78541548706753	4.12826885623663	3.30508475346713	2.94178737585444	4.87011878331881	4.56416994252593	4.85180293400079	4.78711795219161	3.24927703697863	2.32397064775354	3.27833746674126	2.51071753668975	2.95706648273921
RAET1E	NA	0.0572238278504238	0.102325662378547	0	0	0	0	0.26778163592053	0.27007174201146	0.068613501060582	0.105253737757998	0	0	0	0.00610613855339241	0
TBPL1	NA	4.17768740878844	2.94406064862364	4.25015226677624	4.55298072598821	3.91322174474033	4.14048394667969	3.68808118246768	3.53094996952948	4.0478618986345	3.93376530393303	4.82544114609479	4.40109157967227	4.37045231183275	4.29325714767835	4.40638829265528
EYA4	NA	0.0334602834535701	0	0	0	0	0.0173375019653692	0	0	0	0	0	0	0.0305069236395175	0.0977446537847632	0
SLC18B1	NA	0	0	0	0.121825070187003	0	0	0	0.190581359390819	0	0	0	0	0	0	0
VNN3	NA	3.12285519180729	4.0986430400145	2.03293908534395	3.58376583622398	3.4379465370754	2.26731521163688	1.82434305197505	1.50400877910881	1.11939324071663	0.662198334047382	2.71775327048166	2.80863476140066	3.16758702126931	1.62723319812743	3.05280370464223
STX7	NA	5.33050024578899	4.57063743553833	4.75676978894824	5.07989503908677	5.38067194218286	5.09583353362003	6.05501988777442	6.16560247089877	6.6658053851902	6.56864786707305	5.46649535544882	4.68523992492193	4.44264136293206	5.3962030114977	5.1591817592695
CCN2	NA	0.291922215704174	0	1.70261260595668	0.357001311077246	0.342816178051704	0	0.885855172694543	0	0	0.210777413667219	0	0.64435012643662	1.26344083665547	0.645446208890073	0
ENPP1	NA	1.46582001310143	2.08123861586254	1.48215656586417	1.84730397514957	2.07322345193319	1.91701940033629	1.12721429330377	1.09527669821009	1.77988537600712	1.19598551778091	2.43869290731107	2.13883364830064	1.27291226558428	2.30833134300523	2.45392817388785
ENPP3	NA	0	0	0.172291085699854	0.255602048997582	0	0	0.0112160703928257	0	0.0335732397260931	0.213239935822607	0	0	0	0	0.070572357762177
MED23	NA	2.31490881237886	2.21790191516751	1.68322857355951	4.06912789334927	1.89750378404467	2.17337333328964	2.09430434567825	2.33170481432714	2.40603755761713	2.02044839315854	2.56584380904052	1.81828175346659	0.667869705739657	2.60521118023522	1.55533586517207
ARG1	NA	7.08330009606958	8.10385725094224	9.85018652756107	8.61297271904929	2.70696707307784	3.94169691348904	11.1054920905323	11.9010649955623	11.9329697798004	10.7289574559864	3.42416525445451	4.71681875068267	4.16726646568314	4.42652426713661	6.09878697709861
AKAP7	NA	0.48341599278816	0.866850886899481	0.648516590219829	0.783450844979826	0.56176322492372	0.317439771113969	1.92742261125899	1.49548393334842	2.10472356990822	1.48361094363336	0.538174238563548	0.670566618734396	0.177398416726762	0.540614802116143	0.373037007923954
EPB41L2	NA	2.42573681445427	3.15515423270995	2.11534863599163	1.9009117830973	2.33971598138493	2.12552086694241	1.97348296305414	2.11915663740266	1.63362415760561	1.49340790760112	2.06933046675852	1.84901335091542	2.64806166345398	2.22487232701561	1.71616691412376
SMLR1	NA	0.688177903567525	1.7855048462998	0	2.51111086617907	0	0.443544606753807	0	0	0	0	0	0	0	0.410911433573263	0.22606588549264
SAMD3	NA	2.59679779061484	3.14769343350245	2.20603379478844	3.54488344386361	2.53875187948934	3.85138219117557	0	0.0418577930210269	0.142885310144449	0.132314020495807	4.26843628089443	3.52708107184903	2.25077531259006	3.97914908262776	3.11240155482449
L3MBTL3	NA	1.2686446449195	1.90315861498	1.03349440497872	1.37029029982586	1.49697387146388	1.33774033858604	1.05786258611976	0.852733625633796	0.739009339131765	0.497215512642658	1.51995130842705	1.83525308195066	1.35829514651254	1.83744234641833	1.23152196152842
ARHGAP18	NA	2.13045525615233	2.36293746713016	1.1239896894933	2.27457584894738	2.28619657923654	1.83059262151265	1.88397975123404	2.004060900455	2.0923516266448	1.98746390930759	1.9751111961822	1.75703203968346	1.49931238445786	1.8571820652717	1.6373576537394
LAMA2	NA	0	0.0673190497589695	0	0.0183517074540048	0.0194730964179161	0	0	0	0.00373405239467214	0	0	0.0224582397834352	0	0	0.0063550571708691
PTPRK	NA	0.0628253205707513	0.00623559988617212	0.00224001326228549	0.141085871848294	0.00718207762773259	0.0294745271343452	0.00151645303725568	0	0	0	0.0518696789602126	0.0784331823766103	0	0.0593434271097396	0.0212834786534211
THEMIS	NA	0.923998561474225	1.37093421453034	0.990897265279036	1.51939302925154	1.03779422316962	1.00489141758746	0.0109978997262191	0.00417927642681222	0.0365375075188483	0.0403960289881107	2.90059870080128	2.21863837523762	1.63712853276087	2.98497425915298	1.92792431083774
ECHDC1	NA	0.326851293334311	0.220290833912537	0	0.308874094279403	0.0713309277820501	0.394445602378303	0.234177024613618	0.17319285714985	0.235376907617534	0.358843927590033	0.597477573513779	0.0747745140937326	0.062277412727181	0.565380646589848	0.342070280562191
RNF146	NA	1.10701770054273	1.57664627140355	2.76110290179357	2.93084746573297	1.36208675744703	1.77721085642345	1.99229205439963	1.13598526534857	1.69548468857855	1.86855781041611	2.62123817690392	1.6543793024682	1.45401161397777	2.37981673912898	2.59095274503288
RSPO3	NA	0	0	0	0.0464378135333234	0	0.0707525660283026	0.055909402490913	0	0	0	0.17424505524325	0.219091212410127	0	0.164169058342385	0
CENPW	NA	4.5134002382859	5.04117391277023	4.84046084045494	5.14885382040177	5.17455670778985	5.5882729883926	3.64002370085231	3.47511596242656	4.22580494388024	4.12306333210802	4.51356703210766	4.72428112851429	4.46534087984284	4.21341399474731	4.989100261317
TRMT11	NA	2.21703829157349	1.74321921302806	1.51367391282636	1.95834418451339	2.04377904047881	1.831146399365	1.46450212609865	1.94724137107736	2.39551335666321	1.88066100904881	2.7228675125369	1.98141244098532	2.00501518821383	2.62797734648009	2.38519225466603
HINT3	NA	3.07157966328016	3.43935666276271	2.55437386875244	2.42253014306693	2.85388716463733	2.68016131195418	2.87114453671396	2.89291103062684	2.44589690187351	2.54000758848503	3.3384439545848	3.95995847915833	3.31355989022053	3.50853675065887	3.3221808187276
NCOA7	NA	1.38604118798954	1.38050605114252	1.03752739596558	1.86027277383379	1.46223629837542	1.36226742363198	0.671463733257985	0.892929051891575	1.16522406576747	1.04584546875617	1.00689785015731	1.02594927710807	1.4543784226614	0.962972746105849	0.717183884492695
HDDC2	NA	4.0484544255447	3.74102189811034	4.45477103237338	4.44712693786721	4.4822411596455	4.74389716907082	4.75654854363104	4.36532389909445	5.11718339273485	5.11164508438376	4.37672798339946	4.9788521411551	3.65983246038915	4.10641130916515	4.49698105722628
RNF217	NA	0.574139128661732	0.108437482442626	0.686216140642383	0.0112737428525593	0.310147606523181	0.406503444627401	1.50507879299826	1.60774623512726	0.737275319929469	1.15183909929846	0.0651310479301543	0.542242737060716	0.209827373345514	0.395401095424187	0.00875517628485816
ZUP1	NA	4.45468580504317	5.20545986806982	3.94075619389289	4.41905757762758	4.44861214565675	4.00636637224481	3.05982532448228	2.89527481966178	3.0549637051379	2.87421173760079	4.91880600493232	4.46789262407875	4.17959269058094	4.84110694503552	3.73649029956938
RWDD1	NA	4.12752888802147	3.83252554849246	4.12998358713053	4.15407936000869	4.3456734748304	4.10507134657636	4.06174490424157	3.96886584866225	4.3388840066511	4.44751998179739	4.29585385838425	4.77298663382001	4.33998936941222	4.229292655622	4.77032260019067
CALHM5	NA	1.06047215538207	0	0	0	0	0	0	0	0	0	1.09955761117322	0	0	0	0
CALHM6	NA	8.22411796553796	6.10633006807134	5.76478708775385	6.18339703575202	8.31693190314513	8.47613713870814	3.82656773270571	3.59526588075283	3.22653125676399	3.03226738722774	8.38675063115176	8.77923009876735	8.60497421443967	8.99275254566289	8.94884676043882
DSE	NA	2.61130343946862	2.02662742162845	1.47162146706695	1.99598629097747	2.36081172430105	2.31280607698345	1.47803459489639	1.61027916704287	1.57629726608833	1.50468607320124	2.54516017948438	2.10048480543132	2.42019586327853	2.70116711097745	1.88565849451496
TSPYL1	NA	7.5873367170929	8.64836132036918	7.43361464700273	8.92804854249695	8.00488586905986	7.8958305149949	7.43240353849334	7.09325188697255	6.91269435149304	7.44596272455785	8.88349625181692	7.4649731842705	7.55555798404473	8.62961412308956	7.98678701454384
NT5DC1	NA	1.137292913454	1.37776827918453	1.56430563138678	1.129295178459	0.788622957766105	1.27860252016613	1.18799205514314	0.728901846610237	1.31315698523313	1.21106696266006	1.97715001096212	1.05564725069947	0.863110148715582	1.6414252688318	1.52645985191795
TSPYL4	NA	3.83871522682418	4.70591340672342	4.4827044029001	3.30982273753063	1.22960166543914	3.52448953774732	2.22794724517293	2.23484925016821	1.09763801931476	1.12647392194327	4.27432130960212	4.14604898071159	3.66743942786367	5.21230081013019	2.03389750666517
FRK	NA	0	0	0.0182064644128657	0.0304731724905847	0	0	0.0123474843011256	0	0.108073122286116	0	0	0	0	0	0
HDAC2	NA	3.02685620713331	2.45154406664788	1.69025469653904	2.93645972961823	3.19697853156208	3.87304998086409	2.56658019747262	3.05167475891022	3.75161285718245	3.32541110782784	3.3113191959976	3.08871681653359	2.09251122849633	3.90140326425962	3.37111512390207
MARCKS	NA	8.69592714903144	8.49767548744898	7.17065245733558	7.23359157684717	8.56183694271471	8.30335505973977	5.95313971478001	6.92081616749313	5.29904239406124	5.59552728350514	6.95370501033541	6.97601006825999	7.81844288666606	7.53666283287297	7.31303561015897
LAMA4	NA	0	0	0.124068788581533	0	0.201914520807872	0.0412342351927054	0	0	0.0593812538695266	0.0694792870979799	0.0450729868329605	0	0.665145430276638	0.0360175698449596	0
FAM229B	NA	0.700758968731601	0	0	0.311370463765273	0.941510268724021	0.481897021661564	0.447548646650369	0.412441105902567	0.196980107216222	0.0942154173015812	0.591129135878319	1.06136651554288	1.46076601517551	0.446856333070214	0
TUBE1	NA	1.62056484160344	2.73752983970722	1.63196924530456	2.04849165630041	2.4825239592704	2.0908011456296	1.1270141503198	0	2.08559061716496	1.24675252303731	2.70551106906629	1.39052221263019	0.49315374940698	1.52175096817118	1.61049469041643
FYN	NA	2.26477754054271	3.12001171091916	2.06971742049944	2.12788258215486	2.67432495463107	2.57109853095575	0.630509534491644	1.03532278560549	1.07583034110302	1.16521660279791	2.96676769891767	3.07840232246408	2.6861664816768	3.44753623147864	2.75910717459998
TRAF3IP2	NA	1.06890928425596	1.33483668117542	1.1170115263582	1.61427118829068	2.08459461644788	1.49064756200544	0.224795359956338	0.1798439520758	0.288909392887722	0.469922864204699	2.4490440655342	2.17993661807276	1.2800382544295	1.94421835792862	1.43274008894354
REV3L	NA	0.952074803820732	2.40242320051098	1.58102820064999	1.69528677034623	1.50630519846332	1.32629123359917	0.771205813350488	0.775693201575886	0.475156124265625	0.580399741596795	1.40730821803628	1.67510851118789	1.23486297147071	1.80931894451625	0.778591822701334
MFSD4B	NA	2.13358823753588	3.46731689777878	0.692572191674096	2.2770707172615	1.02616461121866	2.40249803322373	1.65292819412769	0.266960386735925	1.35476857122951	2.25042262891906	0	1.12886057806421	2.93419656280596	2.77562057474461	1.15353215137955
SLC16A10	NA	1.75128285331067	2.97259061239493	1.62815035055703	2.71857798109283	2.35550939038186	1.97528378382388	1.76166661001584	0.958152289601857	0.914113275546578	1.48094046364168	2.11870136653917	1.35662847721306	1.53592486302186	2.14764740323592	1.40568101196522
RPF2	NA	4.4201811319994	3.46441808868608	4.33259169749444	4.25777109579922	4.49099756027698	4.85845029783573	4.23351916819444	4.11403955883937	5.06601817280884	4.70219112548543	4.90286751569124	4.18442116995715	2.84832305589778	4.61594917673797	4.7516143549969
GTF3C6	NA	5.53409530147638	4.52862779463207	4.04702442394957	5.04473194482014	5.2000332755708	5.5246868852873	4.83650811519106	5.14165528888559	5.41952078274536	5.03782708651364	5.61539229974432	5.17644514453242	5.49859117377032	6.01979102800194	5.83756802093638
AMD1	NA	4.89331970129313	5.61535715832455	4.63632271549296	5.60556362253723	4.96426617073708	4.84316671763309	5.12269586130112	4.12284006358294	4.69761919869921	4.80010053653714	5.57126103400237	4.24039779262864	5.58182599758852	5.2641434868093	5.17721927464498
CDK19	NA	1.53585885682414	1.96165498210169	1.14052888261151	0.95127150825787	1.87566080167617	1.60782519798166	0.995929138393241	1.31646916081877	1.04615099194935	1.06983217089568	1.11217010526202	1.44045234182624	1.04960339634232	1.70329143415238	1.39229676471439
METTL24	NA	0	0	0.00913750800149185	0	0	0	0	0	0	0	0.357735027885444	0.305204723293399	0	0.147064529011826	0.00794834104812728
CDC40	NA	3.07702970082031	4.15508549110807	3.39072560081495	4.58122494140362	3.18687647806946	3.00245588931143	2.84772035204453	2.68741274984083	3.42776430623838	3.28525001210544	3.84477078529209	3.06055961975696	3.04103149953305	3.42340690266457	2.78103937626725
FIG4	NA	1.21411208057569	0.148185279964472	0.834444883255547	1.82293219492145	1.18206342394651	1.55173352270427	1.88116838320619	1.73078451667751	1.93669856506592	2.01716762475037	2.03505639941426	1.10402499939629	1.20679539062747	1.97509533952819	1.43915482445827
ZBTB24	NA	2.97127253488996	1.40003312984108	2.84812127623164	4.59225022269753	2.05223350671956	3.43591652262266	2.40740782120473	2.25866071129485	2.58983844049264	2.62494683839256	3.94074579574564	4.10069304360098	1.97765987586388	3.76334728406889	3.94126400514781
MICAL1	NA	4.38338069584522	5.21389044857482	3.26855945457767	5.13111455541503	4.71733081903881	4.68121228750284	4.47433953882263	4.24947152086949	3.85374749079725	4.45486435989482	5.6938116263601	3.37351499141135	4.22093735767421	5.4842229810268	4.72397760459513
SMPD2	NA	6.15837024783289	5.62540836042981	5.57146301261301	6.81323447174992	5.09960386059181	5.50765009000615	5.49018523989144	5.3505497413361	5.50172480692301	5.21041743833877	5.89333363801293	4.89529057629218	5.41870886471538	6.32044305398032	5.91403157861111
PPIL6	NA	0	0	0.14032448661028	0.581158389872013	0.19637839456167	0	0	0	0	0	0	0	0.326327510834934	0	0
CD164	NA	7.66214570090726	7.21884293183187	7.8958416158174	8.41096998714972	7.50704538927624	7.89190173003347	8.4341882861988	8.25488034842249	8.52374032532497	8.22062606197611	8.48203354515311	7.55612935617788	7.58449707411775	8.26224479941977	7.69458572666603
CEP57L1	NA	1.2175220015607	0.495988552187041	0.0380998098607928	1.50551762298741	1.96110682901522	1.13622626092311	0.420174630040822	0.61231735219618	0.389140333848358	0.500251080295778	1.47616222554189	0.566670162853527	1.08545474888321	1.45820944224045	1.06599346096122
SESN1	NA	2.40469277831293	2.53404622309429	2.81119237964337	3.74104742641371	2.42233780018642	2.04093816507759	0.763426670878111	0.877925598031726	1.56476072673026	1.13135160379954	2.97603787231944	1.9667567246785	2.05565639324973	2.45765146707838	3.09449935316036
ARMC2	NA	0	0.0617909491801925	0.0224720356877032	0	0.324346825505218	0.20963248507869	0	0.0173289855128667	0	0.0141505701729973	0.0523932899310236	0	0	0	0.0766944491769855
FOXO3	NA	2.6709136750836	3.38460790451764	3.14209706277307	3.09831723819081	2.75530511635936	2.66904532443959	2.50993675668946	2.31163826586548	1.96977157253021	1.96770249402527	2.31458868390447	1.78713493458297	2.57873614445769	2.77757157982732	2.24767075045159
AFG1L	NA	0.400190226229392	0.158232802230683	0.0889544939786064	0.0157323831067988	0.102088406096124	0.312534243835326	0.265412161628487	0.0637654453436829	0.154717807331343	0.269998335088229	0.42843020369505	0.325229502558782	0.252720380899851	0.338469510417783	0.162347304928559
SNX3	NA	6.34848378117532	5.88750948343848	5.57660936997658	6.09861613298726	5.92589950695124	6.27421261344809	6.43503988158312	6.60345941692962	6.62009983508569	6.44785786344961	6.23576196489796	5.72511621710525	5.75413007774795	6.40239573652512	6.22902827688425
OSTM1	NA	2.1153518901792	2.10140038137516	2.44959598050465	3.12367047932562	2.71728856914484	2.48709389431352	3.22889715667742	2.85139742916259	3.39780137973164	3.23555513445187	3.37190726316698	1.7783147569598	1.8766215293945	2.83329183780319	2.34556730606816
SEC63	NA	2.90475582444303	3.7302212077734	3.06803642614356	3.04476148005042	2.52344047085352	2.81413532705171	2.97387454432298	2.80787619053847	2.9463098150515	2.94719506968322	2.3610789002098	1.9695152425324	2.73949777134208	3.01223201683565	2.83271662393727
SCML4	NA	0.98877090905167	1.53848946373472	1.09232770374418	1.40563316746232	1.12837443840375	1.20971810944881	0.106519039070296	0.0354833180064621	0	0.126176958825829	1.46886222531179	1.53561804304321	0.990662350543348	1.43445648661478	1.58351113418782
PDSS2	NA	0.178107081533796	0.504362717392619	0.0612514144176046	0.247231407113945	0.267338983831334	0.400597480306903	0.133685852493326	0.161088835348223	0.192879076499083	0.104886799799446	0.590880034344364	0.365853178649273	0.223866688133733	0.602552446141078	0.324661650558299
BEND3	NA	0.87570175305231	0	0.98340493115502	1.16625665229883	0.651315739549708	0.863466456513912	1.02650981043694	0.794983394184198	0.329908773919801	0.586854964927775	0.546365299063312	0.201278365118799	0	0.700560133943086	0.825682877399064
PAM16	NA	1.84265366020594	3.17877674959569	1.28975471607043	2.08346654917754	3.74145012874492	3.67001469740657	3.14130854090671	3.95033519006619	2.56478731146023	2.21063966775398	2.96493567670151	3.18862603561673	2.95071182037457	2.90835942329799	2.25366552304299
MTRES1	NA	3.79941717442506	2.87788373926518	2.75144479825684	3.22897694007533	3.05131250613789	2.97052301149948	3.29803262622032	3.29681880456325	3.83188681184499	3.47163425598947	3.66393761968188	3.0935141446754	2.94077849411073	2.92060682404723	3.02189488413159
CD24	NA	7.04580283818649	7.81651210935132	7.89756736702102	7.91243446630747	7.35314909459531	6.62181647356606	9.728274469459	9.3519021105467	9.01800762241944	9.6470740516095	6.71269496550992	6.7042630775963	7.12430626293377	6.23449103233003	6.60302195109039
QRSL1	NA	1.9542152100398	2.54753119511273	2.551394606673	2.78191625459953	3.08883999179432	2.61632273345369	2.97096688437133	2.74270664324215	3.09091073178957	3.05772950171997	3.41833922153501	2.76429545538798	2.93955601845975	2.6420863616873	2.92308719922813
RTN4IP1	NA	1.7035094586996	1.61521902549095	0.496154156761247	1.04805645130984	2.12381058006497	1.83340557606561	1.61991051312364	1.42898441882183	1.87330445641244	1.63585595973549	2.29552941542701	2.09128390217593	0.0195716835227926	1.66846782509038	1.08517910280288
CRYBG1	NA	1.77408712141067	1.65915270375361	2.22990435686283	1.84547874788364	1.59960736897611	1.6716123534431	1.20533573025718	1.29125304959666	1.63974771816057	1.80103961642352	1.97456179622125	1.50650596574504	1.30647830622282	2.12826454945868	1.59267663101601
ATG5	NA	3.02186070170354	3.25955553926397	3.03171282246229	2.70705837133995	2.98279248904766	2.86097951844837	3.05285285314731	2.82619843877602	3.14314156264999	3.30461664070625	3.38352291274293	2.9564598963783	2.34185988219718	3.38606690135265	3.16402779503028
PRDM1	NA	1.88680286636121	1.99520351227941	2.21584788258107	2.2768180010605	1.78908544028334	1.31584494327406	2.99979576641515	2.80504958933193	1.73542440571797	1.8991785396292	3.36232829801567	2.76440015123191	2.22090865963302	3.37728030802087	2.45322199266
PREP	NA	2.23486085957465	2.07533490868617	1.52805454823342	2.65238402100738	2.35638143437283	2.25560398129477	2.72378198812172	2.33286788771266	2.43274330025003	2.3401874225574	2.71443124916159	2.0170534197219	2.44399269734551	2.69330344749386	2.25413294259235
HACE1	NA	0.772191003652209	0.531995785610034	0.713586263168189	1.06288159402674	0.817701248715697	0.718906379116456	0.403556533660868	0.702483975057236	0.655502587727577	0.610551208237782	1.23155517187615	1.27762354909795	1.21173257619045	1.17904413475409	1.03175449157307
ASCC3	NA	1.74926356609971	2.64832080541271	0.926332750176572	1.67688925532268	1.73307112206078	1.35903024865884	1.18527634058724	1.37379969314567	1.03148901386203	0.763285784875906	1.67259039221041	1.84300050124166	1.67335600550355	1.66888415637497	1.01649231107972
LAIR2	NA	9.46977047714634	10.9632474687966	10.429885512296	10.9990264497747	8.94842001626045	8.61349316038617	10.2083403758367	10.2782685150809	10.8269251708499	10.4692216209726	9.07468931255831	8.69293300056908	8.70087662034719	8.16868241852283	7.57150326327227
DCBLD1	NA	0	0	0	0.320598735971523	0.0142208877821875	0.0767302522245343	0.0356937623552848	0.0204059223316923	0	0.00835726708262866	0.199412086216671	0	0.0727615473345221	0.247969160042347	0
GOPC	NA	1.53636998756315	2.58243276321793	1.44344727709324	1.50018060998849	2.57977352203353	2.06543653722706	2.28445656850003	1.57803614974705	1.70361566959353	1.68464753695914	2.01532291237626	1.64591755678481	2.48399980317636	2.7032631646729	1.82081981450354
NUS1	NA	3.54359352212684	3.69485933866249	4.49795431715428	3.80573658666209	3.29764946320881	3.71708520633593	4.92724784460863	4.98794065085905	4.63247870454139	4.19540625435523	3.39684356267367	3.41054034992917	3.63200977575847	3.91618647923245	3.75903871405978
CEP85L	NA	1.81208665764168	2.90756728118197	2.20598630106701	1.93336361636755	1.65384989553245	1.32969356982078	1.5200423546031	1.69683863689066	0.796446936353277	1.10681399492361	1.81339157634699	1.37961613404849	1.58655464835721	1.29832312641924	1.02443999086115
MCM9	NA	0.980404529304894	2.51742168616284	1.24592374557818	1.80895746966819	1.30903992356629	1.06257329050261	0.785781719433966	0.67596827543089	0.595319473958559	0.731917117293065	1.61969339784475	0.763783425353585	0.744349430284458	0.723200324171488	0.636999312933183
ASF1A	NA	4.11950202373216	4.35232369055567	3.87547033137707	4.47967717885306	4.21495860166156	4.60631685173291	3.72836548008267	3.1733259168597	4.35148807871604	3.82449990050628	4.79806886224065	3.70059387265269	3.69539231278307	4.52356706302596	4.6671515002968
FAM184A	NA	0.0694105112465829	0.546434560161132	0.279014200966238	0.20696445315441	0	0.105929575274668	0	0	0	0	0.159304325630611	0	0	0.0221900923309811	0
MAN1A1	NA	1.84184806993064	2.54792751692844	1.54532303520493	1.68895837878392	2.21342053843393	2.27179598728965	1.04844957684344	1.18242517119081	0.957818681848102	0.858402911614852	2.3319403796044	2.83882608070364	2.79404052667531	2.57001270892207	2.10696635350346
TBC1D32	NA	0.20059459185732	0.144801692487187	0.0270652048335547	0.0182534370787112	0.323540199018953	0.223667531367495	0.14082574123504	0.0536681577074677	0.110906642768014	0.0305515813017191	0.205984081427268	0.066002854106472	0.0792431093833741	0.157231940202701	0.0513373784368994
MSL3	NA	0.448668241947297	0	1.67833340084	0.126090823661902	0	0.679384176821404	0.825600911676718	0.956848245528794	1.52903906374927	1.37094291074947	1.85254680349403	0.12641610937757	0	2.22369307629026	0
GJA1	NA	1.33899260503373	0	0.56916827480368	1.15609519532868	0	0.162178097451222	0.0311460998106182	1.04773551596892	2.10891141920594	0.90347363035399	1.14759117814428	1.24900076230823	0	1.13628098238954	1.80539938974671
HSF2	NA	3.26099846808897	3.68806871573895	3.32854758664662	3.09621215246241	2.40321089102494	2.55115877097103	2.76420404237624	2.94601959200412	2.42754131002608	3.00936330151947	3.33580990153645	3.17240136576878	2.86375241285789	3.31545640298169	2.89021369772309
SERINC1	NA	5.96705219866808	5.6585088040098	6.22415184011056	6.90080716741742	5.76655105794311	5.32895560816754	5.98828447894255	5.96867051048286	6.80542314363355	6.79238825329659	6.63670164524545	5.28568037918339	5.50561877940703	6.22762908162673	5.90161508016565
PKIB	NA	2.76721034334409	2.39572729145062	1.9968126344456	1.4423602178315	2.78384250862934	2.01897480493269	2.47967417697825	2.4493699787331	3.02954081250983	2.79645334299553	2.36681694896067	2.06247399222323	2.47557108223101	2.26163102293848	2.28933196175872
FABP7	NA	4.12898697947466	4.57484365198438	5.00764647121299	4.36679749370202	3.79801700391118	4.19326482047343	6.52366883463157	4.59202404827478	5.82244024677887	5.80732686975325	3.08816660157994	1.93058557381763	4.80337966322394	0.329048663860422	3.02179740382843
SMPDL3A	NA	7.86648115742177	6.46595100147621	7.53740780479724	7.20575680593524	7.07431743673547	6.92924269118659	8.14786136703458	7.45791749822887	8.16379022228496	8.27054056675836	7.64141015175728	7.02147539719707	6.83566515484776	7.54649425870911	7.44737431052094
GCC2	NA	3.16191519168553	3.45443876030657	3.45088458000852	3.64554391181706	3.24297045985103	3.05859549001522	2.47591974265677	2.01134673880972	2.4124657078151	2.12033990748517	3.24668120019689	2.89658744080755	2.3311351422463	3.27327546511678	2.65181306055037
LIMS4	NA	4.43256369954198	4.58893096642093	4.12273673912798	4.34405538354548	4.33527366458473	4.17147851379733	4.46124989602356	4.31076353104898	4.80156617088315	4.87216391444845	4.57285327500401	4.10789264743208	3.65624247170189	4.79088957151292	3.82109365863116
RANBP2	NA	4.11300348152343	5.12037456113222	4.31457900254584	4.12110950988421	4.01399473057977	3.52483581131408	3.2520412482691	3.18645916267488	3.15549409476584	2.98386567102054	3.60823972232827	3.87912312710693	3.92404714606426	3.83206416237615	2.49287386300161
CCDC138	NA	0.697768467049217	0.944956702636378	0.919845627304811	0.74335887789255	0.519061884134554	0.675332896735453	0.403690386798062	0.79448443416985	0.752451049050544	0.296207903354243	0.954743318366506	0.784502208277999	0.989616963191244	0.775972996635908	0.729695175242084
SEPTIN10	NA	1.47766945751253	1.11836228140759	1.02324015630956	1.13160886133535	1.42207851266227	1.3568180741092	1.10497959422165	1.42804187464797	1.30296491222041	1.35093218776593	0.894137785173293	0.91620808771813	0.61180179920988	1.03463005977624	1.29926105572535
SOWAHC	NA	6.68918620840602	8.11669788242107	6.60323963889055	6.21543494259233	7.42068179113473	6.03834535015096	6.41792000061728	6.39465319340339	5.21471630278151	6.17444880500808	6.55038798815413	6.72325887908901	7.68398597707777	6.61354837959606	5.71055853292717
P4HA1	NA	3.5499410556381	4.32108158932006	3.66020058702147	3.56174585215398	3.24274678936003	3.46799205866366	4.34640475345757	4.67656299640161	3.9133993175735	3.86391486152201	3.19950313895556	2.84866116577376	3.91799224207877	3.36801490311181	3.3066645047002
PLA2G12B	NA	1.02275526851235	1.07878469550314	0	1.03089307144804	0	0.33540311627539	0	0	0	0.115710432037178	0	0	0	0	0
OIT3	NA	0.825731835121696	2.47778814769289	0	0	1.6649480365261	1.01355738543716	0.553097824716156	0.973175019231983	1.75638354806468	1.05909783956063	2.48401036523843	0	0.818715553684617	2.13775850706839	0
MCU	NA	0.368762069311314	0.422360991642239	0.138133197324792	0.498619926149716	0.180384100644939	0.208344754842296	0.204397252275468	0.122202127351516	0.189064895415892	0.120515917629135	0.425117525282926	0.397475202014733	0.0567557248420393	0.319422367324456	0.087334359961012
MICU1	NA	1.73708741261813	2.26773505741253	1.97027881902968	1.91003461511111	1.69231436681939	1.84739604186474	1.88860950568026	2.06693128008469	1.47387757195768	1.81298066751391	1.90332720662201	1.38325959237538	2.04162820527111	1.75511276923821	1.50748101740628
DNAJB12	NA	3.30861471693416	2.53968772865847	3.15309338826315	2.61239156365891	1.93268446915017	3.80929468625439	2.80405563383992	3.06618614012266	2.0862780635281	2.70609679522768	3.23408922209708	2.43018899704362	2.59879028924606	3.51913382700987	2.68593455756405
DDIT4	NA	5.16656094569533	6.25319316370736	6.17516932448677	7.0366414423102	5.15106271295686	4.85573411792048	6.23119899384101	6.28697963706449	5.20911969112275	5.7291294478941	4.88894059421995	4.49140323680403	4.48010731930588	3.90077687731505	4.29195302044564
ANAPC16	NA	5.44675609551149	5.46301247552158	5.15780395619131	5.14918133458291	5.46330774046196	5.32398479533666	5.38003021880219	4.83714339330979	5.01081369087795	5.40823644668807	5.23978254067035	5.76492419320815	5.04623515314642	5.12739681623602	5.5104070404873
ASCC1	NA	1.85210829439892	2.0307457488963	1.62708327827305	1.79182602217545	2.27427392485898	2.00767677676678	2.07260641662712	1.63075272650614	1.92515460278299	1.9085382589841	1.97419467363762	2.30543109474898	1.44389878195469	2.05045307645636	1.82192524454769
SPOCK2	NA	0.37960736727404	0.954066852983228	0.534392750252373	0.525670855523538	0	0	0.027104296561817	0.0307870003332585	0.0802626890529275	0	1.26273271090772	1.6512088040814	0.0734323000743402	1.34823851615602	1.06790218719342
CHST3	NA	2.06974468314972	2.51343004707695	0.600791517814349	1.46501200972791	2.433238097747	1.59317697958681	0.25019831950874	0.114816149869425	0.140824508378682	0	2.38928862726473	3.18993278213255	3.17017498946146	2.18213707984238	1.87082018280298
PSAP	NA	8.34140915219244	7.17604786482659	6.83542512862482	8.20031381912586	7.86433689613228	8.15628630317529	8.6851554772371	8.48340698898537	7.08245018220696	7.21800203078691	8.05036429070664	7.40468296495621	7.61883792835015	7.92751174376172	8.27001323058303
CDH23	NA	0.134667407073469	0.737138864986567	0.173591308130043	0.201905362942497	0.229236196003287	0.126065191520642	0.0688121921297241	0.060547983808192	0.0399397592398495	0.0852331498487585	0.239689683111995	0.273280048160201	0.182068245896577	0.0718821470792266	0.240143486307625
VSIR	NA	6.50750572559661	5.98712473327427	6.53043287175909	6.34162656756549	6.26715981846419	6.1755705637944	6.92049296969117	6.68494979465339	6.11536430906804	6.45809537068671	6.48872132059814	5.63121377648114	6.12147006835223	6.45066053197179	6.38203574212429
C10orf105	NA	3.1018666863307	2.58967836613271	0.709771028427542	1.53564684542759	3.26580937263691	0.554838211569535	0.895528374336906	1.97647255415572	0	0.340311920763977	0.846832670269175	0	2.41754084021149	0	1.5975176921573
SLC29A3	NA	4.03283002269486	4.05239973026933	2.4818925567035	3.2156967685546	4.27017202141228	3.59636612121824	3.15956886642484	3.50013233481672	2.47503962280337	3.05949882923861	3.2974537538089	2.87152068771989	3.38383399863116	3.674152503182	3.61908053106903
UNC5B	NA	0.237701588742507	0	0	0.382244760894395	0.018066123533515	0.0732938791890598	0.203339832585044	0	0.184191448258737	0	0	0.212514013989934	0	0.354249861908662	0
PCBD1	NA	3.57509326295373	4.18802173291239	2.67056985684302	5.07912202090862	3.30445639079959	4.04280407792776	0.526351800497595	1.17111907431275	1.82606355825683	0.494107804330672	0.82071522766654	3.20525126518045	3.07468719772464	1.75726805734992	1.35359387202538
SGPL1	NA	4.32572143676229	5.07320038446213	4.65332500596095	4.00209669824361	3.99274640043846	4.14837840380537	4.42323528130825	4.43303791886136	4.11076561196583	4.16001483548104	3.43852722828446	3.17239190925195	4.6926281802243	4.24530913983974	3.78293118012889
ADAMTS14	NA	1.47056135338825	3.54551769111747	1.46781902984348	1.33685219821719	2.08225438839483	2.21011855958449	0	0.057895804097497	0.100849176112237	0	1.38632006361526	0.516360868984548	0.777128174802829	1.24222276934869	0.602193175541406
PRF1	NA	6.86286281530737	6.67002748361499	5.40158811655157	7.39276099946745	7.20723026149666	8.17108482297045	1.54912136209301	0.712835582209758	1.24616652418908	0	8.06061270400445	6.30537854920679	6.29187097383148	7.9054651856074	7.12930895579156
PALD1	NA	0.916559560302063	0.213466537601484	0.709852942492725	0.997991263041492	0.893313687742575	0.940641820988421	2.81736334014616	2.58037428160527	1.80037574199712	1.90528686951992	0.417314263417706	0.17448198457227	0.627492887448402	1.06205318426809	1.04345538589398
NODAL	NA	0	0	0	0	1.79842912664533	0	0.457387982266083	0	0.292870278424507	0	1.57230453905372	0	0	0	0
EIF4EBP2	NA	3.7202233304175	3.77008858892313	3.97098512439491	3.06027470221294	3.82049675626903	4.321273341021	3.81733784804335	3.6297932715619	2.57569788411394	3.26083011130623	3.06091027650142	3.73811822185763	3.23581338467115	4.01519157834949	3.08375606436659
LRRC20	NA	0.765325421942462	0.465527511593997	0.571177825260008	0.267978243279139	0.88365047572713	1.1835715039901	0.26959652309216	0.39558701880307	0.188353926837953	0.373456680231783	0.33053251054245	0.432578097924578	0.875353680365463	0.691804943049443	0.623991075678363
PPA1	NA	4.7635165937482	4.5484732355504	2.76574816954604	4.56024800237561	4.40085899625905	5.03213047504034	4.39055007621114	4.41123672979663	4.57179434963788	4.07919590319027	4.99629030969474	4.52432120661677	4.13744852827577	5.04201550091878	4.67883208807891
SAR1A	NA	6.37857706684099	6.38599727909917	6.69110856174036	6.64673046366368	6.02546910103562	6.57337437866002	6.8132115823677	6.57005530337006	6.9970988219745	6.69068108250783	6.87225002443253	6.51872877553265	6.40337193366502	6.77808871045866	6.93615060137655
TYSND1	NA	4.45467924305502	4.44205496180396	3.8944317992575	4.47963296939769	5.35753816766045	4.7550615684439	4.939157036315	4.89111959277291	2.95896414494464	3.79215641757138	5.03717914210865	4.67298769779739	4.87530329053609	5.39444727015419	5.29370594587711
AIFM2	NA	2.81924440602059	1.62067722116801	3.80322815339861	2.66598480765469	1.71469998988302	2.85654078174772	4.91320155012865	4.54203653933756	5.01537729499955	4.46858666678232	1.86658255725615	2.06825573836939	1.29297524074181	0.616754769249019	2.09284059706406
COL13A1	NA	0	0	0	0	0	0	0	0	0.0224627300297616	0	0.00781542945506443	0	0	0	0
TSPAN15	NA	0.803235323227769	0	0	1.55812639823534	1.32060342182927	1.45314179585113	0.611030718058043	0.316563123349743	0.519908433499948	0.756475199601088	1.23369995763819	1.47034134385183	1.54298973303285	1.34217780281136	0.955490811651483
HK1	NA	1.8128447235948	1.71495630161482	1.63837681132603	1.38182907107333	1.46944222504685	1.65917520900409	1.64979722873953	1.60288226099361	1.22566264536678	1.21550159182208	2.31692720576319	1.2004474043296	1.6346869975417	2.20097997706883	1.39024056719565
SUPV3L1	NA	2.43039437992081	3.05873380549017	2.40910277186887	3.21548630672586	2.09108574094506	3.28209155094931	2.64936121417222	2.86841360304003	1.91560861365924	2.68125339572286	3.65874279631728	2.4090115194361	2.19375468327098	2.96612305555149	2.72377645297812
VPS26A	NA	4.70702385445591	4.95948922372205	4.53907949873404	5.51427024190226	4.79665916104585	4.76822367053862	4.91201816340331	4.59365613223516	5.54930669620262	5.55491380010087	5.29900665441905	3.84609920910602	4.72397659461675	4.54408546849317	4.84121049878252
SRGN	NA	8.73055445755398	9.06568840897752	9.76538171243001	9.51432193741051	8.59097276051332	7.99365820368291	9.50530987236628	9.6729183426892	9.61523472940781	9.22894574213817	8.70231381111619	8.53517745873677	8.90204992808129	8.14996914710999	8.69416247408226
KIFBP	NA	1.60589447434005	1.8983253949057	1.55420374568486	1.2591556570567	1.38686025606105	1.74930234711721	1.5173821753085	1.42175756013354	2.34062602231437	1.28310914237722	1.1061359070509	2.29105699419941	0.250903620294318	1.58356292211553	1.02013640925445
DDX21	NA	4.8152759493398	4.80324183669373	4.227233036251	4.94975586531722	4.9127672359176	4.89487120180588	4.50169416418561	4.153542931488	4.33021316741593	4.46035743836368	5.02564782753745	3.52083604818448	4.36530279079866	5.07488231940954	4.76470078740696
DDX50	NA	3.95294718522536	5.07114831063548	3.95471627269584	4.96427586838017	4.46059551892278	3.74425981950434	3.93825115327078	3.63178511424377	3.32360378495325	3.80190026815576	4.43596281850608	4.73042343484969	4.69070325179646	4.26085535467477	4.21798122794014
STOX1	NA	0.105469447212316	0	0	0	0	0.181402993179616	0	0	0	0.0643311756798651	0.170530276193092	0.0949159050226946	0	0.284596129632771	0
CCAR1	NA	4.36353249319717	4.85522547307532	4.46972766772271	5.23838022491617	4.54284508817277	4.48464197391281	4.13317367801927	4.14355655996698	4.34516394780884	4.12667932962947	5.01767577928822	4.12536405529201	4.2895316156381	4.76783761798923	4.55364414811042
TET1	NA	0.0298155408378178	0	0	0.210199646755707	0.860634833174092	0.600697466538832	0	0	0	0	0.0519132955892169	0.0495597953773355	0	0.275170325887359	0.216944074996571
SLC25A16	NA	1.06762573377743	0.566893240192338	2.09254882422779	1.60429691297119	1.36719680846654	1.2984004838606	1.80158498607273	1.50417328061926	2.25755452157686	2.17271460192085	1.86117707269345	0.799736752087622	1.71441821177842	1.35354494229306	1.95092470572694
DNA2	NA	3.26569692875954	4.13974046675935	3.1527043581547	3.60371192502753	3.65755672720119	2.79392939097573	3.67550025975062	3.3642815514801	3.13974416485676	3.3713904091204	2.38578193911475	2.21045960796244	3.50983233703302	2.89990851675452	2.72012623954409
RUFY2	NA	0.883641500073709	2.84420307680539	1.83536732834288	2.1990791721148	1.47834237636668	0.868889685555148	0.964186795609126	0.558934700412688	0.534300282018691	0.540908368327698	1.954461770129	2.30652265787884	2.12935116846637	2.14929118093867	1.39098020575954
HNRNPH3	NA	4.13018184571642	5.63496552190321	4.04921020569149	5.25715023705128	5.1566955167457	4.54416369190694	3.56262232756433	3.76156278457907	3.23970369355532	2.60174029524349	5.73188943450556	5.02739769094287	4.99135589190155	5.41717142232464	4.12776161979618
PBLD	NA	0.668981228889396	0	0	1.8097416370317	0.070937481318894	0.187717189730766	0	0	0.0454969928692458	0	0	0	0	0.110377931544608	0
HERC4	NA	3.30467809611374	4.42154508977599	3.68505002691925	4.0860326483707	3.46709297432097	2.89056140242806	2.45265978516629	2.56968024413635	2.41748959979462	2.58102668625148	3.27627460691503	3.39366259667436	2.64396426942452	3.10503046251251	2.63778594185449
SIRT1	NA	1.71026060045097	2.99089154371217	2.09646432919429	1.89856891108348	1.96779104537898	1.86685298186825	1.85982003759837	1.86860446022653	1.4146025582909	0.89681907892997	1.55006714907453	2.09073717416911	3.37855523263703	2.04289186265939	1.20555676093494
DNAJC12	NA	1.19649918723463	1.75426863639615	2.0815785292471	1.38803664810076	0.923053148805771	1.04613896393574	2.77832372773919	2.22902354975782	2.56338036357846	2.38976536052512	2.36018207661101	1.94634948878271	3.30768976248822	2.07638913228105	2.36906338648982
REEP3	NA	3.02644711095259	2.80408903156672	3.06124953814335	2.55929413079109	2.74758194446064	2.54629340560423	3.57328048814457	3.36387995163829	3.39874127985225	3.32519340555147	2.49986778241054	1.86014384476822	2.94789791735568	2.95834209695975	3.04844306832401
JMJD1C	NA	3.29842679425564	4.61580467753319	3.49171872728282	4.04942185063076	3.35786222248737	2.72236048424157	2.64357684969189	2.77663891226543	2.44169002885803	2.51272889933272	3.16313446205258	3.43318257751913	3.66335135415227	3.38719549008967	2.1512301031295
NRBF2	NA	2.28257250515116	3.26799445348829	3.58400340398129	3.92827781415654	2.92304251614943	3.28143446266543	2.85382683484227	3.21097387260874	3.20058846615937	2.96201551934743	3.64966995316308	2.39615989251054	2.574917889886	3.14704410495933	3.30929391108756
EGR2	NA	4.88679411418874	5.80202697149182	5.36314279307073	5.5193851817205	5.00360106468971	4.70010554799422	8.09517576530081	8.10927422208059	7.54664562932507	7.59981574266016	7.02907264928808	4.67810792612434	5.97701801933313	6.46887365913851	6.5622641280518
ADO	NA	6.09404055763122	5.75223876350556	4.79330146340606	6.80764673212793	5.74556406393007	6.28158873529329	7.39570860426432	6.93048221073043	7.78226268203032	7.60321292574224	7.48917540629406	5.33782369064633	5.25515001312985	7.4003410827874	6.45811033645143
ZNF365	NA	0	0.786124676984155	0	0.185289723347343	0	0	0	0.033559860282103	0.0297112693082165	0	0.629866095803757	0.0958667482100364	0	0.998814734847234	0.246211601367532
RTKN2	NA	0	0.172558576430802	0.0712728947133273	0.212759775338418	0.370474170198639	0.238038407707186	0.244997618597012	0.129031675724531	0.132913673923588	0.34153278787976	0.228734791243208	0	0.0269768623509773	0.0643575768067371	0.201278365991801
ARID5B	NA	2.33561304415498	3.84933885680139	2.19396649923802	2.32671725514639	2.62148101008084	1.86849710132921	2.15667823175327	2.26795161500614	1.80316622927654	1.62329793963085	2.71814141258992	2.43944055863704	2.39784078710086	2.60681561168745	1.86047621297246
CABCOCO1	NA	0.0646919345039143	0.0146430537553839	0	0.208937495904755	0.108836889200554	0.189580985308411	0	0	0	0	0.132987892963444	0	0	0	0
TMEM26	NA	1.9615956636574	2.39984464959495	0.932282787654557	1.98022980611667	1.20869047475651	2.35132533928205	0.0133755391401578	0.633067311662979	0.153666094848185	0.27188142156564	1.14149462120313	1.40848158373664	2.13686449116944	1.5079309792552	1.34008214769994
RHOBTB1	NA	0.246628851879764	0.195529963995053	0.442217979828653	0.6332566335225	0.245875026249603	0.358144062699906	0.195193110472528	0.231038672464244	0.287462337837763	0.172663599878358	0.4549416958337	0.370192119508112	0.262372544446109	0.392520711772975	0.288459937702313
CDK1	NA	4.61415596118498	3.35384834945933	3.60121918176394	5.4241740616291	5.35643258692389	5.39191517189199	3.02421873767675	3.13159052973077	4.30002334595536	4.39047593861434	4.74906031517256	4.03876056063479	3.71831234268989	4.19115979208682	4.54238453461403
ANK3	NA	0.0297165408975431	0	0	0.0512825322058734	0	0	0.00126066147407204	0.00286597360976509	0.00632718639569197	0	0.0347001814112674	0	0.0155425336343238	0	0
CCDC6	NA	2.13893115288012	3.19029822399335	2.58372392534807	3.43831644940446	2.61168671955514	2.31226980568353	2.34113167070375	2.1489266046872	2.31789753760905	2.38662123621076	3.45985750934973	1.82965227466914	1.98583117161196	3.14584141675544	2.37332903524749
SLC16A9	NA	0.565802013933717	0.915479121884129	0	0.341628311211417	0.553830252487227	0.3710031463728	0	0.0218982469326827	0	0	0	0	0.39476092760608	0.0319210759612557	0.0247115217852234
BICC1	NA	0.0649234751655283	0	0.0147614570324767	0.127234195504317	0.00528516387718175	0.00728107951544364	0	0.037576678949103	0.0134013184914905	0	0	0.0862821796851237	0	0	0.00429392827147424
TFAM	NA	4.62684200749909	4.56116640982967	4.34515621874589	5.32118668569611	5.24156127461471	5.00418844020693	3.41258796083915	3.56998178914778	3.3604970472905	3.8123462442231	5.15018651260198	4.94956729242754	4.64883770839066	5.02700605083262	5.19550007231006
UBE2D1	NA	2.3381434579431	2.35366848935408	1.84842247737162	2.80937690487134	2.20701697488465	2.11910052783954	1.78663437962868	1.76314512147532	1.92303115298466	2.00495365905148	2.82062037953929	1.56484322094955	2.36387907844693	2.89945330752678	2.12348790768547
CISD1	NA	5.21361904791774	4.07668003866064	5.22534879801264	4.98833407124833	5.12162578112562	5.74135415323599	5.08730245208318	4.89953206132588	5.09827714447538	4.98394094765686	5.17198160511218	4.92482515059714	4.73975570693858	5.28411444114537	5.48085885313622
IPMK	NA	2.00259657547269	2.06162290583106	2.55297705913874	2.42229282441801	1.84430833080965	1.66813150858655	2.31308631271193	2.38065980084426	2.32506107632709	2.22542768458066	1.51609977377147	1.12672914173856	2.60302400133827	1.55818104109134	1.58744016998244
ZWINT	NA	5.03052602807985	4.99728879081526	4.57066657718485	5.66279173029379	5.22428860893678	5.28227049786061	4.96907783975905	4.80725241640182	5.980956298637	5.42170379677032	5.96229565338264	5.31540935484608	4.83619304286515	6.06972443076746	5.37007802984298
GNAZ	NA	0.159537566891671	0.295823410794521	0	0.197087735844031	0.688705729637547	0.116827524371981	0	0	0	0	0.547566221865368	0.507903118331989	0	0	0
RAB36	NA	2.08610868457883	2.21623224197252	0	1.0206048491467	1.88863359523741	0.420875536992608	1.31686172064195	0.858122489288255	1.37475408668803	0.119639845133196	1.35458549492654	0.0725545830316272	1.707878979126	2.78496276510584	1.3985685610454
BCR	NA	0.604372745519477	0.96777949623299	0.562450556460815	0.671590142628585	1.10682560032246	0.828610853682883	0.298494399579707	0.508229884511312	0.257707324549896	0.336226848447171	0.853010913120961	0.489154353196764	0.647035721476079	0.660810932643129	0.354185621780688
SPECC1L	NA	1.84188865689677	2.39220194973419	2.27482407016692	2.40172751483678	2.0386846148584	1.95196515875258	1.91580520146858	2.43350955293222	2.12599384785365	2.17948331576542	2.55391236379917	2.27852263461873	2.21334519066856	2.3023463178415	2.10072633153054
ADORA2A	NA	1.25101541543155	3.16408169402485	2.49193269509913	2.86810905279395	2.47597373989212	3.01092220244287	1.15551448092324	2.05015588311818	0.849915738339439	0.912749622648288	3.98441927402871	2.31448180377204	2.45382435628265	3.77217796423443	3.63624936137782
GUCD1	NA	1.39938281134579	2.00903253463562	2.05091986498036	1.70625555122049	1.67036778416108	1.63766751341891	1.8032284419284	1.87464982910636	1.21091400606644	1.53327534135362	2.21734863161565	1.34284595580496	1.74167643843615	1.71347291732826	1.30350378987754
UPB1	NA	2.3963476977782	1.13733922662187	0.604517821342269	2.29373291778581	2.85955077568396	2.7572931536961	0.463997854778378	0.548213028417101	1.22350248809076	2.50158740021253	1.64692666897399	2.41105176620306	2.69265658844341	2.38267552360519	2.19161802673617
SNRPD3	NA	3.59331588047628	3.42756538938434	3.10709705040556	3.30104057482687	3.89270285414802	3.89435602849278	3.37400595978276	3.44174570015813	2.82847439016262	3.13592901251724	3.38067095470376	3.29102921813684	3.56972909831354	3.47218506713487	3.71993833761471
LRRC75B	NA	0	0	2.1443234006101	0.236705086543284	0	1.12045561129299	0	0	0.0760701835669235	0	0	0	0	0.852959767918059	0
GGTLC1	NA	1.3429543668373	0	2.82264628108029	3.05747636649318	1.35341194751297	1.19612562455305	0.367904506408903	0.85854775358246	1.3883163526372	1.0836276189185	2.1649288883205	1.58647712890599	0	1.87833441485289	1.17826984937071
GGT5	NA	1.98117360394893	1.8960014233294	2.98325032548014	3.42399436864133	1.92915680510996	1.62589597488827	3.58110781374086	3.12397054286574	2.56059856729531	2.90623937057404	2.27657691132242	1.96890050833428	2.27986270276899	1.52137967720229	2.16905444087248
SUSD2	NA	0.845061298986947	2.08913209283181	1.68889052955399	0	0.308137313932448	0.219249459718606	0	0	0	1.45710742707166	4.46360102452576	2.97679452307596	0.870993588329827	3.90920983188835	3.42839814795191
CABIN1	NA	2.23486453406488	3.03708635791998	1.79598823666881	2.21903695125002	2.54189637500044	1.89793491694607	1.71065603659979	1.95850961669671	1.17464886802018	1.43246415755884	2.92509388801398	2.54755083868257	2.58138946678773	2.88062017808706	1.95769356731574
DDTL	NA	4.22025328089509	3.6323539789979	3.98841676249789	4.47565239693035	4.30072181430224	4.37537701432669	4.13818092751931	4.06530166700217	3.68849113879079	3.33691340613379	4.43775006539195	4.72703016928607	4.11120769526251	4.2159225447497	4.69447090900809
GSTT2B	NA	4.66792977443066	6.1304132599819	3.85918634704655	5.58530804976791	4.84257158648313	5.01518208090151	3.78693835596229	3.88450463568404	4.24443463303832	3.5933034908112	5.82432390881992	5.78342411526767	5.06066423061027	6.03937115760612	6.19320247214737
MIF	NA	11.1916250124078	10.9843891270898	11.4514585205001	11.3077121653288	11.2283742456727	11.7435058852709	12.0314869766678	12.2007724101757	11.5604481639627	11.252590790888	10.3869798256564	10.7838576047076	10.1005835337014	10.8251056298096	11.0147115978429
DERL3	NA	2.40948811494487	0	0	4.40306605418084	5.61892661411451	2.79200901994161	2.35911786331572	1.689422471797	2.91803572078888	1.68637952106558	7.4787960365481	7.4538709103132	4.93684777954757	7.74652792658498	6.92663353278861
SMARCB1	NA	4.51974315225104	3.54328359925627	3.32002164265588	4.30108141803896	4.96638027787374	4.91552941011082	4.27977669165847	4.39565620259457	3.66153042870876	4.02559435353493	4.93083987756519	4.72499915734527	4.10934432318125	4.87266285474424	4.79822627865221
MMP11	NA	0.076912299845066	1.68564434565946	1.56440001398953	0.185361769522486	1.77533782851967	0.746009804890252	0	0	0.0588468655451218	0	1.38632589918571	1.90667122725337	0.07997338211353	0	0.0747659457966744
CHCHD10	NA	3.93793267686941	3.33198414552285	3.79065339446015	4.85729554932805	4.37645715762171	4.18046614839545	3.88830589542312	3.67560914289741	3.30121803369593	3.5498584506051	5.00713236772409	4.75944675362533	4.71349460591983	5.30080511061376	5.23655213149726
VPREB3	NA	4.01774274625782	2.30570492745552	2.30364568969059	1.79978039013436	4.09334758912455	4.11625275425857	0.502178294679558	0.733733810113174	1.32606857060589	0.471185133631499	5.01880907526086	5.02322047004055	4.72515358301156	4.57640631815725	5.00585883826121
ZNF280B	NA	1.61365500865248	1.74525156107167	0.106644338135674	3.66589685526584	2.44237858665598	1.52022080894673	1.29508954721664	1.37547243467191	1.52592325107357	0.613424520477232	3.47531933717047	3.43661750714203	1.44129388137765	4.05624576718206	2.43370253206726
PRMT2	NA	2.75281407865281	2.43167623754371	0.865106599021153	2.33300332428982	2.82193796266316	2.75889798679111	2.231006160503	2.86848426849692	2.36400097061508	1.80559918635955	4.17038547403769	3.37147249387406	3.40326913536196	3.84172663814833	2.64993615423439
DIP2A	NA	0.738785478095634	0.671894308803333	0.283940238261503	0.583129694584726	0.957248510338437	0.454056718513942	0.923040618568045	0.916959143490984	0.315658777164597	0.578071669917432	0.776496552414304	0.410793007447722	0.828175164642467	0.468171611795502	0.570617414318983
PCNT	NA	2.24748546820921	2.60758641950754	2.26489400439718	2.52665676107854	2.37805224941109	2.04142722762311	1.71186540864802	1.60178557196191	1.03182522220765	1.53308362956263	1.9884469823122	2.08064930325804	2.18997418459555	2.62874066960957	1.32885072752518
YBEY	NA	1.96092973250971	1.20416150676182	1.07430455201569	1.98356138178723	2.69231400382482	1.21293905835216	0.806000641638003	1.77502560340584	0.430086196461191	0.341438737648016	1.76746501075331	1.33862736653492	0.30771952878869	2.15307476688289	0.916443940756236
MCM3AP	NA	1.53084883901209	3.21661609134397	2.12895967817824	2.90601756913624	2.28437271798597	2.5862346717343	2.33682558275855	2.64944943311007	2.21005277507997	1.77512209957752	2.38038933132051	2.46217563485453	1.8068962160214	3.17733701046963	1.7812488547201
LSS	NA	1.49605673522548	0.235343574576736	0.432526627910999	2.36929288043091	2.51839475835777	2.48461191622564	3.00993960159151	1.95856507118546	1.98668253881645	2.95321823230148	3.23966488063006	1.1467532028028	2.73465147139886	3.33479069219756	1.48346939051066
FTCD	NA	0	0	0	2.11933493185172	0	0	0	0	0	0	0.448513127474409	0	0	0	0
COL6A2	NA	0.449061154738289	0	0.232448566866152	0	0	0	0	0.210393806716537	1.2796444389509	0	0	0	0	0	1.14802161174092
COL6A1	NA	0.809795569422962	0	0	0.878048935166693	0	0.0962243588100079	0.361386027013976	2.26695650407927	2.47197820598133	0.817944653011747	0	0	0	1.33684156124827	1.22706490738695
PCBP3	NA	0	0.016234036904652	0.0962764853761977	0.213150348718026	0.0911110325568996	0.104192510538038	0.117924432257589	0.00898823072155387	0.12952541895305	0.123281936952202	0.463331025539473	0.280221648269035	0.295071212540351	0.051813996763146	0.140597198748459
SLC19A1	NA	1.93753723034143	3.09019207575548	1.64038370156468	3.45080177306265	3.00767642052013	3.06258734024017	3.20125619405498	3.09077325224605	3.04669435834295	2.6755938599348	3.32471801441485	1.88615744792931	1.57191005083948	2.65741020650671	1.38968602864556
COL18A1	NA	0.405036460151263	0.069673276152712	0.320191240175648	0.907027584276285	0.0747895518683702	0.0736749826864726	0.0206492805891819	0.128172545130302	0	0.0629212463150491	0.247730628395951	0.0453177168805357	0	0.23373782274674	0.367536018817181
POFUT2	NA	4.79017888966177	5.11053239097985	5.26295786185031	4.85931055938281	4.69182857813701	4.69691765700785	5.13857708135681	4.99819812587101	4.73978463032725	4.62804763749927	5.13782875889485	4.29837288429739	4.01093598243228	5.15046870356512	4.42299146426527
ADARB1	NA	0.276031169927713	0.989121866851019	0.131586992627672	0.127959219770532	0	0.0334986046021539	0.427302788439053	0.12844300687472	0.31341076665543	0.238644954560142	0.100297894823919	0	0.0992072790390113	0.020537588424254	0.179965710336388
SLX9	NA	3.66164947959091	2.53103949059188	3.86849503044624	3.20431883962149	3.43568720171566	3.94124285258846	3.70479883084178	3.40802067456216	3.20121024327313	3.28585190999844	3.92236648235539	3.09593478127538	2.13854810066308	4.20595159267319	4.00274857743943
ITGB2	NA	7.34394726356049	6.83732011488144	7.18589982393661	7.71712179564581	6.93622950507078	7.4332035773982	8.29084045141033	7.97981377051091	8.21342498368509	8.33341974073396	8.51703460919052	7.14705400161485	6.67420532640325	8.06305510333394	7.54605103978263
SUMO3	NA	6.57062982339058	6.17089883852809	6.52040685140893	6.73831141076134	6.53396492318215	6.91480366831833	6.83661469157211	6.6277760099995	6.99924909609208	6.87985555904348	6.69805769346297	6.44400528299305	6.51729700166506	6.69921606642763	6.81154890880321
UBE2G2	NA	5.03338730757973	3.79037779894699	5.11638200553419	5.48213821134679	5.22482362860624	5.45945447488663	5.26124963926302	4.90889414174963	4.87903258848342	5.27442373756149	5.97674858169063	4.82729286906302	4.81979070684978	6.13729000053985	6.05248844482709
TSPEAR	NA	0	0	0	0.0130390497046743	0.055239757704759	0.038302124257795	0	0	0	0	0.0109728986387638	0.0452499446179941	0.00543514771284266	0.0260850608926636	0
LRRC3	NA	1.01835226401632	0.752241412470404	0.862667642448346	3.09089049069312	4.37860673550228	2.79048544256238	0	0	0.638749496026088	1.09117936231735	1.79406952423937	0	3.05666087302998	1.50742543637198	2.31757645351586
TRPM2	NA	3.58772794760054	5.1551710092636	2.9314645203387	4.76908270407019	3.60617549082715	2.75692523401661	1.94197838656139	1.6592009148078	1.24603762831457	1.62152509656016	2.81552273039048	2.53750498492356	2.79903435667749	1.55342053696024	1.77688499653708
CFAP410	NA	4.93423156095762	3.94948204242585	5.90466697172031	5.37872423445307	4.54233374287912	4.98517905022619	5.22726371156119	5.06360267804669	5.48701743475685	5.1494502184204	4.68098543604848	4.37187808110298	4.90150150810244	4.53270601854584	4.95376554332309
PFKL	NA	5.2542212695992	6.73229483497188	4.92655185043992	6.24872963759707	5.30430175518198	4.92708123044214	6.35131574259973	6.49000033948443	6.14753989038332	5.86314409763018	5.73491293712504	5.2743028569045	5.1188868024184	5.31928255838838	4.70684346628768
AIRE	NA	0	0	0	0	0	0	0.359659720576903	0	0.0575137405967993	0	0.15397398902785	0.620285040086376	0	0	0
DNMT3L	NA	0	0	0.896583984040589	0.324105842944712	0	0.472015959359207	1.97865309011051	2.4890336082422	1.90827942344454	2.04560835428817	0.190570579440386	0	0	0	0.134513593862877
ICOSLG	NA	3.18726700905629	4.18557606836404	3.01043829590138	3.53447135480305	2.91548962043109	2.82167339080476	3.01954246412306	3.2434244944645	2.75470032711876	2.95783653798843	3.26924191916881	3.11783734362547	3.84917334224551	3.26839372206432	2.98371005106453
GATD3B	NA	2.67117941411353	0.91079368843865	1.24372392387446	3.38327373687403	2.80143002164326	2.5397714459797	3.28700569707149	3.48632396254301	1.74997298407255	1.81184534941048	4.26660575060373	3.37038170909275	4.21350199092578	4.0044229858345	3.8712642060394
PWP2	NA	2.38863469949618	2.94040052012903	2.44568161649049	3.85629407866538	3.27335299930909	3.42797433897043	2.73841330420379	3.05075559365516	2.58647903422104	2.34529437252487	3.30254316360611	2.59973677798681	2.77494761473318	3.78423305484458	2.79697711989211
TRAPPC10	NA	0.550269552312628	1.43303189919342	1.7283081919142	1.24299837139475	1.30509678052792	1.15784513630364	1.17158367384665	0.802961342353512	0.496008302074412	0.798647906138815	1.12161389928523	1.38232956068385	1.09527898226824	0.864673193580963	0.982049315949247
AGPAT3	NA	2.75665545777219	2.7158629563335	2.18208248295776	2.3616409257031	3.21006442626027	3.48440229348601	1.38383381393448	1.15732730901388	1.09376983314496	1.47870418712103	3.25568238560795	2.8564832579114	3.01338716943913	3.66915262642925	3.09896167407106
RRP1	NA	6.85452043877826	6.16429610870831	6.79536640068038	7.05031600383462	7.01819701827438	7.10942343952402	6.91934909489208	6.72756816257666	7.02335760700867	6.77322181568872	7.37680974999966	6.77917241809541	6.72808036738428	6.99972174358929	6.80147626403031
CSTB	NA	11.2056187114797	11.382743581476	11.0010824783535	10.1396361846208	10.8021234150397	10.9330805589755	11.3750664031882	11.8872727369441	11.4346982816034	11.2215006786897	9.76623471721881	10.2949731271406	11.2368275492639	9.84989608148702	10.3970119274319
PDXK	NA	3.4915017076336	3.9812342946254	3.79255894632715	4.36211419697597	4.45546633508225	2.84759330621855	3.76504374211929	3.58543699455103	2.97295140903767	2.93129679713388	3.3488957530175	2.76237110405868	3.50397283606063	2.76496412380807	3.04924654735235
ILVBL	NA	4.75762681174814	3.30963915811056	4.7018617164281	5.50019293459185	4.68101118067873	5.02792392706007	5.08786970633138	4.23163394286144	3.64171692970479	4.98747345291502	5.59670569057654	4.90774573278303	4.57717457175862	5.59020141791211	5.38811446180137
SYDE1	NA	1.29943193411731	1.89935969774022	0.985143580004011	0.686883215838422	0	1.62676219352049	0	0	0.103087715433306	0	0.269179528176249	0	0	0	1.02923893489926
PLPP2	NA	3.9638723906312	4.23445095481934	2.28046181031563	2.30832197539294	3.9111487984085	3.405911324113	4.93642398700026	4.72557980040693	4.21380323254868	4.95605021127684	2.91546051106674	2.87128681253891	3.84327522691908	3.8234964739801	1.80411684574016
MIER2	NA	2.21582799246784	2.00983801731648	1.87213484397762	2.5677464749103	2.90900212558061	1.6432995630457	1.66372770854198	2.32557604200012	0.492121852645914	0.966904441140604	1.74582173516408	3.19783876073994	1.64385283333545	1.73266473358452	1.8655285037052
MADCAM1	NA	0	0	0	0	0	0	0.757686858124347	0	0	0	0	0	0	4.25985656444165	0
TPGS1	NA	6.67387019382407	6.02922354379734	6.79367109481241	5.6403019625626	6.59361853764616	6.76348008457962	6.65511772170519	6.76121504026631	6.5617641478103	6.67269153568455	6.68360956088458	6.58769688477437	6.05029150363886	6.85798996888231	6.73781270393132
CDC34	NA	4.2424776416937	4.2527234750249	5.17324683958395	4.51459524100938	5.37512725341363	5.16096893884215	4.52740019595106	4.83335976447417	4.40154029549306	4.72234742214158	3.81519338440576	4.19822707281176	4.69390477541832	4.71179402185034	4.44067635886884
GZMM	NA	3.2304345133745	3.40753685056072	3.91186769965898	3.94807167514925	4.98388933337478	4.7404993075222	0.769331840033806	1.48684562088955	0	0.11329132106474	2.88278326899673	3.59821782289551	0.16508269900384	3.29133277938619	3.13848525908445
BSG	NA	8.50448754764815	8.09899849709725	8.68270024695095	8.29224013289528	8.20571466807571	8.52358831984727	9.30799875452124	9.26880106876937	9.705720600848	9.12172211123962	8.29612823369849	8.18920305250401	8.09949505477987	8.50202730120878	8.59080475303241
POLRMT	NA	3.16877396333135	3.79476719172915	3.67830613274826	2.94480969938358	3.2697983757573	3.7040689198033	2.83764349971794	2.7001442416486	1.73339878643563	1.73988685844019	4.42542664200544	1.41014405367326	1.79067923527136	4.31357064537595	3.81043494752845
FGF22	NA	1.79823008991725	0	2.42841856165466	0	0.579121313619432	0	0	0	0	0	1.20434914841517	0	1.55310736392695	0	0
RNF126	NA	3.21265418615828	3.08951950856931	2.93373577213552	2.15421403407286	3.69515021535557	3.32481999114991	3.18226444833257	3.25092760615395	2.67154421082737	2.84073504706189	2.56013420426859	2.60471128475666	3.06237272518953	2.7063989120396	2.48610879602357
FSTL3	NA	1.23670008190994	0	0.203579192328722	0.594059777435195	0.980754285249548	0.834201051179021	0.780735413610243	0.552508129923031	1.28923679829215	1.38827541289584	0.51444880235086	0.422851077953921	1.27028460872907	1.34245095065572	0.480598715903665
PRSS57	NA	1.50527863284747	2.338036321721	1.43927513570009	2.77627681559059	4.47037278204519	3.92711442552421	1.51286521292727	0.337473364764826	1.8795417201606	1.67960742989239	2.21089980589382	0	1.65685303549511	0.824573663427541	2.23913053766944
PALM	NA	2.85294944801237	2.9233220900588	2.71309353659761	2.29170529808697	2.69427938917954	2.59551055366368	2.69844051243541	2.84326731432484	1.67098821437072	2.46350569027179	1.70858677697794	2.08372643663898	2.11196175388914	2.10861340199762	2.18270817286858
MISP	NA	0	0	0	1.49554240184542	0	1.89220510132439	0.945244664240798	0	0	0	0	0	0	1.10756283558203	1.35646464162372
PTBP1	NA	5.8024427511011	6.08664782944716	5.69241680155662	7.08312667794547	6.39433852935391	6.36341795328867	6.22595917272962	6.00192873069999	5.30645528636969	5.87329708011819	6.76825162723419	5.086990862473	6.14971738229068	6.44009354571571	6.23125299900137
PLPPR3	NA	2.04665507451045	4.09311121411039	1.53233654495133	3.00090613303209	3.36911463530914	2.98927199318483	2.66822808169379	3.26429016722037	1.74064150072586	1.99592632722191	2.64206971814022	3.00430380040582	3.81130191736003	2.69797632779493	1.7197594391757
PRTN3	NA	4.37887435744153	3.24150293662753	6.25434124029853	7.12207032060334	6.64453073187057	5.95990475637014	6.23347215003273	6.20547367610843	6.40713660693513	5.4602370982209	2.08918756072651	2.64267247806647	2.32231071783138	1.81674360810153	3.29981608089762
ELANE	NA	6.39405804024812	4.89504231486795	6.56471638133176	10.739716389324	10.5699729921434	9.24321180205481	5.69558247386443	7.24361989927114	8.25454827981095	8.04556157594318	6.07658398804215	0	6.03535306070613	2.90772385067386	6.39015728705821
MED16	NA	3.149671218126	3.47399424908442	3.96566229933294	3.37988824812646	3.5259228811761	4.20241276272423	3.89152160677203	4.11015137875919	2.54120027790781	3.31191600429427	3.98217618835436	3.55865711625259	3.17584879550041	3.52965209184141	3.26194494417853
R3HDM4	NA	5.55255274052911	5.64387387252576	5.86861525542911	5.90621648014189	5.82172600445913	5.49502326342959	5.58636116788049	5.2619476532198	5.05091527085995	5.71314594440864	5.68218794012997	5.5126961124702	5.42333233328893	5.74241249943628	5.34631410961055
ARID3A	NA	2.38105193218547	3.35391284355483	3.3090466921549	2.56354786020598	3.11696522807151	2.78012949825772	3.20962590037552	2.92858474770426	1.55382717157655	1.76795670155715	2.32795617106897	2.94223834321323	2.30703409349828	2.47915355170162	2.39651607602054
WDR18	NA	5.69998562455794	6.24781795324915	5.85287111480931	6.52900454224681	5.92929561977511	6.5890319458309	5.45511830480569	5.90430048782331	6.43552219402225	6.1037061615688	6.45224537884046	5.42726052489264	5.72013012694502	6.59406758959316	6.05614680094078
GRIN3B	NA	0	0	0.460713970319224	0	0	0	0.117532313471467	1.92580010910595	0.750856652350761	0.210989401753018	0.773214555469073	0	0	0	0
TMEM259	NA	4.35374345705866	4.71217612664623	4.38588294342967	4.17552324782695	4.33489331098178	4.65208215628176	3.94032743446839	3.93142601952076	1.27123977308118	1.87295178893899	3.78713284931431	4.4913542572451	4.57423167532753	4.1664889529908	3.80933050427815
CNN2	NA	8.87230048720589	7.56204803688	7.80058903067831	8.56724449893972	8.99750118829637	9.40658837217394	7.9733704891026	8.10194288312261	7.15353535249881	7.50359839599817	9.63789705210304	9.05625274132852	8.86671347082439	9.72116907228188	9.39943226619392
ABCA7	NA	4.51532480423552	5.49434177800486	4.20227708922741	4.46477821928809	5.08319565792898	4.46439258482374	4.26132810863112	3.88687029951878	3.19672124646079	3.79227334979735	4.65913876387112	4.20601721969316	4.60165770672866	4.85502231550206	3.97198794978568
ARHGAP45	NA	7.64839571808598	8.72699663963665	7.51031481353964	7.73031870278381	8.01420061744608	7.58695480252674	6.30770376622507	6.40185595325643	5.11115941426344	5.69245246649739	7.9267847250297	8.13893740845118	8.18233187523185	8.24443687132374	7.2419024869811
POLR2E	NA	8.88196182675991	8.18564511618023	8.37619599299358	8.33541957756155	8.82215350487161	8.72105933363813	8.53845367059726	8.44824927976027	8.44716162176032	8.63289799913217	8.93619661553276	8.97437192133295	8.5430478668547	8.95822711985865	9.0410327974049
GPX4	NA	7.51824051400983	7.49713013694933	7.75298719274982	7.31898507960982	7.85387617210527	7.76944921498288	8.34934138620932	8.00187918592344	7.85572116996926	7.81938668329986	7.45421630899003	8.01728078955321	7.94692849303118	7.53819769511505	7.91512624723368
SBNO2	NA	5.10543034980403	6.20702248821752	5.93408616487455	5.71042484987881	5.71922308385492	4.64338994835263	5.11223346136468	4.82224251220752	3.69049187798694	4.03068958459484	4.74424258034991	5.37285087682747	5.59581290306754	5.02267740965933	3.48016833886381
STK11	NA	4.85026489582784	6.51718601626126	5.54469741844286	5.126882734122	5.48230837169771	5.16336382235736	4.52908411747021	4.90825436145443	3.7124048122402	4.17509150964769	4.30535042946011	5.15568787673077	5.53633696936616	4.91888625356858	4.42941141144333
CBARP	NA	2.41680798128265	3.28087200267191	2.94954946303146	1.46079150706706	2.81305898652482	2.94373847336681	1.86643141915419	2.86000593943138	0.664863244394298	1.30624984993136	2.55179017681472	2.9240872899531	5.07843402972683	3.21362883903223	1.81383881794249
ATP5F1D	NA	7.8656667987935	7.55057675045325	8.01920007146829	7.76257102130927	8.32307901040505	8.27824115911107	8.05777946041267	8.13842051281055	7.24172562174961	7.42974413816695	7.90533696829964	7.73925983230511	8.16577338224376	8.2361732182775	8.202996832911
MIDN	NA	3.91063689296712	4.93522118946101	4.56566162793206	4.01272421565982	4.36683393486081	4.16792273055538	4.05511232911451	3.8452705925997	2.20561340875629	2.60892524127163	3.47978610982369	3.21943921982667	4.71039237472013	2.99518526359028	3.24213359798804
CIRBP	NA	6.43997264442796	5.62721290608947	7.8402509409111	8.01434004887968	5.68981367826178	6.87735732166844	6.93135231005047	6.11832326119032	7.199074355223	7.34808723077744	7.18232602244513	6.53129920944507	6.38257858463841	6.41436555807608	6.56755772198105
FAM174C	NA	4.79375901181404	6.03916874261513	4.04334505737182	4.09729208429831	5.25211593435423	5.29903776990527	4.1875503146553	4.23901997299714	4.43158880746885	3.82758285555762	4.62236937670623	5.7558697040565	5.02727973187264	5.5316753572369	5.29116118745522
EFNA2	NA	0	0	1.05644890153818	0	1.69130270800267	0.15553631732149	0.209897476976446	0.776060976499384	0	0	0.847608204745118	0	0	0	0.904447507771393
PWWP3A	NA	3.98679896448264	4.69007170829041	3.05273820955798	4.23377390790704	4.5076046651806	4.51199923639151	3.53632299833827	2.31373095221673	2.44066578685426	2.75480330630634	4.89197762651	4.35257483150378	3.66113842726186	5.09743178963726	4.19683773233156
NDUFS7	NA	7.52072624687626	6.39559558168416	7.03991785242016	7.17960177718289	7.66218054835594	7.73861464404682	7.3514112697402	7.19064637576017	6.95102421799692	6.9228559088117	7.33860587305096	7.43812524723511	7.47969597639868	7.69535305415323	7.53021041376045
GAMT	NA	5.29876012480727	4.9010141679448	3.95185907479167	5.67954202934428	5.02684658981401	5.21856800654783	4.87921558740936	4.95098112325501	4.46300673001012	4.28787210378148	3.61275372751626	3.56595070947012	4.88561682354756	4.48619802352833	4.04852646716764
DAZAP1	NA	1.98908898488259	2.98083814407566	2.62943058729763	2.18552826194416	2.95396845127416	2.8632970032487	2.12706898209879	2.00656533272225	1.37913592836822	1.57024194190232	1.99437444994569	2.39785629249938	2.11912359796391	2.51619417153781	2.09700481291142
RPS15	NA	10.3176140495781	9.88893596751662	10.2460004158329	10.1602777078527	10.7383142157261	10.7391242259953	10.3362099733871	10.1477817782288	9.60464192511992	9.74845833466717	9.92022317464476	10.8921650436699	10.660855206311	10.1843588738644	10.6667821610952
APC2	NA	0.407245148809523	0.0714667571885855	0.101478127109942	0.218250026616555	0.0552067926319843	0.248798898700657	0.0351459004890048	0.0399062080878879	0	0	0.228577648521307	0	0	0	0
C19orf25	NA	7.7088781176945	6.63884052627337	7.99811546293524	7.47869543287378	7.25675897981114	7.98883228207505	8.09287832632217	8.16956699109118	7.843930466157	7.84910062256722	7.92678713883234	8.02443102447027	7.65226334104467	7.69246152177694	7.89979689958677
PCSK4	NA	1.79802153739208	3.62025293081864	2.41932117527299	3.56743753913053	0.14511997965536	2.61023777538212	1.48866775018709	1.1975383524888	0.742190819758098	0.750771417659373	1.92388394104939	0.530330151671293	0	0.918686988814356	2.20468252315868
ADAMTSL5	NA	0	0	1.03388795964468	1.35905035174825	0	0	2.10722022192588	2.35019820767123	1.59452469629875	0.578498506907227	0	0	0	0	0
PLK5	NA	0	0	0	1.00553844533146	0	0	1.02478181878085	0	0	0.59278299135631	0	0	0	0	0
MEX3D	NA	2.71652149605122	0	0.917921343263935	0	1.53821205268446	1.2095550132266	1.9761870356797	1.52741890795404	1.37233927568186	1.34237489918917	1.17452679533887	2.78054698211676	1.61905501965783	1.24913768368091	0.975745257580739
MBD3	NA	5.29863925954008	4.91737163540814	4.84783664164509	4.55172477539422	5.78946971574344	6.11102384789294	5.13336006702641	5.13893505998435	5.06163085421986	4.90063710169511	4.93442335887728	5.88047638118741	5.33204189866452	5.90873965409989	5.58886954936717
UQCR11	NA	8.91827781327926	8.64461124309518	8.77213436932387	8.74413139330818	9.21893159036678	9.29115883600995	9.23065998465841	9.20859286148355	9.40342791107903	9.19900924555924	8.08379044310139	9.1235266615621	8.80127526623235	8.85577266462465	9.05293012630702
TCF3	NA	3.37811044282394	3.24617764447814	3.02978998240309	3.16889277460398	3.61765882564447	3.77748650491102	2.82383310483942	2.68685713728953	1.786701182409	2.50308605223247	4.09656992418828	3.66904890366477	4.03780322030967	4.10246375985849	4.05510453379954
REXO1	NA	4.6771259609368	5.89648566151054	5.3455504783611	5.21031893618276	4.71323541906553	4.07991969666705	4.0512278582292	3.92066014834679	2.14649989416581	2.80290397425681	4.36296086009836	4.58695780533587	4.50946238623715	4.51357493545536	4.09705204331485
KLF16	NA	2.27775155374871	2.28827267053453	1.89045051036201	2.72724766239309	2.96722436143125	2.33765731161674	2.52177744173448	2.87059927447404	1.33198169532054	1.9259932653875	2.82343236941208	2.5875376396658	2.71476462695314	3.06222628617146	2.6306485351367
ABHD17A	NA	5.12121970509116	5.11607250386129	4.75416021973215	4.13761716487855	5.810480220528	5.6443573028289	5.22212954946476	5.01406592044019	4.20458673913446	4.55410567742394	4.25401192060908	4.72873420381965	4.91606251861738	5.46620771150482	5.36923713091138
ADAT3	NA	0	0	0.735852062085535	0	0.123061727839344	0.386136142086635	0	0.253467246427407	0	0.334696265850518	0.304669081782792	0.128893460734076	0	0	0.844389056268738
CSNK1G2	NA	4.36464253942446	3.90958195289613	4.8130608024133	4.15098584370287	4.62560306162351	4.85144213249126	4.29689217897624	4.31322635312489	3.56812657406211	4.16715615415933	4.09286574880205	4.66967993071103	4.67960145831079	4.75127406962951	4.3501075428039
BTBD2	NA	3.42704819200796	1.6746712558847	3.08267407816614	2.21765557745981	3.16980587045043	3.36848880651795	2.50508133470664	3.22437649628914	1.5792618493009	2.44479819185851	2.48693661165862	3.86509921803235	3.20448634343254	3.18538377740553	2.23647215351301
MKNK2	NA	7.18788190117143	7.60831866320491	7.13807397856824	7.35366799378092	7.09867018302066	6.93039438227677	6.9560144752118	6.76166448950234	5.50162580676682	5.98935567446935	6.72928388129895	6.38366364896142	7.73936171096095	6.92654918882223	6.41867607658548
MOB3A	NA	6.0486103166734	6.01376794008293	6.00597534115566	6.61007835233852	6.42521088215032	6.90637988429118	6.75398769454584	6.49706361326563	6.61254626275556	6.85751480738801	7.66832234153184	6.40317723672544	5.71999523242199	7.72328974091569	6.94459571366775
IZUMO4	NA	4.99991520543781	4.56765032665382	3.77941563800097	5.25149516547303	4.52862687674319	5.67194046597074	3.88625338947106	3.60551807825089	4.05280366560422	4.63352654016304	6.67270843126705	6.6396264626567	6.20626331838976	6.76558211538496	6.34246546364445
AP3D1	NA	4.75601213369296	5.45999594444858	4.19152412461689	4.65385316565478	4.82299238523226	4.89151049448024	4.66889374879307	4.61526896524955	3.68176164986598	4.02480775473242	4.27636146627377	4.82607794660864	4.60372974845702	4.58468183940332	4.19670183775458
DOT1L	NA	3.53369407764506	5.19906662931873	3.16800260449659	3.08826259570113	4.45173801478401	3.22741116744288	3.16779631354716	3.53670065768417	2.01709981745332	2.28183395172396	3.06944678538583	3.30522086362017	4.68562692099182	3.4254593434948	1.9741878459565
PLEKHJ1	NA	7.70112691048639	7.82197516186882	6.67099965350523	7.25018131629435	8.25968552069349	8.43868571203317	7.17097272448877	7.23502976979078	7.17454547568811	6.93378090696128	8.29094167348493	8.29313983723091	7.9663939739916	8.46669292952185	8.1299090945354
SF3A2	NA	0.721069422187754	3.04187355345196	1.14226723879587	1.05818020742918	1.99013462053985	1.64993743176628	1.30496836343759	0.722919182620513	0.865237299672393	0.813954895720666	1.89934969551785	1.31740642440429	1.54216239697538	1.89482671363127	0.879534316862493
OAZ1	NA	11.4229209542629	11.1992799034837	11.3701326612803	11.0067007834483	11.6336001474209	11.7215586683555	11.2285986152371	11.1764621819144	10.9968138188745	10.9807381373366	11.4461558165023	11.7778073444736	11.6545772991638	11.5226686630817	11.7294495588163
LSM7	NA	7.60651842019137	8.28278457634267	6.83153621955283	7.76697427954096	8.22823497981757	8.01938013492582	7.13644866560258	7.101932851064	7.69485630075821	7.39563670185644	7.3946275176613	8.23876848814779	7.92329197862133	7.65830651694055	7.55351249089064
SPPL2B	NA	3.10020516146244	2.9680103059272	2.74032842986982	3.19041825710979	2.62697554108744	3.24422959648079	2.72357243673782	2.48712629458152	1.23733263918432	2.2616757216745	2.58806228217182	2.73064838174927	2.49019982961324	3.53831621130467	3.12538728894227
TIMM13	NA	9.50751778856467	8.83366871136471	8.88740697842107	8.91118994710373	9.58797796115574	9.96556673092649	9.60726988202134	9.72626245997368	9.46144159326257	9.19813670925053	9.05790674567027	9.75813387302449	9.81066796407252	9.51636648144333	9.854099779422
LMNB2	NA	2.41965046948908	3.40097979296673	1.41558209766248	3.30209408251454	3.39767885053136	3.41542704700817	2.60004333645466	2.49091528109487	1.25966142290498	1.67081658132317	3.01692622242578	2.26339906047653	2.11426995439637	2.70621476806414	2.98527669760925
GADD45B	NA	9.91528071564743	11.2153447082076	10.3523014346052	9.44946289916876	10.1773381191121	9.3945926648602	9.74526428926285	10.2845896827732	8.61783215171888	9.22787996339824	9.92795337930565	10.037321877398	11.0916931366854	9.39149758083462	9.55288410461455
GNG7	NA	0	0	0.052041722538376	0.132303557298154	0	0.0385849704751619	0.136769490051738	0.178804794224123	0	0.0756188279315331	0	0	0	0	0.0152775965427047
SLC39A3	NA	4.37786996969916	2.88106000247185	4.0786751211339	3.92891140475831	3.41726682097104	4.0449748607117	3.97987722099209	4.20482811742608	3.61519815075582	3.90104427938248	3.95884119749851	4.22161980205581	4.81532682126564	4.00173591529836	2.44586855978287
SGTA	NA	5.76043430206933	5.30921134336118	5.72324558900952	5.54380106322702	5.66117030461553	5.82518844382242	6.01965687253634	5.98120797085488	5.24489008802624	5.24693560800045	5.92525324302101	5.53707768772071	5.57574610736114	6.10158256113615	5.85114126417707
THOP1	NA	3.71477470056889	3.86347871215203	2.36444490533619	3.45337296795912	3.01438412905638	2.94458147837021	3.66365276316633	3.18351699230672	2.19352246226332	2.44290278423027	2.14455718127672	1.49635992231087	3.79993132842673	2.3471891725611	3.5146851777346
CREB3L3	NA	3.08634309065575	2.7225910662419	1.44893492490537	2.76895767239747	1.05343336701666	1.63245250812148	0.842546076922949	0.826407480127527	1.14757778695191	1.28491822414677	0.88085517894386	0	0	2.25411196752209	1.62601709474897
MAP2K2	NA	4.81226013443565	4.96953927335787	4.50670389400705	4.39066884596281	4.99635476844228	5.26358067011208	5.00900971061638	4.97706866708494	4.03746886619098	4.50544737258518	5.1738094376728	4.99356846095673	5.11030969152867	5.32558425881928	5.10286105110281
ZBTB7A	NA	4.62268084059282	5.55371961334576	5.03340692102302	4.4039384920575	5.35605636963102	4.80578732354536	4.39474850388662	4.34129822460001	2.88236197662513	3.76468617763877	4.56865526708992	4.9045014056636	5.0090058608685	4.9440630252691	4.67512520904889
PIAS4	NA	4.4082545174039	5.60874595878533	4.41870322656751	4.89754945095934	4.75374143963849	4.18681644075898	4.47153763929262	4.31101727614212	3.0425148228932	3.60065893979103	5.00989442770399	4.4498090188531	4.50338194766413	5.02248231723222	4.18563982426643
EEF2	NA	10.9505715188978	9.81770629868386	11.2074996808442	10.5080551842069	11.154289365567	11.2726973206392	10.6556393865679	10.5409618646493	10.0474379848896	10.2682536401175	10.6211173379908	10.6558571540691	11.0482976708853	11.1856654659257	11.0255551203293
DAPK3	NA	0.651255172164667	1.15153904643732	0.711383594100285	1.16987786455026	2.05517387396224	1.93437393464807	1.58262768803067	0.16691598882986	2.60807693304816	0.201725084861351	0.808008847719919	0.343195256045437	0	1.952600854101	1.02794539359346
ATCAY	NA	0.412870750751432	0	0	0	0.300020152090791	0.295873421197085	0	0	0	0	1.1883890143047	1.0766193889566	1.10408668638099	0.95439553600508	0.644527948478371
ZFR2	NA	0.0542516165052023	0.237568544616642	1.61110849807895	0.253252142318776	0.185859745964027	0.361010269700692	0.158203607739328	0	0	0	0	0.194472807680357	1.35368361222914	0.194856626050991	0
MATK	NA	4.96556239948977	6.52251445530271	3.99529542382865	5.04137476454147	5.59770184294724	4.66774203164923	6.62870549818318	7.31913838287671	5.75165459772899	6.07116460845269	5.71835473071388	4.84451670096888	5.50676048373896	5.73462970754276	5.44781336728089
MRPL54	NA	8.18304685090783	8.22205131227744	7.74984220876746	7.51173411648558	8.14173626588403	8.45061005182339	8.25203372436409	8.36011881334704	7.91207978768726	8.03850765832687	7.93012246838346	8.87442167204955	8.14845160544498	7.9542147240725	8.68217806116339
APBA3	NA	5.23477800348439	4.9739843717855	5.06836562838206	3.76488900598966	4.88886048644032	4.97750432842081	5.72848180387056	5.80191605035392	3.72467259514895	4.87715136275632	5.27109883682166	4.63251362038811	4.62710543834868	4.98599119783053	4.91663473694373
TJP3	NA	1.66709948696957	2.87666140127914	1.49156554022252	1.57576912184676	2.6766521837979	1.2447315543965	1.33654343538393	1.28022906865706	0.345615392414462	0.321621743023325	3.30922022085123	0.628752456015081	2.56075000282242	2.55499564072333	1.77435968136075
PIP5K1C	NA	4.9890948354745	5.15086549469554	5.48259889790772	5.09097355244283	5.21881888971906	4.7632371516309	5.4471742305365	5.43253110247797	4.5168091133219	4.95744285607942	4.37478949939581	3.58643881694064	4.75311963178139	4.60026007452147	4.15234515232287
CACTIN	NA	5.69817431242758	6.57046136454964	5.31724948033523	5.92294765888201	5.91591507827164	5.4372091234935	4.91114653130739	4.53210569986475	4.32438691353794	4.37455652386034	5.86610096508268	5.12560531246288	5.48305357610978	5.32063488028778	5.42764900963195
TBXA2R	NA	2.77992096172735	2.05758040036101	1.0061590384631	2.18010091178923	4.4805908068507	4.34702976494645	0	0	0.515003388606188	0	4.79957566722376	4.22549433078294	1.33745888730349	4.72299607595609	4.79993079897736
GIPC3	NA	0.125447685966155	0	0	0	0.983952807594866	0	0	0	0	0	0.895885875382266	0	1.15660311186399	0.156106803772488	0
HMG20B	NA	5.52671875092364	5.93099790795796	5.85292298720821	5.94889512710766	5.90315223666904	5.81156943218604	5.76015212996826	5.87831454255511	5.23970794214772	5.43358820479881	6.01205860420277	5.79047582554031	6.21072057601382	6.07087077256838	5.93962958736843
MFSD12	NA	4.457589408031	4.20896761973235	2.97817716937233	3.53938317402008	4.7801068965054	4.30734503787494	4.54072626609383	4.73058401890853	3.3288613228262	3.8031489972523	2.56225628941599	3.49025961191905	3.90177605518784	3.7726192696383	2.52844374647759
FZR1	NA	5.46079731092791	3.37713653028028	5.07161307996231	5.3590425670599	5.42636208605933	5.65045241166286	4.65957655385547	5.02335403878813	3.80178481203354	4.22879388670919	6.02342119107892	4.94646886754874	3.7073317402756	5.84977646205696	5.4217812018774
DOHH	NA	4.25949729799962	3.71302242028035	4.06411383641316	3.89855227315554	4.12052986234105	4.70289561897922	4.413338589882	4.13472966123808	4.11576588556403	4.1819626747597	3.57536178087937	3.90217434442845	4.31438357459999	4.41086314689871	4.28782777333558
SMIM24	NA	5.173348358302	4.12413579170397	3.32459810143957	4.55732397803281	6.11537852037859	5.74766258459569	3.86950765387825	4.88603185296025	4.24345187481699	3.07122543115621	4.94229874978587	4.67548153287862	5.01568836605747	5.74757250829258	5.3076045186577
NFIC	NA	2.00718654773051	2.34315307651341	1.97698148216604	1.58006052657915	2.11085074788723	2.08941575279323	1.8691615611379	1.66740501164931	1.21990884399573	1.51653833327144	1.34743993949788	1.45115917060196	2.05528562947196	1.24416653738772	1.129382074122
NCLN	NA	5.71491742705523	5.99343477422198	5.41648463416079	5.3579548265018	5.61712201215041	5.45778743667671	6.55675633889631	6.31305261729732	4.45788760961233	5.55438319983542	5.60075995582245	4.43891183147539	4.99127160197574	5.32956605755327	5.17046311505173
S1PR4	NA	6.39052323357133	7.30011278331506	6.85046124893125	7.69366549740087	7.30135945367242	7.90046535759296	5.12406527768689	4.63511975838635	4.38731321274023	4.80401822388197	8.68761955141875	8.05173557217027	8.17990142717194	8.26174025381607	8.26673719806211
GNA15	NA	4.46101770311092	4.51032066808747	3.66329108118738	3.38179411882157	4.66402463105327	4.2839784892871	4.13532800791648	3.94760970073158	3.37910701588183	3.76629776131621	4.54058873479437	3.61341323145012	2.93771374253633	4.2776692283378	4.32227768279776
GNA11	NA	4.42211564517403	5.6774006909684	3.74178646752087	5.17799695854343	5.05334300136689	4.3858743133334	3.20852865287663	3.20748638377856	2.21979604586521	2.83406348461336	4.97449200390938	4.67195469552459	4.92853145898434	4.95091488320212	3.16599235171471
TLE5	NA	5.12254704923599	4.79039596835827	5.14948165223151	4.98691259337373	5.61267440120632	5.87336247530266	5.36510851565996	5.28908989719013	4.96849995170831	5.24834542518768	5.49092658225912	5.37445509138776	5.59151848455652	6.04823185343249	5.54556969536546
TLE2	NA	0.700360353351604	1.25704343976387	0.0702048717750358	1.26122673293237	0.848626369121205	0.287817910739853	0.139141443647968	0.386344119129522	0	0.585880816468795	0.508857565148048	1.86133078591167	0.762935976560586	0.966818601132707	0
TLE6	NA	1.51522263378741	2.25825004613222	0	2.35506990082208	1.39192270287596	0.16073227330789	0.345083517356715	2.50372315362969	1.8073018379	1.38094897161012	0.984216720525309	1.17384957794948	0.375856658860447	1.85098801454274	0.571452177044025
ZNF77	NA	0.852618941014479	3.30173987305707	0.225006851069913	0.960284615950795	1.14054700738896	1.54093599018933	1.31327469272747	1.73924227851724	0.298350887108771	0.509848945106663	1.90955631245698	0.86537218001056	1.47629295167507	1.84692636742168	2.11319497202295
SIRT6	NA	4.91925344395099	5.47530036755577	5.13078745248007	4.60339939499963	4.9169121765271	5.45808062398851	4.84290468608514	4.28586764767956	4.6903566384971	4.20045759792455	4.72552534904811	4.89893110071893	4.71674195257454	5.18726710366835	4.58605243900498
ANKRD24	NA	0.505148246754804	0	0	0.60869321971815	0	0.525986265499463	0.83035193410341	1.10245052652072	0	0.181010646635351	1.08646892701386	0.252632157573709	0.162241527847341	0.417509051825101	1.19902035880814
ZNF721	NA	0.0302413206139004	0.0235985669788287	0	0.0745564425320695	0.266252901701843	0.548713099263452	0.0229238498368435	0.0130805977050351	0.0344385613194333	0	0.354741465112837	0.0378602077589127	0.0314651975663897	0.325546015505079	0.16794622567234
TDG	NA	2.92981175695612	2.92299863182684	3.02916119165548	3.74053376384639	3.05959165342782	2.99496295507938	3.41552963193815	3.42178292697272	4.20104831091353	3.95326102478229	3.69692389116639	2.28456688605156	2.83457281270891	3.26139319468826	3.17199491139476
GLT8D2	NA	0	0.860855340612903	0.0848431749591466	0	0.148062383107189	0.273335737965394	0.202034918179434	0.148991943261764	0	0.235706988737776	0.0800859057228158	0	0.440893953117046	0.241081106369229	0.675274925078696
HCFC2	NA	2.11452505369542	2.96352637691013	2.18988675744313	2.48088018118256	2.47657466441909	2.01562420011752	2.0061450730416	2.42681800694515	2.59465732093754	2.48983620448417	3.03752912953212	2.93090223559384	0.652911708904903	2.32526466378483	2.51868027520161
NFYB	NA	4.43084792254533	4.29389139232668	4.25061364540672	4.90073281257512	4.70323274463341	5.16369417878262	3.99520246354834	4.49135400050711	4.31171582182035	4.30395515632997	5.7553964405038	4.99011768056139	4.19719822566567	5.76250027260608	5.26469655892297
TXNRD1	NA	3.34559646145786	4.21098333743519	3.34796823138963	3.1935919352221	3.56550221932816	3.15289446703227	4.12552432308511	4.08818026541712	3.62995588839829	3.98486182389051	3.28523591210933	2.61757314290275	3.53413881069948	3.08741926355618	2.72556120077052
EID3	NA	4.9061799955212	6.95705825366943	4.05030612688694	3.60466293502586	2.80735412224988	4.24197552508916	3.6781681237301	4.36826614355194	2.95991707379118	3.07531920816279	3.45626462650661	2.72192721579047	2.88408017101786	1.26443823316626	1.3919542819421
CHST11	NA	0.731038659692581	1.54081858498468	0.502645618883849	0.912465246258395	0.592835185554793	0.575177435336348	0.457882705212755	1.40046311231143	0.924696839316348	0.54157671318234	1.16595430604606	0.452699237317309	1.09998015197401	1.42317369301852	0.922937753192421
SLC41A2	NA	0.36201424155032	1.3825315541936	0.286891392943094	0.317932266600695	1.30456152692215	0.985310082638061	0.512152363098669	0.668861585210289	0.677104563235152	0.74946383910244	0.36285522819747	0.318700891771555	1.300554357208	0.930162475575866	0.690167970317531
ALDH1L2	NA	0	0.0345543103006642	0	0	0	0	0	0.372419063454548	0.0667367579055142	0	0.298010558443051	0.303926198315365	0.369254338729966	0.134765396946886	0
WASHC4	NA	3.3865114034497	4.12466070899295	3.61213188391888	3.8386691584633	3.81347660500351	3.1444688362599	3.12850763142583	3.01610968044828	2.59751766673612	2.74746519594433	3.26190205679227	3.09808158979342	3.21643513090079	3.02287219781039	2.32315244344857
APPL2	NA	2.69864810002654	4.00102960772404	2.5893556603722	3.29821419091768	2.39667940911456	2.38065116041564	2.66899389490017	2.78730836177188	3.10089477469424	2.60087461025453	2.42851603340844	2.48757793428361	2.61135848166057	2.52343350340449	1.41526307609176
C12orf75	NA	0.934268144427195	0.621978667481269	0.705699766746549	0.349012706470074	0.33510947036703	1.33168430882012	0	0	0	0	0.970102787315654	0.866534869875383	1.25360036253898	0.735171891171974	0.546081808920321
NUAK1	NA	0.481634920465222	0.818252862366553	0.128572853965065	0.143332651880607	0.445455320685428	0.249945193773991	0	0.0256491913303508	0	0.0619756531746178	0.219955856777217	0.544203737241783	0.594784525768265	0.518981339930454	0.348839345845502
CKAP4	NA	4.8258622942886	4.66482836403801	5.72864660244122	4.35564203378296	4.4857818118524	4.98848574705664	5.20359449811053	5.21333240890928	5.16628304268344	5.58481385880242	4.22171485462174	4.86353187905657	4.49542614194902	5.36022568779685	4.87319216982405
TCP11L2	NA	4.29763837625112	4.71289122736477	4.83192972633904	5.64531916864527	3.51559806974027	4.06367572819014	4.3087416798303	3.91143285206417	5.14342146386254	5.33679779502744	5.21640576596937	4.76229518750403	4.90081767747385	4.71818690834832	4.71791456876858
POLR3B	NA	1.39045899052691	2.14072231769916	0.397711825511535	1.83510370657362	1.79490690718201	1.54295583247882	0.713041798670667	0.679781449691263	0.797135008715848	0.891831037581071	1.59497238579757	1.23697411842661	1.70710477612448	1.56627640201224	1.08689933175566
RFX4	NA	0	0	0	0	0.39173452590524	0.0171333066830883	0	0	0	0	0	0.0345730426833568	0	0.101535097886634	0
RIC8B	NA	1.42301937241994	1.80046880461007	1.08996035425094	1.05943784904052	1.69011451328908	1.32492635794703	0.909576560744277	1.04347974006897	0.725023478738804	0.915211402470347	1.54325931308594	0.937288386543896	1.03149667541871	1.67663908963008	1.05138448155279
FHL1	NA	0	0	0	1.60978806631946	2.17019967796976	1.64319223934152	0	0.488249435869383	0	0	1.30983997292302	2.87179813928581	0	0	0
TMEM263	NA	4.35283190589669	4.54036951036739	3.51425609882053	5.04508437306355	4.5849939048065	4.15813224093482	3.04260774427508	3.32669434685721	3.9310038723084	3.57072741680317	5.77621097705087	3.79508058745017	3.20830490225852	5.54969014610827	4.87259333627907
MTERF2	NA	1.1270303770478	2.45354706840775	1.02810779965085	1.78042636392116	2.41945759368511	1.66062082437283	0.65585200574701	0.661615217647165	0.174546265585401	0.560330946945211	2.66502707274849	1.48791703953001	1.46506551252534	3.04169526313994	1.26101746942399
CRY1	NA	1.97396818860835	2.88021860991629	2.61898605122295	1.58257909756949	2.19145093685758	2.05498112278463	2.69575695155132	1.99099650289961	2.01601394553792	2.29783609697597	2.15568428766022	1.05460618146744	2.09596980668085	1.88361796802674	1.5646962725364
BTBD11	NA	0.242926638975495	0.689294256803741	0.0628652181773225	0.31755998840868	0.212806083765233	0.502145245846742	0.0844563721708107	0.0613282541346469	0.0202644380101657	0.0397905979678701	0.505595681683257	0.502874978392905	0.103930828149208	0.589610794688506	0.617691518765116
PWP1	NA	2.72992205036801	2.92033015391068	2.80622782034085	3.54493850500365	2.76661235226171	3.02471791925901	3.06320239006169	2.84967781514018	3.47213631677153	3.14193744534233	3.51897464286947	3.00751198741375	1.61783989687766	3.36620641975957	2.96777811312575
PRDM4	NA	2.70363041615306	4.08779479243413	3.32639054214467	2.75420385406241	2.10932743831735	2.8360915050991	2.82143174815427	2.02807419629125	2.06449423217341	2.47943667205973	2.64575371463968	2.90440751859603	2.76555775359822	3.07188644823877	2.34097238568899
ASCL4	NA	0	0.0855536356217719	0.178236903688758	0.0691795924640271	0.129421627714547	0.216281840402411	0	0	0.343108089235761	0.0773034620405247	0.220611326657493	0	0.575413371478933	0.0695044620114673	0
RTCB	NA	5.69814481338096	4.35104255664716	5.46774803892934	6.12845368285156	5.44449578184705	5.94904085660936	5.91602386091262	6.03856578422529	6.69928626530277	6.40939316670283	6.27755150481168	5.48384758344552	5.68915984775814	6.2935288066243	5.95880831462275
FBXO7	NA	3.55092815294114	3.60926932369825	3.52817368846236	4.25142833884237	3.4634167714775	3.6694447078366	3.00711809525015	3.10235731874845	3.17332739838547	2.93223229616281	4.17138979267163	3.64780740660163	3.16520259535901	4.08682447763732	3.662743331195
SYN3	NA	0.00236108243119419	0.00367472875872794	0	0.0721224946864015	0	0	0.00178558209692547	0.0361208885703171	0.00179549167852216	0.0181183348061313	0.0222172178538559	0.0118162681044778	0	0.0147862484459905	0
TIMP3	NA	0.587822514923603	0.500417506675732	0	1.18767823020618	0	0	0.0631460659621755	0.156387497552333	1.0328183641012	0.402369218117075	1.24519402424082	0.128092697733712	0.387333358519771	0.622606529173425	1.19741424930854
HSP90B1	NA	7.4399654931837	6.51753640010556	6.63358887596561	7.58384147361602	7.78160735596944	7.64526377497076	7.52508386411387	7.41742767019949	7.74802057539109	7.60911761985746	8.95153158236252	7.78471528717833	7.2453274638775	8.92501871396427	8.2666393098376
NT5DC3	NA	1.28219086153235	2.33899614294596	0.654716023736195	0.435555109301963	1.04869639232184	0.779423699172312	0.917205368916664	0.873046466017882	0.116038744760411	0.717139847612778	0.836757958146262	0.883652761468524	1.54787329209323	0.705994414024237	0.766790701741581
STAB2	NA	0.72556280442372	0.747100959763465	0.0551112487693532	0.477904291817256	0.248043424642666	0.967502817207465	0.186959047733352	0.163363809144275	0.105933176709965	0.114388137688445	0.731621937076202	0.252681471892003	1.00816845756938	1.53148398356353	0.402337582680706
PAH	NA	0.77502948153961	1.37718693578047	0	2.90880126378274	0.532300596615183	1.36535184573506	0	0	0	0	0.426197981663578	0.449841452184839	0	0	0.254030840904129
IGF1	NA	4.07323787808681	3.54884962753202	1.59961668594051	2.86695722745567	3.05021250476109	3.70502224159217	0.580460894452334	1.24167671265025	0.870100995573066	0.930611772111744	2.77968357298017	2.65639886694849	3.45286732970427	3.20071969796337	3.18336878381291
PARPBP	NA	0.436748593353188	0	0	0.17778029528523	0.476669780233534	0.739245205953094	0.319062480331583	0	0.149927115013343	0.431920150235095	0.620705564660663	0.78511151247983	0.235350329667706	1.00343606303112	0.282417658038246
NUP37	NA	2.26895298495966	0	1.30692254827454	2.25324332589589	3.05956172482773	3.13531772855929	1.85122258922215	1.36327835696286	2.1132268213503	1.5359880116392	3.52711810115872	2.804503607362	1.9424018038021	3.18052347822207	2.45874835667041
WASHC3	NA	3.26255927759685	3.59999580074663	2.59149405008432	2.9568512950472	3.80754993532765	3.94492241571179	3.28452193728467	3.36940570769896	3.1573564021146	3.0167855674734	3.68774116793884	4.09385936143674	3.52901184703542	3.68127853913401	3.87707736502833
DRAM1	NA	2.00803571630594	1.76266435021892	2.79293337796115	1.3333774393937	2.03737539601191	1.64106753739227	2.9281762696556	2.02344010574666	2.49945452671336	2.31534438997344	2.0688065195784	1.50185181650511	1.63102542207375	2.24392478156011	2.02637605040655
GNPTAB	NA	2.15831424702847	2.74965083769887	2.29088214717899	2.2066209729622	2.83935143096191	2.51341571283016	2.1947443349366	1.82700238356571	2.17274885231456	1.87830981305534	2.28756516145605	2.4190346263717	1.44927728650746	2.37005413352844	2.02674781762256
CHPT1	NA	2.1827787080363	1.55601231817204	1.71285734203174	1.62020372005485	1.52606195646066	1.34541844581892	1.63660450970841	1.66893698043432	1.49547869075556	1.41079186409977	1.54752838188523	1.74261456757179	1.68305402211436	1.97136462269786	1.2565959219891
SPIC	NA	6.65901037743673	6.97944054312205	3.61554025052992	5.61124820210793	6.46209206066764	6.79723070199143	3.42829134322019	1.30132078381401	2.39567723762698	3.58500003354085	5.45306521954275	5.12302936414402	5.48548835497365	5.60221063075345	5.51740979724438
ARL1	NA	6.06981093110125	5.19936975667241	5.45961453950085	6.61171780987644	6.01296362236028	5.69477070196798	6.26961278310396	5.92789345282107	7.14292155617476	6.80455340510813	6.5015928601805	6.51366873987275	5.24731727036713	6.27556452011994	6.44717273800894
UTP20	NA	1.2981967339594	0.862769968957934	0.90363283540523	1.33366206415053	1.51827033864668	1.54242035567018	1.06795887258331	1.04263288267146	0.84747722593848	0.923261809695465	1.2180272485834	0.863257628881941	1.67725132327238	1.29155809685561	1.09471088387396
GAS2L3	NA	2.76802310908215	3.75781375703003	2.78972233891828	3.25464567122725	2.38678570227975	2.1408259999365	2.63763321282423	2.8811213548686	1.7680377680617	2.69683653366521	2.31746453419943	2.17976338479281	2.77277905345765	1.80635815171536	1.20530237857132
SCYL2	NA	2.10974028769104	3.54056492784691	2.90445933500907	3.13525798744732	2.13735389417577	1.75210652062122	2.00151184766832	1.57104699047551	1.83030669263659	2.06104243137188	1.89486371118779	2.4864078856178	2.09654306730756	2.1939232238139	1.73575104407469
ACTR6	NA	3.66208562445221	2.72778661509906	1.89407465498856	3.24894210274656	3.20360074341843	3.18714544768202	1.98093054632153	1.69825457591516	3.15585415445399	2.69906855449919	3.83699702852358	3.24560389625628	2.92393894538516	3.52695087184297	3.36599950695675
UHRF1BP1L	NA	3.30903468391347	4.15318401487889	3.67177724558191	3.58905314061962	3.58428500938298	3.15096702266602	3.42682973549593	3.39223086070411	3.26606009221855	3.29234599338021	3.40541588367731	3.1372208589766	3.29734189340057	3.09938265052132	2.76128499253133
APAF1	NA	1.98097702279776	2.8211135590617	2.25947290391916	1.8672157933095	2.20156467105338	1.75099898644574	2.09209222187316	2.20942348590738	2.03300476526221	2.22554437589677	2.32064878972111	1.67652652240486	1.3756323351752	2.57058207627856	1.55285894336143
IKBIP	NA	2.03720764212029	2.05835119008497	1.02304505420801	1.57990917396325	3.21879527919797	2.56205502769048	2.68284621358408	3.16627587211159	2.50909558731509	2.59197937529579	3.32016789367263	2.57627569737218	1.9145160596969	3.48900991074089	2.70677515435735
SLC25A3	NA	9.23619443640064	9.96079117105405	9.31526403900011	9.73961695795446	9.41278125342505	9.38292457961056	9.2240375303327	9.26725791191102	8.98113417164526	9.00518703114172	9.26325962970549	8.83648656244396	9.67121624432547	9.23156454768073	8.92687598292301
NEDD1	NA	2.77116994414683	1.25211740908366	2.40304572221578	2.15507018512913	2.44106553902937	2.22472327432444	1.97532114861509	2.46278379964765	2.51686548922114	2.45759386114652	2.75881793919355	1.80507762047399	1.20500495441694	2.82116665984655	2.29773622998667
CFAP54	NA	0.0734886174393629	0.302190068031476	0.0782363198792945	0.0422757872865566	0	0.00282243304996834	0.00517295468586869	0.0117399073853305	0	0.0214734029083898	0.084086802303275	0.0128476898800293	0	0	0
CDK17	NA	1.86472438722182	2.78302319152791	2.16074357139606	1.92672747319717	1.84270238898634	2.17124132595995	1.41769360110832	1.64376241670057	1.26294553633765	1.59283742039614	2.80634068190711	2.66539344263483	2.0378402089374	2.81287618038521	1.98013285033419
ELK3	NA	1.88886592410322	2.80805470127137	1.87817097084252	1.05033624703057	1.7189600272512	2.29908554241936	2.46451391786199	2.55463726721894	1.46948773086582	1.86726811088458	2.13700246885047	2.0024919656452	2.16316671489466	2.62087701095329	2.35354400420298
LTA4H	NA	5.38771601436216	5.46717472298562	5.08341936105078	6.33921700399186	6.12052355033853	6.46624156283287	7.21948873253857	6.891229936581	7.62729393384125	7.62209043325293	6.36328535675551	5.3551034848968	4.55799835071909	6.3289467259775	5.95033598398153
HAL	NA	2.03366638430753	0	1.81813160291953	1.61171088550505	0.541520563371319	0.160587814957689	1.77049632142103	1.28265430433556	2.39313724057175	2.38522036796051	0	0.0424754489664846	1.02902535504392	0.593613893235052	0
AMDHD1	NA	0.903618390454259	0	0.133926870406516	3.30512033599447	0.448372514779033	0.719026355315391	0	0	0.0469824237627738	0	0.79356597713784	0.679118290237041	0.539222092495814	1.51705099863023	1.23469016423417
CCDC38	NA	0.115265429982566	0.0728655357172216	0	0.115432595437047	0	0.132244617510932	0.0358426206978385	0.174719131855934	0	0.0496376629697751	0.121098303326373	0.586063958811703	0.0730611293816157	0.739505991627627	0
SNRPF	NA	2.63814221160564	1.60124738193172	2.17848983587986	2.26779364555873	2.83173764635672	2.91674809480659	2.4878334698758	1.92918328062518	1.57841008998999	1.64986541451456	1.95050255687744	2.35033831126497	2.02129569756004	2.09979009771401	2.41561373165038
NTN4	NA	0	0	0.0109555061995294	0.0122711838668961	0	0.00809271562454548	0.100611673207293	0.276478440211326	0.0369448875815	0.28140241225308	0	0.0956142263972357	0.303788676404382	0.0245554297416342	0.037750062140802
METAP2	NA	4.88296290357684	3.87401686264472	4.83567825803954	5.1925529156491	5.07843967337549	5.4557766600246	5.46063401450511	5.39664978486881	5.97071587017784	5.74141949860495	5.460531908834	4.46172387191918	4.76573743309509	5.56964379563871	5.47073244099163
VEZT	NA	1.07930442336806	1.21612280462949	1.00588169154769	1.37355293422973	1.09915831063499	0.717901061657866	1.0647107289381	0.854700816014275	0.958607513508512	0.739792105978962	1.50425396247642	1.04734572977205	1.63494206345581	1.32431092251809	0.581825874890094
FGD6	NA	0.557773602506827	0.811996590618244	0.679475955812238	0.272689901323765	0.554934197839178	0.219606594702877	0.747234010092595	0.866479403702912	0.688474574240719	0.671026636044736	0.291549270176052	0	0.304830699900403	0.293704352102788	0.286353363682881
NR2C1	NA	2.15156165894155	0.655565165040054	0.731474426203127	0.653958966520994	0.899956810424623	1.29261228308413	0.833592255130127	0.993625771543768	0.791009497287307	0.919464783054185	1.31814574215269	0.199617245063677	0.784875212188003	0.770919523491072	0.993078879352639
NDUFA12	NA	5.39699506872912	4.88702159901608	5.04833785882806	5.35773245558882	5.33374765119909	5.82113741631165	5.23241875871913	5.3670609387394	6.0745685303514	5.67659990324824	5.0659542956921	5.29372824747029	4.96655080086833	5.37011220057974	5.47977734070283
TMCC3	NA	0.888998542136126	1.85456233749978	0.703667973755431	0.663377543035544	1.04438794553123	0.681234294662579	0.843036449220137	0.879789573389607	0.710006003193843	1.18154141514703	0.710425420314086	0.930423278640255	0.64528204125247	0.564086554736933	0.664083375513633
CEP83	NA	1.73056564472909	2.56486314022817	1.54341985036045	2.16105970620594	2.00404154568794	1.68279385797815	1.83828929354884	1.90774709652	1.97085938112397	1.98852715218012	2.05907352376538	1.63962868667105	1.60211344275056	1.67845014491316	1.49058975328041
PLXNC1	NA	1.46512127104307	2.41799362333888	0.753265996479377	1.10992674646949	1.53742235559864	1.54147454125997	1.09429073861738	1.39614092565358	0.786621669252845	1.24946140039606	1.48239885482955	1.51338627786539	1.93566004711179	1.56253332049008	1.23996903239341
CRADD	NA	0.604660899267117	0.517872361709206	0.714931774486385	0.590309609813112	0.557156171285467	0.578586550089616	0.549465869022913	0.610889828786702	0.541038850657343	0.660105094077619	0.44208113587455	0.25754616567318	0.521616845949705	0.864055148980741	0.294972842903476
SOCS2	NA	2.90893370606049	3.18181882563705	2.85848711875337	3.02673285524809	2.80395594330402	2.69608808760307	5.13395690066965	5.41834655040302	5.14950603914374	5.12409779389831	2.75442636658517	2.84677738815765	2.9098560444356	4.15233340254138	3.15734827367683
MRPL42	NA	6.24414681440035	5.24804705353784	5.49157408218153	5.78672696917914	6.21844067442924	6.71108522319538	5.87596745048615	5.82573966859806	6.58763702335516	6.07337507442347	5.80352977095893	6.19253145918606	5.83803012277586	6.21077849055427	6.18037257454754
UBE2N	NA	5.26127027691664	5.028584503257	4.42751078862874	5.19878674008399	4.99865879226055	5.2605556265288	5.09195722872683	5.10998109672425	5.68741326888487	5.26164135287924	5.48826259613781	4.9143425382406	4.70977072448341	5.18902491515671	5.32159683277132
NUDT4	NA	4.78612055090126	5.26461611062175	5.15899056243439	5.59092914791742	4.31610873983838	4.93445454791044	4.8188610130026	4.37619379635179	4.58243084736457	4.20182564001592	3.45369260153069	4.40436808742592	5.04074899975797	4.65342883553401	4.63050364345845
EEA1	NA	2.33961598769279	3.19860013354482	2.83443120705343	2.51171328851027	2.00331099241429	2.27497823614388	2.27699683671027	2.66731062497348	1.84720199737234	2.0949083232415	2.88455203991127	2.27926245189415	2.52650677320231	3.28465610638855	2.01789308286335
BTG1	NA	10.2239314888386	10.8561359607358	10.3180934154597	10.863104816992	10.0197535322227	9.86340547698982	10.1692939703807	10.1372012254745	10.2602758165569	10.0408071450389	10.7263355343859	10.2793696914141	10.2952697524465	10.6221726289004	10.1544405815293
DCN	NA	0.272012598077243	0	1.03817853430613	0.220699976490982	0.875564234619449	0.441128684142907	0.823882216688549	1.69531718582061	3.15182858850051	1.49870593778835	0.951085343881487	0.649170209121523	1.23559563441868	1.79397132008517	2.73589217416384
LUM	NA	1.03949409002226	0	1.19305187734492	0	0	0	0	1.45039377453415	0	1.93616667479486	0	0.164076492463456	0	3.00013703178564	2.40259696908259
ATP2B1	NA	4.6144989984078	6.31158888777594	4.45336655681077	5.15059671701099	4.60713074433477	4.06106312392271	4.36080444212867	4.35207480708224	3.89846758869889	4.25454997058002	4.4033630826917	4.28322245603406	4.71721811702882	4.03418888440586	3.56443429111816
POC1B	NA	0.903247690972266	1.77053452815264	0.731221039018148	1.38362596156091	1.5456585940609	1.16185817322853	0.718914192542258	0.644319127463856	0.571074661939901	0.717248264432844	1.11659583457506	1.12605835326525	0.349655595760177	1.68236181051856	0.682510214621669
POC1B-GALNT4	NA	3.5325008256111	4.29903101213143	3.46655132186595	3.69848440279509	3.17478879532755	2.94730688751935	3.61277792145764	3.22554105500963	4.12109069840438	3.09008007628547	3.56418595980838	0	3.49319595020055	1.48389017210725	3.54659250118126
DUSP6	NA	7.65641516588568	8.2951445460974	6.94533525339538	8.49877068154431	7.33149947281386	7.47262444057617	8.06773127501144	8.10055723643696	8.35783411473093	7.71056497327457	8.86724825070396	7.79390394239123	7.31256787610929	8.30871950655724	7.76634348633055
KITLG	NA	0.228304769089044	0.617249307640699	0	0.160991161038342	0	0.199648955018403	0.369259730830523	0.279521673005888	0.225852169025315	0.140421085765136	0.32504665275624	0.0307208128901761	0.2586030832882	1.26417995897573	0.232507528003975
TMTC3	NA	1.40937119467162	0.0370998020716211	0.865784676025732	1.17415118557213	1.05690484188975	1.24208323340768	1.45045428737956	0.919873598716565	1.41481080606656	1.03166606445154	1.1474577321686	1.65167271584473	1.38928682223783	1.1780102941894	0.679210975949219
CEP290	NA	1.00551099520348	1.11571677612573	1.06887302589186	0.875016446292291	1.14738854412991	1.0693397475484	0.394878023192698	0.673004922253351	0.484283245748341	0.282298572539896	1.33153642799907	0.948867926461785	1.15202096611484	1.35070958720364	0.632332618411651
C12orf29	NA	0.748895567763263	0.583651374624709	0.778637264481066	0.32257833947615	0.252783891650147	0.841588333931473	0.509679330111422	0.463260888503054	0.81628781215085	0.946046753196491	0.914545607630456	2.3276351867965	0	0.681894481513392	0.765452068239544
NTS	NA	0	0	0	0.700788383563693	0	0	1.09299220229121	0.193074123231791	0	1.03648999058968	0	0	0	0	0
TMTC2	NA	0	0.0457045811168584	0	0.00339005733610656	0.00323891836235981	0.022179559622041	0	0.0116102412038042	0.00617066182319136	0.0777387163154929	0.019842184208675	0	0.00563311908675544	0.0666441168446245	0.028681586601857
METTL25	NA	1.19083120598201	0.577378926936437	0.982722108819613	0.940626239739526	1.17398547799213	0.851747977248216	0.809062885106276	0.3738166478822	0.812497760225099	0.984100812318048	1.01975336337452	1.34499145539858	0.041283448250119	1.02907683504617	1.47917518971862
CCDC59	NA	5.81846805687248	4.82098643459289	6.18523844025732	6.28156296698786	5.58958888773303	6.17582009676159	4.92619935298353	5.29786798497385	5.62746564032211	5.37645021416771	5.95060220187713	6.22425657073849	5.65929275414899	6.02655936485631	5.50964320750912
PPFIA2	NA	0	0	0	0	0	0	0	0	0	0	0	0	0	0	0
PPP1R12A	NA	3.52024119722803	4.57658923084097	3.82389992638678	4.20729578881883	3.98716833919835	3.83295883515865	2.59519381316981	2.68448360144454	2.26868791411678	2.63016047974567	4.0312389848567	3.62368512375361	3.8413379115768	4.25510435437576	3.50128172331562
PAWR	NA	0	0.132873645420081	0	0.107775959119837	0	0	0	0	0.019288236893845	0	0.0656983759509694	0.0931059415337609	0	0.208988857802846	0.0123510432861013
E2F7	NA	0.744872989843658	1.98844054169181	0.367801889177166	1.74111336474767	0.887328064917425	1.52179432196484	0.109179668013083	0	0.381870349062864	0.629455458907804	1.38150298712556	0.903107824897169	0.572426557533585	0.477539207906036	0.203506884397136
CSRP2	NA	1.38546281181834	1.31249434953573	1.23333891005525	1.22065953600393	1.78853032627083	1.62515514707561	1.27096912401137	2.00917808070787	1.3719884552527	1.37508635796167	1.67771478557017	1.10440457231042	0.543774633493286	0.834888299461613	1.29841324539932
ZDHHC17	NA	1.39914699175348	1.75169401902931	1.44486954122329	1.71202224925665	1.76162241189702	1.4379374832836	0.962486194475665	0.997581710033266	1.19753132517598	0.983336819041774	1.91260015276966	1.33431290257886	1.48751744943131	1.35135368568078	1.4732552413832
OSBPL8	NA	2.38063428070654	3.59543758898592	2.48608066637557	2.64789183673652	2.76971686128245	2.40009451894896	2.51608972082143	2.33019952747094	2.0643355438795	2.1900579532448	2.6114396091821	2.10382678955739	2.46682906548167	2.51951350230609	2.1668262907081
BBS10	NA	2.26769749375739	3.07491517854761	1.22159503221552	1.48090268023824	2.61679405030481	1.36333023177089	2.87003402033046	2.83837057748789	1.29306699052517	0.223141587928626	2.25271553358265	0.377782624692759	4.43315407008479	0.925942157813	0.300583490114756
NAP1L1	NA	5.89608758013226	5.50189058566208	5.25555472993642	5.77630307442011	5.94761074931234	5.97557394250983	4.97792072517103	4.99743146977365	5.24125173357637	5.03315854625946	5.79093173737307	5.93054832476217	5.72527492710954	5.6010229398906	5.93655142830763
PHLDA1	NA	4.3729396982912	5.09188054450904	5.28036829639873	3.46324103702972	4.43542722460799	3.19039447588109	5.17707579128275	5.68953789920151	4.38630390973973	4.5263883373844	2.96568202451777	4.52644947060722	5.48992207455773	2.1661705747988	1.62998252070614
KRR1	NA	3.73920477697209	4.10012499271579	3.09062457375607	4.48605957780456	3.19529136286296	2.70275256946765	3.2219045892479	3.09284014277669	3.56862013125001	3.33427290635868	5.194577311124	4.52645407718011	3.37249496824727	4.82331169954526	3.95492194113987
GLIPR1	NA	5.23553864783514	5.37072577365799	4.06899576435034	4.7350240564484	4.96130817634475	5.25324174781727	3.99426924434714	4.13648884130801	3.96657588405963	4.23288774209766	6.4122253371117	6.17721845870748	5.6976841230028	6.38238588218618	6.40358896551246
ATXN7L3B	NA	6.60402583562095	6.61445577348158	6.40394883314346	6.68546698044902	6.55077064087069	6.96587295610776	6.43578342042316	6.0544933373447	6.35645231535788	6.50923008058798	6.17277413996223	6.33479494443067	6.01733810000306	6.55371348231028	6.45610977444201
TBC1D15	NA	4.04333652979076	4.70994314454044	4.98138351217097	5.35637894681613	4.0032710525285	3.52199475866484	4.19773828204229	3.47851008806488	4.58956625538304	4.69409464557965	4.28145160286432	3.53042605628648	4.00691876850248	3.91402746724537	3.61939990447445
RAB21	NA	3.82587477177625	3.73403714610072	3.43645449633447	2.89049850994215	3.99192434836682	3.54822637302945	3.71425984129934	3.60139072163266	2.87929689876729	3.10438959065828	3.2410168101293	3.54311405808999	4.0876680876293	3.94481638310521	3.95302709544623
TMEM19	NA	3.34632346174003	3.72753628726787	3.86677990357191	3.62770924304783	3.05520225450295	3.25271258593525	4.07399166592301	3.28722525953308	4.06490853618771	3.76995776158027	3.96491877498799	3.71270044908225	4.08541115709697	3.40231537918339	3.59740972362856
ZFC3H1	NA	3.09940795474522	4.46846712578425	3.7493871947535	3.9490495928188	3.1464263427994	2.82342464071407	2.87448703473433	3.03847976270586	2.14445163742564	2.37888954137343	3.03876845083265	3.03459526792163	3.18617549146459	3.10936699306333	2.35612802174608
LGR5	NA	0.0151762496162077	0	0.0084967685431224	0	0.195912539732524	0.0125229748147852	0	0.0388312701259286	0.00578810405528772	0	0.0628556816508602	0	0	0	0
TSPAN8	NA	0.312478997252427	0	0	0.350760410428019	0	0	0.28226516429597	0.294986422503779	0.849878378993143	0.147892555474266	0.32722622700887	0.803334785047561	0	0	0.0603403557914973
PTPRR	NA	0	0	0.0181387371192213	0.0403400501436062	0	0	0.0515718807732378	0.0685960730309576	0.150282577872592	0.0227414939421335	0.0672140960200173	0.0503843111496843	0.187156764297827	0	0.00791385201256079
PTPRB	NA	0.213356507372477	0	0.0102387166478224	0.131949960086946	0.185547686385412	0.354520267553704	0.0942164709114772	0	0.00697608235517124	0	0.467346312470806	0.338096326019425	0.790750725108325	1.57958809429955	0.416199541500263
KCNMB4	NA	0	0.788563369294543	0	0.0232469950613445	0.188618413931117	0.0153509796542558	0	0	0	0	0.0579435688563185	0.509427224638288	0.0193554682208966	0.0689689413324294	0
CNOT2	NA	2.4761468771089	2.67088194927099	1.88630864607033	2.96692801721681	2.57372288782394	2.46341841082342	1.84612438113889	1.87176851452305	2.34265319141523	2.196110625876	3.21959303824886	2.55504466263527	1.81907102862184	2.84923894816546	2.37005065649769
RAB3IP	NA	1.82243666729634	1.62676880003485	1.26781162579012	2.92874601020281	1.85925115506394	1.77583569194683	1.28059486103454	1.38503928271065	1.64398607131714	1.57146612674948	2.50965646030683	1.7365884292843	2.72628966049728	2.35209877699127	2.67787586989239
CCT2	NA	6.84792380124066	5.9713875390039	6.79629166629683	7.00296412408232	6.97932840072728	7.31015518682105	6.79132062958975	6.89547956696989	6.9115235217035	6.66665190409281	7.1110258644053	6.87123175374926	6.41285421717201	7.04065579126839	6.71776639071506
FRS2	NA	1.29921103182363	1.38774232653032	1.72664381947938	1.71261364811553	1.1995879903315	1.68001237513076	1.2270233272341	0.814372718878468	0.672472916416971	0.85250137159734	0.954783779693064	1.18187196697974	1.9484919960709	0.593166915439766	0.899751708535905
YEATS4	NA	5.41421075440739	4.98704269673336	5.38368213269825	5.38081105906574	5.14012550248301	5.24456253475641	5.1451028493901	5.03731065810782	5.08871519861844	5.04000498468971	5.44363140132528	5.02848923175521	4.9304912525514	4.67895311064546	5.11614834282242
CPSF6	NA	4.39449667162258	4.37341232219092	4.18475387006751	4.83016310479177	4.68485872460758	4.79469156223128	4.45284262737782	4.15679949148455	4.49589338828716	4.12241563527332	4.9075185086389	3.88614852760228	4.34715232761543	4.67824464709025	4.52951848995852
CPM	NA	1.03941026943659	2.1705179891571	0.562890543053655	1.48996409304302	1.90685666070247	1.42672254084672	0.21598499887035	0.931734663486097	0.363537505264065	0.435647990075985	2.07071044447842	1.43471889335146	3.23808721486232	1.37643321805175	1.33659417217218
MDM2	NA	4.76943642135566	5.28208919491921	5.47298397447736	5.64339456528133	4.47080821346604	4.26993841480695	4.75320273716279	4.75450223628888	5.43715458330201	5.27329640614168	5.36013709025156	4.49810358826633	5.2529775688612	4.90674429095584	4.74652463514908
SLC35E3	NA	2.45130555518761	2.80269142937317	2.04838444247759	1.4443922824243	2.05388958288219	2.45611763563962	1.68231299931177	1.64092821649375	1.64826533958719	1.9002977726268	1.96174140395694	1.44684909765776	2.19485180112772	1.87448871533878	1.41665935124198
NUP107	NA	2.41553837845899	2.61111285766874	2.26916045807205	3.27035838941025	3.60100339183376	3.29900548251651	2.35435125632885	1.96757519845719	2.89678837563868	2.41934466378986	3.51792573051857	2.03572888831234	1.73083563301249	3.31171359012137	3.06438852224875
RAP1B	NA	7.15722780186417	7.01452190494925	7.37620729807188	7.47815217792974	7.19601252651897	7.0899919740393	6.9310496905907	7.12494250380291	8.50267550882811	7.56344100137436	6.98214158575908	7.02125701242492	7.38230591700147	6.99177542985754	6.95105748112012
MDM1	NA	2.84320943975573	2.80629808866363	2.5233472075202	2.91845186991118	2.4617350411447	2.49282621558662	1.45340998554031	1.80986991591999	2.56047687253423	2.24246589428899	3.0513919146403	2.48488625165616	1.55980086171753	2.49601115248614	1.66973412864046
IL22	NA	0	0	0	0.77651210690303	0	2.01860184019033	0	0	0.282744834187443	0	1.69973342115775	0	2.66345054941351	0	1.48437679094076
IFNG	NA	5.96570677122758	5.41182829350928	5.1368069991151	6.70164899252206	6.02331924683136	6.14699932391734	1.1683242644458	0.826926671445924	0	0.506743590426181	8.70690949568371	7.71675669983839	8.13891238860932	8.65420514189892	8.39525639940567
DYRK2	NA	4.40629091674884	5.2756182511955	4.68902909219989	4.94679915895448	4.50616975468661	4.37104582704033	3.84374767823409	3.69372573682866	3.06008371250545	3.61763459752499	3.87001005992164	4.01052042095887	5.16853616220753	4.32860276125947	3.83727236316535
CAND1	NA	3.65916283538937	2.74128384498293	3.24160830262164	2.89635987150981	2.84379916943411	3.29241781036213	2.91323001441555	2.83349576548473	3.027108312323	2.75985209177068	2.75655788883985	3.51644163879005	3.11105842152019	3.35197645283399	3.43224590901271
HELB	NA	1.86681576400073	2.98809062538273	2.5176069771358	2.98311373491552	2.45104805549201	2.14620638562588	2.10177446502658	1.56430654782843	2.05010412676619	2.12654396060517	2.38390321435247	2.40210740221805	2.36351864420662	2.35277539346251	1.77705838550653
IRAK3	NA	2.43897112227992	3.6120725953123	3.21677943366373	2.88637229366875	3.41009504068292	2.14666331449758	2.85287754566105	2.47980293182625	3.38007686154191	2.97949329152859	2.95532823082919	2.09033097707425	3.08417847461047	2.35385972891694	1.53744826351169
TMBIM4	NA	5.12264541257055	4.48520090790509	5.37569626941622	5.10559881284076	5.20945914383961	4.92173782105942	5.43124601199614	5.19842366903968	5.38200113517416	5.40660829819445	5.1594261266258	4.57781183949917	4.8331137607721	5.2118008106103	5.55849484261443
LLPH	NA	6.25604636516388	5.44985070798407	6.23358168993367	6.06681793695806	6.17882471287409	6.27676716960498	6.20916498227643	6.4497268781211	6.05245267529519	5.84589305547399	6.03155488446376	6.34191906378092	5.73227682471661	6.12597462410694	6.45901916989378
HMGA2	NA	0.00907463260553304	0	0.0597631081212761	0.0558845704256868	0	0.0223405067063426	0.216872822675558	0.257420944997614	0.396850029924527	0.179867169917038	0	0	0	0	0.0606068409181419
MSRB3	NA	0.127492743392617	0.298873238511649	0.177270406864023	0.0220796618230196	0.141611718521267	0.0644719072084371	0.116139929090491	0.0889044669474576	0	0.0429858968962416	0.0640437603022913	0	0	0.168604554558421	0.201106509296508
LEMD3	NA	1.18513586481497	1.6439326659631	1.93248583616032	1.63943389032677	2.1491712994574	1.51292271546329	0.987553064992185	1.16397742324884	0.500879853675839	0.568745029427752	1.22715873179919	1.59609406667707	2.11384847082166	1.81476838328375	1.52672403937841
TBC1D30	NA	0.081580624280742	0.0185499543800665	0.188108756573695	0.44800587153821	0.28531942876223	0.662104578056658	0.0793687499031533	0.060575253522872	0.0181181204454551	0.00838594645429001	0.274991057534991	0.129469977450476	0.362310295737239	0.504037735098107	0.284478954435315
GNS	NA	5.67613804171869	6.37688137299859	5.93178818025515	5.57980210921704	5.77808864646729	5.59703350447755	5.51755229633151	5.48323217965557	4.79384370732319	5.07631958606878	4.81504101918219	4.40795515001058	4.70484855247325	4.9204970954815	4.19207345301559
RASSF3	NA	2.21924406665924	2.75379995606519	2.63902744102233	2.18815566959715	2.53801467547137	1.62257582343375	2.01119832968232	2.00082771564899	1.23666303363281	1.55913799595955	0.902725617458457	1.81964636936232	2.72126294996019	1.25423207402945	1.43920017548681
TBK1	NA	3.07468241009045	4.73900918050097	3.66874871429433	4.43436947476475	3.02022798619874	3.17361077188357	3.16972226915317	2.98121302407557	3.39922431956157	3.26244106475617	4.11723819382095	2.96518956348185	3.14120596048045	3.76119356130122	3.03472751609474
XPOT	NA	2.3986880209367	1.98684543038445	2.31663445878692	2.49196110164512	2.53565019103046	2.68837575348109	2.40689424592494	2.5355541274706	2.05791120308098	2.30827684276062	2.38505994126632	2.50709219019152	2.01776076640488	2.71438176471253	2.1577153669176
KICS2	NA	1.23144092931269	0.432775993170867	2.57459667463564	2.12932267041812	1.30910973569318	1.01343078900587	1.47698804702758	1.0444699026636	1.98060564546953	1.15142508934185	1.0864310082349	0.828265275748423	2.13454414972743	1.18380919017076	1.3686045751768
SRGAP1	NA	0	0	0	0.0147124504439883	0	0	0.00297405847512745	0.0101223049585948	0.00895313766932769	0	0	0	0	0.0147828569373769	0
RXYLT1	NA	3.87789404182816	4.03030303299097	4.05327378542123	3.67955791387679	4.11244040976749	3.71543698293012	4.79841379843601	4.4074687409475	5.08024598382067	4.40426698289077	3.69164519772912	4.37226367730197	4.08668538434644	3.98743517080173	3.80142045507894
PPM1H	NA	2.81670880342452	3.22097084223465	1.44742957800714	2.77485346859176	2.49630370944497	2.55710564693988	1.79567847491731	1.86129404010596	1.30776634805686	1.51680737221156	2.77884122632796	1.88323816441166	1.96502187866643	2.78076685088172	2.1735388431663
MON2	NA	2.38340704141678	3.31512195458081	2.96140480205498	3.23342436809434	2.82039469917892	2.10184937802983	2.29804819775379	1.73621739522628	1.83140167160849	1.79468106247589	2.18367516146604	2.36125721772712	2.94184012544469	2.39076602656164	1.93584596015217
USP15	NA	3.12822217270195	4.11492343501701	3.26004535342377	3.79896587511973	3.41134586117406	2.69128002515203	2.81927589582593	2.8419249939953	3.1664123910851	2.7531782663914	3.55734038875915	2.86363078029643	2.97142421669773	3.20786692482859	2.57303260001741
SLC16A7	NA	0.984043716953452	0.538234410832359	0.168703763288266	0.733757986859692	0.747899331883026	0.554119952439638	0.410744612563113	0.534116485712893	0.467961701370483	0.39456323211501	0.522175085845912	0.201765813133428	0.279035096125054	0.202163041126428	0.37243982304595
LRIG3	NA	0.0211617117662431	0	0	0.289219223619973	0	0.300361029763931	0	0	0.138958844180501	0.0148760559764345	0.390796796387691	0	0.106889874658838	0	0.211491639458237
ATP23	NA	2.19409511758477	1.47887557827125	1.4205631128809	1.95381674077374	2.24760697878461	2.4628783898798	1.64140042808621	1.49688075020715	1.7074016294673	1.64927039323661	1.92168812815436	2.41961858787557	0.654833345091012	2.60440953686922	2.35526645220208
CTDSP2	NA	4.23636941866146	4.37888550586883	4.98169898086962	3.86484501098419	4.16761231206133	4.24029009311045	4.65081216252119	4.4278407052692	3.65471730513472	4.39083845239109	3.8325483852376	4.37457398964359	4.50981233660434	4.76975021364465	3.58418908337288
AVIL	NA	0.403258596138554	0	0.604444783170632	0	0.753343580159529	0.822163183366916	0.492002688928421	1.37979317407239	1.4271220868011	0.680972920158661	0	0	0	0	0
TSFM	NA	3.79716932574874	3.6655124903246	3.26261368048476	3.48552603531278	3.62346972539799	4.50312920877452	3.53382008876966	3.77784114772059	3.36356309738135	3.21035384709944	4.20743557504486	3.72949145575181	3.48664327988096	4.13820268978859	3.70255277877562
EEF1AKMT3	NA	0	0	0	0.518974940654521	0.994704478422288	0	0	0	0	0	0.368777733572841	0.120113892929406	0	0.120357040586555	0.620566931609531
METTL1	NA	4.4000651995559	4.96230676334893	1.92150177547807	4.84560831590909	4.17248503970771	4.65572095236464	4.23815270681135	4.43993671031785	4.14008323124943	3.73957076824976	4.76128676078407	4.68337521688113	3.43032664397505	4.32347615089889	4.17893876431682
MARCHF9	NA	0.988101359052865	0	1.67699051007008	0	0	1.0303665512794	0.399140237806343	1.91804162363962	0.891142766134042	0.47947585809934	1.75136822107646	2.9118736102769	0.196933254771558	2.43795447027128	1.2417596020936
CDK4	NA	8.11336974551579	7.62288397048945	7.10466833953591	8.27670390857986	8.56219798342217	8.78126552868082	7.84505155899621	7.76470501472037	7.57176410809306	7.16739681026776	8.47589009160067	8.18067974823451	7.79089557990128	8.31037851807291	8.44788399731233
TSPAN31	NA	7.68207156733826	7.11955571087365	7.21422669584547	7.03908477611623	7.43123991966166	7.11643529689388	8.06639005578935	8.29341220605406	8.41921115315512	7.89367974161344	8.17865636972038	7.71731998425532	7.13394872100306	7.87898650656751	7.70395572217435
AGAP2	NA	2.24456791360897	3.16565748341917	0.787792969281139	2.97608507528595	2.28940504008282	1.45535573503845	0.797003473129148	0.355680016358905	0.609082302137103	0.42447450549381	2.9075272976271	1.57993998661945	2.10422768181752	2.44563274475283	1.78558155242817
OS9	NA	4.88806895784886	4.61711378648009	4.56034870683045	5.45225010559591	5.24207859694183	5.45905916644192	5.19243785958859	5.20506990612829	4.71515981421352	5.15847678732387	5.92720671093757	5.30873067251514	4.65702303522236	5.72481871771495	5.33634820521431
B4GALNT1	NA	6.13040143679883	5.91687256812635	5.80958594997209	6.91736877504908	6.60970333534175	6.86369670004935	6.97816613973655	6.49514552870141	5.28669445009469	5.97891534063724	7.97940714622513	6.73897162233054	6.26540090077632	7.64720901343349	6.88096480694361
ARHGEF25	NA	1.1070529639532	0	1.44307774675783	1.14009242368742	2.03758656732518	1.61418751806331	0	1.26658828920383	0.664440278995117	0	1.82012643282351	1.36140569492089	2.70172901595799	1.8724085959711	0.247118317483647
DTX3	NA	4.24288825234215	4.90602895608284	3.84363143663885	4.38541476044799	3.82393892022644	4.01084901171037	3.25190613398239	3.72981797395573	1.96062035317386	2.84687505506379	4.69416474919774	4.89828351016142	4.15615514649952	5.20513164532968	3.3181786767634
PIP4K2C	NA	3.38715594348508	4.88802639024023	3.58045680429363	3.98110382887568	4.17039146489626	3.4415801484836	3.69624549355665	3.54564036404499	2.6089922236003	3.01683335082245	4.22571810597876	2.54575647979738	2.70578754710579	3.67547712758358	3.02661821070987
KIF5A	NA	0.586809914678916	0.679135884835467	0	0.100980128865932	0.187174496422618	0.638791291271337	0.159333357295111	0	0.0823070785110142	0.112695075596169	0.112757168601061	0.133470933199099	0.028702825783987	1.19347337666805	0.153820043014038
DCTN2	NA	5.794005159487	5.69407600969511	6.06777662144085	5.10202184878023	5.31983473898905	5.60771759635817	5.67479673809361	5.60333647627532	4.96917879318226	5.1911756877697	5.8399177702374	5.67258534818037	5.35277348827574	5.56188834730871	5.57229484957812
MBD6	NA	4.7842314736021	5.68602608152717	4.19869220825229	3.8219971349935	4.83665221473982	4.22760553576512	3.79893575635123	4.21139481343547	2.27336056838665	2.98746658421402	3.25702689619472	3.41817259370296	4.54129247194607	3.7748552158571	3.08718552411337
DDIT3	NA	6.16566699116263	7.08808359666175	7.28195103820337	7.21302743835124	6.80522034793003	5.71157723337473	5.4349701608852	5.77430273064553	5.95504199350495	5.44405364931125	6.23085947988874	6.55703129596098	6.8423565931045	5.85488723770258	5.56146790365471
MARS1	NA	4.34906999887333	4.22820619467232	3.26422455028168	5.41755553177357	4.78291121177688	5.11469067896328	4.42723442204394	4.20386351155317	4.59390519852756	4.30756991976165	5.70807979443404	4.76255555071799	4.17097771546219	5.4899030382437	5.25192407677027
ARHGAP9	NA	7.85243701429526	7.37720682782844	7.35784910094398	7.77961329494892	7.69975275969711	8.18059908145678	7.92912998934225	7.90033007395134	7.98204368940517	7.9852700334426	8.40497782283595	7.81091965358683	7.47986138153784	8.21426633755622	8.01845961411157
GLI1	NA	0.783523801248912	0	0.181809879975625	0	0.100161189340672	0.3193633413242	0	0.445558718636129	0	0	0.464347631790926	0.380528675777079	1.6158004154602	0.294949139951207	0
INHBE	NA	0	0	0.196863162837727	2.09650638233814	0	0	0	0	0	0	0.97411290069871	0	0	0	0
INHBC	NA	0	0	0	0.82694789537052	0	0	0	0	0	0	0	0	0	0	0
R3HDM2	NA	1.2171168966275	1.43382141934942	1.72477625465774	1.41476482527881	1.47214576495998	1.33054425791661	1.31940185538583	1.31063916519919	0.676978325126178	1.13689075483264	1.7284902635567	1.33630899125406	1.45148555280241	1.56103116860661	0.993031951751075
STAC3	NA	1.69624627279752	2.40098813740455	1.71171745712234	0.467270261312664	0.572623777788517	0.666963738962576	0.387383320940172	0.609260679919751	0.207723802730963	0.192666774903306	0	0.922109632808021	0	0.714180989820996	0
NDUFA4L2	NA	1.21997070052617	1.6182470537094	1.8476117401761	1.80588007261332	1.37295237407038	2.00502729474789	2.46553407056127	3.07569111588072	3.71470204054193	3.15806093161092	0	0	1.44877602179009	1.62777482361877	0
SHMT2	NA	6.66005885260542	5.81512124175623	5.36230349540682	7.53676211298124	7.58977882881867	7.26721153460311	6.39480390384978	6.46209108258987	5.93880730375954	6.16224614974353	7.65853447583518	6.62804534534922	6.08081975790575	7.03238462185075	6.79614499511537
NXPH4	NA	0	0	0.851461816540341	0	0	0	0	0.0959827627290916	0	0	0.324989453900605	0	0	0	0
LRP1	NA	4.25582432585123	4.45243193839666	4.09062849497792	4.01475657350672	3.5204888251471	3.71251249872501	4.88086022302349	4.79028667734759	3.2646059584881	3.64609736153555	2.71170123804805	2.51516459308733	3.07872071018729	2.63746548249851	2.63188068010023
STAT6	NA	5.85669639833981	6.40747239382896	6.26933618722735	5.68600340249029	6.09765315778764	5.99821167966635	6.10688884936226	5.97443704887346	4.84023998345933	5.21616163168672	6.11031577678061	5.79645201831063	5.65249712877227	5.93037836573111	5.57037464717222
NAB2	NA	3.05590889679931	3.71496227725813	2.39116970054858	1.90141212759899	3.0483843065794	3.56189437591849	3.5752895094812	3.71067656146307	1.20183246648619	2.58460189705327	2.76587029694185	3.22477232738478	3.55830361583867	2.92097290504344	2.31284681195855
NEMP1	NA	1.30375484633912	1.84204897687864	0.7362318064362	1.87370055044341	1.91643827962636	2.21722863733597	1.40141314462428	0.822755078467466	1.79072777822946	1.82908526750305	2.2725814557133	1.36536630517977	0.340137745766042	2.20622661900864	2.45594013409014
MYO1A	NA	0	0	0.549343443767689	0	0	0	0	0	0.356535177686698	0.255780026310111	0	0	0	0	0
ZBTB39	NA	1.36846205263733	1.20418051326694	1.23355117731308	2.3440737510509	1.41653682672901	0.821434711542632	1.46414655377078	2.20195040154029	0.277690144595942	1.43140731278658	0.477016236304561	1.73820066539927	0.255472256709148	1.74033065825932	1.17981529329632
GPR182	NA	0	0	2.097654127176	3.02631241918948	3.77410400877518	1.98495367765854	0.454182473991675	1.42399360368759	1.08146434963273	0.297292619312388	4.05545740987988	4.67642931996221	4.47405652370768	4.94262916754304	0.963984919108066
RDH16	NA	3.69937253441669	0	0	6.57067195687946	0	3.17122182192134	0	0	0	0	1.83048015069913	0	3.5920471425018	2.48081251959428	0
PRIM1	NA	4.91804257523717	4.86607985262054	3.77867236861306	5.54011975398814	5.07643204287801	5.5786089504744	3.13732414349146	3.14747078028303	4.02134000871376	3.40612758411357	5.32040380227784	4.75910479014275	4.30198419010828	4.91100501023264	4.2832882652008
NACA	NA	7.74307778225547	7.50026294800897	7.33495071194857	7.53178177504922	8.0597123401001	7.93130627359664	7.43218902783316	7.41520560261945	7.19182931155599	7.10857979382805	7.85172469470449	8.47085029175221	7.8886270641545	7.68374053178635	7.96311435706067
PTGES3	NA	5.86929904270628	5.13616041790905	5.12928925632408	5.49541989546595	5.61691033968188	5.65149021024919	5.46314319239731	5.4603632031684	4.76802413986636	4.85382687334026	5.66896061189766	5.42421808148832	5.37712705989477	5.67844984021504	5.97590436315756
ATP5F1B	NA	9.88285942095321	8.67540067576802	9.28404862264566	10.2117966827191	9.9370077167795	10.0199332957723	10.0419672690801	9.91375043804073	9.85085761621762	9.8898204647709	10.2342182761481	9.69866538352326	9.37054414610827	10.0680367918601	10.0411413792195
BAZ2A	NA	3.70079847711659	5.03430657420673	4.22440458817678	4.92953016228529	4.52973076593877	3.67825580652363	3.26446665474991	3.36152146749252	2.68586061581593	3.25824401186975	4.21138534191926	4.14268899039242	4.0019164200101	4.50097119318099	3.34098558087338
RBMS2	NA	1.09316282709805	1.91201097729183	1.52738652954439	1.91193223552743	1.90566656662959	1.32897785563783	1.65705570836114	1.3587303177126	1.30023277765265	0.869002882323574	2.25813635596857	1.96407083054821	0.866112051372396	1.50509787491141	1.87968984903147
GLS2	NA	0	1.01375851114139	0.791784745254252	2.87206142495154	0	0.107133896236674	0	0.445555196369963	0.0503917227292739	0.298139120029876	0.478974320971114	0.0822753759094309	1.29863334563642	0.956773686534787	0.184268840784086
SPRYD4	NA	5.49240902760996	6.03048537773318	4.88992409777938	5.81005000201708	5.44539428553353	6.23178559112685	5.6986494885057	5.88093869720172	6.55649547201337	6.32556897420961	6.37855509130094	6.09306890546879	4.70600153465814	5.66083887717883	5.40155132792795
MIP	NA	0	0.2502962459163	0.183867178417111	0.383646881310643	0	0.263771033352619	0	0.143562249827654	0	0	0	0.384554284241407	1.53591790854795	0.38526635177621	0.161160836093293
TIMELESS	NA	3.75485090855521	3.51212413579065	3.80648928993935	4.35026614031265	4.36261462291715	3.9776464520323	2.65341227809944	1.83792483678694	2.24262886397535	2.96152964004747	3.85688808543875	2.35285094700068	1.85178325313451	3.15824107533416	2.44109687239263
APOF	NA	0	0	0	6.12504465636069	4.50929304920105	3.5312665187985	0	0	1.19005857800727	0	3.40365682908637	5.34978592303977	0	4.62927846860529	3.43621383312678
STAT2	NA	5.82269907812382	5.84963094884822	5.85737823075009	5.2128651580692	5.74973224177938	5.13622343067048	3.84681593287289	3.8844612239024	3.14315962589015	3.57694085279272	4.78688404507284	5.27118279089483	5.07994454535694	5.32079047159356	4.24729452368992
IL23A	NA	4.33583947512202	7.22880433965961	6.3037914088362	2.46652191351574	4.87179925065642	3.1370292133524	6.58281429512786	8.10775094664693	6.5093247766846	6.84240846291803	4.19203314557645	5.60990815800467	6.41868072988231	2.79670689678442	0
PAN2	NA	4.3786386648514	5.68088801144054	4.59979564596445	4.60439685839351	4.21766816269321	2.80418973325479	3.22576735885471	2.64881242202882	3.02036988744483	2.5730159030767	4.43524633565849	3.52729738306338	3.32561915480301	4.10292377962384	3.05076285267903
CNPY2	NA	7.01910061406829	6.61606994015028	5.98112954754225	6.06039807240356	7.0999813311016	6.82152871565377	6.67676165301256	6.67395580854218	6.61133055121367	6.31049856093461	6.92985247798661	7.46377038176325	6.82572516256804	7.05057091896931	6.9631609842608
CS	NA	5.69535546886249	4.79238087512899	5.71299066135673	6.07020249543376	6.09703712543549	5.98763145740857	6.15346306727318	6.04591026130365	5.87770188977318	5.82928031096721	6.38698600777478	5.45313636337751	5.19940264582197	6.06512926437931	5.98189107238355
COQ10A	NA	3.87595561501393	4.0315722937022	2.84729105887701	3.63444158064054	3.7581600098856	4.19977969153526	3.5274781581639	2.79405097684471	3.68949431596538	3.20376152582304	3.61933379692466	3.74176855191493	3.203412068199	4.60034918514416	3.71069094540725
ANKRD52	NA	1.38443352645945	0.718009174543704	1.17605090917113	1.62012549633333	1.6024037523941	1.14669058595451	1.24758425171979	0.439536002463367	0.432842400403474	0.293912215386326	1.22176218262594	0.683967479046732	0.969419999216164	1.55545892644254	0.869466765527094
SLC39A5	NA	0.18547994850832	0.279322041283338	0	2.4043093321448	0	1.80252884075152	0.271984903102386	0.305630805463627	0	0	0.194633621479123	0.426995946037334	0	0	0.340884775575424
NABP2	NA	3.85416617001668	3.16325027909306	3.95194555180257	3.45987396491046	3.89353677716313	4.37592090855593	3.83051494592234	3.83265500959182	3.57851735335041	3.58591065771016	4.09949407837819	4.31367618490615	3.85678075066694	4.4776890966267	4.12372312541393
RNF41	NA	2.92394495018699	3.23816433117515	2.58236523045705	3.09012072313	3.49120625369422	3.16465889850304	3.52579300002273	3.57698754195542	2.8021163590675	3.47689310896468	3.97702080296096	2.57596141866859	3.78425641430394	4.00380484922842	3.30936359280898
SMARCC2	NA	3.0744353778213	3.92296979278762	2.51893601032849	3.55818010839651	3.89343830082071	3.43856022349357	2.71374557023173	3.02223935155755	2.00919145655257	2.11979106201103	3.61989894987147	2.77448986744006	3.53125308356553	3.80708297775131	2.93041186545356
MYL6	NA	10.7430029446189	10.1863224256753	10.6329496113979	10.4277478322673	10.9547193872756	11.1495514660757	10.6777520547618	10.8947767366577	10.7362664594924	10.7976249784769	10.6262270668881	10.8380364653729	10.7897880620277	10.7481791170288	11.0861002180862
MYL6B	NA	1.08656626508784	4.06582824510725	1.05379973247643	2.07565536508155	3.18008403750472	1.70033390639411	0.88722872182824	0.186554090951953	1.22806813349041	0.536445776653526	2.75399478918035	2.33056637111034	3.66636271151316	2.64387698769987	0
ESYT1	NA	6.61021815882768	6.57409563360153	6.06517667224334	6.52831454468583	6.91650565217701	7.25714142492512	6.49912650305829	6.25421613705195	5.22942308900288	5.96456153767253	6.67076730924368	6.60197182302248	6.91842966032802	7.22268311405224	6.78334843438368
ZC3H10	NA	3.50867353759178	4.16547767926351	3.97015672797701	3.00837311972874	2.56969540832579	4.03253182072923	3.13014884857288	3.27987168948291	2.17592500622479	2.76356569175786	4.04776241334706	3.38138528621324	3.7408309450868	4.02346159101488	3.45458869121403
PA2G4	NA	6.34641269041339	4.57610870849848	5.62351776394709	6.66851507221515	5.9146400602405	6.81499833049675	6.38706554954454	5.89404763307414	6.01778760734005	6.02241682603707	6.35390941749148	5.1548976229657	5.06950798421937	6.05544333015686	6.26691156311148
ERBB3	NA	0.940882482235243	0.0719613582890568	0.0519909053432626	1.98573594797828	2.1174310178605	1.560561471463	0.674505534451565	0.646088469098314	0.262777765343877	0.853110934881883	1.27366949904133	1.87970875991537	1.04257523748703	1.33843102634117	0.712039687374077
RPS26	NA	10.0920365271374	9.63710482358954	9.81020956909614	9.9907318389075	10.2992310584741	10.4674144947913	9.99989290909959	9.99245197998673	9.2809061646231	9.39257104062134	9.73405926118697	10.0855523808924	9.93587818681175	9.79114499961778	10.0674216780839
IKZF4	NA	0.811376847559442	0.497123751391502	0.14458848428516	1.20126829892184	0.0322014092224588	1.10522173300641	0.881186517326996	1.28946272542439	0.939833987854421	0.985197359715456	2.44109067178056	3.00217511169954	1.90696605168884	2.18932218569987	1.45497248959368
SUOX	NA	4.07277286834617	1.23519429692713	2.85157175889121	3.03307178577806	3.28347923468914	3.03025585618287	3.44138942189882	3.10904232583148	3.18057639780009	4.93189689315139	4.5782449001562	2.59014081757871	0	3.86443177668259	3.10480534993596
RAB5B	NA	3.3739336596702	4.73085118332315	3.19650601283406	3.73835444647353	2.98590785275192	3.20547845461396	3.67203381106893	3.0927453285498	3.36360353211006	3.17622580390674	4.48323747283932	3.84631076702573	3.65231589802507	4.51358241148798	3.49126541268576
CDK2	NA	5.65242263313426	6.69729058393904	5.33172437870207	6.55689209910786	6.10918378254808	6.30664217699934	5.93574987365883	5.60005861833052	6.62635428649999	6.64583026556473	6.63520969996702	5.62188807621754	5.92717070061412	5.38334948053027	5.44986581166649
PMEL	NA	0.493404536762208	2.22293852196831	0.437551566250427	1.65779110125382	0.769297556041324	0.0529048698394307	0.9952664048997	0.0551418363638771	0.0961190188312241	0.131378885727279	0.251918297579625	0.227268086141144	0.0664828153426851	0.650691460959708	0.121704041394612
DGKA	NA	4.58098871846716	4.84977863698915	4.08995589444332	5.39879062298696	5.08086316130029	5.08396081911885	2.86621330328762	3.19642691545811	2.88188698239444	3.32376034207094	6.07657490995499	5.35783629713408	5.21033724200402	5.73700417040844	4.96426446001567
PYM1	NA	2.31324587852673	1.58493198403153	2.96034289417737	3.10453113786296	2.78908826227998	2.66140632507346	2.42891671601582	2.20626096763064	2.22324780664715	2.04949847319205	2.58471080005565	2.5572058930189	2.19068765985022	3.00022443914252	2.55510593441368
MMP19	NA	2.86892843153778	4.12424875556977	4.40808215487977	3.44793235375451	1.9282742109373	1.460922480003	6.22037345982067	5.74706249794965	5.23354489536991	5.37231151026253	1.10954093660117	0	3.61099272401874	1.30778267916821	0.439448055566092
DNAJC14	NA	4.05239653360285	4.22160720280658	4.22767147690006	5.34025805839177	4.25847021916888	4.09153382685294	4.65655784731302	4.22923438854114	4.34273119208503	4.54251506918279	5.46677518068714	4.04259673135511	3.3638979382154	4.83378385071602	4.85320028621023
SARNP	NA	4.76079810762823	3.61172967469221	4.01350878090674	4.44198001273171	4.65081618956777	4.9561972134139	4.33206074465704	4.21418379951718	4.82664669944498	4.48606579786437	4.99673434858501	4.68598492225395	4.1406759810168	4.90145858827146	4.95202280695121
ORMDL2	NA	5.33703158430659	5.03338638088201	4.89981807417812	5.68153309450861	5.28012732103383	5.4823828050882	5.7628560834469	5.57261921332957	5.61425540179401	5.31050836964684	5.41633981704413	5.00905319754438	4.57540160623732	5.47511887094956	5.2822488542151
GDF11	NA	3.73789137955811	4.75186178625296	3.44757477903734	3.7294385969291	3.96130134076541	4.61642629091339	2.22477574344037	2.06487619129188	1.61006665932014	1.88960318682128	5.22107646000863	5.25845453984809	5.79490392403371	5.82517022673074	4.34031200122758
CD63	NA	8.34140466917696	7.83631846236617	7.92378433339829	7.70212381133049	7.98336205653456	7.88154608166799	7.20988790087018	8.39460007395358	8.21795660734767	7.98258857261488	6.01130168118086	6.49771050978272	7.47198032189545	6.7174817929467	6.81478529433659
RDH5	NA	0.629840078085346	3.59459463255337	0.905815338067821	1.4137228494404	1.81771615354834	0.878203325464442	0.558770699102114	1.05376631901974	0.964421258015481	0.630887719866567	1.53280040901607	2.01541322962056	1.63986177523375	0.577089081557947	0.296168803392481
BLOC1S1	NA	1.58891379158822	1.19382180347256	1.12943724002579	1.54721600393144	1.98805059574164	1.73869039017748	1.47839674938573	1.21450452685838	1.23096045687098	1.57950695472913	1.69534491831986	2.09162281715685	2.0264829890176	1.55177378087433	1.61610783610968
ITGA7	NA	0	0	0	0.862588024219251	0	0	0	0	1.10572837059864	0.273106526433585	0.0444346418755062	0.246685035208627	1.16161734909396	0.247163375436063	0
TESPA1	NA	3.84570564850708	4.56987733769055	2.47714897360329	4.95350470751971	3.6618488994392	3.69417126988442	0.498873564351778	1.36526737728731	2.00058709549455	2.20473129969071	4.42645191432854	4.0945602078959	3.18144390298213	4.25146048561768	3.47925172158615
SFI1	NA	1.9199643231553	2.38540861786363	1.24527875220366	1.5819682707366	1.93429511282231	1.32063514427043	1.36671367688926	1.02486972446771	0.646231977107917	0.89576724314386	2.01978049072642	2.66244997273933	1.93522069736395	2.05173174700278	1.62555355405178
DRG1	NA	4.06211918947739	3.3990388017535	3.18490677187026	3.98100604413853	4.17613541636809	4.35296445504933	3.88612300528462	3.62226570384587	4.41375755067617	4.38426396761216	4.60451412870425	4.64885164936879	3.30332565349958	4.28235054443085	4.41280417872105
EIF4ENIF1	NA	3.44689685456144	3.73167078349043	2.85882755731544	3.63066076905206	3.66933107768345	3.28719057614644	2.84270175514322	2.60779658230682	2.34659284509729	2.73176565617691	3.95491281425304	3.09895877617067	3.02120232519692	4.13734443655629	3.26059658690784
PATZ1	NA	3.03446783879294	2.98995283953619	2.7279887851322	3.52246296107466	2.73947193525333	3.17087868003255	1.93669414236817	2.11782502475877	2.05129754334413	1.85749779619716	3.22191479153732	2.80832316721547	2.29090336143165	2.95256896557512	2.0016583078203
PIK3IP1	NA	5.42368332782968	5.2447246096728	6.37350897327255	7.41027170693755	5.16136945661083	4.50704611484824	3.80132869923028	3.07196285280612	3.8965433436871	4.11652542372442	5.15781975903455	5.18096325350549	4.46380466841969	4.76091998001103	4.77607759470652
LIMK2	NA	1.43972032169361	2.35430554047896	2.3079270620261	2.14382558720136	2.54426832287932	2.50559161695606	1.27615440413428	1.06858952227572	1.45218000892165	1.50852760787199	3.09658582971512	2.53394222665562	2.19077559710841	3.08834310257906	2.37470033540236
RNF185	NA	2.35493121594666	3.34285229927192	3.55832016071118	4.46497966486743	2.47612010551905	2.65618851851276	2.88851432285885	2.95777363973553	3.49811730255157	3.56473190020638	3.57485568779731	2.49559562763666	3.47341212157568	3.25851521130894	2.34904748379894
INPP5J	NA	0.187977093951069	2.35533991386795	0	0	0	0.654111052239512	1.55906871926501	1.01237243385457	0.212521808473347	0.370551822100104	0	0	0.902385477741184	0.121053294455598	1.3907570190588
SELENOM	NA	4.94048165943174	3.24599849810454	4.45997170146359	4.25421049126606	4.74150821707743	4.12117195638919	4.25806354967967	4.76813337213957	4.76068509263806	4.56979977767378	5.34321582685323	4.58021435720796	5.46338476322637	5.88949375685248	5.64315864973721
SMTN	NA	0.394852196616	1.84718195961343	0.738299644537792	1.07278558064594	1.52735520518132	1.16719590165771	0.362479403124375	0.698348149929436	0.131905366441643	0.634170758676568	0.971669869276459	0.352324694221111	1.63096575210437	0.521653341694288	0.243030430905852
TUG1	NA	4.87649747625604	6.82527553062142	5.27095839741673	6.02142655237786	5.56476726544957	5.12668423184615	5.28192381589879	5.3174600082597	4.78677216237113	4.60018368026119	5.27380541486446	5.93891457979586	4.24651902081944	5.76921529192924	5.17516280359574
MORC2	NA	2.6791728491604	3.10323952773475	2.88981925632434	3.04844970011536	3.24575607084246	3.06327290337116	2.43104180267028	2.66889810274176	1.99456920266485	2.00918304075201	3.11348066226321	2.6358640649983	3.15651661875593	2.51528774341644	2.12163340650488
DUSP18	NA	1.13765545068996	0.247181502715215	0.181527784382026	0.808407143974432	1.00348928563067	1.7547841005406	1.93102231055731	3.28881135625275	2.4519229084195	2.65624259636237	0.171662183443593	0	3.96506807921176	1.77215999259857	1.39627301802807
SLC35E4	NA	4.0023449635235	0.530313183786615	5.41437892546846	3.70317552299498	3.99097733349535	2.87786317915938	4.51018458454092	4.35501430436031	2.86604149026219	3.46895660107124	2.20297551465622	0.308889679686869	0.672610135967279	3.26502845222568	2.25927368567213
TCN2	NA	6.86521095847015	7.03662087634856	7.27080230952569	7.33596629886405	6.4278078888458	6.18558836067367	7.60017357801182	7.46135086629016	7.1603237059586	7.06853346030767	5.59980614565664	5.513622387793	5.39741318560646	5.71251822581391	6.02164188110933
PES1	NA	4.93599316025406	3.31719820718151	4.65910761342737	5.20246037852257	4.58470031743835	5.31079820119603	5.11845028205152	5.30762228727106	4.94430916987113	5.0935481791867	5.42821174716648	4.25127872493839	3.88586159613218	5.00138575555156	5.15468713949755
GAL3ST1	NA	0.910886518704113	2.15782999804333	0.271442906617004	0.0813332381160499	0.82838402009479	0.90951452017968	0.766002658520867	0.483754475824851	0.964211115745629	0.693681515316401	0.134274748095656	0	0	0	0
MTFP1	NA	3.23766765257142	0	1.95126572753396	4.30878062526586	3.60665943066182	3.17150987937804	2.01770335604408	2.55751757454836	3.01939739516355	3.03577631074748	3.7179145940843	0	0	3.50804019567122	3.30793594057264
SEC14L2	NA	0.220758166953706	0.330509405480323	0	0.18649565176674	0	0	0.115493902280775	0.0990846012718208	0.0879468616567278	0.409916956578987	0.158396747851909	0.698357001653385	0	0.0491636981784362	0.0381109528981742
RNF215	NA	4.78992326415481	5.31012075635854	3.23771310189924	4.68324814502115	4.66209261455364	4.07545006471914	3.94119579726754	4.45548326744041	3.90475954916111	3.98730847064355	4.59692277977164	4.66975731618434	4.40262777861088	4.86691545312564	4.20046169764938
CCDC157	NA	0.989742388782138	1.98256911299306	1.36023367725963	0.513192495307395	0.709185169229091	0.858162491322473	0	0.695559339895653	0.265192820608404	0.399611993056133	1.26128680007211	1.89255476260287	0.479932547077097	1.98445194532143	0.528040581954451
SF3A1	NA	4.02358415600736	2.53460321420801	3.43872663280929	4.05154416501157	3.76705673137979	4.32267348011908	3.83287153358236	3.62330008209658	3.0307282292159	3.47963487226516	4.60554651169346	3.09850160248996	3.61887200432136	4.66160371571454	4.10922469700082
TBC1D10A	NA	3.15337635173867	2.837624440289	3.64488360169115	3.85472472697442	3.51274158299281	3.38584095613692	2.70731298454449	2.95376913819874	2.12055122286774	2.44796438925533	4.24896640554528	2.89106526199432	3.6665689872302	3.97362740366563	3.90593997325822
CASTOR1	NA	2.89293108475213	4.23673460481754	5.47485870732059	3.87788095848249	1.02777516469665	4.46292101441467	3.3682223440636	4.6031882155139	2.68153835785224	2.89886376754069	4.53166837858041	4.17067318008554	4.61518572277812	3.94700058744231	3.31378298338402
OSM	NA	8.11212309732598	9.09666067336915	9.04328077922117	10.1426585648433	7.68629583864202	7.34270865766281	10.3136769967716	10.1594076878658	9.4689306973933	9.12784168364727	8.61682631908425	8.27344452719264	6.95267425043006	6.79406353337381	7.94314822208461
LIF	NA	1.79843624242044	0.540041573461639	1.0225511268263	1.43480166951235	1.73330461311865	0.97197600384919	1.90912526256434	2.54785866453752	2.41222387776701	1.94985303734601	1.01664705618246	0	0.382401098768588	0.93881419721708	0.690341867499339
MTMR3	NA	2.30838223238689	2.93396275981187	3.26483670219718	2.98707857781183	2.23458268725443	2.44688445630575	3.01302817111394	2.43814479879572	2.50173586486545	2.73309753436753	2.24660848644469	2.6983601970388	1.89061997873643	2.50896821136034	1.9328605141874
ASCC2	NA	2.4639122759377	3.36448075325525	1.79591170987926	3.27666000114194	2.6160216174537	2.71389994041014	2.98386784980828	2.87223461760956	1.96504017080588	2.28083100314383	3.22925677784935	2.76220141779153	2.81943268677903	3.51233300844687	2.14273117243767
UQCR10	NA	8.98482274261839	9.21055103275724	8.99437714821245	8.90104583922274	9.42924048854024	9.23301637629457	8.94082846416144	9.19917490022506	9.29634257830445	9.17060800869646	8.65746989527474	9.75634042780937	9.47234794307261	8.70276734587251	9.27200354195294
ZMAT5	NA	3.02474404223921	3.01815311880905	2.71426375416067	2.41422223386511	3.12880108076442	3.27532487455758	2.39174937922274	2.6034995258226	2.86426569997943	2.79697940169126	3.1017493002576	2.99945200260639	2.52861254111164	3.29471722350787	3.08946636549656
NF2	NA	1.72313807181992	0.721696874035457	0.542028873986986	1.69104361022915	1.68836204130614	1.46538370084146	1.50856691603912	1.24745589147215	1.07227507038299	1.109349427591	2.21381936681698	1.4621675703299	1.57085306412489	2.02886873975085	1.37074063089621
NIPSNAP1	NA	3.14750987802039	3.99308519027386	1.88236776128009	4.36407522608706	3.02267570181935	3.45586951886843	1.92430740711217	1.70194675586375	1.00705332716242	1.84535924226335	4.23258899426435	3.70384650695793	2.56855399841899	3.55971284371405	3.54469173525154
THOC5	NA	3.20008015214779	0.684612147419239	1.54211735623373	3.20031710448827	2.62825451378162	3.33768749084705	2.8660904378568	2.90381222724893	2.8729866907964	2.77315852919252	4.0069658661526	3.42813471532846	1.89877343359354	3.18934844633273	3.23228382269778
NEFH	NA	1.169392176905	2.96490000550266	1.62913243515345	2.4838066960922	1.99567973524756	3.03716949974817	0.86903437923202	0	0.161847048776929	0	3.26756164296108	0.753616304873875	3.64846051820989	3.70925481155321	2.72507961059502
AP1B1	NA	3.7597666001716	3.54814119044439	2.96164531093963	3.54218369384785	3.80746636791584	3.83448824701239	3.61742622799327	4.02288908354521	2.91394869837726	3.10545451231516	3.83965851511213	3.27394767679086	3.76976571584184	4.05467570836571	3.35891728847616
GAS2L1	NA	2.50455947362874	2.49837025427471	2.16401855193023	1.39266371670782	2.81905210906243	1.99909490087553	2.70005807366489	3.25436943327533	1.7941956326689	1.37516937372394	1.50869397737498	2.43323401100578	1.46319034957546	1.85340458967061	1.65274425093753
RASL10A	NA	1.55202415874639	0	0	0	2.67635888616468	0.339706058165139	1.14893859485793	2.28604428950198	1.15333062661969	1.09050084529465	1.7541459063538	0	3.59244068203353	0	0
EWSR1	NA	6.57878621736833	6.21040971913885	6.34865434609972	7.1494096848071	6.4424816356323	6.40488039837429	6.08795447451885	5.82437886917031	6.65954544797406	6.4064717721808	7.18018774870597	5.89976037699922	5.82499829454212	6.6587187142521	6.33248322761181
RHBDD3	NA	1.77989997305614	4.02837722007909	4.34062156104404	3.42977389521952	4.48208689631196	2.75895730391059	3.03705598746277	2.73743620575177	2.08356910959662	2.41668480205544	2.84650599481987	4.70482645212962	2.02199227193458	4.16730587766579	3.15073497253541
EMID1	NA	1.91292206871056	1.66244492855288	0.694161890272823	1.62171809196702	2.50783339707763	2.63193740122455	0.0508131243998965	0.377391930360244	0	0	1.20022395599781	0.760720721008473	0.496990363625909	0.136716730257811	1.22378114808072
KREMEN1	NA	1.3130975190509	1.29573707985296	1.83326440660539	0.767145042874393	0.902465910611366	1.33549885867852	1.28953547891126	1.39231976129958	0.334002297537236	0.783253465850434	0.872416462690803	0.516109734444074	0.369389289228908	1.53945856196387	1.32931100764297
ZNRF3	NA	1.59178860509209	2.20785094383368	1.05276847969017	2.43168302228064	1.81237884907462	2.07533569891537	0.87567016581565	0.711892613878106	0.775349264686726	0.733405916754738	2.15704255059067	1.88816059286315	1.54228969699126	2.04442710463073	1.38801902520867
XBP1	NA	9.30513505918942	8.75547429516234	9.48016107689038	9.41432545312122	9.69026331026634	9.34741497908756	11.4546948266046	11.2927497896358	11.6560989831874	11.4473895090889	10.8229974942051	9.87421382014662	8.87454123849611	10.8425742406548	10.543559813228
CCDC117	NA	4.212804285698	4.0945081750455	4.50297078001459	5.2195954661713	4.60494437339809	3.94228216820196	4.50686674371767	4.29356665225126	4.67564206449779	4.28371170159566	5.9471723964661	4.26663408210686	4.7818524866559	5.20766722852733	4.54530621820596
MRPS24	NA	5.65184422127023	5.78619561507807	5.72781461184034	5.62379508037303	6.00722902216922	6.04573508864879	5.92516438144253	5.80701748273283	5.84326863196057	5.72555374747689	5.7405556532068	6.53255449613538	6.17424918409966	6.04857541348297	6.15258571895034
URGCP	NA	1.23328305329866	1.64466779030615	1.69557298728559	1.69994797665848	1.66278600789976	2.11407614313011	1.38140914387505	1.36195364360536	1.18619009263979	1.59964262344115	1.97759540472534	1.76724786267157	1.32135707298627	2.09991811844015	1.15432372776864
DBNL	NA	7.4951627804214	7.09331261803749	6.63081988195099	7.40707610278219	7.62491147292742	7.88911179821233	7.36849910613241	7.19441597905945	7.31193529916935	7.20165279167761	7.94076789800842	7.11385388386696	7.27556560435908	7.97544844399621	7.80741682938525
PGAM2	NA	6.04311813080754	4.19407803934068	3.41942622491212	3.89842365224078	5.2466502395417	5.34019592024739	2.22531747468182	2.09931165870337	1.63798837233902	2.87450263639846	4.71296208190756	3.62458525383185	4.13984114750369	2.30206580313586	3.92297328218054
POLM	NA	2.51692034270218	3.74090750134325	2.38889717254176	3.1512955192373	4.25256456402712	3.82350326028887	2.33872565644097	0.635901751174034	1.59136337975863	2.14199057207013	4.22544355534546	4.7861860697566	4.2444262337291	4.78441139879387	2.95297648715411
AEBP1	NA	0.280987451417069	0.532484944400284	0.485799735837049	0.238125178048579	0	1.16407041987461	0	0.897558175990407	1.36757080877977	0.681053209111708	0.986185158267995	0.855783331804679	0.457373071927293	1.05792350795821	0.876153622895878
POLD2	NA	6.43868922590132	4.20213066503103	5.75868374952504	6.69663776349398	6.03505484046643	7.04742696942796	5.55852029499292	4.92850597302763	4.85043599546774	5.05669309062301	6.74541062828767	5.82099825704415	5.34385165798604	6.75035310586678	6.01458809917102
YKT6	NA	4.79807779593843	3.65659983922555	4.93355100012276	4.29240767553045	4.13866728227246	5.18380461643191	4.97980138077225	5.245004709353	4.4128019849779	4.69415859789298	4.40998065539676	4.75716418741544	4.54127929114485	4.8686697295792	4.52127342285933
CAMK2B	NA	0.328283432822085	1.26557215906959	0.213525279626545	1.15255444020297	0.124173593192914	0.199996463228214	0.133036639637765	0	0.118636312668489	0.0226368894396142	0.583461553617063	0.500881691822315	0.570471803735492	0.349536750222744	0.232907753557074
NUDCD3	NA	1.84851822649968	2.53089079552379	2.45506450803436	2.81802520964577	2.37688302062638	2.06637826984131	2.49460687726415	2.07278082376473	2.04309015800417	2.02813080500596	2.64964491311887	2.67236978699792	1.78748771501714	2.58263845742241	2.37338007774847
DDX56	NA	5.45206187951249	4.73163581838791	4.48357102391075	6.03900457959322	5.40397275215535	5.8745288309515	5.64507223507983	5.41468443936728	6.3381031599715	5.76057891487658	6.32039642303847	5.21223160847915	4.44409470540457	6.13968110809936	5.98018434154014
TMED4	NA	7.40181527022935	7.298316518386	7.23935048625034	7.79682560498081	6.03787892659144	6.79572548379183	7.39367444920427	7.2697140026167	7.85231393747178	7.52750952602523	7.86877163170098	7.0745555862275	6.5013593818362	7.76786136994319	6.75044192869791
OGDH	NA	3.89378336212686	4.68881287405849	3.02807846798978	4.08141270666076	4.09483701070351	3.9123553704811	3.89215440023476	3.9514412546222	3.85368773394557	3.51880975273027	4.88307840386284	3.91696652973907	4.17115017792694	4.52425466557764	3.90265799443661
ZMIZ2	NA	4.90153841604898	5.79671250796846	4.76244827232493	4.62656010936074	5.60223742797617	5.16732757617447	4.41488527396778	4.61405977726887	2.7145465597999	3.79622494431265	5.0533153301047	5.32722154284946	5.51506396882545	5.50188379750128	5.08308669191052
H2AZ2	NA	5.90660820633673	5.12350506283785	5.53246827828888	6.0215155991097	6.44049622020689	6.62822497312611	4.84679652293767	4.53968983990276	4.96392086277953	5.09475721991733	6.33138034637089	6.58389295914278	6.43808330676403	6.52334508866204	6.40101927583999
PURB	NA	6.55288757806059	6.83204580931149	6.48607312975292	6.38531234975277	6.75236732132293	6.63422897032256	6.44882550182067	6.42985539560101	6.04388582722713	6.03571906067956	6.52472759105304	6.53621170056877	7.04716887209196	6.95165568657919	6.17084646477605
MYO1G	NA	7.23782976792567	7.74502895978334	6.46067593374032	6.4084497710613	7.65675485620568	7.49298733207327	6.72041596485249	6.68245860912621	5.67308862707257	6.60432307282009	7.29406672820372	7.0846647926022	7.22568702918528	7.12158721692062	6.87419786820015
CCM2	NA	4.48835848553966	4.37026148218202	4.14253263425072	4.42231800064279	4.78062925072954	4.49120845927229	4.07856061202906	3.92879188364067	4.21480577973064	4.36339186542236	5.19708920981202	4.62316416608264	4.63550409211144	4.8950806647999	4.49438536652497
TBRG4	NA	4.59631171209419	4.90558842041586	4.29390605635872	5.44015738325422	4.88583463107615	4.91607878393479	5.00585988828871	4.54040500631194	4.53094793393071	4.66946470299024	4.69217918352131	4.41322206347613	5.36141959221566	4.88552357871239	4.57260247501075
RAMP3	NA	2.11647539839871	3.2717614827688	5.20726242082275	2.87520520042482	1.63682567334914	1.35000766328436	4.27457590625087	5.72627362685628	4.87910310222173	5.05420672037112	2.09427740720198	2.15895109040196	4.36733401093486	2.41724940422454	2.33922451428092
ADCY1	NA	0	0	0	0.0113688372586082	0	0	0	0	0	0.0808300467172748	0.00956646902797118	0.0450667335362379	0	0	0.159156215005518
IGFBP1	NA	3.00331124269017	0	0	5.53789002193631	0	2.89043452896117	0	0	0	0.279817836285628	2.5406954132864	2.21377282041246	0	3.88932648394517	0
IGFBP3	NA	3.07378273485997	0.657787219248952	2.00172052997094	3.19024066403912	0	1.54178413300752	1.42386844595776	1.95279953693298	3.76790683369605	1.90009163482979	4.29640867521027	4.06324010260231	1.96208846135016	5.18851673528467	4.44699125227932
TNS3	NA	1.19815549173955	1.67155315353004	0.457176889772913	1.0685103336818	1.42557804668738	0.949256752207739	0.439487983401902	0.63962092804891	0.203862333123368	0.383076438387876	0.833118513773365	0.908464220768317	1.36622142462411	0.848336584385913	0.653192388597574
HUS1	NA	2.06369877670401	3.94658182347749	2.99483835100162	1.64009237650181	2.85031606578273	2.67286540251978	1.85516442227602	2.15773658931309	1.39085188895201	1.64062494310285	2.71201490501533	3.34301405123963	1.61044925516325	3.29455066064829	1.84039985358444
C7orf57	NA	0	0	0	1.00578256204526	0	0	0.39796415208414	0	0.0378988964906276	0.372596546746154	0.634912111455287	0.121534247268304	0	0.944711921548807	0
UPP1	NA	3.76045410296282	4.90104588535582	6.38091127765392	4.17582580700511	1.84732620348249	2.67198984124275	5.44481208025264	6.16490431191281	5.16963429421903	5.1876119188133	3.79887499344236	4.19548783094194	3.55097562378779	2.61148981765854	3.00616847811806
ABCA13	NA	0.0686315139108434	0.117773362468785	0.109921977975998	0.20127226614789	0	0.156284556361236	0.416726888174088	0.154448570466238	0.541754897954584	0.325027326817463	0.0288603610135202	0.00533753258494925	0	0.00534877352619169	0
VWC2	NA	0	0.26883783318	0	0	0	0	0	0	0	0	0	0	0.0210127062921136	0	0
ZPBP	NA	0.105083149425947	0	0	0.0769167784810233	0	0.0871768602626155	0.0300497834572944	0.0293017076741323	0.0302149214929319	0.0199820462116672	0.0591677298238531	0	0	0.220422375434875	0.00556207409261715
SPATA48	NA	0.038967180263527	0.731847133874948	0	0	0.198305663594973	0.0945228587820001	0.142091139263768	0.0500700380086871	0.0873907885412506	0.0137866748062831	0	0.0725172687101895	0.0799704517861249	0.0488486978323456	0.196943667951112
IKZF1	NA	3.82806434340141	4.80236743551399	3.70112399586977	3.87188819359055	4.2802269970402	4.21702664254778	3.22028611793441	2.84925115717787	3.14371035191398	3.25160123309233	4.16481561279438	4.13012306481415	3.61436237176175	4.63005766578817	3.8124163241531
FIGNL1	NA	2.7811557013823	2.81660033575202	2.40581916119475	2.54049497651616	3.53337357955773	2.8548251578627	0.734355971787689	1.09233506707507	1.30042527215235	1.4229094091555	3.53048744225876	1.04222459108588	0.854569587169482	2.17780029974316	2.69516458992879
DDC	NA	0.996097458297009	0	0.094416095258698	0.989335950127336	0.401260234465096	0.852554573649384	0	0.264005263077334	0.0188495424374681	0	0.476654929960355	0.430180843489674	0.0129297744304717	1.09917363632295	0.826105477923772
GRB10	NA	0	0.0878362967564337	0.0426806720326682	0.833738102183546	0.174510848991679	0.122515412078144	0	0.016576718979642	0.0506910886483964	0.046829336186485	0	0.0360508788232647	0	0	0.0912176283270227
COBL	NA	0.0933498569386118	0.00713277580683519	0.0798328785734135	0.00573748688631134	0	0	0	0.0427979653101186	0.0514437904178532	0	0.0799304439695837	0	0	0.045487801556084	0
SEC61G	NA	6.60598399279781	7.68179931296509	6.44733135388133	6.43392145470525	7.74892400331502	6.73636806928784	6.90167826308666	6.96675060449234	6.48071083202972	6.20713301206694	6.54764248551124	8.1887779347191	7.68441243687975	6.42154609334322	7.16549473827721
EGFR	NA	0.0557770236722026	0.0766391475844113	0.00704186024810308	0	0.376942419961439	0.025814100934408	0.0142623134868125	0.17384133700899	0.0748895922751218	0	0.108873656654169	0.0236011274025063	0	0.0158100121186831	0.0182970745562874
FBXO48	NA	1.54880215141931	1.22199116363747	1.54216324450626	2.99359456844501	3.58546883291841	2.69340855198623	0.719962121544253	0.243671666483975	0.573422396430958	2.24859133804976	4.06765665101162	1.98348935669312	3.17282652033994	3.0474015095022	2.85505700158307
PLEK	NA	5.80958101620711	7.35695396293285	5.33029871476485	5.50964874489088	5.65878580637131	5.08797730992075	6.083132651062	6.08579695175465	6.098190845345	5.95169799052547	4.80919027224172	4.95729770259409	5.68960064699761	4.95501122436114	4.7801099399645
CNRIP1	NA	1.55377951063744	2.50699809525909	0.952480459539804	1.96890569750737	1.13023116232207	2.0451531542543	0.18708210744194	0.0942204136291752	0	0.126640699787265	2.69611173660387	1.53833574485157	2.4576015166339	1.87399975792596	1.83451567780983
PPP3R1	NA	2.89443389945595	2.68947591262489	2.33600039697289	3.38556115034564	3.47346705278354	3.15851596202012	3.75621083967648	3.28423830133341	3.70235853024065	3.84859105400239	3.92260946413726	2.79192425255362	2.44721183815729	3.98089163946245	3.7085325184406
DNAAF10	NA	2.12925813368652	0.456524389882708	1.04841302248933	2.36586183460323	1.47651841504173	2.04212504168323	1.99940884517822	1.62855081747227	1.93857029836759	1.88085722427252	2.83965764077794	1.53043587135596	1.27491113616915	2.08306872878075	2.94613515139185
PNO1	NA	5.84197054014446	5.16536845903553	5.57189258263475	6.02792150629216	5.74013916307473	6.1803284111665	6.34989694820519	6.14006810725891	6.59698280496744	6.36102898763096	5.93226822758305	5.86637123597735	5.27741696653221	6.23841283860479	6.2589244901094
C1D	NA	6.08748968346154	5.87952093962127	6.51183016215127	6.72343453991422	6.3541857666418	5.94025145372914	6.39766161251779	5.96199215035317	6.84053012931276	6.73488414364478	6.48248783249738	5.93328899049873	5.85198820524897	6.18165846972339	6.75529079061508
ETAA1	NA	2.80931029057252	1.94283893801845	2.69560076881274	2.91843074700647	2.69207872827955	3.49887785219953	1.41798544204055	1.53692261529765	2.38958594441896	2.47313927669349	3.68294378818336	2.87509557028142	3.33023782534636	3.71094686343626	3.33050923331383
MEIS1	NA	0.32273476119183	0.612222076538639	0.0250349292066916	0.312576394448761	0.357381879231384	0.175268106180137	0.186775705972845	0.182363235446148	0.294366504877948	0.242665700151123	0.0696830203794477	0.00942757189187337	0.0689173871473249	0.227516906555222	0.210729794029359
SPRED2	NA	0.285487187471682	0.958040258305346	0.766194665294409	0.595842246536275	0.800347673215737	0.727222482287063	0.737534416252359	0.961355787381789	0.432295737921047	0.380577926103316	0.4926027820857	0.525552738237598	0.593302529896507	0.809308203021678	0.474758313866682
ACTR2	NA	6.93076283447526	6.34926092372977	6.47296751710192	6.84832900228232	6.66467675521029	6.86363753255072	7.01304303325388	6.8473069473234	6.82147468864895	6.90794281286141	6.91371575665473	6.29701171076101	6.25139641801134	7.06478058412329	6.84383393439126
RAB1A	NA	6.57336095079319	6.26991921621369	6.46624715177898	6.68655533010093	6.19139817640888	5.95359728565286	6.66957398277432	6.50555850225069	6.76946429709011	6.5429906980933	6.46456967557755	5.2695563155667	6.09225174121455	6.19687378101001	6.18617221415745
CEP68	NA	3.42903675559467	5.02859446089887	2.60333577987982	3.82025975964745	3.52134079661132	2.74992850011808	2.08398562955431	2.08340043431627	0.972707375204779	1.34953679130086	3.39234196132501	2.88698302323916	3.78013937034306	3.51251903412772	3.51958612936649
SLC1A4	NA	0	0.152121787663294	0.590049216936909	0.727393761184713	0	0.327841087153649	0	0.653702999237492	0.0513013281496647	0	1.24998714550603	2.05919287317418	0.507165335362098	1.11627905762317	0.353310217078723
SERTAD2	NA	1.7069288339734	3.38040351526774	2.04326233766817	2.69403732215064	2.49998627358989	1.94880639173495	2.07359286903312	2.12985590878303	1.30162252318975	1.55655871355823	2.567691321156	2.69361764864996	2.55751519731158	2.26001583174584	2.11712814551631
AFTPH	NA	3.601686693317	3.5330299824509	2.90048935824006	2.77858525599289	2.9663531683066	3.35420877250175	2.33239288648861	2.40984128284118	2.3664251460712	2.54059892586466	3.41171500004261	2.85455911893422	2.75366541320768	3.52984547527617	3.21286185059109
LGALSL	NA	1.60438004906091	0	2.0142212906045	2.82426480049622	2.20252734018249	3.39687388741943	0.912023864157519	1.32431726647941	1.61762083050323	1.4710290671115	4.17665814154729	4.01125582086225	2.44640975918839	4.79543597087931	3.08012972434548
PELI1	NA	4.70495807397355	5.36405581835303	4.74961934571422	5.71126951375715	4.91166751240432	4.62598975355904	4.01071665868677	3.46714805893586	4.15716798258753	3.95831895299886	5.89262193972496	4.95491943734343	4.89347603675147	5.72989785164127	5.03574249574922
VPS54	NA	3.14564313064915	3.29593118716126	2.75355491216291	3.21613788581448	2.62079601522476	2.39923979911976	2.31267470184787	2.18127018786864	2.4796027421028	2.4603027241995	4.08941850424205	3.33245964839294	2.18566747794167	4.23988675294178	2.91421687994077
UGP2	NA	3.46748899339087	3.09986724201627	3.42818876848336	3.34750891696477	2.50363487723701	3.40593299922252	4.36117164214642	4.21174917562398	4.47427891451814	4.14001375895792	3.86673870067788	2.89402725538844	3.19312027601488	3.33298534729193	3.77980049975769
MDH1	NA	7.01000008715825	6.33342241527812	6.56231337626982	7.5333552624792	7.50090969789329	7.48559538260809	6.54188046319761	6.64632741052533	6.95756075639098	6.48962931846842	7.80764794671095	7.04847284315154	6.47639083536708	7.55329229544713	7.36593619034723
WDPCP	NA	0.0750365312255078	0	0	0.0628910756003463	0	0.138636126939293	0.0870989044137402	0.0381283933867914	0.0313764528821772	0	0.138420681773202	0.0318729228671743	0	0.00805139307604995	0
EHBP1	NA	0.0154996494795525	0.0570898437442444	0.0104076644046617	0.0870582937757484	0.00743587859447483	0.00768764950234397	0.0622626386474454	0.0654936587002387	0.0397309618760822	0.00871812250737627	0.0356477327441486	0.00390689931606622	0.0850360667571592	0.0271853900170354	0
TMEM17	NA	2.74331645479395	0	1.37342413061734	3.3992033613919	0.685505416322775	0.878571487093756	1.15738243093169	1.09565452112503	2.03329701677401	0.362204780275867	2.2143707669016	1.41133651610094	2.72497600233634	2.81015553978714	1.75329293096739
B3GNT2	NA	0.0608563016890343	0.108715193532514	0.153556891285895	0.124189457050941	0.107412875471471	0.206540146770688	0.105694087086913	0.0352017728143392	0.0841395640985033	0.0569926361321323	0.0949612057028195	0.260992011479938	0.265212965787831	0.136664411076244	0.059148873261444
COMMD1	NA	1.8361123061821	1.680152067244	1.23042326910239	1.40949585020734	1.90368430447326	1.8939982472607	1.78532073403685	1.93601321246026	1.764033054231	1.47782566920287	1.62941973984455	1.69250466300264	1.5934445351537	1.54014714825109	1.97480062541661
ZRSR2	NA	2.50934065689934	4.94191951643299	3.75230262438671	3.62602687537439	4.59864298298791	2.78049608683634	2.99554429811453	1.33969307487409	3.16968395557053	1.80635735907692	3.67318466898662	4.5823903717902	4.85628925390526	3.40173111042615	2.865630449893
CCT4	NA	6.91145514459376	6.56154931010763	6.43329958650788	7.1890508616503	7.31397227616237	7.28073230851949	7.03761654078946	6.74599311247877	7.12479298544862	7.04637667580529	7.71940875665603	7.33800459735582	6.85185160774292	7.47621341214294	7.49399015755158
FAM161A	NA	0.727982636908604	0.474371918125049	0.143712709282983	0.0553701880542599	0.77417235127712	0.524078977776016	0.306038756878527	0.595163772852927	0.672698575901157	0.874244243825418	0.729483912094696	0.86698996213288	0.134347447377102	1.48976868462901	0
XPO1	NA	4.01539272004058	4.02777540072696	3.50953517657336	3.86824157814926	3.94842097305011	4.22635161758224	3.28732591824646	3.19996075410668	3.31741838636545	3.51100722004134	3.69053567636786	4.10357478898122	3.55963107532286	4.12267618171636	3.58176388660216
USP34	NA	1.81758482505769	2.89281548826064	1.91704759868087	1.82843111985322	2.03738695380399	2.09505219716468	1.600164349009	1.70174499146711	0.930311199783031	1.40237808562638	1.47241276111396	2.00018373399734	1.8576183923569	2.00783234929038	1.72363703195806
PEX13	NA	4.5338134710952	4.54648623648324	4.25797288662803	4.83119611008199	4.21244381843756	4.01757410979885	3.72422261094032	3.70405674712288	4.06809879739311	3.86369412887123	4.75092586330907	4.2889289626325	3.871129727016	3.5658817648247	4.23791717711882
PUS10	NA	1.73355006974458	1.89852665420225	1.21980361542962	1.66287758263125	1.75712785097217	1.202800803094	1.79484291966658	0.840440591476228	2.05582656413006	1.48833739038292	1.91340328484037	1.83432443346983	1.94848029264889	2.16447513150688	1.47278367081334
REL	NA	6.0529947802708	7.44379191053188	5.56257037923134	6.07581754615139	6.78220758347976	5.17690057475523	5.17821908512084	5.60257000351699	4.98153540539322	5.41924329726264	6.38798780007805	5.77815874515541	6.87127711399781	5.57359197940665	4.74760292022485
PAPOLG	NA	2.51185140020536	2.97682905823065	2.26608729129336	2.45757925134911	2.92319642556272	2.45040597918991	1.33166331584102	1.62735462964918	1.91820608573118	1.8833913286482	3.00302969885867	3.14320848417617	2.00592568775066	2.95564958407285	2.37871204450172
BCL11A	NA	2.33352124366384	2.97391331006252	0.922938820286626	0.774333665203337	3.6048725163231	2.4472272803956	0.668341643840366	0.257244235863916	0.271537347967328	0.3334843438554	2.29367311605935	2.714915201997	2.50743049025006	2.48954713151896	2.06177339086219
FANCL	NA	1.25206157815676	0.611645015090513	1.04313526093056	0.967276432785237	1.75383513670635	1.51199631314735	0.482752857151767	0.765402110008738	0.734547608107276	0.811625575951134	1.60584769724904	1.47358024058508	1.5390517954682	1.20224936979936	1.27774230560258
VRK2	NA	1.43004321669273	2.02252239106119	1.47192864109452	2.05394621908773	1.71137153516785	1.45360977118767	1.01536966110892	1.0777476777924	1.26633417784869	1.3599801148545	2.1229451815321	2.10507692371952	1.8266553731634	1.91838798328854	1.59185374363524
EFEMP1	NA	0	0	0	0.0696947910168809	0	0	0	0.11769028877189	0.134474691916891	0.0198670326985356	0	0	0	0	0.218119751319242
PNPT1	NA	3.46357359222766	2.94476885941787	3.71382470727752	3.73281097414651	3.42392626523834	3.48764396165481	3.02868017051295	2.44466625682643	2.86664620662073	3.0557850509628	3.89332541291954	2.8407774219504	2.49800221290347	3.91266693031608	3.07121485728093
PPP4R3B	NA	4.06729796172937	3.76216500595351	4.40049776468856	4.50647234085574	3.44729575295848	4.35933208948378	4.00356755754495	3.92184378242977	3.99235990712267	4.11659576940977	4.74738487885069	4.12084254276918	4.26017853420757	4.47892561462616	4.22951939750367
CFAP36	NA	3.06338744215344	1.8044702889182	2.8878120279828	3.13279222330733	2.6800460581986	3.21210343154962	2.99388288575681	2.72859132976092	3.20510153358114	3.37826094415023	4.02050773687708	3.64728083316096	3.25803822583725	3.32845739295982	3.87744185454324
CCDC88A	NA	2.53512507354595	3.29716202044355	2.55110624142221	1.99959445848446	2.74380805196831	2.09508139648856	2.37948666476303	2.69454720634672	2.16135811176613	2.66999448203394	1.98849099914312	2.27852927612422	2.47135912869735	2.17631054668523	1.59851106996693
MTIF2	NA	3.6938068105312	4.13856774191437	3.04071619959287	3.26772385869764	3.72834024800089	3.78958687314619	2.91141959482003	3.00395760247226	3.03634073678871	2.95501002791536	4.00394804096126	3.46684106657652	2.84284840412785	3.86935807672771	3.10978295308916
CLHC1	NA	0	1.05592951938819	0.0380091532395012	0.0838348332823787	0.330242190865893	0	0	0	0	0	0.202817150688494	0.97076714771057	0	0.566526711869345	0.455644754566046
RTN4	NA	4.45798857120251	4.6238603197542	4.37308901777753	4.04086964072513	4.00363982379284	4.13324403910228	4.11716054620347	4.35494787762383	3.46674700874503	3.49563050156581	3.34462361987472	3.7492428302786	3.78304331016039	3.57382046396552	3.22774348700238
EML6	NA	0.0257089764164117	0	0.0607971066728615	0.0635269728953757	0.102628896656925	0.00913588385443891	0.0194807959958516	0.0346336981122076	0.00562383311790149	0.0610713740060926	0.0907145157589066	0.0184871520459322	0.125523607501338	0.0638258807695014	0.0530069377904908
FEM1A	NA	1.35306572740761	2.78209194571876	0	1.8082385353142	3.60353823515477	0	0.417734321381221	0	0	1.26421366003544	2.38081165662827	0.876798167596918	0	1.26108939443211	0
SPTBN1	NA	2.0643807040786	2.77129899546531	2.16143613729243	2.3992570728574	2.40481378578093	2.7460949842967	1.99492064813359	1.78417974440259	1.75440004810832	1.68311705698135	2.47415889298212	1.83064639265801	2.30329995360031	2.56267669214919	1.8353199698362
ACYP2	NA	0.203959454118771	0.333534205082241	0.139845772165704	0.0800185895926617	0.0173632966818276	0.0589818384369718	0.0594938909342307	0.13193607760091	0.101814383847941	0.141388853657587	0.173630957091036	0.439165476996259	0.11676800034112	0.189136708421895	0.167258137052307
PSME4	NA	2.34712939123641	2.51061077632861	3.16238422350482	2.31819025998224	2.33146810187478	2.54944240285052	2.29738302627392	2.56545809247861	1.99498297374418	2.11665535971609	2.14512669149605	1.93114653735404	2.23424491083359	2.4535341327228	2.30218656409822
GPR75	NA	0	0	0.747621663010651	0	0	0	0	0	0	0	0	0	0	0	0
ASB3	NA	1.15769963941596	0.420685887139745	0.438312913700064	0.935782691612146	1.29413665435751	1.1061797447237	0.684394767101607	0.526192038517681	0.997823085829188	0.926775222481839	1.87830991676768	0.678487463615943	0.979279289355616	1.6024651384131	1.60126728020563
ERLEC1	NA	2.98937211847293	2.3457034806789	3.32619994414192	3.33835694531822	2.42057908826034	2.7544372385708	2.79662189211322	2.98141430351352	3.08445521266961	2.90114592955725	3.31670522000416	3.35283414939307	3.61723120785774	3.50606547148182	3.9405487123824
CHAC2	NA	1.67171579117626	0	2.04113144886176	1.93768437380907	1.57692706875828	2.5629578718825	2.56105483312865	3.04610561575644	2.55367979458159	2.16657666443051	3.27046368039936	3.36072001478333	1.87486427235059	3.46605744080209	3.47302776772698
STC2	NA	0	0	0.0889591719471376	1.27826219995481	1.06314033571609	1.18095575444036	0.331456132300351	0.371561046096798	0.0611349432621804	0	1.05578987043142	0	0	1.71884021641018	1.2856172136049
BOD1L2	NA	2.47345421766061	2.9229695359135	3.41817713713064	3.44737114741405	3.73541446466972	2.92873400750078	2.50405181655844	2.72119097642377	1.61392714064573	2.41546575400198	3.34075706915475	2.86006681233556	3.34219640530144	3.92448135160495	1.42496205723039
CPEB4	NA	2.1160353805758	3.51142050944978	2.4976232647167	1.85819954836177	2.40707176109444	2.00502729474789	1.64293775393839	2.18833053596508	1.51837557396138	1.67200127050713	1.23345733253934	1.26028728972917	2.17986249001896	1.71904657438558	0.76666909878131
NSG2	NA	0.841540098825644	1.99513639894393	0.500519726457713	1.45155736633103	1.20313433952221	1.55998210186964	0.0787984892041164	0.265656967933194	0	0.142947248929351	1.36530020379699	1.46217767749168	0.587217828852972	0.939893091539267	1.52964559230067
IL9R	NA	2.04908343904222	2.37183496382211	0	2.12349155921236	2.18550317653479	1.35186063428894	0	0.135062312136789	0.382604227763753	0	2.74565162426349	4.09730019826114	2.67922655834482	2.19816715013601	3.25337879517107
SNRNP25	NA	7.32428525954197	6.72744342943901	6.7448500788415	6.60168629426578	7.04754905793947	7.32041441327355	6.61715636963334	6.60212527750056	7.15194801235037	7.05059772616956	7.24939763824131	8.14062477167511	7.56736799752409	7.11181410065231	7.60050460502531
RHBDF1	NA	1.06084010296587	2.92350236485069	1.10402012992195	1.55200796739937	0.564226477316702	0	0.0610478182878159	1.52006393093149	0	0	0.624460395000262	3.08113400439869	2.01247035425617	1.19809343436884	0.0779656717313623
NPRL3	NA	1.59503750336471	2.19448063633794	1.9827646076033	2.12877375035533	2.35367570625981	2.26798022234523	1.83183826164813	1.95117187080072	1.57682332661183	1.94386878566868	2.82619071357211	1.59288396649469	2.44391603557408	2.63067742948796	1.70715962228485
MPG	NA	2.41716815797248	3.39232137260658	2.64224606138742	2.3949630913981	1.98071658573163	3.54103054462238	2.26744522897474	2.49601470097841	1.91280429457739	2.42274097271953	3.28835052254471	4.10440181235471	2.18325948380832	2.72430984478649	2.47477685851792
HBA2	NA	9.64154198790718	9.35726108109783	6.87786671985876	9.67165472982876	8.49198378234698	9.66293942411064	5.30733821604473	3.88353058713615	6.22049932301061	4.37670310861704	6.62726930603733	9.64138564469049	9.08815220627674	7.77819239754305	9.97871477741806
SH3PXD2B	NA	2.14677675372877	1.17221634187349	2.56594312197968	1.6404616340536	1.9061232516762	1.15252494514744	3.31909744530851	3.81279976387526	2.91204200630449	3.04703725087222	1.16221090172461	0.155164722593696	1.94246281434496	1.25593432234036	0.627403193819123
UBTD2	NA	0	0.686263202783196	0.412588775799495	0.43952831515457	0.261214876895801	0.0140305316774321	0.204604685302224	0.373643905784639	0.18293530680792	0.232186365440562	0.40541334330427	0.814657966678658	0.578760324003633	0.0631360125650691	0.229859001899649
EFCAB9	NA	0	0	0.334680121695229	0.832065899891863	1.36960230649909	0	0	0.55479402283909	0.0830186146787902	0	0.317359402561669	0	0	0.134875714293666	0
STK10	NA	3.02690527729302	3.43229251541725	2.49204429682725	2.88942655060734	3.11703293393917	3.15760692360785	2.37585001080948	2.06727515647172	1.60131291652137	2.3249032244625	3.3781287220862	2.75218086553822	2.85789999771276	3.2636575515394	2.44968495534596
FBXW11	NA	2.36787064491768	2.06548984365211	2.58880355137176	2.47591360102746	3.01920292325456	2.62919880179723	2.37192238264071	2.34576177176886	2.13504665052243	2.1452639105761	2.70016261283515	1.83875017198171	2.51533229937864	2.60128123881565	2.41529258783245
RANBP17	NA	0.0138250425187755	0	0	0.100742711682886	0	0	0	0	0	0	0.0467631450157773	0	0	0.00871076162860097	0
KCNMB1	NA	0	1.87273634908789	1.10168313771777	0	0	0.479929799925416	0	0	0.39175441933185	0	1.65991506026054	1.57265515162421	0	0.426660548197984	0
LCP2	NA	6.07704474315651	6.02686470370208	5.5266002813068	5.57911503176056	5.80896499530013	6.10296295712109	5.95776504100987	5.45829102622244	6.53294531351442	6.12212983434399	6.97955773711123	5.95717570292639	5.75687528773654	6.90577662426183	6.36340601364109
DOCK2	NA	2.27308034647812	3.36031857566709	1.56891876054254	2.41942527604836	2.80394812130927	2.08605566441708	1.37756317883171	1.37954104655201	1.38616338337333	1.36221486376408	2.74288266091087	2.55938158852871	2.29924554288665	2.71943770308351	1.92138310243124
INSYN2B	NA	1.08757876819546	1.74414723833503	0.499759653628591	0.842260202093642	1.0110167429569	0.557907575366046	0.24293119350019	0.17308306891148	0.0860649624775875	0.197242717842205	1.02544004252336	0.923325310813868	0.940151621852934	1.1563360961385	0.43659811816051
SPDL1	NA	2.05348866742111	0.760703442757252	1.61306515682133	2.01850543808509	2.77206909503859	1.57777928171464	1.32535884895659	0.106603939910085	0.979567234776045	1.6920438109827	2.30545845799649	2.02143031392785	0.245691304892541	0.676543425995273	0.603850471718474
SLIT3	NA	0	0	0.0296153405837714	0	0	0.00587619703509156	0	0.0107085515820828	0.00406699958548615	0	0	0	0	0.00224434225095578	0.0257848542752314
PANK3	NA	2.5027624135551	3.60425649607785	3.11029001070619	2.94076813149009	3.66489414535741	3.45286826143717	3.46707246385163	3.40664082699558	2.82451763333106	2.59728416353644	2.55553611423758	1.46349216951385	2.79379497834166	3.66688437322563	2.52625292836289
RARS1	NA	4.71035328575742	3.72429558429282	4.17255702263423	4.89915839690406	4.8066721228364	5.03723443035479	5.09929471742269	4.75270742114041	5.42236365644394	5.05399675429258	5.26976001358665	4.13373904497783	4.11551952000144	4.92758069455798	4.69736864246783
WWC1	NA	0.286773424154623	0.0114429332588733	0.0644778359065651	0.455582278679102	0.00879749792425117	0.144573843427263	0.00556791519848116	0.0313801194637003	0.0975968733619101	0.0307225107836168	0.0154518326674665	0.00923192206920033	0.0675156184994543	0.0986413194474396	0.0423729717115107
MAT2B	NA	6.17446093900458	5.89606631325211	6.61016051320122	7.28247184192426	6.49826407332386	6.42320465675589	6.2378284108995	5.93425989945191	6.47566555877799	6.47965322654041	7.4304233014929	7.0856565526333	6.07728598610389	7.15250354412368	7.16005263885696
HMMR	NA	2.78200296462383	1.57480353881817	1.24435036669911	2.86936446519223	3.09065323365183	3.72848236248732	1.22557003156598	0.924297080145432	2.03163994181643	1.92062695526242	2.88815281535921	0.846132595562509	0.994361400969298	2.87534187721167	2.15025854832115
NUDCD2	NA	6.30266511109864	6.25559209883412	5.28766323539325	6.50115951247861	5.65734820320462	6.53277777621469	6.43117881645357	6.07751564953564	6.80035128916494	6.5612242111897	6.69604369357367	6.64559889204036	5.27931752678016	6.20580961554864	6.19744497759183
CCNG1	NA	6.20983161269409	5.7162787090514	5.20168017811544	5.36644768187492	6.22300598573378	6.10480577359094	6.1679879675971	5.88900631929711	6.15780663494833	5.9652611391239	6.9012810258729	6.93653332441994	6.12603843823435	7.16162543391218	6.62148520428179
PTTG2	NA	7.23213214906186	7.47496982212887	6.753515841284	6.56773559896411	7.20416187167775	7.21126982765295	6.18223538608703	6.11319671200015	6.35338139835285	6.12903160839484	7.25132662903244	7.28615908988128	7.34211669167393	7.63934151725529	7.08067607081563
SLU7	NA	5.79641773977453	5.78701872557982	6.35034032707694	6.62347162988225	6.10388113762561	5.91620251265201	5.59474450765606	5.49438968975595	6.42380492739888	6.22441667211811	6.37069668409887	5.95890127333032	5.12537464692106	6.3651506230159	5.92030288500099
C1QTNF2	NA	0	0	0	0.560501918999867	0	0	0	0	0.21436509507946	0	0	0	0	0	0
CCNJL	NA	0.137358929729066	0	0.0591434916235319	0.554775304844681	0.063228128277806	0.282343664910161	0	0	0.0928207000823754	0.0374172353102381	0	0	0	0	0
FABP6	NA	0.732803323717347	0	0	3.83362675806865	1.61266126561515	4.06304230431062	0	0	0	0	0	0	0	0	0
PWWP2A	NA	2.83365814548179	4.12748733001804	2.2010592501123	1.72424438216163	2.75856526956528	2.02324225347597	1.51840285180274	1.44633120148938	1.42179550938307	1.60395251949575	2.49334430817429	3.05319478298765	2.19613700167345	2.78251103469433	2.03939437984167
TTC1	NA	5.45142507258126	4.55570324807797	4.78913458183615	5.17105533820779	4.70329999578769	5.24663407679174	4.62884128368033	4.47396084227254	5.19555111612107	5.28891918878639	5.32985021585396	5.14094210449038	4.77528303744475	5.51374183249313	4.71327209300632
IL12B	NA	3.18851067710718	4.46890686632178	1.03298949820391	2.06751892692965	3.25176614257618	1.93772511313414	0.772412395710573	1.54791131065074	2.33198719627299	1.5708398255187	2.39847638052958	0.091275014109889	3.45486303483627	1.28680980618616	2.679828700233
UBLCP1	NA	4.20066854014385	4.53866043129439	3.32539760199988	4.69223523176539	4.1723024449272	4.11821466881596	3.89448332690256	4.03767102179609	3.84733718106564	3.80701132948457	4.92387834560654	3.10753268287193	3.97074162435199	3.9617540173795	3.77849779032259
RNF145	NA	2.88775275568823	3.966679302635	3.06356879900833	4.1143874090721	3.16863815516732	3.33994493035737	2.88717086088118	2.84316062915652	2.27325121494669	2.76176766895536	4.3992805832583	3.84652772575635	3.62757239630065	4.36731633004334	3.91395277235175
EBF1	NA	0.808559169099011	1.11967784079651	0.832942023127642	1.25991499242359	0.948526774980321	0.599544119141623	0.012122917701406	0.0565672704729047	0.0442017635412077	0.013116293728481	1.38816892053533	1.06214910390338	1.2571062893255	0.714661792395829	0.829378140759225
CLINT1	NA	3.77355870924487	3.63256156972513	3.80858444232964	3.53924388872102	3.785479196709	3.56039806997943	3.57919415188929	3.37971798401652	3.40211509223317	3.40061383693848	3.4686383957664	3.58827759554057	3.76017536948901	4.01764573167461	3.63624624194472
LSM11	NA	2.221420080511	1.6346858358006	1.89858618322405	2.46772676477073	0.605608614155909	1.87211577505579	1.44082803645512	1.30023368417667	0.614050565448971	1.30358685880083	1.72059267935905	1.40183938607585	0.0640519345053527	1.88292404014454	1.67940225131293
[truncated: 11,385 more rows]

## Sheet: PanImmune_Genesets
Supplementary Data 5 - PanImmune genesets from Thorsson, V. et al. 2018
SetName	Gene
IR7_score	C1QA
IR7_score	IGLC2
IR7_score	LY9
IR7_score	TNFRSF17
IR7_score	SPP1
IR7_score	XCL2
IR7_score	HLA-F
Buck14_score	CXCL13
[truncated: 4,717 more rows]

## Sheet: DEG_MycTrp53minusCtl
Supplementary Data 5- Genetically-distinct CD45+ transcriptomic signatures (MycOETrp53KO - Control)
[truncated: 1,951 more rows]

[truncated: 4 more sheets: DEG_MycPTENminusCtl, DEG_Ras12D_PTENminusCtl, DEG_Ras12V_PTENminusCtl, DEG_RasDminusRas12V]
