# Supplementary material for: Cancer cell genetics shaping of the tumor microenvironment reveals myeloid cell-centric exploitable vulnerabilities in hepatocellular carcinoma
Source: Nat Commun. 2024 Mar 22;15:2581. doi: 10.1038/s41467-024-46835-2 (PMC10959959; doi:10.1038/s41467-024-46835-2)
Supplement: Supplementary file 9 — Supplementary Data 6 [file 41467_2024_46835_MOESM9_ESM.xlsx]

## Sheet: ssGSEA_Biocarta
Supplementary Data 6 - ssGSEA enrichment of CD45+ RNA-seq from end stage tumors using Biocarta
id	Signature.set.size	Signature.set.overlap.percent.Ctl	Signature.set.overlap.percent.mycpten	Signature.set.overlap.percent.myctp53	Signature.set.overlap.percent.Ras12DPten	Signature.set.overlap.percent.Ras12VPten	Signature.set.overlap.Ctl	Signature.set.overlap.mycpten	Signature.set.overlap.myctp53	Signature.set.overlap.Ras12DPten	Signature.set.overlap.Ras12VPten	No.columns.scored	pvalue.Ctl	pvalue.mycpten	pvalue.myctp53	pvalue.Ras12DPten	pvalue.Ras12VPten	fdr.pvalue.Ctl	fdr.pvalue.mycpten	fdr.pvalue.myctp53	fdr.pvalue.Ras12DPten	fdr.pvalue.Ras12VPten	Ctl	mycpten	myctp53	Ras12DPten	Ras12VPten
REACTOME_GLYCOGEN_BREAKDOWN_GLYCOGENOLYSIS	15	93.3	93.3	93.3	93.3	93.3	CALM1|PHKG2|GAA|GYG1|PGM2|PYGL|PYGB|PGM2L1|PYGM|PHKA2|AGL|PHKB|PHKA1|PHKG1	CALM1|PHKG2|PYGL|GYG1|GAA|PGM2|PYGB|PGM2L1|PYGM|PHKA2|AGL|PHKB|PHKA1|PHKG1	CALM1|PHKG2|GYG1|PYGL|GAA|PGM2|PYGB|PGM2L1|PYGM|PHKA2|AGL|PHKB|PHKA1|PHKG1	CALM1|PYGL|GYG1|PHKG2|GAA|PGM2|PYGB|AGL|PYGM|PHKA2|PGM2L1|PHKG1|PHKB|PHKA1	CALM1|PHKG2|GYG1|GAA|PYGL|PGM2|PYGB|PGM2L1|PHKA2|PYGM|AGL|PHKB|PHKA1|PHKG1	5	0.83499	0.453668	0.759369	0.26572	0.929638	0.868292	0.525999	0.801926	0.33816	0.941974	0.2759	0.946	0.391	1.3926	-0.0993
REACTOME_TRANSLATION	295	82.4	82.4	82.4	82.4	82.4	RPS27|RPL18A|FAU|RPL13|RPS9|RPLP1|EEF1A1|RPL4|RPS3|RPS15|RPS6|RPL8|RPL7|RPS23|RPS25|RPS19|RPS8|RPS29|RPL32|RPS3A|RPS16|RPL37A|EEF2|RPS11|RPL34|RPS4X|RPL14|RPS26|RPS5|RPS7|RPL15|RPL37|RPL19|RPS2|SPCS1|RPS21|RPS13|RPL10A|AURKAIP1|MRPL41|RPL12|RPL27A|RPL26|RPL27|RPL23|CHCHD1|EEF1B2|RPL18|RPS27L|RPL31|RPL3|SRP14|RPL35A|RPS20|MRPL34|RPS24|EIF3G|SSR4|RPS14|RPL35|RPL38|RPL28|MRPL28|TRMT112|RPL30|MRPS12|…	RPS27|RPL18A|RPL13|FAU|EEF1A1|RPS9|RPLP1|RPL4|EEF2|RPS3|RPL7|RPS19|RPS6|RPL8|RPS25|RPS16|RPS23|RPS2|RPS29|RPS15|RPS8|RPL32|RPS11|RPS5|RPS3A|RPL15|RPS26|RPL34|RPS4X|RPL14|SPCS1|RPL37A|RPS13|RPS7|RPL19|RPL10A|RPL37|EEF1B2|RPL27|RPS27L|AURKAIP1|RPL27A|RPL18|RPL23|RPS21|RPL12|RPL3|MRPL41|RPL26|RPL35A|SRP14|RPS20|SSR4|RPL31|CHCHD1|MRPL34|EIF3G|DDOST|MRPL28|RPL38|EIF4A1|MRPL54|RPL28|RPS24|RPL30|TRMT112…	RPS27|RPL18A|RPL13|EEF1A1|FAU|RPLP1|RPL4|RPS9|EEF2|RPS2|RPL7|RPS3|RPS6|RPS29|RPL8|RPS15|RPS19|RPS16|RPS11|RPS8|RPS23|RPS5|RPS26|RPL32|RPS3A|RPS25|RPS4X|RPL15|RPL14|RPL37A|SPCS1|RPL34|RPL19|RPS13|RPS7|RPL10A|RPL37|EEF1B2|RPL18|RPL27|RPL3|RPL23|AURKAIP1|RPL12|RPS21|RPL27A|MRPL41|RPS27L|DDOST|RPL35A|RPL26|RPS20|RPL31|SRP14|MRPL28|EIF3G|MRPL34|SSR4|EIF4A1|RPL28|RPL38|CHCHD1|RPL30|EEF1G|TRMT112|RPS24|…	RPS27|RPL18A|EEF1A1|RPL13|FAU|RPS9|RPL4|RPLP1|EEF2|RPS2|RPL7|RPS3|RPS6|RPL8|RPS15|RPS29|RPS25|SPCS1|RPS8|RPS5|RPS16|RPS26|RPS3A|RPS19|RPS11|RPS23|RPL14|RPS4X|AURKAIP1|RPL15|RPL32|RPL19|RPS27L|RPL37A|RPS13|DDOST|RPL34|EEF1B2|MRPL41|RPL10A|RPS7|RPL37|MRPL28|RPL27|MRPL34|RPL23|RPL18|RPL3|SSR4|RPL26|SRP14|RPL27A|EIF3G|EIF2B2|RPL35A|EIF4A1|MRPL54|RPS21|RPL12|CHCHD1|RPL28|RPL38|MRPL36|MRPS14|EEF1G|RPL3…	RPS27|RPL18A|EEF1A1|RPL13|FAU|RPLP1|RPL4|RPS9|EEF2|RPS3|RPS6|RPL7|RPL8|RPS19|RPS23|RPS15|RPL32|RPS3A|RPS2|RPS16|RPS29|RPS11|SPCS1|RPS8|RPS25|RPS4X|RPS5|RPL15|RPL14|RPL37A|RPS7|RPS26|RPL34|RPL19|RPS13|RPL10A|RPL27|RPL18|EEF1B2|RPL3|RPL37|RPS21|RPL27A|SSR4|AURKAIP1|MRPL41|SRP14|RPL23|RPL12|RPS27L|RPL26|RPS20|RPL35A|CHCHD1|DDOST|MRPL28|EIF3G|MRPL34|RPL31|RPS24|MRPL54|RPL30|EEF1G|RPS14|RPL28|TRMT112|…	5	0.001	0.001	0.001	0.001	0.001	0.0023915	0.00220868	0.00215524	0.00237029	0.00222708	23.8246	23.7713	23.9855	25.0766	23.6529
REACTOME_INHIBITION_OF_THE_PROTEOLYTIC_ACTIVITY_OF_APC_C_REQUIRED_FOR_THE_ONSET_OF_ANAPHASE_BY_MITOTIC_SPINDLE_CHECKPOINT_COMPONENTS	20	90	90	90	90	90	BUB3|ANAPC2|CDC26|ANAPC5|ANAPC11|ANAPC16|CDC16|CDC20|MAD2L1|ANAPC4|UBE2D1|ANAPC10|ANAPC1|CDC27|ANAPC7|CDC23|UBE2C|UBE2E1	BUB3|CDC20|ANAPC2|ANAPC5|ANAPC16|UBE2C|CDC26|MAD2L1|ANAPC11|CDC16|ANAPC7|ANAPC4|ANAPC1|CDC27|ANAPC10|CDC23|UBE2E1|UBE2D1	CDC20|BUB3|UBE2C|ANAPC5|ANAPC2|MAD2L1|ANAPC16|ANAPC11|CDC26|CDC16|ANAPC7|ANAPC4|CDC23|CDC27|ANAPC1|ANAPC10|UBE2E1|UBE2D1	BUB3|CDC20|ANAPC5|ANAPC2|ANAPC16|ANAPC11|CDC16|CDC26|UBE2C|MAD2L1|ANAPC4|CDC23|ANAPC7|UBE2E1|ANAPC10|ANAPC1|CDC27|UBE2D1	BUB3|CDC20|ANAPC2|ANAPC5|MAD2L1|UBE2C|ANAPC16|ANAPC11|CDC26|CDC16|ANAPC4|ANAPC7|CDC23|ANAPC10|CDC27|ANAPC1|UBE2E1|UBE2D1	5	0.001	0.001	0.001	0.001	0.001	0.0023915	0.00220868	0.00215524	0.00237029	0.00222708	4.5151	4.5557	5.1321	4.8633	4.5491
REACTOME_PYRUVATE_METABOLISM_AND_CITRIC_ACID_TCA_CYCLE	55	87.3	87.3	87.3	87.3	87.3	BSG|PDHB|IDH3G|MDH2|SDHB|SDHD|IDH3B|SDHA|CS|LDHB|MPC2|SUCLG1|FH|DLST|SDHC|ME2|DLD|PDP1|IDH2|IDH3A|OGDH|PDHA1|PDP2|MPC1|GLO1|HAGH|SLC16A3|ACO2|PDK1|SUCLA2|DLAT|GSTZ1|FAHD1|D2HGDH|PDHX|RXRA|PDK3|SLC16A1|PDPR|PDK4|PDK2|PPARD|L2HGDH|SUCLG2|NNT|ADHFE1|LDHC|ME1	BSG|IDH3G|SDHD|MDH2|PDHB|SDHB|IDH3B|SLC16A3|CS|DLST|SDHA|MPC2|SUCLG1|IDH3A|DLD|SDHC|PDP2|ME2|HAGH|MPC1|IDH2|PDHA1|PDK1|FH|OGDH|PDP1|ACO2|LDHB|FAHD1|SUCLA2|GSTZ1|GLO1|SLC16A1|DLAT|PDK3|PDHX|RXRA|D2HGDH|PDK2|PPARD|PDPR|L2HGDH|SUCLG2|NNT|ADHFE1|LDHC|PDK4|ME1	IDH3G|MDH2|SDHD|BSG|PDHB|IDH3B|SDHB|SDHA|CS|IDH3A|SUCLG1|SLC16A3|DLST|MPC2|SDHC|IDH2|ME2|DLD|PDP2|FAHD1|PDHA1|FH|HAGH|ACO2|PDP1|MPC1|GSTZ1|OGDH|SLC16A1|PDK1|SUCLA2|LDHB|GLO1|DLAT|PDK3|PDK2|PDHX|D2HGDH|RXRA|PDPR|SUCLG2|ADHFE1|PPARD|L2HGDH|PDK4|NNT|LDHC|ME1	MDH2|BSG|SDHD|IDH3G|PDHB|SDHB|IDH3B|SDHA|IDH3A|CS|SLC16A3|SUCLG1|DLD|MPC2|MPC1|SDHC|PDHA1|ME2|IDH2|DLST|HAGH|PDP2|LDHB|FH|PDK1|FAHD1|ACO2|SUCLA2|PDK3|OGDH|SLC16A1|PDP1|DLAT|GLO1|GSTZ1|PDK2|PDHX|RXRA|D2HGDH|SUCLG2|LDHC|PPARD|PDPR|L2HGDH|PDK4|NNT|ADHFE1|ME1	MDH2|BSG|IDH3G|PDHB|SDHD|IDH3B|SDHB|SDHA|IDH3A|CS|MPC2|SUCLG1|SDHC|DLD|DLST|PDP2|ME2|SLC16A3|IDH2|FH|PDHA1|LDHB|HAGH|MPC1|OGDH|ACO2|PDP1|GLO1|PDK1|GSTZ1|SLC16A1|DLAT|FAHD1|SUCLA2|PDK3|PDHX|PDK2|D2HGDH|RXRA|SUCLG2|PDPR|L2HGDH|NNT|PPARD|ADHFE1|PDK4|LDHC|ME1	5	0.001	0.00210526	0.001	0.001	0.001	0.0023915	0.00430311	0.00215524	0.00237029	0.00222708	3.7362	4.0859	4.9554	6.1393	4.6408
REACTOME_APOPTOTIC_CLEAVAGE_OF_CELLULAR_PROTEINS	38	92.1	92.1	92.1	92.1	92.1	VIM|DBNL|BCAP31|PRKCD|FNTA|BIRC2|CTNNB1|ACIN1|ADD1|SPTAN1|CASP8|ROCK1|SATB1|CASP6|GSN|STK24|PLEC|CASP3|LMNA|APC|LMNB1|PRKCQ|CASP7|STK26|TJP2|TJP1|PTK2|CDH1|BMX|CLSPN|MAPT|DSG2|OCLN|GAS2|DSP	VIM|DBNL|PRKCD|BCAP31|BIRC2|GSN|FNTA|CTNNB1|LMNB1|LMNA|CASP6|CASP8|ROCK1|PLEC|SPTAN1|ACIN1|ADD1|CASP3|STK24|SATB1|APC|CASP7|STK26|CLSPN|PRKCQ|BMX|CDH1|TJP2|PTK2|GAS2|DSP|OCLN|DSG2|MAPT|TJP1	VIM|DBNL|PRKCD|BCAP31|FNTA|GSN|BIRC2|CASP6|CTNNB1|LMNB1|CASP8|CASP3|ACIN1|ADD1|ROCK1|PLEC|SPTAN1|SATB1|LMNA|STK24|CASP7|PRKCQ|CLSPN|STK26|APC|TJP2|CDH1|BMX|OCLN|DSG2|DSP|GAS2|PTK2|MAPT|TJP1	VIM|DBNL|CASP6|GSN|BCAP31|PRKCD|LMNA|FNTA|CASP8|CTNNB1|LMNB1|CASP3|BIRC2|PLEC|STK24|SPTAN1|ADD1|ROCK1|CDH1|ACIN1|CASP7|APC|BMX|SATB1|TJP2|STK26|CLSPN|GAS2|PRKCQ|OCLN|PTK2|TJP1|MAPT|DSG2|DSP	VIM|DBNL|BCAP31|PRKCD|BIRC2|FNTA|CASP6|CASP3|GSN|CASP8|CTNNB1|ADD1|ACIN1|ROCK1|PLEC|SPTAN1|LMNB1|SATB1|LMNA|STK24|PRKCQ|CASP7|STK26|APC|CLSPN|TJP2|CDH1|BMX|GAS2|PTK2|DSG2|OCLN|MAPT|TJP1|DSP	5	0.518595	0.406312	0.533881	0.468254	0.873239	0.591021	0.484222	0.607794	0.545276	0.901926	0.7501	0.9979	0.736	0.8817	0.2365
REACTOME_ACTIVATION_OF_THE_PRE_REPLICATIVE_COMPLEX	33	97	97	97	97	97	RPA3|POLE3|CDT1|CDK2|RPA2|ORC6|GMNN|MCM7|MCM6|POLA2|RPA1|MCM3|PRIM1|MCM5|POLE4|MCM4|ORC4|ORC3|DBF4|MCM2|ORC5|ORC2|CDC7|POLE2|CDC45|PRIM2|POLA1|POLE|MCM8|MCM10|CDC6|ORC1	POLE3|RPA3|RPA2|CDK2|MCM7|CDT1|MCM3|GMNN|MCM6|MCM5|ORC6|PRIM1|MCM2|MCM4|RPA1|POLA2|DBF4|POLE4|ORC3|CDC6|ORC4|CDC7|ORC2|ORC5|MCM10|POLE|POLE2|CDC45|PRIM2|MCM8|POLA1|ORC1	RPA3|MCM7|POLE3|RPA2|CDT1|CDK2|MCM5|MCM6|MCM3|GMNN|MCM4|ORC6|MCM2|PRIM1|RPA1|POLA2|CDC6|DBF4|POLE4|ORC4|ORC3|CDC45|MCM10|CDC7|ORC2|POLE2|ORC5|POLE|PRIM2|MCM8|POLA1|ORC1	POLE3|CDK2|RPA3|MCM4|MCM3|MCM7|ORC6|RPA2|GMNN|CDT1|MCM6|MCM5|RPA1|MCM2|ORC4|POLA2|PRIM1|POLE4|ORC3|DBF4|CDC6|ORC5|CDC45|ORC2|MCM10|POLE2|CDC7|MCM8|PRIM2|POLE|ORC1|POLA1	RPA3|POLE3|RPA2|MCM7|CDK2|MCM6|CDT1|GMNN|MCM3|MCM5|ORC6|MCM2|PRIM1|MCM4|RPA1|POLA2|POLE4|ORC4|ORC3|CDC7|CDC6|DBF4|ORC2|CDC45|MCM10|POLE2|ORC5|PRIM2|POLE|MCM8|POLA1|ORC1	5	0.121019	0.00205761	0.001	0.00591716	0.001	0.171577	0.00424631	0.00215524	0.0119348	0.00222708	1.9611	3.4263	5.7566	3.3398	4.222
REACTOME_PROCESSING_OF_INTRONLESS_PRE_MRNAS	19	84.2	84.2	84.2	84.2	84.2	CLP1|CPSF1|CSTF2T|PCF11|CPSF7|CPSF3|PAPOLA|CPSF4|NUDT21|CPSF2|CSTF1|WDR33|SYMPK|NCBP1|CSTF2|CSTF3	CLP1|PCF11|CPSF1|CSTF1|CSTF2T|CPSF3|CPSF7|NUDT21|PAPOLA|CPSF4|NCBP1|CPSF2|WDR33|SYMPK|CSTF2|CSTF3	CLP1|CPSF1|CPSF3|PCF11|CSTF2T|NUDT21|CSTF1|CPSF7|PAPOLA|CPSF4|NCBP1|CSTF2|CPSF2|WDR33|SYMPK|CSTF3	CLP1|CPSF3|CPSF1|CSTF2T|PCF11|NUDT21|CSTF1|PAPOLA|CPSF7|CPSF4|CPSF2|NCBP1|CSTF2|WDR33|CSTF3|SYMPK	CLP1|CPSF1|CSTF2T|CPSF3|NUDT21|PCF11|PAPOLA|CSTF1|CPSF7|CPSF4|CPSF2|NCBP1|WDR33|CSTF2|SYMPK|CSTF3	5	0.001	0.001	0.001	0.001	0.001	0.0023915	0.00220868	0.00215524	0.00237029	0.00222708	3.9303	4.016	4.3094	3.9905	4.062
REACTOME_GAP_JUNCTION_DEGRADATION	12	91.7	91.7	91.7	91.7	91.7	ACTB|ACTG1|AP2M1|CLTA|CLTC|CLTB|DNM2|GJA1|DAB2|MYO6|DNM1	ACTB|ACTG1|AP2M1|CLTA|CLTC|DNM2|CLTB|DAB2|MYO6|GJA1|DNM1	ACTB|ACTG1|AP2M1|CLTA|CLTC|CLTB|DNM2|DAB2|MYO6|GJA1|DNM1	ACTB|ACTG1|AP2M1|CLTA|CLTC|CLTB|DAB2|DNM2|GJA1|MYO6|DNM1	ACTB|ACTG1|AP2M1|CLTA|CLTC|CLTB|DNM2|DAB2|GJA1|MYO6|DNM1	5	0.00617284	0.0224949	0.0752896	0.0248092	0.122288	0.0125452	0.0375149	0.108033	0.0427069	0.17066	3.1975	2.5653	2.1707	2.6743	1.9568
REACTOME_BASE_EXCISION_REPAIR	91	45.1	45.1	45.1	45.1	45.1	PCNA|RPA3|POLE3|PNKP|ACD|PARP2|RFC2|NEIL1|POLD4|RPA2|RFC3|RFC5|PARP1|POLD1|POLB|RPA1|POLD2|MBD4|POLE4|TERF2IP|RFC1|APEX1|TERF1|UNG|XRCC1|TERF2|RFC4|LIG1|MUTYH|LIG3|PARG|MPG|POT1|TDG|OGG1|SMUG1|POLE2|NTHL1|NEIL3|POLE|NEIL2	PCNA|POLE3|PNKP|ACD|RPA3|RPA2|PARP2|RFC2|POLD2|RFC3|NEIL1|POLD4|RFC5|RFC4|POLB|POLD1|TERF2IP|PARP1|RPA1|APEX1|LIG1|UNG|TERF1|POLE4|XRCC1|NTHL1|TDG|MUTYH|MPG|SMUG1|RFC1|MBD4|LIG3|POT1|TERF2|OGG1|PARG|POLE|NEIL3|POLE2|NEIL2	PCNA|RPA3|POLE3|PNKP|ACD|POLD2|RPA2|RFC2|PARP2|RFC5|RFC3|NEIL1|POLD1|RFC4|RPA1|POLD4|PARP1|APEX1|POLB|UNG|LIG1|TERF2IP|POLE4|XRCC1|MBD4|TERF1|RFC1|TDG|NTHL1|MUTYH|MPG|OGG1|POLE2|TERF2|NEIL3|POT1|POLE|LIG3|SMUG1|PARG|NEIL2	PCNA|PNKP|POLE3|ACD|RPA3|RFC2|POLD4|PARP2|POLD2|RFC5|RPA2|RFC3|APEX1|TDG|TERF2IP|PARP1|RPA1|POLB|RFC4|POLE4|NEIL1|NTHL1|LIG1|UNG|POLD1|SMUG1|RFC1|MBD4|MPG|TERF1|MUTYH|OGG1|LIG3|XRCC1|TERF2|POLE2|NEIL3|PARG|POLE|POT1|NEIL2	PCNA|RPA3|ACD|POLE3|PNKP|RPA2|POLD2|RFC2|PARP2|POLD4|NEIL1|RFC5|RFC3|POLD1|PARP1|POLB|RPA1|TERF2IP|RFC4|POLE4|APEX1|LIG1|MBD4|UNG|XRCC1|TERF1|TDG|NTHL1|MPG|SMUG1|MUTYH|RFC1|OGG1|TERF2|LIG3|POT1|POLE2|PARG|NEIL3|POLE|NEIL2	5	0.001	0.001	0.001	0.001	0.001	0.0023915	0.00220868	0.00215524	0.00237029	0.00222708	4.7395	5.394	5.9398	4.4551	5.6865
REACTOME_BILE_ACID_AND_BILE_SALT_METABOLISM	43	67.4	67.4	67.4	67.4	67.4	ALB|SCP2|STARD5|CYP27A1|OSBPL2|OSBPL9|ACOT8|HSD17B4|AMACR|OSBP|CYP8B1|NCOA2|RXRA|ABCC3|NCOA1|OSBPL3|SLC10A1|PTGIS|CYP39A1|OSBPL1A|SLC27A5|CYP7B1|OSBPL6|SLC27A2|AKR1D1|FABP6|ACOX2|CH25H|BAAT	STARD5|CYP27A1|SCP2|OSBPL2|ALB|ACOT8|OSBPL9|CH25H|HSD17B4|OSBP|SLC10A1|ABCC3|NCOA2|RXRA|OSBPL3|NCOA1|SLC27A2|CYP8B1|AMACR|OSBPL1A|PTGIS|SLC27A5|FABP6|CYP39A1|ACOX2|AKR1D1|CYP7B1|OSBPL6|BAAT	CYP27A1|STARD5|SCP2|ACOT8|ALB|OSBPL2|FABP6|HSD17B4|OSBPL9|OSBP|AMACR|ABCC3|OSBPL3|CYP8B1|SLC10A1|SLC27A2|RXRA|SLC27A5|NCOA2|NCOA1|CH25H|AKR1D1|ACOX2|CYP39A1|OSBPL1A|CYP7B1|OSBPL6|PTGIS|BAAT	CH25H|SCP2|STARD5|OSBPL9|ACOT8|HSD17B4|OSBPL2|CYP27A1|OSBP|AMACR|ABCC3|RXRA|NCOA1|PTGIS|NCOA2|SLC10A1|OSBPL1A|CYP8B1|ALB|OSBPL3|CYP39A1|BAAT|CYP7B1|OSBPL6|SLC27A5|FABP6|ACOX2|SLC27A2|AKR1D1	ALB|STARD5|SCP2|CYP27A1|ACOT8|OSBPL2|HSD17B4|OSBPL9|OSBPL3|CH25H|OSBP|AMACR|ABCC3|CYP8B1|NCOA2|NCOA1|RXRA|SLC10A1|CYP39A1|SLC27A2|BAAT|OSBPL1A|ACOX2|SLC27A5|CYP7B1|PTGIS|OSBPL6|FABP6|AKR1D1	5	0.001	0.001	0.001	0.001	0.001	0.0023915	0.00220868	0.00215524	0.00237029	0.00222708	-4.7013	-4.8484	-3.8485	-4.5537	-4.6944
REACTOME_SYNTHESIS_OF_BILE_ACIDS_AND_BILE_SALTS_VIA_7ALPHA_HYDROXYCHOLESTEROL	24	66.7	66.7	66.7	66.7	66.7	SCP2|CYP27A1|ACOT8|HSD17B4|AMACR|CYP8B1|NCOA2|RXRA|NCOA1|PTGIS|SLC27A5|CYP7B1|SLC27A2|AKR1D1|ACOX2|BAAT	CYP27A1|SCP2|ACOT8|HSD17B4|NCOA2|RXRA|NCOA1|SLC27A2|CYP8B1|AMACR|PTGIS|SLC27A5|ACOX2|AKR1D1|CYP7B1|BAAT	CYP27A1|SCP2|ACOT8|HSD17B4|AMACR|CYP8B1|SLC27A2|RXRA|SLC27A5|NCOA2|NCOA1|AKR1D1|ACOX2|CYP7B1|PTGIS|BAAT	SCP2|ACOT8|HSD17B4|CYP27A1|AMACR|RXRA|NCOA1|PTGIS|NCOA2|CYP8B1|BAAT|CYP7B1|SLC27A5|ACOX2|SLC27A2|AKR1D1	SCP2|CYP27A1|ACOT8|HSD17B4|AMACR|CYP8B1|NCOA2|NCOA1|RXRA|SLC27A2|BAAT|ACOX2|SLC27A5|CYP7B1|PTGIS|AKR1D1	5	0.001	0.001	0.0101215	0.002	0.001	0.0023915	0.00220868	0.0184011	0.00451718	0.00222708	-4.2084	-4.2744	-3.2261	-4.3132	-3.7742
REACTOME_RECYCLING_OF_BILE_ACIDS_AND_SALTS	16	62.5	62.5	62.5	62.5	62.5	ALB|STARD5|NCOA2|RXRA|ABCC3|NCOA1|SLC10A1|SLC27A5|FABP6|BAAT	STARD5|ALB|SLC10A1|ABCC3|NCOA2|RXRA|NCOA1|SLC27A5|FABP6|BAAT	STARD5|ALB|FABP6|ABCC3|SLC10A1|RXRA|SLC27A5|NCOA2|NCOA1|BAAT	STARD5|ABCC3|RXRA|NCOA1|NCOA2|SLC10A1|ALB|BAAT|SLC27A5|FABP6	ALB|STARD5|ABCC3|NCOA2|NCOA1|RXRA|SLC10A1|BAAT|SLC27A5|FABP6	5	0.0691057	0.0389105	0.128713	0.00392927	0.0625	0.108161	0.0614407	0.176177	0.00833392	0.0941021	-2.3415	-2.5075	-1.9468	-3.3432	-2.3112
REACTOME_SIGNALING_BY_RHO_GTPASES	450	77.6	77.6	77.6	77.6	77.6	ACTB|RPS27|S100A8|PFN1|MYL6|CALM1|CYBA|CFL1|ARPC5|ARPC1B|DYNLL1|ARHGDIB|ACTG1|RAC2|TUBB4B|CDKN1B|ARHGDIA|YWHAH|ARPC2|TUBA1A|CDC42|ARHGAP9|YWHAZ|TUBA1B|GDI2|GDI1|BUB3|B9D2|RHOB|SEC13|NCF4|YWHAB|ACTR2|ARHGAP30|NCF1|CENPA|ACTR3|ARPC4|FLNA|FGD2|ARHGEF1|PRKCD|YWHAQ|PIN1|CYBB|RAC1|MAPRE1|SFN|ARPC3|GMIP|KIF5B|NUDC|RHOC|YWHAE|IQGAP1|NCF2|BRK1|MAPK11|RHOH|RHOA|MAPK3|RHOG|ARHGEF15|TUBA1C|PPP2CA|TAGAP|TUBA4…	S100A8|ACTB|PFN1|RPS27|CYBA|MYL6|CALM1|CFL1|ACTG1|ARPC5|ARPC1B|ARHGDIA|RAC2|TUBB4B|ARHGDIB|DYNLL1|CDKN1B|RHOV|ARPC2|TUBA1B|TUBA1C|NCF1|YWHAZ|NCF4|ARHGAP9|YWHAH|CDC42|CENPA|GDI2|TUBB6|ARPC4|TUBA4A|SEC13|FLNA|PRKCD|ARHGAP30|GDI1|B9D2|BUB3|ACTR3|TUBA1A|CYBB|CDC20|ACTR2|BIRC5|NCF2|ARPC3|RHOG|RHOB|IQGAP1|PIN1|YWHAB|RAC1|MAPRE1|BRK1|SPC24|GMIP|ARHGEF1|MAPK3|TUBB2A|KIF5B|YWHAQ|PPP2CA|NDEL1|YWHAE|RHOA|GN…	ACTB|S100A8|PFN1|RPS27|MYL6|CFL1|CYBA|CALM1|ACTG1|ARPC5|ARPC1B|ARHGDIA|RAC2|ARHGDIB|TUBB4B|TUBA1B|DYNLL1|YWHAH|ARPC2|CDKN1B|YWHAZ|ARHGAP9|CDC42|TUBA1C|CDC20|SPC24|BIRC5|CENPA|TUBA4A|SEC13|BUB3|ACTR3|ARPC4|NCF1|GDI2|GDI1|TUBA1A|NCF4|FLNA|RAC1|RHOV|PRKCD|ACTR2|YWHAB|TUBB6|B9D2|CYBB|MAPRE1|ARHGAP30|TUBB2A|AURKB|RHOG|NUDC|PIN1|BRK1|YWHAQ|PPP2R1A|RHOB|ARHGEF1|NCF2|ARPC3|KIF5B|GMIP|MAD2L1|FGD2|IQGAP1|Y…	ACTB|S100A8|PFN1|RPS27|CYBA|CALM1|CFL1|MYL6|ACTG1|ARPC5|ARPC1B|ARHGDIA|ARHGDIB|YWHAH|TUBB6|ARPC2|RAC2|TUBB4B|DYNLL1|TUBA1B|CDC42|ARHGAP9|GDI2|NCF1|TUBA1C|YWHAZ|ARPC4|NCF4|ACTR3|RAC1|SEC13|RHOV|TUBA4A|CDKN1B|B9D2|FLNA|TUBA1A|BUB3|ACTR2|CYBB|YWHAB|NCF2|PIN1|MAPRE1|PRKCD|RHOB|BRK1|YWHAE|GDI1|TAX1BP3|YWHAQ|ARPC3|MAPK3|CDC20|IQGAP1|PPP2R1A|NUDC|RHOA|ARHGAP30|RHOG|CENPA|TUBB2A|KIF5B|BIRC5|ITGB1|ZWINT|N…	ACTB|S100A8|PFN1|RPS27|MYL6|CYBA|CFL1|CALM1|ARPC5|ACTG1|RAC2|ARPC1B|ARHGDIA|ARHGDIB|DYNLL1|TUBB4B|YWHAH|ARPC2|ARHGAP9|YWHAZ|TUBA1B|CDKN1B|CDC42|TUBA1A|SEC13|ACTR3|ARPC4|TUBA4A|BUB3|GDI2|GDI1|TUBA1C|NCF4|CENPA|RAC1|B9D2|ACTR2|CDC20|ARHGAP30|YWHAQ|NCF1|FLNA|YWHAB|BRK1|ARHGEF1|RHOB|CYBB|PIN1|SPC24|MAPRE1|RHOH|NUDC|PRKCD|ARPC3|BIRC5|PPP2R1A|RHOG|TUBB6|TUBB2A|FGD2|GMIP|SFN|YWHAE|KIF5B|RHOA|ITGB1|MAD2L…	5	0.0197239	0.001	0.00193798	0.00604839	0.0100604	0.0354963	0.00220868	0.00408655	0.0120181	0.018259	3.052	4.5551	4.621	3.467	3.0045
REACTOME_SIGNALING_BY_WNT	327	69.1	69.1	69.1	69.1	69.1	UBB|PFN1|PSMB6|CALM1|PSMA7|PSMB10|PSME1|PSMB8|PSMB4|UBC|PSME2|GNGT2|GNG11|RAC2|PSMB9|PSMB3|RBX1|PSMA3|PSMD4|PSMD8|MYC|GNB2|VPS29|PSMC3|PSMC4|PSMA1|YWHAZ|PSMC5|PSMA4|PSMD6|PSMD7|PSMB1|PSMB5|AP2M1|AP2S1|FRAT1|PSMB2|PSMC1|PSMA5|PSMD2|CLTA|PSMD10|RAC1|SEM1|SNX3|GNB1|PSMA6|ARRB2|PSMC6|PSMA2|PSMC2|PARD6A|KMT2D|PSMD12|PSMD13|PYGO2|HDAC1|CSNK1A1|TMED5|RHOA|SOX7|TLE5|PPP2CA|MEN1|PPP2R1A|PPP2R5A|CLTC|DVL1|…	UBB|PFN1|PSMB6|UBC|CALM1|PSMB4|PSMA7|PSMB8|PSME1|PSMB10|RAC2|PSMD8|GNGT2|PSME2|PSMB3|PSMB9|PSMD4|PSMC4|PSMA1|GNB2|PSMA3|PSMB5|YWHAZ|RBX1|PSMA4|VPS29|PSMC3|AP2M1|MYC|PSMC5|FRAT1|PSMB1|PSMB2|PSMC1|PSMD6|PSMD2|PSMD7|SEM1|AP2S1|RAC1|PSMA5|TMED5|PSMD10|ARRB2|PSMD13|PSMA6|PSMA2|CLTA|SNX3|KMT2D|PSMC6|CSNK1A1|PPP2CA|GNB1|RHOA|PPP2R1A|PSMC2|PSMD12|PSME3|PYGO2|HDAC1|PSMD3|TLE5|AKT1|PPP2R5A|CLTC|AP2A2|VPS26…	UBB|PFN1|PSMB6|CALM1|UBC|PSMB8|PSMB4|PSME1|PSMA7|RAC2|PSMB10|PSMB9|PSMD8|PSMB3|GNGT2|MYC|PSMA1|YWHAZ|PSMD4|PSMC4|PSMA3|PSMB5|PSMA4|PSME2|RBX1|PSMC3|AP2M1|GNB2|VPS29|PSMC5|PSMD7|PSMD6|PSMC1|PSMB1|PSMD2|RAC1|PSMB2|FRAT1|PSMA5|AP2S1|SEM1|TMED5|PPP2R1A|PSMD13|PSMD10|PSMC2|KMT2D|SNX3|CLTA|PSMA2|PSMA6|CSNK1A1|PSMC6|RHOA|ARRB2|PSMD3|GNB1|HDAC1|PSME3|PSMD12|TLE5|PPP2CA|PYGO2|VPS26A|PSMD11|PPP2R5A|AKT1|AP…	UBB|PFN1|CALM1|PSMB6|PSMA7|PSMB4|UBC|PSMB10|PSMB8|PSME1|PSMD8|RAC2|PSMB3|PSMB5|PSMA1|PSMC4|VPS29|PSMD4|AP2M1|YWHAZ|PSMA3|PSMC5|PSMA4|PSMC3|RAC1|RBX1|PSMD2|GNB2|PSMD6|GNGT2|PSMC1|PSMD7|PSMB2|AP2S1|PSMB1|SEM1|PSMB9|PSMD13|MYC|SNX3|TMED5|PSMA6|PSMC2|PSMA5|PSMD10|PSME3|ARRB2|FRAT1|CLTA|PSMA2|PPP2R1A|RHOA|PSMD12|GNB1|PSMC6|CSNK1A1|PSME2|PSMD3|PSMD11|TLE5|HDAC1|VPS26A|FZD7|AKT1|PSMD14|PPP2CA|VPS35|CLTC…	UBB|PFN1|PSMB6|PSMB8|CALM1|UBC|PSME1|PSMB10|RAC2|PSMA7|PSMB4|PSMB9|PSMB3|GNGT2|PSMD8|PSMA1|PSME2|MYC|PSMA3|YWHAZ|PSMB5|PSMD4|RBX1|PSMA4|AP2M1|PSMC3|PSMC4|VPS29|PSMC5|PSMD6|GNB2|PSMB1|PSMD7|PSMD2|RAC1|PSMB2|AP2S1|PSMC1|PSMA5|PSMD10|FRAT1|PSMD13|TMED5|SEM1|PPP2R1A|ARRB2|PSMA2|SNX3|PSMC2|CLTA|KMT2D|PSMC6|PSMA6|CSNK1A1|HDAC1|PSME3|RHOA|TLE5|GNB1|PARD6A|PSMD12|PSMD3|PPP2CA|PSMD11|MEN1|KAT5|PYGO2|GNG11…	5	0.001	0.001	0.001	0.001	0.001	0.0023915	0.00220868	0.00215524	0.00237029	0.00222708	6.8205	5.4244	3.9927	5.2993	4.9108
REACTOME_METABOLISM_OF_NON_CODING_RNA	54	90.7	90.7	90.7	90.7	90.7	SNRPB|SNRPD2|SNRPE|SEC13|GEMIN7|TPR|NUP50|RAE1|CLNS1A|NUP88|PRMT5|NUP85|AAAS|SNRPD1|RANBP2|WDR77|PHAX|NUP98|NUP62|SEH1L|GEMIN6|GEMIN2|DDX20|POM121|TGS1|SNUPN|NUP153|NUP35|NUP210|NUP54|NCBP1|NUP107|SMN2|SNRPD3|NUP37|NUP160|NUP43|GEMIN5|NUP93|NUP205|NUP58|SNRPF|NUP214|NUP155|NUP133|NUP188|GEMIN8|NDC1|GEMIN4	SNRPB|SNRPE|SEC13|SNRPD2|GEMIN7|RAE1|PRMT5|TPR|NUP88|CLNS1A|NUP50|AAAS|RANBP2|SNRPD1|NUP85|GEMIN6|NUP62|DDX20|SEH1L|NUP98|POM121|NUP54|NUP153|SNRPD3|SMN2|NCBP1|GEMIN2|WDR77|PHAX|NUP43|TGS1|NUP210|SNUPN|NUP107|NUP214|SNRPF|NUP58|NUP35|NUP155|NUP205|NUP133|NUP93|NDC1|NUP160|NUP188|GEMIN5|NUP37|GEMIN8|GEMIN4	SNRPB|SNRPE|SNRPD2|SEC13|PRMT5|GEMIN6|CLNS1A|GEMIN7|NUP62|NUP88|NUP85|RAE1|TPR|AAAS|NUP50|SNRPD1|SEH1L|DDX20|NUP43|WDR77|GEMIN2|NCBP1|NUP54|RANBP2|POM121|SNRPD3|PHAX|NUP98|TGS1|NUP153|NUP107|NUP210|SMN2|NUP37|SNRPF|NUP214|NUP35|NUP155|SNUPN|NUP133|NUP58|NUP93|NUP205|GEMIN5|NDC1|NUP160|NUP188|GEMIN8|GEMIN4	SNRPB|SEC13|SNRPE|SNRPD2|CLNS1A|GEMIN7|PRMT5|NUP88|SEH1L|NUP62|TPR|RAE1|GEMIN6|NUP50|SNRPD1|NUP85|SMN2|AAAS|DDX20|WDR77|GEMIN2|NUP54|PHAX|NCBP1|SNRPD3|RANBP2|NUP98|NUP43|TGS1|NUP153|POM121|SNUPN|NUP93|NUP107|NUP58|SNRPF|NUP35|NDC1|NUP214|NUP37|GEMIN5|NUP155|NUP205|NUP133|NUP160|NUP188|NUP210|GEMIN8|GEMIN4	SNRPB|SNRPE|SEC13|SNRPD2|GEMIN7|RAE1|GEMIN6|CLNS1A|AAAS|PRMT5|TPR|NUP85|NUP62|NUP88|NUP50|SNRPD1|DDX20|SEH1L|WDR77|NUP54|GEMIN2|PHAX|POM121|NCBP1|NUP43|RANBP2|SNRPD3|TGS1|NUP210|NUP98|NUP153|NUP35|SMN2|SNUPN|NUP37|NUP107|SNRPF|NUP214|GEMIN5|NUP58|GEMIN8|NUP93|NUP188|NUP155|NUP160|NUP205|NDC1|NUP133|GEMIN4	5	0.00194932	0.001	0.001	0.001	0.001	0.00452638	0.00220868	0.00215524	0.00237029	0.00222708	4.8963	4.5012	5.5894	5.243	5.4581
REACTOME_SYNTHESIS_OF_BILE_ACIDS_AND_BILE_SALTS	34	70.6	70.6	70.6	70.6	70.6	SCP2|CYP27A1|OSBPL2|OSBPL9|ACOT8|HSD17B4|AMACR|OSBP|CYP8B1|NCOA2|RXRA|NCOA1|OSBPL3|PTGIS|CYP39A1|OSBPL1A|SLC27A5|CYP7B1|OSBPL6|SLC27A2|AKR1D1|ACOX2|CH25H|BAAT	CYP27A1|SCP2|OSBPL2|ACOT8|OSBPL9|CH25H|HSD17B4|OSBP|NCOA2|RXRA|OSBPL3|NCOA1|SLC27A2|CYP8B1|AMACR|OSBPL1A|PTGIS|SLC27A5|CYP39A1|ACOX2|AKR1D1|CYP7B1|OSBPL6|BAAT	CYP27A1|SCP2|ACOT8|OSBPL2|HSD17B4|OSBPL9|OSBP|AMACR|OSBPL3|CYP8B1|SLC27A2|RXRA|SLC27A5|NCOA2|NCOA1|CH25H|AKR1D1|ACOX2|CYP39A1|OSBPL1A|CYP7B1|OSBPL6|PTGIS|BAAT	CH25H|SCP2|OSBPL9|ACOT8|HSD17B4|OSBPL2|CYP27A1|OSBP|AMACR|RXRA|NCOA1|PTGIS|NCOA2|OSBPL1A|CYP8B1|OSBPL3|CYP39A1|BAAT|CYP7B1|OSBPL6|SLC27A5|ACOX2|SLC27A2|AKR1D1	SCP2|CYP27A1|ACOT8|OSBPL2|HSD17B4|OSBPL9|OSBPL3|CH25H|OSBP|AMACR|CYP8B1|NCOA2|NCOA1|RXRA|CYP39A1|SLC27A2|BAAT|OSBPL1A|ACOX2|SLC27A5|CYP7B1|PTGIS|OSBPL6|AKR1D1	5	0.001	0.001	0.001	0.001	0.001	0.0023915	0.00220868	0.00215524	0.00237029	0.00222708	-4.8618	-4.9236	-4.1999	-4.3236	-4.9056
REACTOME_INSULIN_RECEPTOR_RECYCLING	26	76.9	76.9	76.9	76.9	76.9	ATP6V1F|ATP6V0B|ATP6V1G1|ATP6AP1|TCIRG1|ATP6V0C|ATP6V0E1|ATP6V1D|ATP6V1B2|ATP6V1E1|ATP6V1C1|ATP6V0D1|ATP6V0A2|ATP6V1A|ATP6V1H|ATP6V0A1|INSR|ATP6V0E2|ATP6V0D2|ATP6V1G3	ATP6V1F|ATP6V0B|ATP6V1G1|ATP6V0C|ATP6AP1|TCIRG1|ATP6V0E1|ATP6V1B2|ATP6V1E1|ATP6V1D|ATP6V1C1|ATP6V0D1|ATP6V1A|ATP6V1H|ATP6V0A2|ATP6V0D2|ATP6V0A1|INSR|ATP6V0E2|ATP6V1G3	ATP6V1F|ATP6V0B|ATP6AP1|ATP6V1G1|ATP6V0C|TCIRG1|ATP6V1B2|ATP6V0E1|ATP6V1E1|ATP6V1D|ATP6V1C1|ATP6V0D1|ATP6V1A|ATP6V1H|ATP6V0A2|ATP6V0D2|ATP6V0A1|INSR|ATP6V0E2|ATP6V1G3	ATP6V1F|ATP6V0B|ATP6AP1|ATP6V1G1|ATP6V0C|ATP6V1B2|TCIRG1|ATP6V0E1|ATP6V1E1|ATP6V1C1|ATP6V1D|ATP6V0D1|ATP6V1A|ATP6V0D2|ATP6V1H|ATP6V0A2|ATP6V0A1|INSR|ATP6V0E2|ATP6V1G3	ATP6V1F|ATP6V0B|ATP6AP1|ATP6V1G1|ATP6V0C|TCIRG1|ATP6V0E1|ATP6V1B2|ATP6V1D|ATP6V1E1|ATP6V1C1|ATP6V0D1|ATP6V1A|ATP6V0A2|ATP6V1H|ATP6V0A1|ATP6V0D2|INSR|ATP6V0E2|ATP6V1G3	5	0.001	0.001	0.001	0.001	0.002079	0.0023915	0.00220868	0.00215524	0.00237029	0.00429875	4.3453	6.2599	5.6766	5.2566	4.4102
REACTOME_SIGNALING_BY_SCF_KIT	43	97.7	97.7	97.7	97.7	97.7	PTPN6|NRAS|LCK|FES|RAC1|SOCS1|STAT3|SH2B3|KRAS|HRAS|VAV1|STAT1|MMP9|CMA1|LYN|JAK2|PIK3R1|CBL|GRB2|GRAP2|PIK3R2|STAT5A|PIK3CA|FYN|PTPN11|TEC|STAT5B|SH2B2|KIT|SOS1|YES1|KITLG|FER|GRB7|GAB2|GRB10|SOCS6|PRKCA|CHEK1|PIK3R3|PTPRU|SRC	CMA1|PTPN6|NRAS|FES|MMP9|LCK|STAT3|RAC1|SOCS1|SH2B3|LYN|KRAS|VAV1|HRAS|SH2B2|STAT5A|JAK2|GRB2|STAT1|PIK3R1|CBL|GRAP2|STAT5B|PIK3CA|PTPN11|FYN|PIK3R2|TEC|KIT|GAB2|SOS1|CHEK1|GRB7|FER|SOCS6|PRKCA|YES1|KITLG|SRC|GRB10|PIK3R3|PTPRU	CMA1|PTPN6|NRAS|LCK|RAC1|SOCS1|FES|MMP9|STAT3|VAV1|SH2B3|LYN|KRAS|HRAS|PIK3R1|STAT5A|PIK3R2|GRB2|STAT1|JAK2|SH2B2|CBL|PTPN11|STAT5B|CHEK1|GRAP2|FYN|PIK3CA|TEC|GRB7|KIT|SOS1|GAB2|YES1|SOCS6|PRKCA|GRB10|FER|KITLG|SRC|PIK3R3|PTPRU	NRAS|PTPN6|RAC1|FES|MMP9|SOCS1|STAT3|LYN|VAV1|KRAS|HRAS|CMA1|JAK2|SH2B3|PIK3R2|GRB2|PIK3R1|SH2B2|PTPN11|CBL|STAT5A|LCK|PIK3CA|STAT1|STAT5B|TEC|GAB2|SRC|SOS1|CHEK1|GRAP2|FYN|SOCS6|KIT|FER|GRB7|KITLG|YES1|PRKCA|PTPRU|GRB10|PIK3R3	LCK|PTPN6|NRAS|SOCS1|RAC1|FES|STAT3|MMP9|VAV1|CMA1|STAT1|HRAS|STAT5A|LYN|SH2B3|KRAS|PIK3R2|GRB2|JAK2|GRAP2|PIK3R1|PTPN11|FYN|CBL|STAT5B|PIK3CA|GRB7|TEC|SH2B2|CHEK1|SOS1|GAB2|SOCS6|YES1|PRKCA|KITLG|KIT|FER|SRC|PIK3R3|GRB10|PTPRU	5	0.162698	0.145669	0.241597	0.442191	0.464427	0.220997	0.198623	0.306843	0.520597	0.536147	1.7201	1.825	1.4666	0.9914	0.9436
REACTOME_DEVELOPMENTAL_BIOLOGY	1104	60.7	60.7	60.7	60.7	60.7	ACTB|UBB|RPS27|PFN1|RPL18A|HSP90AB1|FAU|RPL13|RPS9|RPLP1|HSPA8|TYROBP|RPL4|RPS3|MYL6|RPS15|PSMB6|RPS6|RPL8|RPL7|RPS23|RPS25|RPS19|RPS8|RPS29|RPL32|RPS3A|RPS16|RPL37A|RPS11|RPL34|RPS4X|RPL14|RPS26|RPS5|RPS7|RPL15|PSMA7|RPL37|PSMB10|RPL19|CFL1|RPS2|PSME1|RPS21|RPS13|RPL10A|ARPC5|PSMB8|PSMB4|HSP90AA1|RPL12|RPL27A|RPL26|RPL27|RPL23|UBC|PSME2|RPL18|RPS27L|RPL31|RPL3|PSENEN|ARPC1B|POLR2E|RPL35A|JUN|RPS…	ACTB|UBB|PFN1|RPS27|TYROBP|RPL18A|RPL13|FAU|RPS9|RPLP1|HSP90AB1|RPL4|PSMB6|HSPA8|RPS3|MYL6|RPL7|RPS19|UBC|RPS6|RPL8|RPS25|RPS16|CFL1|RPS23|RPS2|RPS29|RPS15|ACTG1|RPS8|RPL32|RPS11|RPS5|RPS3A|RPL15|RPS26|RPL34|RPS4X|ARPC5|RPL14|ARPC1B|RPL37A|PSMB4|TNF|PSMA7|RPS13|PSMB8|JUN|RPS7|PSME1|RPL19|CDKN1A|RPL10A|PSMB10|RPL37|RPL27|RPS27L|RPL27A|RPL18|HSP90AA1|RPL23|RPS21|RPL12|RPL3|PSMD8|RPL26|RPL35A|TUBB4B…	ACTB|UBB|PFN1|RPS27|RPL18A|TYROBP|RPL13|FAU|RPLP1|RPL4|HSP90AB1|RPS9|HSPA8|MYL6|CFL1|PSMB6|RPS2|RPL7|RPS3|RPS6|RPS29|RPL8|RPS15|RPS19|RPS16|RPS11|RPS8|RPS23|ACTG1|RPS5|RPS26|RPL32|RPS3A|RPS25|RPS4X|RPL15|ARPC5|RPL14|RPL37A|UBC|ARPC1B|PSMB8|PSMB4|RPL34|PSME1|RPL19|RPS13|RPS7|JUN|PSMA7|RPL10A|PSMB10|RPL37|RPL18|RPL27|RPL3|RPL23|RPL12|RPS21|RPL27A|RPS27L|HSP90AA1|TUBB4B|RPL35A|RPL26|RPS20|RPL31|TUBA…	ACTB|UBB|PFN1|TYROBP|RPS27|RPL18A|HSPA8|RPL13|PSMB6|FAU|HSP90AB1|CFL1|RPS9|MYL6|RPL4|RPLP1|ACTG1|ARPC5|CDKN1A|ARPC1B|RPS2|RPL7|RPS3|RPS6|RPL8|RPS15|RPS29|RPS25|RPS8|RPS5|RPS16|PSMA7|RPS26|PSMB4|RPS3A|RPS19|RPS11|RPS23|RPL14|RPS4X|UBC|CD24|RPL15|RPL32|RPL19|TNF|PSMB10|PSMB8|RPS27L|RPL37A|RPS13|JUN|RPL34|PSME1|PSMD8|TUBB6|SDCBP|ARPC2|RPL10A|RPS7|RPL37|RPL27|RPL23|RPL18|RPL3|POLR2E|PSMB3|DOK2|RPL26|…	ACTB|UBB|PFN1|RPS27|RPL18A|RPL13|FAU|RPLP1|HSPA8|HSP90AB1|RPL4|RPS9|TYROBP|RPS3|MYL6|RPS6|RPL7|PSMB6|RPL8|RPS19|RPS23|RPS15|RPL32|RPS3A|RPS2|CFL1|RPS16|RPS29|PSMB8|RPS11|RPS8|RPS25|RPS4X|RPS5|RPL15|RPL14|RPL37A|UBC|RPS7|ARPC5|PSME1|ACTG1|PSMB10|RPS26|RPL34|RPL19|PSMA7|PSMB4|RPS13|ARPC1B|JUN|RPL10A|RPL27|RPL18|RPL3|RPL37|RPS21|RPL27A|HSP90AA1|PSMB9|TNF|RPL23|RPL12|RPS27L|POLR2E|RPL26|RPS20|RPL35A|…	5	0.001	0.001	0.001	0.001	0.001	0.0023915	0.00220868	0.00215524	0.00237029	0.00222708	7.2286	6.6352	5.5617	5.4938	4.8257
REACTOME_CROSS_PRESENTATION_OF_SOLUBLE_EXOGENOUS_ANTIGENS_ENDOSOMES	50	96	96	96	96	96	PSMB6|PSMA7|PSMB10|PSME1|PSMB8|PSMB4|PSME2|PSMB9|PSMB3|PSMA3|PSMD4|PSMD8|PSMC3|PSMC4|PSMA1|PSMC5|PSMA4|PSMD6|PSMD7|PSMB1|PSMB5|PSMB2|PSMC1|PSMA5|PSMD2|CD207|PSMD10|SEM1|PSMA6|PSMC6|PSMA2|PSMC2|PSMD12|PSMD13|FCGR1B|PSMD5|MRC1|PSMD11|PSMF1|PSMD3|PSMD14|PSME3|PSMD1|PSMB7|PSMD9|PSME4|PSMA8|PSMB11	PSMB6|PSMB4|PSMA7|PSMB8|PSME1|PSMB10|PSMD8|PSME2|PSMB3|PSMB9|PSMD4|PSMC4|PSMA1|PSMA3|PSMB5|PSMA4|PSMC3|PSMC5|PSMB1|PSMB2|PSMC1|PSMD6|PSMD2|PSMD7|FCGR1B|SEM1|PSMA5|PSMD10|PSMD13|PSMA6|PSMA2|PSMC6|PSMC2|PSMD12|PSME3|PSMD3|PSMD11|PSMD14|PSMF1|PSMD5|PSMD1|PSMB7|CD207|PSMD9|PSME4|MRC1|PSMB11|PSMA8	PSMB6|PSMB8|PSMB4|PSME1|PSMA7|PSMB10|PSMB9|PSMD8|PSMB3|PSMA1|PSMD4|PSMC4|PSMA3|PSMB5|PSMA4|PSME2|PSMC3|PSMC5|PSMD7|PSMD6|PSMC1|PSMB1|PSMD2|PSMB2|PSMA5|SEM1|PSMD13|PSMD10|PSMC2|PSMA2|FCGR1B|PSMA6|PSMC6|PSMD3|PSME3|PSMD12|PSMD11|PSMD5|PSMD14|PSMF1|PSMD1|PSMB7|PSMD9|MRC1|PSME4|CD207|PSMA8|PSMB11	PSMB6|PSMA7|PSMB4|PSMB10|PSMB8|PSME1|PSMD8|PSMB3|PSMB5|PSMA1|PSMC4|PSMD4|PSMA3|PSMC5|PSMA4|PSMC3|PSMD2|PSMD6|PSMC1|PSMD7|PSMB2|PSMB1|SEM1|PSMB9|PSMD13|PSMA6|PSMC2|PSMA5|FCGR1B|PSMD10|PSME3|PSMA2|PSMD12|PSMC6|PSME2|PSMD3|PSMD11|PSMD14|PSMD5|PSMF1|MRC1|PSMD1|PSMB7|PSMD9|PSME4|CD207|PSMA8|PSMB11	PSMB6|PSMB8|PSME1|PSMB10|PSMA7|PSMB4|PSMB9|PSMB3|PSMD8|PSMA1|PSME2|PSMA3|PSMB5|PSMD4|PSMA4|PSMC3|PSMC4|PSMC5|PSMD6|PSMB1|PSMD7|PSMD2|PSMB2|PSMC1|PSMA5|PSMD10|PSMD13|SEM1|PSMA2|PSMC2|FCGR1B|PSMC6|PSMA6|PSME3|PSMD12|PSMD3|PSMD11|PSMD5|PSMD14|PSMF1|PSMD1|CD207|PSMB7|PSMD9|MRC1|PSME4|PSMA8|PSMB11	5	0.001	0.001	0.001	0.001	0.001	0.0023915	0.00220868	0.00215524	0.00237029	0.00222708	11.2232	10.9968	10.5606	11.9054	11.1166
REACTOME_SIGNALING_BY_NODAL	20	70	70	70	70	70	DRAP1|LEFTY1|FURIN|SMAD4|FOXO3|SMAD2|DAND5|SMAD3|ACVR1B|ACVR2B|ACVR2A|NODAL|FOXH1|PCSK6	DRAP1|FURIN|SMAD4|FOXO3|SMAD2|LEFTY1|SMAD3|FOXH1|ACVR1B|DAND5|ACVR2A|ACVR2B|PCSK6|NODAL	DRAP1|FURIN|LEFTY1|SMAD4|SMAD2|FOXO3|SMAD3|ACVR1B|DAND5|ACVR2A|ACVR2B|NODAL|PCSK6|FOXH1	DRAP1|FURIN|SMAD2|LEFTY1|SMAD4|FOXO3|ACVR1B|ACVR2A|DAND5|ACVR2B|SMAD3|NODAL|FOXH1|PCSK6	DRAP1|LEFTY1|FURIN|SMAD2|SMAD4|FOXO3|SMAD3|DAND5|ACVR1B|ACVR2A|NODAL|ACVR2B|FOXH1|PCSK6	5	0.171875	0.430612	0.140417	0.193939	0.0371901	0.231988	0.506408	0.189768	0.256904	0.0598738	-1.7219	-1.0283	-1.8493	-1.6567	-2.5693
REACTOME_DAG_AND_IP3_SIGNALING	40	87.5	87.5	87.5	87.5	87.5	CALM1|GRK2|PRKAR1A|PRKCD|KPNA2|ADCY7|ADCY4|PRKX|PLCG1|CREB1|AHCYL1|ITPR3|PRKAR2A|CAMK2G|PRKACA|PDE1B|PRKACB|CAMKK2|ITPR1|PRKCG|ITPR2|ADCY6|PRKCE|CAMKK1|PRKAR2B|PRKCA|CAMK2B|CAMK2A|ADCY3|ADCY9|CAMK4|PRKAR1B|PDE1C|ADCY1|PDE1A	CALM1|GRK2|PRKCD|PRKAR1A|KPNA2|ADCY7|PDE1B|PRKX|CAMK2G|AHCYL1|PRKAR2A|CAMKK1|PLCG1|CREB1|CAMKK2|PRKACB|PRKACA|ITPR3|ITPR1|ITPR2|PRKAR2B|PRKCG|CAMK2B|CAMK4|ADCY6|PRKCA|ADCY3|PRKAR1B|ADCY9|PRKCE|CAMK2A|ADCY4|PDE1C|ADCY1|PDE1A	CALM1|PRKAR1A|PRKCD|GRK2|KPNA2|ADCY7|PRKX|CAMK2G|PRKAR2A|AHCYL1|PDE1B|PRKACB|CREB1|PLCG1|PRKACA|CAMKK2|CAMKK1|ITPR3|ITPR1|ITPR2|ADCY4|PRKAR2B|PRKCG|CAMK4|PRKCA|ADCY6|CAMK2B|ADCY3|PRKAR1B|PRKCE|ADCY9|CAMK2A|PDE1C|PDE1A|ADCY1	CALM1|KPNA2|PRKAR1A|PRKCD|GRK2|ADCY7|PRKAR2A|CAMK2G|PRKX|AHCYL1|CAMKK1|PDE1B|PRKACA|CREB1|CAMKK2|PRKACB|PLCG1|ITPR3|ADCY4|PRKAR2B|ITPR1|PRKCG|ITPR2|ADCY3|PRKAR1B|ADCY6|ADCY9|PRKCE|PRKCA|CAMK2A|CAMK2B|ADCY1|PDE1C|CAMK4|PDE1A	CALM1|PRKAR1A|GRK2|PRKCD|KPNA2|ADCY7|PLCG1|PRKX|CAMK2G|CREB1|AHCYL1|PRKACB|PRKACA|PRKAR2A|PDE1B|CAMKK1|ITPR3|CAMKK2|ITPR1|ITPR2|CAMK4|ADCY4|ADCY6|PRKAR2B|PRKCA|ADCY3|PRKCG|CAMK2B|PRKAR1B|PRKCE|CAMK2A|ADCY9|ADCY1|PDE1A|PDE1C	5	0.156627	0.0743802	0.0352941	0.0757282	0.0849057	0.213836	0.109824	0.0548393	0.11418	0.122987	-1.7676	-2.3004	-2.5699	-2.2568	-2.1506
REACTOME_SPRY_REGULATION_OF_FGF_SIGNALING	16	93.8	93.8	93.8	93.8	93.8	UBB|UBC|SPRY2|MAPK3|PPP2CA|PPP2R1A|CBL|GRB2|MAPK1|PTPN11|PPP2CB|UBA52|MKNK1|BRAF|SRC	UBB|UBC|SPRY2|MAPK3|PPP2CA|PPP2R1A|GRB2|PPP2CB|MAPK1|CBL|UBA52|MKNK1|PTPN11|BRAF|SRC	UBB|UBC|SPRY2|PPP2R1A|MAPK3|PPP2CA|MAPK1|GRB2|UBA52|MKNK1|PPP2CB|CBL|PTPN11|BRAF|SRC	UBB|UBC|MAPK3|PPP2R1A|PPP2CA|SPRY2|PPP2CB|MAPK1|MKNK1|GRB2|PTPN11|CBL|UBA52|BRAF|SRC	UBB|UBC|SPRY2|PPP2R1A|MAPK3|PPP2CA|MAPK1|GRB2|PPP2CB|MKNK1|PTPN11|CBL|UBA52|BRAF|SRC	5	0.00803213	0.001	0.002	0.001	0.00196464	0.0159006	0.00220868	0.00410365	0.00237029	0.00420846	3.1335	4.048	3.5557	4.4173	3.6162
REACTOME_ANTIGEN_PROCESSING_CROSS_PRESENTATION	99	88.9	88.9	88.9	88.9	88.9	UBB|HLA-E|B2M|PSMB6|CYBA|PSMA7|PSMB10|PSME1|CD14|PSMB8|VAMP8|PSMB4|UBC|PSME2|CTSS|CALR|PSMB9|PSMB3|PSMA3|PSMD4|PSMD8|TAPBP|PDIA3|PSMC3|PSMC4|PSMA1|SEC61G|PSMC5|PSMA4|PSMD6|TAP1|PSMD7|PSMB1|PSMB5|PSMB2|NCF4|NCF1|MYD88|PSMC1|PSMA5|TLR2|PSMD2|CD207|VAMP3|PSMD10|CYBB|SEM1|PSMA6|PSMC6|PSMA2|PSMC2|NCF2|PSMD12|PSMD13|IKBKB|SEC61A1|SEC22B|SNAP23|FCGR1B|PSMD5|MRC1|PSMD11|TLR1|LY96|STX4|PSMF1|TAP2|PSMD3|CH…	CD14|UBB|HLA-E|B2M|PSMB6|CYBA|UBC|CTSS|PSMB4|PSMA7|VAMP8|PSMB8|PSME1|PSMB10|PSMD8|TLR2|PSME2|PSMB3|CALR|PSMB9|PSMD4|MYD88|PSMC4|TAPBP|PSMA1|PSMA3|PSMB5|TAP1|NCF1|NCF4|PSMA4|PSMC3|PDIA3|PSMC5|SEC61G|PSMB1|PSMB2|PSMC1|PSMD6|CYBB|PSMD2|PSMD7|FCGR1B|VAMP3|NCF2|SEM1|PSMA5|SEC61A1|PSMD10|PSMD13|PSMA6|PSMA2|PSMC6|SNAP23|PSMC2|PSMD12|PSME3|IKBKB|TLR6|SEC22B|PSMD3|TLR1|PSMD11|TAP2|STX4|CHUK|PSMD14|LNPEP|P…	UBB|HLA-E|B2M|CD14|PSMB6|CYBA|UBC|PSMB8|PSMB4|PSME1|PSMA7|PSMB10|CTSS|VAMP8|CALR|PSMB9|PSMD8|PSMB3|PSMA1|PDIA3|PSMD4|TAPBP|MYD88|PSMC4|PSMA3|PSMB5|TLR2|PSMA4|PSME2|PSMC3|TAP1|PSMC5|NCF1|PSMD7|PSMD6|PSMC1|NCF4|PSMB1|PSMD2|SEC61G|PSMB2|SEC61A1|VAMP3|CYBB|PSMA5|SEM1|PSMD13|PSMD10|PSMC2|NCF2|PSMA2|FCGR1B|PSMA6|PSMC6|PSMD3|PSME3|SEC22B|PSMD12|SNAP23|IKBKB|PSMD11|TLR1|TAP2|PSMD5|TLR6|PSMD14|CHUK|PSMF1|…	CD14|UBB|B2M|CYBA|HLA-E|PSMB6|CTSS|PSMA7|VAMP8|PSMB4|UBC|PSMB10|PSMB8|PSME1|PSMD8|PSMB3|CALR|TLR2|MYD88|PSMB5|PSMA1|PDIA3|PSMC4|PSMD4|NCF1|PSMA3|PSMC5|PSMA4|PSMC3|NCF4|PSMD2|PSMD6|PSMC1|PSMD7|TAPBP|PSMB2|PSMB1|VAMP3|CYBB|SEM1|PSMB9|NCF2|PSMD13|SEC61G|SEC61A1|PSMA6|PSMC2|PSMA5|FCGR1B|PSMD10|PSME3|PSMA2|PSMD12|PSMC6|PSME2|SEC22B|SNAP23|PSMD3|TAP1|PSMD11|TLR6|PSMD14|IKBKB|PSMD5|TIRAP|PSMF1|TLR1|MRC1…	UBB|HLA-E|B2M|CD14|PSMB6|CYBA|PSMB8|UBC|PSME1|PSMB10|PSMA7|PSMB4|VAMP8|CTSS|PSMB9|CALR|PSMB3|TAPBP|PSMD8|PSMA1|PSME2|TAP1|PDIA3|PSMA3|PSMB5|PSMD4|PSMA4|PSMC3|PSMC4|MYD88|PSMC5|PSMD6|SEC61G|PSMB1|TLR2|NCF4|PSMD7|PSMD2|SEC61A1|PSMB2|PSMC1|PSMA5|NCF1|PSMD10|VAMP3|CYBB|PSMD13|SEM1|PSMA2|PSMC2|FCGR1B|PSMC6|PSMA6|PSME3|SEC22B|TAP2|TLR1|PSMD12|NCF2|PSMD3|IKBKB|PSMD11|SNAP23|PSMD5|PSMD14|PSMF1|CHUK|STX4|…	5	0.001	0.001	0.001	0.001	0.001	0.0023915	0.00220868	0.00215524	0.00237029	0.00222708	14.1943	14.7719	14.3471	15.5935	13.8914
REACTOME_GROWTH_HORMONE_RECEPTOR_SIGNALING	24	87.5	87.5	87.5	87.5	87.5	PTPN6|SOCS3|SOCS1|MAPK3|PTPN1|STAT3|SH2B1|STAT1|CISH|IRS2|LYN|JAK2|ADAM17|MAPK1|STAT5A|STAT5B|SOCS2|GH2|GHR|PRLR|PRL	SOCS3|PTPN6|PTPN1|STAT3|SOCS1|MAPK3|CISH|IRS2|LYN|SH2B1|ADAM17|STAT5A|JAK2|STAT1|MAPK1|SOCS2|STAT5B|PRL|GHR|GH2|PRLR	SOCS3|PTPN6|SOCS1|PTPN1|STAT3|CISH|MAPK3|SH2B1|LYN|MAPK1|IRS2|STAT5A|STAT1|JAK2|ADAM17|STAT5B|SOCS2|GH2|PRLR|GHR|PRL	SOCS3|PTPN1|PTPN6|CISH|MAPK3|SOCS1|STAT3|SOCS2|LYN|IRS2|PRL|JAK2|MAPK1|ADAM17|SH2B1|STAT5A|STAT1|STAT5B|GHR|PRLR|GH2	PTPN6|SOCS3|SOCS1|PTPN1|STAT3|CISH|MAPK3|SH2B1|STAT1|MAPK1|STAT5A|LYN|ADAM17|JAK2|SOCS2|IRS2|STAT5B|GH2|PRLR|GHR|PRL	5	0.113546	0.0290456	0.0310559	0.00994036	0.0408998	0.163146	0.0470842	0.0491297	0.0188409	0.0649656	2.082	2.6143	2.4861	3.2846	2.5154
REACTOME_CELL_CELL_COMMUNICATION	130	73.8	73.8	73.8	73.8	73.8	ACTB|TYROBP|CLDN5|ACTG1|PTPN6|FLNA|PARD6A|IQGAP1|CD47|VASP|ITGB1|SIRPG|CTNNB1|SPTAN1|FYB1|F11R|NCK1|ACTN4|SPTBN1|CDH5|CD151|PIK3R1|CD2AP|GRB2|PVR|CTNNA1|JUP|PLEC|PIK3R2|WASL|SKAP2|PIK3CA|FYN|PTPN11|FERMT2|ARHGEF6|PXN|PTK2B|RSU1|NECTIN2|ANG|LAMB3|CTNND1|LIMS2|TESK1|CRB3|PRKCI|CLDN1|CDH24|CADM1|ACTN1|ITGA6|ACTN2|CLDN3|NECTIN4|PTK2|PARVB|CDH1|CLDN7|AFDN|CDH13|PARVA|CDH17|CASK|DST|NECTIN1|NCK2|PIK3CB…	ACTB|TYROBP|ACTG1|PTPN6|FLNA|IQGAP1|SIRPG|VASP|CD47|ITGB1|CTNNB1|PARD6A|FYB1|PVR|PLEC|SPTAN1|GRB2|SKAP2|PIK3R1|F11R|ACTN4|PXN|PIK3CA|PTPN11|CLDN15|NCK1|CD2AP|ARHGEF6|PTK2B|JUP|FYN|CTNNA1|SPTBN1|ANG|PIK3R2|RSU1|WASL|NECTIN4|LAMB3|CD151|TESK1|ITGA6|FBLIM1|CLDN1|CADM1|ACTN1|CLDN5|PARVB|PRKCI|CLDN3|AFDN|PIK3CB|CDH1|CDH24|CTNND1|CLDN2|CASK|ACTN2|NECTIN2|CLDN6|CDH5|CRB3|DST|NCK2|CADM3|CDH15|PATJ|CLDN19…	ACTB|TYROBP|ACTG1|PTPN6|FLNA|VASP|IQGAP1|SIRPG|CD47|ITGB1|CTNNB1|PARD6A|FYB1|ACTN4|PIK3R1|PVR|PLEC|PIK3R2|GRB2|SPTAN1|SKAP2|CLDN15|F11R|PTPN11|NCK1|ARHGEF6|JUP|PXN|CD151|CD2AP|CLDN5|RSU1|PTK2B|CTNNA1|SPTBN1|FYN|PIK3CA|ANG|WASL|NECTIN4|LAMB3|CDH24|CADM1|CLDN1|CRB3|FBLIM1|ITGA6|CLDN12|ACTN1|PIK3CB|TESK1|CDH1|PRKCI|PARVB|CASK|AFDN|CLDN2|CDH5|NECTIN2|CTNND1|CLDN19|CLDN7|PARD6B|ACTN2|FERMT2|NCK2|DST|P…	ACTB|TYROBP|ACTG1|PTPN6|FLNA|F11R|SIRPG|IQGAP1|CD47|VASP|ITGB1|PARD6A|CTNNB1|SKAP2|PIK3R2|CLDN15|JUP|CLDN23|PLEC|ACTN4|RSU1|PVR|GRB2|SPTAN1|PIK3R1|CDH1|PTPN11|CTNNA1|ANG|PXN|CD151|CLDN1|NCK1|FYB1|CD2AP|ARHGEF6|PIK3CA|SPTBN1|FBLIM1|PTK2B|WASL|PARVB|SRC|PRKCI|ITGA6|ACTN1|CTNND1|CASK|FYN|AFDN|NECTIN2|CLDN12|PIK3CB|NECTIN4|CLDN7|LAMB3|CLDN3|TESK1|CLDN19|CLDN6|CLDN5|CDH17|CDH24|LIMS2|NECTIN1|DST|FERMT…	ACTB|TYROBP|ACTG1|PTPN6|CLDN5|FLNA|VASP|ITGB1|PARD6A|CD47|IQGAP1|SIRPG|FYB1|CTNNB1|ACTN4|PLEC|SPTAN1|PIK3R2|GRB2|F11R|NCK1|PVR|SKAP2|CD151|PIK3R1|ARHGEF6|PTPN11|FYN|JUP|PIK3CA|PTK2B|PXN|CD2AP|RSU1|ACTN2|SPTBN1|CRB3|CTNNA1|LAMB3|WASL|ANG|TESK1|CDH5|ITGA6|CADM1|FBLIM1|NECTIN4|CDH1|PRKCI|CLDN3|NECTIN2|CLDN15|CLDN7|ACTN1|LIMS2|CDH24|CLDN12|PARVB|NCK2|CLDN1|DST|CASK|CTNND1|FERMT2|CLDN19|CLDN2|PIK3CB|C…	5	0.001	0.001	0.001	0.001	0.001	0.0023915	0.00220868	0.00215524	0.00237029	0.00222708	-5.2872	-6.5998	-7.6286	-5.4222	-6.8705
REACTOME_TETRAHYDROBIOPTERIN_BH4_SYNTHESIS_RECYCLING_SALVAGE_AND_REGULATION	10	100	100	100	100	100	CALM1|HSP90AA1|PTS|GCHFR|AKT1|GCH1|SPR|NOS3|DHFR|PRKG2	CALM1|HSP90AA1|PTS|AKT1|GCH1|GCHFR|SPR|DHFR|NOS3|PRKG2	CALM1|HSP90AA1|PTS|AKT1|GCH1|GCHFR|SPR|DHFR|NOS3|PRKG2	CALM1|HSP90AA1|PTS|AKT1|GCH1|SPR|DHFR|GCHFR|PRKG2|NOS3	CALM1|HSP90AA1|PTS|AKT1|GCH1|SPR|DHFR|GCHFR|NOS3|PRKG2	5	0.0450098	0.10609	0.124744	0.0444015	0.178988	0.0742523	0.150014	0.171183	0.0714838	0.239773	2.5261	1.9682	1.9632	2.5138	1.7076
REACTOME_MEIOSIS	117	43.6	43.6	43.6	43.6	43.6	CDK4|RPA3|UBE2I|ACD|CDK2|RPA2|SMC1A|SMC3|RPA1|RAD21|SUN2|PSMC3IP|HSPA2|TERF2IP|DIDO1|TERF1|SUN1|SYCP3|RAD50|SYCE2|NBN|LMNA|TERF2|LMNB1|STAG2|MLH1|SMC1B|MRE11|RBBP8|BRCA2|TOP3A|MLH3|POT1|ATM|MSH5|SYNE2|ATR|SYNE1|STAG1|RAD51|TEX12|STAG3|REC8|BLM|SPO11|RAD51C|BRCA1|SYCP2|MND1|SYCE1|TEX15	CDK4|UBE2I|ACD|RPA3|RPA2|CDK2|SUN2|LMNB1|LMNA|RAD21|SMC1A|SMC3|TERF2IP|RPA1|HSPA2|SYCE2|DIDO1|PSMC3IP|TERF1|RBBP8|RAD50|SUN1|NBN|POT1|MLH1|TERF2|STAG2|TOP3A|BRCA2|RAD51|MRE11|SYCP2|ATR|ATM|SYCP3|TEX12|STAG1|BLM|MLH3|SYNE2|RAD51C|SYNE1|STAG3|BRCA1|TEX15|MSH5|SPO11|SYCE1|REC8|SMC1B|MND1	CDK4|UBE2I|RPA3|ACD|RPA2|CDK2|PSMC3IP|SUN2|HSPA2|SMC3|RPA1|LMNB1|SMC1A|RAD21|SYCE2|TERF2IP|LMNA|RAD51|TERF1|DIDO1|RAD50|NBN|RBBP8|MRE11|MLH1|STAG2|SUN1|BRCA2|TERF2|POT1|TOP3A|SPO11|MSH5|BRCA1|ATM|ATR|BLM|MLH3|RAD51C|STAG1|SYCP3|SYNE2|REC8|SYCE1|SYNE1|SYCP2|MND1|STAG3|SMC1B|TEX15|TEX12	CDK4|UBE2I|ACD|CDK2|RPA3|LMNA|HSPA2|RPA2|RAD21|SYCE2|SMC1A|PSMC3IP|TERF2IP|SMC3|RPA1|LMNB1|SUN2|DIDO1|SUN1|TERF1|RAD50|MLH1|NBN|RBBP8|STAG2|MRE11|TERF2|RAD51|MLH3|SYCP3|TOP3A|BRCA2|BLM|STAG1|ATM|ATR|POT1|SYCP2|RAD51C|BRCA1|SYNE2|SYNE1|MSH5|SYCE1|SMC1B|TEX12|STAG3|TEX15|MND1|REC8|SPO11	CDK4|UBE2I|RPA3|ACD|RPA2|CDK2|HSPA2|RAD21|PSMC3IP|RPA1|SMC1A|SMC3|SUN2|TERF2IP|SYCE2|LMNB1|DIDO1|TERF1|LMNA|RAD50|RAD51|NBN|SUN1|RBBP8|MLH1|STAG2|MRE11|TERF2|BRCA2|POT1|TOP3A|ATM|SPO11|ATR|MLH3|STAG1|SYNE2|SYCP3|REC8|RAD51C|BRCA1|MSH5|BLM|TEX12|SYNE1|SYCP2|SMC1B|STAG3|MND1|TEX15|SYCE1	5	0.739837	0.954902	0.649798	0.320248	0.574074	0.79052	0.967663	0.713909	0.393953	0.635943	-0.413	-0.0685	0.5611	-1.2271	-0.7219
REACTOME_G0_AND_EARLY_G1	27	96.3	96.3	96.3	96.3	96.3	PCNA|MYC|LIN37|HDAC1|CDK2|E2F4|RBBP4|TOP2A|DYRK1A|CDC25A|RBL2|CCNE1|RBL1|E2F1|E2F5|CDK1|CCNE2|MAX|LIN54|CCNA2|TFDP2|TFDP1|LIN9|LIN52|MYBL2|CDC6	PCNA|MYC|LIN37|CDK2|HDAC1|RBBP4|E2F4|TOP2A|CCNA2|CDK1|CCNE1|DYRK1A|CDC25A|CDC6|E2F1|RBL2|LIN54|MAX|MYBL2|CCNE2|RBL1|TFDP1|LIN9|TFDP2|LIN52|E2F5	PCNA|MYC|LIN37|CCNA2|CDK2|TOP2A|HDAC1|RBBP4|CDK1|CCNE1|E2F4|CDC6|TFDP1|E2F1|CDC25A|DYRK1A|CCNE2|RBL1|LIN54|RBL2|MYBL2|MAX|LIN9|E2F5|LIN52|TFDP2	PCNA|MYC|CDK2|LIN37|HDAC1|RBBP4|E2F4|CCNE1|CDK1|CCNA2|E2F1|TFDP1|TOP2A|CDC25A|CCNE2|DYRK1A|CDC6|LIN54|RBL2|E2F5|RBL1|MAX|LIN52|MYBL2|LIN9|TFDP2	PCNA|MYC|LIN37|CDK2|HDAC1|RBBP4|E2F4|TOP2A|CCNA2|CCNE1|CDK1|E2F1|CDC25A|RBL2|TFDP1|CDC6|DYRK1A|CCNE2|RBL1|E2F5|MAX|LIN9|LIN52|LIN54|MYBL2|TFDP2	5	0.0776515	0.001	0.001	0.00591716	0.001	0.119266	0.00220868	0.00215524	0.0119348	0.00222708	2.1164	3.685	4.5354	3.5711	3.9856
REACTOME_REGULATION_OF_KIT_SIGNALING	16	100	100	100	100	100	PTPN6|LCK|SOCS1|SH2B3|LYN|CBL|GRB2|FYN|SH2B2|KIT|SOS1|YES1|KITLG|SOCS6|PRKCA|SRC	PTPN6|LCK|SOCS1|SH2B3|LYN|SH2B2|GRB2|CBL|FYN|KIT|SOS1|SOCS6|PRKCA|YES1|KITLG|SRC	PTPN6|LCK|SOCS1|SH2B3|LYN|GRB2|SH2B2|CBL|FYN|KIT|SOS1|YES1|SOCS6|PRKCA|KITLG|SRC	PTPN6|SOCS1|LYN|SH2B3|GRB2|SH2B2|CBL|LCK|SRC|SOS1|FYN|SOCS6|KIT|KITLG|YES1|PRKCA	LCK|PTPN6|SOCS1|LYN|SH2B3|GRB2|FYN|CBL|SH2B2|SOS1|SOCS6|YES1|PRKCA|KITLG|KIT|SRC	5	0.450526	0.583665	0.863821	0.893574	0.941296	0.522356	0.652655	0.890477	0.917004	0.950184	0.9207	0.6218	0.1996	-0.1522	0.0981
REACTOME_NEF_MEDIATES_DOWN_MODULATION_OF_CELL_SURFACE_RECEPTORS_BY_RECRUITING_THEM_TO_CLATHRIN_ADAPTERS	21	95.2	95.2	95.2	95.2	95.2	B2M|ARF1|AP2M1|AP2S1|LCK|AP1M1|CD8B|AP2A2|AP1S1|AP1B1|AP1S2|CD28|CD4|ATP6V1H|AP2B1|PACS1|AP1G1|AP1M2|AP2A1|AP1S3	B2M|ARF1|AP2M1|LCK|AP2S1|AP1M1|AP1S1|AP1S2|CD8B|AP2A2|CD28|ATP6V1H|AP1B1|CD4|AP2B1|AP1G1|AP1M2|PACS1|AP2A1|AP1S3	B2M|ARF1|AP2M1|LCK|AP2S1|AP1M1|AP1S1|CD8B|AP2A2|AP1S2|CD28|ATP6V1H|AP1B1|CD4|AP2B1|AP1G1|PACS1|AP1M2|AP2A1|AP1S3	B2M|ARF1|AP2M1|AP2S1|AP1S1|AP1M1|AP1S2|AP2A2|ATP6V1H|AP1B1|LCK|AP2B1|AP1G1|CD8B|CD4|PACS1|AP2A1|CD28|AP1S3|AP1M2	B2M|LCK|ARF1|CD8B|AP2M1|AP2S1|AP1M1|AP1S1|CD4|AP1S2|CD28|AP1B1|ATP6V1H|AP2A2|AP2B1|AP1G1|PACS1|AP1M2|AP2A1|AP1S3	5	0.00205761	0.001	0.00194175	0.0172745	0.001	0.00454466	0.00220868	0.00408655	0.030932	0.00222708	4.3859	4.2022	4.2249	2.9031	4.4097
REACTOME_IMMUNOREGULATORY_INTERACTIONS_BETWEEN_A_LYMPHOID_AND_A_NON_LYMPHOID_CELL	186	43	43	43	43	43	HLA-E|B2M|TYROBP|IGLC2|CLEC4G|CD19|CD81|HCST|CD3D|IFITM1|CD300LF|SIGLEC11|CD3G|LAIR2|KLRD1|ICAM2|KLRK1|CD22|SELL|CD300LG|LILRB4|ITGB7|TREML4|CD8A|NCR1|ITGB2|CD300A|CLEC2D|TREM1|ITGAL|SLAMF6|CD8B|ICAM1|CD40|ITGB1|CD300C|SLAMF7|TREML2|CD300LB|LAIR1|CD300E|ITGA4|VCAM1|SIGLEC8|NPDC1|C3|CD160|SH2D1B|SH2D1A|PVR|CD3E|KLRB1|CD200|CD200R1|KLRG1|CD96|SIGLEC1|CD40LG|TREM2|CD34|NECTIN2|CD247|CD226|CRTAM|SIGL…	HLA-E|B2M|TYROBP|LAIR2|IFITM1|TREM1|HCST|LILRB4|CD300LF|CD3D|CD300A|CD81|IGLC2|ITGB2|KLRD1|VCAM1|KLRK1|SELL|ICAM1|TREM2|CD19|CD3G|ITGB7|CD8A|TREML4|ITGAL|NCR1|SIGLEC11|CLEC2D|CD300LB|C3|SH2D1B|SLAMF7|CD300E|LAIR1|SIGLEC8|CD8B|TREML2|ICAM2|ITGB1|CD3E|PVR|ITGA4|CD40|CD22|SLAMF6|SH2D1A|CD160|SIGLEC6|SIGLEC1|KLRG1|CD300C|CD200R1|KLRB1|CD34|CRTAM|CD226|CD96|CD40LG|CD247|CD200|COL1A1|KLRC1|CLEC4G|CD300…	HLA-E|B2M|TYROBP|LAIR2|IFITM1|HCST|CD3D|KLRD1|IGLC2|KLRK1|CD300A|CD300LF|NCR1|LILRB4|CD81|CD3G|ITGB7|ITGB2|VCAM1|TREM1|SELL|CD8A|CD19|TREML4|ICAM1|ITGAL|CD300LB|SIGLEC11|SLAMF7|TREM2|CD300E|CD8B|ICAM2|CD160|ITGB1|CLEC2D|SIGLEC8|SH2D1B|LAIR1|C3|CD3E|CD22|KLRB1|ITGA4|SLAMF6|TREML2|SH2D1A|PVR|CD300C|KLRG1|CD200R1|CD40|CD247|CRTAM|CD40LG|CD226|CD300LG|CD96|CD200|KLRC1|SIGLEC1|CLEC4G|CD34|SIGLEC6|PIAN…	TYROBP|B2M|HLA-E|LAIR2|IFITM1|TREM1|ITGB2|LILRB4|CD81|CD300LF|CD300A|HCST|SH2D1B|TREM2|ICAM1|SIGLEC8|CD300LB|SELL|TREML4|CD200R1|ITGB1|C3|SIGLEC6|ITGAL|ITGB7|LAIR1|IGLC2|SIGLEC11|KLRK1|VCAM1|CLEC2D|TREML2|SLAMF7|ICAM2|PVR|CD3D|CDH1|ITGA4|KLRD1|CD40|CD300LG|SLAMF6|CD8A|CD3G|CD19|CD34|CD22|CD1D|CD300E|COL1A1|COL3A1|SIGLEC1|CD200|CD8B|COL1A2|KLRG1|CD3E|CD300C|PIANP|KLRB1|CD40LG|NECTIN2|NPDC1|CLEC4G|…	HLA-E|B2M|TYROBP|CD3G|CD3D|IGLC2|CD8A|HCST|IFITM1|LAIR2|CD81|CD8B|KLRD1|ITGB7|CD19|ITGB2|CD300LF|KLRK1|CD300A|LILRB4|ICAM1|CD3E|SELL|ITGAL|SIGLEC11|TREML4|SLAMF7|TREM1|VCAM1|CD160|ITGB1|CD300LB|SH2D1A|NCR1|CD22|ICAM2|SLAMF6|CLEC2D|LAIR1|CD40|TREM2|C3|SH2D1B|CD300E|SIGLEC8|ITGA4|CD200R1|KLRG1|CD247|CD96|CD200|CD40LG|TREML2|CLEC4G|PVR|CRTAM|CD226|CD300C|CD300LG|CD34|KLRB1|SIGLEC6|SIGLEC1|NPDC1|COL3…	5	0.001	0.001	0.001	0.00604839	0.001	0.0023915	0.00220868	0.00215524	0.0120181	0.00222708	7.4546	7.4929	7.6851	3.725	8.5061
REACTOME_VITAMIN_B5_PANTOTHENATE_METABOLISM	17	88.2	88.2	88.2	88.2	88.2	PDZD11|PPCS|COASY|PANK4|PPCDC|AASDHPPT|FASN|PANK3|PANK2|SLC5A6|ENPP1|SLC25A16|PANK1|ENPP2|ENPP3	PDZD11|COASY|PPCS|PANK4|PPCDC|FASN|AASDHPPT|PANK3|SLC5A6|PANK2|ENPP1|SLC25A16|PANK1|ENPP3|ENPP2	PDZD11|COASY|PPCS|FASN|PANK4|PPCDC|AASDHPPT|PANK3|SLC5A6|ENPP1|PANK2|SLC25A16|PANK1|ENPP3|ENPP2	PDZD11|COASY|PPCS|AASDHPPT|FASN|PANK4|PPCDC|PANK3|SLC5A6|PANK2|SLC25A16|ENPP1|ENPP2|PANK1|ENPP3	PDZD11|PPCS|COASY|AASDHPPT|PANK4|PPCDC|FASN|SLC5A6|PANK3|ENPP1|PANK2|SLC25A16|ENPP2|PANK1|ENPP3	5	0.811088	0.823077	0.864811	0.60161	0.56785	0.84922	0.860929	0.890639	0.667138	0.630354	0.3307	-0.3591	0.1935	0.6448	0.7354
REACTOME_METABOLISM_OF_VITAMINS_AND_COFACTORS	189	84.7	84.7	84.7	84.7	84.7	APOE|GPIHBP1|CALM1|HSP90AA1|NAXE|TCN2|APOA2|ACP5|RFK|PTS|SDC4|PDZD11|APOA1|GCHFR|LRP10|CYB5A|CYB5R3|PPCS|CD38|LPL|SLC25A19|AKR1B10|COASY|NAXD|PTGS2|MOCS2|GSTO1|SHMT2|IDH1|CD320|SDC3|PARP10|NAMPT|PNPO|COQ5|PANK4|PARP14|APOC3|NADK|FLAD1|MMADHC|COQ9|AKT1|PPCDC|NAPRT|SLC52A1|MTHFS|COQ2|AASDHPPT|RDH11|LDLR|COQ6|LMBRD1|GCH1|PARP9|RBP4|FASN|ABCD4|NFS1|RETSAT|PANK3|SLC2A1|MCCC1|MTHFD2|NMRK1|MTHFR|MMUT|LR…	APOE|CALM1|HSP90AA1|NAXE|PTGS2|SDC4|ACP5|APOA1|TCN2|PTS|GSTO1|LRP10|APOA2|PDZD11|SHMT2|CYB5R3|NADK|RFK|SLC2A1|SLC25A19|NAMPT|LPL|PARP10|AKT1|COQ9|CYB5A|SDC3|MMADHC|COASY|NAXD|FLAD1|PARP14|IDH1|PPCS|COQ5|PNPO|GCH1|BST1|MOCS2|NMRK1|CD38|PANK4|LRP1|PARP9|PPCDC|MTHFS|LDLR|CD320|RBP4|COQ6|FASN|PDXK|MTHFD2|ABCD4|MTHFR|COQ2|NFS1|SLC52A1|LMBRD1|AASDHPPT|RDH11|GPIHBP1|PANK3|SLC46A1|RETSAT|APOC3|NT5E|GCHFR…	APOE|CALM1|HSP90AA1|NAXE|APOA2|ACP5|SHMT2|APOA1|PTS|PDZD11|TCN2|GSTO1|PTGS2|LRP10|SDC4|RFK|CYB5R3|NADK|COASY|PNPO|LPL|RBP4|SLC2A1|FLAD1|CYB5A|MMADHC|PARP10|SLC25A19|COQ9|PPCS|MOCS2|NAXD|IDH1|AKT1|NAMPT|COQ5|GCH1|SDC3|MTHFD2|CD320|NAPRT|LDLR|FASN|COQ6|APOC3|PANK4|PPCDC|SLC52A1|PARP14|MMACHC|GPIHBP1|MTHFS|NFS1|GCHFR|AASDHPPT|TTR|PDXK|CD38|COQ7|LRP1|PARP9|SPR|MTHFR|COQ2|SHMT1|NMRK1|BST1|PANK3|UBIAD1…	APOE|CALM1|ACP5|NAXE|HSP90AA1|GSTO1|TCN2|PTS|SLC2A1|CYB5R3|SDC4|PTGS2|PDZD11|IDH1|RFK|SHMT2|NAMPT|LPL|CD38|LRP10|PNPO|SLC52A3|MMADHC|COASY|BST1|CYB5A|LDLR|SDC1|NADK|FLAD1|NAXD|AKT1|GCH1|SLC25A19|PPCS|COQ9|MOCS2|COQ5|LRP1|SDC3|NT5E|AASDHPPT|MTHFD2|MTHFS|LMBRD1|COQ6|PARP10|RDH11|COQ7|NFS1|FASN|SLC52A1|NMRK1|MMACHC|CD320|PDXK|COQ2|SPR|PANK4|PPCDC|PANK3|SLC19A1|RETSAT|SLC25A32|ABCD4|MMUT|MTHFR|SLC46A…	APOE|CALM1|HSP90AA1|NAXE|APOA1|ACP5|PDZD11|PTS|SHMT2|LRP10|SDC4|RFK|APOA2|GPIHBP1|GSTO1|PTGS2|PPCS|SLC25A19|CYB5R3|TCN2|NADK|LPL|MMADHC|CYB5A|FLAD1|PNPO|PARP10|COASY|NAMPT|COQ9|CD38|SLC52A1|NAXD|APOC3|MTHFD2|CD320|SLC2A1|AKT1|COQ5|MOCS2|IDH1|GCH1|AASDHPPT|MTHFS|PARP14|RBP4|COQ2|PANK4|NAPRT|PPCDC|SDC1|COQ6|PARP9|SDC3|NFS1|NMRK1|ABCD4|FASN|SPR|RDH11|LDLR|TTR|UBIAD1|LMBRD1|APOA4|MMACHC|SLC25A32|PDXK…	5	0.805221	0.712551	0.644269	0.311377	0.810651	0.844731	0.764009	0.709293	0.385257	0.84545	-0.3316	-0.4835	0.5724	1.2708	0.3294
REACTOME_TRANS_GOLGI_NETWORK_VESICLE_BUDDING	72	93.1	93.1	93.1	93.1	93.1	FTH1|HSPA8|CHMP2A|VAMP8|CTSZ|M6PR|BLOC1S4|SNX5|TGOLN2|ARF1|SNAPIN|SNX2|CLTA|NAPA|VAMP2|AP1M1|GNS|SNAP23|GAK|TXNDC5|AP1G2|CLTC|DNASE2|BLOC1S6|YIPF6|AP1S1|TPD52|STX4|TFRC|NECAP1|AP1B1|PICALM|HIP1R|ACBD3|HGS|GOLGB1|AP1S2|CLTB|DNM2|FTL|CLINT1|AP3S1|APP|ARRB1|RAB5C|BLOC1S3|PUM1|SNX9|GBF1|AP4S1|AP3B1|CPD|DTNBP1|PIK3C2A|AP1G1|AP4M1|IGF2R|AP1M2|BLOC1S1|AP4E1|OCRL|AP4B1|TBC1D8B|SORT1|AP1S3|SH3D19|DNAJC6	FTH1|HSPA8|CHMP2A|CTSZ|VAMP8|M6PR|ARF1|TGOLN2|BLOC1S4|SNAPIN|SNX5|NAPA|VAMP2|GNS|CLTA|TPD52|AP1M1|SNAP23|PICALM|SNX2|AP1S1|AP1G2|DNASE2|GAK|AP1S2|NECAP1|CLTC|BLOC1S6|TXNDC5|YIPF6|TFRC|FTL|STX4|DNM2|HGS|CLTB|ACBD3|HIP1R|CLINT1|AP3S1|AP1B1|GOLGB1|BLOC1S3|APP|RAB5C|AP4M1|DTNBP1|IGF2R|PUM1|AP4S1|CPD|ARRB1|PIK3C2A|SORT1|AP1G1|AP3B1|GBF1|AP1M2|SNX9|OCRL|BLOC1S1|AP4B1|AP4E1|TBC1D8B|SH3D19|AP1S3|DNAJC6	FTH1|HSPA8|CHMP2A|CTSZ|VAMP8|ARF1|M6PR|SNAPIN|BLOC1S4|TGOLN2|SNX5|NAPA|AP1M1|CLTA|VAMP2|AP1S1|AP1G2|DNASE2|GNS|SNX2|SNAP23|TPD52|GAK|TXNDC5|NECAP1|PICALM|CLTC|AP1S2|TFRC|YIPF6|BLOC1S6|FTL|CLTB|HGS|AP3S1|DNM2|STX4|HIP1R|AP1B1|BLOC1S3|CLINT1|ACBD3|GOLGB1|AP4M1|DTNBP1|AP4S1|APP|RAB5C|PUM1|ARRB1|GBF1|AP3B1|IGF2R|SNX9|PIK3C2A|AP1G1|SORT1|BLOC1S1|CPD|AP1M2|OCRL|AP4E1|AP4B1|AP1S3|TBC1D8B|SH3D19|DNAJC6	FTH1|HSPA8|CHMP2A|CTSZ|VAMP8|ARF1|M6PR|SNAPIN|BLOC1S4|TGOLN2|NAPA|SNX5|SNX2|AP1S1|TPD52|CLTA|AP1M1|AP1S2|DNASE2|SNAP23|PICALM|NECAP1|GNS|CLTC|CLTB|TXNDC5|GAK|AP1G2|BLOC1S6|AP3S1|FTL|VAMP2|APP|YIPF6|DNM2|CLINT1|AP1B1|STX4|ACBD3|BLOC1S3|HGS|TFRC|RAB5C|CPD|GOLGB1|SORT1|ARRB1|AP4S1|DTNBP1|AP4M1|AP3B1|SNX9|AP1G1|OCRL|PUM1|GBF1|BLOC1S1|PIK3C2A|IGF2R|HIP1R|AP4E1|AP4B1|AP1S3|TBC1D8B|AP1M2|SH3D19|DNAJC6	FTH1|HSPA8|CHMP2A|VAMP8|CTSZ|ARF1|M6PR|SNAPIN|BLOC1S4|SNX5|TGOLN2|NAPA|TXNDC5|VAMP2|CLTA|AP1G2|AP1M1|AP1S1|SNX2|DNASE2|SNAP23|GAK|AP1S2|TPD52|YIPF6|BLOC1S6|GNS|NECAP1|CLTC|PICALM|CLTB|STX4|TFRC|HIP1R|DNM2|HGS|BLOC1S3|AP3S1|FTL|CLINT1|AP1B1|ACBD3|AP4S1|GOLGB1|PUM1|RAB5C|AP4M1|IGF2R|APP|GBF1|AP3B1|SNX9|ARRB1|DTNBP1|BLOC1S1|PIK3C2A|AP1G1|AP1M2|CPD|OCRL|SORT1|AP4E1|AP4B1|TBC1D8B|SH3D19|AP1S3|DNAJC6	5	0.001	0.001	0.001	0.001	0.001	0.0023915	0.00220868	0.00215524	0.00237029	0.00222708	6.7542	8.324	6.9724	7.5628	6.5787
REACTOME_RESOLUTION_OF_AP_SITES_VIA_THE_MULTIPLE_NUCLEOTIDE_PATCH_REPLACEMENT_PATHWAY	25	88	88	88	88	88	PCNA|RPA3|POLE3|PARP2|RFC2|POLD4|RPA2|RFC3|RFC5|PARP1|POLD1|POLB|RPA1|POLD2|POLE4|RFC1|APEX1|RFC4|LIG1|PARG|POLE2|POLE	PCNA|POLE3|RPA3|RPA2|PARP2|RFC2|POLD2|RFC3|POLD4|RFC5|RFC4|POLB|POLD1|PARP1|RPA1|APEX1|LIG1|POLE4|RFC1|PARG|POLE|POLE2	PCNA|RPA3|POLE3|POLD2|RPA2|RFC2|PARP2|RFC5|RFC3|POLD1|RFC4|RPA1|POLD4|PARP1|APEX1|POLB|LIG1|POLE4|RFC1|POLE2|POLE|PARG	PCNA|POLE3|RPA3|RFC2|POLD4|PARP2|POLD2|RFC5|RPA2|RFC3|APEX1|PARP1|RPA1|POLB|RFC4|POLE4|LIG1|POLD1|RFC1|POLE2|PARG|POLE	PCNA|RPA3|POLE3|RPA2|POLD2|RFC2|PARP2|POLD4|RFC5|RFC3|POLD1|PARP1|POLB|RPA1|RFC4|POLE4|APEX1|LIG1|RFC1|POLE2|PARG|POLE	5	0.001	0.001	0.001	0.001	0.001	0.0023915	0.00220868	0.00215524	0.00237029	0.00222708	5.0393	5.1383	6.0456	4.6247	5.6129
REACTOME_GAMMA_CARBOXYLATION_TRANSPORT_AND_AMINO_TERMINAL_CLEAVAGE_OF_PROTEINS	11	90.9	90.9	90.9	90.9	90.9	GAS6|FURIN|GGCX|F10|F2|PROS1|BGLAP|PROZ|F9|F7	F10|FURIN|F7|GGCX|GAS6|PROZ|BGLAP|PROS1|F2|F9	F10|FURIN|F2|F7|GGCX|GAS6|PROZ|PROS1|BGLAP|F9	F7|F10|FURIN|PROS1|GGCX|GAS6|PROZ|F2|F9|BGLAP	F10|FURIN|F2|GGCX|PROS1|F7|GAS6|PROZ|F9|BGLAP	5	0.197065	0.95499	0.706827	0.806883	0.222868	0.260399	0.967663	0.762461	0.84814	0.288434	-1.5979	-0.0528	-0.4486	0.3258	-1.5079
REACTOME_CELL_CYCLE	642	84.3	84.3	84.3	84.3	84.3	UBB|RPS27|HSP90AB1|PSMB6|TUBB|SSNA1|PSMA7|PSMB10|PSME1|PSMB8|PSMB4|HSP90AA1|UBC|PSME2|DYNLL1|BANF1|CDKN2D|PSMB9|TUBB4B|CDKN1B|PSMB3|RBX1|YWHAH|PSMA3|PSMD4|CDK4|PSMD8|PCNA|MYC|DCTN3|PSMC3|CETN2|TUBA1A|PSMC4|NHP2|PSMA1|YWHAZ|PSMC5|TUBA1B|RPA3|TP53|PSMA4|PSMD6|POLE3|PSMD7|PSMB1|PSMB5|UBE2I|ENSA|CCND2|LIN37|BUB3|B9D2|PSMB2|SEC13|RAB8A|YWHAB|CDKN1A|CENPA|PSMC1|PSMA5|PSMD2|RAB1B|ACD|YWHAQ|CDK11A|PSMD10…	UBB|RPS27|TUBB|HSP90AB1|PSMB6|UBC|SSNA1|PSMB4|PSMA7|PSMB8|PSME1|CDKN1A|PSMB10|CDKN2D|HSP90AA1|PSMD8|PCNA|BANF1|TUBB4B|DYNLL1|CDKN1B|PSME2|PSMB3|PSMB9|PSMD4|TUBA1B|NHP2|PSMC4|PSMA1|PSMA3|PSMB5|TUBA1C|CDK4|YWHAZ|ENSA|YWHAH|DCTN3|RBX1|RAB1B|PSMA4|PSMC3|CENPA|TUBB6|UBE2I|CKS1B|TUBA4A|MYC|PSMC5|POLE3|SEC13|PSMB1|PSMB2|PSMC1|PSMD6|B9D2|BUB3|ACD|TUBA1A|RAB8A|PSMD2|CDC20|PSMD7|RPA3|TP53|BIRC5|RAB1A|SEM1|…	UBB|RPS27|TUBB|HSP90AB1|PSMB6|UBC|PSMB8|PSMB4|PSME1|PSMA7|SSNA1|PSMB10|BANF1|CDKN2D|PCNA|HSP90AA1|TUBB4B|TUBA1B|CDK4|CKS1B|PSMB9|DYNLL1|YWHAH|PSMD8|PSMB3|NHP2|CDKN1A|MYC|RRM2|PSMA1|CDKN1B|YWHAZ|PSMD4|PSMC4|PSMA3|TUBA1C|PSMB5|RAB1B|CDC20|SPC24|PSMA4|PSME2|RBX1|PSMC3|BIRC5|ENSA|CENPA|TUBA4A|SEC13|BUB3|DCTN3|PSMC5|UBE2I|PSMD7|RPA3|TP53|CETN2|PSMD6|MCM7|PSMC1|TUBA1A|POLE3|PSMB1|PSMD2|RBBP7|PSMB2|RAB8…	UBB|RPS27|TUBB|PSMB6|HSP90AB1|CDKN1A|SSNA1|PSMA7|PSMB4|UBC|PSMB10|PSMB8|YWHAH|PSME1|PSMD8|TUBB6|BANF1|CDKN2D|PSMB3|NHP2|RAB1B|HSP90AA1|PCNA|TUBB4B|PSMB5|PSMA1|DYNLL1|TUBA1B|PSMC4|PSMD4|TUBA1C|DCTN3|YWHAZ|PSMA3|PSMC5|PSMA4|PSMC3|CDK4|RBX1|PSMD2|SEC13|CKS1B|PSMD6|PSMC1|TUBA4A|CDKN1B|B9D2|PSMD7|UBE2I|RAB8A|PSMB2|ENSA|PSMB1|TUBA1A|BUB3|POLE3|YWHAB|SEM1|PSMB9|PSMD13|RAB1A|CETN2|CCND2|MAPRE1|MYC|PSMA6|…	UBB|RPS27|HSP90AB1|TUBB|PSMB6|PSMB8|UBC|PSME1|PSMB10|PSMA7|PSMB4|SSNA1|HSP90AA1|PSMB9|DYNLL1|BANF1|CDKN2D|PCNA|TUBB4B|YWHAH|PSMB3|CDK4|PSMD8|PSMA1|PSME2|MYC|PSMA3|YWHAZ|NHP2|TUBA1B|CDKN1B|PSMB5|PSMD4|RBX1|PSMA4|PSMC3|PSMC4|TUBA1A|DCTN3|CDKN1A|PSMC5|CETN2|SEC13|RAB1B|CKS1B|UBE2I|RPA3|ENSA|PSMD6|TP53|TUBA4A|BUB3|PSMB1|TUBA1C|RAB8A|CCND2|PSMD7|PSMD2|CENPA|ACD|PSMB2|RRM2|RBBP7|B9D2|CDC20|PSMC1|PSMA5|…	5	0.001	0.001	0.001	0.001	0.001	0.0023915	0.00220868	0.00215524	0.00237029	0.00222708	10.2245	13.4344	17.6875	14.0224	14.8317
REACTOME_SIGNALING_BY_ERBB4	58	75.9	75.9	75.9	75.9	75.9	APOE|UBB|UBC|PSENEN|NRAS|SPARC|STMN1|MXD4|NCSTN|SHC1|KRAS|HRAS|HBEGF|NCOR1|PSEN2|TAB2|APH1A|PIK3R1|NEDD4|GRB2|PSEN1|ADAM17|ITCH|STAT5A|PIK3CA|UBA52|SOS1|ERBB3|CXCL12|WWP1|ADAP1|DLG4|APH1B|YAP1|EGF|ESR1|EGFR|WWOX|NRG4|NRG2|SRC|NRG1|EREG|BTC	APOE|UBB|UBC|PSENEN|NRAS|STMN1|NCSTN|SHC1|TAB2|APH1A|PSEN2|KRAS|MXD4|PSEN1|HRAS|ADAM17|NCOR1|STAT5A|GRB2|PIK3R1|ITCH|HBEGF|UBA52|PIK3CA|ADAP1|SPARC|WWP1|NEDD4|SOS1|DLG4|APH1B|CXCL12|EGF|ERBB3|ESR1|NRG4|WWOX|NRG1|SRC|EGFR|NRG2|EREG|BTC|YAP1	APOE|UBB|UBC|STMN1|PSENEN|NRAS|NCSTN|SHC1|MXD4|TAB2|PSEN2|PSEN1|KRAS|APH1A|HRAS|PIK3R1|STAT5A|NCOR1|GRB2|ADAM17|UBA52|ITCH|NEDD4|SPARC|HBEGF|PIK3CA|ADAP1|WWP1|ERBB3|APH1B|SOS1|DLG4|CXCL12|EGF|NRG4|WWOX|EREG|EGFR|ESR1|SRC|NRG1|YAP1|NRG2|BTC	APOE|UBB|UBC|PSENEN|NRAS|HBEGF|NCSTN|STMN1|SHC1|PSEN1|APH1A|PSEN2|KRAS|HRAS|TAB2|MXD4|ADAM17|GRB2|PIK3R1|SPARC|ITCH|STAT5A|NCOR1|UBA52|PIK3CA|ADAP1|APH1B|WWP1|SRC|SOS1|DLG4|NEDD4|ERBB3|CXCL12|NRG4|EREG|NRG1|ESR1|BTC|EGF|WWOX|EGFR|YAP1|NRG2	APOE|UBB|UBC|PSENEN|NRAS|STMN1|NCSTN|MXD4|SHC1|PSEN1|APH1A|TAB2|PSEN2|SPARC|HRAS|STAT5A|NCOR1|KRAS|ADAM17|GRB2|PIK3R1|HBEGF|ITCH|UBA52|PIK3CA|ADAP1|NEDD4|DLG4|WWP1|SOS1|ERBB3|APH1B|CXCL12|EGF|SRC|BTC|NRG4|WWOX|ESR1|NRG1|EGFR|YAP1|NRG2|EREG	5	0.590291	0.822222	0.894958	0.205941	0.892276	0.660064	0.860877	0.917268	0.271456	0.911248	0.6835	0.2601	0.1807	1.5849	-0.1661
REACTOME_ORC1_REMOVAL_FROM_CHROMATIN	71	95.8	95.8	95.8	95.8	95.8	UBB|PSMB6|PSMA7|PSMB10|PSME1|PSMB8|PSMB4|UBC|PSME2|PSMB9|PSMB3|RBX1|PSMA3|PSMD4|PSMD8|PSMC3|PSMC4|PSMA1|PSMC5|PSMA4|PSMD6|PSMD7|PSMB1|PSMB5|PSMB2|PSMC1|PSMA5|PSMD2|PSMD10|SEM1|PSMA6|PSMC6|PSMA2|CDT1|PSMC2|PSMD12|PSMD13|CDK2|ORC6|MCM7|PSMD5|PSMD11|MCM6|PSMF1|MCM3|PSMD3|MCM5|PSMD14|MCM4|ORC4|CUL1|PSME3|PSMD1|ORC3|UBA52|PSMB7|PSMD9|MCM2|PSME4|ORC5|ORC2|CCNA2|SKP2|MCM8|PSMA8|PSMB11|CDC6|ORC1	UBB|PSMB6|UBC|PSMB4|PSMA7|PSMB8|PSME1|PSMB10|PSMD8|PSME2|PSMB3|PSMB9|PSMD4|PSMC4|PSMA1|PSMA3|PSMB5|RBX1|PSMA4|PSMC3|PSMC5|PSMB1|PSMB2|PSMC1|PSMD6|PSMD2|PSMD7|SEM1|PSMA5|PSMD10|PSMD13|PSMA6|PSMA2|CDK2|MCM7|PSMC6|CDT1|PSMC2|PSMD12|PSME3|PSMD3|MCM3|MCM6|MCM5|ORC6|PSMD11|CCNA2|PSMD14|MCM2|MCM4|PSMF1|PSMD5|PSMD1|UBA52|ORC3|CDC6|CUL1|PSMB7|ORC4|PSMD9|PSME4|SKP2|ORC2|ORC5|MCM8|ORC1|PSMB11|PSMA8	UBB|PSMB6|UBC|PSMB8|PSMB4|PSME1|PSMA7|PSMB10|PSMB9|PSMD8|PSMB3|PSMA1|PSMD4|PSMC4|PSMA3|PSMB5|PSMA4|PSME2|RBX1|PSMC3|PSMC5|PSMD7|PSMD6|MCM7|PSMC1|PSMB1|PSMD2|PSMB2|PSMA5|CCNA2|SEM1|CDT1|CDK2|PSMD13|MCM5|MCM6|PSMD10|PSMC2|MCM3|PSMA2|PSMA6|PSMC6|MCM4|ORC6|PSMD3|PSME3|MCM2|PSMD12|PSMD11|PSMD5|PSMD14|CDC6|PSMF1|PSMD1|ORC4|ORC3|UBA52|CUL1|PSMB7|PSMD9|SKP2|ORC2|PSME4|ORC5|MCM8|ORC1|PSMA8|PSMB11	UBB|PSMB6|PSMA7|PSMB4|UBC|PSMB10|PSMB8|PSME1|PSMD8|PSMB3|PSMB5|PSMA1|PSMC4|PSMD4|PSMA3|PSMC5|PSMA4|PSMC3|RBX1|PSMD2|PSMD6|PSMC1|PSMD7|PSMB2|PSMB1|SEM1|PSMB9|PSMD13|PSMA6|PSMC2|PSMA5|PSMD10|CDK2|PSME3|PSMA2|PSMD12|PSMC6|MCM4|PSME2|PSMD3|PSMD11|MCM3|PSMD14|MCM7|PSMD5|ORC6|CDT1|MCM6|PSMF1|MCM5|PSMD1|CCNA2|MCM2|ORC4|CUL1|PSMB7|ORC3|PSMD9|UBA52|PSME4|CDC6|ORC5|ORC2|MCM8|SKP2|PSMA8|ORC1|PSMB11	UBB|PSMB6|PSMB8|UBC|PSME1|PSMB10|PSMA7|PSMB4|PSMB9|PSMB3|PSMD8|PSMA1|PSME2|PSMA3|PSMB5|PSMD4|RBX1|PSMA4|PSMC3|PSMC4|PSMC5|PSMD6|PSMB1|PSMD7|PSMD2|PSMB2|PSMC1|PSMA5|PSMD10|PSMD13|SEM1|PSMA2|PSMC2|MCM7|PSMC6|PSMA6|CDK2|PSME3|MCM6|CDT1|PSMD12|PSMD3|MCM3|MCM5|PSMD11|ORC6|MCM2|MCM4|PSMD5|CCNA2|PSMD14|PSMF1|ORC4|PSMD1|ORC3|CUL1|CDC6|PSMB7|UBA52|PSMD9|ORC2|PSME4|SKP2|ORC5|MCM8|PSMA8|ORC1|PSMB11	5	0.001	0.001	0.001	0.001	0.001	0.0023915	0.00220868	0.00215524	0.00237029	0.00222708	11.1619	11.3939	11.7715	11.8117	11.4837
REACTOME_O_LINKED_GLYCOSYLATION_OF_MUCINS	62	66.1	66.1	66.1	66.1	66.1	C1GALT1C1|B3GNT5|ST6GALNAC4|GALNT6|ST3GAL4|B3GNT8|ST3GAL1|C1GALT1|B3GNT3|B3GNT7|GALNT1|ST6GAL1|B4GALT5|GALNT12|GALNT11|MUC3A|GCNT1|GALNT10|GCNT7|GALNT7|ST3GAL2|MUC1|B3GNTL1|B4GALT6|MUC6|ST6GALNAC3|B3GNT9|ST6GALNAC2|GALNT9|GALNT18|MUC13|GALNT3|ST3GAL3|MUC5AC|GALNT15|B3GNT2|MUC20|GALNT14|B3GNT6|MUC16|GCNT3	C1GALT1C1|ST6GALNAC4|B3GNT5|GALNT6|ST3GAL4|B3GNT8|GCNT1|B4GALT5|GALNT11|C1GALT1|B3GNT7|GALNT1|ST3GAL1|B4GALT6|B3GNT9|MUC1|GCNT7|GALNT12|ST6GAL1|GALNT3|GALNT7|ST3GAL2|GALNT10|B3GNTL1|GALNT9|MUC6|B3GNT3|B3GNT6|MUC20|MUC3A|MUC13|ST6GALNAC3|B3GNT2|ST6GALNAC2|ST3GAL3|GALNT14|GALNT18|MUC5AC|GALNT15|MUC16|GCNT3	C1GALT1C1|ST6GALNAC4|B3GNT5|B3GNT8|GALNT6|ST3GAL4|MUC1|GALNT1|C1GALT1|GCNT1|B4GALT5|GALNT11|B3GNT7|ST3GAL1|B3GNT9|GALNT12|B3GNT3|GALNT7|B4GALT6|GCNT7|GALNT10|ST3GAL2|ST6GAL1|B3GNTL1|GALNT3|MUC3A|ST6GALNAC2|MUC13|MUC6|GALNT9|MUC20|ST6GALNAC3|ST3GAL3|B3GNT2|MUC5AC|GALNT14|GALNT18|GALNT15|B3GNT6|MUC16|GCNT3	C1GALT1C1|B3GNT7|ST6GALNAC4|B3GNT8|GALNT6|ST3GAL4|B3GNT5|GCNT1|GALNT1|ST6GAL1|ST3GAL1|GALNT11|B4GALT6|C1GALT1|MUC1|B4GALT5|B3GNT3|GALNT3|GALNT7|GALNT9|ST3GAL2|GALNT12|MUC3A|GCNT7|GALNT10|B3GNTL1|B3GNT6|B3GNT9|MUC6|ST6GALNAC2|MUC13|ST3GAL3|MUC20|B3GNT2|MUC16|ST6GALNAC3|GALNT15|GALNT14|GALNT18|MUC5AC|GCNT3	C1GALT1C1|ST6GALNAC4|B3GNT5|GALNT6|B3GNT8|ST3GAL4|C1GALT1|MUC1|ST3GAL1|GALNT1|GALNT11|B3GNT9|B4GALT5|GALNT12|ST6GAL1|B3GNT3|B3GNT7|GCNT1|MUC3A|GALNT10|B3GNTL1|ST3GAL2|GCNT7|GALNT9|GALNT7|ST6GALNAC2|GALNT3|B4GALT6|MUC20|ST6GALNAC3|GCNT3|B3GNT6|B3GNT2|ST3GAL3|GALNT15|MUC6|MUC13|GALNT14|GALNT18|MUC16|MUC5AC	5	0.001	0.001	0.001	0.00208768	0.001	0.0023915	0.00220868	0.00215524	0.00453604	0.00222708	-5.6711	-5.5184	-5.5465	-4.5307	-5.6691
REACTOME_SULFUR_AMINO_ACID_METABOLISM	28	89.3	89.3	89.3	89.3	89.3	TXN2|MRI1|ADO|ETHE1|APIP|ADI1|GOT1|GOT2|SUOX|TSTD1|MTAP|AHCY|ENOPH1|SQOR|MTRR|SLC25A10|CSAD|MTR|CDO1|MAT1A|BHMT|CBS|CTH|BHMT2|TST	TXN2|MRI1|ADO|ETHE1|GOT1|ADI1|GOT2|SQOR|AHCY|TST|APIP|CSAD|SUOX|SLC25A10|ENOPH1|MTAP|MTRR|TSTD1|MTR|CBS|CDO1|BHMT2|MAT1A|CTH|BHMT	TXN2|ADO|MRI1|ADI1|ETHE1|SLC25A10|GOT1|AHCY|GOT2|TST|APIP|TSTD1|MTAP|SQOR|ENOPH1|SUOX|CSAD|MAT1A|MTRR|MTR|CTH|CBS|BHMT|CDO1|BHMT2	ADO|TXN2|GOT1|MRI1|ETHE1|ADI1|SQOR|SLC25A10|GOT2|APIP|SUOX|ENOPH1|AHCY|MTAP|TST|TSTD1|MTRR|MTR|CSAD|CDO1|BHMT2|CBS|BHMT|MAT1A|CTH	TXN2|ADO|MRI1|ADI1|GOT1|ETHE1|SLC25A10|APIP|AHCY|GOT2|ENOPH1|MTAP|TSTD1|SQOR|SUOX|MTRR|TST|CSAD|MTR|BHMT|CDO1|MAT1A|CBS|BHMT2|CTH	5	0.773389	0.930966	0.00622407	0.522772	0.509025	0.816949	0.952348	0.0116934	0.598975	0.579497	-0.3825	-0.0883	3.2461	0.7927	0.8592
REACTOME_ANTIVIRAL_MECHANISM_BY_IFN_STIMULATED_GENES	82	86.6	86.6	86.6	86.6	86.6	UBB|UBC|EIF4A1|IRF3|EIF4G2|SEC13|EIF4A3|FLNA|ISG15|UBA7|PIN1|UBE2L6|JAK1|TPR|NUP50|MAPK3|RAE1|TRIM25|KPNA2|EIF4E2|KPNB1|NUP88|EIF4G1|NUP85|EIF4E|UBE2N|MX1|AAAS|STAT1|ABCE1|RANBP2|NUP98|NUP62|SEH1L|EIF2AK2|OAS2|DDX58|NEDD4|PLCG1|OASL|KPNA4|POM121|KPNA1|NUP153|RNASEL|EIF4E3|PDE12|USP41|NUP35|ARIH1|UBA52|OAS3|EIF4G3|NUP210|NUP54|NUP107|UBE2E1|FLNB|NUP37|NUP160|NUP43|PPM1B|NUP93|NUP205|NUP58|NUP214|N…	UBB|UBC|EIF4A1|ISG15|EIF4G2|SEC13|FLNA|IRF3|TRIM25|EIF4A3|PIN1|MAPK3|UBE2L6|KPNA2|UBA7|OAS2|OASL|JAK1|MX1|RAE1|TPR|EIF4G1|NUP88|UBE2N|PDE12|NUP50|EIF4E2|AAAS|KPNB1|USP41|RNASEL|EIF4E|OAS3|RANBP2|NUP85|EIF2AK2|NUP62|KPNA4|SEH1L|NUP98|DDX58|POM121|STAT1|NUP54|NUP153|ABCE1|KPNA1|UBA52|ARIH1|PLCG1|NUP43|EIF4E3|NUP210|EIF4G3|NUP107|KPNA3|NUP214|UBE2E1|NUP58|NUP35|PPM1B|NEDD4|NUP155|NUP205|NUP133|NUP93…	UBB|UBC|EIF4A1|EIF4G2|SEC13|ISG15|IRF3|EIF4A3|FLNA|KPNA2|PIN1|UBA7|TRIM25|UBE2L6|MAPK3|NUP62|EIF4G1|NUP88|EIF4E2|NUP85|RAE1|TPR|EIF4E|JAK1|AAAS|UBE2N|KPNB1|NUP50|OASL|USP41|PDE12|SEH1L|RNASEL|OAS2|MX1|NUP43|NUP54|RANBP2|POM121|ABCE1|OAS3|KPNA4|STAT1|DDX58|NUP98|EIF2AK2|NUP153|UBA52|NUP107|NUP210|KPNA1|PLCG1|NEDD4|ARIH1|NUP37|EIF4E3|NUP214|EIF4G3|NUP35|UBE2E1|NUP155|KPNA3|NUP133|NUP58|NUP93|NUP205…	UBB|UBC|EIF4A1|EIF4G2|SEC13|KPNA2|FLNA|EIF4A3|PIN1|IRF3|MAPK3|UBE2L6|ISG15|TRIM25|RNASEL|UBE2N|EIF4E|EIF4E2|NUP88|SEH1L|EIF4G1|NUP62|KPNB1|TPR|RAE1|PDE12|NUP50|UBA7|JAK1|NUP85|ABCE1|AAAS|NUP54|RANBP2|NUP98|KPNA4|NUP43|KPNA1|NUP153|POM121|EIF2AK2|OASL|EIF4E3|UBE2E1|UBA52|NUP93|NUP107|NUP58|KPNA3|STAT1|ARIH1|EIF4G3|MX1|USP41|DDX58|NUP35|NDC1|NUP214|NUP37|PPM1B|NUP155|NUP205|PLCG1|NUP133|OAS3|NUP160…	UBB|UBC|EIF4A1|IRF3|SEC13|EIF4G2|ISG15|EIF4A3|FLNA|UBE2L6|PIN1|UBA7|KPNA2|RAE1|MAPK3|AAAS|EIF4E|EIF4E2|TRIM25|UBE2N|TPR|JAK1|NUP85|NUP62|EIF4G1|NUP88|NUP50|KPNB1|STAT1|PDE12|SEH1L|RNASEL|PLCG1|NUP54|MX1|ABCE1|DDX58|OAS2|POM121|USP41|NUP43|RANBP2|KPNA4|NUP210|NUP98|EIF2AK2|OASL|NUP153|NUP35|KPNA1|EIF4E3|NUP37|UBA52|NUP107|OAS3|UBE2E1|ARIH1|EIF4G3|NUP214|KPNA3|NEDD4|NUP58|PPM1B|NUP93|NUP188|NUP155|…	5	0.001	0.001	0.001	0.001	0.001	0.0023915	0.00220868	0.00215524	0.00237029	0.00222708	8.3188	8.6311	9.2488	7.5653	7.9412
REACTOME_PROLACTIN_RECEPTOR_SIGNALING	15	80	80	80	80	80	RBX1|SH2B1|JAK2|CUL1|STAT5A|PTPN11|STAT5B|GH2|BTRC|GHR|PRLR|PRL	RBX1|SH2B1|STAT5A|JAK2|STAT5B|CUL1|PTPN11|BTRC|PRL|GHR|GH2|PRLR	RBX1|SH2B1|STAT5A|JAK2|CUL1|PTPN11|STAT5B|BTRC|GH2|PRLR|GHR|PRL	RBX1|PRL|JAK2|CUL1|PTPN11|SH2B1|STAT5A|STAT5B|BTRC|GHR|PRLR|GH2	RBX1|SH2B1|STAT5A|JAK2|CUL1|PTPN11|STAT5B|BTRC|GH2|PRLR|GHR|PRL	5	0.456212	0.166987	0.274949	0.483431	0.311111	0.527233	0.222302	0.34327	0.5599	0.383154	-0.9574	-1.8135	-1.3383	-0.8898	-1.2351
REACTOME_SIGNALING_BY_ERBB2	49	93.9	93.9	93.9	93.9	93.9	UBB|HSP90AA1|UBC|NRAS|STUB1|PRKCD|RHOA|PTPN18|SHC1|KRAS|MATK|HRAS|HBEGF|AKT1|USP8|PIK3R1|PLCG1|GRB2|ERBIN|DIAPH1|PIK3CA|FYN|PTPN12|CUL5|UBA52|AKT2|RNF41|SOS1|ERBB3|MEMO1|YES1|ERBB2|AKT3|PRKCE|GRB7|GAB1|PRKCA|PTK6|EGF|EGFR|NRG4|NRG2|SRC|NRG1|EREG|BTC	UBB|UBC|HSP90AA1|NRAS|PRKCD|STUB1|RHOA|MATK|SHC1|AKT1|PTPN18|KRAS|DIAPH1|HRAS|GRB2|AKT2|PIK3R1|USP8|ERBIN|HBEGF|PTPN12|UBA52|PLCG1|PIK3CA|RNF41|FYN|CUL5|MEMO1|SOS1|GAB1|GRB7|AKT3|ERBB2|PRKCA|YES1|EGF|ERBB3|PRKCE|NRG4|NRG1|PTK6|SRC|EGFR|NRG2|EREG|BTC	UBB|UBC|HSP90AA1|NRAS|STUB1|PRKCD|RHOA|SHC1|MATK|AKT1|PTPN18|KRAS|HRAS|PIK3R1|DIAPH1|AKT2|GRB2|UBA52|USP8|RNF41|ERBIN|PLCG1|PTPN12|CUL5|MEMO1|FYN|HBEGF|PIK3CA|ERBB3|GRB7|SOS1|YES1|AKT3|EGF|PRKCA|ERBB2|GAB1|PRKCE|NRG4|EREG|EGFR|SRC|NRG1|NRG2|PTK6|BTC	UBB|UBC|HSP90AA1|NRAS|PRKCD|STUB1|MATK|HBEGF|RHOA|SHC1|AKT1|KRAS|HRAS|PTPN12|DIAPH1|USP8|PTPN18|RNF41|GRB2|PIK3R1|AKT2|CUL5|UBA52|ERBIN|PIK3CA|MEMO1|PLCG1|SRC|SOS1|FYN|GAB1|ERBB3|NRG4|GRB7|EREG|NRG1|PTK6|AKT3|ERBB2|BTC|YES1|EGF|PRKCE|PRKCA|EGFR|NRG2	UBB|UBC|HSP90AA1|NRAS|STUB1|PRKCD|RHOA|MATK|SHC1|PTPN18|AKT1|HRAS|PLCG1|KRAS|AKT2|GRB2|RNF41|DIAPH1|USP8|PIK3R1|HBEGF|FYN|ERBIN|UBA52|PIK3CA|CUL5|GRB7|PTPN12|MEMO1|SOS1|ERBB3|AKT3|YES1|PRKCA|EGF|GAB1|PRKCE|SRC|ERBB2|BTC|NRG4|NRG1|EGFR|NRG2|PTK6|EREG	5	0.883268	0.717021	0.590818	0.511494	0.546201	0.911403	0.767215	0.658587	0.587312	0.612685	0.1713	-0.4352	-0.677	0.8465	-0.7739
REACTOME_SPHINGOLIPID_DE_NOVO_BIOSYNTHESIS	44	81.8	81.8	81.8	81.8	81.8	DEGS1|CERS2|SPTSSA|ORMDL2|PLPP3|VAPA|PRKD2|PLPP1|CSNK1G2|ORMDL3|CERS4|ALDH3B1|SGPP1|CERS5|ORMDL1|SPTLC2|SPHK2|PRKD3|SGPL1|SPTLC1|ACER3|SAMD8|ALDH3A2|KDSR|PLPP2|SGMS1|ACER2|OSBP|SGMS2|CERS6|VAPB|PPM1L|DEGS2|SGPP2|SPHK1|CERS3	DEGS1|CERS2|VAPA|ALDH3B1|SPTSSA|ORMDL2|SGPL1|ORMDL3|CSNK1G2|ORMDL1|CERS5|SPHK2|ACER3|SPHK1|SGPP1|SPTLC2|PLPP2|SAMD8|PRKD3|SGMS2|PRKD2|SPTLC1|ALDH3A2|KDSR|OSBP|SGMS1|CERS4|CERS6|PLPP1|VAPB|ACER2|PLPP3|PPM1L|DEGS2|SGPP2|CERS3	DEGS1|CERS2|VAPA|SPTSSA|ORMDL2|ALDH3B1|ORMDL3|ORMDL1|CSNK1G2|SPHK2|SGPL1|CERS5|SPTLC2|PRKD2|ACER3|SAMD8|SGPP1|PLPP2|CERS4|PRKD3|KDSR|SPTLC1|ALDH3A2|SGMS2|OSBP|SPHK1|SGMS1|CERS6|VAPB|PLPP1|PLPP3|ACER2|PPM1L|SGPP2|DEGS2|CERS3	DEGS1|CERS2|VAPA|ALDH3B1|SPTSSA|ORMDL2|SPHK1|ORMDL1|SPTLC2|PLPP2|CERS5|SGPL1|CSNK1G2|ORMDL3|ACER3|SPHK2|PRKD3|SAMD8|ALDH3A2|SGPP1|SPTLC1|SGMS2|KDSR|OSBP|PRKD2|SGMS1|CERS6|PLPP1|VAPB|CERS4|PLPP3|ACER2|DEGS2|CERS3|PPM1L|SGPP2	DEGS1|CERS2|SPTSSA|VAPA|ORMDL3|ORMDL1|ALDH3B1|ORMDL2|CSNK1G2|CERS4|SPHK2|CERS5|PRKD2|SGPL1|SPTLC2|SGPP1|ALDH3A2|ACER3|PLPP2|SPTLC1|SAMD8|PRKD3|KDSR|OSBP|SGMS1|SGMS2|CERS6|PLPP1|SPHK1|PLPP3|VAPB|ACER2|DEGS2|SGPP2|PPM1L|CERS3	5	0.131417	0.330078	0.582645	0.0838323	0.305769	0.184363	0.401883	0.651514	0.124814	0.377445	1.7983	1.2543	0.6675	2.3194	1.2508
REACTOME_TERMINATION_OF_O_GLYCAN_BIOSYNTHESIS	23	65.2	65.2	65.2	65.2	65.2	ST6GALNAC4|ST3GAL4|ST3GAL1|ST6GAL1|MUC3A|ST3GAL2|MUC1|MUC6|ST6GALNAC3|ST6GALNAC2|MUC13|ST3GAL3|MUC5AC|MUC20|MUC16	ST6GALNAC4|ST3GAL4|ST3GAL1|MUC1|ST6GAL1|ST3GAL2|MUC6|MUC20|MUC3A|MUC13|ST6GALNAC3|ST6GALNAC2|ST3GAL3|MUC5AC|MUC16	ST6GALNAC4|ST3GAL4|MUC1|ST3GAL1|ST3GAL2|ST6GAL1|MUC3A|ST6GALNAC2|MUC13|MUC6|MUC20|ST6GALNAC3|ST3GAL3|MUC5AC|MUC16	ST6GALNAC4|ST3GAL4|ST6GAL1|ST3GAL1|MUC1|ST3GAL2|MUC3A|MUC6|ST6GALNAC2|MUC13|ST3GAL3|MUC20|MUC16|ST6GALNAC3|MUC5AC	ST6GALNAC4|ST3GAL4|MUC1|ST3GAL1|ST6GAL1|MUC3A|ST3GAL2|ST6GALNAC2|MUC20|ST6GALNAC3|ST3GAL3|MUC6|MUC13|MUC16|MUC5AC	5	0.001	0.001	0.001	0.001	0.001	0.0023915	0.00220868	0.00215524	0.00237029	0.00222708	-4.2357	-4.0037	-3.9198	-3.8332	-4.1172
REACTOME_GRB2_EVENTS_IN_ERBB2_SIGNALING	16	87.5	87.5	87.5	87.5	87.5	NRAS|KRAS|HRAS|HBEGF|GRB2|SOS1|ERBB2|EGF|EGFR|NRG4|NRG2|NRG1|EREG|BTC	NRAS|KRAS|HRAS|GRB2|HBEGF|SOS1|ERBB2|EGF|NRG4|NRG1|EGFR|NRG2|EREG|BTC	NRAS|KRAS|HRAS|GRB2|HBEGF|SOS1|EGF|ERBB2|NRG4|EREG|EGFR|NRG1|NRG2|BTC	NRAS|HBEGF|KRAS|HRAS|GRB2|SOS1|NRG4|EREG|NRG1|ERBB2|BTC|EGF|EGFR|NRG2	NRAS|HRAS|KRAS|GRB2|HBEGF|SOS1|EGF|ERBB2|BTC|NRG4|NRG1|EGFR|NRG2|EREG	5	0.0220884	0.0181087	0.001	0.17418	0.00422833	0.0394857	0.03063	0.00215524	0.235099	0.00824833	-2.7662	-2.9842	-3.246	-1.661	-3.5122
REACTOME_SIGNALING_BY_EGFR_IN_CANCER	24	91.7	91.7	91.7	91.7	91.7	UBB|HSP90AA1|UBC|NRAS|SHC1|KRAS|HRAS|HBEGF|PIK3R1|PLCG1|CBL|GRB2|PIK3CA|UBA52|SOS1|AREG|GAB1|EGF|TGFA|EGFR|EREG|BTC	UBB|UBC|HSP90AA1|NRAS|SHC1|KRAS|HRAS|GRB2|PIK3R1|HBEGF|CBL|UBA52|PLCG1|PIK3CA|SOS1|AREG|GAB1|EGF|TGFA|EGFR|EREG|BTC	UBB|UBC|HSP90AA1|NRAS|SHC1|KRAS|HRAS|PIK3R1|GRB2|UBA52|CBL|PLCG1|HBEGF|PIK3CA|SOS1|AREG|EGF|GAB1|EREG|EGFR|TGFA|BTC	UBB|UBC|HSP90AA1|NRAS|HBEGF|SHC1|KRAS|HRAS|GRB2|PIK3R1|AREG|CBL|UBA52|PIK3CA|PLCG1|SOS1|GAB1|EREG|BTC|EGF|EGFR|TGFA	UBB|UBC|HSP90AA1|NRAS|SHC1|HRAS|PLCG1|KRAS|GRB2|AREG|PIK3R1|HBEGF|CBL|UBA52|PIK3CA|SOS1|EGF|GAB1|BTC|TGFA|EGFR|EREG	5	0.488934	0.5	0.75	0.140684	0.779297	0.562011	0.568617	0.794599	0.193554	0.819949	0.8513	0.8545	0.3849	1.7543	0.3995
REACTOME_SRP_DEPENDENT_COTRANSLATIONAL_PROTEIN_TARGETING_TO_MEMBRANE	113	77	77	77	77	77	RPS27|RPL18A|FAU|RPL13|RPS9|RPLP1|RPL4|RPS3|RPS15|RPS6|RPL8|RPL7|RPS23|RPS25|RPS19|RPS8|RPS29|RPL32|RPS3A|RPS16|RPL37A|RPS11|RPL34|RPS4X|RPL14|RPS26|RPS5|RPS7|RPL15|RPL37|RPL19|RPS2|SPCS1|RPS21|RPS13|RPL10A|RPL12|RPL27A|RPL26|RPL27|RPL23|RPL18|RPS27L|RPL31|RPL3|SRP14|RPL35A|RPS20|RPS24|SSR4|RPS14|RPL35|RPL38|RPL28|RPL30|RPL39|DDOST|RPS28|SEC11C|RPL22L1|SEC61G|SRP9|SRP19|SPCS2|RPL22|SSR1|SSR2|RPS1…	RPS27|RPL18A|RPL13|FAU|RPS9|RPLP1|RPL4|RPS3|RPL7|RPS19|RPS6|RPL8|RPS25|RPS16|RPS23|RPS2|RPS29|RPS15|RPS8|RPL32|RPS11|RPS5|RPS3A|RPL15|RPS26|RPL34|RPS4X|RPL14|SPCS1|RPL37A|RPS13|RPS7|RPL19|RPL10A|RPL37|RPL27|RPS27L|RPL27A|RPL18|RPL23|RPS21|RPL12|RPL3|RPL26|RPL35A|SRP14|RPS20|SSR4|RPL31|DDOST|RPL38|RPL28|RPS24|RPL30|RPS28|RPS14|RPL39|RPL35|SRP9|RPL22L1|SEC11C|SRP19|SEC61G|SSR2|SSR1|SPCS2|SEC61A1|RP…	RPS27|RPL18A|RPL13|FAU|RPLP1|RPL4|RPS9|RPS2|RPL7|RPS3|RPS6|RPS29|RPL8|RPS15|RPS19|RPS16|RPS11|RPS8|RPS23|RPS5|RPS26|RPL32|RPS3A|RPS25|RPS4X|RPL15|RPL14|RPL37A|SPCS1|RPL34|RPL19|RPS13|RPS7|RPL10A|RPL37|RPL18|RPL27|RPL3|RPL23|RPL12|RPS21|RPL27A|RPS27L|DDOST|RPL35A|RPL26|RPS20|RPL31|SRP14|SSR4|RPL28|RPL38|RPL30|RPS24|RPS28|RPL39|RPS14|RPL35|SSR2|SEC11C|RPL22L1|SRP9|SRP19|SEC61G|SSR1|SPCS2|SEC61A1|RP…	RPS27|RPL18A|RPL13|FAU|RPS9|RPL4|RPLP1|RPS2|RPL7|RPS3|RPS6|RPL8|RPS15|RPS29|RPS25|SPCS1|RPS8|RPS5|RPS16|RPS26|RPS3A|RPS19|RPS11|RPS23|RPL14|RPS4X|RPL15|RPL32|RPL19|RPS27L|RPL37A|RPS13|DDOST|RPL34|RPL10A|RPS7|RPL37|RPL27|RPL23|RPL18|RPL3|SSR4|RPL26|SRP14|RPL27A|RPL35A|RPS21|RPL12|RPL28|RPL38|RPL31|SRP9|RPL30|SSR1|RPS14|RPS20|RPS28|SSR2|SPCS2|RPL35|RPL39|SSR3|SRP19|RPS24|SEC11C|SEC61G|SEC61A1|RPN1|…	RPS27|RPL18A|RPL13|FAU|RPLP1|RPL4|RPS9|RPS3|RPS6|RPL7|RPL8|RPS19|RPS23|RPS15|RPL32|RPS3A|RPS2|RPS16|RPS29|RPS11|SPCS1|RPS8|RPS25|RPS4X|RPS5|RPL15|RPL14|RPL37A|RPS7|RPS26|RPL34|RPL19|RPS13|RPL10A|RPL27|RPL18|RPL3|RPL37|RPS21|RPL27A|SSR4|SRP14|RPL23|RPL12|RPS27L|RPL26|RPS20|RPL35A|DDOST|RPL31|RPS24|RPL30|RPS14|RPL28|SEC11C|RPL38|RPL39|RPS28|RPL35|SRP9|SRP19|SPCS2|SEC61G|SSR2|RPL22L1|SEC61A1|RPL22|S…	5	0.001	0.001	0.001	0.001	0.001	0.0023915	0.00220868	0.00215524	0.00237029	0.00222708	16.3799	16.3616	17.6081	17.3618	16.9723
REACTOME_SHC1_EVENTS_IN_ERBB4_SIGNALING	14	85.7	85.7	85.7	85.7	85.7	NRAS|SHC1|KRAS|HRAS|HBEGF|GRB2|SOS1|NRG4|NRG2|NRG1|EREG|BTC	NRAS|SHC1|KRAS|HRAS|GRB2|HBEGF|SOS1|NRG4|NRG1|NRG2|EREG|BTC	NRAS|SHC1|KRAS|HRAS|GRB2|HBEGF|SOS1|NRG4|EREG|NRG1|NRG2|BTC	NRAS|HBEGF|SHC1|KRAS|HRAS|GRB2|SOS1|NRG4|EREG|NRG1|BTC|NRG2	NRAS|SHC1|HRAS|KRAS|GRB2|HBEGF|SOS1|BTC|NRG4|NRG1|NRG2|EREG	5	0.227626	0.232465	0.102317	0.921529	0.082	0.294592	0.296958	0.142976	0.939995	0.119101	-1.4952	-1.5402	-2.0104	0.1281	-2.168
REACTOME_PI3K_EVENTS_IN_ERBB2_SIGNALING	16	87.5	87.5	87.5	87.5	87.5	HBEGF|PIK3R1|GRB2|PIK3CA|ERBB3|ERBB2|GAB1|EGF|EGFR|NRG4|NRG2|NRG1|EREG|BTC	GRB2|PIK3R1|HBEGF|PIK3CA|GAB1|ERBB2|EGF|ERBB3|NRG4|NRG1|EGFR|NRG2|EREG|BTC	PIK3R1|GRB2|HBEGF|PIK3CA|ERBB3|EGF|ERBB2|GAB1|NRG4|EREG|EGFR|NRG1|NRG2|BTC	HBEGF|GRB2|PIK3R1|PIK3CA|GAB1|ERBB3|NRG4|EREG|NRG1|ERBB2|BTC|EGF|EGFR|NRG2	GRB2|PIK3R1|HBEGF|PIK3CA|ERBB3|EGF|GAB1|ERBB2|BTC|NRG4|NRG1|EGFR|NRG2|EREG	5	0.001	0.001	0.001	0.0138614	0.001	0.0023915	0.00220868	0.00215524	0.0252433	0.00222708	-4.339	-4.7225	-5.0456	-3.2328	-5.2381
REACTOME_NUCLEAR_SIGNALING_BY_ERBB4	32	81.2	81.2	81.2	81.2	81.2	APOE|PSENEN|SPARC|STMN1|MXD4|NCSTN|HBEGF|NCOR1|PSEN2|TAB2|APH1A|PSEN1|ADAM17|STAT5A|CXCL12|ADAP1|APH1B|YAP1|ESR1|WWOX|NRG4|NRG2|SRC|NRG1|EREG|BTC	APOE|PSENEN|STMN1|NCSTN|TAB2|APH1A|PSEN2|MXD4|PSEN1|ADAM17|NCOR1|STAT5A|HBEGF|ADAP1|SPARC|APH1B|CXCL12|ESR1|NRG4|WWOX|NRG1|SRC|NRG2|EREG|BTC|YAP1	APOE|STMN1|PSENEN|NCSTN|MXD4|TAB2|PSEN2|PSEN1|APH1A|STAT5A|NCOR1|ADAM17|SPARC|HBEGF|ADAP1|APH1B|CXCL12|NRG4|WWOX|EREG|ESR1|SRC|NRG1|YAP1|NRG2|BTC	APOE|PSENEN|HBEGF|NCSTN|STMN1|PSEN1|APH1A|PSEN2|TAB2|MXD4|ADAM17|SPARC|STAT5A|NCOR1|ADAP1|APH1B|SRC|CXCL12|NRG4|EREG|NRG1|ESR1|BTC|WWOX|YAP1|NRG2	APOE|PSENEN|STMN1|NCSTN|MXD4|PSEN1|APH1A|TAB2|PSEN2|SPARC|STAT5A|NCOR1|ADAM17|HBEGF|ADAP1|APH1B|CXCL12|SRC|BTC|NRG4|WWOX|ESR1|NRG1|YAP1|NRG2|EREG	5	0.544	0.415058	0.279528	0.71519	0.305284	0.616034	0.490815	0.347056	0.766838	0.377445	-0.7662	-1.036	-1.2993	0.5045	-1.3008
REACTOME_GLYCOSPHINGOLIPID_METABOLISM	45	77.8	77.8	77.8	77.8	77.8	CTSA|GM2A|NEU1|GBA|ESYT1|PSAP|HEXA|SMPD2|GLTP|B4GALNT1|SMPD1|HEXB|ASAH1|GBA2|GLA|UGCG|ARSA|CERK|SUMF1|SMPD4|ESYT2|CPTP|ARSK|B3GALNT1|SUMF2|GLB1|GALC|ARSB|GLB1L|NEU3|ARSI|ESYT3|SMPD3|ARSG|UGT8	CTSA|GM2A|NEU1|GBA|PSAP|GLA|HEXA|ESYT1|GLTP|B4GALNT1|SMPD2|HEXB|ASAH1|SMPD1|UGCG|ARSA|GBA2|CERK|SMPD4|CPTP|B3GALNT1|SUMF2|ESYT2|SUMF1|GALC|ARSK|GLB1|GLB1L|ARSB|ARSG|NEU3|ARSI|SMPD3|UGT8|ESYT3	CTSA|GM2A|PSAP|NEU1|GBA|HEXA|ESYT1|B4GALNT1|GLTP|GLA|SMPD1|ASAH1|SMPD2|HEXB|UGCG|CPTP|ARSA|GBA2|CERK|SUMF2|SUMF1|SMPD4|GLB1|ESYT2|ARSB|GLB1L|GALC|ARSK|B3GALNT1|NEU3|ARSI|ARSG|UGT8|SMPD3|ESYT3	GM2A|CTSA|GBA|NEU1|PSAP|ASAH1|GLTP|HEXA|GLA|B4GALNT1|HEXB|ESYT1|SMPD2|CPTP|SMPD1|ARSA|SUMF1|GBA2|CERK|SUMF2|UGCG|SMPD4|GLB1|GLB1L|ARSK|ESYT2|B3GALNT1|ARSI|NEU3|ARSG|GALC|ARSB|ESYT3|SMPD3|UGT8	CTSA|GM2A|PSAP|GBA|NEU1|B4GALNT1|ESYT1|SMPD1|GLTP|HEXA|ASAH1|SMPD2|HEXB|GLA|CPTP|UGCG|GBA2|ARSA|SUMF2|CERK|SMPD4|NEU3|GLB1|SUMF1|ESYT2|ARSB|ARSK|GALC|GLB1L|B3GALNT1|ARSI|ARSG|SMPD3|UGT8|ESYT3	5	0.0502008	0.001	0.001	0.001	0.0018797	0.0818059	0.00220868	0.00215524	0.00237029	0.00415947	2.5072	3.9254	4.0479	4.6521	3.912
REACTOME_DEGRADATION_OF_THE_EXTRACELLULAR_MATRIX	140	62.9	62.9	62.9	62.9	62.9	CTSB|CTSS|BSG|CTSD|CAPNS1|NCSTN|ADAM8|CD44|SPP1|PHYKPL|MMP9|CMA1|CAPN7|MMP14|FURIN|ADAM10|CAPN2|PSEN1|ADAM17|CAST|ADAMTS1|MMP8|ADAM15|CASP3|COL4A1|ELANE|CAPN15|FN1|NID1|LAMB3|DCN|TIMP2|CTSG|CAPN5|ADAM9|COL13A1|COL4A2|HSPG2|MMP25|CAPNS2|CAPN10|COL11A2|LAMC1|CAPN1|ADAMTS4|CDH1|LAMA5|CTSK|MMP19|MMP13|COL1A2|HTRA1|PLG|MMP12|ADAMTS5|COL2A1|COL4A3|MMP2|LAMA3|TMPRSS6|COL15A1|SCUBE3|COL14A1|COL5A2|COL23A…	CTSB|CTSS|SPP1|CMA1|CTSD|BSG|ADAM8|MMP8|MMP9|CAPNS1|CD44|ELANE|CTSG|NCSTN|FN1|MMP12|FURIN|CAPNS2|ADAM15|MMP14|PSEN1|ADAM17|CASP3|CAST|MMP19|PHYKPL|ADAM10|MMP13|CAPN2|CAPN7|TIMP1|ADAM9|TIMP2|CTSK|MMP25|CAPN10|CAPN15|LAMB3|COL1A1|TMPRSS6|CAPN5|CAPN1|MMP11|COL11A2|COL1A2|COL3A1|ADAMTS1|CDH1|LAMC1|MMP2|CAPN11|NID1|PLG|COL4A2|COL4A1|DCN|HTRA1|ADAMTS4|COL6A1|COL18A1|COL5A2|LAMA5|COL6A2|A2M|CAPN12|COL15…	ELANE|CTSB|CTSS|CMA1|CTSD|SPP1|BSG|CTSG|MMP8|ADAM8|CAPNS1|MMP9|NCSTN|CD44|MMP12|FURIN|PSEN1|CASP3|PHYKPL|FN1|CAPNS2|MMP14|ADAM15|MMP13|CAPN2|CAST|CAPN7|ADAM17|ADAM10|CAPN10|TIMP2|MMP25|MMP19|TIMP1|ADAM9|LAMB3|CAPN15|CTSK|CAPN5|CDH1|CAPN1|TMPRSS6|MMP11|COL11A2|COL1A1|CAPN12|MMP2|DCN|COL4A1|PLG|COL3A1|COL1A2|COL18A1|COL8A2|COL4A2|COL6A1|NID1|CAPN11|KLK2|LAMC1|HTRA1|A2M|ADAMTS1|LAMA5|COL5A2|ELN|COL1…	SPP1|CTSS|CTSB|BSG|MMP12|CTSD|MMP8|ADAM8|FN1|ELANE|CAPNS1|MMP9|NCSTN|CD44|MMP19|FURIN|TIMP1|CTSG|ADAM15|PSEN1|MMP14|MMP13|CAPN2|ADAM10|CMA1|CAST|CTSK|CASP3|ADAM17|PHYKPL|ADAM9|CDH1|CAPN7|MMP25|CAPN10|TIMP2|DCN|COL1A1|COL6A1|COL3A1|CAPNS2|CAPN15|COL1A2|MMP7|MMP2|HTRA1|LAMC1|LAMB3|CAPN1|COL4A1|ADAMTS1|CAPN5|COL6A2|ADAMTS4|BMP1|NID1|COL11A2|LAMB1|COL14A1|COL4A2|LAMA5|COL5A2|KLK2|SCUBE3|COL5A1|LAMC2|…	CTSB|CTSS|SPP1|BSG|CTSD|CAPNS1|NCSTN|MMP8|ADAM8|CD44|MMP9|CASP3|CMA1|PSEN1|CTSG|ELANE|CAPNS2|MMP13|FURIN|MMP14|MMP12|ADAM15|ADAM17|ADAM10|CAPN2|PHYKPL|CAST|CAPN7|FN1|CAPN10|TIMP1|LAMB3|TIMP2|CAPN15|ADAM9|COL3A1|DCN|CTSK|MMP19|COL1A1|MMP25|MMP2|COL1A2|ADAMTS1|CAPN1|KLK2|COL4A1|MMP7|CDH1|NID1|CAPN5|MMP11|LAMC1|COL4A2|COL6A1|COL11A2|ADAMTS4|TMPRSS6|LAMA5|PLG|COL6A3|ELN|COL6A2|CAPN12|COL17A1|CAPN11|C…	5	0.001	0.001	0.001	0.0196078	0.001	0.0023915	0.00220868	0.00215524	0.0347608	0.00222708	-7.9286	-4.1664	-5.7774	-3.1335	-6.1405
REACTOME_MITOCHONDRIAL_PROTEIN_IMPORT	65	86.2	86.2	86.2	86.2	86.2	TIMM13|CHCHD2|ATP5F1B|CYC1|ATP5F1A|TOMM22|TIMM8B|SLC25A4|TOMM7|IDH3G|NDUFB8|GRPEL1|COA6|TIMM21|GFER|TOMM20|TIMM17A|TIMM22|TIMM23|TIMM50|CHCHD7|CS|TIMM17B|BCS1L|PMPCA|TIMM44|HSPA9|COA4|SAMM50|DNAJC19|PMPCB|COX19|GRPEL2|CHCHD10|TIMM10|HSCB|MTX1|COQ2|TOMM40|CHCHD5|ACO2|TIMM9|COX17|FXN|CHCHD4|TOMM70|PAM16|PITRM1|CMC4|SLC25A12|MTX2|CHCHD3|LDHD|TIMM8A|SLC25A13|OTC	ATP5F1B|CHCHD2|TIMM13|CYC1|ATP5F1A|TOMM22|IDH3G|SLC25A4|TIMM8B|NDUFB8|GRPEL1|TOMM7|TIMM50|TOMM20|TIMM10|COA6|TIMM23|GFER|HSPA9|COA4|TIMM17A|CS|PMPCA|TOMM40|TIMM21|TIMM22|TIMM44|TIMM17B|CHCHD7|DNAJC19|SAMM50|GRPEL2|COX17|COX19|PMPCB|CHCHD5|BCS1L|CHCHD4|HSCB|FXN|ACO2|MTX1|TOMM70|CHCHD10|COQ2|TIMM9|SLC25A12|TIMM8A|MTX2|PITRM1|CMC4|PAM16|CHCHD3|LDHD|SLC25A13|OTC	ATP5F1B|CHCHD2|CYC1|TIMM13|ATP5F1A|SLC25A4|IDH3G|TOMM22|TIMM8B|GRPEL1|NDUFB8|TIMM50|TOMM7|TIMM10|HSPA9|TOMM20|PMPCA|TIMM23|CS|TIMM17B|TIMM17A|COA4|TIMM21|COA6|GFER|TIMM22|TOMM40|TIMM44|BCS1L|SAMM50|CHCHD5|DNAJC19|CHCHD4|PMPCB|CHCHD7|GRPEL2|COX17|CHCHD10|ACO2|COX19|HSCB|TOMM70|MTX1|FXN|TIMM9|COQ2|PITRM1|PAM16|MTX2|SLC25A12|CMC4|CHCHD3|TIMM8A|OTC|SLC25A13|LDHD	ATP5F1B|CYC1|TIMM13|CHCHD2|ATP5F1A|IDH3G|SLC25A4|TOMM22|TIMM8B|NDUFB8|GRPEL1|PMPCA|TIMM50|TOMM7|TIMM23|HSPA9|TOMM20|TIMM17A|CS|TIMM10|SAMM50|GFER|COA6|COA4|TIMM17B|TIMM22|TOMM40|CHCHD4|TIMM21|DNAJC19|TIMM44|COX17|PMPCB|COX19|CHCHD5|ACO2|TOMM70|CHCHD7|BCS1L|GRPEL2|HSCB|CHCHD10|MTX1|COQ2|FXN|TIMM9|MTX2|PAM16|SLC25A12|PITRM1|CMC4|CHCHD3|SLC25A13|TIMM8A|LDHD|OTC	ATP5F1B|TIMM13|CHCHD2|CYC1|ATP5F1A|TOMM22|SLC25A4|IDH3G|TIMM8B|GRPEL1|NDUFB8|TOMM7|TIMM50|TOMM20|TIMM17B|TIMM10|HSPA9|TIMM23|COA4|COA6|TIMM17A|PMPCA|TIMM21|GFER|CS|TIMM22|TOMM40|CHCHD5|CHCHD7|CHCHD10|SAMM50|BCS1L|TIMM44|CHCHD4|DNAJC19|GRPEL2|PMPCB|COX17|COX19|HSCB|ACO2|COQ2|TIMM9|MTX1|FXN|TOMM70|SLC25A12|MTX2|PAM16|PITRM1|CMC4|CHCHD3|LDHD|TIMM8A|SLC25A13|OTC	5	0.001	0.001	0.001	0.001	0.001	0.0023915	0.00220868	0.00215524	0.00237029	0.00222708	8.6939	9.0372	9.8738	8.9416	9.2945
REACTOME_SIGNALING_BY_HIPPO	20	100	100	100	100	100	YWHAB|YWHAE|MOB1A|STK4|AMOTL1|CASP3|AMOTL2|LATS2|MOB1B|LATS1|DVL2|SAV1|WWTR1|TJP2|AMOT|TJP1|STK3|YAP1|NPHP4|WWC1	YWHAB|MOB1A|YWHAE|CASP3|STK4|LATS2|MOB1B|LATS1|DVL2|AMOTL2|SAV1|TJP2|STK3|AMOT|WWC1|AMOTL1|WWTR1|TJP1|NPHP4|YAP1	YWHAB|MOB1A|YWHAE|CASP3|STK4|LATS1|LATS2|MOB1B|DVL2|TJP2|AMOTL2|SAV1|STK3|AMOT|AMOTL1|WWC1|NPHP4|WWTR1|YAP1|TJP1	YWHAB|YWHAE|MOB1A|CASP3|STK4|MOB1B|LATS1|LATS2|DVL2|SAV1|TJP2|STK3|AMOTL2|WWTR1|AMOT|AMOTL1|YAP1|NPHP4|TJP1|WWC1	YWHAB|MOB1A|YWHAE|CASP3|STK4|MOB1B|LATS2|LATS1|DVL2|TJP2|AMOTL2|STK3|SAV1|WWTR1|AMOTL1|AMOT|WWC1|NPHP4|TJP1|YAP1	5	0.553398	0.0164609	0.0182556	0.0324544	0.0101626	0.626013	0.0281547	0.031578	0.0543789	0.0184133	-0.7262	-3.0792	-2.9369	-2.6274	-3.1703
REACTOME_ACTIVATED_NOTCH1_TRANSMITS_SIGNAL_TO_THE_NUCLEUS	31	87.1	87.1	87.1	87.1	87.1	UBB|UBC|PSENEN|ARRB2|NCSTN|PSEN2|DLL4|APH1A|ADAM10|MIB2|PSEN1|ADAM17|DTX1|ITCH|ARRB1|UBA52|NOTCH1|MIB1|JAG1|NUMB|DTX2|DLL1|DTX4|APH1B|NEURL1|NEURL1B|JAG2	UBB|UBC|PSENEN|ARRB2|NCSTN|APH1A|PSEN2|PSEN1|ADAM17|ITCH|ADAM10|UBA52|DTX4|MIB2|NOTCH1|MIB1|ARRB1|JAG1|JAG2|APH1B|DTX2|NUMB|DTX1|DLL4|DLL1|NEURL1B|NEURL1	UBB|UBC|PSENEN|ARRB2|NCSTN|PSEN2|PSEN1|APH1A|ADAM17|UBA52|ADAM10|MIB2|ITCH|NOTCH1|DTX4|ARRB1|DTX1|DTX2|MIB1|APH1B|JAG2|JAG1|NUMB|DLL1|DLL4|NEURL1B|NEURL1	UBB|UBC|PSENEN|NCSTN|ARRB2|PSEN1|APH1A|PSEN2|ADAM10|ADAM17|ITCH|DTX4|ARRB1|UBA52|MIB1|MIB2|NOTCH1|JAG1|APH1B|JAG2|NUMB|DTX2|NEURL1B|DLL4|NEURL1|DTX1|DLL1	UBB|UBC|PSENEN|ARRB2|NCSTN|PSEN1|APH1A|PSEN2|MIB2|ADAM17|ADAM10|NOTCH1|ITCH|UBA52|DTX1|DTX4|ARRB1|DLL4|MIB1|DTX2|DLL1|JAG2|APH1B|NUMB|JAG1|NEURL1B|NEURL1	5	0.173278	0.0621469	0.0936255	0.222642	0.114345	0.233586	0.0933076	0.132039	0.290249	0.160624	1.7424	2.4452	2.1441	1.5315	1.9523
REACTOME_TRAFFICKING_AND_PROCESSING_OF_ENDOSOMAL_TLR	13	84.6	84.6	84.6	84.6	84.6	CTSB|CTSS|HSP90B1|UNC93B1|LGMN|CNPY3|TLR7|TLR3|TLR9|TLR8|CTSK	CTSB|CTSS|UNC93B1|LGMN|HSP90B1|CNPY3|TLR7|TLR8|CTSK|TLR9|TLR3	CTSB|CTSS|UNC93B1|HSP90B1|LGMN|CNPY3|TLR7|TLR9|TLR8|TLR3|CTSK	CTSS|CTSB|UNC93B1|HSP90B1|LGMN|CNPY3|CTSK|TLR8|TLR7|TLR9|TLR3	CTSB|CTSS|HSP90B1|UNC93B1|LGMN|CNPY3|TLR9|TLR7|TLR3|TLR8|CTSK	5	0.001	0.001	0.001	0.001	0.001	0.0023915	0.00220868	0.00215524	0.00237029	0.00222708	4.1532	4.8214	4.4045	4.749	4.3652
REACTOME_SIGNALING_BY_NOTCH4	82	93.9	93.9	93.9	93.9	93.9	UBB|PSMB6|PSMA7|PSMB10|PSME1|PSMB8|PSMB4|UBC|PSME2|PSENEN|PSMB9|PSMB3|RBX1|PSMA3|PSMD4|PSMD8|PSMC3|PSMC4|PSMA1|YWHAZ|PSMC5|PSMA4|PSMD6|PSMD7|PSMB1|PSMB5|HES1|PSMB2|PSMC1|PSMA5|PSMD2|PSMD10|SEM1|PSMA6|PSMC6|PSMA2|PSMC2|PSMD12|PSMD13|NCSTN|FLT4|SNW1|PSMD5|PSMD11|KAT2A|NOTCH2|PSEN2|PSMF1|AKT1|PSMD3|DLL4|APH1A|ADAM10|PSMD14|CREBBP|PSEN1|CUL1|EP300|PSME3|PSMD1|UBA52|PSMB7|PSMD9|NOTCH1|MAML1|TACC3|KAT2…	UBB|PSMB6|UBC|PSMB4|PSMA7|PSMB8|PSME1|PSMB10|PSMD8|PSENEN|PSME2|PSMB3|PSMB9|PSMD4|PSMC4|PSMA1|PSMA3|PSMB5|YWHAZ|RBX1|PSMA4|PSMC3|PSMC5|HES1|PSMB1|PSMB2|PSMC1|PSMD6|PSMD2|PSMD7|SEM1|PSMA5|PSMD10|PSMD13|PSMA6|PSMA2|PSMC6|NCSTN|PSMC2|PSMD12|PSME3|PSMD3|AKT1|SNW1|PSMD11|APH1A|PSEN2|KAT2A|NOTCH2|PSMD14|PSEN1|TACC3|EP300|PSMF1|PSMD5|ADAM10|PSMD1|CREBBP|UBA52|CUL1|NOTCH1|PSMB7|PSMD9|MAML1|ACTA2|SMAD3|JA…	UBB|PSMB6|UBC|PSMB8|PSMB4|PSME1|PSMA7|PSMB10|PSMB9|PSENEN|PSMD8|PSMB3|PSMA1|YWHAZ|PSMD4|PSMC4|PSMA3|PSMB5|PSMA4|PSME2|RBX1|PSMC3|PSMC5|HES1|PSMD7|PSMD6|PSMC1|PSMB1|PSMD2|PSMB2|PSMA5|SEM1|PSMD13|PSMD10|PSMC2|PSMA2|PSMA6|PSMC6|PSMD3|PSME3|NCSTN|PSMD12|TACC3|PSMD11|KAT2A|SNW1|AKT1|PSMD5|PSEN2|PSEN1|PSMD14|APH1A|PSMF1|NOTCH2|PSMD1|UBA52|CUL1|EP300|ADAM10|CREBBP|NOTCH1|PSMB7|PSMD9|ACTA2|MAML1|SMAD3|KA…	UBB|PSMB6|PSMA7|PSMB4|UBC|PSMB10|PSMB8|PSME1|PSMD8|PSMB3|PSENEN|PSMB5|PSMA1|PSMC4|PSMD4|YWHAZ|PSMA3|PSMC5|PSMA4|PSMC3|RBX1|PSMD2|PSMD6|PSMC1|PSMD7|PSMB2|PSMB1|SEM1|PSMB9|PSMD13|PSMA6|HES1|PSMC2|PSMA5|NCSTN|PSMD10|PSME3|PSMA2|PSMD12|PSMC6|PSME2|PSMD3|PSMD11|AKT1|PSMD14|PSMD5|PSEN1|PSMF1|APH1A|SNW1|PSEN2|ADAM10|TACC3|PSMD1|KAT2A|NOTCH2|CUL1|PSMB7|PSMD9|EP300|UBA52|MAML1|ACTA2|CREBBP|RBPJ|HEY1|NOTCH…	UBB|PSMB6|PSMB8|UBC|PSME1|PSMB10|PSMA7|PSMB4|PSMB9|PSENEN|PSMB3|PSMD8|PSMA1|PSME2|PSMA3|YWHAZ|PSMB5|PSMD4|RBX1|PSMA4|PSMC3|PSMC4|PSMC5|PSMD6|PSMB1|PSMD7|HES1|PSMD2|PSMB2|PSMC1|PSMA5|PSMD10|PSMD13|SEM1|PSMA2|PSMC2|PSMC6|PSMA6|PSME3|NCSTN|PSMD12|PSMD3|PSMD11|SNW1|KAT2A|AKT1|PSMD5|PSEN1|PSMD14|APH1A|PSMF1|PSEN2|PSMD1|TACC3|NOTCH2|ADAM10|NOTCH1|CUL1|EP300|CREBBP|PSMB7|UBA52|PSMD9|ACTA2|RBPJ|SMAD3|MAM…	5	0.001	0.001	0.001	0.001	0.001	0.0023915	0.00220868	0.00215524	0.00237029	0.00222708	10.9303	12.0356	10.5881	12.2967	11.2317
REACTOME_DOWNSTREAM_SIGNALING_EVENTS_OF_B_CELL_RECEPTOR_BCR	81	96.3	96.3	96.3	96.3	96.3	UBB|PSMB6|CALM1|NFKBIA|PSMA7|PSMB10|PSME1|PSMB8|PSMB4|UBC|PSME2|PSMB9|PSMB3|PSMA3|PSMD4|PSMD8|NRAS|PSMC3|FKBP1A|PSMC4|PSMA1|PSMC5|PSMA4|PSMD6|PSMD7|PSMB1|PSMB5|PSMB2|PSMC1|PSMA5|PSMD2|REL|NFKBIE|PSMD10|SEM1|PSMA6|NFKBIB|PSMC6|PSMA2|PSMC2|PSMD12|PSMD13|BCL10|RELA|IKBKB|MALT1|PSMD5|PSMD11|KRAS|HRAS|NFKB1|PSMF1|PSMD3|CHUK|RASGRP1|RASGRP3|PSMD14|NFATC3|PPP3CB|NFATC1|CUL1|PSME3|PSMD1|CARD11|PPP3CA|UBA…	UBB|NFKBIA|PSMB6|UBC|CALM1|PSMB4|PSMA7|PSMB8|PSME1|PSMB10|PSMD8|PSME2|PSMB3|PSMB9|PSMD4|PSMC4|PSMA1|PSMA3|PSMB5|NRAS|PSMA4|PSMC3|PSMC5|NFKBIE|PSMB1|PSMB2|PSMC1|PSMD6|PSMD2|PSMD7|FKBP1A|NFKBIB|SEM1|REL|PSMA5|PSMD10|RELA|BCL10|PSMD13|PSMA6|PSMA2|PSMC6|MALT1|PSMC2|PSMD12|PSME3|IKBKB|PSMD3|PSMD11|KRAS|NFKB1|CHUK|PSMD14|HRAS|PSMF1|PSMD5|NFATC1|PPP3CB|PSMD1|UBA52|NFATC3|RASGRP1|CUL1|PSMB7|PSMD9|PSME4|P…	UBB|NFKBIA|PSMB6|CALM1|UBC|PSMB8|PSMB4|PSME1|PSMA7|PSMB10|PSMB9|PSMD8|PSMB3|PSMA1|PSMD4|PSMC4|PSMA3|PSMB5|NRAS|PSMA4|PSME2|PSMC3|PSMC5|PSMD7|PSMD6|PSMC1|PSMB1|PSMD2|PSMB2|FKBP1A|PSMA5|NFKBIE|SEM1|NFKBIB|PSMD13|RELA|PSMD10|PSMC2|REL|BCL10|PSMA2|PSMA6|PSMC6|PSMD3|PSME3|PSMD12|MALT1|IKBKB|PSMD11|PSMD5|PSMD14|CHUK|KRAS|NFKB1|HRAS|PSMF1|PSMD1|NFATC1|UBA52|CUL1|PPP3CB|PPP3R1|NFATC3|RASGRP1|PSMB7|PSMD9|…	UBB|NFKBIA|CALM1|PSMB6|PSMA7|PSMB4|UBC|PSMB10|PSMB8|PSME1|PSMD8|PSMB3|PSMB5|PSMA1|NRAS|PSMC4|PSMD4|PSMA3|PSMC5|PSMA4|PSMC3|FKBP1A|PSMD2|PSMD6|PSMC1|PSMD7|PSMB2|PSMB1|SEM1|PSMB9|PSMD13|PSMA6|PSMC2|PSMA5|PSMD10|BCL10|PSME3|PSMA2|NFKBIB|PSMD12|PSMC6|NFKBIE|PSME2|RELA|PSMD3|REL|PSMD11|MALT1|PSMD14|IKBKB|PSMD5|PSMF1|KRAS|HRAS|PSMD1|CHUK|NFKB1|PPP3R1|CUL1|PSMB7|PSMD9|PPP3CB|RASGRP1|UBA52|NFATC1|FBXW11|…	UBB|NFKBIA|PSMB6|PSMB8|CALM1|UBC|PSME1|PSMB10|PSMA7|PSMB4|PSMB9|PSMB3|PSMD8|PSMA1|PSME2|PSMA3|PSMB5|PSMD4|PSMA4|PSMC3|PSMC4|PSMC5|NRAS|PSMD6|PSMB1|NFKBIE|PSMD7|PSMD2|PSMB2|FKBP1A|PSMC1|PSMA5|PSMD10|NFKBIB|PSMD13|SEM1|RELA|PSMA2|PSMC2|BCL10|REL|PSMC6|PSMA6|PSME3|PSMD12|PSMD3|IKBKB|PSMD11|MALT1|PSMD5|PSMD14|PSMF1|NFKB1|CHUK|HRAS|NFATC1|PSMD1|PPP3CB|KRAS|RASGRP1|NFATC3|PPP3R1|CUL1|PSMB7|UBA52|PSMD9|…	5	0.001	0.001	0.001	0.001	0.001	0.0023915	0.00220868	0.00215524	0.00237029	0.00222708	12.4232	13.7282	12.2551	13.5964	12.8938
REACTOME_ACTIVATION_OF_NF_KAPPAB_IN_B_CELLS	67	97	97	97	97	97	UBB|PSMB6|NFKBIA|PSMA7|PSMB10|PSME1|PSMB8|PSMB4|UBC|PSME2|PSMB9|PSMB3|PSMA3|PSMD4|PSMD8|PSMC3|PSMC4|PSMA1|PSMC5|PSMA4|PSMD6|PSMD7|PSMB1|PSMB5|PSMB2|PSMC1|PSMA5|PSMD2|REL|NFKBIE|PSMD10|SEM1|PSMA6|NFKBIB|PSMC6|PSMA2|PSMC2|PSMD12|PSMD13|BCL10|RELA|IKBKB|MALT1|PSMD5|PSMD11|NFKB1|PSMF1|PSMD3|CHUK|PSMD14|CUL1|PSME3|PSMD1|CARD11|UBA52|PSMB7|PRKCB|PSMD9|FBXW11|MAP3K7|PSME4|IKBKG|BTRC|PSMA8|PSMB11	UBB|NFKBIA|PSMB6|UBC|PSMB4|PSMA7|PSMB8|PSME1|PSMB10|PSMD8|PSME2|PSMB3|PSMB9|PSMD4|PSMC4|PSMA1|PSMA3|PSMB5|PSMA4|PSMC3|PSMC5|NFKBIE|PSMB1|PSMB2|PSMC1|PSMD6|PSMD2|PSMD7|NFKBIB|SEM1|REL|PSMA5|PSMD10|RELA|BCL10|PSMD13|PSMA6|PSMA2|PSMC6|MALT1|PSMC2|PSMD12|PSME3|IKBKB|PSMD3|PSMD11|NFKB1|CHUK|PSMD14|PSMF1|PSMD5|PSMD1|UBA52|CUL1|PSMB7|PSMD9|PSME4|FBXW11|IKBKG|MAP3K7|CARD11|PRKCB|BTRC|PSMB11|PSMA8	UBB|NFKBIA|PSMB6|UBC|PSMB8|PSMB4|PSME1|PSMA7|PSMB10|PSMB9|PSMD8|PSMB3|PSMA1|PSMD4|PSMC4|PSMA3|PSMB5|PSMA4|PSME2|PSMC3|PSMC5|PSMD7|PSMD6|PSMC1|PSMB1|PSMD2|PSMB2|PSMA5|NFKBIE|SEM1|NFKBIB|PSMD13|RELA|PSMD10|PSMC2|REL|BCL10|PSMA2|PSMA6|PSMC6|PSMD3|PSME3|PSMD12|MALT1|IKBKB|PSMD11|PSMD5|PSMD14|CHUK|NFKB1|PSMF1|PSMD1|UBA52|CUL1|PSMB7|PSMD9|IKBKG|FBXW11|CARD11|PSME4|MAP3K7|PRKCB|BTRC|PSMA8|PSMB11	UBB|NFKBIA|PSMB6|PSMA7|PSMB4|UBC|PSMB10|PSMB8|PSME1|PSMD8|PSMB3|PSMB5|PSMA1|PSMC4|PSMD4|PSMA3|PSMC5|PSMA4|PSMC3|PSMD2|PSMD6|PSMC1|PSMD7|PSMB2|PSMB1|SEM1|PSMB9|PSMD13|PSMA6|PSMC2|PSMA5|PSMD10|BCL10|PSME3|PSMA2|NFKBIB|PSMD12|PSMC6|NFKBIE|PSME2|RELA|PSMD3|REL|PSMD11|MALT1|PSMD14|IKBKB|PSMD5|PSMF1|PSMD1|CHUK|NFKB1|CUL1|PSMB7|PSMD9|UBA52|FBXW11|PSME4|IKBKG|MAP3K7|BTRC|PRKCB|CARD11|PSMA8|PSMB11	UBB|NFKBIA|PSMB6|PSMB8|UBC|PSME1|PSMB10|PSMA7|PSMB4|PSMB9|PSMB3|PSMD8|PSMA1|PSME2|PSMA3|PSMB5|PSMD4|PSMA4|PSMC3|PSMC4|PSMC5|PSMD6|PSMB1|NFKBIE|PSMD7|PSMD2|PSMB2|PSMC1|PSMA5|PSMD10|NFKBIB|PSMD13|SEM1|RELA|PSMA2|PSMC2|BCL10|REL|PSMC6|PSMA6|PSME3|PSMD12|PSMD3|IKBKB|PSMD11|MALT1|PSMD5|PSMD14|PSMF1|NFKB1|CHUK|PSMD1|CUL1|PSMB7|UBA52|PSMD9|IKBKG|FBXW11|CARD11|MAP3K7|PSME4|PRKCB|BTRC|PSMA8|PSMB11	5	0.001	0.001	0.001	0.001	0.001	0.0023915	0.00220868	0.00215524	0.00237029	0.00222708	11.9025	12.4612	12.1594	12.7077	11.6443
REACTOME_YAP1_AND_WWTR1_TAZ_STIMULATED_GENE_EXPRESSION	15	66.7	66.7	66.7	66.7	66.7	HIPK1|KAT2B|GATA4|TEAD2|RUNX2|HIPK2|WWTR1|CCN2|YAP1|TEAD1	HIPK1|HIPK2|KAT2B|RUNX2|CCN2|TEAD2|GATA4|WWTR1|TEAD1|YAP1	HIPK1|KAT2B|RUNX2|HIPK2|TEAD2|CCN2|WWTR1|YAP1|GATA4|TEAD1	HIPK1|HIPK2|KAT2B|RUNX2|TEAD2|CCN2|WWTR1|YAP1|TEAD1|GATA4	HIPK1|KAT2B|RUNX2|HIPK2|TEAD2|CCN2|WWTR1|GATA4|YAP1|TEAD1	5	0.0951456	0.00203252	0.001	0.001	0.001	0.141265	0.00423662	0.00215524	0.00237029	0.00222708	-2.0505	-3.6065	-4.0739	-3.4964	-3.8169
REACTOME_SIGNALING_BY_NOTCH2	33	90.9	90.9	90.9	90.9	90.9	UBB|UBC|PSENEN|HES1|FCER2|NCSTN|NOTCH2|PSEN2|DLL4|APH1A|ADAM10|MIB2|PSEN1|EP300|CREB1|UBA52|MAML1|MIB1|JAG1|MAML2|MDK|RBPJ|DLL1|APH1B|MAML3|NEURL1|NEURL1B|JAG2|MAMLD1|GZMB	UBB|UBC|PSENEN|HES1|NCSTN|APH1A|PSEN2|NOTCH2|PSEN1|EP300|ADAM10|FCER2|UBA52|CREB1|MIB2|MAML1|MDK|MIB1|JAG1|RBPJ|JAG2|APH1B|GZMB|DLL4|DLL1|MAML2|MAML3|NEURL1B|NEURL1|MAMLD1	UBB|UBC|PSENEN|HES1|NCSTN|PSEN2|FCER2|PSEN1|APH1A|NOTCH2|UBA52|EP300|ADAM10|MIB2|CREB1|MAML1|MDK|MIB1|APH1B|RBPJ|JAG2|JAG1|DLL1|DLL4|MAML2|NEURL1B|NEURL1|MAML3|GZMB|MAMLD1	UBB|UBC|PSENEN|HES1|NCSTN|PSEN1|APH1A|PSEN2|ADAM10|NOTCH2|MDK|EP300|UBA52|MAML1|MIB1|CREB1|RBPJ|MIB2|JAG1|APH1B|JAG2|FCER2|MAML2|NEURL1B|DLL4|MAML3|NEURL1|MAMLD1|GZMB|DLL1	UBB|UBC|PSENEN|HES1|FCER2|NCSTN|PSEN1|APH1A|PSEN2|MIB2|NOTCH2|ADAM10|CREB1|EP300|UBA52|MDK|RBPJ|MAML1|DLL4|MIB1|DLL1|JAG2|MAML2|APH1B|JAG1|NEURL1B|GZMB|NEURL1|MAML3|MAMLD1	5	0.42885	0.23092	0.720532	0.624266	0.398305	0.500481	0.295633	0.772591	0.684452	0.469447	0.9844	1.5173	0.4629	0.5755	1.0275
REACTOME_PRE_NOTCH_EXPRESSION_AND_PROCESSING	118	39.8	39.8	39.8	39.8	39.8	JUN|TMED2|TP53|B4GALT1|CCND1|SNW1|SEL1L|MFNG|KAT2A|NOTCH2|ATP2A3|RAB6A|FURIN|ST3GAL6|ST3GAL4|CREBBP|TNRC6A|EP300|AGO2|POGLUT1|TNRC6C|RFNG|AGO1|ATP2A2|POFUT1|MOV10|AGO3|LFNG|NOTCH1|E2F1|TNRC6B|MAML1|KAT2B|MAML2|ATP2A1|RUNX1|TFDP2|TFDP1|PRKCI|RBPJ|AGO4|MAML3|E2F3|ST3GAL3|NOTCH3|MAMLD1|ELF3	JUN|TMED2|TP53|B4GALT1|FURIN|RFNG|SNW1|RAB6A|SEL1L|KAT2A|NOTCH2|ST3GAL6|MFNG|EP300|CCND1|AGO2|TNRC6A|CREBBP|ATP2A3|ST3GAL4|MOV10|ATP2A2|POGLUT1|NOTCH1|E2F1|LFNG|AGO1|MAML1|TNRC6B|TNRC6C|RUNX1|AGO3|TFDP1|RBPJ|POFUT1|KAT2B|AGO4|TFDP2|ELF3|PRKCI|ATP2A1|MAML2|MAML3|E2F3|NOTCH3|ST3GAL3|MAMLD1	JUN|TMED2|TP53|RFNG|B4GALT1|KAT2A|SNW1|CCND1|MFNG|FURIN|RAB6A|SEL1L|ATP2A3|NOTCH2|TFDP1|ST3GAL6|E2F1|AGO2|ST3GAL4|EP300|TNRC6A|CREBBP|POGLUT1|ATP2A2|MOV10|NOTCH1|LFNG|POFUT1|TNRC6C|MAML1|TNRC6B|AGO1|RUNX1|KAT2B|RBPJ|TFDP2|ATP2A1|AGO3|AGO4|E2F3|PRKCI|MAML2|ELF3|MAML3|NOTCH3|ST3GAL3|MAMLD1	JUN|TMED2|B4GALT1|TP53|RFNG|FURIN|RAB6A|SEL1L|SNW1|KAT2A|NOTCH2|ST3GAL4|ATP2A2|MFNG|E2F1|TFDP1|CCND1|POGLUT1|AGO2|ST3GAL6|ATP2A3|EP300|MAML1|RUNX1|CREBBP|RBPJ|TNRC6A|NOTCH1|POFUT1|AGO1|LFNG|MOV10|KAT2B|AGO3|AGO4|PRKCI|TNRC6C|TNRC6B|TFDP2|MAML2|E2F3|MAML3|ST3GAL3|NOTCH3|ATP2A1|MAMLD1|ELF3	JUN|TMED2|TP53|RFNG|B4GALT1|MFNG|SNW1|KAT2A|SEL1L|ATP2A3|CCND1|RAB6A|FURIN|ST3GAL6|E2F1|NOTCH2|POGLUT1|NOTCH1|TFDP1|AGO2|ST3GAL4|EP300|MOV10|ATP2A2|TNRC6A|CREBBP|POFUT1|LFNG|AGO1|TNRC6C|RBPJ|TNRC6B|MAML1|KAT2B|RUNX1|AGO3|ATP2A1|TFDP2|MAML2|AGO4|PRKCI|E2F3|MAML3|ELF3|ST3GAL3|NOTCH3|MAMLD1	5	0.392324	0.194215	0.381526	0.480493	0.586	0.465994	0.253809	0.45826	0.557101	0.647143	1.0705	1.6251	1.0908	0.9054	0.6929
REACTOME_SIGNALING_BY_THE_B_CELL_RECEPTOR_BCR	166	65.1	65.1	65.1	65.1	65.1	UBB|CD79B|IGLC2|PSMB6|CALM1|NFKBIA|PSMA7|CD79A|PSMB10|PSME1|PSMB8|PSMB4|UBC|PSME2|CD19|PSMB9|PSMB3|PSMA3|PSMD4|PSMD8|PTPN6|NRAS|PSMC3|FKBP1A|PSMC4|PSMA1|PSMC5|PSMA4|PSMD6|PSMD7|CD22|PSMB1|PSMB5|PSMB2|PSMC1|PSMA5|PSMD2|REL|NFKBIE|PSMD10|SEM1|PSMA6|NFKBIB|PSMC6|PSMA2|PSMC2|PSMD12|PSMD13|BCL10|RELA|IKBKB|MALT1|SYK|PIK3CD|BLNK|PSMD5|PSMD11|BLK|KRAS|HRAS|VAV1|NFKB1|PSMF1|ORAI2|PSMD3|DAPP1|CHUK|RASGRP1…	UBB|NFKBIA|PSMB6|UBC|CALM1|PSMB4|PSMA7|PSMB8|PSME1|PSMB10|PSMD8|PSME2|CD79B|PSMB3|PSMB9|PSMD4|PSMC4|PSMA1|PSMA3|PSMB5|PTPN6|NRAS|CD79A|PSMA4|PSMC3|IGLC2|PSMC5|NFKBIE|PSMB1|PSMB2|PSMC1|PSMD6|PSMD2|CD19|PSMD7|FKBP1A|NFKBIB|SEM1|REL|PSMA5|PSMD10|RELA|BCL10|PSMD13|PSMA6|PSMA2|PSMC6|MALT1|SYK|PSMC2|PSMD12|PSME3|IKBKB|PSMD3|PIK3CD|PIK3AP1|PSMD11|LYN|KRAS|VAV1|NFKB1|CHUK|ORAI2|PSMD14|HRAS|CD22|DAPP1|PSM…	UBB|NFKBIA|PSMB6|CALM1|UBC|PSMB8|PSMB4|PSME1|PSMA7|PSMB10|PSMB9|PSMD8|PSMB3|CD79B|PSMA1|CD79A|PSMD4|PTPN6|PSMC4|PSMA3|IGLC2|PSMB5|NRAS|PSMA4|PSME2|PSMC3|PSMC5|PSMD7|PSMD6|PSMC1|PSMB1|PSMD2|CD19|PSMB2|FKBP1A|PSMA5|NFKBIE|SEM1|NFKBIB|PSMD13|RELA|PSMD10|PSMC2|REL|BCL10|PSMA2|PSMA6|PSMC6|PSMD3|PSME3|PSMD12|MALT1|IKBKB|SYK|PSMD11|PIK3CD|VAV1|PSMD5|CD22|PIK3AP1|LYN|PSMD14|CHUK|KRAS|NFKB1|HRAS|PSMF1|DAP…	UBB|NFKBIA|CALM1|PSMB6|PSMA7|PSMB4|UBC|PSMB10|PSMB8|PSME1|PSMD8|PSMB3|PSMB5|PSMA1|NRAS|PSMC4|PSMD4|PTPN6|PSMA3|PSMC5|PSMA4|PSMC3|FKBP1A|PSMD2|PSMD6|PSMC1|PSMD7|PSMB2|PSMB1|SEM1|PSMB9|PSMD13|PSMA6|PSMC2|PSMA5|PSMD10|BCL10|PSME3|PSMA2|NFKBIB|PSMD12|PSMC6|NFKBIE|PSME2|RELA|PSMD3|CD79B|REL|PSMD11|MALT1|ORAI1|PSMD14|IKBKB|IGLC2|PSMD5|LYN|CD79A|SYK|PSMF1|VAV1|KRAS|HRAS|PSMD1|CHUK|NFKB1|PIK3CD|PPP3R1|DA…	UBB|NFKBIA|PSMB6|PSMB8|CALM1|UBC|PSME1|PSMB10|PSMA7|PSMB4|IGLC2|CD79B|CD79A|PSMB9|PSMB3|PSMD8|PSMA1|PSME2|PSMA3|PTPN6|PSMB5|PSMD4|PSMA4|CD19|PSMC3|PSMC4|PSMC5|NRAS|PSMD6|PSMB1|NFKBIE|PSMD7|PSMD2|PSMB2|FKBP1A|PSMC1|PSMA5|PSMD10|NFKBIB|PSMD13|SEM1|RELA|PSMA2|PSMC2|BCL10|REL|PSMC6|PSMA6|PSME3|CD22|PSMD12|PSMD3|PIK3CD|IKBKB|PSMD11|MALT1|VAV1|PSMD5|PSMD14|SYK|PSMF1|NFKB1|CHUK|ORAI2|HRAS|DAPP1|NFATC1|B…	5	0.001	0.001	0.001	0.001	0.001	0.0023915	0.00220868	0.00215524	0.00237029	0.00222708	13.1512	12.6587	13.004	11.7637	13.6223
REACTOME_EXTRACELLULAR_MATRIX_ORGANIZATION	301	70.8	70.8	70.8	70.8	70.8	CTSB|CTSS|BSG|TRAPPC4|P4HB|CTSD|ICAM2|SPARC|SDC4|BMP2|ITGB7|EMILIN1|CAPNS1|KDR|ITGB2|CD47|ITGAL|MFAP3|COLGALT1|ICAM1|NCSTN|ITGB1|ADAM8|PPIB|BGN|LTBP4|PLOD1|TGFB1|SDC3|CD44|SPP1|ITGAX|THBS1|PLOD3|ITGA4|MFAP1|PECAM1|PHYKPL|MMP9|CMA1|F11R|CAPN7|FGG|VCAM1|MMP14|FURIN|ADAM10|CD151|JAM2|CAPN2|LAMB2|PSEN1|PCOLCE|ADAM17|P4HA1|CAST|SERPINH1|PLEC|ADAMTS1|MMP8|ADAM15|ITGA1|CASP3|APP|FGB|CRTAP|ITGA2B|COL4A1|…	CTSB|CTSS|SPP1|CMA1|CTSD|THBS1|P4HB|BSG|TRAPPC4|ADAM8|SDC4|MMP8|ITGB2|VCAM1|MMP9|ICAM1|CAPNS1|ITGB7|CD44|ITGAL|ELANE|MFAP3|CTSG|NCSTN|COLGALT1|FN1|CD47|PLOD3|MMP12|FURIN|ITGAX|PLOD1|SDC3|ICAM2|CAPNS2|ITGAM|EMILIN2|ITGB1|TGFB1|PPIB|ADAM15|ITGA4|MMP14|PSEN1|PLEC|ADAM17|ITGA5|CASP3|CAST|MFAP1|P4HA1|EMILIN1|FGB|MMP19|F11R|VTN|PHYKPL|FGG|ADAM10|MMP13|CAPN2|CAPN7|ITGAV|EFEMP2|CRTAP|APP|TIMP1|SPARC|ADAM…	ELANE|CTSB|CTSS|CMA1|CTSD|SPP1|P4HB|BSG|CTSG|TRAPPC4|ITGB7|ITGB2|VCAM1|THBS1|MMP8|ADAM8|SDC4|ICAM1|ITGAL|CAPNS1|MMP9|COLGALT1|VTN|NCSTN|CD44|CD47|MFAP3|MMP12|PPIB|ICAM2|ITGAX|ITGB1|FGB|PLOD3|SDC3|FURIN|PSEN1|ITGA4|EMILIN2|CASP3|FGG|PLOD1|PHYKPL|TGFB1|FN1|CAPNS2|MMP14|EMILIN1|TTR|PLEC|ADAM15|ITGAM|MMP13|CAPN2|CAST|CAPN7|MFAP1|ADAM17|P4HA1|F11R|ADAM10|ITGA5|CAPN10|CRTAP|PDGFB|ITGAV|CD151|PTPRS|SPAR…	SPP1|CTSS|P4HB|CTSB|BSG|THBS1|MMP12|CTSD|ITGB2|TRAPPC4|MMP8|ADAM8|FN1|ELANE|SDC4|F11R|CAPNS1|MMP9|COLGALT1|ITGAX|NCSTN|CD44|PLOD3|EMILIN2|ICAM1|EMILIN1|CD47|MMP19|FURIN|MFAP3|ITGAM|ITGB1|TIMP1|PPIB|SDC1|CTSG|PLOD1|ITGAL|ITGB7|ADAM15|PSEN1|MMP14|APP|MMP13|P4HA1|ITGA5|CAPN2|ADAM10|SDC3|SERPINE1|CMA1|CAST|TGFB1|VCAM1|CTSK|CASP3|PLEC|VCAN|ADAM17|PHYKPL|ICAM2|ADAM9|MFAP1|CDH1|ITGA4|CAPN7|LTBP3|SPARC|P…	CTSB|CTSS|SPP1|BSG|P4HB|CTSD|TRAPPC4|ITGB7|ITGB2|ICAM1|SDC4|ITGAL|VCAM1|CAPNS1|COLGALT1|ITGB1|NCSTN|PPIB|CD47|MMP8|ICAM2|THBS1|ADAM8|MFAP3|CD44|MMP9|PLOD3|CASP3|CMA1|ITGA4|ITGAX|PSEN1|FGB|CTSG|ELANE|TGFB1|SPARC|PDGFB|SDC1|PLEC|CAPNS2|SDC3|EMILIN1|MMP13|FURIN|MMP14|VTN|MMP12|ADAM15|ADAM17|FGG|MFAP1|PLOD1|F11R|ADAM10|CAPN2|PHYKPL|CAST|CAPN7|P4HA1|TTR|FN1|EMILIN2|CD151|CAPN10|ITGA5|ITGAV|CRTAP|ITGAM…	5	0.001	0.001	0.001	0.001	0.001	0.0023915	0.00220868	0.00215524	0.00237029	0.00222708	-9.8591	-8.2737	-10.434	-6.7796	-9.6912
REACTOME_NOTCH1_INTRACELLULAR_DOMAIN_REGULATES_TRANSCRIPTION	47	89.4	89.4	89.4	89.4	89.4	UBB|UBC|RBX1|MYC|HES1|HDAC10|HDAC1|SNW1|KAT2A|NCOR1|HDAC3|HDAC7|CREBBP|CUL1|EP300|HDAC2|HDAC5|HIF1A|TLE3|HDAC6|UBA52|NOTCH1|CCNC|MAML1|TBL1XR1|KAT2B|TLE4|TLE2|MAML2|FBXW7|CDK8|TLE1|HDAC4|RBPJ|HEY1|NCOR2|HDAC11|HEYL|MAML3|HDAC8|HDAC9|MAMLD1	UBB|UBC|RBX1|MYC|HES1|HDAC1|SNW1|HDAC3|HDAC10|HIF1A|KAT2A|NCOR1|EP300|HDAC5|TLE3|CREBBP|UBA52|CUL1|NOTCH1|HDAC7|HDAC6|CCNC|TBL1XR1|MAML1|HDAC2|HDAC4|CDK8|RBPJ|TLE4|KAT2B|FBXW7|NCOR2|TLE1|MAML2|TLE2|MAML3|HEY1|HDAC11|HDAC8|HDAC9|HEYL|MAMLD1	UBB|UBC|MYC|RBX1|HES1|HDAC1|HDAC10|HDAC3|KAT2A|SNW1|HIF1A|NCOR1|TLE3|UBA52|CUL1|EP300|HDAC2|HDAC5|CREBBP|CCNC|NOTCH1|HDAC7|HDAC6|MAML1|TBL1XR1|HDAC4|KAT2B|TLE4|CDK8|RBPJ|FBXW7|TLE1|MAML2|NCOR2|TLE2|HEY1|HDAC8|MAML3|HDAC11|HEYL|HDAC9|MAMLD1	UBB|UBC|RBX1|MYC|HES1|HIF1A|HDAC1|HDAC3|SNW1|KAT2A|CUL1|CCNC|HDAC2|HDAC5|EP300|TLE3|NCOR1|UBA52|MAML1|CREBBP|HDAC6|RBPJ|HEY1|NOTCH1|TBL1XR1|HDAC10|CDK8|HDAC7|KAT2B|TLE4|HDAC4|FBXW7|TLE1|MAML2|NCOR2|HDAC8|TLE2|MAML3|HDAC11|HEYL|HDAC9|MAMLD1	UBB|UBC|MYC|RBX1|HES1|HDAC1|HDAC10|SNW1|HDAC3|KAT2A|HIF1A|NCOR1|HDAC7|NOTCH1|CCNC|CUL1|EP300|HDAC2|TLE3|HDAC5|CREBBP|UBA52|HDAC6|RBPJ|TBL1XR1|MAML1|KAT2B|HEY1|TLE4|CDK8|HDAC4|FBXW7|MAML2|HDAC11|NCOR2|TLE2|TLE1|HDAC8|HEYL|MAML3|HDAC9|MAMLD1	5	0.191837	0.398058	0.675	0.572314	0.355691	0.25475	0.476511	0.736475	0.643327	0.428674	1.6772	1.0445	0.55	0.7256	1.136
REACTOME_PRE_NOTCH_PROCESSING_IN_GOLGI	18	94.4	94.4	94.4	94.4	94.4	TMED2|B4GALT1|SEL1L|MFNG|NOTCH2|ATP2A3|RAB6A|FURIN|ST3GAL6|ST3GAL4|RFNG|ATP2A2|LFNG|NOTCH1|ATP2A1|ST3GAL3|NOTCH3	TMED2|B4GALT1|FURIN|RFNG|RAB6A|SEL1L|NOTCH2|ST3GAL6|MFNG|ATP2A3|ST3GAL4|ATP2A2|NOTCH1|LFNG|ATP2A1|NOTCH3|ST3GAL3	TMED2|RFNG|B4GALT1|MFNG|FURIN|RAB6A|SEL1L|ATP2A3|NOTCH2|ST3GAL6|ST3GAL4|ATP2A2|NOTCH1|LFNG|ATP2A1|NOTCH3|ST3GAL3	TMED2|B4GALT1|RFNG|FURIN|RAB6A|SEL1L|NOTCH2|ST3GAL4|ATP2A2|MFNG|ST3GAL6|ATP2A3|NOTCH1|LFNG|ST3GAL3|NOTCH3|ATP2A1	TMED2|RFNG|B4GALT1|MFNG|SEL1L|ATP2A3|RAB6A|FURIN|ST3GAL6|NOTCH2|NOTCH1|ST3GAL4|ATP2A2|LFNG|ATP2A1|ST3GAL3|NOTCH3	5	0.101761	0.0878244	0.086	0.062	0.129363	0.149222	0.127214	0.122579	0.0957775	0.17983	2.0536	2.189	2.1189	2.2039	1.867
REACTOME_SIGNALING_BY_NOTCH1	73	89	89	89	89	89	UBB|UBC|PSENEN|RBX1|MYC|HES1|HDAC10|ARRB2|HDAC1|NCSTN|SNW1|KAT2A|NCOR1|PSEN2|HDAC3|DLL4|HDAC7|APH1A|ADAM10|MIB2|CREBBP|PSEN1|CUL1|ADAM17|EP300|DTX1|HDAC2|HDAC5|ITCH|HIF1A|TLE3|HDAC6|ARRB1|UBA52|NOTCH1|CCNC|MAML1|TBL1XR1|MIB1|KAT2B|TLE4|TLE2|JAG1|MAML2|FBXW7|NUMB|DTX2|CDK8|TLE1|HDAC4|RBPJ|DLL1|HEY1|NCOR2|DTX4|APH1B|HDAC11|HEYL|MAML3|NEURL1|HDAC8|HDAC9|NEURL1B|JAG2|MAMLD1	UBB|UBC|PSENEN|RBX1|MYC|HES1|ARRB2|NCSTN|HDAC1|SNW1|HDAC3|HDAC10|HIF1A|APH1A|PSEN2|KAT2A|PSEN1|ADAM17|NCOR1|EP300|HDAC5|TLE3|ITCH|ADAM10|CREBBP|UBA52|DTX4|CUL1|MIB2|NOTCH1|HDAC7|HDAC6|CCNC|TBL1XR1|MAML1|HDAC2|MIB1|ARRB1|HDAC4|CDK8|JAG1|RBPJ|JAG2|TLE4|KAT2B|APH1B|DTX2|FBXW7|NUMB|DTX1|DLL4|NCOR2|TLE1|DLL1|MAML2|TLE2|MAML3|NEURL1B|HEY1|HDAC11|HDAC8|HDAC9|NEURL1|HEYL|MAMLD1	UBB|UBC|PSENEN|MYC|RBX1|HES1|ARRB2|HDAC1|NCSTN|HDAC10|HDAC3|KAT2A|SNW1|PSEN2|PSEN1|HIF1A|APH1A|NCOR1|TLE3|ADAM17|UBA52|CUL1|EP300|HDAC2|HDAC5|ADAM10|MIB2|CREBBP|CCNC|ITCH|NOTCH1|HDAC7|HDAC6|DTX4|ARRB1|MAML1|TBL1XR1|DTX1|DTX2|MIB1|HDAC4|KAT2B|TLE4|CDK8|APH1B|RBPJ|JAG2|FBXW7|JAG1|NUMB|TLE1|DLL1|DLL4|MAML2|NCOR2|TLE2|NEURL1B|HEY1|NEURL1|HDAC8|MAML3|HDAC11|HEYL|HDAC9|MAMLD1	UBB|UBC|PSENEN|RBX1|MYC|HES1|NCSTN|ARRB2|HIF1A|HDAC1|PSEN1|HDAC3|APH1A|SNW1|PSEN2|ADAM10|KAT2A|CUL1|ADAM17|CCNC|HDAC2|ITCH|HDAC5|DTX4|ARRB1|EP300|TLE3|NCOR1|UBA52|MAML1|CREBBP|MIB1|HDAC6|RBPJ|MIB2|HEY1|NOTCH1|TBL1XR1|JAG1|HDAC10|APH1B|CDK8|HDAC7|KAT2B|JAG2|NUMB|TLE4|HDAC4|FBXW7|DTX2|TLE1|MAML2|NCOR2|NEURL1B|HDAC8|TLE2|DLL4|MAML3|NEURL1|HDAC11|HEYL|HDAC9|MAMLD1|DTX1|DLL1	UBB|UBC|PSENEN|MYC|RBX1|HES1|ARRB2|HDAC1|NCSTN|HDAC10|SNW1|HDAC3|KAT2A|PSEN1|APH1A|HIF1A|PSEN2|MIB2|NCOR1|ADAM17|HDAC7|ADAM10|NOTCH1|CCNC|CUL1|EP300|HDAC2|TLE3|HDAC5|CREBBP|ITCH|UBA52|HDAC6|DTX1|RBPJ|DTX4|TBL1XR1|MAML1|ARRB1|DLL4|KAT2B|HEY1|MIB1|DTX2|DLL1|TLE4|CDK8|HDAC4|FBXW7|JAG2|MAML2|APH1B|NUMB|HDAC11|NCOR2|TLE2|JAG1|TLE1|HDAC8|HEYL|NEURL1B|NEURL1|MAML3|HDAC9|MAMLD1	5	0.217822	0.262729	0.529536	0.562105	0.352475	0.284312	0.330421	0.606724	0.63452	0.425278	1.5846	1.4037	0.7869	0.7211	1.1962
REACTOME_SIGNALING_BY_NOTCH3	49	93.9	93.9	93.9	93.9	93.9	UBB|UBC|PSENEN|FABP7|YBX1|HES1|NCSTN|SNW1|KAT2A|STAT1|PSEN2|IKZF1|DLL4|APH1A|ADAM10|MIB2|PLXND1|CREBBP|PSEN1|EP300|UBA52|WWP2|NOTCH1|MAML1|TACC3|MIB1|KAT2B|JAG1|MAML2|DLGAP5|RBPJ|DLL1|HEY1|PBX1|APH1B|HEYL|MAML3|NEURL1|NEURL1B|EGF|NOTCH3|JAG2|EGFR|WWC1|MAMLD1|PTCRA	UBB|UBC|PSENEN|YBX1|HES1|NCSTN|SNW1|FABP7|APH1A|PSEN2|KAT2A|PSEN1|IKZF1|TACC3|EP300|STAT1|WWP2|ADAM10|CREBBP|UBA52|MIB2|NOTCH1|PLXND1|MAML1|MIB1|JAG1|RBPJ|DLGAP5|JAG2|KAT2B|APH1B|DLL4|PBX1|DLL1|MAML2|MAML3|NEURL1B|HEY1|EGF|PTCRA|NOTCH3|NEURL1|WWC1|EGFR|HEYL|MAMLD1	UBB|UBC|PSENEN|YBX1|HES1|NCSTN|TACC3|KAT2A|SNW1|PSEN2|PSEN1|APH1A|IKZF1|FABP7|STAT1|UBA52|EP300|ADAM10|MIB2|CREBBP|WWP2|NOTCH1|DLGAP5|MAML1|PLXND1|MIB1|KAT2B|APH1B|RBPJ|JAG2|JAG1|DLL1|DLL4|MAML2|NEURL1B|EGF|PBX1|HEY1|NEURL1|MAML3|NOTCH3|HEYL|WWC1|PTCRA|EGFR|MAMLD1	UBB|UBC|YBX1|PSENEN|HES1|NCSTN|FABP7|PSEN1|APH1A|SNW1|PSEN2|ADAM10|TACC3|KAT2A|IKZF1|WWP2|PLXND1|EP300|UBA52|MAML1|CREBBP|MIB1|RBPJ|MIB2|HEY1|NOTCH1|STAT1|DLGAP5|JAG1|APH1B|KAT2B|JAG2|PBX1|MAML2|NEURL1B|DLL4|MAML3|NEURL1|EGF|NOTCH3|HEYL|EGFR|MAMLD1|WWC1|DLL1|PTCRA	UBB|UBC|PSENEN|YBX1|HES1|NCSTN|SNW1|KAT2A|STAT1|PSEN1|APH1A|PSEN2|IKZF1|MIB2|TACC3|ADAM10|NOTCH1|EP300|CREBBP|UBA52|WWP2|FABP7|DLGAP5|RBPJ|MAML1|DLL4|KAT2B|HEY1|PLXND1|MIB1|DLL1|JAG2|MAML2|APH1B|JAG1|HEYL|NEURL1B|EGF|PBX1|NEURL1|PTCRA|MAML3|NOTCH3|WWC1|EGFR|MAMLD1	5	0.933945	0.971319	0.79017	0.976987	0.641851	0.945442	0.977722	0.824894	0.984354	0.702292	0.081	0.0363	-0.3263	-0.0631	-0.5806
REACTOME_TRIGLYCERIDE_BIOSYNTHESIS	14	71.4	71.4	71.4	71.4	71.4	DGAT1|LPIN2|LPIN1|DGAT2|GPAM|LPIN3|GK3P|MOGAT1|AGMO|MOGAT2	DGAT1|DGAT2|LPIN2|GK3P|LPIN1|MOGAT1|GPAM|AGMO|LPIN3|MOGAT2	DGAT1|DGAT2|LPIN2|LPIN1|GK3P|MOGAT2|GPAM|AGMO|MOGAT1|LPIN3	DGAT1|DGAT2|GK3P|LPIN2|LPIN1|GPAM|MOGAT2|AGMO|MOGAT1|LPIN3	DGAT1|LPIN2|DGAT2|LPIN1|GK3P|GPAM|MOGAT1|LPIN3|AGMO|MOGAT2	5	0.0115385	0.066	0.0613861	0.183505	0.0153257	0.0218312	0.0984017	0.0897699	0.244597	0.0268576	-3.0412	-2.2722	-2.1757	-1.6543	-2.9083
REACTOME_INSULIN_RECEPTOR_SIGNALLING_CASCADE	54	68.5	68.5	68.5	68.5	68.5	NRAS|MAPK3|SHC1|KRAS|HRAS|IRS2|FLT3LG|PIK3R1|GRB2|MAPK1|PIK3R2|PIK3CA|PTPN11|TLR9|PIK3R4|PDPK1|TRIB3|AKT2|PIK3C3|PDE3B|FLT3|SOS1|FRS2|THEM4|INSR|FGFR1|FGFR3|FGF1|GAB2|GRB10|GAB1|PIK3CB|FGF2|FGFR2|FGF22|KLB|FGF3	NRAS|MAPK3|SHC1|IRS2|KRAS|HRAS|GRB2|AKT2|TRIB3|PIK3R1|MAPK1|FLT3LG|PIK3CA|PTPN11|PDPK1|TLR9|PDE3B|PIK3R2|PIK3R4|PIK3C3|GAB2|SOS1|FLT3|FGFR1|THEM4|INSR|FRS2|FGF22|GAB1|PIK3CB|FGF2|KLB|GRB10|FGF1|FGFR3|FGFR2|FGF3	NRAS|MAPK3|SHC1|FLT3LG|KRAS|HRAS|PIK3R1|MAPK1|IRS2|PIK3R2|AKT2|GRB2|TLR9|PTPN11|TRIB3|PDPK1|PIK3CA|FLT3|PDE3B|PIK3C3|PIK3R4|THEM4|SOS1|FGFR1|FRS2|FGF3|GAB2|INSR|PIK3CB|KLB|GRB10|FGFR3|FGF1|GAB1|FGF22|FGF2|FGFR2	NRAS|MAPK3|SHC1|IRS2|KRAS|HRAS|PIK3R2|MAPK1|GRB2|PIK3R1|AKT2|PTPN11|TRIB3|PDPK1|PIK3CA|THEM4|FGFR1|PIK3C3|TLR9|PIK3R4|GAB2|PDE3B|FLT3LG|SOS1|INSR|GAB1|FRS2|PIK3CB|FLT3|FGF1|FGF2|FGFR3|KLB|GRB10|FGFR2|FGF22|FGF3	NRAS|MAPK3|SHC1|FLT3LG|MAPK1|TLR9|HRAS|KRAS|PIK3R2|AKT2|GRB2|PIK3R1|PTPN11|IRS2|PIK3CA|PDPK1|PIK3R4|PIK3C3|PDE3B|THEM4|FLT3|TRIB3|SOS1|INSR|FRS2|GAB2|FGF22|FGFR1|FGFR3|FGF2|PIK3CB|GAB1|FGF1|GRB10|FGFR2|KLB|FGF3	5	0.0588235	0.116279	0.109533	0.0670611	0.0059761	0.0941353	0.162913	0.152067	0.102558	0.0114006	-2.3658	-1.997	-2.0898	-2.3204	-3.21
REACTOME_PROLONGED_ERK_ACTIVATION_EVENTS	12	83.3	83.3	83.3	83.3	83.3	YWHAB|MAPK3|CRK|RAP1A|MAPK1|CRKL|KIDINS220|RAPGEF1|FRS2|BRAF	YWHAB|MAPK3|CRK|RAP1A|MAPK1|CRKL|RAPGEF1|KIDINS220|BRAF|FRS2	YWHAB|MAPK3|CRK|RAP1A|MAPK1|CRKL|KIDINS220|RAPGEF1|BRAF|FRS2	YWHAB|MAPK3|CRK|RAP1A|MAPK1|CRKL|KIDINS220|RAPGEF1|BRAF|FRS2	YWHAB|MAPK3|RAP1A|CRK|MAPK1|CRKL|RAPGEF1|KIDINS220|BRAF|FRS2	5	0.047619	0.0256917	0.0649895	0.0374016	0.0692464	0.0780748	0.042195	0.0946509	0.061606	0.102527	2.3587	2.609	2.3146	2.5332	2.2753
REACTOME_SIGNALLING_TO_RAS	20	80	80	80	80	80	NRAS|MAPK11|MAPK12|RALB|SHC1|KRAS|HRAS|MAPK14|RALA|GRB2|MAPKAPK3|MAPKAPK2|RALGDS|SOS1|MAPK13|SRC	NRAS|SHC1|MAPKAPK2|MAPKAPK3|KRAS|MAPK13|MAPK14|HRAS|RALB|GRB2|MAPK11|RALA|RALGDS|SOS1|MAPK12|SRC	NRAS|SHC1|MAPKAPK2|MAPKAPK3|KRAS|RALB|HRAS|MAPK14|GRB2|MAPK11|RALA|MAPK13|RALGDS|SOS1|MAPK12|SRC	NRAS|MAPK13|SHC1|RALB|MAPKAPK3|KRAS|HRAS|MAPKAPK2|MAPK14|RALA|GRB2|RALGDS|SRC|SOS1|MAPK11|MAPK12	NRAS|SHC1|MAPKAPK3|MAPKAPK2|HRAS|MAPK11|RALB|KRAS|GRB2|MAPK14|RALA|MAPK13|RALGDS|MAPK12|SOS1|SRC	5	0.0556701	0.0424628	0.149284	0.00784314	0.0951374	0.0897607	0.0661702	0.199481	0.0153278	0.13633	2.3608	2.4617	1.7774	2.8947	2.1054
REACTOME_SIGNALING_BY_BMP	28	64.3	64.3	64.3	64.3	64.3	BMP2|UBE2D3|ACVRL1|SMAD7|SMAD4|UBE2D1|SKI|SMAD5|BMPR2|SMAD1|SMURF2|SMAD6|SMURF1|ACVR2B|ACVR2A|AMHR2|BMPR1A|FSTL1	UBE2D3|ACVRL1|SMAD4|SMAD7|SKI|SMAD5|UBE2D1|SMURF2|BMPR2|SMAD1|SMURF1|ACVR2A|ACVR2B|BMPR1A|BMP2|FSTL1|SMAD6|AMHR2	UBE2D3|ACVRL1|SMAD7|SMAD4|SMAD5|SKI|UBE2D1|SMAD1|SMURF2|SMURF1|BMPR2|ACVR2A|ACVR2B|AMHR2|BMP2|FSTL1|BMPR1A|SMAD6	ACVRL1|UBE2D3|SKI|SMAD4|SMAD7|SMAD5|UBE2D1|SMAD1|SMURF1|BMPR2|SMURF2|ACVR2A|ACVR2B|FSTL1|BMPR1A|SMAD6|BMP2|AMHR2	ACVRL1|UBE2D3|SMAD7|SMAD4|SKI|UBE2D1|SMAD5|SMURF2|SMAD1|BMP2|SMURF1|BMPR2|ACVR2A|FSTL1|BMPR1A|AMHR2|ACVR2B|SMAD6	5	0.270916	0.0198807	0.0124224	0.018622	0.00208333	0.34254	0.0334159	0.0221695	0.0330679	0.00429939	-1.4194	-3.065	-3.3724	-2.8294	-3.4489
REACTOME_CELL_SURFACE_INTERACTIONS_AT_THE_VASCULAR_WALL	194	53.6	53.6	53.6	53.6	53.6	CD74|IGLC2|FCER1G|MIF|JCHAIN|CD2|BSG|SELPLG|PTPN6|NRAS|SLC3A2|LCK|SPN|SELL|ESAM|SDC4|THBD|ATP1B3|ITGB2|CD48|CD47|TREM1|ITGAL|VPREB3|PPIL2|DOK2|CD84|ITGB1|TGFB1|TSPAN7|SIRPG|SDC3|CD44|SHC1|ITGAX|ATP1B1|INPP5D|KRAS|HRAS|CD244|TNFRSF10B|ITGA4|PECAM1|F11R|GAS6|SLC7A6|LYN|PIK3R1|SLC16A3|JAM2|PLCG1|GRB2|GLG1|PIK3R2|F2|PROS1|CD177|PIK3CA|FYN|PTPN11|GYPC|TEK|MERTK|SLC7A7|FN1|SLC7A5|ITGAV|ITGA5|ITGAM|PROC…	FCER1G|MIF|CD74|SELPLG|BSG|SLC3A2|TREM1|PTPN6|NRAS|SDC4|IGLC2|ITGB2|SELL|ATP1B3|LCK|DOK2|CD2|SPN|CD44|SLC16A3|THBD|SIRPG|ITGAL|CD48|JCHAIN|CD84|FN1|CD47|CD177|ITGAX|SHC1|PPIL2|INPP5D|SDC3|ITGAM|ITGB1|CD244|LYN|TGFB1|KRAS|ITGA4|HRAS|ITGA5|TNFRSF10B|GRB2|ATP1B1|SLC7A6|PIK3R1|F11R|GLG1|ITGAV|PLCG1|SLC7A11|SLC7A7|PIK3CA|PTPN11|SLC16A1|VPREB3|MERTK|FYN|PECAM1|ITGB3|PIK3R2|OLR1|SLC7A8|SLC7A5|PICK1|SOS1…	FCER1G|MIF|CD74|SELPLG|BSG|SLC3A2|JCHAIN|PTPN6|IGLC2|NRAS|LCK|ITGB2|DOK2|TREM1|SELL|CD2|ATP1B3|CD48|SDC4|SPN|ITGAL|SIRPG|CD177|PPIL2|THBD|CD44|SLC16A3|CD47|CD84|SHC1|ITGAX|ITGB1|CD244|ATP1B1|INPP5D|SDC3|LYN|SLC7A6|ITGA4|TNFRSF10B|KRAS|HRAS|TGFB1|FN1|PIK3R1|F2|SLC16A1|ITGAM|PIK3R2|GRB2|VPREB3|F11R|ITGA5|GLG1|PTPN11|PLCG1|ITGAV|SLC7A7|GYPC|PECAM1|FYN|PIK3CA|EPCAM|SLC7A8|GAS6|SLC7A5|SDC1|L1CAM|MERTK…	FCER1G|MIF|CD74|BSG|TREM1|DOK2|SLC3A2|SELPLG|ITGB2|NRAS|PTPN6|FN1|THBD|CD177|SDC4|TNFRSF10B|ATP1B3|F11R|ITGAX|CD44|SIRPG|SLC16A3|SELL|CD47|SHC1|JCHAIN|ITGAM|CD48|ITGB1|CD244|SDC1|PPIL2|ITGAL|CD84|IGLC2|LYN|CD2|SPN|ITGA5|SDC3|KRAS|HRAS|TGFB1|SLC7A6|PIK3R2|SLC16A1|INPP5D|OLR1|GRB2|GLG1|SLC7A5|PIK3R1|PROS1|ITGA4|PTPN11|PROCR|SLC7A7|PECAM1|EPCAM|LCK|GYPC|PIK3CA|MAG|MERTK|SLC7A11|ITGAV|SLC7A8|COL1A1|P…	JCHAIN|CD74|FCER1G|MIF|IGLC2|SELPLG|CD2|BSG|LCK|SLC3A2|PTPN6|ITGB2|NRAS|SPN|DOK2|CD48|SELL|SDC4|ATP1B3|ITGAL|TREM1|PPIL2|ITGB1|CD47|SIRPG|CD84|CD44|SHC1|VPREB3|THBD|SLC16A3|ITGA4|ITGAX|CD244|SLC7A6|CD177|TGFB1|INPP5D|HRAS|SDC1|PLCG1|SDC3|TNFRSF10B|LYN|KRAS|PIK3R2|GRB2|ATP1B1|F11R|SLC16A1|PROCR|FN1|PIK3R1|GLG1|ESAM|PTPN11|FYN|F2|EPCAM|PIK3CA|ITGA5|ITGAV|GRB7|SLC7A7|ITGAM|PECAM1|GYPC|SLC7A5|MAG|L1C…	5	0.001	0.001	0.001	0.001	0.002	0.0023915	0.00220868	0.00215524	0.00237029	0.00424206	4.5787	4.5852	3.9663	5.138	4.5067
REACTOME_SIGNALLING_TO_ERKS	32	84.4	84.4	84.4	84.4	84.4	NRAS|YWHAB|MAPK11|MAPK12|RIT1|MAPK3|RALB|CRK|SHC1|KRAS|HRAS|MAPK14|RALA|RAP1A|GRB2|MAPKAPK3|MAPKAPK2|MAPK1|CRKL|KIDINS220|RAPGEF1|RALGDS|SOS1|FRS2|BRAF|MAPK13|SRC	NRAS|YWHAB|MAPK3|CRK|SHC1|RIT1|MAPKAPK2|MAPKAPK3|KRAS|MAPK13|MAPK14|HRAS|RAP1A|RALB|GRB2|MAPK1|MAPK11|RALA|CRKL|RALGDS|RAPGEF1|KIDINS220|BRAF|SOS1|FRS2|MAPK12|SRC	NRAS|YWHAB|MAPK3|SHC1|RIT1|MAPKAPK2|CRK|MAPKAPK3|RAP1A|KRAS|RALB|HRAS|MAPK1|MAPK14|GRB2|MAPK11|RALA|MAPK13|CRKL|KIDINS220|RAPGEF1|RALGDS|BRAF|SOS1|FRS2|MAPK12|SRC	NRAS|YWHAB|MAPK3|MAPK13|SHC1|RALB|RIT1|CRK|MAPKAPK3|KRAS|HRAS|MAPKAPK2|RAP1A|MAPK14|MAPK1|RALA|GRB2|RALGDS|CRKL|KIDINS220|RAPGEF1|BRAF|SRC|SOS1|FRS2|MAPK11|MAPK12	NRAS|YWHAB|MAPK3|SHC1|RIT1|RAP1A|CRK|MAPKAPK3|MAPKAPK2|MAPK1|HRAS|MAPK11|RALB|KRAS|GRB2|MAPK14|RALA|CRKL|MAPK13|RAPGEF1|RALGDS|MAPK12|KIDINS220|BRAF|SOS1|FRS2|SRC	5	0.00579151	0.001	0.00389105	0.001	0.00598802	0.011952	0.00220868	0.0076886	0.00237029	0.0114006	3.5538	3.9516	3.1103	4.1754	3.218
REACTOME_P38MAPK_EVENTS	13	100	100	100	100	100	NRAS|MAPK11|MAPK12|RALB|KRAS|HRAS|MAPK14|RALA|MAPKAPK3|MAPKAPK2|RALGDS|MAPK13|SRC	NRAS|MAPKAPK2|MAPKAPK3|KRAS|MAPK13|MAPK14|HRAS|RALB|MAPK11|RALA|RALGDS|MAPK12|SRC	NRAS|MAPKAPK2|MAPKAPK3|KRAS|RALB|HRAS|MAPK14|MAPK11|RALA|MAPK13|RALGDS|MAPK12|SRC	NRAS|MAPK13|RALB|MAPKAPK3|KRAS|HRAS|MAPKAPK2|MAPK14|RALA|RALGDS|SRC|MAPK11|MAPK12	NRAS|MAPKAPK3|MAPKAPK2|HRAS|MAPK11|RALB|KRAS|MAPK14|RALA|MAPK13|RALGDS|MAPK12|SRC	5	0.0740741	0.0865191	0.248077	0.0299401	0.128846	0.115262	0.125835	0.313468	0.0506424	0.179578	2.3194	2.2315	1.4648	2.7093	1.9002
REACTOME_ACYL_CHAIN_REMODELLING_OF_PI	17	64.7	64.7	64.7	64.7	64.7	PLBD1|PLAAT3|MBOAT7|PLA2G12A|PLA2G4F|PLA2R1|PLA2G4A|PLA2G2D|PLA2G4D|PLA2G4C|PLA2G10	PLBD1|MBOAT7|PLAAT3|PLA2G12A|PLA2G4A|PLA2G4F|PLA2G10|PLA2G4D|PLA2R1|PLA2G2D|PLA2G4C	PLBD1|MBOAT7|PLAAT3|PLA2G12A|PLA2G4A|PLA2G4C|PLA2G4F|PLA2G2D|PLA2G10|PLA2R1|PLA2G4D	PLBD1|MBOAT7|PLA2G12A|PLA2G4A|PLAAT3|PLA2G2D|PLA2G4C|PLA2G4F|PLA2G10|PLA2R1|PLA2G4D	PLBD1|PLAAT3|MBOAT7|PLA2G12A|PLA2G4A|PLA2G4C|PLA2G4F|PLA2G2D|PLA2G4D|PLA2G10|PLA2R1	5	0.0521042	0.0195695	0.0561122	0.0643863	0.0538462	0.084393	0.0329965	0.0829654	0.0988922	0.0829417	-2.3647	-3.1104	-2.462	-2.306	-2.3699
REACTOME_TGF_BETA_RECEPTOR_SIGNALING_IN_EMT_EPITHELIAL_TO_MESENCHYMAL_TRANSITION	16	93.8	93.8	93.8	93.8	93.8	UBB|UBC|FKBP1A|PARD6A|RHOA|TGFB1|F11R|TGFBR2|ARHGEF18|TGFBR1|UBA52|SMURF1|PRKCZ|CGN|PARD3	UBB|UBC|FKBP1A|RHOA|PARD6A|TGFB1|TGFBR1|F11R|TGFBR2|UBA52|ARHGEF18|SMURF1|PRKCZ|CGN|PARD3	UBB|UBC|FKBP1A|RHOA|PARD6A|TGFB1|TGFBR2|TGFBR1|UBA52|F11R|ARHGEF18|SMURF1|CGN|PRKCZ|PARD3	UBB|UBC|FKBP1A|F11R|RHOA|PARD6A|TGFB1|TGFBR1|TGFBR2|UBA52|SMURF1|ARHGEF18|PRKCZ|PARD3|CGN	UBB|UBC|FKBP1A|RHOA|PARD6A|TGFB1|TGFBR2|F11R|TGFBR1|UBA52|ARHGEF18|PRKCZ|SMURF1|CGN|PARD3	5	0.104331	0.12749	0.20198	0.184676	0.142	0.151867	0.176766	0.259309	0.245545	0.195868	2.0961	1.9202	1.5855	1.709	1.7985
REACTOME_DOWNREGULATION_OF_TGF_BETA_RECEPTOR_SIGNALING	26	96.2	96.2	96.2	96.2	96.2	UBB|PPP1CA|PPP1R15A|UBC|STUB1|STRAP|TGFB1|BAMBI|UCHL5|PPP1CC|XPO1|PPP1CB|TGFBR2|USP15|MTMR4|SMAD7|TGFBR1|UBA52|SMAD2|SMURF2|PMEPA1|SMAD3|SMURF1|ZFYVE9|NEDD4L	UBB|PPP1CA|PPP1R15A|UBC|STUB1|STRAP|BAMBI|TGFB1|PPP1CC|UCHL5|PPP1CB|TGFBR1|XPO1|SMAD7|USP15|TGFBR2|UBA52|SMAD2|MTMR4|SMAD3|SMURF2|PMEPA1|SMURF1|ZFYVE9|NEDD4L	UBB|PPP1CA|PPP1R15A|UBC|STUB1|STRAP|UCHL5|BAMBI|PPP1CB|PPP1CC|TGFB1|XPO1|TGFBR2|TGFBR1|UBA52|SMAD7|USP15|SMAD2|MTMR4|SMAD3|SMURF2|PMEPA1|SMURF1|ZFYVE9|NEDD4L	UBB|PPP1CA|PPP1R15A|UBC|STUB1|STRAP|UCHL5|BAMBI|PPP1CB|TGFB1|PPP1CC|XPO1|TGFBR1|SMAD2|USP15|TGFBR2|MTMR4|UBA52|SMAD7|PMEPA1|SMURF1|SMURF2|SMAD3|ZFYVE9|NEDD4L	UBB|PPP1CA|PPP1R15A|UBC|STUB1|STRAP|BAMBI|UCHL5|PPP1CC|PPP1CB|TGFB1|XPO1|TGFBR2|SMAD7|TGFBR1|MTMR4|USP15|SMAD2|UBA52|SMAD3|SMURF2|PMEPA1|SMURF1|ZFYVE9|NEDD4L	5	0.001	0.001	0.00193798	0.001	0.001	0.0023915	0.00220868	0.00408655	0.00237029	0.00222708	4.4263	4.4631	4.0777	4.4668	4.2552
REACTOME_COLLAGEN_FORMATION	90	67.8	67.8	67.8	67.8	67.8	CTSB|CTSS|P4HB|COLGALT1|PPIB|PLOD1|PLOD3|MMP9|CD151|PCOLCE|P4HA1|SERPINH1|PLEC|CRTAP|COL4A1|LAMB3|PXDN|P3H1|LOXL3|PCOLCE2|P3H3|COL13A1|P4HA2|ADAMTS14|COL4A2|ITGA6|LOXL4|COL27A1|COL11A2|MMP13|DST|COL1A2|COL20A1|COL2A1|COL4A3|PLOD2|COLGALT2|LAMA3|COL15A1|COL14A1|LOXL2|COL5A2|ITGB4|COL23A1|COL17A1|P3H2|COL4A4|COL1A1|COL6A3|COL3A1|COL18A1|BMP1|LAMC2|COL6A2|COL6A1|ADAMTS2|LOX|COL5A1|COL8A2|MMP7|LOXL1	CTSB|CTSS|P4HB|MMP9|COLGALT1|PLOD3|PLOD1|PPIB|PLEC|P4HA1|MMP13|CRTAP|ADAMTS14|SERPINH1|P3H1|LAMB3|CD151|COL1A1|ITGA6|LOXL3|LOX|COL11A2|COL1A2|COL3A1|PCOLCE|COL20A1|P4HA2|PLOD2|LOXL4|COL4A2|DST|COL4A1|P3H3|COL6A1|COL18A1|COL5A2|COL6A2|LOXL1|PCOLCE2|COLGALT2|COL27A1|COL15A1|COL2A1|COL17A1|COL14A1|COL4A4|COL23A1|COL6A3|ITGB4|COL5A1|COL8A2|BMP1|PXDN|ADAMTS2|LAMC2|LOXL2|COL4A3|COL13A1|P3H2|LAMA3|MMP7	CTSB|CTSS|P4HB|MMP9|COLGALT1|PPIB|PLOD3|PLOD1|PLEC|MMP13|P4HA1|CRTAP|CD151|P3H1|LOXL3|LAMB3|ADAMTS14|SERPINH1|ITGA6|P4HA2|P3H3|PCOLCE|COL11A2|COL1A1|PLOD2|PCOLCE2|COL4A1|COL20A1|COL3A1|COL1A2|COL18A1|COL8A2|DST|COL4A2|COL6A1|LOXL4|PXDN|COL5A2|COL17A1|COL27A1|COL4A4|ITGB4|COL15A1|COL2A1|COL6A3|COL23A1|COLGALT2|P3H2|COL14A1|BMP1|COL4A3|LOXL2|ADAMTS2|LAMA3|LAMC2|COL13A1|COL6A2|LOX|COL5A1|MMP7|LOXL1	CTSS|P4HB|CTSB|MMP9|COLGALT1|PLOD3|PPIB|PLOD1|MMP13|P4HA1|PLEC|P3H1|CRTAP|CD151|P4HA2|PCOLCE|COL1A1|COL6A1|SERPINH1|COL3A1|COL1A2|ITGA6|MMP7|LOX|P3H3|LAMB3|COL4A1|LOXL3|COL6A2|BMP1|COL11A2|LOXL1|DST|COL14A1|LOXL4|COL20A1|PLOD2|COL4A2|ITGB4|PCOLCE2|COL5A2|PXDN|COL5A1|LAMC2|ADAMTS2|COL15A1|LOXL2|COL27A1|COL18A1|ADAMTS14|COL6A3|COL4A3|P3H2|COL4A4|COL23A1|COL13A1|COL17A1|COLGALT2|COL2A1|LAMA3|COL8A2	CTSB|CTSS|P4HB|COLGALT1|PPIB|MMP9|PLOD3|PLEC|MMP13|PLOD1|P4HA1|CD151|CRTAP|LAMB3|P3H1|LOXL3|SERPINH1|COL3A1|P3H3|ITGA6|COL1A1|COL1A2|PLOD2|PCOLCE|COL4A1|MMP7|ADAMTS14|LOXL1|COL4A2|COL6A1|DST|LOXL4|COL11A2|LOX|COL27A1|COL6A3|P4HA2|COL6A2|COL17A1|COL18A1|BMP1|PCOLCE2|PXDN|ITGB4|COL20A1|COL15A1|COL14A1|COLGALT2|P3H2|LAMC2|COL8A2|ADAMTS2|COL5A2|COL23A1|COL5A1|COL4A4|LOXL2|COL4A3|LAMA3|COL13A1|COL2A1	5	0.001	0.001	0.001	0.001	0.001	0.0023915	0.00220868	0.00215524	0.00237029	0.00222708	-7.7811	-7.3854	-8.3757	-6.0812	-7.8366
REACTOME_SIGNALING_BY_FGFR_IN_DISEASE	63	74.6	74.6	74.6	74.6	74.6	POLR2E|POLR2G|NRAS|POLR2I|POLR2K|GTF2F1|POLR2L|FGFR1OP2|POLR2H|POLR2D|POLR2F|POLR2C|STAT3|CNTRL|KRAS|HRAS|POLR2A|STAT1|CPSF6|LRRFIP1|PIK3R1|PLCG1|GRB2|POLR2B|MYO18A|STAT5A|ZMYM2|PIK3CA|BAG4|STAT5B|NCBP1|ERLIN2|TRIM24|SOS1|CUX1|FRS2|GTF2F2|FGFR1|FGFR3|BCR|FGF1|GAB2|GAB1|FGF2|FGFR2|FGF22|FGF3	POLR2E|NRAS|POLR2G|POLR2I|POLR2K|GTF2F1|STAT3|POLR2H|POLR2L|FGFR1OP2|POLR2C|POLR2D|POLR2F|POLR2A|CNTRL|KRAS|LRRFIP1|CPSF6|HRAS|STAT5A|GRB2|STAT1|PIK3R1|ERLIN2|NCBP1|PLCG1|STAT5B|ZMYM2|PIK3CA|POLR2B|CUX1|BAG4|MYO18A|GAB2|SOS1|GTF2F2|FGFR1|FRS2|FGF22|TRIM24|GAB1|BCR|FGF2|FGF1|FGFR3|FGFR2|FGF3	POLR2E|NRAS|POLR2G|POLR2I|POLR2K|GTF2F1|POLR2H|POLR2L|POLR2C|POLR2D|STAT3|FGFR1OP2|POLR2F|POLR2A|CPSF6|LRRFIP1|CNTRL|KRAS|HRAS|PIK3R1|NCBP1|STAT5A|ERLIN2|GRB2|STAT1|POLR2B|PLCG1|STAT5B|BAG4|ZMYM2|PIK3CA|MYO18A|CUX1|GTF2F2|SOS1|FGFR1|FRS2|FGF3|GAB2|TRIM24|BCR|FGFR3|FGF1|GAB1|FGF22|FGF2|FGFR2	POLR2E|NRAS|POLR2G|POLR2I|POLR2K|GTF2F1|POLR2D|POLR2L|POLR2H|POLR2C|FGFR1OP2|STAT3|POLR2F|LRRFIP1|CPSF6|POLR2A|KRAS|HRAS|ERLIN2|CNTRL|GRB2|POLR2B|NCBP1|PIK3R1|STAT5A|PIK3CA|STAT1|FGFR1|ZMYM2|STAT5B|GTF2F2|BAG4|GAB2|PLCG1|CUX1|MYO18A|SOS1|GAB1|FRS2|TRIM24|BCR|FGF1|FGF2|FGFR3|FGFR2|FGF22|FGF3	POLR2E|POLR2G|NRAS|POLR2K|POLR2I|GTF2F1|FGFR1OP2|POLR2L|POLR2H|POLR2C|POLR2D|STAT3|POLR2F|POLR2A|STAT1|CPSF6|CNTRL|LRRFIP1|HRAS|STAT5A|PLCG1|KRAS|NCBP1|GRB2|ERLIN2|POLR2B|PIK3R1|STAT5B|PIK3CA|ZMYM2|BAG4|GTF2F2|MYO18A|SOS1|CUX1|TRIM24|FRS2|GAB2|BCR|FGF22|FGFR1|FGFR3|FGF2|GAB1|FGF1|FGFR2|FGF3	5	0.00618557	0.00968992	0.0204918	0.0465587	0.0413223	0.0125472	0.0174093	0.0346062	0.0746196	0.0655394	3.168	3.1621	3.1716	2.5965	2.5301
REACTOME_HS_GAG_DEGRADATION	22	81.8	81.8	81.8	81.8	81.8	SDC4|GUSB|SDC3|HGSNAT|IDS|HPSE|IDUA|SGSH|NAGLU|AGRN|SDC1|HSPG2|GLB1|GLB1L|GPC1|GPC4|SDC2|GPC3	SDC4|GUSB|SDC3|NAGLU|HGSNAT|IDUA|HPSE|IDS|GLB1|AGRN|GLB1L|SDC1|SGSH|GPC1|HSPG2|GPC4|SDC2|GPC3	GUSB|SDC4|SDC3|HGSNAT|NAGLU|IDUA|HPSE|GLB1|IDS|SGSH|GLB1L|SDC1|AGRN|GPC1|SDC2|GPC3|HSPG2|GPC4	GUSB|SDC4|SDC1|NAGLU|HGSNAT|SDC3|GLB1|HPSE|IDS|IDUA|GLB1L|SGSH|AGRN|SDC2|GPC1|GPC3|HSPG2|GPC4	GUSB|SDC4|NAGLU|HGSNAT|SDC1|SDC3|IDUA|HPSE|IDS|GLB1|SGSH|AGRN|GLB1L|GPC1|GPC4|SDC2|HSPG2|GPC3	5	0.283582	0.526946	0.446058	0.861224	0.420523	0.355577	0.59546	0.524572	0.893702	0.492376	-1.3269	-0.7974	-0.941	-0.2063	-1.0335
REACTOME_SYNTHESIS_OF_PIPS_AT_THE_EARLY_ENDOSOME_MEMBRANE	16	100	100	100	100	100	MTMR2|PI4K2A|INPP4A|MTMR4|INPP5F|PIK3R4|PIK3C3|PIKFYVE|MTMR12|PIK3C2A|VAC14|FIG4|MTM1|MTMR10|PI4K2B|INPP4B	PI4K2A|MTMR2|INPP4A|MTMR12|MTMR4|INPP5F|PIK3C2A|PIKFYVE|PIK3R4|PIK3C3|MTMR10|VAC14|MTM1|PI4K2B|FIG4|INPP4B	PI4K2A|MTMR2|INPP4A|MTMR4|MTMR12|PIK3C3|INPP5F|PIK3R4|PIK3C2A|PI4K2B|PIKFYVE|VAC14|FIG4|MTMR10|MTM1|INPP4B	PI4K2A|MTMR2|MTMR4|PI4K2B|INPP4A|PIK3C3|FIG4|INPP5F|VAC14|PIK3R4|PIKFYVE|MTM1|PIK3C2A|MTMR12|MTMR10|INPP4B	PI4K2A|INPP4A|MTMR2|MTMR4|PIK3R4|MTMR12|PIK3C3|INPP5F|PIKFYVE|PIK3C2A|FIG4|VAC14|PI4K2B|INPP4B|MTMR10|MTM1	5	0.393814	0.465209	0.285425	0.318095	0.153082	0.467245	0.53763	0.352739	0.39266	0.20873	-1.0447	-0.949	-1.2918	-1.2668	-1.7891
REACTOME_ACYL_CHAIN_REMODELLING_OF_PC	27	66.7	66.7	66.7	66.7	66.7	PLBD1|PLAAT3|TMEM86B|LPCAT1|LPCAT4|LPCAT3|PNPLA8|LPCAT2|PLA2G6|PLA2G12A|PLA2G4F|PLA2R1|PLA2G4A|PLA2G2D|MBOAT2|PLA2G4D|PLA2G4C|PLA2G10	PLBD1|TMEM86B|LPCAT2|PLAAT3|LPCAT4|LPCAT3|LPCAT1|PNPLA8|PLA2G12A|PLA2G6|PLA2G4A|PLA2G4F|PLA2G10|PLA2G4D|PLA2R1|MBOAT2|PLA2G2D|PLA2G4C	PLBD1|LPCAT4|TMEM86B|PLAAT3|LPCAT2|LPCAT3|LPCAT1|PNPLA8|PLA2G12A|PLA2G6|PLA2G4A|PLA2G4C|PLA2G4F|PLA2G2D|PLA2G10|MBOAT2|PLA2R1|PLA2G4D	PLBD1|LPCAT3|TMEM86B|LPCAT2|PLA2G12A|PLA2G4A|LPCAT4|PNPLA8|LPCAT1|PLAAT3|PLA2G2D|PLA2G6|PLA2G4C|PLA2G4F|MBOAT2|PLA2G10|PLA2R1|PLA2G4D	PLBD1|PLAAT3|LPCAT4|TMEM86B|LPCAT2|LPCAT1|LPCAT3|PLA2G12A|PNPLA8|PLA2G6|PLA2G4A|PLA2G4C|PLA2G4F|PLA2G2D|PLA2G4D|PLA2G10|PLA2R1|MBOAT2	5	0.0279441	0.00203666	0.0390144	0.052	0.0289256	0.0485728	0.00423662	0.0600956	0.0824748	0.0480894	-2.7292	-3.5274	-2.5904	-2.4399	-2.7081
REACTOME_SYNTHESIS_OF_PIPS_AT_THE_GOLGI_MEMBRANE	18	83.3	83.3	83.3	83.3	83.3	ARF1|ARF3|PI4K2A|INPP5E|PIK3R4|PIK3C3|PIKFYVE|PIK3C2A|PI4KA|VAC14|FIG4|PI4KB|OCRL|PI4K2B|SACM1L	ARF1|ARF3|PI4K2A|INPP5E|PIK3C2A|PIKFYVE|PIK3R4|PIK3C3|VAC14|OCRL|PI4KA|PI4K2B|PI4KB|SACM1L|FIG4	ARF1|ARF3|PI4K2A|INPP5E|PIK3C3|PIK3R4|PIK3C2A|PI4K2B|PIKFYVE|VAC14|OCRL|FIG4|PI4KA|PI4KB|SACM1L	ARF1|ARF3|PI4K2A|PI4K2B|INPP5E|PIK3C3|FIG4|VAC14|OCRL|PIK3R4|PIKFYVE|PIK3C2A|PI4KA|SACM1L|PI4KB	ARF1|ARF3|INPP5E|PI4K2A|PIK3R4|PIK3C3|PIKFYVE|PIK3C2A|PI4KA|FIG4|PI4KB|VAC14|PI4K2B|OCRL|SACM1L	5	0.807157	0.842213	0.99591	0.451417	0.940711	0.845932	0.878367	0.998713	0.530291	0.950184	-0.2907	0.2407	0.0053	0.9763	0.1282
REACTOME_TGF_BETA_RECEPTOR_SIGNALING_ACTIVATES_SMADS	32	96.9	96.9	96.9	96.9	96.9	UBB|PPP1CA|PPP1R15A|UBC|NEDD8|FKBP1A|STUB1|STRAP|TGFB1|BAMBI|UCHL5|PPP1CC|XPO1|PPP1CB|TGFBR2|USP15|FURIN|UBE2M|MTMR4|CBL|SMAD7|SMAD4|TGFBR1|UBA52|SMAD2|SMURF2|PMEPA1|SMAD3|SMURF1|ZFYVE9|NEDD4L	UBB|PPP1CA|PPP1R15A|UBC|NEDD8|FKBP1A|STUB1|STRAP|FURIN|BAMBI|TGFB1|PPP1CC|UCHL5|UBE2M|PPP1CB|TGFBR1|XPO1|SMAD4|SMAD7|CBL|USP15|TGFBR2|UBA52|SMAD2|MTMR4|SMAD3|SMURF2|PMEPA1|SMURF1|ZFYVE9|NEDD4L	UBB|PPP1CA|PPP1R15A|UBC|NEDD8|STUB1|FKBP1A|STRAP|UCHL5|UBE2M|BAMBI|FURIN|PPP1CB|PPP1CC|TGFB1|XPO1|TGFBR2|TGFBR1|UBA52|SMAD7|CBL|USP15|SMAD4|SMAD2|MTMR4|SMAD3|SMURF2|PMEPA1|SMURF1|ZFYVE9|NEDD4L	UBB|PPP1CA|PPP1R15A|UBC|NEDD8|FKBP1A|STUB1|STRAP|FURIN|UCHL5|BAMBI|UBE2M|PPP1CB|TGFB1|PPP1CC|XPO1|TGFBR1|SMAD2|USP15|SMAD4|TGFBR2|MTMR4|CBL|UBA52|SMAD7|PMEPA1|SMURF1|SMURF2|SMAD3|ZFYVE9|NEDD4L	UBB|PPP1CA|PPP1R15A|UBC|NEDD8|FKBP1A|STUB1|STRAP|BAMBI|UCHL5|UBE2M|PPP1CC|PPP1CB|TGFB1|FURIN|XPO1|TGFBR2|SMAD7|TGFBR1|MTMR4|USP15|SMAD2|CBL|UBA52|SMAD4|SMAD3|SMURF2|PMEPA1|SMURF1|ZFYVE9|NEDD4L	5	0.001	0.001	0.001	0.001	0.001	0.0023915	0.00220868	0.00215524	0.00237029	0.00222708	5.3748	5.5723	5.3368	5.8258	5.0586
REACTOME_PHOSPHOLIPID_METABOLISM	211	83.9	83.9	83.9	83.9	83.9	PLD4|TNFAIP8L2|CDIPT|ARF1|RAB14|SLC44A2|PIP4P1|PLBD1|PITPNM1|INPP5K|PCYT2|PLD3|DGAT1|PNPLA2|PIK3CD|ETNK1|DDHD2|PIP5K1C|HADHB|PLAAT3|INPP5D|GPCPD1|AGPAT5|CEPT1|ARF3|ACP6|MTMR2|HADHA|CDS2|PI4K2A|PLA2G15|GDE1|GNPAT|INPP5E|TMEM86B|MBOAT7|CHKB|CSNK2A2|PTEN|PIK3R1|INPP4A|GPAT4|MTMR4|GPD1L|TNFAIP8|PGS1|ABHD4|STARD7|PIK3C2B|PTPMT1|LPCAT1|SYNJ1|LPIN2|MGLL|MTMR6|CHKA|INPP5F|PIK3R2|AGPAT2|PNPLA6|LPCAT4|CPNE…	PLD4|ARF1|DGAT1|TNFAIP8L2|CDIPT|PLD3|RAB14|PNPLA2|PITPNM1|PLBD1|PIP4P1|INPP5K|PCYT2|SLC44A2|GDE1|PIP5K1C|DDHD2|HADHB|INPP5D|GPCPD1|MBOAT7|PIK3CD|PLA2G15|CHKA|ARF3|TMEM86B|CDS2|STARD7|SYNJ1|PI4K2A|PIK3R5|MTMR6|DGAT2|GPAT4|HADHA|PGS1|ABHD4|CEPT1|LPCAT2|ETNK1|PIP4K2C|PTEN|CSNK2A2|MTMR2|INPP4A|ACP6|PNPLA7|PIK3R1|GNPAT|PLEKHA1|PTPMT1|PLAAT3|CPNE3|TNFAIP8|LPIN2|AGPAT5|AGPAT1|INPP5E|AGPAT2|PIK3CG|PLEKHA…	PLD4|ARF1|CDIPT|TNFAIP8L2|DGAT1|PLD3|RAB14|PLBD1|PNPLA2|PIP4P1|PCYT2|INPP5K|PITPNM1|SLC44A2|HADHB|MBOAT7|DDHD2|GDE1|PIP5K1C|PIK3CD|LPCAT4|INPP5D|STARD7|HADHA|PLA2G15|ABHD4|TMEM86B|GPCPD1|PLAAT3|ARF3|GNPAT|ACP6|AGPAT2|CHKA|CDS2|CEPT1|PIK3R1|PI4K2A|PGS1|ETNK1|PIP4K2C|MTMR2|PIK3R2|LPCAT2|GPAT4|TNFAIP8|SBF1|PTEN|INPP4A|SYNJ1|DGAT2|PTPMT1|CPNE3|MTMR6|PCTP|PITPNB|MTMR14|CSNK2A2|INPP5E|PIK3R5|AGPAT5|PIK…	PLD4|ARF1|CDIPT|TNFAIP8L2|RAB14|PLBD1|PNPLA2|DGAT1|PIP4P1|PLD3|GDE1|INPP5K|HADHB|DGAT2|PCYT2|PIP5K1C|PLA2G15|DDHD2|ARF3|ABHD4|PITPNM1|MBOAT7|RAB5A|STARD7|GPCPD1|AGPAT5|PTPMT1|PGS1|HADHA|LPCAT3|AGPAT2|GPAT4|CDS2|CEPT1|PCTP|PLEKHA1|PITPNB|PIK3R2|PIK3CG|SLC44A2|MTMR6|PTEN|PI4K2A|PIK3CD|GNPAT|CHKA|TMEM86B|INPP5D|ACP6|LPCAT2|AGPAT4|MTMR2|PIK3R6|CPNE3|PIK3R5|PIP4K2C|PIK3R1|PISD|PLEKHA3|PNPLA7|TNFAIP8|G…	PLD4|CDIPT|ARF1|TNFAIP8L2|PLD3|RAB14|PLBD1|DGAT1|PIP4P1|PNPLA2|PCYT2|INPP5K|PITPNM1|HADHB|SLC44A2|PLAAT3|PIK3CD|PLA2G15|ARF3|DDHD2|ABHD4|GDE1|LPCAT4|STARD7|CEPT1|TMEM86B|PIP5K1C|MBOAT7|HADHA|ACP6|INPP5D|GNPAT|TNFAIP8|ETNK1|GPCPD1|PGS1|GPAT4|INPP5E|PI4K2A|CDS2|LPCAT2|PIK3R2|CHKA|PTPMT1|RAB5A|PLEKHA2|PIK3CG|MTMR6|SBF1|PITPNB|TNFAIP8L1|AGPAT1|MTMR14|INPP4A|MTMR2|LPIN2|PIP4K2C|CPNE3|AGPAT5|PCTP|AGPAT…	5	0.0105042	0.0894632	0.0204082	0.240891	0.00601202	0.0200518	0.129108	0.0345195	0.310256	0.0114006	-3.3692	-2.141	-2.6274	-1.4221	-3.3156
REACTOME_CS_DS_DEGRADATION	14	78.6	78.6	78.6	78.6	78.6	HEXA|BGN|HEXB|HYAL1|IDS|IDUA|DCN|HYAL3|ARSB|VCAN|CSPG5	HEXA|HEXB|IDUA|HYAL1|IDS|VCAN|ARSB|BGN|HYAL3|DCN|CSPG5	HEXA|HEXB|HYAL1|IDUA|IDS|ARSB|BGN|VCAN|HYAL3|DCN|CSPG5	HEXA|HEXB|VCAN|IDS|IDUA|HYAL1|BGN|DCN|HYAL3|ARSB|CSPG5	HEXA|HEXB|IDUA|IDS|HYAL1|BGN|ARSB|DCN|HYAL3|VCAN|CSPG5	5	0.870445	0.997967	0.610487	0.728953	0.813008	0.90078	0.997967	0.676982	0.779251	0.847082	-0.2013	-0.0037	-0.5979	0.4678	-0.2953
REACTOME_SYNTHESIS_OF_PA	39	71.8	71.8	71.8	71.8	71.8	DDHD2|AGPAT5|ACP6|GNPAT|GPAT4|GPD1L|LPCAT1|AGPAT2|LPCAT4|PLD2|AGPAT1|AGPAT4|DDHD1|AGPAT3|GPD2|MIGA1|MIGA2|PLA2G12A|PLD1|PLA2R1|PLA2G4A|GPAT3|GPAM|GPD1|LCLAT1|PLA2G2D|PLA2G4D|PLA2G10	DDHD2|GPAT4|ACP6|GNPAT|AGPAT5|AGPAT1|AGPAT2|LPCAT4|LPCAT1|DDHD1|AGPAT4|AGPAT3|PLD2|GPD1L|GPD2|PLA2G12A|GPD1|GPAT3|PLD1|PLA2G4A|MIGA1|LCLAT1|GPAM|MIGA2|PLA2G10|PLA2G4D|PLA2R1|PLA2G2D	DDHD2|LPCAT4|GNPAT|ACP6|AGPAT2|GPAT4|AGPAT5|GPD1L|AGPAT3|GPD1|LPCAT1|AGPAT1|GPD2|AGPAT4|PLA2G12A|DDHD1|PLD2|PLA2G4A|MIGA2|MIGA1|PLD1|GPAT3|GPAM|LCLAT1|PLA2G2D|PLA2G10|PLA2R1|PLA2G4D	DDHD2|AGPAT5|AGPAT2|GPAT4|GNPAT|ACP6|AGPAT4|GPD1L|PLA2G12A|PLA2G4A|LPCAT4|GPAT3|GPD2|LPCAT1|AGPAT1|DDHD1|PLD2|PLA2G2D|PLD1|AGPAT3|GPAM|MIGA2|LCLAT1|GPD1|MIGA1|PLA2G10|PLA2R1|PLA2G4D	DDHD2|LPCAT4|ACP6|GNPAT|GPAT4|AGPAT1|AGPAT5|AGPAT3|LPCAT1|GPD1L|AGPAT2|AGPAT4|PLD2|PLA2G12A|GPD2|DDHD1|MIGA2|PLA2G4A|MIGA1|GPAM|LCLAT1|GPD1|PLD1|GPAT3|PLA2G2D|PLA2G4D|PLA2G10|PLA2R1	5	0.0599572	0.008	0.0229885	0.144841	0.0158103	0.0955204	0.0147194	0.0381003	0.197824	0.0276163	-2.3787	-3.2969	-2.8457	-1.8415	-2.8796
REACTOME_SYNTHESIS_OF_PIPS_AT_THE_LATE_ENDOSOME_MEMBRANE	11	100	100	100	100	100	MTMR2|MTMR4|PIK3R4|PIK3C3|PIKFYVE|PIK3C2A|MTMR9|VAC14|FIG4|MTM1|MTMR7	MTMR2|MTMR4|PIK3C2A|PIKFYVE|PIK3R4|PIK3C3|MTMR9|VAC14|MTM1|FIG4|MTMR7	MTMR2|MTMR4|PIK3C3|MTMR9|PIK3R4|PIK3C2A|PIKFYVE|VAC14|FIG4|MTM1|MTMR7	MTMR2|MTMR4|MTMR9|PIK3C3|FIG4|VAC14|PIK3R4|PIKFYVE|MTM1|PIK3C2A|MTMR7	MTMR2|MTMR4|MTMR9|PIK3R4|PIK3C3|PIKFYVE|PIK3C2A|FIG4|VAC14|MTM1|MTMR7	5	0.267606	0.184584	0.160079	0.618861	0.164241	0.338946	0.241721	0.212313	0.679322	0.221964	-1.3949	-1.6174	-1.7986	-0.6708	-1.7154
REACTOME_SYNTHESIS_OF_PE	13	84.6	84.6	84.6	84.6	84.6	PCYT2|ETNK1|CEPT1|CHKB|LPIN2|CHKA|PISD|SELENOI|LPIN1|LPIN3|ETNK2	PCYT2|CHKA|CEPT1|ETNK1|LPIN2|PISD|CHKB|SELENOI|LPIN1|LPIN3|ETNK2	PCYT2|CHKA|CEPT1|ETNK1|LPIN2|PISD|CHKB|SELENOI|LPIN1|ETNK2|LPIN3	PCYT2|CEPT1|CHKA|PISD|LPIN2|ETNK1|SELENOI|LPIN1|CHKB|ETNK2|LPIN3	PCYT2|CEPT1|ETNK1|CHKA|LPIN2|PISD|SELENOI|CHKB|LPIN1|LPIN3|ETNK2	5	0.731076	0.878431	0.944238	0.409357	0.600402	0.783872	0.908166	0.954958	0.488941	0.660318	0.4064	-0.1833	0.1093	-1.0033	-0.6703
REACTOME_GASTRIN_CREB_SIGNALLING_PATHWAY_VIA_PKC_AND_MAPK	18	83.3	83.3	83.3	83.3	83.3	NRAS|MAPK3|KRAS|HRAS|HBEGF|RPS6KA1|GRB2|CREB1|MAPK1|MAPK7|SOS1|RPS6KA3|RPS6KA2|PRKCA|EGFR	NRAS|MAPK3|RPS6KA1|KRAS|HRAS|GRB2|MAPK7|HBEGF|MAPK1|CREB1|SOS1|RPS6KA3|RPS6KA2|PRKCA|EGFR	NRAS|MAPK3|RPS6KA1|KRAS|HRAS|MAPK7|MAPK1|GRB2|CREB1|HBEGF|SOS1|RPS6KA3|RPS6KA2|PRKCA|EGFR	NRAS|HBEGF|MAPK3|RPS6KA1|KRAS|HRAS|MAPK7|MAPK1|GRB2|CREB1|RPS6KA3|SOS1|RPS6KA2|PRKCA|EGFR	NRAS|MAPK3|RPS6KA1|MAPK1|HRAS|MAPK7|KRAS|GRB2|CREB1|HBEGF|SOS1|RPS6KA3|PRKCA|RPS6KA2|EGFR	5	0.328629	0.311828	0.567951	0.158103	0.705761	0.401491	0.384037	0.637752	0.215302	0.755344	1.2441	1.271	0.7243	1.827	0.4787
REACTOME_CHONDROITIN_SULFATE_BIOSYNTHESIS	20	80	80	80	80	80	BGN|CHST3|CHSY1|CHST12|CHST15|CHPF|DCN|CSGALNACT2|CHST7|CHPF2|CSGALNACT1|VCAN|CHST11|CHST13|CSPG5|CHSY3	CHST12|CHSY1|CSGALNACT2|VCAN|CHST3|CHPF|CHPF2|BGN|CHST13|CHST15|CHST11|DCN|CSPG5|CHSY3|CSGALNACT1|CHST7	CHST12|CHPF|CHSY1|CSGALNACT2|CHPF2|CHST3|BGN|CHST13|VCAN|CHST15|CHST11|DCN|CHST7|CSPG5|CHSY3|CSGALNACT1	CHST12|VCAN|CSGALNACT2|CHSY1|CHST13|BGN|DCN|CHPF|CHPF2|CHST11|CHST15|CHST3|CHST7|CSPG5|CSGALNACT1|CHSY3	CHST12|CHPF|CHSY1|CHPF2|CHST3|BGN|CSGALNACT2|DCN|CHST15|CHST11|VCAN|CHST13|CSPG5|CHST7|CSGALNACT1|CHSY3	5	0.0176817	0.00200803	0.001	0.0133588	0.006	0.0322556	0.0042339	0.00215524	0.024537	0.0114006	-3.0331	-3.8841	-3.4663	-3.0784	-3.1387
REACTOME_HYALURONAN_UPTAKE_AND_DEGRADATION	12	100	100	100	100	100	HYAL2|GUSB|LYVE1|HEXA|HEXB|STAB2|CD44|HYAL1|CHP1|SLC9A1|HYAL3|HMMR	GUSB|HEXA|CD44|HEXB|CHP1|HYAL2|HYAL1|SLC9A1|HMMR|LYVE1|HYAL3|STAB2	GUSB|HEXA|CD44|HEXB|CHP1|HYAL1|HYAL2|HMMR|SLC9A1|LYVE1|HYAL3|STAB2	GUSB|HEXA|CD44|HEXB|CHP1|HYAL2|HYAL1|SLC9A1|LYVE1|HMMR|HYAL3|STAB2	GUSB|HEXA|HEXB|CD44|HYAL2|CHP1|SLC9A1|HYAL1|HMMR|LYVE1|HYAL3|STAB2	5	0.00614754	0.0535714	0.0641283	0.037182	0.0930693	0.0125176	0.0818112	0.093524	0.0613388	0.133725	3.3753	2.4333	2.2681	2.6576	2.0935
REACTOME_SYNTHESIS_OF_PIPS_AT_THE_PLASMA_MEMBRANE	53	96.2	96.2	96.2	96.2	96.2	ARF1|RAB14|INPP5K|PIK3CD|PIP5K1C|INPP5D|MTMR2|PI4K2A|PTEN|PIK3R1|INPP4A|PIK3C2B|SYNJ1|MTMR6|PIK3R2|PLEKHA3|PLEKHA2|PIK3CA|MTMR14|PIK3R5|PLEKHA1|PIP4K2C|RUFY1|PIP5K1A|RAB5A|MTMR3|PIK3R6|PIK3CG|PIP4K2B|PIP4K2A|PIK3C2A|MTMR9|MTMR1|PLEKHA5|MTM1|INPPL1|PLEKHA8|OCRL|PI4K2B|INPP4B|BMX|SYNJ2|SBF2|PIP5K1B|PIK3CB|PLEKHA6|PIK3R3|PLEKHA4|PTPN13|RAB4A|INPP5J	ARF1|RAB14|INPP5K|PIP5K1C|INPP5D|PIK3CD|SYNJ1|PI4K2A|PIK3R5|MTMR6|PIP4K2C|PTEN|MTMR2|INPP4A|PIK3R1|PLEKHA1|PIK3CG|PLEKHA3|MTMR14|RAB5A|PIK3CA|PIK3R6|PIP5K1A|MTMR1|MTMR3|PIP4K2A|PIK3R2|PIK3C2A|PLEKHA2|RUFY1|MTMR9|OCRL|MTM1|RAB4A|BMX|INPPL1|PI4K2B|PLEKHA5|PIP4K2B|SYNJ2|PIK3CB|INPP5J|PLEKHA4|PIK3C2B|INPP4B|PLEKHA8|SBF2|PIP5K1B|PLEKHA6|PTPN13|PIK3R3	ARF1|RAB14|INPP5K|PIP5K1C|PIK3CD|INPP5D|PIK3R1|PI4K2A|PIP4K2C|MTMR2|PIK3R2|PTEN|INPP4A|SYNJ1|MTMR6|MTMR14|PIK3R5|PIK3CG|PLEKHA1|RAB5A|PLEKHA3|PLEKHA2|PIP5K1A|MTMR1|PIP4K2A|MTMR3|RUFY1|PIK3CA|MTMR9|PIK3R6|PIK3C2A|PI4K2B|PIP4K2B|OCRL|PLEKHA5|RAB4A|INPPL1|MTM1|PIK3CB|PIK3C2B|BMX|SYNJ2|INPP4B|PTPN13|PLEKHA8|SBF2|INPP5J|PIP5K1B|PLEKHA6|PLEKHA4|PIK3R3	ARF1|RAB14|INPP5K|PIP5K1C|RAB5A|PLEKHA1|PIK3R2|PIK3CG|MTMR6|PTEN|PI4K2A|PIK3CD|INPP5D|MTMR2|PIK3R6|PIK3R5|PIP4K2C|PIK3R1|PLEKHA3|SYNJ1|PLEKHA2|PI4K2B|PIP4K2A|MTMR3|RUFY1|MTMR14|INPP4A|PIP5K1A|MTMR9|PIK3CA|OCRL|MTMR1|MTM1|BMX|PIK3C2A|SYNJ2|PIP4K2B|INPP5J|PIK3CB|INPPL1|PLEKHA5|SBF2|PLEKHA8|RAB4A|PLEKHA6|PIK3C2B|PLEKHA4|PIP5K1B|PTPN13|INPP4B|PIK3R3	ARF1|RAB14|INPP5K|PIK3CD|PIP5K1C|INPP5D|PI4K2A|PIK3R2|RAB5A|PLEKHA2|PIK3CG|MTMR6|MTMR14|INPP4A|MTMR2|PIP4K2C|PLEKHA3|SYNJ1|PLEKHA1|PIK3R1|PIK3R5|PIP5K1A|PTEN|PIK3CA|MTMR9|RUFY1|PIP4K2A|MTMR3|PIK3R6|MTMR1|PIK3C2A|INPPL1|PIP4K2B|SYNJ2|PLEKHA5|PIK3C2B|PI4K2B|OCRL|INPP4B|MTM1|PTPN13|BMX|RAB4A|PLEKHA8|INPP5J|PIK3CB|SBF2|PIK3R3|PIP5K1B|PLEKHA6|PLEKHA4	5	0.151579	0.796905	0.189621	0.492032	0.10041	0.208008	0.838476	0.246599	0.568629	0.143117	-1.7164	-0.3313	-1.6419	-0.8835	-1.9338
REACTOME_HYALURONAN_METABOLISM	17	88.2	88.2	88.2	88.2	88.2	HYAL2|GUSB|LYVE1|HEXA|HEXB|STAB2|CD44|HYAL1|CHP1|ABCC5|SLC9A1|HYAL3|HMMR|HAS3|HAS1	GUSB|HEXA|CD44|HEXB|CHP1|HYAL2|HYAL1|ABCC5|SLC9A1|HMMR|LYVE1|HYAL3|STAB2|HAS3|HAS1	GUSB|HEXA|CD44|HEXB|CHP1|HYAL1|HYAL2|HMMR|SLC9A1|ABCC5|LYVE1|HYAL3|STAB2|HAS1|HAS3	GUSB|HEXA|CD44|HEXB|CHP1|HYAL2|HYAL1|ABCC5|SLC9A1|LYVE1|HMMR|HYAL3|HAS1|STAB2|HAS3	GUSB|HEXA|HEXB|CD44|HYAL2|CHP1|SLC9A1|HYAL1|ABCC5|HMMR|LYVE1|HYAL3|STAB2|HAS3|HAS1	5	0.156057	0.533613	0.933852	0.296	0.704633	0.213332	0.602358	0.947142	0.369223	0.755344	1.7183	0.7639	0.1018	1.339	0.4629
REACTOME_KERATAN_SULFATE_BIOSYNTHESIS	28	71.4	71.4	71.4	71.4	71.4	B4GALT1|CHST2|B4GALT3|ST3GAL6|ST3GAL4|PRELP|ST3GAL1|B3GNT3|B3GNT7|B4GALT4|SLC35D2|B4GALT5|ST3GAL2|B4GALT6|OMD|ST3GAL3|CHST1|B3GNT2|OGN|LUM	B4GALT1|B4GALT3|ST3GAL6|ST3GAL4|B4GALT5|SLC35D2|B3GNT7|ST3GAL1|B4GALT6|B4GALT4|ST3GAL2|CHST2|LUM|B3GNT3|PRELP|CHST1|OGN|OMD|B3GNT2|ST3GAL3	B4GALT1|B4GALT3|ST3GAL6|ST3GAL4|CHST2|B4GALT5|SLC35D2|B3GNT7|B4GALT4|ST3GAL1|B3GNT3|B4GALT6|ST3GAL2|OMD|CHST1|PRELP|ST3GAL3|B3GNT2|OGN|LUM	B4GALT1|B3GNT7|B4GALT3|ST3GAL4|SLC35D2|ST3GAL6|ST3GAL1|B4GALT6|B4GALT5|B3GNT3|ST3GAL2|B4GALT4|LUM|OMD|CHST1|CHST2|ST3GAL3|B3GNT2|PRELP|OGN	CHST2|B4GALT1|B4GALT3|ST3GAL6|ST3GAL4|SLC35D2|ST3GAL1|B4GALT4|B4GALT5|B3GNT3|B3GNT7|ST3GAL2|PRELP|LUM|B4GALT6|OMD|CHST1|B3GNT2|ST3GAL3|OGN	5	0.095723	0.026694	0.0185567	0.134766	0.0800821	0.141925	0.0436997	0.0319438	0.186371	0.116632	-2.1166	-2.7459	-3.0838	-1.8576	-2.2622
REACTOME_REVERSIBLE_HYDRATION_OF_CARBON_DIOXIDE	12	91.7	91.7	91.7	91.7	91.7	CA2|CA3|CA7|CA9|CA13|CA5B|CA12|CA1|CA4|CA14|CA6	CA2|CA9|CA6|CA7|CA3|CA4|CA5B|CA13|CA12|CA14|CA1	CA2|CA3|CA9|CA13|CA14|CA7|CA5B|CA12|CA6|CA1|CA4	CA4|CA2|CA6|CA9|CA13|CA7|CA5B|CA12|CA3|CA14|CA1	CA2|CA7|CA9|CA13|CA5B|CA6|CA4|CA3|CA12|CA1|CA14	5	0.001	0.1174	0.152361	0.0958333	0.00187617	0.0023915	0.164054	0.202579	0.139762	0.00415947	-4.2776	-2.0156	-1.8207	-2.1691	-3.8416
REACTOME_PI_METABOLISM	84	95.2	95.2	95.2	95.2	95.2	TNFAIP8L2|ARF1|RAB14|PIP4P1|INPP5K|PIK3CD|PIP5K1C|INPP5D|ARF3|MTMR2|PI4K2A|GDE1|INPP5E|PTEN|PIK3R1|INPP4A|MTMR4|TNFAIP8|PIK3C2B|SYNJ1|MTMR6|INPP5F|PIK3R2|PNPLA6|PLEKHA3|PLEKHA2|PNPLA7|PIK3CA|SBF1|MTMR14|PIK3R5|PLEKHA1|PIP4K2C|PIK3R4|RUFY1|PIP5K1A|PITPNB|RAB5A|TNFAIP8L1|PIK3C3|MTMR3|PIKFYVE|PIK3R6|PIK3CG|PIP4K2B|PIP4K2A|MTMR12|PIK3C2A|MTMR9|MTMR1|PI4KA|GDPD3|PLEKHA5|ENPP6|VAC14|FIG4|MTM1|GDPD1|INP…	ARF1|TNFAIP8L2|RAB14|PIP4P1|INPP5K|GDE1|PIP5K1C|INPP5D|PIK3CD|ARF3|SYNJ1|PI4K2A|PIK3R5|MTMR6|PIP4K2C|PTEN|MTMR2|INPP4A|PNPLA7|PIK3R1|PLEKHA1|TNFAIP8|INPP5E|PIK3CG|PLEKHA3|PITPNB|SBF1|MTMR14|RAB5A|TNFAIP8L1|PIK3CA|PIK3R6|PIP5K1A|MTMR1|MTMR3|PIP4K2A|MTMR12|PNPLA6|MTMR4|INPP5F|PIK3R2|PIK3C2A|PLEKHA2|RUFY1|PIKFYVE|PIK3R4|GDPD1|PIK3C3|MTMR9|MTMR10|VAC14|OCRL|MTM1|RAB4A|BMX|PI4KA|INPPL1|PI4K2B|GDPD3|PL…	ARF1|TNFAIP8L2|RAB14|PIP4P1|INPP5K|GDE1|PIP5K1C|PIK3CD|INPP5D|ARF3|PIK3R1|PI4K2A|PIP4K2C|MTMR2|PIK3R2|TNFAIP8|SBF1|PTEN|INPP4A|SYNJ1|MTMR6|PITPNB|MTMR14|INPP5E|PIK3R5|PIK3CG|PLEKHA1|PNPLA7|RAB5A|PLEKHA3|PLEKHA2|MTMR4|PIP5K1A|MTMR1|PIP4K2A|MTMR12|MTMR3|RUFY1|PIK3CA|TNFAIP8L1|PIK3C3|PNPLA6|MTMR9|PIK3R6|INPP5F|PIK3R4|GDPD1|PIK3C2A|PI4K2B|PIKFYVE|VAC14|PIP4K2B|OCRL|FIG4|PLEKHA5|RAB4A|PI4KA|MTMR10|PI4…	ARF1|TNFAIP8L2|RAB14|PIP4P1|GDE1|INPP5K|PIP5K1C|ARF3|RAB5A|PLEKHA1|PITPNB|PIK3R2|PIK3CG|MTMR6|PTEN|PI4K2A|PIK3CD|INPP5D|MTMR2|PIK3R6|PIK3R5|PIP4K2C|PIK3R1|PLEKHA3|PNPLA7|TNFAIP8|SYNJ1|MTMR4|PLEKHA2|PI4K2B|INPP5E|PIP4K2A|MTMR3|RUFY1|MTMR14|TNFAIP8L1|INPP4A|PIP5K1A|MTMR9|PIK3CA|SBF1|PIK3C3|FIG4|PNPLA6|INPP5F|VAC14|OCRL|PIK3R4|MTMR1|PIKFYVE|MTM1|BMX|PIK3C2A|MTMR12|MTMR10|PI4KA|SYNJ2|PIP4K2B|SACM1L|M…	ARF1|TNFAIP8L2|RAB14|PIP4P1|INPP5K|PIK3CD|ARF3|GDE1|PIP5K1C|INPP5D|TNFAIP8|INPP5E|PI4K2A|PIK3R2|RAB5A|PLEKHA2|PIK3CG|MTMR6|SBF1|PITPNB|TNFAIP8L1|MTMR14|INPP4A|MTMR2|PIP4K2C|MTMR4|PLEKHA3|SYNJ1|PLEKHA1|PIK3R1|PIK3R5|PIP5K1A|PTEN|PNPLA7|PIK3CA|MTMR9|PNPLA6|RUFY1|PIP4K2A|PIK3R4|MTMR12|MTMR3|PIK3R6|PIK3C3|MTMR1|INPP5F|PIKFYVE|PIK3C2A|PI4KA|GDPD1|INPPL1|FIG4|PI4KB|PIP4K2B|VAC14|SYNJ2|PLEKHA5|PIK3C2B|P…	5	0.111328	0.588865	0.0938697	0.579477	0.08	0.160175	0.65641	0.132209	0.64865	0.116632	-1.9171	-0.6587	-2.1489	-0.686	-2.1169
REACTOME_CHONDROITIN_SULFATE_DERMATAN_SULFATE_METABOLISM	50	84	84	84	84	84	SDC4|HEXA|CHST14|BGN|HEXB|B3GAT3|SDC3|CHST3|B4GALT7|CHSY1|B3GALT6|HYAL1|XYLT2|CHST12|DSE|CHST15|CHPF|IDS|IDUA|DSEL|AGRN|DCN|SDC1|CSGALNACT2|CHST7|HYAL3|HSPG2|ARSB|CHPF2|XYLT1|GPC1|CSGALNACT1|UST|VCAN|GPC4|CHST11|SDC2|B3GAT2|CHST13|CSPG5|CHSY3|GPC3	SDC4|HEXA|HEXB|SDC3|CHST12|B4GALT7|B3GAT3|CHSY1|IDUA|XYLT2|CSGALNACT2|CHST14|HYAL1|IDS|VCAN|B3GALT6|DSE|AGRN|SDC1|CHST3|DSEL|ARSB|CHPF|CHPF2|BGN|CHST13|CHST15|XYLT1|HYAL3|CHST11|DCN|CSPG5|GPC1|B3GAT2|UST|HSPG2|GPC4|SDC2|GPC3|CHSY3|CSGALNACT1|CHST7	HEXA|SDC4|HEXB|CHST12|B3GAT3|B4GALT7|SDC3|CHST14|CHPF|CHSY1|B3GALT6|HYAL1|XYLT2|IDUA|CSGALNACT2|IDS|CHPF2|DSE|ARSB|SDC1|CHST3|BGN|AGRN|CHST13|VCAN|GPC1|CHST15|HYAL3|DSEL|XYLT1|CHST11|DCN|UST|SDC2|CHST7|GPC3|CSPG5|HSPG2|GPC4|B3GAT2|CHSY3|CSGALNACT1	SDC4|HEXA|HEXB|CHST14|CHST12|SDC1|B3GALT6|B4GALT7|B3GAT3|SDC3|VCAN|CSGALNACT2|CHSY1|XYLT2|CHST13|IDS|IDUA|HYAL1|BGN|DCN|DSE|CHPF|CHPF2|HYAL3|AGRN|CHST11|DSEL|CHST15|SDC2|ARSB|GPC1|XYLT1|CHST3|UST|CHST7|B3GAT2|CSPG5|CSGALNACT1|GPC3|HSPG2|CHSY3|GPC4	SDC4|HEXA|HEXB|B3GAT3|CHST12|B4GALT7|CHPF|B3GALT6|CHST14|CHSY1|SDC1|SDC3|XYLT2|IDUA|IDS|CHPF2|CHST3|DSE|HYAL1|BGN|CSGALNACT2|ARSB|DCN|AGRN|CHST15|DSEL|CHST11|HYAL3|GPC1|VCAN|CHST13|XYLT1|UST|B3GAT2|CSPG5|GPC4|SDC2|CHST7|CSGALNACT1|HSPG2|GPC3|CHSY3	5	0.0362473	0.00811359	0.00994036	0.0736196	0.027027	0.0612139	0.0148011	0.0181645	0.111789	0.0452851	-2.5339	-3.5282	-3.5766	-2.348	-2.8178
REACTOME_SYNTHESIS_OF_PC	28	82.1	82.1	82.1	82.1	82.1	SLC44A2|CEPT1|CHKB|CSNK2A2|STARD7|LPCAT1|LPIN2|CHKA|PCTP|PCYT1A|LPIN1|SLC44A1|STARD10|CHPT1|LPIN3|ACHE|PEMT|ABHD3|PCYT1B|SLC44A3|MFSD2A|SLC44A4|BCHE	SLC44A2|CHKA|STARD7|CEPT1|CSNK2A2|LPIN2|PCYT1A|LPCAT1|PCTP|CHKB|LPIN1|CHPT1|MFSD2A|STARD10|SLC44A1|ACHE|PEMT|SLC44A4|BCHE|LPIN3|PCYT1B|ABHD3|SLC44A3	SLC44A2|STARD7|CHKA|CEPT1|PCTP|CSNK2A2|LPIN2|PCYT1A|CHKB|LPCAT1|LPIN1|STARD10|MFSD2A|CHPT1|SLC44A1|PEMT|ACHE|SLC44A3|PCYT1B|SLC44A4|ABHD3|LPIN3|BCHE	STARD7|CEPT1|PCTP|SLC44A2|CHKA|CSNK2A2|PCYT1A|LPCAT1|LPIN2|LPIN1|CHPT1|CHKB|MFSD2A|STARD10|SLC44A1|ACHE|PEMT|PCYT1B|ABHD3|SLC44A4|LPIN3|BCHE|SLC44A3	SLC44A2|STARD7|CEPT1|CHKA|LPIN2|PCTP|CSNK2A2|LPCAT1|PCYT1A|CHKB|LPIN1|STARD10|CHPT1|MFSD2A|SLC44A1|ACHE|PEMT|PCYT1B|ABHD3|LPIN3|BCHE|SLC44A3|SLC44A4	5	0.001	0.00404858	0.00612245	0.001	0.001	0.0023915	0.00802956	0.0115634	0.00237029	0.00222708	-3.7049	-3.1646	-3.6162	-4.0086	-4.0131
REACTOME_HS_GAG_BIOSYNTHESIS	31	64.5	64.5	64.5	64.5	64.5	SDC4|SDC3|HS3ST3B1|NDST2|NDST1|SLC35D2|AGRN|EXT2|SDC1|HSPG2|GLCE|HS3ST1|HS6ST1|HS2ST1|GPC1|EXT1|GPC4|SDC2|GPC3|HS6ST2	SDC4|SDC3|NDST2|NDST1|SLC35D2|AGRN|SDC1|HS6ST1|HS3ST3B1|EXT2|HS3ST1|HS2ST1|EXT1|GLCE|GPC1|HS6ST2|HSPG2|GPC4|SDC2|GPC3	SDC4|SDC3|NDST2|NDST1|HS3ST3B1|SLC35D2|SDC1|EXT2|HS6ST1|AGRN|HS3ST1|GPC1|GLCE|HS2ST1|EXT1|SDC2|GPC3|HSPG2|GPC4|HS6ST2	SDC4|SDC1|HS3ST3B1|SDC3|NDST2|NDST1|SLC35D2|EXT2|HS6ST1|EXT1|AGRN|HS2ST1|GLCE|SDC2|GPC1|HS3ST1|GPC3|HS6ST2|HSPG2|GPC4	SDC4|SDC1|SDC3|NDST2|SLC35D2|NDST1|HS3ST3B1|EXT2|AGRN|HS3ST1|GPC1|HS6ST1|GLCE|HS2ST1|EXT1|GPC4|SDC2|HSPG2|GPC3|HS6ST2	5	0.00414079	0.0175097	0.0100604	0.0887574	0.00201207	0.00867941	0.0297582	0.0183524	0.130511	0.0042508	-3.3717	-3.0209	-3.7778	-2.0971	-3.883
REACTOME_KERATAN_SULFATE_KERATIN_METABOLISM	34	76.5	76.5	76.5	76.5	76.5	B4GALT1|HEXA|GNS|CHST2|HEXB|B4GALT3|ST3GAL6|ST3GAL4|PRELP|ST3GAL1|B3GNT3|B3GNT7|B4GALT4|SLC35D2|B4GALT5|GALNS|GLB1|ST3GAL2|B4GALT6|GLB1L|OMD|ST3GAL3|CHST1|B3GNT2|OGN|LUM	HEXA|B4GALT1|GNS|HEXB|B4GALT3|ST3GAL6|ST3GAL4|B4GALT5|GALNS|SLC35D2|B3GNT7|ST3GAL1|B4GALT6|GLB1|GLB1L|B4GALT4|ST3GAL2|CHST2|LUM|B3GNT3|PRELP|CHST1|OGN|OMD|B3GNT2|ST3GAL3	HEXA|B4GALT1|GNS|HEXB|B4GALT3|ST3GAL6|ST3GAL4|GALNS|CHST2|GLB1|B4GALT5|SLC35D2|B3GNT7|B4GALT4|ST3GAL1|GLB1L|B3GNT3|B4GALT6|ST3GAL2|OMD|CHST1|PRELP|ST3GAL3|B3GNT2|OGN|LUM	HEXA|B4GALT1|HEXB|GNS|B3GNT7|B4GALT3|ST3GAL4|GALNS|SLC35D2|ST3GAL6|ST3GAL1|GLB1|B4GALT6|GLB1L|B4GALT5|B3GNT3|ST3GAL2|B4GALT4|LUM|OMD|CHST1|CHST2|ST3GAL3|B3GNT2|PRELP|OGN	HEXA|CHST2|B4GALT1|HEXB|B4GALT3|GNS|ST3GAL6|ST3GAL4|SLC35D2|GALNS|GLB1|ST3GAL1|B4GALT4|B4GALT5|B3GNT3|B3GNT7|ST3GAL2|GLB1L|PRELP|LUM|B4GALT6|OMD|CHST1|B3GNT2|ST3GAL3|OGN	5	0.39726	0.438	0.242308	0.861933	0.426829	0.470811	0.511718	0.307268	0.893702	0.498123	-1.0476	-0.9899	-1.4237	-0.2114	-1.0404
REACTOME_KERATAN_SULFATE_DEGRADATION	13	76.9	76.9	76.9	76.9	76.9	HEXA|GNS|HEXB|PRELP|GALNS|GLB1|GLB1L|OMD|OGN|LUM	HEXA|GNS|HEXB|GALNS|GLB1|GLB1L|LUM|PRELP|OGN|OMD	HEXA|GNS|HEXB|GALNS|GLB1|GLB1L|OMD|PRELP|OGN|LUM	HEXA|HEXB|GNS|GALNS|GLB1|GLB1L|LUM|OMD|PRELP|OGN	HEXA|HEXB|GNS|GALNS|GLB1|GLB1L|PRELP|LUM|OMD|OGN	5	0.447423	0.971014	0.532673	0.99591	0.705534	0.519886	0.977722	0.607363	0.996139	0.755344	-0.9723	-0.0559	-0.8001	-0.0058	-0.4676
REACTOME_HEPARAN_SULFATE_HEPARIN_HS_GAG_METABOLISM	55	70.9	70.9	70.9	70.9	70.9	SDC4|GUSB|BGN|B3GAT3|SDC3|B4GALT7|HS3ST3B1|B3GALT6|HGSNAT|XYLT2|NDST2|NDST1|IDS|HPSE|SLC35D2|IDUA|SGSH|NAGLU|AGRN|DCN|EXT2|SDC1|HSPG2|GLCE|GLB1|HS3ST1|HS6ST1|GLB1L|XYLT1|HS2ST1|GPC1|EXT1|VCAN|GPC4|SDC2|B3GAT2|CSPG5|GPC3|HS6ST2	SDC4|GUSB|SDC3|NAGLU|NDST2|B4GALT7|HGSNAT|B3GAT3|NDST1|IDUA|XYLT2|HPSE|SLC35D2|IDS|VCAN|B3GALT6|GLB1|AGRN|GLB1L|SDC1|HS6ST1|SGSH|HS3ST3B1|EXT2|BGN|XYLT1|HS3ST1|HS2ST1|EXT1|GLCE|DCN|CSPG5|GPC1|B3GAT2|HS6ST2|HSPG2|GPC4|SDC2|GPC3	GUSB|SDC4|B3GAT3|B4GALT7|SDC3|HGSNAT|NAGLU|B3GALT6|NDST2|XYLT2|IDUA|HPSE|NDST1|GLB1|IDS|HS3ST3B1|SLC35D2|SGSH|GLB1L|SDC1|EXT2|BGN|HS6ST1|AGRN|VCAN|HS3ST1|GPC1|GLCE|HS2ST1|EXT1|XYLT1|DCN|SDC2|GPC3|CSPG5|HSPG2|GPC4|B3GAT2|HS6ST2	GUSB|SDC4|SDC1|NAGLU|HS3ST3B1|HGSNAT|B3GALT6|B4GALT7|B3GAT3|SDC3|NDST2|NDST1|VCAN|SLC35D2|XYLT2|GLB1|HPSE|IDS|IDUA|GLB1L|BGN|DCN|EXT2|SGSH|HS6ST1|EXT1|AGRN|HS2ST1|GLCE|SDC2|GPC1|HS3ST1|XYLT1|B3GAT2|CSPG5|GPC3|HS6ST2|HSPG2|GPC4	GUSB|SDC4|B3GAT3|B4GALT7|B3GALT6|NAGLU|HGSNAT|SDC1|SDC3|NDST2|XYLT2|SLC35D2|IDUA|HPSE|IDS|GLB1|SGSH|NDST1|BGN|HS3ST3B1|EXT2|DCN|AGRN|GLB1L|HS3ST1|GPC1|HS6ST1|GLCE|VCAN|HS2ST1|EXT1|XYLT1|B3GAT2|CSPG5|GPC4|SDC2|HSPG2|GPC3|HS6ST2	5	0.019802	0.079922	0.0207469	0.326226	0.0198807	0.035577	0.117197	0.0349817	0.400385	0.0341131	-2.9017	-2.2381	-2.9129	-1.1912	-2.951
REACTOME_GLYCOSAMINOGLYCAN_METABOLISM	124	77.4	77.4	77.4	77.4	77.4	SLC35B2|HYAL2|SDC4|GUSB|B4GALT1|LYVE1|HEXA|GNS|CHST2|CHST14|BGN|HEXB|B3GAT3|SDC3|STAB2|CHST3|CD44|SLC35B3|B4GALT7|CHSY1|B4GALT3|HS3ST3B1|ST3GAL6|B3GALT6|ST3GAL4|SLC26A2|HYAL1|HGSNAT|XYLT2|CHST12|NDST2|DSE|CHP1|PRELP|ST3GAL1|B3GNT3|CHST15|B3GNT7|NDST1|CHPF|B4GALT4|IDS|HPSE|SLC35D2|IDUA|ABCC5|SGSH|NAGLU|B4GALT5|SLC9A1|DSEL|AGRN|DCN|EXT2|GALNS|SDC1|CSGALNACT2|CHST7|HYAL3|HSPG2|GLCE|GLB1|ST3GAL2|HS3S…	SLC35B2|SDC4|GUSB|HEXA|CD44|B4GALT1|GNS|HEXB|B4GALT3|SDC3|NAGLU|CHST12|NDST2|B4GALT7|HGSNAT|B3GAT3|CHP1|SLC26A2|ST3GAL6|SLC35B3|HYAL2|CHSY1|ST3GAL4|NDST1|IDUA|XYLT2|CSGALNACT2|HPSE|CHST14|HYAL1|B4GALT5|GALNS|SLC35D2|ABCC5|IDS|VCAN|B3GNT7|ST3GAL1|SLC9A1|B3GALT6|B4GALT6|DSE|GLB1|AGRN|GLB1L|HMMR|SDC1|CHST3|DSEL|HS6ST1|SGSH|ARSB|HS3ST3B1|CHPF|EXT2|B4GALT4|CHPF2|BGN|LYVE1|CHST13|PAPSS1|CHST15|ST3GAL2|…	SLC35B2|GUSB|HEXA|SDC4|B4GALT1|GNS|CD44|HEXB|B4GALT3|CHST12|B3GAT3|B4GALT7|SDC3|HGSNAT|NAGLU|CHST14|CHPF|CHP1|CHSY1|B3GALT6|NDST2|SLC26A2|ST3GAL6|SLC35B3|HYAL1|XYLT2|ST3GAL4|HYAL2|IDUA|HMMR|HPSE|GALNS|NDST1|CSGALNACT2|CHST2|GLB1|IDS|CHPF2|B4GALT5|SLC9A1|HS3ST3B1|SLC35D2|DSE|B3GNT7|SGSH|B4GALT4|ABCC5|ST3GAL1|PAPSS1|ARSB|GLB1L|SDC1|B3GNT3|CHST3|EXT2|LYVE1|BGN|B4GALT6|HS6ST1|AGRN|ST3GAL2|CHST13|VCAN…	GUSB|SLC35B2|SDC4|HEXA|B4GALT1|CD44|HEXB|GNS|CHST14|CHST12|B3GNT7|SDC1|CHP1|NAGLU|HS3ST3B1|HGSNAT|B3GALT6|B4GALT7|B4GALT3|B3GAT3|SDC3|NDST2|HYAL2|ST3GAL4|SLC26A2|SLC35B3|GALNS|NDST1|VCAN|CSGALNACT2|SLC35D2|CHSY1|ST3GAL6|XYLT2|CHST13|ST3GAL1|GLB1|HPSE|IDS|B4GALT6|IDUA|HYAL1|GLB1L|PAPSS1|BGN|B4GALT5|ABCC5|DCN|B3GNT3|EXT2|SLC9A1|DSE|CHPF|CHPF2|LYVE1|HMMR|SGSH|HS6ST1|HYAL3|ST3GAL2|B4GALT4|EXT1|PAPSS2…	SLC35B2|GUSB|SDC4|HEXA|CHST2|B4GALT1|HEXB|B3GAT3|CD44|CHST12|B4GALT3|B4GALT7|SLC26A2|GNS|HYAL2|CHPF|B3GALT6|NAGLU|HGSNAT|CHST14|CHSY1|CHP1|SDC1|SLC35B3|SDC3|ST3GAL6|NDST2|XYLT2|ST3GAL4|SLC35D2|IDUA|HPSE|GALNS|IDS|GLB1|CHPF2|ST3GAL1|B4GALT4|CHST3|SGSH|DSE|SLC9A1|HYAL1|NDST1|BGN|B4GALT5|CSGALNACT2|HS3ST3B1|ABCC5|HMMR|ARSB|B3GNT3|B3GNT7|EXT2|PAPSS1|LYVE1|DCN|AGRN|ST3GAL2|GLB1L|PRELP|LUM|CHST15|DSEL|…	5	0.0256959	0.00210084	0.001	0.122093	0.00205339	0.0451792	0.00430311	0.00215524	0.171058	0.00427889	-2.8868	-3.6571	-4.2241	-1.9361	-3.3172
REACTOME_ACYL_CHAIN_REMODELLING_OF_PG	18	61.1	61.1	61.1	61.1	61.1	LPCAT1|LPCAT4|LPGAT1|CRLS1|PLA2G12A|PLA2G4F|PLA2R1|PLA2G4A|PLA2G2D|PLA2G4D|PLA2G10	LPCAT4|LPCAT1|LPGAT1|PLA2G12A|PLA2G4A|PLA2G4F|CRLS1|PLA2G10|PLA2G4D|PLA2R1|PLA2G2D	LPCAT4|LPCAT1|LPGAT1|PLA2G12A|PLA2G4A|CRLS1|PLA2G4F|PLA2G2D|PLA2G10|PLA2R1|PLA2G4D	PLA2G12A|PLA2G4A|LPCAT4|LPCAT1|LPGAT1|PLA2G2D|CRLS1|PLA2G4F|PLA2G10|PLA2R1|PLA2G4D	LPCAT4|LPCAT1|LPGAT1|PLA2G12A|CRLS1|PLA2G4A|PLA2G4F|PLA2G2D|PLA2G4D|PLA2G10|PLA2R1	5	0.0136719	0.001	0.001	0.00383142	0.00392157	0.0255065	0.00220868	0.00215524	0.00824025	0.00792468	-3.0628	-4.0212	-3.8566	-3.6521	-3.4757
REACTOME_ACYL_CHAIN_REMODELLING_OF_PE	29	58.6	58.6	58.6	58.6	58.6	PLBD1|PLAAT3|ABHD4|LPCAT4|LPCAT3|PNPLA8|PLA2G6|PLA2G12A|PLA2G4F|PLA2R1|PLA2G4A|PLA2G2D|MBOAT1|MBOAT2|PLA2G4D|PLA2G4C|PLA2G10	PLBD1|ABHD4|PLAAT3|LPCAT4|LPCAT3|PNPLA8|PLA2G12A|PLA2G6|PLA2G4A|PLA2G4F|MBOAT1|PLA2G10|PLA2G4D|PLA2R1|MBOAT2|PLA2G2D|PLA2G4C	PLBD1|LPCAT4|ABHD4|PLAAT3|LPCAT3|PNPLA8|PLA2G12A|PLA2G6|PLA2G4A|PLA2G4C|MBOAT1|PLA2G4F|PLA2G2D|PLA2G10|MBOAT2|PLA2R1|PLA2G4D	PLBD1|ABHD4|LPCAT3|PLA2G12A|PLA2G4A|LPCAT4|PNPLA8|PLAAT3|PLA2G2D|MBOAT1|PLA2G6|PLA2G4C|PLA2G4F|MBOAT2|PLA2G10|PLA2R1|PLA2G4D	PLBD1|PLAAT3|ABHD4|LPCAT4|LPCAT3|PLA2G12A|PNPLA8|PLA2G6|PLA2G4A|MBOAT1|PLA2G4C|PLA2G4F|PLA2G2D|PLA2G4D|PLA2G10|PLA2R1|MBOAT2	5	0.00963391	0.00400802	0.0135397	0.061657	0.0273973	0.0187932	0.00796388	0.0240031	0.0953855	0.0456906	-3.2878	-3.9215	-3.0584	-2.4506	-2.8416
REACTOME_ACYL_CHAIN_REMODELLING_OF_PS	22	68.2	68.2	68.2	68.2	68.2	PLAAT3|LPCAT4|OSBPL8|LPCAT3|OSBPL5|PLA2G12A|PLA2G4F|PLA2R1|PLA2G4A|PLA1A|PLA2G2D|MBOAT1|PLA2G4D|OSBPL10|PLA2G10	PLAAT3|LPCAT4|LPCAT3|OSBPL8|PLA1A|PLA2G12A|OSBPL5|PLA2G4A|PLA2G4F|MBOAT1|PLA2G10|PLA2G4D|PLA2R1|OSBPL10|PLA2G2D	LPCAT4|PLAAT3|LPCAT3|OSBPL8|PLA2G12A|PLA2G4A|OSBPL5|PLA1A|MBOAT1|PLA2G4F|PLA2G2D|PLA2G10|PLA2R1|PLA2G4D|OSBPL10	LPCAT3|PLA1A|PLA2G12A|PLA2G4A|LPCAT4|OSBPL8|PLAAT3|PLA2G2D|MBOAT1|OSBPL5|PLA2G4F|PLA2G10|OSBPL10|PLA2R1|PLA2G4D	PLAAT3|LPCAT4|LPCAT3|OSBPL8|PLA2G12A|OSBPL5|PLA2G4A|PLA1A|MBOAT1|PLA2G4F|PLA2G2D|PLA2G4D|PLA2G10|PLA2R1|OSBPL10	5	0.001	0.001	0.0041841	0.001	0.001	0.0023915	0.00220868	0.00807365	0.00237029	0.00222708	-4.0304	-4.552	-4.1979	-3.879	-3.8966
REACTOME_MHC_CLASS_II_ANTIGEN_PRESENTATION	124	82.3	82.3	82.3	82.3	82.3	HLA-DQB2|CD74|CTSA|CTSB|DYNLL1|HLA-DMB|CTSS|TUBB4B|HLA-DOB|DCTN3|CTSH|HLA-DMA|TUBA1A|CTSD|TUBA1B|ARF1|CAPZA2|AP2M1|CANX|CTSC|AP2S1|HLA-DOA|DCTN5|SEC13|LGMN|CLTA|KIF5B|CTSO|SEC24C|AP1M1|SAR1B|CAPZB|RAB7A|TUBA1C|DCTN4|DCTN2|TUBA4A|TUBB2A|DCTN6|ACTR1A|CLTC|CAPZA1|AP2A2|TUBB6|ACTR10|AP1S1|LAG3|DYNC1LI1|AP1B1|DYNC1I2|ACTR1B|CTSF|DYNC1LI2|KLC4|AP1S2|SEC24B|DYNC1H1|DNM2|KIF22|KLC1|SEC31A|DCTN1|SEC24A|DY…	HLA-DQB2|CD74|CTSB|CTSA|CTSS|CTSD|TUBB4B|DYNLL1|ARF1|CTSH|CAPZA2|TUBA1B|TUBA1C|LGMN|DCTN3|CTSC|AP2M1|TUBB6|TUBA4A|SEC13|HLA-DMA|TUBA1A|CANX|AP2S1|HLA-DMB|DCTN5|CAPZB|SEC24C|TUBB2A|RAB7A|KIF5B|CLTA|DCTN2|AP1M1|AP1S1|ACTR1A|HLA-DOA|ACTR1B|SAR1B|AP1S2|DCTN4|DCTN6|DYNC1LI1|CLTC|CAPZA1|HLA-DOB|KLC4|AP2A2|LAG3|ACTR10|CTSO|DNM2|KIF22|SEC24B|RACGAP1|DYNC1I2|DYNC1H1|DYNC1LI2|AP1B1|DCTN1|SEC31A|KLC1|RILP|C…	HLA-DQB2|CD74|CTSB|CTSA|CTSS|CTSD|TUBB4B|TUBA1B|DYNLL1|ARF1|CAPZA2|TUBA1C|CTSH|AP2M1|CTSC|HLA-DMA|TUBA4A|SEC13|DCTN3|LGMN|CANX|TUBA1A|HLA-DMB|TUBB6|DCTN5|AP2S1|HLA-DOA|TUBB2A|AP1M1|CAPZB|SEC24C|RAB7A|CLTA|KIF5B|AP1S1|HLA-DOB|CAPZA1|ACTR1A|KIF22|SAR1B|DCTN2|DCTN6|ACTR1B|RACGAP1|DCTN4|AP2A2|CTSO|CLTC|DYNC1LI1|LAG3|AP1S2|ACTR10|KLC4|KIF11|DNM2|DYNC1I2|AP1B1|KIF20A|DYNC1H1|SEC24B|DYNC1LI2|CENPE|CTSF|…	HLA-DQB2|CD74|CTSS|CTSA|CTSC|CTSB|HLA-DMA|CAPZA2|TUBB6|ARF1|CTSH|CTSD|TUBB4B|DYNLL1|HLA-DMB|TUBA1B|AP2M1|TUBA1C|DCTN3|SEC13|LGMN|CANX|TUBA4A|AP2S1|TUBA1A|RAB7A|AP1S1|DCTN5|CAPZB|CAPZA1|CLTA|AP1M1|AP1S2|TUBB2A|KIF5B|SAR1B|ACTR1A|DCTN2|SEC24C|DCTN6|CLTC|DYNC1LI1|KLC4|AP2A2|DCTN4|ACTR1B|ACTR10|CTSO|DYNC1I2|KIF22|CTSK|HLA-DOA|CTSF|DNM2|HLA-DOB|DYNC1LI2|AP1B1|SEC24B|RACGAP1|KLC1|DYNC1H1|KIF20A|SEC31A|…	HLA-DQB2|CD74|CTSA|CTSB|CTSS|DYNLL1|TUBB4B|ARF1|CTSD|HLA-DMB|HLA-DMA|TUBA1B|CAPZA2|CTSC|AP2M1|TUBA1A|DCTN3|CTSH|SEC13|LAG3|TUBA4A|TUBA1C|HLA-DOA|CANX|AP2S1|HLA-DOB|DCTN5|LGMN|CAPZB|TUBB6|CLTA|TUBB2A|SEC24C|AP1M1|SAR1B|KIF5B|RAB7A|AP1S1|DCTN2|CAPZA1|ACTR1B|CTSO|DCTN6|ACTR1A|AP1S2|ACTR10|KLC4|DYNC1LI1|CLTC|DCTN4|RACGAP1|KIF22|DNM2|DYNC1I2|DYNC1LI2|AP1B1|AP2A2|KLC1|SEC24B|SEC31A|DYNC1H1|CTSF|HLA-DRB…	5	0.001	0.001	0.001	0.001	0.001	0.0023915	0.00220868	0.00215524	0.00237029	0.00222708	6.4953	7.6249	8.0849	7.3955	7.8218
REACTOME_GLYCEROPHOSPHOLIPID_BIOSYNTHESIS	128	76.6	76.6	76.6	76.6	76.6	PLD4|CDIPT|SLC44A2|PLBD1|PITPNM1|PCYT2|PLD3|DGAT1|PNPLA2|ETNK1|DDHD2|HADHB|PLAAT3|GPCPD1|AGPAT5|CEPT1|ACP6|HADHA|CDS2|PLA2G15|GNPAT|TMEM86B|MBOAT7|CHKB|CSNK2A2|GPAT4|GPD1L|PGS1|ABHD4|STARD7|PTPMT1|LPCAT1|LPIN2|MGLL|CHKA|AGPAT2|LPCAT4|CPNE3|LPGAT1|PITPNB|PISD|PLD2|PCTP|AGPAT1|AGPAT4|DDHD1|PCYT1A|SELENOI|AGPAT3|OSBPL8|GPD2|PTDSS1|LPCAT3|LPIN1|AGK|PNPLA8|OSBPL5|LPCAT2|MIGA1|MIGA2|PLA2G6|CRLS1|PLA2G1…	PLD4|DGAT1|CDIPT|PLD3|PNPLA2|PITPNM1|PLBD1|PCYT2|SLC44A2|DDHD2|HADHB|GPCPD1|MBOAT7|PLA2G15|CHKA|TMEM86B|CDS2|STARD7|DGAT2|GPAT4|HADHA|PGS1|ABHD4|CEPT1|LPCAT2|ETNK1|CSNK2A2|ACP6|GNPAT|PTPMT1|PLAAT3|CPNE3|LPIN2|AGPAT5|AGPAT1|AGPAT2|PITPNB|PCYT1A|LPCAT4|PISD|LPCAT3|OSBPL8|LPCAT1|DDHD1|PTDSS1|PNPLA8|PCTP|AGPAT4|AGPAT3|CHKB|SELENOI|LPGAT1|PLD2|LPIN1|GPD1L|GPD2|CHPT1|PLA1A|PLA2G12A|AGK|CPNE7|PLA2G6|GPD…	PLD4|CDIPT|DGAT1|PLD3|PLBD1|PNPLA2|PCYT2|PITPNM1|SLC44A2|HADHB|MBOAT7|DDHD2|LPCAT4|STARD7|HADHA|PLA2G15|ABHD4|TMEM86B|GPCPD1|PLAAT3|GNPAT|ACP6|AGPAT2|CHKA|CDS2|CEPT1|PGS1|ETNK1|LPCAT2|GPAT4|DGAT2|PTPMT1|CPNE3|PCTP|PITPNB|CSNK2A2|AGPAT5|LPIN2|PISD|GPD1L|LPCAT3|AGPAT3|PCYT1A|GPD1|CHKB|LPCAT1|PTDSS2|AGPAT1|OSBPL8|PTDSS1|GPD2|LPGAT1|AGPAT4|SELENOI|LPIN1|PNPLA8|PLA2G12A|AGK|DDHD1|PLD2|STARD10|MFSD2A|C…	PLD4|CDIPT|PLBD1|PNPLA2|DGAT1|PLD3|HADHB|DGAT2|PCYT2|PLA2G15|DDHD2|ABHD4|PITPNM1|MBOAT7|STARD7|GPCPD1|AGPAT5|PTPMT1|PGS1|HADHA|LPCAT3|AGPAT2|GPAT4|CDS2|CEPT1|PCTP|PITPNB|SLC44A2|GNPAT|CHKA|TMEM86B|ACP6|LPCAT2|AGPAT4|CPNE3|PISD|GPD1L|PLA1A|CSNK2A2|PLA2G12A|PCYT1A|PTDSS1|PLA2G4A|LPCAT4|GPAT3|GPD2|PNPLA8|OSBPL8|LPCAT1|AGPAT1|LPIN2|ETNK1|DDHD1|PLD2|SELENOI|LPGAT1|PLAAT3|PLA2G2D|PTDSS2|LPIN1|CHPT1|PLD…	PLD4|CDIPT|PLD3|PLBD1|DGAT1|PNPLA2|PCYT2|PITPNM1|HADHB|SLC44A2|PLAAT3|PLA2G15|DDHD2|ABHD4|LPCAT4|STARD7|CEPT1|TMEM86B|MBOAT7|HADHA|ACP6|GNPAT|ETNK1|GPCPD1|PGS1|GPAT4|CDS2|LPCAT2|CHKA|PTPMT1|PITPNB|AGPAT1|LPIN2|CPNE3|AGPAT5|PCTP|AGPAT3|CSNK2A2|LPCAT1|PTDSS1|GPD1L|AGPAT2|LPCAT3|PISD|SELENOI|DGAT2|AGPAT4|PLD2|OSBPL8|PCYT1A|AGK|LPGAT1|PLA2G12A|PNPLA8|GPD2|CHKB|DDHD1|MIGA2|LPIN1|STARD10|CHPT1|CRLS1|PT…	5	0.0299401	0.11332	0.130604	0.32914	0.0244898	0.051706	0.158975	0.178537	0.403499	0.0414234	-2.6027	-2.0411	-1.8454	-1.188	-2.7143
REACTOME_A_TETRASACCHARIDE_LINKER_SEQUENCE_IS_REQUIRED_FOR_GAG_SYNTHESIS	26	73.1	73.1	73.1	73.1	73.1	SDC4|BGN|B3GAT3|SDC3|B4GALT7|B3GALT6|XYLT2|AGRN|DCN|SDC1|HSPG2|XYLT1|GPC1|VCAN|GPC4|SDC2|B3GAT2|CSPG5|GPC3	SDC4|SDC3|B4GALT7|B3GAT3|XYLT2|VCAN|B3GALT6|AGRN|SDC1|BGN|XYLT1|DCN|CSPG5|GPC1|B3GAT2|HSPG2|GPC4|SDC2|GPC3	SDC4|B3GAT3|B4GALT7|SDC3|B3GALT6|XYLT2|SDC1|BGN|AGRN|VCAN|GPC1|XYLT1|DCN|SDC2|GPC3|CSPG5|HSPG2|GPC4|B3GAT2	SDC4|SDC1|B3GALT6|B4GALT7|B3GAT3|SDC3|VCAN|XYLT2|BGN|DCN|AGRN|SDC2|GPC1|XYLT1|B3GAT2|CSPG5|GPC3|HSPG2|GPC4	SDC4|B3GAT3|B4GALT7|B3GALT6|SDC1|SDC3|XYLT2|BGN|DCN|AGRN|GPC1|VCAN|XYLT1|B3GAT2|CSPG5|GPC4|SDC2|HSPG2|GPC3	5	0.102161	0.0277778	0.015625	0.151139	0.0516899	0.149603	0.045335	0.0273822	0.206081	0.0800818	-2.0979	-2.6695	-3.2128	-1.8456	-2.3831
REACTOME_CDK_MEDIATED_PHOSPHORYLATION_AND_REMOVAL_OF_CDC6	72	95.8	95.8	95.8	95.8	95.8	UBB|PSMB6|PSMA7|PSMB10|PSME1|PSMB8|PSMB4|UBC|PSME2|PSMB9|PSMB3|PSMA3|PSMD4|PSMD8|PSMC3|PSMC4|PSMA1|PSMC5|PSMA4|PSMD6|PSMD7|PSMB1|PSMB5|PSMB2|PSMC1|PSMA5|PSMD2|PSMD10|SEM1|PSMA6|ANAPC2|PSMC6|PSMA2|PSMC2|CDC26|PSMD12|PSMD13|ANAPC5|ANAPC11|CDK2|ANAPC16|CDC16|PSMD5|PSMD11|PSMF1|PSMD3|PSMD14|FZR1|ANAPC4|PSME3|PSMD1|UBE2D1|ANAPC10|ANAPC1|UBA52|CDC27|ANAPC7|CCNE1|PSMB7|CDC23|UBE2C|UBE2E1|PSMD9|PSME4|CCN…	UBB|PSMB6|UBC|PSMB4|PSMA7|PSMB8|PSME1|PSMB10|PSMD8|PSME2|PSMB3|PSMB9|PSMD4|PSMC4|PSMA1|PSMA3|PSMB5|PSMA4|PSMC3|PSMC5|PSMB1|PSMB2|PSMC1|PSMD6|PSMD2|PSMD7|SEM1|PSMA5|PSMD10|ANAPC2|PSMD13|PSMA6|PSMA2|CDK2|PSMC6|ANAPC5|PSMC2|PSMD12|PSME3|ANAPC16|UBE2C|PSMD3|CDC26|ANAPC11|PSMD11|FZR1|CCNA2|PSMD14|CDC16|PSMF1|PSMD5|ANAPC7|PSMD1|CCNE1|ANAPC4|UBA52|CDC6|PSMB7|ANAPC1|CDC27|PSMD9|PSME4|ANAPC10|CDC23|UBE2E1…	UBB|PSMB6|UBC|PSMB8|PSMB4|PSME1|PSMA7|PSMB10|PSMB9|PSMD8|PSMB3|PSMA1|PSMD4|PSMC4|PSMA3|PSMB5|PSMA4|PSME2|PSMC3|PSMC5|PSMD7|PSMD6|PSMC1|PSMB1|PSMD2|PSMB2|PSMA5|UBE2C|CCNA2|SEM1|CDK2|PSMD13|ANAPC5|PSMD10|PSMC2|ANAPC2|PSMA2|PSMA6|PSMC6|PSMD3|PSME3|PSMD12|FZR1|ANAPC16|ANAPC11|CCNE1|PSMD11|CDC26|PSMD5|CDC16|PSMD14|CDC6|PSMF1|PSMD1|ANAPC7|ANAPC4|CDC23|UBA52|CDC27|PSMB7|ANAPC1|CCNE2|PSMD9|ANAPC10|UBE2E1…	UBB|PSMB6|PSMA7|PSMB4|UBC|PSMB10|PSMB8|PSME1|PSMD8|PSMB3|PSMB5|PSMA1|PSMC4|PSMD4|PSMA3|PSMC5|PSMA4|PSMC3|PSMD2|PSMD6|PSMC1|PSMD7|PSMB2|PSMB1|SEM1|PSMB9|PSMD13|PSMA6|PSMC2|PSMA5|PSMD10|CDK2|PSME3|PSMA2|PSMD12|PSMC6|ANAPC5|PSME2|ANAPC2|PSMD3|PSMD11|ANAPC16|PSMD14|ANAPC11|PSMD5|CDC16|FZR1|CDC26|PSMF1|UBE2C|CCNE1|PSMD1|CCNA2|ANAPC4|CDC23|ANAPC7|PSMB7|PSMD9|UBE2E1|UBA52|ANAPC10|CCNE2|PSME4|ANAPC1|CDC6…	UBB|PSMB6|PSMB8|UBC|PSME1|PSMB10|PSMA7|PSMB4|PSMB9|PSMB3|PSMD8|PSMA1|PSME2|PSMA3|PSMB5|PSMD4|PSMA4|PSMC3|PSMC4|PSMC5|PSMD6|PSMB1|PSMD7|PSMD2|PSMB2|PSMC1|PSMA5|PSMD10|PSMD13|SEM1|PSMA2|PSMC2|PSMC6|PSMA6|CDK2|ANAPC2|ANAPC5|PSME3|PSMD12|UBE2C|PSMD3|ANAPC16|FZR1|ANAPC11|PSMD11|CDC26|CDC16|PSMD5|CCNA2|PSMD14|CCNE1|PSMF1|ANAPC4|ANAPC7|CDC23|PSMD1|CDC6|ANAPC10|PSMB7|UBA52|CDC27|CCNE2|PSMD9|ANAPC1|UBE2E1…	5	0.001	0.001	0.001	0.001	0.001	0.0023915	0.00220868	0.00215524	0.00237029	0.00222708	10.4577	12.2562	12.5508	12.9616	12.3038
REACTOME_PLATELET_ADHESION_TO_EXPOSED_COLLAGEN	15	86.7	86.7	86.7	86.7	86.7	FCER1G|ITGB1|LYN|ITGA1|FYN|GP1BA|GP5|GP9|COL1A2|ITGA2|VWF|COL1A1|GP6	FCER1G|ITGB1|LYN|GP9|GP1BA|FYN|COL1A1|ITGA1|COL1A2|ITGA2|VWF|GP6|GP5	FCER1G|ITGB1|LYN|FYN|GP9|GP1BA|GP5|ITGA1|ITGA2|COL1A1|COL1A2|VWF|GP6	FCER1G|ITGB1|LYN|COL1A1|COL1A2|GP1BA|FYN|GP9|GP5|ITGA1|VWF|GP6|ITGA2	FCER1G|ITGB1|LYN|FYN|GP9|ITGA1|GP5|COL1A1|COL1A2|GP1BA|ITGA2|VWF|GP6	5	0.126556	0.460076	0.329939	0.360558	0.553535	0.178011	0.532274	0.402631	0.43405	0.617671	-1.8437	-0.9264	-1.2264	-1.1291	-0.7709
REACTOME_MICRORNA_MIRNA_BIOGENESIS	25	88	88	88	88	88	POLR2E|POLR2G|POLR2I|POLR2K|POLR2L|POLR2H|POLR2D|POLR2F|POLR2C|TARBP2|POLR2A|BCDIN3D|POLR2B|AGO2|DICER1|PRKRA|AGO1|AGO3|DGCR8|XPO5|DROSHA|AGO4	POLR2E|POLR2G|POLR2I|POLR2K|POLR2H|POLR2L|POLR2C|POLR2D|TARBP2|POLR2F|POLR2A|BCDIN3D|AGO2|XPO5|POLR2B|DICER1|AGO1|PRKRA|AGO3|AGO4|DGCR8|DROSHA	POLR2E|POLR2G|POLR2I|POLR2K|POLR2H|POLR2L|POLR2C|POLR2D|TARBP2|POLR2F|POLR2A|BCDIN3D|AGO2|POLR2B|PRKRA|XPO5|DICER1|AGO1|DGCR8|DROSHA|AGO3|AGO4	POLR2E|POLR2G|POLR2I|POLR2K|POLR2D|POLR2L|POLR2H|POLR2C|POLR2F|TARBP2|POLR2A|BCDIN3D|POLR2B|PRKRA|AGO2|XPO5|AGO1|DICER1|AGO3|AGO4|DGCR8|DROSHA	POLR2E|POLR2G|POLR2K|POLR2I|POLR2L|POLR2H|POLR2C|POLR2D|TARBP2|POLR2F|POLR2A|BCDIN3D|POLR2B|AGO2|PRKRA|XPO5|AGO1|DICER1|AGO3|DGCR8|AGO4|DROSHA	5	0.001	0.001	0.001	0.001	0.001	0.0023915	0.00220868	0.00215524	0.00237029	0.00222708	5.2374	5.2121	4.7188	4.6852	4.889
REACTOME_NUCLEAR_EVENTS_KINASE_AND_TRANSCRIPTION_FACTOR_ACTIVATION	25	96	96	96	96	96	DUSP6|MAPK11|MAPK3|PPP2CA|DUSP7|PPP2R1A|RPS6KA1|MEF2C|MAPK14|VRK3|MEF2A|MAPKAPK2|CREB1|MAPK1|MAPK7|PPP2CB|ATF1|PPP2R1B|PPP2R5D|RPS6KA3|RPS6KA5|ELK1|DUSP4|RPS6KA2	DUSP6|MAPK3|PPP2CA|PPP2R1A|MAPKAPK2|RPS6KA1|VRK3|MAPK14|ATF1|MAPK7|PPP2CB|MEF2A|MAPK1|DUSP7|MAPK11|PPP2R5D|CREB1|MEF2C|DUSP4|PPP2R1B|RPS6KA3|ELK1|RPS6KA2|RPS6KA5	DUSP6|PPP2R1A|MAPK3|PPP2CA|RPS6KA1|MAPKAPK2|VRK3|DUSP7|MAPK7|MAPK1|MAPK14|PPP2R5D|MAPK11|ATF1|MEF2A|PPP2CB|PPP2R1B|CREB1|MEF2C|DUSP4|RPS6KA3|ELK1|RPS6KA5|RPS6KA2	DUSP6|MAPK3|PPP2R1A|PPP2CA|RPS6KA1|VRK3|PPP2CB|MAPKAPK2|DUSP7|MAPK14|ATF1|MAPK7|MAPK1|PPP2R1B|PPP2R5D|MEF2A|CREB1|RPS6KA3|ELK1|RPS6KA2|MEF2C|MAPK11|DUSP4|RPS6KA5	DUSP6|PPP2R1A|MAPK3|PPP2CA|RPS6KA1|VRK3|DUSP7|MAPKAPK2|MAPK1|MAPK7|MAPK11|PPP2R5D|MAPK14|PPP2CB|CREB1|ATF1|PPP2R1B|DUSP4|MEF2C|MEF2A|ELK1|RPS6KA3|RPS6KA5|RPS6KA2	5	0.0226337	0.00849257	0.0284553	0.0214133	0.0204499	0.0403931	0.0153874	0.0456737	0.0376493	0.0349775	2.7259	3.361	2.76	2.7574	2.8323
REACTOME_RETROGRADE_NEUROTROPHIN_SIGNALLING	14	71.4	71.4	71.4	71.4	71.4	AP2M1|AP2S1|CLTA|CLTC|AP2A2|DNM2|AP2B1|AP2A1|DNM3|DNM1	AP2M1|AP2S1|CLTA|CLTC|AP2A2|DNM2|AP2B1|AP2A1|DNM1|DNM3	AP2M1|AP2S1|CLTA|AP2A2|CLTC|DNM2|AP2B1|AP2A1|DNM1|DNM3	AP2M1|AP2S1|CLTA|CLTC|AP2A2|DNM2|AP2B1|AP2A1|DNM1|DNM3	AP2M1|AP2S1|CLTA|CLTC|DNM2|AP2A2|AP2B1|AP2A1|DNM3|DNM1	5	0.314894	0.172608	0.493256	0.346723	0.718574	0.387813	0.228364	0.571279	0.420235	0.765858	1.2681	1.6801	0.9013	1.1399	0.4568
REACTOME_ERKS_ARE_INACTIVATED	13	92.3	92.3	92.3	92.3	92.3	DUSP6|MAPK3|PPP2CA|DUSP7|PPP2R1A|VRK3|MAPK1|MAPK7|PPP2CB|PPP2R1B|PPP2R5D|DUSP4	DUSP6|MAPK3|PPP2CA|PPP2R1A|VRK3|MAPK7|PPP2CB|MAPK1|DUSP7|PPP2R5D|DUSP4|PPP2R1B	DUSP6|PPP2R1A|MAPK3|PPP2CA|VRK3|DUSP7|MAPK7|MAPK1|PPP2R5D|PPP2CB|PPP2R1B|DUSP4	DUSP6|MAPK3|PPP2R1A|PPP2CA|VRK3|PPP2CB|DUSP7|MAPK7|MAPK1|PPP2R1B|PPP2R5D|DUSP4	DUSP6|PPP2R1A|MAPK3|PPP2CA|VRK3|DUSP7|MAPK1|MAPK7|PPP2R5D|PPP2CB|PPP2R1B|DUSP4	5	0.0121704	0.00787402	0.0019802	0.00580271	0.001	0.0229456	0.0145952	0.00408655	0.011838	0.00222708	2.9141	3.5007	3.8462	3.5235	3.9726
REACTOME_NEGATIVE_REGULATION_OF_THE_PI3K_AKT_NETWORK	110	80.9	80.9	80.9	80.9	80.9	CD19|RAC2|IER3|LCK|MYD88|RAC1|IRAK1|MAPK3|RHOG|PPP2CA|ICOS|PPP2R1A|PPP2R5A|PIK3CD|PIP5K1C|CD86|VAV1|HBEGF|AKT1|IRS2|PTEN|PIK3R1|IRAK4|PPP2R5C|PPP2R5B|PIK3AP1|GRB2|CD28|MAPK1|PIK3R2|PIK3CA|FYN|TRAT1|PTPN11|PPP2CB|PIP4K2C|PIP5K1A|TRIB3|TRAF6|AKT2|PPP2R1B|KIT|STRN|PPP2R5D|PIP4K2B|PDGFB|PIP4K2A|ERBB3|CD80|PPP2R5E|FRS2|THEM4|ERBB2|AKT3|INSR|PHLPP2|KITLG|FGFR1|FGFR3|IL1RL1|FGF1|IL33|AREG|PDGFA|GAB1|HGF…	IER3|RAC2|MYD88|LCK|CD19|RHOG|IRAK1|RAC1|MAPK3|PPP2CA|PPP2R1A|PIP5K1C|AKT1|PIK3CD|PPP2R5A|IRS2|CD86|PIK3AP1|ICOS|VAV1|TRAF6|PPP2R5C|PIP4K2C|GRB2|PTEN|CD28|AKT2|TRIB3|CD80|PPP2CB|PIK3R1|HBEGF|MAPK1|PPP2R5D|IRAK4|PIK3CA|PTPN11|PIP5K1A|PPP2R5B|PIP4K2A|FYN|TRAT1|PIK3R2|PDGFB|STRN|IL1RL1|KIT|IL1RAP|AREG|PPP2R1B|FGFR1|THEM4|INSR|FRS2|PPP2R5E|FGF22|PDGFA|PHLPP2|PIP4K2B|HGF|GAB1|PIK3CB|MET|PHLPP1|IL33|AK…	IER3|RAC2|MYD88|LCK|RAC1|CD19|RHOG|PPP2R1A|IRAK1|MAPK3|PPP2CA|PIP5K1C|PIK3CD|PPP2R5A|AKT1|VAV1|CD86|PIK3AP1|ICOS|PPP2R5C|PIK3R1|CD28|MAPK1|IRS2|PIP4K2C|TRAF6|PIK3R2|AKT2|PPP2R5D|GRB2|PTEN|IRAK4|PPP2CB|PPP2R1B|PTPN11|PDGFB|CD80|TRIB3|PIP5K1A|PIP4K2A|FYN|HBEGF|PIK3CA|PPP2R5B|TRAT1|STRN|THEM4|ERBB3|PIP4K2B|KIT|PDGFA|IL1RAP|FGFR1|IL1RL1|FRS2|FGF3|PPP2R5E|AREG|INSR|PIK3CB|PHLPP2|MET|AKT3|EGF|HGF|PHLPP…	IER3|RAC2|MYD88|RAC1|HBEGF|MAPK3|PPP2R1A|RHOG|IRAK1|PIP5K1C|AKT1|CD86|PPP2CA|CD80|IRS2|PPP2CB|TRAF6|VAV1|PPP2R5A|PPP2R5C|PIK3R2|PTEN|MAPK1|IRAK4|PIK3CD|GRB2|PIP4K2C|PIK3R1|PPP2R1B|PIK3AP1|PPP2R5D|AKT2|PTPN11|PIP4K2A|TRIB3|AREG|PPP2R5B|LCK|PIP5K1A|CD19|PIK3CA|THEM4|STRN|FGFR1|IL1RAP|IL1RL1|PPP2R5E|ICOS|PDGFB|SRC|IL33|MET|PIP4K2B|FYN|INSR|GAB1|FRS2|PDGFA|PIK3CB|HGF|KIT|ERBB3|PHLPP1|NRG4|CD28|PHLPP2…	IER3|RAC2|LCK|CD19|MYD88|RAC1|PPP2R1A|RHOG|IRAK1|ICOS|MAPK3|PIK3CD|PPP2CA|VAV1|CD28|TRAT1|AKT1|PPP2R5A|CD86|PIP5K1C|MAPK1|PDGFB|PPP2R5C|PIK3R2|AKT2|PIK3AP1|GRB2|PPP2R5D|IRAK4|TRAF6|AREG|PPP2CB|PIP4K2C|PPP2R1B|PIK3R1|PIP5K1A|PTPN11|HBEGF|PTEN|FYN|IRS2|PIK3CA|PPP2R5B|PIP4K2A|CD80|STRN|THEM4|PIP4K2B|PPP2R5E|TRIB3|PDGFA|ERBB3|INSR|FRS2|AKT3|PHLPP2|IL1RL1|IL1RAP|HGF|FGF22|FGFR1|IL33|EGF|PHLPP1|KITLG|K…	5	0.00829876	0.0528302	0.0136719	0.0587084	0.012024	0.0162777	0.0807947	0.0241974	0.0920224	0.0215305	-3.1168	-2.2751	-2.8811	-2.4045	-3.4165
REACTOME_EGFR_DOWNREGULATION	31	90.3	90.3	90.3	90.3	90.3	UBB|UBC|CDC42|SPRY2|SH3GL1|HBEGF|HGS|CBL|GRB2|EPS15L1|PTPN12|EPS15|UBA52|STAM2|ARHGEF7|SPRY1|SH3KBP1|EPN1|STAM|AREG|EGF|TGFA|EGFR|PTPRK|PTPN3|EREG|BTC|SH3GL3	UBB|UBC|CDC42|SPRY2|SH3GL1|HGS|GRB2|HBEGF|CBL|PTPN12|UBA52|STAM2|EPS15|EPS15L1|ARHGEF7|SH3KBP1|AREG|EPN1|STAM|SPRY1|EGF|PTPN3|TGFA|EGFR|SH3GL3|PTPRK|EREG|BTC	UBB|UBC|SPRY2|CDC42|SH3GL1|HGS|GRB2|UBA52|CBL|STAM2|PTPN12|EPS15L1|EPS15|HBEGF|ARHGEF7|SH3KBP1|SPRY1|EPN1|STAM|AREG|EGF|PTPN3|EREG|EGFR|PTPRK|TGFA|BTC|SH3GL3	UBB|UBC|CDC42|HBEGF|SPRY2|SH3GL1|PTPN12|HGS|GRB2|STAM2|AREG|CBL|UBA52|EPS15|SPRY1|EPS15L1|SH3KBP1|ARHGEF7|STAM|EPN1|EREG|BTC|EGF|PTPN3|EGFR|TGFA|SH3GL3|PTPRK	UBB|UBC|CDC42|SPRY2|SH3GL1|HGS|GRB2|SPRY1|AREG|HBEGF|CBL|UBA52|STAM2|SH3KBP1|EPS15|PTPN12|EPS15L1|ARHGEF7|EPN1|STAM|EGF|BTC|PTPN3|TGFA|PTPRK|EGFR|SH3GL3|EREG	5	0.380567	0.42549	0.301587	0.706237	0.294239	0.453541	0.501487	0.370997	0.76029	0.365746	-1.0756	-1.007	-1.329	-0.486	-1.3564
REACTOME_PROCESSING_OF_CAPPED_INTRON_CONTAINING_PRE_MRNA	242	93.4	93.4	93.4	93.4	93.4	HSPA8|DDX5|SRSF2|PCBP1|SRSF7|POLR2E|SRSF5|HNRNPA2B1|HNRNPK|SNRPB|LSM7|SRSF3|SRSF6|LSM4|POLR2G|SYF2|HNRNPH1|SF3B5|SNRPD2|SNRNP25|SNRPE|POLR2I|POLR2K|BCAS2|TRA2B|SF3B1|PQBP1|HNRNPA0|NXF1|NXT1|HNRNPH2|HNRNPA1|PUF60|HNRNPU|RBM5|YBX1|SF3B6|SRSF1|DNAJC8|SEC13|DDX39B|SNU13|SRSF11|SRSF10|SRRM2|EIF4A3|CD2BP2|SRRT|GTF2F1|FUS|CWC15|LSM8|SLBP|BUD31|HNRNPL|CHTOP|SLU7|POLR2L|SF3B2|LSM5|HNRNPC|SART1|ZCRB1|U2AF1…	HSPA8|DDX5|SRSF5|SRSF2|PCBP1|HNRNPA2B1|SRSF7|HNRNPK|SNRPB|POLR2E|SRSF3|LSM4|SRSF6|SYF2|HNRNPH1|LSM7|SF3B1|SF3B5|HNRNPH2|SNRPE|HNRNPA1|PUF60|POLR2G|SRSF1|NXF1|POLR2I|YBX1|TRA2B|HNRNPA0|SEC13|BCAS2|POLR2K|SNRNP25|SNRPD2|NXT1|SF3B6|GTF2F1|HNRNPU|PQBP1|SRSF11|SLBP|CLP1|CWC15|SNU13|CD2BP2|LSM5|FUS|EIF4A3|SRRM2|RNPS1|DNAJC8|DDX39B|RBM5|THOC6|PHF5A|POLR2H|U2AF1|BUD31|SF1|HNRNPC|SRSF10|SLU7|XAB2|PCF11|PO…	HSPA8|DDX5|HNRNPA2B1|SRSF5|SRSF2|HNRNPK|PCBP1|SNRPB|SRSF7|POLR2E|LSM4|SRSF3|SRSF6|SYF2|LSM7|SNRPE|HNRNPH1|SF3B5|HNRNPA1|HNRNPH2|PUF60|YBX1|SNRPD2|POLR2G|SF3B1|SEC13|SRSF1|SNU13|POLR2I|TRA2B|NXT1|NXF1|BCAS2|EIF4A3|POLR2K|PQBP1|HNRNPU|SNRNP25|SLBP|HNRNPA0|SF3B6|GTF2F1|CLP1|DDX39B|SRSF11|LSM2|CWC15|PTBP1|LSM5|RNPS1|CD2BP2|DNAJC8|SRRM2|U2AF1|LSM8|HNRNPC|PHF5A|RBM5|SF1|SLU7|POLR2H|THOC3|MAGOH|SF3B2|PO…	HSPA8|DDX5|HNRNPK|HNRNPA2B1|PCBP1|SRSF5|SRSF2|SNRPB|POLR2E|SRSF7|YBX1|LSM4|SRSF6|HNRNPH2|SYF2|SF3B5|POLR2G|SEC13|SRSF3|LSM7|HNRNPA1|POLR2I|CLP1|SNRPE|SNU13|POLR2K|SNRPD2|HNRNPH1|SNRNP25|EIF4A3|SF3B1|PUF60|SF3B6|HNRNPU|BCAS2|GTF2F1|PQBP1|NXT1|CWC15|SRSF1|TRA2B|HNRNPA0|POLR2D|DNAJC8|RNPS1|THOC6|SLBP|THOC3|NXF1|BUD31|U2AF1|PHF5A|POLR2L|HNRNPC|SLU7|HNRNPF|SNRPB2|PRPF31|PTBP1|POLR2H|SRSF9|LSM8|SRSF11|…	HSPA8|DDX5|HNRNPA2B1|PCBP1|HNRNPK|SRSF5|SRSF2|SRSF7|POLR2E|SNRPB|LSM4|SRSF6|SRSF3|SYF2|SF3B5|SNRPE|LSM7|POLR2G|HNRNPH1|PUF60|SNRNP25|PQBP1|SEC13|SNRPD2|HNRNPA1|YBX1|HNRNPH2|SF3B6|POLR2K|BCAS2|SNU13|SRSF1|TRA2B|NXT1|POLR2I|CD2BP2|SF3B1|CLP1|EIF4A3|NXF1|CWC15|HNRNPU|DNAJC8|LSM5|GTF2F1|SLBP|DDX39B|HNRNPA0|CHTOP|LSM8|BUD31|SRSF11|RNPS1|MAGOH|HNRNPC|RBM5|SRRM2|POLR2L|POLR2H|POLR2C|HNRNPF|PTBP1|SF3B2|P…	5	0.001	0.001	0.001	0.001	0.001	0.0023915	0.00220868	0.00215524	0.00237029	0.00222708	18.6943	17.386	17.6946	16.8156	18.0846
REACTOME_PECAM1_INTERACTIONS	12	100	100	100	100	100	PTPN6|LCK|INPP5D|PECAM1|LYN|PLCG1|FYN|PTPN11|ITGAV|YES1|ITGB3|SRC	PTPN6|LCK|INPP5D|LYN|ITGAV|PLCG1|PTPN11|FYN|PECAM1|ITGB3|YES1|SRC	PTPN6|LCK|INPP5D|LYN|PTPN11|PLCG1|ITGAV|PECAM1|FYN|ITGB3|YES1|SRC	PTPN6|LYN|INPP5D|PTPN11|PECAM1|LCK|ITGAV|PLCG1|SRC|FYN|ITGB3|YES1	LCK|PTPN6|INPP5D|PLCG1|LYN|PTPN11|FYN|ITGAV|PECAM1|ITGB3|YES1|SRC	5	0.272541	0.262646	0.317308	0.844262	0.240557	0.343974	0.330421	0.388547	0.879485	0.306963	1.4025	1.4121	1.2403	0.2601	1.4682
REACTOME_TCR_SIGNALING	122	86.9	86.9	86.9	86.9	86.9	UBB|HLA-DQB2|PSMB6|NFKBIA|PSMA7|PSMB10|PSME1|PSMB8|PSMB4|UBC|PSME2|PSMB9|PSMB3|CD3D|PSMA3|PSMD4|PSMD8|CD3G|LAT|PSMC3|PSMC4|PSMA1|PSMC5|PSMA4|PSMD6|PSMD7|PSMB1|PSMB5|LCK|PTPRC|PSMB2|PSMC1|PSMA5|PSMD2|PSMD10|SEM1|PSMA6|PSMC6|PSMA2|PSMC2|PSMD12|PSMD13|BCL10|RELA|IKBKB|MALT1|VASP|CSK|LCP2|CDC34|PTPN22|PSMD5|PSMD11|WAS|UBE2N|INPP5D|FYB1|NFKB1|PSMF1|PAK2|TAB2|PSMD3|CHUK|ZAP70|NCK1|PTEN|PIK3R1|PSMD14|PL…	UBB|NFKBIA|HLA-DQB2|PSMB6|UBC|PSMB4|PSMA7|PSMB8|PSME1|PSMB10|PSMD8|PSME2|PSMB3|PSMB9|PSMD4|LAT|CD3D|PSMC4|PSMA1|PSMA3|PSMB5|PSMA4|PSMC3|PSMC5|PTPRC|PSMB1|PSMB2|PSMC1|PSMD6|LCK|PSMD2|PSMD7|CD3G|SEM1|PSMA5|PSMD10|RELA|BCL10|PTPN22|PSMD13|PSMA6|PSMA2|LCP2|VASP|PSMC6|MALT1|PSMC2|PSMD12|PSME3|IKBKB|PSMD3|CSK|WAS|INPP5D|UBE2N|PSMD11|FYB1|TAB2|CDC34|ZAP70|CD3E|NFKB1|CHUK|PSMD14|PAK2|TRAF6|PSMF1|PSMD5|PT…	UBB|HLA-DQB2|NFKBIA|PSMB6|UBC|PSMB8|PSMB4|PSME1|PSMA7|PSMB10|PSMB9|PSMD8|PSMB3|CD3D|LAT|PSMA1|PSMD4|PSMC4|PSMA3|PSMB5|PSMA4|PSME2|PSMC3|CD3G|LCK|PSMC5|PSMD7|PSMD6|PSMC1|PTPRC|PSMB1|PSMD2|PSMB2|PSMA5|SEM1|PSMD13|RELA|PSMD10|PSMC2|BCL10|PSMA2|PSMA6|VASP|PSMC6|LCP2|PSMD3|PTPN22|PSME3|ZAP70|PSMD12|CSK|UBE2N|WAS|MALT1|IKBKB|CDC34|PSMD11|INPP5D|CD3E|PSMD5|TAB2|FYB1|PSMD14|PAK2|CHUK|NFKB1|PSMF1|PIK3R1|P…	UBB|HLA-DQB2|NFKBIA|PSMB6|PSMA7|PSMB4|UBC|PSMB10|PSMB8|PSME1|PSMD8|PSMB3|PSMB5|PSMA1|PSMC4|PSMD4|PSMA3|PSMC5|PSMA4|PSMC3|PSMD2|PSMD6|PSMC1|PSMD7|PSMB2|PSMB1|SEM1|PSMB9|PSMD13|PSMA6|PSMC2|PSMA5|PSMD10|BCL10|PSME3|LCP2|PSMA2|PTPRC|PSMD12|PSMC6|PSME2|VASP|RELA|PSMD3|UBE2N|PSMD11|MALT1|PSMD14|IKBKB|PSMD5|CDC34|CSK|WAS|PSMF1|TRAF6|PAK2|PSMD1|LAT|RIPK2|CHUK|PIK3R2|TAB2|PTEN|NFKB1|CUL1|INPP5D|CD3D|PIK3R…	UBB|HLA-DQB2|NFKBIA|PSMB6|PSMB8|UBC|PSME1|PSMB10|CD3G|PSMA7|CD3D|PSMB4|LAT|PSMB9|PSMB3|LCK|PSMD8|PSMA1|PSME2|PSMA3|PSMB5|PSMD4|PSMA4|PSMC3|PSMC4|PSMC5|PSMD6|PSMB1|PTPRC|PSMD7|PSMD2|PSMB2|CD3E|PSMC1|PSMA5|PSMD10|LCP2|PSMD13|ZAP70|SEM1|RELA|PTPN22|PSMA2|PSMC2|BCL10|PSMC6|PSMA6|PSME3|VASP|PSMD12|CSK|PSMD3|CD4|IKBKB|UBE2N|PSMD11|WAS|MALT1|TRAT1|PSMD5|FYB1|CDC34|PSMD14|PSMF1|NFKB1|CHUK|TAB2|PAK2|INPP5…	5	0.001	0.001	0.001	0.001	0.001	0.0023915	0.00220868	0.00215524	0.00237029	0.00222708	12.3273	12.4078	12.7193	11.2468	13.5359
REACTOME_REGULATION_OF_PYRUVATE_DEHYDROGENASE_PDH_COMPLEX	16	93.8	93.8	93.8	93.8	93.8	PDHB|DLD|PDP1|PDHA1|PDP2|PDK1|DLAT|GSTZ1|PDHX|RXRA|PDK3|PDPR|PDK4|PDK2|PPARD	PDHB|DLD|PDP2|PDHA1|PDK1|PDP1|GSTZ1|DLAT|PDK3|PDHX|RXRA|PDK2|PPARD|PDPR|PDK4	PDHB|DLD|PDP2|PDHA1|PDP1|GSTZ1|PDK1|DLAT|PDK3|PDK2|PDHX|RXRA|PDPR|PPARD|PDK4	PDHB|DLD|PDHA1|PDP2|PDK1|PDK3|PDP1|DLAT|GSTZ1|PDK2|PDHX|RXRA|PPARD|PDPR|PDK4	PDHB|DLD|PDP2|PDHA1|PDP1|PDK1|GSTZ1|DLAT|PDK3|PDHX|PDK2|RXRA|PDPR|PPARD|PDK4	5	0.404472	0.496094	0.20284	0.0850202	0.551859	0.477241	0.564776	0.259683	0.126206	0.617089	1.0359	0.9039	1.6219	2.1405	0.7661
REACTOME_DOWNSTREAM_TCR_SIGNALING	101	85.1	85.1	85.1	85.1	85.1	UBB|HLA-DQB2|PSMB6|NFKBIA|PSMA7|PSMB10|PSME1|PSMB8|PSMB4|UBC|PSME2|PSMB9|PSMB3|CD3D|PSMA3|PSMD4|PSMD8|CD3G|PSMC3|PSMC4|PSMA1|PSMC5|PSMA4|PSMD6|PSMD7|PSMB1|PSMB5|LCK|PSMB2|PSMC1|PSMA5|PSMD2|PSMD10|SEM1|PSMA6|PSMC6|PSMA2|PSMC2|PSMD12|PSMD13|BCL10|RELA|IKBKB|MALT1|CDC34|PSMD5|PSMD11|UBE2N|INPP5D|NFKB1|PSMF1|TAB2|PSMD3|CHUK|PTEN|PIK3R1|PSMD14|CUL1|CD3E|CD4|PSME3|PSMD1|PIK3R2|PIK3CA|UBE2D1|CARD11|TRAT…	UBB|NFKBIA|HLA-DQB2|PSMB6|UBC|PSMB4|PSMA7|PSMB8|PSME1|PSMB10|PSMD8|PSME2|PSMB3|PSMB9|PSMD4|CD3D|PSMC4|PSMA1|PSMA3|PSMB5|PSMA4|PSMC3|PSMC5|PSMB1|PSMB2|PSMC1|PSMD6|LCK|PSMD2|PSMD7|CD3G|SEM1|PSMA5|PSMD10|RELA|BCL10|PSMD13|PSMA6|PSMA2|PSMC6|MALT1|PSMC2|PSMD12|PSME3|IKBKB|PSMD3|INPP5D|UBE2N|PSMD11|TAB2|CDC34|CD3E|NFKB1|CHUK|PSMD14|TRAF6|PSMF1|PSMD5|PTEN|PIK3R1|PSMD1|UBA52|RIPK2|CD4|CUL1|PIK3CA|PDPK1|P…	UBB|HLA-DQB2|NFKBIA|PSMB6|UBC|PSMB8|PSMB4|PSME1|PSMA7|PSMB10|PSMB9|PSMD8|PSMB3|CD3D|PSMA1|PSMD4|PSMC4|PSMA3|PSMB5|PSMA4|PSME2|PSMC3|CD3G|LCK|PSMC5|PSMD7|PSMD6|PSMC1|PSMB1|PSMD2|PSMB2|PSMA5|SEM1|PSMD13|RELA|PSMD10|PSMC2|BCL10|PSMA2|PSMA6|PSMC6|PSMD3|PSME3|PSMD12|UBE2N|MALT1|IKBKB|CDC34|PSMD11|INPP5D|CD3E|PSMD5|TAB2|PSMD14|CHUK|NFKB1|PSMF1|PIK3R1|PSMD1|TRAF6|PIK3R2|PTEN|CD4|UBA52|CUL1|RIPK2|PSMB7|C…	UBB|HLA-DQB2|NFKBIA|PSMB6|PSMA7|PSMB4|UBC|PSMB10|PSMB8|PSME1|PSMD8|PSMB3|PSMB5|PSMA1|PSMC4|PSMD4|PSMA3|PSMC5|PSMA4|PSMC3|PSMD2|PSMD6|PSMC1|PSMD7|PSMB2|PSMB1|SEM1|PSMB9|PSMD13|PSMA6|PSMC2|PSMA5|PSMD10|BCL10|PSME3|PSMA2|PSMD12|PSMC6|PSME2|RELA|PSMD3|UBE2N|PSMD11|MALT1|PSMD14|IKBKB|PSMD5|CDC34|PSMF1|TRAF6|PSMD1|RIPK2|CHUK|PIK3R2|TAB2|PTEN|NFKB1|CUL1|INPP5D|CD3D|PIK3R1|PSMB7|PSMD9|UBA52|CD3G|LCK|FBXW…	UBB|HLA-DQB2|NFKBIA|PSMB6|PSMB8|UBC|PSME1|PSMB10|CD3G|PSMA7|CD3D|PSMB4|PSMB9|PSMB3|LCK|PSMD8|PSMA1|PSME2|PSMA3|PSMB5|PSMD4|PSMA4|PSMC3|PSMC4|PSMC5|PSMD6|PSMB1|PSMD7|PSMD2|PSMB2|CD3E|PSMC1|PSMA5|PSMD10|PSMD13|SEM1|RELA|PSMA2|PSMC2|BCL10|PSMC6|PSMA6|PSME3|PSMD12|PSMD3|CD4|IKBKB|UBE2N|PSMD11|MALT1|TRAT1|PSMD5|CDC34|PSMD14|PSMF1|NFKB1|CHUK|TAB2|INPP5D|CD247|PSMD1|PIK3R2|TRAF6|RIPK2|CUL1|PIK3R1|PTEN|P…	5	0.001	0.001	0.001	0.001	0.001	0.0023915	0.00220868	0.00215524	0.00237029	0.00222708	11.8439	12.0334	11.9059	10.9184	11.4687
REACTOME_BASIGIN_INTERACTIONS	25	76	76	76	76	76	BSG|SLC3A2|SPN|ATP1B3|PPIL2|ITGB1|ATP1B1|SLC7A6|SLC16A3|SLC7A7|SLC7A5|L1CAM|SLC16A1|MAG|CAV1|SLC7A8|ITGA6|SLC7A11|ITGA3	BSG|SLC3A2|ATP1B3|SPN|SLC16A3|PPIL2|ITGB1|ATP1B1|SLC7A6|SLC7A11|SLC7A7|SLC16A1|SLC7A8|SLC7A5|ITGA6|L1CAM|CAV1|MAG|ITGA3	BSG|SLC3A2|ATP1B3|SPN|PPIL2|SLC16A3|ITGB1|ATP1B1|SLC7A6|SLC16A1|SLC7A7|SLC7A8|SLC7A5|L1CAM|SLC7A11|MAG|ITGA6|CAV1|ITGA3	BSG|SLC3A2|ATP1B3|SLC16A3|ITGB1|PPIL2|SPN|SLC7A6|SLC16A1|SLC7A5|SLC7A7|MAG|SLC7A11|SLC7A8|ITGA6|CAV1|L1CAM|ATP1B1|ITGA3	BSG|SLC3A2|SPN|ATP1B3|PPIL2|ITGB1|SLC16A3|SLC7A6|ATP1B1|SLC16A1|SLC7A7|SLC7A5|MAG|L1CAM|CAV1|ITGA6|SLC7A8|SLC7A11|ITGA3	5	0.0342052	0.0162933	0.0383065	0.0128913	0.0193133	0.0585046	0.0279575	0.0591757	0.0238011	0.0332999	2.4531	2.9642	2.6838	3.0591	2.8331
REACTOME_AKT_PHOSPHORYLATES_TARGETS_IN_THE_CYTOSOL	14	100	100	100	100	100	CDKN1B|CDKN1A|BAD|MKRN1|MDM2|AKT1|CHUK|AKT1S1|GSK3B|CASP9|TSC2|AKT2|AKT3|GSK3A	CDKN1A|CDKN1B|MKRN1|MDM2|AKT1|CHUK|AKT1S1|BAD|AKT2|GSK3B|CASP9|TSC2|GSK3A|AKT3	CDKN1A|CDKN1B|MKRN1|AKT1|MDM2|BAD|CHUK|AKT1S1|AKT2|GSK3B|TSC2|CASP9|GSK3A|AKT3	CDKN1A|CDKN1B|MKRN1|BAD|MDM2|AKT1|CHUK|GSK3B|AKT1S1|CASP9|AKT2|TSC2|GSK3A|AKT3	CDKN1B|CDKN1A|MKRN1|MDM2|BAD|AKT1|CHUK|AKT1S1|AKT2|GSK3B|TSC2|CASP9|AKT3|GSK3A	5	0.00207039	0.00638298	0.0121951	0.00604839	0.00811359	0.00454466	0.0120768	0.0218368	0.0120181	0.0149542	3.6548	3.4921	3.0854	3.4213	3.0773
REACTOME_GAB1_SIGNALOSOME	17	94.1	94.1	94.1	94.1	94.1	CSK|HBEGF|PIK3R1|GRB2|PIK3CA|PTPN11|PXN|PAG1|AREG|GAB1|EGF|TGFA|EGFR|SRC|EREG|BTC	CSK|GRB2|PIK3R1|HBEGF|PXN|PIK3CA|PTPN11|PAG1|AREG|GAB1|EGF|TGFA|SRC|EGFR|EREG|BTC	CSK|PIK3R1|GRB2|PTPN11|PXN|PAG1|HBEGF|PIK3CA|AREG|EGF|GAB1|EREG|EGFR|SRC|TGFA|BTC	HBEGF|CSK|GRB2|PIK3R1|PTPN11|AREG|PXN|PIK3CA|PAG1|SRC|GAB1|EREG|BTC|EGF|EGFR|TGFA	CSK|GRB2|AREG|PIK3R1|PTPN11|HBEGF|PIK3CA|PXN|PAG1|EGF|GAB1|SRC|BTC|TGFA|EGFR|EREG	5	0.0102041	0.00596421	0.00406504	0.17484	0.00816327	0.0195838	0.0115086	0.00794429	0.235412	0.014994	-3.2487	-3.3199	-3.8063	-1.7308	-3.5033
REACTOME_SHC1_EVENTS_IN_EGFR_SIGNALING	14	92.9	92.9	92.9	92.9	92.9	NRAS|SHC1|KRAS|HRAS|HBEGF|GRB2|SOS1|AREG|EGF|TGFA|EGFR|EREG|BTC	NRAS|SHC1|KRAS|HRAS|GRB2|HBEGF|SOS1|AREG|EGF|TGFA|EGFR|EREG|BTC	NRAS|SHC1|KRAS|HRAS|GRB2|HBEGF|SOS1|AREG|EGF|EREG|EGFR|TGFA|BTC	NRAS|HBEGF|SHC1|KRAS|HRAS|GRB2|AREG|SOS1|EREG|BTC|EGF|EGFR|TGFA	NRAS|SHC1|HRAS|KRAS|GRB2|AREG|HBEGF|SOS1|EGF|BTC|TGFA|EGFR|EREG	5	0.288499	0.22037	0.144531	0.917012	0.146694	0.360857	0.283875	0.1941	0.936978	0.201304	-1.3622	-1.556	-1.8471	-0.1446	-1.7876
REACTOME_ACTIVATION_OF_THE_MRNA_UPON_BINDING_OF_THE_CAP_BINDING_COMPLEX_AND_EIFS_AND_SUBSEQUENT_BINDING_TO_43S	60	81.7	81.7	81.7	81.7	81.7	RPS27|FAU|RPS9|RPS3|RPS15|RPS6|RPS23|RPS25|RPS19|RPS8|RPS29|RPS3A|RPS16|RPS11|RPS4X|RPS26|RPS5|RPS7|RPS2|RPS21|RPS13|RPS27L|RPS20|RPS24|EIF3G|RPS14|RPS28|EIF4A1|EIF3F|EIF3K|EIF3I|EIF3M|EIF3A|EIF2S2|EIF4H|RPS18|EIF2S1|EIF3E|EIF4EBP1|EIF4B|EIF1AX|EIF3L|EIF3D|EIF3B|EIF3H|EIF4G1|EIF4E|EIF3J|EIF2S3	RPS27|FAU|RPS9|RPS3|RPS19|RPS6|RPS25|RPS16|RPS23|RPS2|RPS29|RPS15|RPS8|RPS11|RPS5|RPS3A|RPS26|RPS4X|RPS13|RPS7|RPS27L|RPS21|RPS20|EIF3G|EIF4A1|RPS24|RPS28|RPS14|EIF3F|EIF3K|EIF3I|EIF4EBP1|EIF3A|EIF4H|EIF3M|EIF2S2|EIF4B|RPS18|EIF3L|EIF3E|EIF2S1|EIF1AX|EIF4G1|EIF3H|EIF3B|EIF3D|EIF4E|EIF2S3|EIF3J	RPS27|FAU|RPS9|RPS2|RPS3|RPS6|RPS29|RPS15|RPS19|RPS16|RPS11|RPS8|RPS23|RPS5|RPS26|RPS3A|RPS25|RPS4X|RPS13|RPS7|RPS21|RPS27L|RPS20|EIF3G|EIF4A1|RPS24|RPS28|EIF3F|RPS14|EIF3K|EIF3I|EIF4H|EIF3M|EIF3A|EIF2S1|EIF3E|EIF3L|EIF2S2|EIF4EBP1|EIF4B|RPS18|EIF1AX|EIF4G1|EIF4E|EIF3B|EIF3D|EIF3H|EIF3J|EIF2S3	RPS27|FAU|RPS9|RPS2|RPS3|RPS6|RPS15|RPS29|RPS25|RPS8|RPS5|RPS16|RPS26|RPS3A|RPS19|RPS11|RPS23|RPS4X|RPS27L|RPS13|RPS7|EIF3G|EIF4A1|RPS21|RPS14|EIF3K|RPS20|EIF4EBP1|RPS28|EIF3F|EIF3I|RPS24|EIF4H|EIF2S1|EIF3L|EIF3M|EIF3A|EIF2S2|EIF4B|EIF3E|EIF1AX|EIF3B|EIF4E|RPS18|EIF4G1|EIF3D|EIF3H|EIF3J|EIF2S3	RPS27|FAU|RPS9|RPS3|RPS6|RPS19|RPS23|RPS15|RPS3A|RPS2|RPS16|RPS29|RPS11|RPS8|RPS25|RPS4X|RPS5|RPS7|RPS26|RPS13|RPS21|RPS27L|RPS20|EIF3G|RPS24|RPS14|EIF3F|EIF4A1|RPS28|EIF3K|EIF3I|EIF3M|EIF2S1|EIF4H|EIF3E|EIF3L|EIF3A|EIF2S2|EIF1AX|RPS18|EIF4B|EIF4EBP1|EIF3H|EIF4E|EIF3D|EIF4G1|EIF3B|EIF2S3|EIF3J	5	0.001	0.001	0.001	0.001	0.001	0.0023915	0.00220868	0.00215524	0.00237029	0.00222708	12.78	12.7296	13.536	13.3422	13.0519
REACTOME_PHOSPHORYLATION_OF_CD3_AND_TCR_ZETA_CHAINS	26	53.8	53.8	53.8	53.8	53.8	HLA-DQB2|CD3D|CD3G|LCK|PTPRC|CSK|PTPN22|CD3E|CD4|HLA-DRB5|PAG1|CD247|HLA-DRA|PTPRJ	HLA-DQB2|CD3D|PTPRC|LCK|CD3G|PTPN22|CSK|CD3E|CD4|PAG1|HLA-DRB5|CD247|HLA-DRA|PTPRJ	HLA-DQB2|CD3D|CD3G|LCK|PTPRC|PTPN22|CSK|CD3E|CD4|CD247|PAG1|HLA-DRB5|HLA-DRA|PTPRJ	HLA-DQB2|PTPRC|CSK|CD3D|PTPN22|CD3G|LCK|PAG1|CD3E|CD4|PTPRJ|CD247|HLA-DRB5|HLA-DRA	HLA-DQB2|CD3G|CD3D|LCK|PTPRC|CD3E|PTPN22|CSK|CD4|CD247|HLA-DRB5|PAG1|PTPRJ|HLA-DRA	5	0.001	0.001	0.001	0.931166	0.001	0.0023915	0.00220868	0.00215524	0.946214	0.00222708	4.5902	4.361	4.1775	0.1053	4.667
REACTOME_GLUTAMATE_NEUROTRANSMITTER_RELEASE_CYCLE	24	66.7	66.7	66.7	66.7	66.7	SLC38A2|VAMP2|RAB3A|ARL6IP5|PPFIA4|GLS|PPFIA1|STXBP1|TSPOAP1|SLC1A2|STX1A|SLC1A3|GLS2|PPFIA2|UNC13B|PPFIA3	SLC38A2|VAMP2|ARL6IP5|GLS|PPFIA4|PPFIA1|TSPOAP1|RAB3A|STXBP1|SLC1A2|GLS2|STX1A|SLC1A3|PPFIA3|UNC13B|PPFIA2	SLC38A2|VAMP2|ARL6IP5|PPFIA4|GLS|RAB3A|PPFIA1|TSPOAP1|GLS2|STX1A|STXBP1|SLC1A2|SLC1A3|UNC13B|PPFIA2|PPFIA3	SLC38A2|VAMP2|ARL6IP5|PPFIA4|GLS|RAB3A|TSPOAP1|PPFIA1|STXBP1|SLC1A2|GLS2|STX1A|UNC13B|PPFIA3|PPFIA2|SLC1A3	SLC38A2|VAMP2|ARL6IP5|RAB3A|PPFIA4|GLS|TSPOAP1|PPFIA1|STXBP1|STX1A|GLS2|SLC1A3|SLC1A2|PPFIA3|UNC13B|PPFIA2	5	0.066	0.0819328	0.0497018	0.0228216	0.182711	0.104062	0.119867	0.0749382	0.0396043	0.244067	-2.1805	-2.0524	-2.4037	-2.9164	-1.7074
REACTOME_TRANSLOCATION_OF_ZAP_70_TO_IMMUNOLOGICAL_SYNAPSE	23	47.8	47.8	47.8	47.8	47.8	HLA-DQB2|CD3D|CD3G|LCK|PTPN22|ZAP70|CD3E|CD4|HLA-DRB5|CD247|HLA-DRA	HLA-DQB2|CD3D|LCK|CD3G|PTPN22|ZAP70|CD3E|CD4|HLA-DRB5|CD247|HLA-DRA	HLA-DQB2|CD3D|CD3G|LCK|PTPN22|ZAP70|CD3E|CD4|CD247|HLA-DRB5|HLA-DRA	HLA-DQB2|CD3D|PTPN22|CD3G|LCK|CD3E|CD4|ZAP70|CD247|HLA-DRB5|HLA-DRA	HLA-DQB2|CD3G|CD3D|LCK|CD3E|ZAP70|PTPN22|CD4|CD247|HLA-DRB5|HLA-DRA	5	0.001	0.001	0.001	0.468172	0.001	0.0023915	0.00220868	0.00215524	0.545276	0.00222708	4.1824	4.2093	3.8565	-0.9315	4.6475
REACTOME_TIE2_SIGNALING	18	94.4	94.4	94.4	94.4	94.4	NRAS|DOK2|SHC1|KRAS|HRAS|PIK3R1|GRB2|PIK3R2|PIK3CA|PTPN11|TEK|SOS1|ANGPT2|GRB7|PIK3CB|ANGPT1|GRB14	NRAS|DOK2|SHC1|KRAS|HRAS|GRB2|PIK3R1|PIK3CA|PTPN11|PIK3R2|SOS1|PIK3CB|GRB7|ANGPT2|GRB14|ANGPT1|TEK	NRAS|DOK2|SHC1|KRAS|HRAS|PIK3R1|PIK3R2|GRB2|PTPN11|PIK3CA|GRB7|SOS1|PIK3CB|ANGPT2|GRB14|ANGPT1|TEK	DOK2|NRAS|SHC1|KRAS|HRAS|PIK3R2|GRB2|PIK3R1|PTPN11|PIK3CA|SOS1|PIK3CB|GRB7|ANGPT2|GRB14|TEK|ANGPT1	NRAS|DOK2|SHC1|HRAS|KRAS|PIK3R2|GRB2|PIK3R1|PTPN11|PIK3CA|GRB7|SOS1|ANGPT2|PIK3CB|TEK|ANGPT1|GRB14	5	0.841667	0.766798	0.953908	0.928287	0.555992	0.874385	0.809988	0.962915	0.944185	0.619766	0.2421	-0.3161	-0.0727	-0.0967	-0.7351
REACTOME_GENERATION_OF_SECOND_MESSENGER_MOLECULES	37	64.9	64.9	64.9	64.9	64.9	HLA-DQB2|CD3D|CD3G|LAT|LCK|VASP|LCP2|WAS|FYB1|PAK2|ZAP70|NCK1|PLCG1|GRAP2|CD3E|CD4|ITK|HLA-DRB5|CD247|PAK1|EVL|CD101|HLA-DRA|ENAH	HLA-DQB2|LAT|CD3D|LCK|CD3G|LCP2|VASP|WAS|FYB1|ZAP70|CD3E|PAK2|ITK|GRAP2|PLCG1|CD4|NCK1|HLA-DRB5|CD247|HLA-DRA|CD101|PAK1|EVL|ENAH	HLA-DQB2|CD3D|LAT|CD3G|LCK|VASP|LCP2|ZAP70|WAS|CD3E|FYB1|PAK2|ITK|CD4|NCK1|PLCG1|CD247|GRAP2|CD101|PAK1|HLA-DRB5|EVL|HLA-DRA|ENAH	HLA-DQB2|LCP2|VASP|WAS|PAK2|LAT|CD3D|ENAH|NCK1|FYB1|CD3G|LCK|CD101|PAK1|PLCG1|GRAP2|CD3E|CD4|ZAP70|EVL|ITK|CD247|HLA-DRB5|HLA-DRA	HLA-DQB2|CD3G|CD3D|LAT|LCK|CD3E|LCP2|ZAP70|VASP|CD4|WAS|FYB1|PAK2|CD247|ITK|PLCG1|NCK1|GRAP2|CD101|HLA-DRB5|EVL|PAK1|HLA-DRA|ENAH	5	0.001	0.00192308	0.0020284	0.878661	0.001	0.0023915	0.00419497	0.00412235	0.904902	0.00222708	4.2228	4.2821	4.1643	0.1999	5.1043
REACTOME_GENERIC_TRANSCRIPTION_PATHWAY	1218	66.6	66.6	66.6	66.6	66.6	APOE|UBB|FOS|CLDN5|PSMB6|CALM1|BTG1|BTG2|COX5B|PSMA7|JUNB|PRDX5|PSMB10|TXNIP|COX4I1|COX6A1|PSME1|COX7C|PSMB8|COX8A|PSMB4|UBC|PSME2|POLR2E|LAMTOR2|JUN|COX6B1|COX14|SUPT4H1|PSMB9|LAMTOR5|NDUFA4|PRDX1|GPS2|PRDX2|CDKN1B|PSMB3|POLR2G|RBX1|YWHAH|ZNF706|PSMA3|PSMD4|CDK4|PSMD8|PCNA|MYC|PLK2|PSMC3|POLR2I|KLF4|PRELID1|POLR2K|PSMC4|BAX|PSMA1|TXN|TRIAP1|YWHAZ|PSMC5|COX6C|RPA3|BRD2|TP53|PSMA4|PSMD6|PSMD7|TNFR…	APOE|UBB|FOS|JUNB|BTG2|PSMB6|BTG1|UBC|PRDX5|CALM1|COX5B|COX8A|SPP1|PSMB4|LGALS3|COX4I1|PSMA7|PSMB8|JUN|PSME1|CDKN1A|COX6A1|PSMB10|TXNIP|COX7C|PRELID1|NR4A1|PSMD8|PCNA|PRDX1|SOCS3|THBS1|POLR2E|TGIF1|COX14|CDKN1B|COX6B1|PLK3|LAMTOR5|LAMTOR2|PSME2|SUPT4H1|PRDX2|PSMB3|PSMB9|GPS2|NDUFA4|PSMD4|TXN|PSMC4|PSMA1|PSMA3|PSMB5|KLF4|CDK4|YWHAZ|YWHAH|RBX1|NR1H2|PSMA4|BRD2|ZNF706|PSMC3|GPI|SKIL|PLK2|POLR2G|PMAI…	APOE|UBB|FOS|JUNB|BTG2|PSMB6|CALM1|BTG1|COX8A|COX5B|UBC|PSMB8|PRDX5|PSMB4|COX6A1|PSME1|JUN|PSMA7|PSMB10|COX4I1|LGALS3|COX7C|PCNA|PRELID1|PRDX1|LAMTOR2|SPP1|POLR2E|NR4A1|TXNIP|CDK4|PSMB9|COX6B1|YWHAH|PSMD8|PSMB3|PRDX2|GPS2|PLK3|LAMTOR5|COX14|CDKN1A|NDUFA4|MYC|RRM2|SUPT4H1|PSMA1|SOCS3|CDKN1B|TXN|YWHAZ|ZNF706|PSMD4|TNFRSF18|PSMC4|PSMA3|TGIF1|PSMB5|PSMA4|PMAIP1|PSME2|RBX1|PSMC3|BIRC5|POLR2G|NR1H2|PSM…	APOE|UBB|FOS|SPP1|BTG2|PRDX5|CALM1|PSMB6|JUNB|CDKN1A|COX8A|BTG1|LGALS3|COX6A1|PSMA7|PSMB4|COX5B|UBC|COX4I1|PRELID1|THBS1|PSMB10|RGCC|PSMB8|YWHAH|JUN|LAMTOR2|PSME1|PRDX2|COX7C|PSMD8|PRDX1|PLK3|POLR2E|COX6B1|PSMB3|NR4A1|LAMTOR5|SOCS3|PCNA|PSMB5|PLK2|PSMA1|COX14|PTPN1|TXNIP|TGIF1|ZNF706|PSMC4|GPI|PSMD4|TXN|YWHAZ|KLF4|PSMA3|PSMC5|PSMA4|PSMC3|CDK4|POLR2G|RBX1|PSMD2|GSR|PSMD6|GPS2|PSMC1|LAMTOR4|BAX|CDK…	APOE|UBB|FOS|JUNB|BTG2|PSMB6|BTG1|PSMB8|CALM1|UBC|COX8A|PSME1|PSMB10|PRDX5|PSMA7|PSMB4|JUN|COX5B|COX4I1|COX6A1|COX7C|PSMB9|POLR2E|PRDX1|NR4A1|PRDX2|PRELID1|TNFRSF18|SPP1|PCNA|LAMTOR2|COX14|YWHAH|COX6B1|SUPT4H1|PSMB3|LAMTOR5|IFNG|CDK4|PSMD8|TXNIP|LGALS3|PSMA1|NDUFA4|PSME2|GPS2|ZNF706|MYC|PSMA3|YWHAZ|CDKN1B|SOCS3|PSMB5|TGIF1|PSMD4|RBX1|POLR2G|PSMA4|PLK3|PSMC3|PSMC4|TXN|CDKN1A|FASLG|PSMC5|PMAIP1|NR1…	5	0.001	0.001	0.001	0.001	0.001	0.0023915	0.00220868	0.00215524	0.00237029	0.00222708	11.0159	11.4116	10.3332	8.9389	10.896
REACTOME_TRANSPORT_OF_MATURE_TRANSCRIPT_TO_CYTOPLASM	84	90.5	90.5	90.5	90.5	90.5	SRSF2|SRSF7|SRSF5|SRSF3|SRSF6|NXF1|NXT1|SRSF1|SEC13|DDX39B|SRSF11|EIF4A3|SLBP|CHTOP|SLU7|U2AF1|MAGOH|THOC6|CPSF1|SRSF9|SRRM1|RNPS1|THOC3|TPR|NUP50|RAE1|POLDIP3|SARNP|GLE1|NUP88|CPSF3|NUP85|UPF3B|EIF4E|AAAS|CPSF4|THOC7|MAGOHB|RANBP2|NUP98|NUP62|SEH1L|CPSF2|FYTTD1|CDC40|DHX38|CASC3|THOC1|POM121|U2AF2|WDR33|NUP153|THOC5|THOC2|NUP35|NUP210|SYMPK|NUP54|NCBP1|NUP107|RBM8A|NUP37|NUP160|NUP43|NUP93|NUP20…	SRSF5|SRSF2|SRSF7|SRSF3|SRSF6|SRSF1|NXF1|SEC13|NXT1|SRSF11|SLBP|EIF4A3|RNPS1|DDX39B|THOC6|U2AF1|SLU7|CHTOP|SRRM1|MAGOH|THOC3|POLDIP3|DHX38|CPSF1|SRSF9|RAE1|TPR|NUP88|NUP50|AAAS|EIF4E|CPSF3|RANBP2|NUP85|NUP62|UPF3B|SEH1L|SARNP|CPSF4|NUP98|GLE1|POM121|MAGOHB|FYTTD1|THOC7|NUP54|NUP153|CDC40|CASC3|NCBP1|CPSF2|WDR33|NUP43|THOC1|NUP210|SYMPK|U2AF2|NUP107|THOC2|NUP214|RBM8A|NUP58|NUP35|NUP155|THOC5|NUP2…	SRSF5|SRSF2|SRSF7|SRSF3|SRSF6|SEC13|SRSF1|NXT1|NXF1|EIF4A3|SLBP|DDX39B|SRSF11|RNPS1|U2AF1|SLU7|THOC3|MAGOH|CHTOP|THOC6|CPSF1|SRRM1|NUP62|NUP88|POLDIP3|NUP85|RAE1|TPR|EIF4E|CPSF3|AAAS|NUP50|SRSF9|DHX38|SARNP|GLE1|SEH1L|MAGOHB|CPSF4|NUP43|UPF3B|THOC7|NCBP1|NUP54|RANBP2|POM121|NUP98|CASC3|FYTTD1|CDC40|NUP153|NUP107|CPSF2|WDR33|NUP210|THOC1|U2AF2|THOC5|NUP37|NUP214|SYMPK|NUP35|NUP155|THOC2|NUP133|NUP…	SRSF5|SRSF2|SRSF7|SRSF6|SEC13|SRSF3|EIF4A3|NXT1|SRSF1|RNPS1|THOC6|SLBP|THOC3|NXF1|U2AF1|SLU7|SRSF9|SRSF11|DDX39B|CHTOP|MAGOH|EIF4E|CPSF3|NUP88|SEH1L|SRRM1|DHX38|NUP62|CPSF1|TPR|POLDIP3|RAE1|SARNP|NUP50|MAGOHB|NUP85|CPSF4|AAAS|NUP54|GLE1|FYTTD1|CPSF2|UPF3B|NCBP1|RANBP2|NUP98|CDC40|THOC7|NUP43|NUP153|POM121|THOC5|THOC1|WDR33|NUP93|NUP107|NUP58|CASC3|RBM8A|NUP35|NDC1|THOC2|U2AF2|NUP214|NUP37|SYMPK|N…	SRSF5|SRSF2|SRSF7|SRSF6|SRSF3|SEC13|SRSF1|NXT1|EIF4A3|NXF1|SLBP|DDX39B|CHTOP|SRSF11|RNPS1|MAGOH|U2AF1|THOC6|SLU7|RAE1|SRSF9|CPSF1|THOC3|SRRM1|AAAS|EIF4E|CPSF3|TPR|POLDIP3|NUP85|NUP62|NUP88|NUP50|SARNP|GLE1|MAGOHB|DHX38|SEH1L|UPF3B|CPSF4|THOC7|NUP54|POM121|CPSF2|NCBP1|NUP43|RANBP2|FYTTD1|NUP210|NUP98|THOC1|WDR33|CDC40|NUP153|THOC5|NUP35|CASC3|NUP37|NUP107|U2AF2|SYMPK|NUP214|RBM8A|THOC2|NUP58|NUP93…	5	0.001	0.001	0.001	0.001	0.001	0.0023915	0.00220868	0.00215524	0.00237029	0.00222708	8.0596	8.4019	8.5884	8.1571	8.6133
REACTOME_METABOLISM_OF_AMINO_ACIDS_AND_DERIVATIVES	372	80.1	80.1	80.1	80.1	80.1	RPS27|SAT1|RPL18A|FAU|RPL13|RPS9|RPLP1|OAZ1|RPL4|RPS3|RPS15|PSMB6|RPS6|RPL8|RPL7|RPS23|RPS25|RPS19|RPS8|RPS29|RPL32|RPS3A|RPS16|RPL37A|RPS11|RPL34|RPS4X|RPL14|RPS26|RPS5|RPS7|RPL15|PSMA7|RPL37|PSMB10|RPL19|RPS2|PSME1|RPS21|RPS13|RPL10A|PSMB8|PSMB4|RPL12|RPL27A|RPL26|RPL27|RPL23|PSME2|RPL18|RPS27L|RPL31|RPL3|RPL35A|HSD17B10|RPS20|RPS24|RPS14|RPL35|RPL38|PSMB9|SEPHS2|RPL28|RPL30|CKB|PSMB3|PSMA3|PSM…	SAT1|RPS27|RPL18A|RPL13|FAU|OAZ1|RPS9|RPLP1|RPL4|PSMB6|RPS3|RPL7|RPS19|RPS6|RPL8|RPS25|RPS16|RPS23|RPS2|RPS29|RPS15|RPS8|RPL32|RPS11|RPS5|RPS3A|RPL15|RPS26|RPL34|RPS4X|RPL14|RPL37A|PSMB4|PSMA7|RPS13|PSMB8|RPS7|PSME1|RPL19|RPL10A|PSMB10|RPL37|RPL27|RPS27L|RPL27A|RPL18|RPL23|RPS21|RPL12|RPL3|SEPHS2|PSMD8|RPL26|RPL35A|RPS20|RPL31|ARG1|SLC3A2|HSD17B10|RPL38|PSME2|RPL28|CKB|PSMB3|RPS24|RPL30|HDC|PSMB9…	SAT1|RPS27|RPL18A|RPL13|OAZ1|FAU|RPLP1|RPL4|RPS9|PSMB6|RPS2|RPL7|RPS3|RPS6|RPS29|RPL8|RPS15|RPS19|RPS16|RPS11|RPS8|RPS23|RPS5|RPS26|RPL32|RPS3A|RPS25|RPS4X|RPL15|RPL14|RPL37A|PSMB8|PSMB4|RPL34|PSME1|RPL19|RPS13|RPS7|PSMA7|RPL10A|PSMB10|RPL37|RPL18|RPL27|RPL3|RPL23|SEPHS2|RPL12|RPS21|RPL27A|RPS27L|CKB|RPL35A|RPL26|RPS20|RPL31|PSMB9|RPL28|RPL38|RPL30|PSMD8|HSD17B10|PSMB3|SRM|RPS24|PDHB|PSMA1|SLC3A2…	SAT1|ARG1|RPS27|RPL18A|OAZ1|RPL13|PSMB6|FAU|RPS9|RPL4|RPLP1|RPS2|RPL7|RPS3|RPS6|RPL8|RPS15|RPS29|RPS25|RPS8|RPS5|RPS16|PSMA7|RPS26|PSMB4|RPS3A|RPS19|RPS11|RPS23|RPL14|RPS4X|RPL15|RPL32|RPL19|PSMB10|PSMB8|RPS27L|RPL37A|RPS13|RPL34|PSME1|PSMD8|RPL10A|RPS7|RPL37|RPL27|HSD17B10|RPL23|RPL18|RPL3|PSMB3|RPL26|SRM|SLC3A2|RPL27A|RPL35A|PSMB5|RPS21|PSMA1|RPL12|PDHB|SEPHS2|RPL28|PSMC4|PSMD4|RPL38|RPL31|PSMA…	RPS27|SAT1|RPL18A|RPL13|FAU|OAZ1|RPLP1|RPL4|RPS9|RPS3|RPS6|RPL7|PSMB6|RPL8|RPS19|RPS23|RPS15|RPL32|RPS3A|RPS2|RPS16|RPS29|PSMB8|RPS11|RPS8|RPS25|RPS4X|RPS5|RPL15|RPL14|RPL37A|RPS7|PSME1|PSMB10|RPS26|RPL34|RPL19|PSMA7|PSMB4|RPS13|RPL10A|RPL27|RPL18|RPL3|RPL37|RPS21|RPL27A|PSMB9|RPL23|RPL12|RPS27L|RPL26|RPS20|RPL35A|HSD17B10|CKB|SEPHS2|RPL31|PSMB3|RPS24|RPL30|RPS14|PSMD8|SLC3A2|RPL28|PDHB|PSMA1|PSM…	5	0.001	0.001	0.001	0.001	0.001	0.0023915	0.00220868	0.00215524	0.00237029	0.00222708	10.6209	11.5371	16.4427	12.8983	11.3556
REACTOME_FATTY_ACYL_COA_BIOSYNTHESIS	37	78.4	78.4	78.4	78.4	78.4	ELOVL1|PPT1|SLC25A1|TECR|SCD|HTD2|ACSL5|ACLY|FASN|ELOVL5|HACD4|HACD3|MORC2|ACSL4|CBR4|HACD2|PPT2|SLC27A3|ACSL1|ACSL3|HSD17B12|ACSBG1|ACSF3|ELOVL6|ELOVL7|ACACA|HACD1|ELOVL2|ELOVL3	ELOVL1|PPT1|SLC25A1|TECR|SCD|HTD2|FASN|ACLY|ACSL5|HACD4|ELOVL5|ACSL4|HACD3|MORC2|ACSL1|CBR4|HACD2|PPT2|HSD17B12|SLC27A3|ACSBG1|ACSF3|ELOVL6|ACSL3|ELOVL7|ACACA|ELOVL2|HACD1|ELOVL3	ELOVL1|PPT1|SLC25A1|TECR|SCD|HTD2|ACSL5|FASN|ACLY|HACD3|ELOVL5|HACD4|MORC2|ACSL4|ACSL1|CBR4|HACD2|HSD17B12|PPT2|ACSBG1|ELOVL6|ACSF3|ACSL3|ELOVL2|SLC27A3|ELOVL7|ACACA|HACD1|ELOVL3	ELOVL1|SLC25A1|PPT1|SCD|TECR|ACLY|ACSL5|HTD2|SLC27A3|ELOVL5|FASN|HACD3|HACD4|ACSL4|CBR4|HACD2|HSD17B12|ACSL1|MORC2|ELOVL3|PPT2|ELOVL6|ACSF3|ACSL3|ACSBG1|HACD1|ACACA|ELOVL7|ELOVL2	ELOVL1|PPT1|SLC25A1|TECR|HTD2|SCD|HACD3|ACSL5|ACLY|ELOVL5|FASN|HACD4|ACSL4|CBR4|MORC2|HACD2|ACSBG1|PPT2|HSD17B12|ACSL1|ACSF3|ELOVL6|SLC27A3|ACSL3|ACACA|ELOVL7|HACD1|ELOVL2|ELOVL3	5	0.763975	0.850299	0.592213	0.0383065	0.990196	0.811012	0.883353	0.659454	0.0629026	0.991935	-0.3681	0.2399	0.6888	2.566	-0.0176
REACTOME_P75NTR_RECRUITS_SIGNALLING_COMPLEXES	13	84.6	84.6	84.6	84.6	84.6	UBB|UBC|SQSTM1|MYD88|IRAK1|IKBKB|UBA52|TRAF6|RIPK2|PRKCI|NGFR	UBB|UBC|SQSTM1|MYD88|IRAK1|IKBKB|TRAF6|UBA52|RIPK2|PRKCI|NGFR	UBB|UBC|SQSTM1|MYD88|IRAK1|IKBKB|TRAF6|UBA52|RIPK2|PRKCI|NGFR	UBB|UBC|SQSTM1|MYD88|IRAK1|IKBKB|TRAF6|RIPK2|UBA52|NGFR|PRKCI	UBB|UBC|SQSTM1|MYD88|IRAK1|IKBKB|TRAF6|RIPK2|UBA52|PRKCI|NGFR	5	0.001	0.001	0.00198413	0.001	0.00194553	0.0023915	0.00220868	0.00408677	0.00237029	0.00420846	3.7588	3.6558	3.7695	4.3752	3.5972
REACTOME_BIOLOGICAL_OXIDATIONS	221	60.2	60.2	60.2	60.2	60.2	HSP90AB1|GSTP1|TRMT112|MAT2A|AKR1A1|CYP4B1|SLC35B2|AIP|MAT2B|CYP4F3|ESD|CYB5R3|ADH5|GSTK1|GSTT2B|PTGS1|PTGES3|CNDP2|MGST1|TPST2|GSTO1|ALDH2|CYP2D6|NQO2|GGCT|CES2|COMT|N6AMT1|CYB5B|SLC35B3|AKR7L|EPHX1|ABHD10|CYP27A1|MGST2|SLC26A2|HPGDS|AOC2|UGDH|MGST3|BPNT1|NAT2|CYP51A1|AS3MT|ACSS1|ACY3|UGP2|GSTZ1|AHCY|GSTM3|ARNT|MTRR|FMO1|GGT5|FDX1|AHR|POMC|GSS|POR|GCLC|CYP4V2|CHAC2|ADH1B|CYP8B1|ABHD14B|CHAC1|SMO…	HSP90AB1|GSTP1|AKR1A1|MAT2A|SLC35B2|TRMT112|CYP4F3|CNDP2|ESD|MGST1|AIP|GSTO1|MAT2B|CYB5R3|ADH5|TPST2|COMT|PTGES3|SMOX|GSTT2B|HPGDS|ALDH2|GGCT|CYP27A1|GSTM4|ALDH1B1|SLC26A2|N6AMT1|PTGS1|AHCY|AKR7L|SLC35B3|POR|CHAC1|CYB5B|PAOX|GSTM3|ABHD10|MGST2|UGP2|UGDH|NAT2|GSS|ARNT|ACSS1|GCLM|GSTZ1|CYP51A1|AOC2|GCLC|CYP4V2|DPEP2|GSTK1|NQO2|ABHD14B|BPNT1|FDX1|BPHL|MGST3|AHR|MTRR|GGT5|EPHX1|ADH1B|TBXAS1|CBR3|DPEP…	HSP90AB1|GSTP1|AKR1A1|MAT2A|TRMT112|SLC35B2|AIP|CYP4F3|MAT2B|CNDP2|GSTO1|ADH5|ESD|MGST1|CYB5R3|ALDH1B1|COMT|PTGES3|TPST2|GSTT2B|HPGDS|GSTM4|CYP27A1|AKR7L|ALDH2|AHCY|GSTK1|CYB5B|ABHD10|SMOX|GGCT|GSTM3|GSTZ1|CHAC1|N6AMT1|SLC26A2|POR|CYP51A1|MGST2|PTGS1|SLC35B3|PAOX|UGDH|AOC2|NQO2|FDX1|AADAC|GCLM|UGP2|BPHL|ACSS1|CYP4V2|GSS|BPNT1|GCLC|MAT1A|AHR|ARNT|MGST3|MTRR|EPHX1|CBR3|CYP11A1|AS3MT|ADH1B|GGT5|NAT2…	HSP90AB1|AKR1A1|CYP4F3|ESD|MAT2A|GSTP1|GSTO1|MGST1|TRMT112|SLC35B2|CNDP2|CYB5R3|AIP|ADH5|MAT2B|COMT|PTGS1|PTGES3|ALDH1B1|GSTM4|SMOX|CYP51A1|TPST2|CYP26A1|CYB5B|AKR7L|UGP2|MGST3|AHR|ALDH2|UGDH|GSTM3|N6AMT1|GCLM|GSTT2B|ABHD10|SLC26A2|NQO2|SLC35B3|GSTK1|TBXAS1|GGCT|AHCY|POR|GSS|BPNT1|CBR3|GGT5|CYP4V2|CYP27A1|FDX1|DPEP2|PAOX|MGST2|ACY3|GSTZ1|ARNT|AS3MT|CHAC2|BPHL|HPGDS|ABHD14B|GCLC|NAT2|DPEP3|PAPSS1|…	HSP90AB1|GSTP1|SLC35B2|MAT2A|AKR1A1|TRMT112|AIP|MAT2B|CYP4F3|ESD|CNDP2|ADH5|GSTO1|MGST1|TPST2|GSTT2B|CYB5R3|PTGES3|COMT|AKR7L|SLC26A2|MGST2|GGCT|CHAC1|CYB5B|CYP27A1|HPGDS|ALDH2|ABHD10|ALDH1B1|N6AMT1|PTGS1|AHCY|SLC35B3|UGDH|GSTM4|CYP51A1|UGP2|EPHX1|GSTZ1|GCLM|NQO2|SMOX|FDX1|CHAC2|PAOX|POR|GSTK1|ACSS1|CYP4V2|BPNT1|AS3MT|BPHL|GSS|ARNT|GSTM3|AHR|MGST3|GCLC|NAT2|CBR3|MTRR|CYP4B1|TPST1|ADH1B|AOC2|GGT5|…	5	0.0336634	0.00197239	0.0214008	0.0210084	0.0152672	0.0576701	0.00420846	0.035858	0.0371206	0.026799	-2.7246	-4.2049	-3.1309	-2.9158	-3.0297
REACTOME_REGULATED_PROTEOLYSIS_OF_P75NTR	11	100	100	100	100	100	PSENEN|RELA|NCSTN|PSEN2|NFKB1|APH1A|PSEN1|ADAM17|TRAF6|APH1B|NGFR	PSENEN|RELA|NCSTN|APH1A|PSEN2|NFKB1|PSEN1|ADAM17|TRAF6|APH1B|NGFR	PSENEN|RELA|NCSTN|PSEN2|PSEN1|NFKB1|APH1A|TRAF6|ADAM17|APH1B|NGFR	PSENEN|NCSTN|RELA|PSEN1|APH1A|TRAF6|PSEN2|NFKB1|ADAM17|APH1B|NGFR	PSENEN|RELA|NCSTN|PSEN1|APH1A|NFKB1|PSEN2|ADAM17|TRAF6|APH1B|NGFR	5	0.0670732	0.0255403	0.0472279	0.0020284	0.040404	0.105598	0.0420687	0.071714	0.00451718	0.0642737	2.2642	2.6736	2.4268	3.6947	2.5211
REACTOME_TRANSMISSION_ACROSS_CHEMICAL_SYNAPSES	269	63.9	63.9	63.9	63.9	63.9	HSPA8|CALM1|GNGT2|GNG11|TUBB4B|GNB2|NRAS|SLC38A2|TUBA1A|TUBA1B|CAMK1|AP2M1|AP2S1|PRKAR1A|GNAI2|GLUL|RAC1|GNB1|VAMP2|SLC38A1|MAPK3|TUBA1C|TUBA4A|DNAJC5|NAAA|TUBB2A|LIN7C|ALDH2|KPNA2|TSPAN7|MDM2|ADCY7|PLCB2|AP2A2|TUBB6|PRKAB1|KRAS|HRAS|CACFD1|COMT|PRKAB2|RPS6KA1|GNAI3|RAB3A|ADCY4|ARL6IP5|PRKX|PPFIA4|GNB4|NPTN|PLCB3|GLS|CREB1|MAPK1|PRKAG1|PRKAR2A|PPM1F|NSF|CAMK2G|GABBR1|PRKACA|GIT1|PRKACB|PDPK1|AKAP…	HSPA8|CALM1|TUBB4B|GNGT2|SLC38A2|TUBA1B|GNB2|TUBA1C|NRAS|AP2M1|TUBB6|TUBA4A|PRKAR1A|GNAI2|TUBA1A|VAMP2|GLUL|CAMK1|AP2S1|RAC1|MAPK3|TUBB2A|KPNA2|DNAJC5|GNB1|PRKAB1|COMT|NAAA|MDM2|SLC38A1|LIN7C|AP2A2|RPS6KA1|KRAS|ALDH2|CACFD1|GNAI3|HRAS|ADCY7|GIT1|ARL6IP5|PRKX|GLS|PRKAB2|PLCB2|NPTN|MAPK1|PRKAG1|KCNJ2|CAMK2G|NSF|GNG11|PRKAR2A|CAMKK1|CREB1|CAMKK2|PDPK1|PPFIA4|PRKACB|PRKAA1|GNG12|GNG2|PLCB3|PRKACA|GAB…	HSPA8|CALM1|TUBB4B|TUBA1B|GNGT2|TUBA1C|NRAS|SLC38A2|AP2M1|GNB2|TUBA4A|PRKAR1A|TUBA1A|RAC1|KPNA2|TUBB6|GNAI2|AP2S1|TUBB2A|CAMK1|VAMP2|NAAA|PRKAB1|COMT|GLUL|GNB1|MAPK3|SLC38A1|DNAJC5|LIN7C|RPS6KA1|MDM2|AP2A2|ARL6IP5|ALDH2|GNAI3|PLCB2|CACFD1|KRAS|ADCY7|HRAS|MAPK1|GIT1|PRKX|PPFIA4|NPTN|PRKAG1|PRKAB2|GLS|CAMK2G|KCNJ2|PRKAR2A|PRKACB|NSF|CREB1|RAB3A|GNG11|GNG2|PDPK1|PRKACA|GNB4|GNG12|CAMKK2|CAMKK1|GABBR…	CALM1|HSPA8|TUBB6|TUBB4B|TUBA1B|NRAS|NAAA|AP2M1|TUBA1C|RAC1|GNB2|GNGT2|KPNA2|TUBA4A|AP2S1|TUBA1A|PRKAR1A|CAMK1|SLC38A2|GNAI2|MAPK3|GLUL|COMT|GNB1|TUBB2A|PRKAB1|LIN7C|GNAI3|DNAJC5|MDM2|AP2A2|VAMP2|RPS6KA1|SLC38A1|ARL6IP5|ALDH2|KRAS|HRAS|CACFD1|ADCY7|PRKAR2A|MAPK1|PRKAG1|PLCB2|NSF|CAMK2G|NPTN|PRKX|GIT1|CAMKK1|PPFIA4|PRKAB2|GLS|RAB3A|PRKACA|AKAP5|CACNB3|PRKAA1|GNG12|TSPOAP1|GNG2|PDPK1|CREB1|GNG11|PL…	HSPA8|CALM1|TUBB4B|GNGT2|TUBA1B|AP2M1|TUBA1A|SLC38A2|NRAS|GNB2|TUBA4A|PRKAR1A|TUBA1C|RAC1|AP2S1|GNAI2|CAMK1|KPNA2|TUBB6|VAMP2|TUBB2A|NAAA|GNB1|PRKAB1|COMT|MAPK3|GLUL|LIN7C|SLC38A1|RPS6KA1|MDM2|ARL6IP5|GNAI3|DNAJC5|GNG11|ADCY7|CACFD1|ALDH2|MAPK1|HRAS|PLCB2|RAB3A|GIT1|KRAS|PPFIA4|GLS|PRKX|AP2A2|NPTN|CAMK2G|CREB1|GNG2|PRKAB2|CACNB3|PRKAG1|GNG3|PRKACB|NSF|PRKACA|PDPK1|PRKAR2A|PLCB3|TSPOAP1|PRKAA1|GNB…	5	0.001	0.001	0.001	0.001	0.001	0.0023915	0.00220868	0.00215524	0.00237029	0.00222708	-6.057	-6.34	-6.9921	-6.0225	-6.762
REACTOME_CASPASE_MEDIATED_CLEAVAGE_OF_CYTOSKELETAL_PROTEINS	12	100	100	100	100	100	VIM|DBNL|ADD1|SPTAN1|CASP8|CASP6|GSN|PLEC|CASP3|CASP7|MAPT|GAS2	VIM|DBNL|GSN|CASP6|CASP8|PLEC|SPTAN1|ADD1|CASP3|CASP7|GAS2|MAPT	VIM|DBNL|GSN|CASP6|CASP8|CASP3|ADD1|PLEC|SPTAN1|CASP7|GAS2|MAPT	VIM|DBNL|CASP6|GSN|CASP8|CASP3|PLEC|SPTAN1|ADD1|CASP7|GAS2|MAPT	VIM|DBNL|CASP6|CASP3|GSN|CASP8|ADD1|PLEC|SPTAN1|CASP7|GAS2|MAPT	5	0.206122	0.0909091	0.149194	0.0207469	0.0770609	0.271361	0.130973	0.199481	0.0367192	0.113157	1.6258	2.0488	1.8263	2.7078	2.0929
REACTOME_XENOBIOTICS	24	45.8	45.8	45.8	45.8	45.8	CYP2D6|ARNT|AHR|CYP2E1|CYP2S1|CYP2J2|CYP2F1|ARNT2|AHRR|CYP3A5|CYP2A6	ARNT|AHR|CYP3A5|CYP2D6|CYP2S1|ARNT2|AHRR|CYP2J2|CYP2A6|CYP2F1|CYP2E1	AHR|ARNT|CYP2D6|CYP3A5|CYP2S1|AHRR|CYP2E1|CYP2F1|ARNT2|CYP2J2|CYP2A6	AHR|ARNT|CYP2S1|CYP3A5|AHRR|ARNT2|CYP2A6|CYP2D6|CYP2E1|CYP2J2|CYP2F1	ARNT|AHR|CYP2A6|CYP2D6|CYP2S1|CYP2E1|ARNT2|AHRR|CYP3A5|CYP2F1|CYP2J2	5	0.001	0.001	0.001	0.001	0.001	0.0023915	0.00220868	0.00215524	0.00237029	0.00222708	-3.8799	-5.2758	-5.258	-4.7328	-3.9216
REACTOME_INTEGRIN_CELL_SURFACE_INTERACTIONS	85	77.6	77.6	77.6	77.6	77.6	BSG|ICAM2|ITGB7|KDR|ITGB2|CD47|ITGAL|ICAM1|ITGB1|CD44|SPP1|ITGAX|THBS1|ITGA4|PECAM1|F11R|FGG|VCAM1|JAM2|ITGA1|FGB|ITGA2B|COL4A1|FN1|ITGAV|ITGA5|ITGAM|AGRN|ITGB5|ITGA9|COL13A1|ITGAE|VTN|COL4A2|HSPG2|ITGA6|ITGB3|CDH1|ITGA8|COL1A2|ITGA2|ITGAD|VWF|COL2A1|COL4A3|JAM3|ITGA7|ITGA3|COL5A2|COL23A1|COL4A4|COMP|COL1A1|COL6A3|COL3A1|FBN1|COL18A1|COL6A2|COL6A1|MADCAM1|LUM|ITGB8|COL5A1|TNC|COL8A2|IBSP	SPP1|THBS1|BSG|ITGB2|VCAM1|ICAM1|ITGB7|CD44|ITGAL|FN1|CD47|ITGAX|ICAM2|ITGAM|ITGB1|ITGA4|ITGA5|FGB|F11R|VTN|FGG|ITGAV|PECAM1|ITGA2B|ITGB3|ITGB5|AGRN|COL1A1|ITGA6|ITGAE|ITGA1|COL1A2|COL3A1|ITGAD|CDH1|ITGA2|COMP|LUM|KDR|ITGA9|JAM2|COL4A2|VWF|COL4A1|COL6A1|COL18A1|COL5A2|COL6A2|JAM3|COL2A1|ITGB8|COL4A4|HSPG2|COL23A1|COL6A3|ITGA8|FBN1|TNC|COL5A1|COL8A2|ITGA3|COL4A3|COL13A1|MADCAM1|ITGA7|IBSP	SPP1|BSG|ITGB7|ITGB2|VCAM1|THBS1|ICAM1|ITGAL|VTN|CD44|CD47|ICAM2|ITGAX|ITGB1|FGB|ITGA4|FGG|FN1|ITGAM|F11R|ITGA5|ITGAV|PECAM1|ITGA2B|ITGB5|ITGB3|ITGAE|ITGA1|AGRN|ITGA6|ITGA2|KDR|ITGAD|CDH1|COMP|COL1A1|ITGA9|JAM2|COL4A1|COL3A1|COL1A2|COL18A1|COL8A2|COL4A2|COL6A1|ITGA7|VWF|COL5A2|COL4A4|ITGA8|COL2A1|COL6A3|ITGA3|COL23A1|HSPG2|JAM3|FBN1|ITGB8|COL4A3|COL13A1|COL6A2|MADCAM1|LUM|COL5A1|TNC|IBSP	SPP1|BSG|THBS1|ITGB2|FN1|F11R|ITGAX|CD44|ICAM1|CD47|ITGAM|ITGB1|ITGAL|ITGB7|ITGA5|VCAM1|ICAM2|CDH1|ITGA4|PECAM1|ITGB5|ITGAE|ITGAV|COL1A1|COL6A1|COL3A1|COL1A2|ITGA2B|ITGA6|FGG|FGB|AGRN|LUM|VTN|COL4A1|JAM2|ITGA1|ITGB3|IBSP|COL6A2|ITGA7|VWF|MADCAM1|ITGA9|COL4A2|ITGA3|COL5A2|COMP|KDR|COL5A1|COL18A1|ITGAD|FBN1|ITGB8|COL6A3|COL4A3|COL4A4|JAM3|COL23A1|ITGA2|ITGA8|TNC|COL13A1|HSPG2|COL2A1|COL8A2	SPP1|BSG|ITGB7|ITGB2|ICAM1|ITGAL|VCAM1|ITGB1|CD47|ICAM2|THBS1|CD44|ITGA4|ITGAX|FGB|VTN|FGG|F11R|FN1|ITGA5|ITGAV|ITGAM|PECAM1|ITGAE|ITGB5|ITGA2B|ITGA1|COL3A1|ITGB3|AGRN|KDR|ITGA6|COL1A1|COL1A2|LUM|COL4A1|ITGB8|CDH1|ITGA2|COMP|MADCAM1|JAM2|ITGAD|COL4A2|ITGA9|COL6A1|ITGA7|ITGA3|VWF|COL6A3|COL6A2|COL18A1|ITGA8|JAM3|COL8A2|TNC|HSPG2|COL5A2|COL23A1|COL5A1|COL4A4|COL4A3|COL13A1|COL2A1|FBN1|IBSP	5	0.00194553	0.00213675	0.001	0.001	0.001	0.00452638	0.00434256	0.00215524	0.00237029	0.00222708	-5.191	-3.7658	-4.8383	-3.9849	-4.4187
REACTOME_CYTOCHROME_P450_ARRANGED_BY_SUBSTRATE_TYPE	65	53.8	53.8	53.8	53.8	53.8	CYP4B1|CYP4F3|CYP2D6|CYP27A1|CYP51A1|ARNT|FDX1|AHR|POMC|POR|CYP4V2|CYP8B1|NCOA2|CYP2E1|RXRA|CYP26B1|NCOA1|CYP11A1|CYP4F8|TBXAS1|CYP2R1|PTGIS|CYP1B1|CYP2S1|CYP39A1|CYP2J2|CYP2F1|CYP2U1|ARNT2|AHRR|CYP26A1|CYP7B1|CYP4F2|CYP3A5|CYP2A6	CYP4F3|CYP27A1|POR|ARNT|CYP51A1|CYP4V2|FDX1|AHR|TBXAS1|CYP11A1|NCOA2|RXRA|CYP26A1|NCOA1|CYP2R1|CYP4F8|POMC|CYP8B1|CYP3A5|CYP2D6|PTGIS|CYP2S1|CYP39A1|CYP2U1|CYP7B1|ARNT2|AHRR|CYP4F2|CYP1B1|CYP2J2|CYP4B1|CYP26B1|CYP2A6|CYP2F1|CYP2E1	CYP4F3|CYP27A1|POR|CYP51A1|FDX1|CYP4V2|AHR|ARNT|CYP11A1|TBXAS1|CYP8B1|RXRA|NCOA2|NCOA1|CYP4F8|CYP2D6|POMC|CYP2R1|CYP4B1|CYP3A5|CYP2S1|CYP39A1|CYP2U1|CYP4F2|CYP26A1|CYP7B1|AHRR|CYP2E1|CYP2F1|ARNT2|CYP26B1|PTGIS|CYP1B1|CYP2J2|CYP2A6	CYP4F3|CYP51A1|CYP26A1|AHR|TBXAS1|POR|CYP4V2|CYP27A1|FDX1|ARNT|CYP2S1|CYP11A1|RXRA|CYP2R1|NCOA1|PTGIS|CYP4F8|NCOA2|CYP26B1|POMC|CYP8B1|CYP2U1|CYP3A5|AHRR|ARNT2|CYP39A1|CYP1B1|CYP7B1|CYP4B1|CYP2A6|CYP2D6|CYP2E1|CYP4F2|CYP2J2|CYP2F1	CYP4F3|CYP27A1|CYP51A1|FDX1|POR|CYP4V2|ARNT|AHR|CYP4B1|CYP4F8|POMC|CYP2R1|CYP8B1|CYP2A6|TBXAS1|CYP2D6|CYP2S1|NCOA2|NCOA1|RXRA|CYP11A1|CYP2E1|ARNT2|CYP2U1|CYP39A1|CYP26A1|CYP4F2|CYP26B1|CYP7B1|AHRR|PTGIS|CYP3A5|CYP2F1|CYP2J2|CYP1B1	5	0.001	0.001	0.001	0.001	0.001	0.0023915	0.00220868	0.00215524	0.00237029	0.00222708	-4.3652	-6.7982	-6.4151	-5.1126	-5.805
REACTOME_NRAGE_SIGNALS_DEATH_THROUGH_JNK	59	86.4	86.4	86.4	86.4	86.4	FGD2|ARHGEF1|RAC1|ARHGEF15|BAD|VAV1|GNA13|MAGED1|AKAP13|ARHGEF2|ARHGEF18|PLEKHG2|ARHGEF39|ARHGEF6|PREX1|AATF|ARHGEF5|BCL2L11|FGD3|ARHGEF7|NET1|ARHGEF3|MAPK8|SOS1|ABR|ITSN1|SOS2|VAV2|FGD4|ARHGEF12|TRIO|PLEKHG5|OBSCN|VAV3|ARHGEF37|ARHGEF10L|ARHGEF40|ARHGEF10|NGFR|ECT2|RASGRF2|ARHGEF11|TIAM1|TIAM2|ARHGEF26|KALRN|MCF2L|ARHGEF33|ARHGEF17|ARHGEF16|ARHGEF9	RAC1|ARHGEF1|GNA13|FGD2|BCL2L11|VAV1|BAD|PLEKHG2|ARHGEF39|ARHGEF2|MAGED1|AKAP13|PREX1|FGD3|ABR|ARHGEF6|ARHGEF18|MAPK8|NET1|ARHGEF37|SOS2|AATF|ARHGEF7|FGD4|SOS1|ARHGEF10L|ARHGEF3|ARHGEF5|TRIO|ARHGEF40|VAV3|ECT2|ITSN1|VAV2|ARHGEF11|TIAM2|ARHGEF12|ARHGEF10|MCF2L|PLEKHG5|ARHGEF15|OBSCN|ARHGEF17|ARHGEF16|TIAM1|RASGRF2|ARHGEF26|ARHGEF33|KALRN|NGFR|ARHGEF9	RAC1|ARHGEF1|FGD2|ARHGEF39|GNA13|VAV1|BCL2L11|BAD|MAGED1|PLEKHG2|ARHGEF2|AKAP13|PREX1|ARHGEF6|NET1|ARHGEF18|AATF|FGD3|ABR|MAPK8|ARHGEF7|SOS2|FGD4|SOS1|ARHGEF3|ARHGEF37|ECT2|ARHGEF10L|VAV2|VAV3|ARHGEF5|ARHGEF11|TRIO|TIAM2|ITSN1|ARHGEF40|PLEKHG5|ARHGEF10|ARHGEF12|ARHGEF16|MCF2L|TIAM1|ARHGEF15|NGFR|OBSCN|ARHGEF33|RASGRF2|ARHGEF17|ARHGEF26|KALRN|ARHGEF9	RAC1|BAD|NET1|GNA13|FGD2|ARHGEF1|MAGED1|VAV1|ARHGEF39|BCL2L11|ARHGEF2|AKAP13|PREX1|PLEKHG2|ARHGEF6|AATF|ABR|FGD3|ARHGEF40|ARHGEF7|SOS2|FGD4|TRIO|NGFR|TIAM2|SOS1|MAPK8|ARHGEF3|ARHGEF37|ARHGEF18|ARHGEF11|ECT2|VAV2|VAV3|ITSN1|TIAM1|ARHGEF10L|RASGRF2|ARHGEF12|MCF2L|PLEKHG5|ARHGEF10|ARHGEF5|ARHGEF17|ARHGEF16|KALRN|ARHGEF9|ARHGEF33|ARHGEF15|ARHGEF26|OBSCN	RAC1|ARHGEF1|FGD2|VAV1|GNA13|BAD|ARHGEF39|MAGED1|PLEKHG2|PREX1|AKAP13|BCL2L11|ARHGEF2|ARHGEF6|ARHGEF18|FGD3|AATF|NET1|ABR|ARHGEF3|MAPK8|ARHGEF7|SOS2|SOS1|FGD4|ARHGEF37|VAV2|ARHGEF10L|ARHGEF5|ECT2|ITSN1|TRIO|ARHGEF10|ARHGEF12|PLEKHG5|ARHGEF15|VAV3|TIAM2|ARHGEF11|ARHGEF40|NGFR|TIAM1|OBSCN|RASGRF2|ARHGEF9|MCF2L|ARHGEF16|ARHGEF33|ARHGEF26|KALRN|ARHGEF17	5	0.00379507	0.00198807	0.00209205	0.001	0.001	0.0082124	0.00421676	0.00418802	0.00237029	0.00222708	-3.6968	-3.7749	-4.2345	-4.4796	-4.8643
REACTOME_NRIF_SIGNALS_CELL_DEATH_FROM_THE_NUCLEUS	16	87.5	87.5	87.5	87.5	87.5	UBB|UBC|PSENEN|SQSTM1|NCSTN|PSEN2|APH1A|PSEN1|UBA52|TRAF6|MAPK8|ITGB3BP|APH1B|NGFR	UBB|UBC|SQSTM1|PSENEN|NCSTN|APH1A|PSEN2|PSEN1|TRAF6|UBA52|MAPK8|APH1B|ITGB3BP|NGFR	UBB|UBC|SQSTM1|PSENEN|NCSTN|PSEN2|PSEN1|APH1A|TRAF6|UBA52|MAPK8|APH1B|ITGB3BP|NGFR	UBB|UBC|SQSTM1|PSENEN|NCSTN|PSEN1|APH1A|TRAF6|PSEN2|UBA52|APH1B|NGFR|MAPK8|ITGB3BP	UBB|UBC|PSENEN|SQSTM1|NCSTN|PSEN1|APH1A|PSEN2|TRAF6|UBA52|MAPK8|APH1B|ITGB3BP|NGFR	5	0.00817996	0.00790514	0.00584795	0.001	0.00391389	0.0161038	0.0145952	0.0111633	0.00237029	0.00792415	3.2413	3.3992	3.644	4.0675	3.3726
REACTOME_REGULATION_OF_APOPTOSIS	53	98.1	98.1	98.1	98.1	98.1	UBB|PSMB6|PSMA7|PSMB10|PSME1|PSMB8|PSMB4|UBC|PSME2|PSMB9|PSMB3|PSMA3|PSMD4|PSMD8|PSMC3|PSMC4|PSMA1|PSMC5|PSMA4|PSMD6|PSMD7|PSMB1|PSMB5|PSMB2|PSMC1|PSMA5|PSMD2|PSMD10|SEM1|PSMA6|PSMC6|PSMA2|PSMC2|PSMD12|PSMD13|PSMD5|PSMD11|PSMF1|PAK2|PSMD3|PSMD14|PSME3|PSMD1|UBA52|PSMB7|PSMD9|OMA1|PSME4|OPA1|PSMA8|PSMB11|ARHGAP10	UBB|PSMB6|UBC|PSMB4|PSMA7|PSMB8|PSME1|PSMB10|PSMD8|PSME2|PSMB3|PSMB9|PSMD4|PSMC4|PSMA1|PSMA3|PSMB5|PSMA4|PSMC3|PSMC5|PSMB1|PSMB2|PSMC1|PSMD6|PSMD2|PSMD7|SEM1|PSMA5|PSMD10|PSMD13|PSMA6|PSMA2|PSMC6|PSMC2|PSMD12|PSME3|PSMD3|PSMD11|PSMD14|PAK2|PSMF1|PSMD5|PSMD1|UBA52|PSMB7|PSMD9|PSME4|OPA1|OMA1|PSMB11|PSMA8|ARHGAP10	UBB|PSMB6|UBC|PSMB8|PSMB4|PSME1|PSMA7|PSMB10|PSMB9|PSMD8|PSMB3|PSMA1|PSMD4|PSMC4|PSMA3|PSMB5|PSMA4|PSME2|PSMC3|PSMC5|PSMD7|PSMD6|PSMC1|PSMB1|PSMD2|PSMB2|PSMA5|SEM1|PSMD13|PSMD10|PSMC2|PSMA2|PSMA6|PSMC6|PSMD3|PSME3|PSMD12|PSMD11|PSMD5|PSMD14|PAK2|PSMF1|PSMD1|UBA52|PSMB7|PSMD9|PSME4|OPA1|OMA1|PSMA8|ARHGAP10|PSMB11	UBB|PSMB6|PSMA7|PSMB4|UBC|PSMB10|PSMB8|PSME1|PSMD8|PSMB3|PSMB5|PSMA1|PSMC4|PSMD4|PSMA3|PSMC5|PSMA4|PSMC3|PSMD2|PSMD6|PSMC1|PSMD7|PSMB2|PSMB1|SEM1|PSMB9|PSMD13|PSMA6|PSMC2|PSMA5|PSMD10|PSME3|PSMA2|PSMD12|PSMC6|PSME2|PSMD3|PSMD11|PSMD14|PSMD5|PSMF1|PAK2|PSMD1|PSMB7|PSMD9|UBA52|PSME4|OPA1|OMA1|PSMA8|PSMB11|ARHGAP10	UBB|PSMB6|PSMB8|UBC|PSME1|PSMB10|PSMA7|PSMB4|PSMB9|PSMB3|PSMD8|PSMA1|PSME2|PSMA3|PSMB5|PSMD4|PSMA4|PSMC3|PSMC4|PSMC5|PSMD6|PSMB1|PSMD7|PSMD2|PSMB2|PSMC1|PSMA5|PSMD10|PSMD13|SEM1|PSMA2|PSMC2|PSMC6|PSMA6|PSME3|PSMD12|PSMD3|PSMD11|PSMD5|PSMD14|PSMF1|PAK2|PSMD1|PSMB7|UBA52|PSMD9|PSME4|OMA1|OPA1|PSMA8|ARHGAP10|PSMB11	5	0.001	0.001	0.001	0.001	0.001	0.0023915	0.00220868	0.00215524	0.00237029	0.00222708	11.4183	10.9778	10.7946	11.488	11.0363
REACTOME_NEURONAL_SYSTEM	411	59.1	59.1	59.1	59.1	59.1	HSPA8|CALM1|GNGT2|GNG11|TUBB4B|SHARPIN|GNB2|NRAS|SLC38A2|TUBA1A|TUBA1B|DBNL|CAMK1|AP2M1|AP2S1|PRKAR1A|GNAI2|GLUL|RAC1|FLOT1|GNB1|VAMP2|SLC38A1|MAPK3|TUBA1C|TUBA4A|DNAJC5|NAAA|TUBB2A|LIN7C|ALDH2|KPNA2|KCNN4|TSPAN7|MDM2|ADCY7|PLCB2|AP2A2|TUBB6|PRKAB1|KRAS|HRAS|CACFD1|COMT|PRKAB2|RPS6KA1|GNAI3|KCNJ8|RAB3A|RTN3|ADCY4|ARL6IP5|PRKX|PPFIA4|GNB4|KCNK6|NPTN|PLCB3|GLS|CREB1|FLOT2|MAPK1|PRKAG1|PRKAR2A|PPM1F…	HSPA8|CALM1|TUBB4B|GNGT2|SLC38A2|TUBA1B|GNB2|TUBA1C|NRAS|SHARPIN|AP2M1|TUBB6|DBNL|TUBA4A|PRKAR1A|GNAI2|TUBA1A|VAMP2|GLUL|FLOT1|CAMK1|AP2S1|RAC1|MAPK3|TUBB2A|KPNA2|DNAJC5|GNB1|PRKAB1|COMT|NAAA|MDM2|KCNN4|SLC38A1|LIN7C|AP2A2|RPS6KA1|KRAS|ALDH2|CACFD1|RTN3|GNAI3|HRAS|ADCY7|GIT1|FLOT2|ARL6IP5|PRKX|GLS|PRKAB2|KCNK7|PLCB2|NPTN|MAPK1|PRKAG1|KCNJ2|CAMK2G|NSF|GNG11|PRKAR2A|CAMKK1|LRRTM2|CREB1|CAMKK2|PDPK1…	HSPA8|CALM1|TUBB4B|TUBA1B|GNGT2|TUBA1C|NRAS|DBNL|SLC38A2|AP2M1|GNB2|TUBA4A|SHARPIN|PRKAR1A|TUBA1A|RAC1|KPNA2|TUBB6|GNAI2|AP2S1|TUBB2A|CAMK1|FLOT1|VAMP2|NAAA|PRKAB1|COMT|GLUL|GNB1|MAPK3|SLC38A1|DNAJC5|LIN7C|KCNN4|RPS6KA1|MDM2|AP2A2|ARL6IP5|ALDH2|GNAI3|RTN3|PLCB2|CACFD1|KRAS|FLOT2|ADCY7|HRAS|KCNK7|MAPK1|GIT1|PRKX|PPFIA4|NPTN|PRKAG1|PRKAB2|GLS|CAMK2G|KCNJ2|PRKAR2A|KCNK6|KCNA3|PRKACB|NSF|CREB1|PANX1|…	CALM1|HSPA8|TUBB6|TUBB4B|TUBA1B|NRAS|NAAA|AP2M1|TUBA1C|RAC1|GNB2|GNGT2|DBNL|KPNA2|TUBA4A|FLOT1|AP2S1|TUBA1A|SHARPIN|PRKAR1A|CAMK1|SLC38A2|GNAI2|MAPK3|GLUL|COMT|GNB1|TUBB2A|KCNN4|PRKAB1|LIN7C|RTN3|GNAI3|DNAJC5|FLOT2|MDM2|AP2A2|VAMP2|KCNA3|RPS6KA1|SLC38A1|ARL6IP5|ALDH2|KRAS|HRAS|CACFD1|ADCY7|PRKAR2A|KCNK6|MAPK1|PRKAG1|PLCB2|NSF|CAMK2G|NPTN|PRKX|GIT1|CAMKK1|PPFIA4|PRKAB2|GLS|RAB3A|PRKACA|AKAP5|CACNB…	HSPA8|CALM1|TUBB4B|GNGT2|TUBA1B|AP2M1|DBNL|TUBA1A|SLC38A2|NRAS|SHARPIN|GNB2|TUBA4A|PRKAR1A|TUBA1C|RAC1|AP2S1|GNAI2|CAMK1|KPNA2|TUBB6|FLOT1|VAMP2|TUBB2A|KCNN4|NAAA|GNB1|PRKAB1|COMT|MAPK3|KCNA3|GLUL|LIN7C|SLC38A1|RPS6KA1|MDM2|ARL6IP5|GNAI3|DNAJC5|GNG11|ADCY7|RTN3|CACFD1|FLOT2|ALDH2|MAPK1|HRAS|PLCB2|RAB3A|KCNJ8|PANX1|GIT1|KRAS|PPFIA4|GLS|PRKX|AP2A2|NPTN|CAMK2G|CREB1|KCNK7|KCNK6|GNG2|PRKAB2|CACNB3|PR…	5	0.001	0.001	0.001	0.001	0.001	0.0023915	0.00220868	0.00215524	0.00237029	0.00222708	-10.2442	-10.9257	-12.3295	-10.7924	-11.771
REACTOME_REGULATION_OF_BETA_CELL_DEVELOPMENT	42	52.4	52.4	52.4	52.4	52.4	HES1|SNW1|KAT2A|AKT1|FOXO1|CREBBP|EP300|AKT2|NOTCH1|MAML1|KAT2B|MAML2|AKT3|RBPJ|NR5A2|MAML3|MAFA|PAX6|MAMLD1|HNF4A|FOXA2|PKLR	HES1|AKT1|SNW1|KAT2A|EP300|AKT2|CREBBP|NOTCH1|FOXO1|MAML1|RBPJ|KAT2B|MAML2|HNF4A|MAML3|AKT3|MAFA|FOXA2|MAMLD1|PAX6|NR5A2|PKLR	HES1|KAT2A|SNW1|AKT1|AKT2|EP300|CREBBP|NOTCH1|FOXO1|MAML1|KAT2B|FOXA2|RBPJ|MAML2|AKT3|MAML3|HNF4A|PKLR|PAX6|NR5A2|MAFA|MAMLD1	HES1|AKT1|SNW1|KAT2A|AKT2|EP300|MAML1|CREBBP|RBPJ|NOTCH1|KAT2B|FOXO1|MAML2|AKT3|MAML3|MAFA|MAMLD1|PAX6|NR5A2|FOXA2|HNF4A|PKLR	HES1|SNW1|KAT2A|AKT1|AKT2|NOTCH1|EP300|CREBBP|FOXO1|RBPJ|MAML1|KAT2B|MAML2|AKT3|PKLR|MAFA|HNF4A|MAML3|PAX6|FOXA2|MAMLD1|NR5A2	5	0.0310421	0.0180361	0.016	0.00189036	0.0232108	0.0535226	0.0305556	0.0278567	0.00445109	0.0395102	-2.7114	-2.8373	-2.8436	-3.7434	-2.8041
REACTOME_CELL_DEATH_SIGNALLING_VIA_NRAGE_NRIF_AND_NADE	76	88.2	88.2	88.2	88.2	88.2	UBB|UBC|PSENEN|BEX3|SQSTM1|FGD2|ARHGEF1|RAC1|YWHAE|ARHGEF15|BAD|NCSTN|VAV1|GNA13|PSEN2|CASP2|MAGED1|AKAP13|APH1A|ARHGEF2|PSEN1|ARHGEF18|PLEKHG2|ARHGEF39|CASP3|ARHGEF6|PREX1|UBA52|AATF|TRAF6|ARHGEF5|BCL2L11|FGD3|ARHGEF7|NET1|ARHGEF3|MAPK8|SOS1|ABR|ITSN1|SOS2|VAV2|FGD4|ARHGEF12|ITGB3BP|TRIO|PLEKHG5|OBSCN|VAV3|ARHGEF37|ARHGEF10L|ARHGEF40|APH1B|ARHGEF10|NGFR|ECT2|RASGRF2|ARHGEF11|TIAM1|TIAM2|ARHGEF26…	UBB|UBC|SQSTM1|BEX3|PSENEN|RAC1|ARHGEF1|YWHAE|NCSTN|GNA13|FGD2|BCL2L11|APH1A|PSEN2|VAV1|CASP2|PSEN1|BAD|TRAF6|CASP3|PLEKHG2|ARHGEF39|ARHGEF2|MAGED1|AKAP13|PREX1|UBA52|FGD3|ABR|ARHGEF6|ARHGEF18|MAPK8|NET1|ARHGEF37|SOS2|AATF|ARHGEF7|FGD4|SOS1|ARHGEF10L|APH1B|ARHGEF3|ARHGEF5|TRIO|ARHGEF40|VAV3|ECT2|ITSN1|VAV2|ARHGEF11|TIAM2|ARHGEF12|ITGB3BP|ARHGEF10|MCF2L|PLEKHG5|ARHGEF15|OBSCN|ARHGEF17|ARHGEF16|TIA…	UBB|UBC|SQSTM1|BEX3|PSENEN|RAC1|ARHGEF1|FGD2|YWHAE|NCSTN|ARHGEF39|GNA13|VAV1|CASP2|BCL2L11|PSEN2|BAD|PSEN1|CASP3|MAGED1|APH1A|TRAF6|PLEKHG2|ARHGEF2|AKAP13|PREX1|UBA52|ARHGEF6|NET1|ARHGEF18|AATF|FGD3|ABR|MAPK8|ARHGEF7|SOS2|APH1B|FGD4|SOS1|ARHGEF3|ARHGEF37|ECT2|ARHGEF10L|VAV2|VAV3|ARHGEF5|ARHGEF11|TRIO|TIAM2|ITGB3BP|ITSN1|ARHGEF40|PLEKHG5|ARHGEF10|ARHGEF12|ARHGEF16|MCF2L|TIAM1|ARHGEF15|NGFR|OBSCN|A…	UBB|UBC|SQSTM1|PSENEN|RAC1|BEX3|YWHAE|NCSTN|BAD|NET1|GNA13|PSEN1|FGD2|ARHGEF1|APH1A|TRAF6|PSEN2|MAGED1|VAV1|CASP3|CASP2|ARHGEF39|BCL2L11|ARHGEF2|AKAP13|UBA52|PREX1|PLEKHG2|ARHGEF6|AATF|ABR|FGD3|ARHGEF40|APH1B|ARHGEF7|SOS2|FGD4|TRIO|NGFR|TIAM2|SOS1|MAPK8|ARHGEF3|ARHGEF37|ARHGEF18|ARHGEF11|ECT2|VAV2|VAV3|ITSN1|TIAM1|ARHGEF10L|RASGRF2|ARHGEF12|MCF2L|PLEKHG5|ARHGEF10|ARHGEF5|ITGB3BP|ARHGEF17|ARHGEF16…	UBB|UBC|BEX3|PSENEN|SQSTM1|RAC1|ARHGEF1|FGD2|YWHAE|NCSTN|VAV1|GNA13|CASP3|BAD|PSEN1|CASP2|APH1A|ARHGEF39|PSEN2|MAGED1|PLEKHG2|PREX1|AKAP13|BCL2L11|TRAF6|ARHGEF2|ARHGEF6|UBA52|ARHGEF18|FGD3|AATF|NET1|ABR|ARHGEF3|MAPK8|ARHGEF7|SOS2|SOS1|FGD4|ARHGEF37|VAV2|APH1B|ARHGEF10L|ARHGEF5|ITGB3BP|ECT2|ITSN1|TRIO|ARHGEF10|ARHGEF12|PLEKHG5|ARHGEF15|VAV3|TIAM2|ARHGEF11|ARHGEF40|NGFR|TIAM1|OBSCN|RASGRF2|ARHGEF9|…	5	0.718812	0.960334	0.532934	0.498952	0.198077	0.776956	0.972156	0.607363	0.574762	0.261999	-0.487	-0.0813	-0.789	-0.8633	-1.6195
REACTOME_NEUROTRANSMITTER_RELEASE_CYCLE	51	62.7	62.7	62.7	62.7	62.7	HSPA8|SLC38A2|VAMP2|DNAJC5|NAAA|LIN7C|RAB3A|ARL6IP5|PPFIA4|GLS|PPFIA1|STXBP1|SLC18A2|TSPOAP1|ABAT|SLC1A2|STX1A|CASK|GAD1|SLC6A13|SLC1A3|APBA1|MAOA|GLS2|SYN1|PPFIA2|UNC13B|SLC6A12|SLC22A1|SYN3|ALDH5A1|PPFIA3	HSPA8|SLC38A2|VAMP2|DNAJC5|NAAA|LIN7C|ARL6IP5|GLS|PPFIA4|PPFIA1|TSPOAP1|SLC18A2|RAB3A|SLC6A13|CASK|STXBP1|SLC1A2|GLS2|STX1A|MAOA|ALDH5A1|APBA1|SLC1A3|PPFIA3|GAD1|ABAT|SYN1|SLC22A1|UNC13B|SYN3|PPFIA2|SLC6A12	HSPA8|SLC38A2|VAMP2|NAAA|DNAJC5|LIN7C|ARL6IP5|PPFIA4|GLS|RAB3A|PPFIA1|TSPOAP1|SLC18A2|SLC6A13|GLS2|STX1A|SLC22A1|CASK|ABAT|ALDH5A1|MAOA|STXBP1|SLC6A12|APBA1|SLC1A2|SYN1|SLC1A3|GAD1|UNC13B|SYN3|PPFIA2|PPFIA3	HSPA8|NAAA|SLC38A2|LIN7C|DNAJC5|VAMP2|ARL6IP5|PPFIA4|GLS|RAB3A|TSPOAP1|PPFIA1|SLC18A2|CASK|SLC6A13|MAOA|STXBP1|APBA1|SLC1A2|GLS2|SYN1|SLC6A12|ALDH5A1|STX1A|UNC13B|PPFIA3|SYN3|ABAT|GAD1|PPFIA2|SLC1A3|SLC22A1	HSPA8|SLC38A2|VAMP2|NAAA|LIN7C|ARL6IP5|DNAJC5|RAB3A|PPFIA4|GLS|TSPOAP1|PPFIA1|SLC18A2|STXBP1|STX1A|GLS2|SLC1A3|CASK|ALDH5A1|SLC1A2|GAD1|SYN1|SLC22A1|SLC6A13|APBA1|PPFIA3|SLC6A12|ABAT|UNC13B|MAOA|SYN3|PPFIA2	5	0.001	0.00803213	0.00581395	0.00202429	0.001	0.0023915	0.0147532	0.0111382	0.00451718	0.00222708	-3.98	-3.4725	-3.4497	-3.8305	-3.8656
REACTOME_P75_NTR_RECEPTOR_MEDIATED_SIGNALLING	97	88.7	88.7	88.7	88.7	88.7	UBB|NFKBIA|UBC|PSENEN|ARHGDIA|BEX3|SQSTM1|MYD88|FGD2|ARHGEF1|RAC1|IRAK1|YWHAE|SMPD2|RELA|IKBKB|HDAC1|RHOA|ARHGEF15|BAD|NCSTN|VAV1|GNA13|PSEN2|NFKB1|CASP2|HDAC3|MAGED1|AKAP13|RTN4|APH1A|ARHGEF2|PSEN1|ADAM17|ARHGEF18|HDAC2|PLEKHG2|ARHGEF39|CASP3|ARHGEF6|PREX1|UBA52|AATF|TRAF6|ARHGEF5|BCL2L11|RIPK2|FGD3|ARHGEF7|NET1|PRDM4|ARHGEF3|MAPK8|SOS1|ABR|ITSN1|SOS2|VAV2|FGD4|ARHGEF12|MAG|PRKCI|ITGB3BP|TRIO|PL…	UBB|NFKBIA|UBC|ARHGDIA|SQSTM1|BEX3|PSENEN|MYD88|IRAK1|RAC1|RELA|ARHGEF1|SMPD2|YWHAE|NCSTN|RHOA|GNA13|IKBKB|FGD2|HDAC1|BCL2L11|HDAC3|APH1A|PSEN2|RTN4|VAV1|NFKB1|CASP2|PSEN1|ADAM17|BAD|TRAF6|CASP3|PLEKHG2|ARHGEF39|ARHGEF2|MAGED1|AKAP13|PRDM4|PREX1|UBA52|RIPK2|FGD3|ABR|ARHGEF6|ARHGEF18|MAPK8|NET1|HDAC2|ARHGEF37|SOS2|AATF|ARHGEF7|FGD4|SOS1|ARHGEF10L|APH1B|OMG|ARHGEF3|ARHGEF5|TRIO|ARHGEF40|VAV3|PRKCI|…	UBB|NFKBIA|UBC|ARHGDIA|SQSTM1|BEX3|PSENEN|MYD88|RAC1|ARHGEF1|RELA|IRAK1|FGD2|YWHAE|SMPD2|RHOA|HDAC1|NCSTN|IKBKB|ARHGEF39|HDAC3|GNA13|VAV1|CASP2|BCL2L11|PSEN2|BAD|PSEN1|CASP3|MAGED1|NFKB1|APH1A|RTN4|TRAF6|PLEKHG2|ARHGEF2|ADAM17|AKAP13|PREX1|UBA52|HDAC2|RIPK2|ARHGEF6|NET1|ARHGEF18|AATF|FGD3|PRDM4|ABR|MAPK8|ARHGEF7|SOS2|OMG|APH1B|FGD4|SOS1|MAG|ARHGEF3|ARHGEF37|ECT2|ARHGEF10L|VAV2|VAV3|PRKCI|ARHGEF5|…	UBB|NFKBIA|UBC|ARHGDIA|SQSTM1|PSENEN|MYD88|RAC1|BEX3|YWHAE|NCSTN|RHOA|RELA|IRAK1|SMPD2|HDAC1|BAD|NET1|IKBKB|GNA13|PSEN1|FGD2|HDAC3|ARHGEF1|APH1A|TRAF6|PSEN2|MAGED1|VAV1|RTN4|RIPK2|NFKB1|CASP3|CASP2|ARHGEF39|ADAM17|BCL2L11|HDAC2|ARHGEF2|AKAP13|UBA52|PREX1|PLEKHG2|PRDM4|ARHGEF6|AATF|MAG|ABR|FGD3|ARHGEF40|APH1B|ARHGEF7|SOS2|FGD4|TRIO|OMG|NGFR|PRKCI|TIAM2|SOS1|MAPK8|ARHGEF3|ARHGEF37|ARHGEF18|ARHGEF11…	UBB|NFKBIA|UBC|ARHGDIA|BEX3|PSENEN|SQSTM1|MYD88|RAC1|ARHGEF1|RELA|FGD2|IRAK1|YWHAE|HDAC1|SMPD2|RHOA|NCSTN|IKBKB|VAV1|HDAC3|GNA13|CASP3|BAD|PSEN1|CASP2|APH1A|ARHGEF39|NFKB1|PSEN2|MAGED1|ADAM17|PLEKHG2|RTN4|PREX1|AKAP13|BCL2L11|TRAF6|ARHGEF2|RIPK2|HDAC2|ARHGEF6|UBA52|PRDM4|ARHGEF18|FGD3|AATF|NET1|ABR|ARHGEF3|MAPK8|MAG|ARHGEF7|SOS2|SOS1|FGD4|OMG|ARHGEF37|VAV2|APH1B|ARHGEF10L|ARHGEF5|PRKCI|ITGB3BP|EC…	5	0.185567	0.0506823	0.179337	0.142276	0.487524	0.247654	0.0779559	0.235179	0.194992	0.558589	1.6599	2.5211	1.6259	1.8602	0.896
REACTOME_AMINO_ACID_TRANSPORT_ACROSS_THE_PLASMA_MEMBRANE	33	81.8	81.8	81.8	81.8	81.8	SLC38A2|SLC3A2|SLC1A5|SLC38A1|SLC7A6|SLC43A2|SLC6A6|SLC7A1|SLC7A7|SLC7A5|SLC36A4|SLC36A1|SLC25A29|SLC16A10|SLC7A8|SLC7A11|SLC43A1|SLC6A19|SLC3A1|SLC6A20|SLC6A12|SLC36A2|SLC7A2|SLC38A3|SLC1A4|SLC38A4|SLC7A3	SLC38A2|SLC3A2|SLC1A5|SLC38A1|SLC6A6|SLC43A2|SLC7A6|SLC7A11|SLC7A7|SLC36A1|SLC36A4|SLC7A1|SLC7A8|SLC16A10|SLC7A5|SLC25A29|SLC7A2|SLC7A3|SLC43A1|SLC6A19|SLC38A3|SLC3A1|SLC6A20|SLC1A4|SLC38A4|SLC36A2|SLC6A12	SLC3A2|SLC38A2|SLC1A5|SLC38A1|SLC6A6|SLC7A6|SLC43A2|SLC7A7|SLC7A1|SLC36A4|SLC16A10|SLC7A8|SLC7A5|SLC7A11|SLC36A1|SLC43A1|SLC7A2|SLC38A4|SLC25A29|SLC38A3|SLC7A3|SLC3A1|SLC6A19|SLC6A12|SLC1A4|SLC6A20|SLC36A2	SLC3A2|SLC38A2|SLC1A5|SLC6A6|SLC7A2|SLC38A1|SLC7A6|SLC36A4|SLC43A2|SLC7A5|SLC36A1|SLC7A7|SLC7A11|SLC7A8|SLC25A29|SLC7A1|SLC16A10|SLC36A2|SLC7A3|SLC1A4|SLC6A19|SLC6A12|SLC43A1|SLC38A4|SLC6A20|SLC3A1|SLC38A3	SLC3A2|SLC38A2|SLC1A5|SLC38A1|SLC7A6|SLC6A6|SLC43A2|SLC7A7|SLC36A1|SLC7A1|SLC7A5|SLC25A29|SLC16A10|SLC36A4|SLC7A3|SLC43A1|SLC7A8|SLC1A4|SLC7A11|SLC38A3|SLC7A2|SLC6A12|SLC6A20|SLC38A4|SLC6A19|SLC36A2|SLC3A1	5	0.00606061	0.232794	0.202479	0.214015	0.0246407	0.0124115	0.296965	0.259533	0.28037	0.0415471	-3.2317	-1.4867	-1.5641	-1.584	-2.7761
REACTOME_ENDOGENOUS_STEROLS	27	66.7	66.7	66.7	66.7	66.7	CYP27A1|CYP51A1|ARNT|FDX1|AHR|POMC|CYP4V2|CYP8B1|NCOA2|RXRA|NCOA1|CYP11A1|PTGIS|CYP1B1|CYP39A1|ARNT2|AHRR|CYP7B1	CYP27A1|ARNT|CYP51A1|CYP4V2|FDX1|AHR|CYP11A1|NCOA2|RXRA|NCOA1|POMC|CYP8B1|PTGIS|CYP39A1|CYP7B1|ARNT2|AHRR|CYP1B1	CYP27A1|CYP51A1|FDX1|CYP4V2|AHR|ARNT|CYP11A1|CYP8B1|RXRA|NCOA2|NCOA1|POMC|CYP39A1|CYP7B1|AHRR|ARNT2|PTGIS|CYP1B1	CYP51A1|AHR|CYP4V2|CYP27A1|FDX1|ARNT|CYP11A1|RXRA|NCOA1|PTGIS|NCOA2|POMC|CYP8B1|AHRR|ARNT2|CYP39A1|CYP1B1|CYP7B1	CYP27A1|CYP51A1|FDX1|CYP4V2|ARNT|AHR|POMC|CYP8B1|NCOA2|NCOA1|RXRA|CYP11A1|ARNT2|CYP39A1|CYP7B1|AHRR|PTGIS|CYP1B1	5	0.00619835	0.001	0.001	0.021611	0.002	0.0125493	0.00220868	0.00215524	0.0378104	0.00424206	-3.3542	-4.4418	-4.0728	-3.0415	-3.6715
REACTOME_GLYCOLYSIS	72	91.7	91.7	91.7	91.7	91.7	ALDOA|TPI1|PGP|SEC13|PKM|GPI|ENO3|TPR|GNPDA1|NUP50|PGK1|PPP2CA|RAE1|PPP2R1A|PGAM1|NUP88|NUP85|AAAS|PGAM2|ENO1|PFKL|RANBP2|PFKP|HK3|NUP98|NUP62|SEH1L|POM121|GNPDA2|NUP153|ADPGK|HK2|PFKFB4|NUP35|PPP2CB|PRKACA|PRKACB|NUP210|NUP54|NUP107|PPP2R1B|PGM2L1|PPP2R5D|NUP37|ALDOC|NUP160|NUP43|BPGM|NUP93|ALDOB|NUP205|NUP58|NUP214|NUP155|NUP133|NUP188|PFKFB3|HK1|NDC1|PFKM|PFKFB1|GCKR|PFKFB2|ENO2|GAPDH|PKLR	ALDOA|TPI1|PKM|PGK1|GPI|PGAM1|PGP|SEC13|ENO1|ENO3|GNPDA1|PPP2CA|PFKL|PPP2R1A|RAE1|TPR|PFKP|NUP88|HK3|NUP50|AAAS|ALDOC|PGAM2|RANBP2|NUP85|NUP62|SEH1L|NUP98|POM121|PFKFB4|HK2|PPP2CB|ALDOB|ADPGK|NUP54|NUP153|GNPDA2|PFKFB3|PPP2R5D|NUP43|PRKACB|NUP210|BPGM|PRKACA|NUP107|NUP214|PGM2L1|NUP58|NUP35|NUP155|PPP2R1B|NUP205|HK1|NUP133|ENO2|NUP93|NDC1|NUP160|NUP188|NUP37|PFKM|PFKFB1|GAPDH|PFKFB2|PKLR|GCKR	ALDOA|TPI1|PKM|PGP|SEC13|PGAM1|GPI|PGK1|ENO3|ENO1|PPP2R1A|GNPDA1|PFKL|NUP62|NUP88|NUP85|RAE1|HK3|TPR|PPP2CA|AAAS|ALDOB|NUP50|ALDOC|PFKP|PGAM2|ADPGK|SEH1L|NUP43|NUP54|RANBP2|POM121|PPP2R5D|PFKFB4|NUP98|NUP153|GNPDA2|NUP107|HK2|NUP210|PPP2CB|PRKACB|PPP2R1B|NUP37|PRKACA|NUP214|PFKFB3|NUP35|NUP155|NUP133|BPGM|NUP58|NUP93|NUP205|PGM2L1|NDC1|NUP160|NUP188|HK1|PFKM|ENO2|GCKR|PFKFB1|PKLR|PFKFB2|GAPDH	ALDOA|TPI1|PKM|PGAM1|PGK1|PGP|GPI|ALDOC|ENO1|SEC13|PFKP|PFKL|PPP2R1A|GNPDA1|NUP88|SEH1L|PPP2CA|HK3|HK2|NUP62|TPR|RAE1|NUP50|PPP2CB|NUP85|ADPGK|AAAS|ENO3|GNPDA2|NUP54|PFKFB4|RANBP2|NUP98|PPP2R1B|PPP2R5D|NUP43|NUP153|POM121|PRKACA|PFKFB3|NUP93|NUP107|NUP58|BPGM|PGAM2|NUP35|PRKACB|NDC1|NUP214|NUP37|HK1|NUP155|NUP205|NUP133|NUP160|NUP188|PGM2L1|NUP210|PFKM|ALDOB|PFKFB2|PFKFB1|ENO2|GAPDH|PKLR|GCKR	ALDOA|TPI1|PKM|SEC13|PGP|GPI|PGK1|PGAM1|ENO3|PPP2R1A|GNPDA1|ENO1|RAE1|PFKL|AAAS|PPP2CA|TPR|NUP85|NUP62|NUP88|PFKP|NUP50|HK3|SEH1L|GNPDA2|ALDOB|ADPGK|NUP54|POM121|PGAM2|NUP43|RANBP2|ALDOC|PPP2R5D|NUP210|NUP98|PPP2CB|PFKFB4|NUP153|NUP35|PPP2R1B|PRKACB|BPGM|NUP37|NUP107|PRKACA|HK2|PGM2L1|NUP214|NUP58|PFKFB3|NUP93|NUP188|HK1|NUP155|NUP160|NUP205|NDC1|ENO2|NUP133|PFKM|PFKFB1|PKLR|PFKFB2|GCKR|GAPDH	5	0.00416667	0.00197628	0.001	0.001	0.001	0.00871657	0.00420846	0.00215524	0.00237029	0.00222708	3.441	4.5957	5.7266	5.2363	5.303
REACTOME_PROCESSIVE_SYNTHESIS_ON_THE_LAGGING_STRAND	15	86.7	86.7	86.7	86.7	86.7	PCNA|RPA3|POLD4|RPA2|POLA2|POLD1|RPA1|POLD2|PRIM1|LIG1|DNA2|PRIM2|POLA1	PCNA|RPA3|RPA2|POLD2|POLD4|PRIM1|POLD1|RPA1|POLA2|DNA2|LIG1|PRIM2|POLA1	PCNA|RPA3|POLD2|RPA2|PRIM1|POLD1|RPA1|POLD4|POLA2|LIG1|DNA2|PRIM2|POLA1	PCNA|RPA3|POLD4|POLD2|RPA2|RPA1|POLA2|PRIM1|DNA2|LIG1|POLD1|PRIM2|POLA1	PCNA|RPA3|RPA2|POLD2|POLD4|PRIM1|POLD1|RPA1|POLA2|LIG1|DNA2|PRIM2|POLA1	5	0.00607287	0.0019084	0.00192308	0.0100604	0.0019685	0.0124128	0.00418907	0.00408655	0.0188676	0.00420846	3.3012	3.3202	4.0022	3.2003	3.8308
REACTOME_MRNA_CAPPING	29	93.1	93.1	93.1	93.1	93.1	POLR2E|POLR2G|POLR2I|POLR2K|GTF2F1|POLR2L|GTF2H5|POLR2H|POLR2D|POLR2F|POLR2C|CDK7|POLR2A|RNMT|SUPT5H|GTF2H1|GTF2H4|GTF2H3|GTF2H2|POLR2B|CCNH|NCBP1|ERCC3|GTF2F2|RNGTT|MNAT1|ERCC2	POLR2E|POLR2G|POLR2I|POLR2K|GTF2F1|GTF2H5|POLR2H|POLR2L|POLR2C|POLR2D|POLR2F|POLR2A|RNMT|SUPT5H|CDK7|GTF2H1|GTF2H2|NCBP1|CCNH|GTF2H3|GTF2H4|POLR2B|ERCC3|GTF2F2|MNAT1|RNGTT|ERCC2	POLR2E|POLR2G|POLR2I|POLR2K|GTF2F1|GTF2H5|POLR2H|POLR2L|POLR2C|POLR2D|POLR2F|POLR2A|GTF2H4|RNMT|SUPT5H|CDK7|GTF2H1|CCNH|NCBP1|GTF2H3|GTF2H2|ERCC3|POLR2B|GTF2F2|RNGTT|MNAT1|ERCC2	POLR2E|POLR2G|POLR2I|POLR2K|GTF2H5|GTF2F1|POLR2D|POLR2L|POLR2H|POLR2C|POLR2F|RNMT|POLR2A|CDK7|GTF2H4|GTF2H1|GTF2H2|CCNH|SUPT5H|POLR2B|NCBP1|ERCC3|GTF2H3|GTF2F2|RNGTT|MNAT1|ERCC2	POLR2E|POLR2G|POLR2K|POLR2I|GTF2F1|GTF2H5|POLR2L|POLR2H|POLR2C|POLR2D|POLR2F|GTF2H4|POLR2A|CDK7|RNMT|SUPT5H|GTF2H3|GTF2H1|CCNH|GTF2H2|NCBP1|POLR2B|ERCC3|GTF2F2|RNGTT|MNAT1|ERCC2	5	0.001	0.001	0.001	0.001	0.001	0.0023915	0.00220868	0.00215524	0.00237029	0.00222708	5.4761	5.3046	5.8958	5.8557	5.5449
REACTOME_MITOCHONDRIAL_FATTY_ACID_BETA_OXIDATION	37	89.2	89.2	89.2	89.2	89.2	DBI|ACOT1|ECI1|ECHS1|ACOT13|ACAA2|NDUFAB1|HADHB|ACADVL|ACOT9|ACADL|HADHA|ACADM|MCEE|ACADS|HADH|MMUT|ACOT7|PCTP|DECR1|MECR|MCAT|MMAA|PCCB|THEM4|ACAD10|ACBD6|ACOT11|ACSF2|ACAD11|PCCA|ACOT12|ACSM3	DBI|ACADVL|ECHS1|ACOT1|HADHB|ACAA2|ACOT13|ECI1|ACADL|ACADS|NDUFAB1|HADHA|ACADM|ACOT9|MECR|ACOT7|HADH|MCEE|PCTP|DECR1|MMUT|THEM4|MCAT|ACBD6|MMAA|PCCB|ACAD10|PCCA|ACAD11|ACSF2|ACOT11|ACOT12|ACSM3	DBI|ACADVL|ECHS1|HADHB|ACAA2|ECI1|ACOT1|ACADL|ACOT13|ACADM|ACADS|NDUFAB1|HADHA|ACOT9|ACOT7|MCEE|MECR|PCTP|DECR1|HADH|MMUT|MCAT|THEM4|PCCB|MMAA|ACBD6|ACAD10|ACAD11|PCCA|ACSF2|ACOT12|ACOT11|ACSM3	DBI|ACADVL|ECHS1|ACAA2|HADHB|ACADM|ACOT13|ECI1|ACOT9|ACADS|NDUFAB1|HADHA|PCTP|ACADL|ACOT1|MECR|HADH|MCEE|ACOT7|MMUT|DECR1|THEM4|PCCB|MCAT|MMAA|ACBD6|ACAD11|ACAD10|PCCA|ACOT11|ACSF2|ACOT12|ACSM3	DBI|ACADVL|ECI1|ACOT13|ECHS1|HADHB|ACAA2|ACOT1|ACADL|ACADS|NDUFAB1|ACOT9|ACADM|HADHA|ACOT7|MCEE|MECR|PCTP|HADH|DECR1|MCAT|MMUT|THEM4|MMAA|ACBD6|PCCB|ACAD10|ACSF2|ACOT11|ACAD11|PCCA|ACSM3|ACOT12	5	0.516505	0.736952	0.152174	0.0944882	0.205825	0.589897	0.782647	0.202579	0.137989	0.270636	0.8321	0.3959	1.8217	2.1688	1.6003
REACTOME_SIGNALING_BY_GPCR	1174	41	41	41	41	41	APOE|GPIHBP1|CCL4|CALM1|PPP1CA|RGS2|S1PR1|RGS1|GNGT2|ADRB2|GNG11|CCR7|CCRL2|CXCL16|CXCR6|CXCR3|CD55|GNB2|CXCL13|XCL2|GPR18|NRAS|APOA2|ADGRE5|CDC42|HCAR2|RGS19|CXCL10|S1PR4|GPR183|LPAR6|GRK2|P2RY13|CCR2|PRKAR1A|CCL23|RHOB|SDC4|GNAI2|FPR1|ANXA1|DHRS3|APOA1|CCL1|FGD2|ARHGEF1|PRKCD|RASGRP2|LRP10|CXCR2|ACKR1|PTAFR|GNB1|PSAP|CXCL9|CCR1|DGKA|RHOC|ARRB2|REEP4|RAMP2|CXCR4|LPL|REEP5|GNA11|CDK5|RHOA|MAPK3|A…	APOE|CCL4|CCRL2|RGS1|PPP1CA|CALM1|HCAR2|RGS2|CCL1|ADRB2|CCR1|CCL23|PTAFR|GNGT2|CXCR2|CXCL10|ANXA1|CXCL16|GNB2|C5AR1|CCR2|CCR7|NRAS|CDC42|PSAP|RGS19|SDC4|ADGRE5|P2RY13|APOA1|S1PR1|CXCR3|GRK2|PRKCD|S1PR4|FPR2|PRKAR1A|CXCR6|FPR1|XCL2|GNAI2|C3AR1|RDH12|LRP10|RHOB|ARRB2|REEP4|GPR65|ARHGEF1|APOA2|MAPK3|REEP5|KPNA2|CXCR4|GPR183|GPR18|LPAR6|P2RY10|PPP2CA|CCR8|GNB1|RHOA|GNA13|PPP2R1A|GRK6|DHRS3|FGD2|C3|GP…	APOE|CCL4|PPP1CA|RGS1|CALM1|CCRL2|RGS2|HCAR2|ADRB2|CCL1|CCL23|APOA2|GNGT2|CXCR3|PSAP|XCL2|CCR1|RGS19|CCR2|CDC42|ANXA1|CCR7|NRAS|S1PR4|PTAFR|CXCR2|CXCL10|GNB2|S1PR1|C5AR1|CXCL16|REEP4|CXCR6|PRKAR1A|GPR18|APOA1|P2RY13|ADGRE5|PRKCD|GRK2|KPNA2|GNAI2|GPR183|LRP10|SDC4|GPR65|PPP2R1A|RHOB|ARHGEF1|REEP5|C3AR1|P2RY10|FGD2|RHOA|ARRB2|GNB1|FPR1|MAPK3|LPAR6|CDK5|GRK6|CXCR4|FNTA|RDH12|PPP2CA|LPL|RBP4|GPSM3|ME…	APOE|CALM1|PPP1CA|CCRL2|CCL23|CCL4|RGS1|CCR1|ADRB2|CCL1|RGS2|ANXA1|CCR2|HCAR2|CXCL16|RGS19|GAL|CDC42|NRAS|P2RY13|C3AR1|PSAP|C5AR1|PTAFR|GNB2|CXCR2|GNGT2|KPNA2|FFAR2|SDC4|PRKAR1A|FPR1|ADGRE5|CXCL10|PPBP|FPR2|GNAI2|CCR7|PRKCD|RHOB|HBEGF|REEP5|LPL|ARRB2|LRP10|REEP4|MAPK3|PPP2R1A|RHOA|LPAR6|GNB1|GRK2|DHRS3|METAP2|ADM|ADORA2B|FNTA|CCR5|C3|CDK5|GPR65|LDLR|GNAI3|GPR35|SDC1|NET1|FZD7|GPSM3|AKT1|RAMP3|GPR…	APOE|CCL4|PPP1CA|RGS1|CALM1|CXCR6|RGS2|CCRL2|CXCR3|ADRB2|CXCL10|CCL1|S1PR4|GNGT2|HCAR2|CCR7|APOA1|CCL23|CCR8|CCR2|CXCL16|RGS19|GPR18|PSAP|XCL2|CDC42|S1PR1|NRAS|CCR1|GNB2|PRKAR1A|GPR183|PENK|ANXA1|CXCL9|PTAFR|ADGRE5|GRK2|P2RY13|LRP10|SDC4|REEP4|APOA2|P2RY10|ARHGEF1|GNAI2|GPIHBP1|RHOB|GPR65|PRKCD|C5AR1|PPP2R1A|KPNA2|LPAR6|ARRB2|CXCR2|FGD2|REEP5|RGS16|C3AR1|CDK5|RHOA|CCR5|GNB1|FPR1|CD55|DGKA|MAPK3|L…	5	0.001	0.001	0.001	0.001	0.001	0.0023915	0.00220868	0.00215524	0.00237029	0.00222708	-8.7538	-7.1843	-8.986	-8.357	-8.763
REACTOME_PEPTIDE_LIGAND_BINDING_RECEPTORS	188	43.6	43.6	43.6	43.6	43.6	CCR7|CCRL2|CXCL16|CXCR6|CXCR3|CXCL13|XCL2|CXCL10|CCR2|CCL23|FPR1|ANXA1|CCL1|CXCR2|ACKR1|PSAP|CXCL9|CCR1|CXCR4|C5AR2|C3AR1|C5AR1|PPBP|CXCR5|FPR2|RLN3|F2R|NMB|XCR1|CCR5|ECE1|C3|F2RL2|NPFF|CCR8|F2|APP|CCR6|CCR9|CXCL11|POMC|CCL27|CCR3|CXCL12|ACKR4|AVPR2|CCR10|NLN|CX3CR1|CCR4|QRFP|F2RL3|CCL20|BDKRB1|F2RL1|EDNRB|C5|PROK2|HCRTR2|KNG1|EDN1|XK|HEBP1|GHRL|AGT|NMUR1|CX3CL1|GPER1|PENK|OPRM1|ACKR3|NTS|SSTR2|A…	CCRL2|CCL1|CCR1|CCL23|CXCR2|CXCL10|ANXA1|CXCL16|C5AR1|CCR2|CCR7|PSAP|CXCR3|FPR2|CXCR6|FPR1|XCL2|C3AR1|CXCR4|CCR8|C3|PPBP|CCR5|CXCL13|C5AR2|NMB|F2RL2|PROK2|APP|QRFP|PENK|NPFF|CCR3|XCR1|EDN1|RLN3|ACKR1|CXCL11|ECE1|CCR9|F2R|CXCL9|CXCR5|ACKR3|CCR6|NLN|AGT|CX3CR1|BDKRB1|AVPR2|CCL20|EDNRB|POMC|CX3CL1|F2|GHRL|CCL27|HEBP1|GPER1|F2RL1|NPY|CXCL12|F2RL3|GAL|PNOC|XK|EDNRA|CCR4|HCRTR2|C5|APLNR|OPRM1|KNG1|AGTR…	CCRL2|CCL1|CCL23|CXCR3|PSAP|XCL2|CCR1|CCR2|ANXA1|CCR7|CXCR2|CXCL10|C5AR1|CXCL16|CXCR6|C3AR1|FPR1|CXCR4|FPR2|C3|CCR5|F2RL2|PPBP|CCR8|NMB|XCR1|F2|F2R|F2RL3|CXCL9|QRFP|RLN3|PENK|ECE1|CCR10|C5AR2|APP|CCR9|NPFF|CX3CR1|AGT|CXCR5|CCR3|PROK2|CCR6|F2RL1|NLN|CXCL13|CCL27|AVPR2|CXCL12|CCL20|EDNRB|OPRL1|GHRL|HEBP1|GAL|ACKR3|APLN|EDN1|POMC|KNG1|BDKRB1|ACKR1|APLNR|CX3CL1|XK|C5|CXCL11|AGTR1|NPY|NTS|NMUR1|CCR4|E…	CCRL2|CCL23|CCR1|CCL1|ANXA1|CCR2|CXCL16|GAL|C3AR1|PSAP|C5AR1|CXCR2|FPR1|CXCL10|PPBP|FPR2|CCR7|CCR5|C3|CXCL13|APP|F2RL2|ECE1|C5AR2|ACKR3|CXCR4|CCR8|NMB|CCR3|CXCR3|NLN|CXCR6|EDNRB|NPY|XCR1|PENK|CX3CL1|F2RL3|EDN1|F2R|PROK2|GPER1|RLN3|CCL27|QRFP|NPFF|CXCL9|CCR6|BDKRB1|XCL2|ACKR1|F2|CXCL6|NTS|HEBP1|APLN|OPRL1|CXCL12|CX3CR1|POMC|CXCR5|AVPR2|CCR9|APLNR|CCL20|CCR10|GHRL|F2RL1|CXCL11|XK|EDNRA|C5|AGTR1|NMU…	CXCR6|CCRL2|CXCR3|CXCL10|CCL1|CCR7|CCL23|CCR8|CCR2|CXCL16|PSAP|XCL2|CCR1|PENK|ANXA1|CXCL9|C5AR1|CXCR2|C3AR1|CCR5|FPR1|NMB|CXCR4|PPBP|C3|FPR2|XCR1|CXCR5|F2R|F2RL2|CCR10|F2RL3|CCR6|RLN3|C5AR2|F2|CX3CR1|CXCL13|CCR3|QRFP|ECE1|APP|CCR9|NPFF|CCL27|POMC|AVPR2|F2RL1|APLNR|CXCL11|ACKR1|APLN|EDNRB|NLN|PROK2|CXCL6|CXCL12|XK|GHRL|KNG1|CCR4|EDN1|ACKR3|CX3CL1|HEBP1|AGT|NPY|BDKRB1|SSTR2|GAL|GPER1|C5|ACKR4|PNOC|…	5	0.250509	0.912109	0.932489	0.560311	0.388778	0.319945	0.936643	0.946658	0.633164	0.460757	-1.4083	-0.126	0.1103	-0.7226	1.1277
REACTOME_METABOLISM_OF_POLYAMINES	59	100	100	100	100	100	SAT1|OAZ1|PSMB6|PSMA7|PSMB10|PSME1|PSMB8|PSMB4|PSME2|PSMB9|PSMB3|PSMA3|PSMD4|PSMD8|PSMC3|PSMC4|PSMA1|PSMC5|PSMA4|PSMD6|PSMD7|PSMB1|PSMB5|PSMB2|SRM|PSMC1|PSMA5|PSMD2|PSMD10|SEM1|PSMA6|PSMC6|PSMA2|PSMC2|PSMD12|PSMD13|OAZ2|ODC1|PSMD5|PSMD11|AMD1|PSMF1|PSMD3|AZIN1|PSMD14|SMS|PSME3|PSMD1|PSMB7|PSMD9|PSME4|NQO1|SMOX|PAOX|PSMA8|PSMB11|OAZ3|AZIN2|AGMAT	SAT1|OAZ1|PSMB6|PSMB4|PSMA7|PSMB8|PSME1|PSMB10|PSMD8|PSME2|PSMB3|PSMB9|PSMD4|PSMC4|PSMA1|PSMA3|PSMB5|PSMA4|PSMC3|ODC1|SRM|PSMC5|PSMB1|PSMB2|PSMC1|PSMD6|PSMD2|PSMD7|SEM1|PSMA5|PSMD10|PSMD13|PSMA6|PSMA2|PSMC6|PSMC2|PSMD12|PSME3|SMOX|PSMD3|AMD1|OAZ2|AZIN1|PSMD11|PSMD14|PSMF1|PSMD5|PAOX|PSMD1|PSMB7|SMS|PSMD9|PSME4|NQO1|PSMB11|PSMA8|AZIN2|OAZ3|AGMAT	SAT1|OAZ1|PSMB6|PSMB8|PSMB4|PSME1|PSMA7|PSMB10|PSMB9|PSMD8|PSMB3|SRM|PSMA1|PSMD4|PSMC4|PSMA3|PSMB5|PSMA4|PSME2|PSMC3|PSMC5|PSMD7|PSMD6|PSMC1|PSMB1|PSMD2|ODC1|PSMB2|PSMA5|SEM1|PSMD13|PSMD10|PSMC2|PSMA2|PSMA6|PSMC6|PSMD3|PSME3|PSMD12|AMD1|PSMD11|OAZ2|AZIN1|PSMD5|SMOX|PSMD14|PSMF1|PSMD1|PAOX|SMS|PSMB7|PSMD9|PSME4|AGMAT|NQO1|PSMA8|AZIN2|OAZ3|PSMB11	SAT1|OAZ1|PSMB6|PSMA7|PSMB4|PSMB10|PSMB8|PSME1|PSMD8|PSMB3|SRM|PSMB5|PSMA1|PSMC4|PSMD4|PSMA3|PSMC5|PSMA4|PSMC3|PSMD2|PSMD6|PSMC1|PSMD7|ODC1|PSMB2|PSMB1|SEM1|PSMB9|PSMD13|PSMA6|PSMC2|PSMA5|PSMD10|PSME3|PSMA2|PSMD12|PSMC6|PSME2|PSMD3|PSMD11|PSMD14|PSMD5|SMOX|AMD1|OAZ2|AZIN1|PSMF1|PSMD1|PSMB7|PSMD9|PAOX|PSME4|SMS|NQO1|PSMA8|PSMB11|OAZ3|AZIN2|AGMAT	SAT1|OAZ1|PSMB6|PSMB8|PSME1|PSMB10|PSMA7|PSMB4|PSMB9|PSMB3|PSMD8|PSMA1|PSME2|PSMA3|PSMB5|PSMD4|PSMA4|PSMC3|PSMC4|ODC1|PSMC5|SRM|PSMD6|PSMB1|PSMD7|PSMD2|PSMB2|PSMC1|PSMA5|PSMD10|PSMD13|SEM1|PSMA2|PSMC2|PSMC6|PSMA6|PSME3|PSMD12|PSMD3|AMD1|PSMD11|AZIN1|OAZ2|PSMD5|PSMD14|PSMF1|PSMD1|SMS|SMOX|PAOX|PSMB7|PSMD9|PSME4|NQO1|PSMA8|OAZ3|AZIN2|PSMB11|AGMAT	5	0.001	0.001	0.001	0.001	0.001	0.0023915	0.00220868	0.00215524	0.00237029	0.00222708	10.3204	10.3692	11.181	11.1858	10.3697
REACTOME_NOTCH_HLH_TRANSCRIPTION_PATHWAY	28	92.9	92.9	92.9	92.9	92.9	HDAC10|HDAC1|SNW1|KAT2A|NOTCH2|NCOR1|HDAC3|HDAC7|CREBBP|HDAC2|HDAC5|HDAC6|NOTCH1|MAML1|TBL1XR1|KAT2B|MAML2|HDAC4|RBPJ|NCOR2|HDAC11|MAML3|HDAC8|HDAC9|NOTCH3|MAMLD1	HDAC1|SNW1|HDAC3|HDAC10|KAT2A|NOTCH2|NCOR1|HDAC5|CREBBP|NOTCH1|HDAC7|HDAC6|TBL1XR1|MAML1|HDAC2|HDAC4|RBPJ|KAT2B|NCOR2|MAML2|MAML3|HDAC11|HDAC8|NOTCH3|HDAC9|MAMLD1	HDAC1|HDAC10|HDAC3|KAT2A|SNW1|NOTCH2|NCOR1|HDAC2|HDAC5|CREBBP|NOTCH1|HDAC7|HDAC6|MAML1|TBL1XR1|HDAC4|KAT2B|RBPJ|MAML2|NCOR2|HDAC8|MAML3|NOTCH3|HDAC11|HDAC9|MAMLD1	HDAC1|HDAC3|SNW1|KAT2A|NOTCH2|HDAC2|HDAC5|NCOR1|MAML1|CREBBP|HDAC6|RBPJ|NOTCH1|TBL1XR1|HDAC10|HDAC7|KAT2B|HDAC4|MAML2|NCOR2|HDAC8|MAML3|NOTCH3|HDAC11|HDAC9|MAMLD1	HDAC1|HDAC10|SNW1|HDAC3|KAT2A|NCOR1|HDAC7|NOTCH2|NOTCH1|HDAC2|HDAC5|CREBBP|HDAC6|RBPJ|TBL1XR1|MAML1|KAT2B|HDAC4|MAML2|HDAC11|NCOR2|HDAC8|MAML3|HDAC9|NOTCH3|MAMLD1	5	0.607143	0.350305	0.120553	0.0792079	0.240385	0.676639	0.423616	0.166286	0.119258	0.306963	-0.614	-1.1358	-1.9267	-2.1594	-1.4305
REACTOME_INTEGRATION_OF_ENERGY_METABOLISM	108	81.5	81.5	81.5	81.5	81.5	GNGT2|GNG11|TALDO1|MARCKS|GNB2|PRKAR1A|GNAI2|ADIPOR1|GNB1|VAMP2|IQGAP1|MLX|GNA11|STK11|PPP2CA|PPP2R1A|FFAR1|TKT|ADCY7|PLCB2|PRKAB2|CD36|ADCY4|RAP1A|ACLY|FASN|ADIPOR2|GNB4|GNA15|PLCB3|RAPGEF3|AHCYL1|SLC2A1|ITPR3|PRKAR2A|ACSL4|PPP2CB|PRKACA|PRKACB|AKAP5|AGPAT1|GNG2|PPP2R1B|PPP2R5D|GNG12|KCNB1|ITPR1|ITPR2|CACNB3|ACSL3|STXBP1|GNAS|ADCY6|RAPGEF4|GNG3|CACNA1E|PFKFB1|PRKAR2B|STX1A|KCNS3|GNB3|MLXIPL|PRKC…	TALDO1|GNGT2|MARCKS|GNB2|ADIPOR1|PRKAR1A|GNAI2|VAMP2|IQGAP1|TKT|MLX|SLC2A1|PPP2CA|STK11|GNB1|PPP2R1A|GNA11|GNA15|ADCY7|RAP1A|FASN|PPP2CB|ACLY|PRKAB2|PLCB2|ADIPOR2|AGPAT1|CD36|PPP2R5D|GNG11|AHCYL1|PRKAR2A|ACSL4|PRKACB|GNG12|GNG2|PLCB3|PRKACA|CACNB3|AKAP5|FFAR1|GNB4|ITPR3|PPP2R1B|ITPR1|GNG3|ITPR2|GNB5|GNB3|PRKAR2B|ACSL3|STXBP1|GNAS|PFKFB1|STX1A|ADCY6|PRKCA|MLXIPL|ADCY3|RAPGEF3|ACACA|PRKAG2|CACNA1E|…	TALDO1|GNGT2|MARCKS|ADIPOR1|GNB2|PRKAR1A|TKT|GNAI2|MLX|PPP2R1A|VAMP2|IQGAP1|GNB1|PPP2CA|SLC2A1|STK11|GNA11|FASN|PLCB2|RAP1A|ACLY|ADCY7|GNA15|PPP2R5D|PRKAB2|ADIPOR2|PPP2CB|PRKAR2A|AHCYL1|PRKACB|PPP2R1B|ACSL4|FFAR1|GNG11|GNG2|CD36|PRKACA|GNB4|AGPAT1|GNG12|CACNB3|ITPR3|PLCB3|ITPR1|GCGR|AKAP5|ITPR2|GNG3|ADCY4|ACSL3|STX1A|MLXIPL|PRKAR2B|GNAS|GNB3|ACACA|PRKCA|PRKAG2|ADCY6|GLP1R|PFKFB1|ADCY3|STXBP1|RAPG…	TALDO1|GNB2|GNGT2|TKT|SLC2A1|ADIPOR1|PRKAR1A|GNAI2|MLX|IQGAP1|PPP2R1A|MARCKS|GNB1|ACLY|PPP2CA|VAMP2|ADIPOR2|STK11|PPP2CB|RAP1A|GNA15|ADCY7|CD36|PRKAR2A|ADRA2A|FASN|PLCB2|ACSL4|AHCYL1|PPP2R1B|PRKAB2|PPP2R5D|GNA11|PRKACA|AKAP5|CACNB3|GNG12|GNG2|GNG11|AGPAT1|PLCB3|GNB4|PRKACB|ITPR3|ADCY4|GNB5|PRKAR2B|ACSL3|FFAR1|GNB3|ITPR1|GNG3|ITPR2|ACACA|ADCY3|STXBP1|MLXIPL|PRKAG2|PRKAR1B|PLCB1|ADCY6|PFKFB1|GNAS|A…	TALDO1|GNGT2|MARCKS|GNB2|PRKAR1A|MLX|ADIPOR1|GNAI2|PPP2R1A|VAMP2|TKT|GNB1|IQGAP1|PPP2CA|STK11|RAP1A|GNG11|ADCY7|SLC2A1|GNA11|PLCB2|GNA15|ACLY|FFAR1|PPP2R5D|FASN|AGPAT1|PPP2CB|GNG2|PRKAB2|AHCYL1|ADIPOR2|CACNB3|GNG3|PPP2R1B|PRKACB|ACSL4|PRKACA|PRKAR2A|PLCB3|GNB4|ITPR3|AKAP5|CD36|GCG|GNG12|ITPR1|GNB5|ITPR2|STXBP1|SYT5|RAPGEF3|GNB3|ADCY4|STX1A|GNAS|PFKFB1|ACSL3|ADCY6|GLP1R|PRKAR2B|PRKCA|ADCY3|PKLR|PR…	5	0.0383877	0.001	0.001	0.00579151	0.001	0.0644215	0.00220868	0.00215524	0.0118377	0.00222708	-2.7074	-4.2919	-4.0845	-3.3601	-3.4859
REACTOME_CELL_CYCLE_MITOTIC	536	82.8	82.8	82.8	82.8	82.8	UBB|RPS27|HSP90AB1|PSMB6|TUBB|SSNA1|PSMA7|PSMB10|PSME1|PSMB8|PSMB4|HSP90AA1|UBC|PSME2|DYNLL1|BANF1|CDKN2D|PSMB9|TUBB4B|CDKN1B|PSMB3|RBX1|PSMA3|PSMD4|CDK4|PSMD8|PCNA|MYC|DCTN3|PSMC3|CETN2|TUBA1A|PSMC4|PSMA1|PSMC5|TUBA1B|RPA3|TP53|PSMA4|PSMD6|POLE3|PSMD7|PSMB1|PSMB5|ENSA|CCND2|LIN37|BUB3|B9D2|PSMB2|SEC13|RAB8A|CDKN1A|CENPA|PSMC1|PSMA5|PSMD2|RAB1B|CDK11A|PSMD10|SMC4|RAB1A|SEM1|MAPRE1|PSMA6|ANAPC2|NU…	UBB|RPS27|TUBB|HSP90AB1|PSMB6|UBC|SSNA1|PSMB4|PSMA7|PSMB8|PSME1|CDKN1A|PSMB10|CDKN2D|HSP90AA1|PSMD8|PCNA|BANF1|TUBB4B|DYNLL1|CDKN1B|PSME2|PSMB3|PSMB9|PSMD4|TUBA1B|PSMC4|PSMA1|PSMA3|PSMB5|TUBA1C|CDK4|ENSA|DCTN3|RBX1|RAB1B|PSMA4|PSMC3|CENPA|TUBB6|CKS1B|TUBA4A|MYC|PSMC5|POLE3|SEC13|PSMB1|PSMB2|PSMC1|PSMD6|B9D2|BUB3|TUBA1A|RAB8A|PSMD2|CDC20|PSMD7|RPA3|TP53|BIRC5|RAB1A|SEM1|CETN2|LIN37|CCND2|PSMA5|MAP…	UBB|RPS27|TUBB|HSP90AB1|PSMB6|UBC|PSMB8|PSMB4|PSME1|PSMA7|SSNA1|PSMB10|BANF1|CDKN2D|PCNA|HSP90AA1|TUBB4B|TUBA1B|CDK4|CKS1B|PSMB9|DYNLL1|PSMD8|PSMB3|CDKN1A|MYC|RRM2|PSMA1|CDKN1B|PSMD4|PSMC4|PSMA3|TUBA1C|PSMB5|RAB1B|CDC20|SPC24|PSMA4|PSME2|RBX1|PSMC3|BIRC5|ENSA|CENPA|TUBA4A|SEC13|BUB3|DCTN3|PSMC5|PSMD7|RPA3|TP53|CETN2|PSMD6|MCM7|PSMC1|TUBA1A|POLE3|PSMB1|PSMD2|PSMB2|RAB8A|CCND2|LIN37|TUBB6|B9D2|MAPR…	UBB|RPS27|TUBB|PSMB6|HSP90AB1|CDKN1A|SSNA1|PSMA7|PSMB4|UBC|PSMB10|PSMB8|PSME1|PSMD8|TUBB6|BANF1|CDKN2D|PSMB3|RAB1B|HSP90AA1|PCNA|TUBB4B|PSMB5|PSMA1|DYNLL1|TUBA1B|PSMC4|PSMD4|TUBA1C|DCTN3|PSMA3|PSMC5|PSMA4|PSMC3|CDK4|RBX1|PSMD2|SEC13|CKS1B|PSMD6|PSMC1|TUBA4A|CDKN1B|B9D2|PSMD7|RAB8A|PSMB2|ENSA|PSMB1|TUBA1A|BUB3|POLE3|SEM1|PSMB9|PSMD13|RAB1A|CETN2|CCND2|MAPRE1|MYC|PSMA6|PSMC2|PSMA5|RRM2|YWHAE|PSMD10…	UBB|RPS27|HSP90AB1|TUBB|PSMB6|PSMB8|UBC|PSME1|PSMB10|PSMA7|PSMB4|SSNA1|HSP90AA1|PSMB9|DYNLL1|BANF1|CDKN2D|PCNA|TUBB4B|PSMB3|CDK4|PSMD8|PSMA1|PSME2|MYC|PSMA3|TUBA1B|CDKN1B|PSMB5|PSMD4|RBX1|PSMA4|PSMC3|PSMC4|TUBA1A|DCTN3|CDKN1A|PSMC5|CETN2|SEC13|RAB1B|CKS1B|RPA3|ENSA|PSMD6|TP53|TUBA4A|BUB3|PSMB1|TUBA1C|RAB8A|CCND2|PSMD7|PSMD2|CENPA|PSMB2|RRM2|B9D2|CDC20|PSMC1|PSMA5|POLE3|LIN37|PSMD10|RPA2|PSMD13|SP…	5	0.001	0.001	0.001	0.001	0.001	0.0023915	0.00220868	0.00215524	0.00237029	0.00222708	10.9199	14.7291	18.2852	16.321	15.6227
REACTOME_GLUCONEOGENESIS	34	85.3	85.3	85.3	85.3	85.3	ALDOA|SLC25A11|TPI1|MDH2|MDH1|G6PC3|SLC25A1|GPI|ENO3|PGK1|PGAM1|PCK2|PGAM2|ENO1|GOT1|SLC37A4|SLC37A2|GOT2|SLC25A10|SLC25A12|ALDOC|ALDOB|SLC37A1|FBP1|ENO2|PC|SLC25A13|GAPDH|FBP2	ALDOA|TPI1|MDH2|SLC25A11|PGK1|GPI|PGAM1|MDH1|SLC25A1|ENO1|ENO3|G6PC3|SLC37A4|GOT1|ALDOC|PGAM2|GOT2|ALDOB|PCK2|SLC37A2|SLC25A12|SLC25A10|SLC37A1|ENO2|FBP1|SLC25A13|GAPDH|PC|FBP2	ALDOA|TPI1|SLC25A11|MDH2|MDH1|SLC25A1|PGAM1|GPI|PGK1|ENO3|ENO1|G6PC3|SLC37A4|SLC25A10|ALDOB|ALDOC|GOT1|PGAM2|GOT2|PCK2|SLC37A2|SLC25A12|SLC37A1|ENO2|FBP1|SLC25A13|FBP2|PC|GAPDH	ALDOA|TPI1|MDH2|PGAM1|PGK1|SLC25A11|GPI|ALDOC|ENO1|SLC25A1|MDH1|GOT1|G6PC3|SLC37A4|FBP1|SLC25A10|GOT2|ENO3|SLC37A2|SLC25A12|PCK2|PGAM2|SLC37A1|SLC25A13|ALDOB|ENO2|GAPDH|PC|FBP2	ALDOA|TPI1|SLC25A11|MDH2|MDH1|GPI|PGK1|PGAM1|SLC25A1|ENO3|ENO1|G6PC3|SLC37A4|PCK2|GOT1|SLC25A10|ALDOB|GOT2|PGAM2|ALDOC|SLC37A2|SLC25A12|SLC37A1|ENO2|FBP1|SLC25A13|PC|GAPDH|FBP2	5	0.0253411	0.001	0.001	0.001	0.00195312	0.0446796	0.00220868	0.00215524	0.00237029	0.00420846	2.793	4.4471	5.371	4.4759	4.2391
REACTOME_DOPAMINE_NEUROTRANSMITTER_RELEASE_CYCLE	23	69.6	69.6	69.6	69.6	69.6	VAMP2|LIN7C|RAB3A|PPFIA4|PPFIA1|STXBP1|SLC18A2|TSPOAP1|STX1A|CASK|APBA1|SYN1|PPFIA2|UNC13B|SYN3|PPFIA3	VAMP2|LIN7C|PPFIA4|PPFIA1|TSPOAP1|SLC18A2|RAB3A|CASK|STXBP1|STX1A|APBA1|PPFIA3|SYN1|UNC13B|SYN3|PPFIA2	VAMP2|LIN7C|PPFIA4|RAB3A|PPFIA1|TSPOAP1|SLC18A2|STX1A|CASK|STXBP1|APBA1|SYN1|UNC13B|SYN3|PPFIA2|PPFIA3	LIN7C|VAMP2|PPFIA4|RAB3A|TSPOAP1|PPFIA1|SLC18A2|CASK|STXBP1|APBA1|SYN1|STX1A|UNC13B|PPFIA3|SYN3|PPFIA2	VAMP2|LIN7C|RAB3A|PPFIA4|TSPOAP1|PPFIA1|SLC18A2|STXBP1|STX1A|CASK|SYN1|APBA1|PPFIA3|UNC13B|SYN3|PPFIA2	5	0.0078125	0.00814664	0.001	0.00782779	0.0138614	0.0156396	0.014836	0.00215524	0.0153258	0.0245735	-3.4785	-3.5296	-3.838	-3.5598	-3.0452
REACTOME_OPIOID_SIGNALLING	89	80.9	80.9	80.9	80.9	80.9	CALM1|PPP1CA|GNGT2|GNG11|GNB2|GRK2|PRKAR1A|GNAI2|PRKCD|GNB1|CDK5|PPP2CA|PPP2R1A|KPNA2|ADCY7|PLCB2|GNAI3|ADCY4|PRKX|PPP3CB|GNB4|PLCB3|CREB1|MAPK1|AHCYL1|ITPR3|PRKAR2A|CAMK2G|PPP2CB|PPP3CA|PRKACA|PDE1B|PRKACB|PPP3R1|CAMKK2|PPP3CC|GNG2|PPP2R1B|POMC|PPP2R5D|PDE4B|GNG12|ITPR1|PDE4A|PRKCG|ITPR2|ADCY6|CAMKK1|PLA2G4A|PLCB4|GNG3|PRKAR2B|GNB3|PRKCA|GNB5|CAMK2B|CAMK2A|ADCY3|ADCY9|CAMK4|PDE4D|GNAL|PLCB1|GNAI…	PPP1CA|CALM1|GNGT2|GNB2|GRK2|PRKCD|PRKAR1A|GNAI2|KPNA2|PPP2CA|GNB1|PPP2R1A|CDK5|GNAI3|ADCY7|PDE1B|PRKX|PPP2CB|PLCB2|MAPK1|PPP3CB|CAMK2G|PPP2R5D|GNG11|AHCYL1|PRKAR2A|CAMKK1|CREB1|CAMKK2|PRKACB|GNG12|PDE4B|GNG2|PPP3R1|PLCB3|PRKACA|PPP3CA|GNB4|PPP3CC|ITPR3|PPP2R1B|ITPR1|PDE4A|GNG3|ITPR2|PLA2G4A|POMC|GNB5|GNB3|PRKAR2B|PRKCG|PPP1R1B|CAMK2B|CAMK4|ADCY6|PRKCA|ADCY3|PRKAR1B|ADCY9|PDE4D|PLCB1|PLCB4|CAMK2A…	PPP1CA|CALM1|GNGT2|GNB2|PRKAR1A|PRKCD|GRK2|KPNA2|GNAI2|PPP2R1A|GNB1|CDK5|PPP2CA|GNAI3|PLCB2|ADCY7|MAPK1|PPP2R5D|PRKX|CAMK2G|PPP3CB|PPP3R1|PPP2CB|PRKAR2A|AHCYL1|PDE1B|PRKACB|PPP2R1B|CREB1|GNG11|GNG2|PRKACA|GNB4|GNG12|CAMKK2|CAMKK1|PDE4B|ITPR3|PPP3CC|PLCB3|PPP3CA|PDE4A|ITPR1|ITPR2|PLA2G4A|GNG3|ADCY4|POMC|PRKAR2B|PRKCG|GNB3|CAMK4|PRKCA|ADCY6|CAMK2B|ADCY3|PPP1R1B|GNAZ|GNAL|PRKAR1B|GNB5|PLCB4|PDE4D|PL…	CALM1|PPP1CA|GNB2|GNGT2|KPNA2|PRKAR1A|GNAI2|PRKCD|PPP2R1A|GNB1|GRK2|CDK5|GNAI3|PPP2CA|PPP2CB|ADCY7|PRKAR2A|MAPK1|PPP3R1|PLCB2|CAMK2G|PRKX|AHCYL1|CAMKK1|PPP2R1B|PPP2R5D|PDE1B|PRKACA|PDE4B|PLA2G4A|PPP3CB|GNG12|GNG2|CREB1|GNG11|PLCB3|CAMKK2|GNB4|PRKACB|PPP3CA|ITPR3|ADCY4|GNB5|PRKAR2B|PDE4A|GNB3|ITPR1|PRKCG|GNG3|ITPR2|ADCY3|PPP3CC|POMC|PRKAR1B|PLCB1|ADCY6|ADCY9|PDE4D|PRKCA|GNG7|CAMK2A|GNAI1|CAMK2B|OP…	PPP1CA|CALM1|GNGT2|GNB2|PRKAR1A|GRK2|GNAI2|PRKCD|PPP2R1A|KPNA2|CDK5|GNB1|PPP2CA|GNAI3|GNG11|ADCY7|MAPK1|PLCB2|PPP3CB|PRKX|PPP2R5D|PPP3R1|CAMK2G|PPP2CB|CREB1|GNG2|AHCYL1|GNG3|PPP2R1B|PRKACB|PPP3CC|PRKACA|PRKAR2A|PLCB3|PDE1B|GNB4|CAMKK1|ITPR3|PDE4B|GNG12|CAMKK2|POMC|PPP3CA|ITPR1|GNB5|PDE4A|ITPR2|PLA2G4A|CAMK4|GNB3|ADCY4|ADCY6|PRKAR2B|PRKCA|ADCY3|PRKCG|CAMK2B|PRKAR1B|GNAZ|GNAL|CAMK2A|PLCB4|PDE4D|ADC…	5	0.271084	0.162887	0.133758	0.214429	0.153846	0.34254	0.217657	0.182149	0.280568	0.209505	-1.3968	-1.6527	-2.0293	-1.5351	-1.7511
REACTOME_MITOCHONDRIAL_TRNA_AMINOACYLATION	21	85.7	85.7	85.7	85.7	85.7	LARS2|HARS2|MARS2|TARS2|YARS2|AARS2|EARS2|IARS2|RARS2|SARS2|CARS2|DARS2|VARS2|PPA2|WARS2|PARS2|NARS2|FARS2	LARS2|YARS2|TARS2|HARS2|PARS2|MARS2|SARS2|CARS2|AARS2|RARS2|IARS2|PPA2|DARS2|VARS2|EARS2|NARS2|WARS2|FARS2	LARS2|YARS2|HARS2|TARS2|SARS2|MARS2|PARS2|AARS2|CARS2|DARS2|IARS2|PPA2|RARS2|EARS2|VARS2|NARS2|WARS2|FARS2	LARS2|YARS2|HARS2|TARS2|RARS2|SARS2|IARS2|PPA2|MARS2|DARS2|CARS2|AARS2|EARS2|VARS2|PARS2|NARS2|WARS2|FARS2	LARS2|YARS2|HARS2|TARS2|MARS2|SARS2|PARS2|RARS2|PPA2|CARS2|DARS2|AARS2|IARS2|VARS2|EARS2|WARS2|NARS2|FARS2	5	0.740234	0.927686	0.526923	0.905222	0.426804	0.79052	0.949901	0.605028	0.926899	0.498123	-0.3687	0.1093	0.844	0.1459	0.9803
REACTOME_CA_DEPENDENT_EVENTS	36	86.1	86.1	86.1	86.1	86.1	CALM1|GRK2|PRKAR1A|PRKCD|KPNA2|ADCY7|ADCY4|PRKX|CREB1|MAPK1|PRKAR2A|CAMK2G|PRKACA|PDE1B|PRKACB|CAMKK2|PRKCG|ADCY6|CAMKK1|PLA2G4A|PRKAR2B|PRKCA|CAMK2B|CAMK2A|ADCY3|ADCY9|CAMK4|PRKAR1B|PDE1C|ADCY1|PDE1A	CALM1|GRK2|PRKCD|PRKAR1A|KPNA2|ADCY7|PDE1B|PRKX|MAPK1|CAMK2G|PRKAR2A|CAMKK1|CREB1|CAMKK2|PRKACB|PRKACA|PLA2G4A|PRKAR2B|PRKCG|CAMK2B|CAMK4|ADCY6|PRKCA|ADCY3|PRKAR1B|ADCY9|CAMK2A|ADCY4|PDE1C|ADCY1|PDE1A	CALM1|PRKAR1A|PRKCD|GRK2|KPNA2|ADCY7|MAPK1|PRKX|CAMK2G|PRKAR2A|PDE1B|PRKACB|CREB1|PRKACA|CAMKK2|CAMKK1|PLA2G4A|ADCY4|PRKAR2B|PRKCG|CAMK4|PRKCA|ADCY6|CAMK2B|ADCY3|PRKAR1B|ADCY9|CAMK2A|PDE1C|PDE1A|ADCY1	CALM1|KPNA2|PRKAR1A|PRKCD|GRK2|ADCY7|PRKAR2A|MAPK1|CAMK2G|PRKX|CAMKK1|PDE1B|PRKACA|PLA2G4A|CREB1|CAMKK2|PRKACB|ADCY4|PRKAR2B|PRKCG|ADCY3|PRKAR1B|ADCY6|ADCY9|PRKCA|CAMK2A|CAMK2B|ADCY1|PDE1C|CAMK4|PDE1A	CALM1|PRKAR1A|GRK2|PRKCD|KPNA2|ADCY7|MAPK1|PRKX|CAMK2G|CREB1|PRKACB|PRKACA|PRKAR2A|PDE1B|CAMKK1|CAMKK2|PLA2G4A|CAMK4|ADCY4|ADCY6|PRKAR2B|PRKCA|ADCY3|PRKCG|CAMK2B|PRKAR1B|CAMK2A|ADCY9|ADCY1|PDE1A|PDE1C	5	0.116832	0.159533	0.0905512	0.264646	0.132673	0.167193	0.213978	0.128041	0.337783	0.184192	-1.9525	-1.8304	-2.1409	-1.4166	-1.8672
REACTOME_ACETYLCHOLINE_NEUROTRANSMITTER_RELEASE_CYCLE	17	58.8	58.8	58.8	58.8	58.8	VAMP2|RAB3A|PPFIA4|PPFIA1|STXBP1|TSPOAP1|STX1A|PPFIA2|UNC13B|PPFIA3	VAMP2|PPFIA4|PPFIA1|TSPOAP1|RAB3A|STXBP1|STX1A|PPFIA3|UNC13B|PPFIA2	VAMP2|PPFIA4|RAB3A|PPFIA1|TSPOAP1|STX1A|STXBP1|UNC13B|PPFIA2|PPFIA3	VAMP2|PPFIA4|RAB3A|TSPOAP1|PPFIA1|STXBP1|STX1A|UNC13B|PPFIA3|PPFIA2	VAMP2|RAB3A|PPFIA4|TSPOAP1|PPFIA1|STXBP1|STX1A|PPFIA3|UNC13B|PPFIA2	5	0.0761317	0.045738	0.0200803	0.0135135	0.0587045	0.117387	0.0707583	0.034088	0.0246939	0.0896501	-2.1823	-2.5475	-3.0262	-3.0922	-2.1607
REACTOME_ADENYLATE_CYCLASE_INHIBITORY_PATHWAY	14	71.4	71.4	71.4	71.4	71.4	GNAI2|ADCY7|GNAI3|ADCY4|ADCY6|ADCY3|ADCY9|GNAL|GNAI1|ADCY1	GNAI2|GNAI3|ADCY7|ADCY6|ADCY3|ADCY9|ADCY4|GNAL|ADCY1|GNAI1	GNAI2|GNAI3|ADCY7|ADCY4|ADCY6|ADCY3|GNAL|GNAI1|ADCY9|ADCY1	GNAI2|GNAI3|ADCY7|ADCY4|ADCY3|ADCY6|ADCY9|GNAI1|GNAL|ADCY1	GNAI2|GNAI3|ADCY7|ADCY4|ADCY6|ADCY3|GNAL|ADCY9|ADCY1|GNAI1	5	0.119522	0.0156556	0.0347648	0.0848861	0.0501002	0.169905	0.0269932	0.0541743	0.126206	0.077958	-1.9214	-2.9118	-2.5036	-2.0544	-2.5163
REACTOME_DARPP_32_EVENTS	24	91.7	91.7	91.7	91.7	91.7	CALM1|PPP1CA|PRKAR1A|CDK5|PPP2CA|PPP2R1A|PPP3CB|PRKAR2A|PPP2CB|PPP3CA|PRKACA|PRKACB|PPP3R1|PPP3CC|PPP2R1B|PPP2R5D|PDE4B|PDE4A|PRKAR2B|PDE4D|PRKAR1B|PPP1R1B	PPP1CA|CALM1|PRKAR1A|PPP2CA|PPP2R1A|CDK5|PPP2CB|PPP3CB|PPP2R5D|PRKAR2A|PRKACB|PDE4B|PPP3R1|PRKACA|PPP3CA|PPP3CC|PPP2R1B|PDE4A|PRKAR2B|PPP1R1B|PRKAR1B|PDE4D	PPP1CA|CALM1|PRKAR1A|PPP2R1A|CDK5|PPP2CA|PPP2R5D|PPP3CB|PPP3R1|PPP2CB|PRKAR2A|PRKACB|PPP2R1B|PRKACA|PDE4B|PPP3CC|PPP3CA|PDE4A|PRKAR2B|PPP1R1B|PRKAR1B|PDE4D	CALM1|PPP1CA|PRKAR1A|PPP2R1A|CDK5|PPP2CA|PPP2CB|PRKAR2A|PPP3R1|PPP2R1B|PPP2R5D|PRKACA|PDE4B|PPP3CB|PRKACB|PPP3CA|PRKAR2B|PDE4A|PPP3CC|PRKAR1B|PDE4D|PPP1R1B	PPP1CA|CALM1|PRKAR1A|PPP2R1A|CDK5|PPP2CA|PPP3CB|PPP2R5D|PPP3R1|PPP2CB|PPP2R1B|PRKACB|PPP3CC|PRKACA|PRKAR2A|PDE4B|PPP3CA|PDE4A|PRKAR2B|PRKAR1B|PDE4D|PPP1R1B	5	0.293139	0.1	0.0993915	0.118199	0.228395	0.365654	0.142344	0.139435	0.166915	0.294872	1.2835	2.0827	1.8977	2.0638	1.4888
REACTOME_CHEMOKINE_RECEPTORS_BIND_CHEMOKINES	48	68.8	68.8	68.8	68.8	68.8	CCR7|CCRL2|CXCL16|CXCR6|CXCR3|CXCL13|XCL2|CXCL10|CCR2|CCL1|CXCR2|CXCL9|CCR1|CXCR4|PPBP|CXCR5|XCR1|CCR5|CCR8|CCR6|CCR9|CXCL11|CCL27|CCR3|CXCL12|ACKR4|CCR10|CX3CR1|CCR4|CCL20|CX3CL1|ACKR3|CXCL6	CCRL2|CCL1|CCR1|CXCR2|CXCL10|CXCL16|CCR2|CCR7|CXCR3|CXCR6|XCL2|CXCR4|CCR8|PPBP|CCR5|CXCL13|CCR3|XCR1|CXCL11|CCR9|CXCL9|CXCR5|ACKR3|CCR6|CX3CR1|CCL20|CX3CL1|CCL27|CXCL12|CCR4|CCR10|CXCL6|ACKR4	CCRL2|CCL1|CXCR3|XCL2|CCR1|CCR2|CCR7|CXCR2|CXCL10|CXCL16|CXCR6|CXCR4|CCR5|PPBP|CCR8|XCR1|CXCL9|CCR10|CCR9|CX3CR1|CXCR5|CCR3|CCR6|CXCL13|CCL27|CXCL12|CCL20|ACKR3|CX3CL1|CXCL11|CCR4|ACKR4|CXCL6	CCRL2|CCR1|CCL1|CCR2|CXCL16|CXCR2|CXCL10|PPBP|CCR7|CCR5|CXCL13|ACKR3|CXCR4|CCR8|CCR3|CXCR3|CXCR6|XCR1|CX3CL1|CCL27|CXCL9|CCR6|XCL2|CXCL6|CXCL12|CX3CR1|CXCR5|CCR9|CCL20|CCR10|CXCL11|ACKR4|CCR4	CXCR6|CCRL2|CXCR3|CXCL10|CCL1|CCR7|CCR8|CCR2|CXCL16|XCL2|CCR1|CXCL9|CXCR2|CCR5|CXCR4|PPBP|XCR1|CXCR5|CCR10|CCR6|CX3CR1|CXCL13|CCR3|CCR9|CCL27|CXCL11|CXCL6|CXCL12|CCR4|ACKR3|CX3CL1|ACKR4|CCL20	5	0.001	0.00808081	0.00595238	0.173469	0.001	0.0023915	0.0147665	0.0113021	0.234436	0.00222708	4.7256	3.6948	3.4098	1.7072	5.0756
REACTOME_CELL_CYCLE_CHECKPOINTS	291	85.2	85.2	85.2	85.2	85.2	UBB|RPS27|PSMB6|PSMA7|PSMB10|PSME1|PSMB8|PSMB4|UBC|PSME2|DYNLL1|PSMB9|CDKN1B|PSMB3|YWHAH|PSMA3|PSMD4|PSMD8|PSMC3|PSMC4|PSMA1|YWHAZ|PSMC5|RPA3|TP53|PSMA4|PSMD6|PSMD7|PSMB1|PSMB5|BUB3|B9D2|PSMB2|SEC13|YWHAB|CDKN1A|CENPA|PSMC1|PSMA5|PSMD2|YWHAQ|PSMD10|SEM1|MAPRE1|SFN|BABAM1|PSMA6|ANAPC2|NUDC|PSMC6|YWHAE|PSMA2|PSMC2|RFC2|CDC26|RHNO1|PSMD12|PSMD13|ANAPC5|RMI1|ANAPC11|CDK2|PPP2CA|ANAPC16|ZWINT|RPA2|SUM…	UBB|RPS27|PSMB6|UBC|PSMB4|PSMA7|PSMB8|PSME1|CDKN1A|PSMB10|PSMD8|DYNLL1|CDKN1B|PSME2|PSMB3|PSMB9|PSMD4|PSMC4|PSMA1|PSMA3|PSMB5|YWHAZ|YWHAH|PSMA4|PSMC3|CENPA|PSMC5|SEC13|PSMB1|PSMB2|PSMC1|PSMD6|B9D2|BUB3|PSMD2|CDC20|PSMD7|RPA3|TP53|BIRC5|SEM1|YWHAB|PSMA5|MAPRE1|SPC24|PSMD10|RPA2|ANAPC2|PSMD13|BABAM1|PSMA6|PSMA2|CDK2|YWHAQ|MCM7|PSMC6|PPP2CA|NDEL1|YWHAE|RFC2|ANAPC5|PPP2R1A|PSMC2|NUDC|PSMD12|PSME3|CCN…	UBB|RPS27|PSMB6|UBC|PSMB8|PSMB4|PSME1|PSMA7|PSMB10|PSMB9|DYNLL1|YWHAH|PSMD8|PSMB3|CDKN1A|PSMA1|CDKN1B|YWHAZ|PSMD4|PSMC4|PSMA3|PSMB5|CDC20|SPC24|PSMA4|PSME2|PSMC3|BIRC5|CENPA|SEC13|BUB3|PSMC5|PSMD7|RPA3|TP53|PSMD6|MCM7|PSMC1|PSMB1|PSMD2|PSMB2|YWHAB|B9D2|MAPRE1|PSMA5|UBE2C|AURKB|NUDC|CCNA2|SEM1|YWHAQ|RPA2|RFC2|CDK2|PPP2R1A|CCNB1|PSMD13|MCM5|MCM6|ANAPC5|PSMD10|RFC5|CCNB2|PSMC2|BABAM1|MCM3|ANAPC2|PSM…	UBB|RPS27|PSMB6|CDKN1A|PSMA7|PSMB4|UBC|PSMB10|PSMB8|YWHAH|PSME1|PSMD8|PSMB3|PSMB5|PSMA1|DYNLL1|PSMC4|PSMD4|YWHAZ|PSMA3|PSMC5|PSMA4|PSMC3|PSMD2|SEC13|PSMD6|PSMC1|CDKN1B|B9D2|PSMD7|PSMB2|PSMB1|BUB3|YWHAB|SEM1|PSMB9|PSMD13|MAPRE1|PSMA6|PSMC2|PSMA5|YWHAE|PSMD10|CDK2|YWHAQ|PSME3|TP53|RPA3|BABAM1|CDC20|PSMA2|PPP2R1A|NUDC|PSMD12|PSMC6|CENPA|RFC2|ANAPC5|MCM4|PSME2|BIRC5|ANAPC2|PSMD3|ZWINT|UBE2N|NDEL1|PSM…	UBB|RPS27|PSMB6|PSMB8|UBC|PSME1|PSMB10|PSMA7|PSMB4|PSMB9|DYNLL1|YWHAH|PSMB3|PSMD8|PSMA1|PSME2|PSMA3|YWHAZ|CDKN1B|PSMB5|PSMD4|PSMA4|PSMC3|PSMC4|CDKN1A|PSMC5|SEC13|RPA3|PSMD6|TP53|BUB3|PSMB1|PSMD7|PSMD2|CENPA|PSMB2|B9D2|CDC20|PSMC1|PSMA5|YWHAQ|PSMD10|YWHAB|BABAM1|RPA2|PSMD13|SPC24|MAPRE1|NUDC|SEM1|BIRC5|PPP2R1A|RFC2|PSMA2|PSMC2|MCM7|SFN|PSMC6|PSMA6|CDK2|YWHAE|ANAPC2|ANAPC5|PSME3|MCM6|MAD2L1|ZWINT|P…	5	0.001	0.001	0.001	0.001	0.001	0.0023915	0.00220868	0.00215524	0.00237029	0.00222708	10.17	14.0547	15.7162	13.8926	14.1804
REACTOME_P130CAS_LINKAGE_TO_MAPK_SIGNALING_FOR_INTEGRINS	15	93.3	93.3	93.3	93.3	93.3	RAP1B|TLN1|CRK|FGG|RAP1A|BCAR1|APBB1IP|FGB|ITGA2B|FN1|ITGB3|PTK2|VWF|SRC	RAP1B|TLN1|FN1|CRK|RAP1A|FGB|FGG|APBB1IP|ITGA2B|ITGB3|VWF|PTK2|BCAR1|SRC	RAP1B|TLN1|FGB|CRK|RAP1A|FGG|FN1|APBB1IP|ITGA2B|ITGB3|BCAR1|VWF|PTK2|SRC	FN1|RAP1B|TLN1|CRK|RAP1A|APBB1IP|SRC|ITGA2B|FGG|FGB|ITGB3|BCAR1|VWF|PTK2	RAP1B|TLN1|RAP1A|CRK|FGB|FGG|FN1|APBB1IP|ITGA2B|ITGB3|BCAR1|SRC|VWF|PTK2	5	0.742739	0.642857	0.894027	0.604697	0.929435	0.791613	0.703392	0.917193	0.668481	0.941974	0.4446	0.6001	0.1464	0.6391	0.0996
REACTOME_NOREPINEPHRINE_NEUROTRANSMITTER_RELEASE_CYCLE	18	72.2	72.2	72.2	72.2	72.2	VAMP2|RAB3A|PPFIA4|PPFIA1|STXBP1|SLC18A2|TSPOAP1|STX1A|MAOA|PPFIA2|UNC13B|SLC22A1|PPFIA3	VAMP2|PPFIA4|PPFIA1|TSPOAP1|SLC18A2|RAB3A|STXBP1|STX1A|MAOA|PPFIA3|SLC22A1|UNC13B|PPFIA2	VAMP2|PPFIA4|RAB3A|PPFIA1|TSPOAP1|SLC18A2|STX1A|SLC22A1|MAOA|STXBP1|UNC13B|PPFIA2|PPFIA3	VAMP2|PPFIA4|RAB3A|TSPOAP1|PPFIA1|SLC18A2|MAOA|STXBP1|STX1A|UNC13B|PPFIA3|PPFIA2|SLC22A1	VAMP2|RAB3A|PPFIA4|TSPOAP1|PPFIA1|SLC18A2|STXBP1|STX1A|SLC22A1|PPFIA3|UNC13B|MAOA|PPFIA2	5	0.012	0.00397614	0.001	0.001	0.00205339	0.0226643	0.00796388	0.00215524	0.00237029	0.00427889	-3.2595	-3.4356	-3.863	-3.7895	-3.4581
REACTOME_G_PROTEIN_ACTIVATION	28	60.7	60.7	60.7	60.7	60.7	GNGT2|GNG11|GNB2|GNAI2|GNB1|GNAI3|GNB4|GNG2|POMC|GNG12|GNG3|GNB3|GNB5|GNAI1|GNG7|OPRM1|GNAZ	GNGT2|GNB2|GNAI2|GNB1|GNAI3|GNG11|GNG12|GNG2|GNB4|GNG3|POMC|GNB5|GNB3|GNAZ|OPRM1|GNG7|GNAI1	GNGT2|GNB2|GNAI2|GNB1|GNAI3|GNG11|GNG2|GNB4|GNG12|GNG3|POMC|GNB3|GNAZ|GNB5|GNAI1|GNG7|OPRM1	GNB2|GNGT2|GNAI2|GNB1|GNAI3|GNG12|GNG2|GNG11|GNB4|GNB5|GNB3|GNG3|POMC|GNG7|GNAI1|OPRM1|GNAZ	GNGT2|GNB2|GNAI2|GNB1|GNAI3|GNG11|GNG2|GNG3|GNB4|GNG12|POMC|GNB5|GNB3|GNAZ|OPRM1|GNG7|GNAI1	5	0.918164	0.724609	0.434866	0.772917	0.889764	0.937954	0.773061	0.512538	0.82186	0.91107	0.1026	-0.4721	-0.9753	-0.3155	-0.1516
REACTOME_ABC_FAMILY_PROTEINS_MEDIATED_TRANSPORT	103	89.3	89.3	89.3	89.3	89.3	UBB|PSMB6|PSMA7|PSMB10|PSME1|PSMB8|PSMB4|UBC|PSME2|PSMB9|PSMB3|PSMA3|PSMD4|PSMD8|PSMC3|PSMC4|PSMA1|PSMC5|PSMA4|PSMD6|PSMD7|PSMB1|PSMB5|PSMB2|PSMC1|PSMA5|APOA1|PSMD2|DERL2|ABCF1|PSMD10|RNF5|EIF2S2|SEM1|ABCG1|PSMA6|VCP|PSMC6|PSMA2|PSMC2|EIF2S1|PSMD12|PSMD13|DERL1|PEX19|ABCA7|PSMD5|PSMD11|SEL1L|OS9|PSMF1|PSMD3|ABCD1|PSMD14|ABCA2|PSME3|PSMD1|ERLEC1|RNF185|UBA52|PSMB7|ABCC1|PSMD9|ABCB8|ABCC5|ERLIN2|PE…	UBB|PSMB6|UBC|PSMB4|PSMA7|PSMB8|PSME1|PSMB10|PSMD8|PSME2|PSMB3|PSMB9|PSMD4|PSMC4|PSMA1|PSMA3|PSMB5|PSMA4|PSMC3|APOA1|PSMC5|PSMB1|PSMB2|PSMC1|PSMD6|PSMD2|PSMD7|SEM1|PSMA5|PSMD10|DERL2|PSMD13|PSMA6|PSMA2|ABCG1|EIF2S2|PSMC6|VCP|ABCF1|DERL1|RNF5|PSMC2|PSMD12|EIF2S1|PSME3|PEX19|PSMD3|ABCA7|OS9|PSMD11|SEL1L|PSMD14|ABCD1|PSMF1|PSMD5|ABCA2|ERLIN2|PSMD1|UBA52|RNF185|ERLIN1|ERLEC1|ABCB8|PSMB7|PSMD9|PSME4|A…	UBB|PSMB6|UBC|PSMB8|PSMB4|PSME1|PSMA7|PSMB10|PSMB9|PSMD8|PSMB3|PSMA1|PSMD4|PSMC4|PSMA3|PSMB5|PSMA4|PSME2|PSMC3|PSMC5|PSMD7|PSMD6|APOA1|PSMC1|PSMB1|PSMD2|PSMB2|PSMA5|SEM1|DERL2|EIF2S1|ABCF1|PSMD13|PSMD10|PSMC2|RNF5|VCP|PSMA2|DERL1|EIF2S2|PSMA6|PSMC6|ABCG1|PSMD3|PSME3|PEX19|PSMD12|OS9|PSMD11|PSMD5|ABCA7|PSMD14|SEL1L|DERL3|ABCA2|PSMF1|ABCD1|PSMD1|ERLIN2|UBA52|ERLIN1|ABCB8|RNF185|ABCB9|PSMB7|PSMD9|ER…	UBB|PSMB6|PSMA7|PSMB4|UBC|PSMB10|PSMB8|PSME1|PSMD8|PSMB3|PSMB5|PSMA1|PSMC4|PSMD4|PSMA3|PSMC5|PSMA4|PSMC3|PSMD2|PSMD6|PSMC1|PSMD7|PSMB2|PSMB1|SEM1|PSMB9|PSMD13|PSMA6|PSMC2|PSMA5|DERL2|EIF2S1|PSMD10|VCP|ABCG1|PSME3|PEX19|RNF5|PSMA2|DERL1|PSMD12|PSMC6|EIF2S2|ABCF1|PSME2|PSMD3|PSMD11|OS9|PSMD14|PSMD5|SEL1L|PSMF1|ABCD2|PSMD1|ABCD1|ABCA7|ERLIN2|RNF185|ABCB8|ERLIN1|PSMB7|ERLEC1|PEX3|PSMD9|EIF2S3|UBA52|A…	UBB|PSMB6|PSMB8|UBC|PSME1|PSMB10|PSMA7|PSMB4|PSMB9|PSMB3|PSMD8|PSMA1|APOA1|PSME2|PSMA3|PSMB5|PSMD4|PSMA4|PSMC3|PSMC4|PSMC5|PSMD6|PSMB1|PSMD7|PSMD2|DERL3|PSMB2|PSMC1|PSMA5|PSMD10|DERL2|EIF2S1|PSMD13|SEM1|ABCG1|RNF5|PSMA2|DERL1|PSMC2|VCP|ABCF1|EIF2S2|PSMC6|PSMA6|PEX19|PSME3|PSMD12|PSMD3|OS9|PSMD11|SEL1L|PSMD5|ABCA7|ABCA2|PSMD14|PSMF1|ABCD1|PSMD1|ERLEC1|ERLIN2|PEX3|ABCB8|RNF185|EIF2S3|ABCB9|PSMB7|UB…	5	0.001	0.001	0.001	0.001	0.001	0.0023915	0.00220868	0.00215524	0.00237029	0.00222708	8.6921	9.7484	9.6749	10.0639	9.4238
REACTOME_TRNA_AMINOACYLATION	42	57.1	57.1	57.1	57.1	57.1	LARS2|HARS2|FARSA|EEF1E1|AIMP2|AIMP1|MARS2|TARS2|PPA1|YARS2|AARS2|EARS2|IARS2|RARS2|SARS2|CARS2|FARSB|DARS2|VARS2|PPA2|WARS2|PARS2|NARS2|FARS2	LARS2|FARSA|EEF1E1|YARS2|TARS2|PPA1|HARS2|AIMP2|AIMP1|PARS2|MARS2|SARS2|CARS2|AARS2|RARS2|FARSB|IARS2|PPA2|DARS2|VARS2|EARS2|NARS2|WARS2|FARS2	LARS2|FARSA|YARS2|EEF1E1|HARS2|AIMP2|PPA1|TARS2|AIMP1|SARS2|MARS2|PARS2|AARS2|FARSB|CARS2|DARS2|IARS2|PPA2|RARS2|EARS2|VARS2|NARS2|WARS2|FARS2	FARSA|LARS2|EEF1E1|AIMP2|YARS2|PPA1|HARS2|AIMP1|TARS2|RARS2|FARSB|SARS2|IARS2|PPA2|MARS2|DARS2|CARS2|AARS2|EARS2|VARS2|PARS2|NARS2|WARS2|FARS2	LARS2|FARSA|YARS2|EEF1E1|HARS2|PPA1|AIMP2|TARS2|AIMP1|MARS2|SARS2|PARS2|FARSB|RARS2|PPA2|CARS2|DARS2|AARS2|IARS2|VARS2|EARS2|WARS2|NARS2|FARS2	5	0.444	0.252546	0.056338	0.135238	0.0447471	0.51647	0.319115	0.0830695	0.186782	0.0704486	0.958	1.3688	2.3669	1.8524	2.3125
REACTOME_OLFACTORY_SIGNALING_PATHWAY	399	5.5	5.5	5.5	5.5	5.5	GNB1|REEP4|REEP5|RTP4|REEP3|OR4C13|OR4C12|OR2H2|OR2L13|OR9A4|REEP1|OR2K2|OR4X2|GNAL|OR2V2|OR2Y1|OR1D2|OR12D3|OR5V1|REEP2|OR5B21|OR5M3	REEP4|REEP5|GNB1|RTP4|REEP3|OR1D2|OR9A4|OR5B21|OR2Y1|OR4C12|OR2L13|OR2K2|OR5V1|REEP2|OR4C13|OR12D3|OR5M3|GNAL|OR2V2|REEP1|OR2H2|OR4X2	REEP4|REEP5|GNB1|RTP4|REEP3|REEP2|OR4X2|OR2Y1|OR12D3|OR5M3|OR2L13|OR5V1|OR4C13|GNAL|OR9A4|OR5B21|REEP1|OR4C12|OR2V2|OR1D2|OR2H2|OR2K2	REEP5|REEP4|GNB1|REEP3|RTP4|OR9A4|OR2Y1|OR2H2|OR2K2|OR5M3|OR5B21|REEP2|OR4C12|OR4X2|GNAL|REEP1|OR2V2|OR1D2|OR2L13|OR12D3|OR5V1|OR4C13	REEP4|REEP5|GNB1|RTP4|REEP3|REEP2|OR1D2|OR2Y1|OR5B21|OR2L13|OR2H2|OR9A4|REEP1|OR2K2|GNAL|OR4C13|OR4C12|OR12D3|OR5V1|OR5M3|OR2V2|OR4X2	5	0.001	0.001	0.001	0.001	0.001	0.0023915	0.00220868	0.00215524	0.00237029	0.00222708	-5.2164	-3.5727	-5.1282	-5.2628	-4.6651
REACTOME_PKA_MEDIATED_PHOSPHORYLATION_OF_CREB	19	78.9	78.9	78.9	78.9	78.9	CALM1|PRKAR1A|ADCY7|ADCY4|PRKX|CREB1|PRKAR2A|PRKACA|PRKACB|ADCY6|PRKAR2B|ADCY3|ADCY9|PRKAR1B|ADCY1	CALM1|PRKAR1A|ADCY7|PRKX|PRKAR2A|CREB1|PRKACB|PRKACA|PRKAR2B|ADCY6|ADCY3|PRKAR1B|ADCY9|ADCY4|ADCY1	CALM1|PRKAR1A|ADCY7|PRKX|PRKAR2A|PRKACB|CREB1|PRKACA|ADCY4|PRKAR2B|ADCY6|ADCY3|PRKAR1B|ADCY9|ADCY1	CALM1|PRKAR1A|ADCY7|PRKAR2A|PRKX|PRKACA|CREB1|PRKACB|ADCY4|PRKAR2B|ADCY3|PRKAR1B|ADCY6|ADCY9|ADCY1	CALM1|PRKAR1A|ADCY7|PRKX|CREB1|PRKACB|PRKACA|PRKAR2A|ADCY4|ADCY6|PRKAR2B|ADCY3|PRKAR1B|ADCY9|ADCY1	5	0.620079	0.283951	0.305389	0.783898	0.397638	0.686906	0.354193	0.375243	0.828051	0.469177	-0.631	-1.3187	-1.3114	-0.3668	-1.0873
REACTOME_RECRUITMENT_OF_NUMA_TO_MITOTIC_CENTROSOMES	94	90.4	90.4	90.4	90.4	90.4	TUBB|SSNA1|HSP90AA1|DYNLL1|TUBB4B|DCTN3|CETN2|TUBA1A|TUBA1B|MAPRE1|YWHAE|TUBA1C|DCTN2|TUBA4A|TUBB2A|PPP2R1A|ACTR1A|CSNK1D|MZT1|TUBB6|CNTRL|TUBG1|CEP57|PAFAH1B1|DYNC1I2|NDE1|HAUS3|HAUS8|DYNC1H1|YWHAG|AKAP9|TUBGCP4|CEP250|NUMA1|HAUS7|TUBGCP5|HAUS2|HAUS4|CEP63|HAUS1|DCTN1|ODF2|PRKACA|CEP192|HAUS6|PCNT|PCM1|HAUS5|TUBGCP2|SFI1|CKAP5|CDK1|CEP164|TUBGCP6|TUBGCP3|CEP70|CLASP1|MZT2A|CEP72|PLK4|CEP131|CEP1…	TUBB|SSNA1|HSP90AA1|TUBB4B|DYNLL1|TUBA1B|TUBA1C|DCTN3|TUBB6|TUBA4A|TUBA1A|CETN2|MAPRE1|TUBB2A|DCTN2|YWHAE|PPP2R1A|ACTR1A|CSNK1D|TUBG1|HAUS8|MZT1|CEP57|HAUS4|CNTRL|YWHAG|PAFAH1B1|HAUS2|CDK1|HAUS3|PLK4|HAUS1|PLK1|DYNC1I2|DYNC1H1|NDE1|DCTN1|ODF2|NEK2|CEP63|AKAP9|TUBGCP5|TUBGCP2|NUMA1|TUBGCP4|CEP250|HAUS7|PRKACA|PCNT|HAUS6|PCM1|CKAP5|CEP192|NEDD1|TUBGCP3|MZT2A|CEP78|SFI1|TUBGCP6|CEP164|CEP135|CLASP1|…	TUBB|SSNA1|HSP90AA1|TUBB4B|TUBA1B|DYNLL1|TUBA1C|TUBA4A|DCTN3|CETN2|TUBA1A|TUBB6|MAPRE1|TUBB2A|PPP2R1A|TUBG1|YWHAE|ACTR1A|CDK1|HAUS4|DCTN2|HAUS8|CSNK1D|MZT1|PLK1|CEP57|HAUS3|CNTRL|PLK4|NDE1|NEK2|YWHAG|HAUS1|PAFAH1B1|HAUS7|HAUS2|DYNC1I2|TUBGCP2|DYNC1H1|DCTN1|CEP250|CEP63|TUBGCP5|ODF2|TUBGCP4|AKAP9|MZT2A|NUMA1|PRKACA|CEP192|CKAP5|TUBGCP3|HAUS6|PCM1|CCP110|PCNT|HAUS5|NEDD1|TUBGCP6|CEP76|CEP78|CEP70|C…	TUBB|SSNA1|TUBB6|HSP90AA1|TUBB4B|DYNLL1|TUBA1B|TUBA1C|DCTN3|TUBA4A|TUBA1A|CETN2|MAPRE1|YWHAE|PPP2R1A|TUBB2A|ACTR1A|DCTN2|TUBG1|CSNK1D|YWHAG|MZT1|DYNC1I2|HAUS4|CEP57|HAUS2|NDE1|CDK1|HAUS8|HAUS1|HAUS7|PAFAH1B1|CNTRL|HAUS3|MZT2A|CEP63|PLK1|DYNC1H1|PRKACA|ODF2|TUBGCP2|PLK4|DCTN1|NEDD1|AKAP9|NEK2|TUBGCP3|CEP250|CKAP5|TUBGCP5|CEP152|CEP78|PCM1|NUMA1|HAUS6|PCNT|TUBGCP4|CEP70|TUBB4A|CEP76|OFD1|SDCCAG8|TU…	TUBB|SSNA1|HSP90AA1|DYNLL1|TUBB4B|TUBA1B|TUBA1A|DCTN3|CETN2|TUBA4A|TUBA1C|MAPRE1|PPP2R1A|TUBB6|TUBB2A|YWHAE|DCTN2|TUBG1|ACTR1A|CEP57|MZT1|CSNK1D|HAUS4|HAUS8|HAUS3|CNTRL|CDK1|NDE1|PAFAH1B1|YWHAG|HAUS2|PLK4|DYNC1I2|PLK1|HAUS1|HAUS7|NUMA1|CEP63|CEP250|DYNC1H1|TUBGCP4|DCTN1|ODF2|AKAP9|PRKACA|MZT2A|TUBGCP2|TUBGCP5|TUBGCP3|NEK2|HAUS6|NEDD1|CEP78|CKAP5|CEP192|SFI1|PCNT|TUBG2|PCM1|HAUS5|CEP70|TUBGCP6|TUB…	5	0.00198413	0.001	0.001	0.001	0.001	0.00452638	0.00220868	0.00215524	0.00237029	0.00222708	3.8036	4.6403	5.1459	4.1318	4.8497
REACTOME_NUCLEAR_RECEPTOR_TRANSCRIPTION_PATHWAY	53	75.5	75.5	75.5	75.5	75.5	NR4A1|NR1H2|NRBP1|NR1H3|RXRB|NR4A2|NCOR1|MED1|NR3C1|NR2C2AP|NR4A3|ESRRA|NRBF2|THRA|NR2C2|NR2F1|NR1D2|RARA|NR2C1|RXRA|RARG|NR1D1|PPARG|NCOR2|PPARD|RORC|NR2F6|RORA|NR5A2|ESRRB|VDR|ESR1|NR6A1|NR3C2|AR|THRB|RARB|NR1I2|HNF4A|NR0B2	NR4A1|NR1H2|NRBP1|NR4A2|RXRB|NR4A3|NR1H3|NCOR1|MED1|NR3C1|NR1D1|ESRRA|NRBF2|NR2C2AP|NR1D2|RARA|NR2C2|THRA|PPARG|RXRA|RARG|PPARD|NR2C1|VDR|NCOR2|NR2F6|RORC|RORA|HNF4A|AR|ESR1|NR6A1|NR0B2|NR1I2|NR3C2|THRB|NR5A2|RARB|ESRRB|NR2F1	NR4A1|NR1H2|NRBP1|NR4A2|RXRB|NR1H3|MED1|NCOR1|NR4A3|NR3C1|NRBF2|NR2C2AP|ESRRA|RARA|NR0B2|NR2C2|NR1D2|NR1D1|PPARG|THRA|RARG|RXRA|NR2F6|NR2C1|PPARD|NCOR2|RORC|RORA|VDR|AR|HNF4A|NR6A1|NR1I2|ESR1|THRB|NR5A2|RARB|NR3C2|ESRRB|NR2F1	NR4A1|NR1H2|NRBP1|NR4A2|RXRB|NR4A3|VDR|MED1|NRBF2|RARA|NR2C2AP|NR3C1|NR1H3|NCOR1|ESRRA|PPARG|RXRA|NR2C2|RARG|NR2F6|THRA|NR1D1|NR1D2|NR2C1|NR0B2|PPARD|NCOR2|ESR1|RORA|NR2F1|AR|NR6A1|THRB|RARB|NR5A2|RORC|NR1I2|ESRRB|HNF4A|NR3C2	NR4A1|NR1H2|NR4A2|NRBP1|RXRB|NR1H3|NR4A3|MED1|NCOR1|NR3C1|NRBF2|ESRRA|NR2C2AP|RARA|NR1D2|NR2C2|RARG|NR0B2|PPARG|RXRA|NR1D1|THRA|RORA|NCOR2|NR2F6|NR2C1|RORC|AR|PPARD|VDR|HNF4A|NR2F1|NR6A1|ESR1|NR1I2|THRB|NR3C2|RARB|NR5A2|ESRRB	5	0.0183673	0.0276008	0.00808081	0.00389864	0.00596421	0.0331667	0.0451151	0.0149712	0.00830207	0.0114006	-2.8472	-2.7414	-3.48	-3.5135	-3.5641
REACTOME_G1_PHASE	44	90.9	90.9	90.9	90.9	90.9	UBB|UBC|CDKN2D|CDKN1B|CDK4|CCND2|CDKN1A|CCND1|E2F4|PPP2CA|PPP2R1A|CDKN1C|CKS1B|CDK7|PPP2R2A|CDKN2C|LYN|JAK2|CUL1|CCNH|CCND3|E2F2|PPP2CB|UBA52|RBL2|RBL1|CDK6|E2F1|PPP2R1B|E2F5|ABL1|TFDP2|TFDP1|SKP2|RB1|MNAT1|CDKN2B|E2F3|PTK6|SRC	UBB|UBC|CDKN1A|CDKN2D|CDKN1B|CDK4|CKS1B|CCND2|PPP2CA|PPP2R1A|E2F4|LYN|CDK7|CCND3|CDKN2C|PPP2R2A|CCND1|JAK2|CDK6|PPP2CB|CCNH|UBA52|E2F2|CUL1|E2F1|RBL2|SKP2|ABL1|RBL1|TFDP1|PPP2R1B|RB1|TFDP2|MNAT1|CDKN1C|E2F5|CDKN2B|E2F3|PTK6|SRC	UBB|UBC|CDKN2D|CDK4|CKS1B|CDKN1A|CDKN1B|CCND2|PPP2R1A|PPP2CA|E2F4|CCND1|CDKN2C|CCND3|LYN|CDK7|CCNH|PPP2R2A|E2F2|TFDP1|CDK6|E2F1|JAK2|UBA52|CUL1|PPP2CB|PPP2R1B|RBL1|SKP2|RBL2|CDKN1C|ABL1|E2F5|TFDP2|MNAT1|E2F3|RB1|CDKN2B|SRC|PTK6	UBB|CDKN1A|UBC|CDKN2D|CDK4|CKS1B|CDKN1B|CCND2|PPP2R1A|PPP2CA|E2F4|LYN|PPP2CB|CDK7|JAK2|CCND3|CCNH|CUL1|E2F1|CDK6|TFDP1|CCND1|PPP2R2A|PPP2R1B|CDKN2C|CDKN2B|E2F2|UBA52|RBL2|E2F5|RBL1|ABL1|SRC|RB1|MNAT1|CDKN1C|SKP2|TFDP2|E2F3|PTK6	UBB|UBC|CDKN2D|CDK4|CDKN1B|CDKN1A|CKS1B|CCND2|PPP2R1A|E2F4|PPP2CA|CDKN2C|CDK7|CCND3|CCND1|PPP2R2A|LYN|E2F2|CCNH|CDK6|E2F1|JAK2|RBL2|CDKN2B|TFDP1|PPP2CB|CUL1|PPP2R1B|UBA52|RBL1|E2F5|SKP2|ABL1|RB1|MNAT1|TFDP2|CDKN1C|E2F3|SRC|PTK6	5	0.001	0.001	0.001	0.001	0.001	0.0023915	0.00220868	0.00215524	0.00237029	0.00222708	3.9587	3.9174	4.6207	5.3423	4.3593
REACTOME_GLUCAGON_SIGNALING_IN_METABOLIC_REGULATION	33	72.7	72.7	72.7	72.7	72.7	GNG11|GNB2|PRKAR1A|GNB1|ADCY7|ADCY4|GNB4|PRKAR2A|PRKACA|PRKACB|GNG2|GNG12|GNAS|ADCY6|GNG3|PRKAR2B|GNB3|ADCY3|ADCY9|GNG7|PRKAR1B|ADCY1|GCGR|GCG	GNB2|PRKAR1A|GNB1|ADCY7|GNG11|PRKAR2A|PRKACB|GNG12|GNG2|PRKACA|GNB4|GNG3|GNB3|PRKAR2B|GNAS|ADCY6|ADCY3|PRKAR1B|ADCY9|ADCY4|GCGR|GNG7|ADCY1|GCG	GNB2|PRKAR1A|GNB1|ADCY7|PRKAR2A|PRKACB|GNG11|GNG2|PRKACA|GNB4|GNG12|GCGR|GNG3|ADCY4|PRKAR2B|GNAS|GNB3|ADCY6|ADCY3|PRKAR1B|ADCY9|GNG7|ADCY1|GCG	GNB2|PRKAR1A|GNB1|ADCY7|PRKAR2A|PRKACA|GNG12|GNG2|GNG11|GNB4|PRKACB|ADCY4|PRKAR2B|GNB3|GNG3|ADCY3|PRKAR1B|ADCY6|GNAS|ADCY9|GNG7|ADCY1|GCGR|GCG	GNB2|PRKAR1A|GNB1|GNG11|ADCY7|GNG2|GNG3|PRKACB|PRKACA|PRKAR2A|GNB4|GCG|GNG12|GNB3|ADCY4|GNAS|ADCY6|PRKAR2B|ADCY3|PRKAR1B|GCGR|ADCY9|ADCY1|GNG7	5	0.166	0.0198413	0.00793651	0.055666	0.1139	0.224941	0.0334021	0.0148065	0.0877684	0.160209	-1.6887	-2.9959	-3.0849	-2.392	-2.0154
REACTOME_SIGNALING_BY_PDGF	58	86.2	86.2	86.2	86.2	86.2	NRAS|STAT6|STAT3|CRK|SPP1|KRAS|HRAS|STAT1|THBS1|NCK1|FURIN|PIK3R1|PLCG1|GRB2|RASA1|BCAR1|PIK3R2|CRKL|STAT5A|PIK3CA|RAPGEF1|PTPN11|PTPN12|STAT5B|COL4A1|PDGFB|SOS1|COL4A2|GRB7|THBS3|PDGFD|PDGFA|THBS2|PDGFC|NCK2|PIK3CB|PLG|COL2A1|COL4A3|PDGFRA|COL5A2|PLAT|COL4A4|COL6A3|SRC|COL3A1|COL6A2|COL6A1|PDGFRB|COL5A1	SPP1|THBS1|NRAS|STAT3|STAT6|CRK|FURIN|KRAS|HRAS|STAT5A|GRB2|STAT1|PIK3R1|PTPN12|RASA1|CRKL|PLCG1|STAT5B|RAPGEF1|PIK3CA|PTPN11|NCK1|PIK3R2|PDGFB|SOS1|PDGFA|PIK3CB|COL3A1|THBS3|GRB7|PLAT|PLG|COL4A2|NCK2|COL4A1|PDGFC|COL6A1|COL5A2|THBS2|COL6A2|COL2A1|COL4A4|BCAR1|SRC|PDGFRB|COL6A3|COL5A1|COL4A3|PDGFRA|PDGFD	SPP1|NRAS|THBS1|STAT3|STAT6|CRK|FURIN|KRAS|HRAS|PIK3R1|STAT5A|PIK3R2|GRB2|STAT1|CRKL|PTPN11|NCK1|PLCG1|PDGFB|PTPN12|RASA1|STAT5B|RAPGEF1|PIK3CA|GRB7|SOS1|PDGFA|PIK3CB|PLAT|COL4A1|PLG|COL3A1|BCAR1|NCK2|COL4A2|COL6A1|THBS3|PDGFC|THBS2|COL5A2|PDGFRB|COL4A4|SRC|COL2A1|COL6A3|COL4A3|COL6A2|COL5A1|PDGFRA|PDGFD	SPP1|THBS1|NRAS|FURIN|STAT6|STAT3|CRK|KRAS|HRAS|PTPN12|PIK3R2|GRB2|PIK3R1|PTPN11|STAT5A|CRKL|NCK1|PIK3CA|STAT1|STAT5B|RAPGEF1|PLAT|RASA1|COL6A1|COL3A1|PLCG1|PDGFB|SRC|SOS1|THBS3|PDGFA|THBS2|PIK3CB|COL4A1|BCAR1|COL6A2|GRB7|COL4A2|PDGFRB|PDGFRA|COL5A2|PDGFC|COL5A1|NCK2|COL6A3|COL4A3|COL4A4|PLG|PDGFD|COL2A1	SPP1|NRAS|STAT6|STAT3|THBS1|CRK|STAT1|HRAS|PDGFB|STAT5A|PLCG1|FURIN|KRAS|PIK3R2|GRB2|NCK1|CRKL|PIK3R1|RASA1|PTPN11|RAPGEF1|STAT5B|PIK3CA|GRB7|PTPN12|COL3A1|SOS1|PDGFA|COL4A1|PLAT|NCK2|COL4A2|BCAR1|COL6A1|PDGFC|PIK3CB|THBS3|SRC|PLG|COL6A3|COL6A2|COL5A2|PDGFD|THBS2|PDGFRB|COL5A1|COL4A4|COL4A3|COL2A1|PDGFRA	5	0.00206186	0.0125523	0.001	0.0423387	0.001	0.00454466	0.0219974	0.00215524	0.0685759	0.00222708	-3.9224	-3.3415	-4.6517	-2.6459	-4.2514
REACTOME_ASSOCIATION_OF_TRIC_CCT_WITH_TARGET_PROTEINS_DURING_BIOSYNTHESIS	39	97.4	97.4	97.4	97.4	97.4	NOP56|CCT5|GBA|CCT8|TP53|CCT4|CCT7|CCT2|CCT6A|TCP1|CCT3|FBXW5|FBXO6|SKIV2L|FBXW2|DCAF7|STAT3|FBXL3|XRN2|HDAC3|AP3M1|FKBP9|FBXL5|LONP2|CCNE1|FBXO4|USP11|WRAP53|FBXW9|ARFGEF2|CCNE2|FBXW7|KIFC3|KIF13A|FBXW10|CCT6B|FBXW4|SPHK1	NOP56|CCT5|GBA|CCT8|CCT7|CCT6A|CCT4|CCT2|TCP1|TP53|STAT3|FBXW5|CCT3|FBXO6|SKIV2L|DCAF7|FBXW2|FBXL5|HDAC3|FBXL3|XRN2|AP3M1|SPHK1|CCNE1|FBXO4|FBXW9|WRAP53|LONP2|USP11|CCNE2|ARFGEF2|FBXW7|KIF13A|FKBP9|FBXW10|FBXW4|CCT6B|KIFC3	NOP56|CCT5|CCT8|GBA|CCT7|CCT6A|CCT4|TCP1|TP53|CCT2|CCT3|FBXW5|STAT3|FBXO6|DCAF7|SKIV2L|FBXW2|CCNE1|HDAC3|XRN2|AP3M1|FBXL3|FBXL5|WRAP53|CCNE2|USP11|LONP2|FBXO4|FBXW9|SPHK1|ARFGEF2|FBXW7|KIF13A|FBXW4|FKBP9|FBXW10|KIFC3|CCT6B	CCT5|GBA|NOP56|CCT8|CCT7|TCP1|CCT6A|CCT4|CCT2|CCT3|TP53|FBXO6|FBXW5|STAT3|FBXL5|DCAF7|SPHK1|AP3M1|HDAC3|FBXW2|SKIV2L|CCNE1|XRN2|FBXL3|FBXO4|FBXW9|CCNE2|WRAP53|LONP2|ARFGEF2|KIF13A|FBXW7|USP11|FKBP9|FBXW10|CCT6B|FBXW4|KIFC3	NOP56|CCT5|GBA|CCT7|CCT8|CCT4|TP53|TCP1|CCT6A|CCT2|CCT3|FBXO6|FBXW5|STAT3|DCAF7|FBXW2|SKIV2L|HDAC3|XRN2|CCNE1|FBXL3|AP3M1|FBXL5|FBXO4|USP11|LONP2|WRAP53|CCNE2|FBXW9|ARFGEF2|FBXW7|SPHK1|FKBP9|FBXW4|FBXW10|CCT6B|KIF13A|KIFC3	5	0.001	0.001	0.001	0.001	0.001	0.0023915	0.00220868	0.00215524	0.00237029	0.00222708	4.8494	5.2699	5.3145	5.4447	4.6538
REACTOME_PREFOLDIN_MEDIATED_TRANSFER_OF_SUBSTRATE_TO_CCT_TRIC	28	92.9	92.9	92.9	92.9	92.9	ACTB|PFDN5|PFDN6|TUBB4B|CCT5|TUBA1A|CCT8|CCT4|CCT7|CCT2|CCT6A|TCP1|CCT3|TUBA1C|TUBA4A|TUBB2A|VBP1|PFDN2|TUBB6|PFDN1|PFDN4|TUBB1|TUBB2B|TUBB3|CCT6B|TUBB4A	ACTB|TUBB4B|PFDN5|PFDN6|CCT5|TUBA1C|TUBB6|CCT8|TUBA4A|CCT7|CCT6A|TUBA1A|CCT4|CCT2|TCP1|TUBB2A|CCT3|VBP1|PFDN2|PFDN1|PFDN4|TUBB4A|TUBB2B|TUBB3|CCT6B|TUBB1	ACTB|TUBB4B|CCT5|PFDN6|CCT8|PFDN5|TUBA1C|CCT7|TUBA4A|CCT6A|CCT4|TCP1|CCT2|TUBA1A|TUBB6|CCT3|TUBB2A|VBP1|PFDN2|PFDN1|PFDN4|TUBB4A|TUBB3|TUBB1|TUBB2B|CCT6B	ACTB|TUBB6|CCT5|TUBB4B|PFDN6|CCT8|TUBA1C|CCT7|TCP1|TUBA4A|CCT6A|PFDN5|CCT4|TUBA1A|CCT2|CCT3|TUBB2A|VBP1|PFDN2|PFDN1|PFDN4|TUBB4A|TUBB3|TUBB1|CCT6B|TUBB2B	ACTB|PFDN5|TUBB4B|CCT5|PFDN6|TUBA1A|CCT7|CCT8|CCT4|TUBA4A|TUBA1C|TCP1|CCT6A|CCT2|CCT3|TUBB6|TUBB2A|VBP1|PFDN2|PFDN1|PFDN4|TUBB4A|TUBB1|TUBB2B|CCT6B|TUBB3	5	0.001	0.001	0.001	0.001	0.001	0.0023915	0.00220868	0.00215524	0.00237029	0.00222708	6.0043	6.324	6.2533	6.5304	6.361
REACTOME_GPVI_MEDIATED_ACTIVATION_CASCADE	35	100	100	100	100	100	FCER1G|RAC2|PTPN6|LAT|CDC42|CLEC1B|LCK|RHOB|RAC1|RHOA|LCP2|RHOG|SYK|VAV1|LYN|PIK3R1|PIK3R2|PLCG2|PIK3CA|FYN|PTPN11|PIK3R5|PDPK1|PIK3R6|PIK3CG|VAV2|VAV3|MPIG6B|COL1A2|PIK3CB|PDPN|PIK3R3|PRKCZ|COL1A1|GP6	FCER1G|RAC2|LAT|PTPN6|CDC42|LCK|RHOG|RHOB|RAC1|LCP2|SYK|RHOA|LYN|VAV1|CLEC1B|PIK3R5|PIK3R1|PIK3CG|PIK3CA|PTPN11|PIK3R6|PDPK1|PLCG2|FYN|PIK3R2|PDPN|COL1A1|VAV3|COL1A2|PIK3CB|VAV2|PRKCZ|MPIG6B|GP6|PIK3R3	FCER1G|RAC2|LAT|PTPN6|CDC42|LCK|RAC1|RHOG|RHOB|LCP2|RHOA|SYK|CLEC1B|VAV1|LYN|PIK3R1|PIK3R2|PIK3R5|PIK3CG|PTPN11|PDPK1|PLCG2|FYN|PIK3CA|PIK3R6|VAV2|PDPN|PIK3CB|VAV3|COL1A1|MPIG6B|COL1A2|PRKCZ|GP6|PIK3R3	FCER1G|RAC2|CDC42|PTPN6|RAC1|RHOB|LCP2|RHOA|RHOG|LYN|SYK|VAV1|LAT|PIK3R2|PIK3CG|PDPN|PIK3R6|PIK3R5|PIK3R1|PTPN11|CLEC1B|PLCG2|LCK|PDPK1|PIK3CA|COL1A1|COL1A2|FYN|PIK3CB|VAV2|VAV3|MPIG6B|GP6|PRKCZ|PIK3R3	FCER1G|RAC2|LAT|LCK|PTPN6|CDC42|RAC1|LCP2|RHOB|RHOG|RHOA|VAV1|CLEC1B|SYK|LYN|PIK3R2|PIK3CG|PIK3R1|PIK3R5|PTPN11|FYN|PIK3CA|PDPK1|PLCG2|PIK3R6|PRKCZ|COL1A1|COL1A2|VAV2|MPIG6B|VAV3|PDPN|PIK3CB|PIK3R3|GP6	5	0.0273973	0.00373134	0.00581395	0.00961538	0.00407332	0.0478557	0.00756889	0.0111382	0.0183224	0.00803391	2.8452	3.898	3.142	3.2873	3.5758
REACTOME_PROTEIN_FOLDING	102	79.4	79.4	79.4	79.4	79.4	ACTB|PFDN5|GNGT2|GNG11|PFDN6|TBCC|NOP56|TUBB4B|CCT5|GNB2|TUBA1A|GBA|CCT8|TUBA1B|TP53|CCT4|CCT7|CCT2|TBCB|CCT6A|GNAI2|TCP1|CCT3|GNB1|FBXW5|FBXO6|TUBA1C|SKIV2L|TUBA4A|FBXW2|DCAF7|TUBB2A|STAT3|VBP1|PFDN2|TUBB6|FBXL3|XRN2|HDAC3|GNAI3|TBCA|PDCL|AP3M1|CSNK2A2|PFDN1|GNB4|PFDN4|TBCE|FKBP9|FBXL5|LONP2|CCNE1|FBXO4|USP11|GNG2|WRAP53|FBXW9|GNG12|ARFGEF2|CCNE2|FBXW7|RGS11|TUBB1|GNG3|TUBB2B|TUBB3|KIFC3|TBCD|GN…	ACTB|TUBB4B|GNGT2|NOP56|PFDN5|PFDN6|CCT5|TUBA1B|GNB2|GBA|TUBA1C|TBCC|TBCB|TUBB6|CCT8|TUBA4A|CCT7|GNAI2|CCT6A|TUBA1A|CCT4|CCT2|TCP1|TP53|STAT3|TUBB2A|FBXW5|CCT3|FBXO6|SKIV2L|GNB1|DCAF7|FBXW2|FBXL5|VBP1|HDAC3|FBXL3|GNAI3|XRN2|PFDN2|CSNK2A2|AP3M1|SPHK1|PFDN1|CCNE1|PDCL|GNG11|TBCA|FBXO4|FBXW9|PFDN4|RGS11|GNG12|GNG2|WRAP53|LONP2|USP11|TBCE|CCNE2|ARFGEF2|GNB4|GNG3|FBXW7|GNB5|TUBA8|TUBB4A|TBCD|GNB3|TUBB…	ACTB|NOP56|TUBB4B|TUBA1B|CCT5|PFDN6|GNGT2|TBCC|CCT8|PFDN5|TUBA1C|GBA|CCT7|GNB2|TUBA4A|CCT6A|CCT4|TCP1|TBCB|TP53|CCT2|TUBA1A|TUBB6|GNAI2|CCT3|TUBB2A|FBXW5|STAT3|FBXO6|GNB1|DCAF7|VBP1|SKIV2L|FBXW2|CCNE1|HDAC3|GNAI3|PDCL|XRN2|PFDN2|AP3M1|FBXL3|FBXL5|PFDN1|WRAP53|CSNK2A2|TBCA|PFDN4|GNG11|CCNE2|GNG2|RGS11|USP11|LONP2|FBXO4|FBXW9|TBCE|GNB4|GNG12|SPHK1|ARFGEF2|TUBA8|FBXW7|TBCD|TUBB4A|GNG3|TUBB3|KIF13A|G…	ACTB|TUBB6|CCT5|GBA|TUBB4B|NOP56|TUBA1B|PFDN6|TBCC|CCT8|TUBA1C|TBCB|CCT7|GNB2|TCP1|GNGT2|TUBA4A|CCT6A|PFDN5|CCT4|TUBA1A|CCT2|GNAI2|CCT3|TP53|FBXO6|GNB1|FBXW5|TUBB2A|STAT3|FBXL5|GNAI3|VBP1|DCAF7|SPHK1|AP3M1|HDAC3|FBXW2|PFDN2|SKIV2L|PDCL|CCNE1|XRN2|PFDN1|FBXL3|FBXO4|PFDN4|CSNK2A2|FBXW9|TBCA|GNG12|CCNE2|TBCE|GNG2|WRAP53|RGS11|GNG11|LONP2|GNB4|ARFGEF2|TUBB4A|GNB5|TUBA8|TBCD|KIF13A|FBXW7|USP11|FKBP9|G…	ACTB|PFDN5|TUBB4B|NOP56|CCT5|GNGT2|PFDN6|TBCC|TUBA1B|GBA|TUBA1A|CCT7|CCT8|CCT4|GNB2|TBCB|TP53|TUBA4A|TUBA1C|TCP1|CCT6A|CCT2|GNAI2|CCT3|FBXO6|TUBB6|FBXW5|TUBB2A|STAT3|VBP1|GNB1|DCAF7|FBXW2|SKIV2L|GNAI3|HDAC3|GNG11|PDCL|PFDN2|XRN2|CCNE1|FBXL3|AP3M1|TBCA|PFDN1|FBXL5|GNG2|CSNK2A2|FBXO4|GNG3|USP11|PFDN4|LONP2|WRAP53|TBCE|CCNE2|GNB4|FBXW9|GNG12|TUBB4A|RGS11|GNB5|ARFGEF2|FBXW7|TBCD|SPHK1|GNB3|TUBB1|TUBB…	5	0.001	0.001	0.001	0.001	0.001	0.0023915	0.00220868	0.00215524	0.00237029	0.00222708	5.8799	6.8569	6.3391	6.9809	6.5152
REACTOME_FORMATION_OF_TUBULIN_FOLDING_INTERMEDIATES_BY_CCT_TRIC	26	80.8	80.8	80.8	80.8	80.8	TUBB4B|CCT5|TUBA1A|CCT8|TUBA1B|CCT4|CCT7|CCT2|CCT6A|TCP1|CCT3|TUBA1C|TUBA4A|TUBB2A|TUBB6|TUBB1|TUBB2B|TUBB3|CCT6B|TUBB4A|TUBA8	TUBB4B|CCT5|TUBA1B|TUBA1C|TUBB6|CCT8|TUBA4A|CCT7|CCT6A|TUBA1A|CCT4|CCT2|TCP1|TUBB2A|CCT3|TUBA8|TUBB4A|TUBB2B|TUBB3|CCT6B|TUBB1	TUBB4B|TUBA1B|CCT5|CCT8|TUBA1C|CCT7|TUBA4A|CCT6A|CCT4|TCP1|CCT2|TUBA1A|TUBB6|CCT3|TUBB2A|TUBA8|TUBB4A|TUBB3|TUBB1|TUBB2B|CCT6B	TUBB6|CCT5|TUBB4B|TUBA1B|CCT8|TUBA1C|CCT7|TCP1|TUBA4A|CCT6A|CCT4|TUBA1A|CCT2|CCT3|TUBB2A|TUBB4A|TUBA8|TUBB3|TUBB1|CCT6B|TUBB2B	TUBB4B|CCT5|TUBA1B|TUBA1A|CCT7|CCT8|CCT4|TUBA4A|TUBA1C|TCP1|CCT6A|CCT2|CCT3|TUBB6|TUBB2A|TUBB4A|TUBB1|TUBB2B|CCT6B|TUBA8|TUBB3	5	0.001	0.001	0.001	0.001	0.001	0.0023915	0.00220868	0.00215524	0.00237029	0.00222708	4.2369	4.747	5.4322	5.7142	5.2597
REACTOME_PEROXISOMAL_LIPID_METABOLISM	29	93.1	93.1	93.1	93.1	93.1	PHYH|SCP2|NUDT19|ABCD1|CROT|DECR2|ACOX3|ECI2|ACBD5|ACOT8|HSD17B4|SLC25A17|ACBD4|ACOX1|ALDH3A2|MLYCD|AMACR|CRAT|PECR|ACAA1|EHHADH|ACOXL|ACOT6|SLC27A2|ACOT4|ACOX2|HAO2	PHYH|NUDT19|ABCD1|SCP2|ACOX3|CROT|ACBD4|ACOT8|ACBD5|SLC25A17|MLYCD|ACOX1|ECI2|DECR2|CRAT|ALDH3A2|HSD17B4|PECR|SLC27A2|EHHADH|AMACR|ACAA1|ACOT4|ACOXL|ACOT6|ACOX2|HAO2	PHYH|NUDT19|SCP2|CROT|DECR2|ACOX3|ABCD1|SLC25A17|ACOT8|MLYCD|PECR|ACBD5|ACOX1|CRAT|ACBD4|ECI2|HSD17B4|ALDH3A2|AMACR|ACAA1|SLC27A2|EHHADH|ACOT4|HAO2|ACOX2|ACOT6|ACOXL	PHYH|NUDT19|SCP2|SLC25A17|DECR2|ABCD1|ACOX1|ACOX3|CRAT|ECI2|ACOT8|CROT|HSD17B4|MLYCD|ALDH3A2|ACBD4|ACBD5|PECR|AMACR|EHHADH|ACOT4|ACAA1|ACOT6|ACOXL|ACOX2|SLC27A2|HAO2	NUDT19|PHYH|CROT|SCP2|DECR2|ABCD1|SLC25A17|ACBD4|ACOT8|MLYCD|ACOX3|ALDH3A2|ACOX1|CRAT|ECI2|ACBD5|HSD17B4|PECR|AMACR|ACAA1|EHHADH|SLC27A2|ACOX2|ACOT6|ACOXL|ACOT4|HAO2	5	0.0350515	0.139806	0.927342	0.539806	0.394531	0.0597609	0.19136	0.942328	0.615194	0.466026	-2.6714	-1.7761	-0.112	-0.7651	-1.1092
REACTOME_POST_CHAPERONIN_TUBULIN_FOLDING_PATHWAY	23	73.9	73.9	73.9	73.9	73.9	TBCC|TUBB4B|TUBA1A|TUBA1B|TBCB|TUBA1C|TUBA4A|TUBB2A|TUBB6|TBCA|TBCE|TUBB1|TUBB2B|TUBB3|TBCD|TUBB4A|TUBA8	TUBB4B|TUBA1B|TUBA1C|TBCC|TBCB|TUBB6|TUBA4A|TUBA1A|TUBB2A|TBCA|TBCE|TUBA8|TUBB4A|TBCD|TUBB2B|TUBB3|TUBB1	TUBB4B|TUBA1B|TBCC|TUBA1C|TUBA4A|TBCB|TUBA1A|TUBB6|TUBB2A|TBCA|TBCE|TUBA8|TBCD|TUBB4A|TUBB3|TUBB1|TUBB2B	TUBB6|TUBB4B|TUBA1B|TBCC|TUBA1C|TBCB|TUBA4A|TUBA1A|TUBB2A|TBCA|TBCE|TUBB4A|TUBA8|TBCD|TUBB3|TUBB1|TUBB2B	TUBB4B|TBCC|TUBA1B|TUBA1A|TBCB|TUBA4A|TUBA1C|TUBB6|TUBB2A|TBCA|TBCE|TUBB4A|TBCD|TUBB1|TUBB2B|TUBA8|TUBB3	5	0.0815534	0.00410678	0.0020202	0.00201613	0.00603622	0.124012	0.00808498	0.00412137	0.00451718	0.0114006	2.147	3.5601	3.8146	3.8256	3.2567
REACTOME_STRIATED_MUSCLE_CONTRACTION	36	72.2	72.2	72.2	72.2	72.2	VIM|TPM4|TNNI2|TMOD3|TPM1|TPM3|MYL4|TNNI3|DES|TNNT1|ACTN2|TCAP|TNNT3|TPM2|TMOD4|MYL2|MYBPC3|MYBPC2|TTN|TNNI1|DMD|NEB|TNNT2|TMOD1|ACTA1|TMOD2	VIM|TPM4|TNNI2|TMOD3|TPM1|TPM3|MYBPC3|ACTA1|TPM2|TCAP|TNNI1|TNNT3|MYBPC2|TNNT1|ACTN2|MYL4|TNNI3|NEB|DES|MYL2|TTN|TMOD4|TNNT2|TMOD1|DMD|TMOD2	VIM|TPM4|TNNI2|TMOD3|TPM1|TPM3|TNNI1|TCAP|TNNI3|TNNT1|TMOD4|MYBPC3|MYL4|TPM2|TNNT3|DES|NEB|MYBPC2|ACTN2|MYL2|TTN|TMOD1|DMD|TNNT2|ACTA1|TMOD2	VIM|TPM4|TMOD3|TNNI2|TPM3|TPM1|TNNT1|MYBPC3|TPM2|TNNI3|DES|TNNT3|TMOD4|NEB|ACTA1|TNNI1|TNNT2|MYL4|ACTN2|TTN|TMOD2|TMOD1|MYL2|DMD|TCAP|MYBPC2	VIM|TPM4|TMOD3|TNNI2|TPM1|TPM3|ACTN2|TNNI3|TPM2|TMOD4|TNNT1|TTN|MYL4|MYBPC3|DES|NEB|ACTA1|TNNT3|TCAP|MYBPC2|TNNI1|MYL2|TMOD1|TMOD2|DMD|TNNT2	5	0.001	0.004158	0.001	0.001	0.001	0.0023915	0.00814085	0.00215524	0.00237029	0.00222708	-4.2862	-3.2076	-3.8143	-4.41	-4.1528
REACTOME_METABOLISM_OF_NUCLEOTIDES	99	86.9	86.9	86.9	86.9	86.9	GPX1|NT5C|APRT|TXN|NUDT16|SAMHD1|IMPDH2|GUK1|UCK1|DTYMK|AK2|DCTPP1|PAICS|NME1|UCKL1|ADSL|GLRX|CMPK1|DGUOK|HPRT1|DUT|TK1|ADA|ITPA|UMPS|TK2|GMPR2|NUDT5|RRM2|PFAS|ADPRM|NUDT18|NUDT13|NUDT9|NT5C3A|DCK|TYMS|GSR|XDH|GMPS|UPB1|UPP1|CAD|AMPD2|PNP|ENTPD6|DNPH1|RRM1|DHODH|ENTPD1|CTPS2|GART|ATIC|NUDT1|NME4|NT5M|TXNRD1|GDA|PPAT|ENTPD5|CTPS1|GMPR|RRM2B|IMPDH1|AMPD3|ADAL|NT5C2|CDA|NT5E|UCK2|ENTPD7|ADK|NME2|NUD…	GPX1|NT5C|APRT|TXN|SAMHD1|NUDT16|AK2|IMPDH2|GLRX|GSR|UCK1|DCTPP1|DTYMK|TK1|PAICS|UCKL1|NUDT18|NME1|RRM2|GUK1|DCK|UPP1|HPRT1|GDA|DUT|ADSL|TYMS|ITPA|XDH|CMPK1|NME4|TK2|UMPS|ADPRM|DGUOK|ENTPD1|NUDT5|GMPR2|PFAS|NT5C3A|RRM1|TXNRD1|NUDT9|GMPS|DNPH1|AMPD2|ENTPD6|DHODH|ENTPD3|IMPDH1|CAD|GART|NT5E|UCK2|AMPD3|NT5C2|PNP|ADA|NUDT1|NUDT13|ADAL|ATIC|CTPS1|CTPS2|NT5M|RRM2B|PPAT|ENTPD7|UPB1|ENTPD5|NME2|ADK|GMPR|…	GPX1|NT5C|APRT|RRM2|TXN|IMPDH2|AK2|DCTPP1|SAMHD1|NUDT16|GLRX|UCK1|PAICS|DTYMK|TK1|GUK1|DUT|NME1|GSR|TYMS|ADSL|HPRT1|NUDT18|RRM1|UCKL1|CMPK1|NME4|DCK|UMPS|PFAS|ITPA|NUDT5|DGUOK|DNPH1|GMPR2|TK2|NUDT9|GART|XDH|ENTPD1|NT5C3A|DHODH|GDA|AMPD2|CAD|GMPS|ENTPD6|ADPRM|IMPDH1|ADA|NUDT13|NUDT1|TXNRD1|PPAT|CTPS1|UCK2|UPP1|ATIC|PNP|UPB1|ENTPD5|CTPS2|NT5M|NT5E|AMPD3|NT5C2|ADAL|ADK|ENTPD7|ENTPD3|RRM2B|DCTD|GMPR|…	GPX1|APRT|NT5C|GLRX|TXN|SAMHD1|GSR|NUDT16|IMPDH2|AK2|GUK1|UCK1|RRM2|NME1|DCTPP1|CMPK1|PAICS|DTYMK|UPP1|UCKL1|GDA|NUDT18|HPRT1|ITPA|ADSL|DCK|TK1|NUDT5|UMPS|NUDT9|GMPR2|TYMS|UCK2|RRM1|DUT|DNPH1|NT5E|TXNRD1|TK2|DHODH|ENTPD1|GMPS|AMPD2|PFAS|DGUOK|XDH|GART|PNP|ENTPD3|ADPRM|NT5C3A|ATIC|NME4|ADA|IMPDH1|CAD|CTPS1|AMPD3|ENTPD6|CTPS2|PPAT|NUDT1|ADAL|NT5M|NUDT13|NT5C2|ENTPD5|GMPR|ENTPD7|UPB1|RRM2B|LHPP|AK4|…	GPX1|NT5C|APRT|TXN|NUDT16|GLRX|IMPDH2|SAMHD1|RRM2|GUK1|AK2|UCK1|DCTPP1|PAICS|UCKL1|DTYMK|DUT|NME1|HPRT1|CMPK1|TK1|NUDT18|ADSL|GSR|DGUOK|TYMS|UMPS|DCK|ITPA|TK2|RRM1|NUDT5|DNPH1|NUDT9|PFAS|ADPRM|GMPR2|NME4|NT5C3A|DHODH|ENTPD1|ADA|UPP1|GART|ENTPD6|GMPS|XDH|AMPD2|NUDT13|NUDT1|ATIC|IMPDH1|TXNRD1|CTPS2|GDA|PNP|CAD|ENTPD5|PPAT|NT5E|CTPS1|UPB1|NT5M|UCK2|ADAL|RRM2B|NT5C2|AMPD3|ENTPD7|ADK|NME2|GMPR|NUDT15|…	5	0.0183299	0.00192678	0.001	0.001	0.001	0.0331552	0.00419497	0.00215524	0.00237029	0.00222708	2.9232	3.8239	4.5752	6.1446	3.8782
REACTOME_AMINE_LIGAND_BINDING_RECEPTORS	42	26.2	26.2	26.2	26.2	26.2	ADRB2|ADRB1|HRH2|ADRA2B|HTR2B|HRH4|HRH1|CHRM3|HTR7|HTR2A|ADRA2A	ADRB2|ADRA2B|HRH2|HRH4|ADRB1|HTR2B|HTR7|HRH1|HTR2A|ADRA2A|CHRM3	ADRB2|ADRA2B|HRH2|ADRB1|HTR2B|HTR7|HRH1|HRH4|CHRM3|HTR2A|ADRA2A	ADRB2|ADRA2A|ADRA2B|HTR7|ADRB1|HTR2B|HRH2|HTR2A|HRH1|HRH4|CHRM3	ADRB2|HRH2|ADRB1|ADRA2B|HRH1|HTR2B|HTR7|HRH4|CHRM3|HTR2A|ADRA2A	5	0.001	0.031068	0.00601202	0.333996	0.00209205	0.0023915	0.0500175	0.0113951	0.407582	0.00430077	-3.7749	-2.7478	-3.7552	-1.2401	-4.078
REACTOME_DOWNSTREAM_SIGNAL_TRANSDUCTION	29	100	100	100	100	100	NRAS|STAT6|STAT3|CRK|KRAS|HRAS|STAT1|NCK1|PIK3R1|PLCG1|GRB2|RASA1|BCAR1|PIK3R2|CRKL|STAT5A|PIK3CA|RAPGEF1|PTPN11|STAT5B|PDGFB|SOS1|GRB7|PDGFA|NCK2|PIK3CB|PDGFRA|SRC|PDGFRB	NRAS|STAT3|STAT6|CRK|KRAS|HRAS|STAT5A|GRB2|STAT1|PIK3R1|RASA1|CRKL|PLCG1|STAT5B|RAPGEF1|PIK3CA|PTPN11|NCK1|PIK3R2|PDGFB|SOS1|PDGFA|PIK3CB|GRB7|NCK2|BCAR1|SRC|PDGFRB|PDGFRA	NRAS|STAT3|STAT6|CRK|KRAS|HRAS|PIK3R1|STAT5A|PIK3R2|GRB2|STAT1|CRKL|PTPN11|NCK1|PLCG1|PDGFB|RASA1|STAT5B|RAPGEF1|PIK3CA|GRB7|SOS1|PDGFA|PIK3CB|BCAR1|NCK2|PDGFRB|SRC|PDGFRA	NRAS|STAT6|STAT3|CRK|KRAS|HRAS|PIK3R2|GRB2|PIK3R1|PTPN11|STAT5A|CRKL|NCK1|PIK3CA|STAT1|STAT5B|RAPGEF1|RASA1|PLCG1|PDGFB|SRC|SOS1|PDGFA|PIK3CB|BCAR1|GRB7|PDGFRB|PDGFRA|NCK2	NRAS|STAT6|STAT3|CRK|STAT1|HRAS|PDGFB|STAT5A|PLCG1|KRAS|PIK3R2|GRB2|NCK1|CRKL|PIK3R1|RASA1|PTPN11|RAPGEF1|STAT5B|PIK3CA|GRB7|SOS1|PDGFA|NCK2|BCAR1|PIK3CB|SRC|PDGFRB|PDGFRA	5	0.901468	0.905039	0.735471	0.925197	0.928287	0.924969	0.932967	0.782307	0.941939	0.941974	0.1598	-0.1586	-0.4281	0.0967	-0.1164
REACTOME_MUSCLE_CONTRACTION	207	62.3	62.3	62.3	62.3	62.3	MYL6|CALM1|VIM|TPM4|SRI|ANXA1|ATP1B3|TLN1|TNNI2|FXYD4|ANXA6|TMOD3|DMPK|HIPK1|ATP1B1|ATP2B1|TPM1|PAK2|ORAI2|ATP2A3|SORBS3|MYLPF|AKAP9|NPR1|KCNK6|MYL6B|AHCYL1|ITPR3|ATP1A3|ITGA1|TPM3|CAMK2G|PRKACA|MYL9|PXN|ATP1A1|ATP2A2|ORAI1|STIM1|ATP2B4|NPR2|KAT2B|ITPR1|GATA4|KCNE3|FKBP1B|ITGB5|PAK1|MYL4|ATP2A1|KCNJ2|SCN1B|TNNI3|ITPR2|CACNB1|CACNB3|DES|CALD1|HIPK2|WWTR1|KCNK7|TNNT1|SCN4A|ACTN2|DYSF|KCNK5|ACTA2|AS…	MYL6|CALM1|VIM|ANXA1|TPM4|SRI|ATP1B3|TLN1|TNNI2|ATP2B1|ANXA6|HIPK1|FXYD4|TMOD3|ORAI2|PAK2|MYL9|ATP1B1|KCNK7|ATP1A3|FKBP1B|TPM1|KCNJ2|ATP2A3|CAMK2G|ATP1A1|PXN|ATP2A2|MYLPF|AHCYL1|ORAI1|AKAP9|TPM3|KCNE3|PRKACA|CACNB3|KCNK6|ACTA2|MYBPC3|ITGB5|ACTA1|STIM1|MYL6B|TPM2|ITPR3|HIPK2|TCAP|ITPR1|DMPK|KAT2B|ATP2B4|ASPH|KCNK13|ITPR2|TNNI1|PAK1|ITGA1|TNNT3|MYBPC2|ATP2A1|FXYD1|VCL|SORBS3|FXYD2|TNNT1|KCNK5|SCN1B…	MYL6|CALM1|VIM|ANXA1|TPM4|SRI|TLN1|ATP1B3|ANXA6|TNNI2|HIPK1|ATP1B1|ATP2B1|TMOD3|PAK2|ATP2A3|KCNK7|ATP1A3|TPM1|ORAI1|FXYD4|ORAI2|ATP1A1|CAMK2G|TPM3|KCNJ2|MYLPF|AHCYL1|KCNK6|ATP2A2|MYL9|PXN|ACTA2|FKBP1B|AKAP9|PRKACA|KCNE3|TNNI1|MYL6B|CACNB3|ITPR3|ITGB5|FXYD1|STIM1|PAK1|SCN2B|KAT2B|ITPR1|HIPK2|ATP2B4|DMPK|TCAP|ITGA1|ATP2A1|TNNI3|ASPH|ITPR2|TNNT1|SORBS3|TMOD4|MYBPC3|FGF11|MYL4|TPM2|KCNK13|KCND1|KCNIP…	CALM1|MYL6|VIM|ANXA1|TPM4|SRI|ATP1B3|TLN1|FKBP1B|ORAI1|HIPK1|TMOD3|TNNI2|ATP1A3|ANXA6|ATP2B1|PAK2|ATP1A1|KCNK6|ATP2A2|CAMK2G|FXYD4|TPM3|AHCYL1|ORAI2|TPM1|MYLPF|PRKACA|KCNE3|CACNB3|PXN|ATP2A3|ACTA2|SCN2B|AKAP9|ITGB5|PAK1|KCNK13|HIPK2|RYR1|ASPH|MYL9|TNNT1|KAT2B|MYBPC3|TPM2|CACNA1F|STIM1|KCNJ2|ITPR3|ATP2B4|ATP1B1|TNNI3|MYL6B|DES|SCN1B|ITPR1|SLC8A1|KCNIP3|ITPR2|VCL|CALD1|KCNK7|ITGA1|TNNT3|SORBS3|TMOD…	MYL6|CALM1|VIM|SRI|TPM4|ANXA1|ATP1B3|TLN1|ANXA6|HIPK1|ATP2A3|TMOD3|TNNI2|MYLPF|ATP2B1|ORAI2|PAK2|ORAI1|MYL9|TPM1|ATP1B1|FXYD4|CAMK2G|KCNK7|ATP1A3|KCNK6|AHCYL1|CACNB3|ATP2A2|TPM3|ATP1A1|KCNE3|AKAP9|PRKACA|PXN|KCNJ2|ACTN2|ITGB5|MYL6B|FKBP1B|ITPR3|STIM1|KCNK5|ACTA2|ATP2B4|TNNI3|KAT2B|DMPK|SORBS3|ITPR1|ITGA1|HIPK2|SCN2B|TPM2|ITPR2|ATP2A1|PAK1|CACNB1|SCN1B|TMOD4|ACTG2|TNNT1|TTN|FXYD2|ASPH|RYR1|MYL4|MY…	5	0.001	0.001	0.001	0.001	0.001	0.0023915	0.00220868	0.00215524	0.00237029	0.00222708	-8.9091	-9.1682	-10.17	-9.8972	-9.7743
REACTOME_MRNA_SPLICING	188	94.1	94.1	94.1	94.1	94.1	HSPA8|DDX5|SRSF2|PCBP1|SRSF7|POLR2E|SRSF5|HNRNPA2B1|HNRNPK|SNRPB|LSM7|SRSF3|SRSF6|LSM4|POLR2G|SYF2|HNRNPH1|SF3B5|SNRPD2|SNRNP25|SNRPE|POLR2I|POLR2K|BCAS2|TRA2B|SF3B1|PQBP1|HNRNPA0|HNRNPH2|HNRNPA1|PUF60|HNRNPU|RBM5|YBX1|SF3B6|SRSF1|DNAJC8|SNU13|SRSF11|SRSF10|SRRM2|EIF4A3|CD2BP2|SRRT|GTF2F1|FUS|CWC15|LSM8|BUD31|HNRNPL|SLU7|POLR2L|SF3B2|LSM5|HNRNPC|SART1|ZCRB1|U2AF1|MAGOH|SF1|PHF5A|CLP1|POLR2H|XAB2|…	HSPA8|DDX5|SRSF5|SRSF2|PCBP1|HNRNPA2B1|SRSF7|HNRNPK|SNRPB|POLR2E|SRSF3|LSM4|SRSF6|SYF2|HNRNPH1|LSM7|SF3B1|SF3B5|HNRNPH2|SNRPE|HNRNPA1|PUF60|POLR2G|SRSF1|POLR2I|YBX1|TRA2B|HNRNPA0|BCAS2|POLR2K|SNRNP25|SNRPD2|SF3B6|GTF2F1|HNRNPU|PQBP1|SRSF11|CLP1|CWC15|SNU13|CD2BP2|LSM5|FUS|EIF4A3|SRRM2|RNPS1|DNAJC8|RBM5|PHF5A|POLR2H|U2AF1|BUD31|SF1|HNRNPC|SRSF10|SLU7|XAB2|PCF11|POLR2L|HNRNPL|SRRT|PTBP1|LSM8|POLR2C…	HSPA8|DDX5|HNRNPA2B1|SRSF5|SRSF2|HNRNPK|PCBP1|SNRPB|SRSF7|POLR2E|LSM4|SRSF3|SRSF6|SYF2|LSM7|SNRPE|HNRNPH1|SF3B5|HNRNPA1|HNRNPH2|PUF60|YBX1|SNRPD2|POLR2G|SF3B1|SRSF1|SNU13|POLR2I|TRA2B|BCAS2|EIF4A3|POLR2K|PQBP1|HNRNPU|SNRNP25|HNRNPA0|SF3B6|GTF2F1|CLP1|SRSF11|LSM2|CWC15|PTBP1|LSM5|RNPS1|CD2BP2|DNAJC8|SRRM2|U2AF1|LSM8|HNRNPC|PHF5A|RBM5|SF1|SLU7|POLR2H|MAGOH|SF3B2|POLR2L|FUS|HNRNPF|SRSF10|POLR2C|XAB2…	HSPA8|DDX5|HNRNPK|HNRNPA2B1|PCBP1|SRSF5|SRSF2|SNRPB|POLR2E|SRSF7|YBX1|LSM4|SRSF6|HNRNPH2|SYF2|SF3B5|POLR2G|SRSF3|LSM7|HNRNPA1|POLR2I|CLP1|SNRPE|SNU13|POLR2K|SNRPD2|HNRNPH1|SNRNP25|EIF4A3|SF3B1|PUF60|SF3B6|HNRNPU|BCAS2|GTF2F1|PQBP1|CWC15|SRSF1|TRA2B|HNRNPA0|POLR2D|DNAJC8|RNPS1|BUD31|U2AF1|PHF5A|POLR2L|HNRNPC|SLU7|HNRNPF|SNRPB2|PRPF31|PTBP1|POLR2H|SRSF9|LSM8|SRSF11|POLR2C|MAGOH|XAB2|LSM2|CD2BP2|ZCR…	HSPA8|DDX5|HNRNPA2B1|PCBP1|HNRNPK|SRSF5|SRSF2|SRSF7|POLR2E|SNRPB|LSM4|SRSF6|SRSF3|SYF2|SF3B5|SNRPE|LSM7|POLR2G|HNRNPH1|PUF60|SNRNP25|PQBP1|SNRPD2|HNRNPA1|YBX1|HNRNPH2|SF3B6|POLR2K|BCAS2|SNU13|SRSF1|TRA2B|POLR2I|CD2BP2|SF3B1|CLP1|EIF4A3|CWC15|HNRNPU|DNAJC8|LSM5|GTF2F1|HNRNPA0|LSM8|BUD31|SRSF11|RNPS1|MAGOH|HNRNPC|RBM5|SRRM2|POLR2L|POLR2H|POLR2C|HNRNPF|PTBP1|SF3B2|PHF5A|U2AF1|SNRPB2|SRRT|LSM2|POLR2D…	5	0.001	0.001	0.001	0.001	0.001	0.0023915	0.00220868	0.00215524	0.00237029	0.00222708	17.2185	16.7493	17.3886	16.5985	16.8871
REACTOME_MRNA_SPLICING_MINOR_PATHWAY	52	94.2	94.2	94.2	94.2	94.2	SRSF2|SRSF7|POLR2E|SNRPB|SRSF6|POLR2G|SF3B5|SNRPD2|SNRNP25|SNRPE|POLR2I|POLR2K|SF3B1|YBX1|SF3B6|SRSF1|SNU13|GTF2F1|POLR2L|SF3B2|ZCRB1|POLR2H|POLR2D|LSM2|PRPF8|POLR2F|POLR2C|SNRNP48|SF3B4|TXNL4A|DDX42|SF3B3|SNRNP40|POLR2A|SNRNP200|SNRPD1|ZRSR2|DDX23|POLR2B|PRPF6|EFTUD2|ZMAT5|PDCD7|SNRNP35|NCBP1|RNPC3|SNRPD3|SNRPF|GTF2F2	SRSF2|SRSF7|SNRPB|POLR2E|SRSF6|SF3B1|SF3B5|SNRPE|POLR2G|SRSF1|POLR2I|YBX1|POLR2K|SNRNP25|SNRPD2|SF3B6|GTF2F1|SNU13|POLR2H|POLR2L|POLR2C|SF3B2|POLR2D|ZCRB1|LSM2|PRPF8|POLR2F|POLR2A|SF3B4|SNRNP48|SNRPD1|SF3B3|SNRNP200|TXNL4A|SNRNP40|DDX42|EFTUD2|ZRSR2|DDX23|SNRPD3|NCBP1|RNPC3|PDCD7|ZMAT5|PRPF6|POLR2B|SNRNP35|SNRPF|GTF2F2	SRSF2|SNRPB|SRSF7|POLR2E|SRSF6|SNRPE|SF3B5|YBX1|SNRPD2|POLR2G|SF3B1|SRSF1|SNU13|POLR2I|POLR2K|SNRNP25|SF3B6|GTF2F1|LSM2|POLR2H|SF3B2|POLR2L|POLR2C|POLR2D|ZCRB1|PRPF8|SF3B4|POLR2F|SNRNP40|POLR2A|SNRPD1|SF3B3|TXNL4A|SNRNP48|SNRNP200|EFTUD2|DDX42|NCBP1|SNRPD3|ZRSR2|DDX23|SNRNP35|PDCD7|POLR2B|RNPC3|PRPF6|ZMAT5|SNRPF|GTF2F2	SRSF2|SNRPB|POLR2E|SRSF7|YBX1|SRSF6|SF3B5|POLR2G|POLR2I|SNRPE|SNU13|POLR2K|SNRPD2|SNRNP25|SF3B1|SF3B6|GTF2F1|SRSF1|POLR2D|POLR2L|POLR2H|POLR2C|LSM2|ZCRB1|SF3B2|POLR2F|PRPF8|SF3B4|SNRNP40|SNRPD1|POLR2A|TXNL4A|SNRNP200|SNRNP35|SF3B3|EFTUD2|DDX42|POLR2B|NCBP1|SNRPD3|SNRNP48|ZMAT5|PDCD7|PRPF6|ZRSR2|RNPC3|DDX23|SNRPF|GTF2F2	SRSF2|SRSF7|POLR2E|SNRPB|SRSF6|SF3B5|SNRPE|POLR2G|SNRNP25|SNRPD2|YBX1|SF3B6|POLR2K|SNU13|SRSF1|POLR2I|SF3B1|GTF2F1|POLR2L|POLR2H|POLR2C|SF3B2|LSM2|POLR2D|ZCRB1|SF3B4|PRPF8|POLR2F|SNRNP40|POLR2A|SNRPD1|SNRNP48|TXNL4A|SF3B3|DDX42|EFTUD2|SNRNP200|ZRSR2|SNRNP35|NCBP1|SNRPD3|POLR2B|PRPF6|RNPC3|ZMAT5|DDX23|PDCD7|SNRPF|GTF2F2	5	0.001	0.001	0.001	0.001	0.001	0.0023915	0.00220868	0.00215524	0.00237029	0.00222708	10.4518	10.1606	10.9973	9.7341	10.7842
REACTOME_PROCESSING_OF_CAPPED_INTRONLESS_PRE_MRNA	28	85.7	85.7	85.7	85.7	85.7	SNRPB|LSM10|SNRPE|SLBP|CLP1|CPSF1|CSTF2T|PCF11|CPSF7|CPSF3|PAPOLA|CPSF4|NUDT21|CPSF2|CSTF1|WDR33|SYMPK|LSM11|NCBP1|SNRPD3|CSTF2|SNRPF|CSTF3|ZNF473	SNRPB|LSM10|SNRPE|SLBP|CLP1|PCF11|CPSF1|CSTF1|CSTF2T|CPSF3|CPSF7|NUDT21|PAPOLA|CPSF4|SNRPD3|NCBP1|CPSF2|WDR33|SYMPK|CSTF2|CSTF3|SNRPF|LSM11|ZNF473	SNRPB|SNRPE|LSM10|SLBP|CLP1|CPSF1|CPSF3|PCF11|CSTF2T|NUDT21|CSTF1|CPSF7|PAPOLA|CPSF4|NCBP1|SNRPD3|CSTF2|CPSF2|WDR33|SNRPF|SYMPK|CSTF3|LSM11|ZNF473	SNRPB|LSM10|CLP1|SNRPE|SLBP|CPSF3|CPSF1|CSTF2T|PCF11|NUDT21|CSTF1|PAPOLA|CPSF7|CPSF4|CPSF2|NCBP1|SNRPD3|CSTF2|WDR33|SNRPF|CSTF3|SYMPK|LSM11|ZNF473	SNRPB|LSM10|SNRPE|CLP1|SLBP|CPSF1|CSTF2T|CPSF3|NUDT21|PCF11|PAPOLA|CSTF1|CPSF7|CPSF4|CPSF2|NCBP1|SNRPD3|WDR33|CSTF2|SYMPK|SNRPF|CSTF3|LSM11|ZNF473	5	0.001	0.001	0.001	0.001	0.001	0.0023915	0.00220868	0.00215524	0.00237029	0.00222708	4.8666	5.3064	5.0052	5.0075	5.0992
REACTOME_PURINE_RIBONUCLEOSIDE_MONOPHOSPHATE_BIOSYNTHESIS	12	83.3	83.3	83.3	83.3	83.3	IMPDH2|PAICS|ADSL|PFAS|GMPS|GART|ATIC|PPAT|IMPDH1|LHPP	IMPDH2|PAICS|ADSL|PFAS|GMPS|IMPDH1|GART|ATIC|PPAT|LHPP	IMPDH2|PAICS|ADSL|PFAS|GART|GMPS|IMPDH1|PPAT|ATIC|LHPP	IMPDH2|PAICS|ADSL|GMPS|PFAS|GART|ATIC|IMPDH1|PPAT|LHPP	IMPDH2|PAICS|ADSL|PFAS|GART|GMPS|ATIC|IMPDH1|PPAT|LHPP	5	0.142586	0.134969	0.0232558	0.0239044	0.0453649	0.19744	0.185215	0.0384837	0.0413492	0.0713163	1.7977	1.9053	2.8966	2.7979	2.4022
REACTOME_CITRIC_ACID_CYCLE_TCA_CYCLE	22	95.5	95.5	95.5	95.5	95.5	IDH3G|MDH2|SDHB|SDHD|IDH3B|SDHA|CS|SUCLG1|FH|DLST|SDHC|ME2|DLD|IDH2|IDH3A|OGDH|ACO2|SUCLA2|FAHD1|SUCLG2|NNT	IDH3G|SDHD|MDH2|SDHB|IDH3B|CS|DLST|SDHA|SUCLG1|IDH3A|DLD|SDHC|ME2|IDH2|FH|OGDH|ACO2|FAHD1|SUCLA2|SUCLG2|NNT	IDH3G|MDH2|SDHD|IDH3B|SDHB|SDHA|CS|IDH3A|SUCLG1|DLST|SDHC|IDH2|ME2|DLD|FAHD1|FH|ACO2|OGDH|SUCLA2|SUCLG2|NNT	MDH2|SDHD|IDH3G|SDHB|IDH3B|SDHA|IDH3A|CS|SUCLG1|DLD|SDHC|ME2|IDH2|DLST|FH|FAHD1|ACO2|SUCLA2|OGDH|SUCLG2|NNT	MDH2|IDH3G|SDHD|IDH3B|SDHB|SDHA|IDH3A|CS|SUCLG1|SDHC|DLD|DLST|ME2|IDH2|FH|OGDH|ACO2|FAHD1|SUCLA2|SUCLG2|NNT	5	0.001	0.001	0.001	0.001	0.001	0.0023915	0.00220868	0.00215524	0.00237029	0.00222708	5.3297	5.139	5.6488	5.9706	5.6783
REACTOME_NUCLEOTIDE_EXCISION_REPAIR	110	93.6	93.6	93.6	93.6	93.6	ACTB|UBB|UBC|POLR2E|COPS6|POLR2G|RBX1|PCNA|POLR2I|CETN2|POLR2K|ZNF830|RPA3|POLE3|UBE2I|GPS1|SUMO3|POLR2L|GTF2H5|PARP2|RAD23A|POLR2H|COPS8|XAB2|POLR2D|RFC2|COPS5|MCRS1|POLD4|POLR2F|COPS4|POLR2C|PPIE|RPA2|SUMO1|RFC3|YY1|COPS7A|ERCC1|UBE2N|CDK7|RFC5|TFPT|POLR2A|PARP1|POLD1|DDB1|RPA1|POLD2|ACTL6A|COPS2|USP7|INO80C|RUVBL1|GTF2H1|UVSSA|POLE4|ACTR8|PIAS1|COPS3|RFC1|ACTR5|INO80E|EP300|GTF2H4|GTF2H3|GTF2H…	ACTB|UBB|UBC|PCNA|POLR2E|COPS6|RBX1|GPS1|POLR2G|UBE2I|POLR2I|POLE3|POLR2K|ZNF830|RPA3|SUMO3|CETN2|GTF2H5|POLR2H|RPA2|PARP2|RAD23A|COPS5|XAB2|POLR2L|MCRS1|POLR2C|POLR2D|COPS8|RFC2|POLD2|COPS4|RFC3|POLR2F|COPS7A|POLR2A|UBE2N|YY1|POLD4|RFC5|SUMO1|DDB1|ACTL6A|INO80C|RFC4|PPIE|CDK7|POLD1|TFPT|UVSSA|EP300|PARP1|RPA1|ERCC1|COPS2|USP7|GTF2H1|RUVBL1|NFRKB|COPS3|ACTR8|LIG1|GTF2H2|ACTR5|INO80E|CCNH|UBA52|PO…	ACTB|UBB|UBC|PCNA|COPS6|POLR2E|RBX1|GPS1|POLR2G|POLR2I|UBE2I|ZNF830|RPA3|CETN2|POLR2K|POLE3|SUMO3|RAD23A|POLD2|GTF2H5|RPA2|RFC2|PARP2|COPS7A|COPS8|POLR2H|POLR2L|RFC5|POLR2C|XAB2|MCRS1|POLR2D|RFC3|COPS5|COPS4|POLR2F|UBE2N|PPIE|POLR2A|POLD1|RFC4|ACTL6A|DDB1|SUMO1|INO80C|RPA1|POLD4|PARP1|ERCC1|COPS3|GTF2H4|YY1|RUVBL1|COPS2|CDK7|ACTR8|GTF2H1|CCNH|LIG1|INO80E|GTF2H3|TFPT|PIAS3|UVSSA|POLE4|USP7|GTF2H2|…	ACTB|UBB|UBC|COPS6|POLR2E|PCNA|POLR2G|GPS1|RBX1|UBE2I|POLR2I|POLR2K|SUMO3|POLE3|GTF2H5|CETN2|ZNF830|RAD23A|POLR2D|COPS5|RPA3|COPS8|POLR2L|POLR2H|POLR2C|RFC2|XAB2|MCRS1|COPS7A|POLD4|PARP2|UBE2N|POLR2F|COPS4|POLD2|RFC5|RPA2|SUMO1|ACTL6A|PPIE|DDB1|INO80C|RFC3|POLR2A|CDK7|GTF2H4|COPS3|GTF2H1|GTF2H2|RUVBL1|TFPT|COPS2|YY1|PARP1|RPA1|CCNH|ERCC1|ACTR8|RFC4|TCEA1|POLR2B|UVSSA|POLE4|INO80E|LIG1|INO80B|USP7…	ACTB|UBB|UBC|COPS6|POLR2E|PCNA|RBX1|POLR2G|CETN2|GPS1|UBE2I|RPA3|POLR2K|ZNF830|POLR2I|SUMO3|POLE3|RAD23A|COPS7A|RPA2|GTF2H5|POLR2L|POLR2H|POLR2C|POLD2|RFC2|POLR2D|MCRS1|XAB2|COPS8|COPS4|PARP2|COPS5|POLD4|RFC5|POLR2F|RFC3|PPIE|ACTL6A|UBE2N|SUMO1|GTF2H4|POLR2A|DDB1|ERCC1|POLD1|PARP1|RPA1|CDK7|YY1|RFC4|INO80C|COPS2|TFPT|RUVBL1|COPS3|POLE4|GTF2H3|GTF2H1|ACTR8|PIAS3|CCNH|INO80E|LIG1|GTF2H2|TCEA1|UVSSA…	5	0.001	0.001	0.001	0.001	0.001	0.0023915	0.00220868	0.00215524	0.00237029	0.00222708	11.1274	11.2876	10.7836	10.4642	10.78
REACTOME_AXON_GUIDANCE	554	78.9	78.9	78.9	78.9	78.9	ACTB|UBB|RPS27|PFN1|RPL18A|HSP90AB1|FAU|RPL13|RPS9|RPLP1|HSPA8|TYROBP|RPL4|RPS3|MYL6|RPS15|PSMB6|RPS6|RPL8|RPL7|RPS23|RPS25|RPS19|RPS8|RPS29|RPL32|RPS3A|RPS16|RPL37A|RPS11|RPL34|RPS4X|RPL14|RPS26|RPS5|RPS7|RPL15|PSMA7|RPL37|PSMB10|RPL19|CFL1|RPS2|PSME1|RPS21|RPS13|RPL10A|ARPC5|PSMB8|PSMB4|HSP90AA1|RPL12|RPL27A|RPL26|RPL27|RPL23|UBC|PSME2|RPL18|RPS27L|RPL31|RPL3|PSENEN|ARPC1B|RPL35A|RPS20|ACTG1|RP…	ACTB|UBB|PFN1|RPS27|TYROBP|RPL18A|RPL13|FAU|RPS9|RPLP1|HSP90AB1|RPL4|PSMB6|HSPA8|RPS3|MYL6|RPL7|RPS19|UBC|RPS6|RPL8|RPS25|RPS16|CFL1|RPS23|RPS2|RPS29|RPS15|ACTG1|RPS8|RPL32|RPS11|RPS5|RPS3A|RPL15|RPS26|RPL34|RPS4X|ARPC5|RPL14|ARPC1B|RPL37A|PSMB4|PSMA7|RPS13|PSMB8|RPS7|PSME1|RPL19|RPL10A|PSMB10|RPL37|RPL27|RPS27L|RPL27A|RPL18|HSP90AA1|RPL23|RPS21|RPL12|RPL3|PSMD8|RPL26|RPL35A|TUBB4B|RPS20|RPL31|PS…	ACTB|UBB|PFN1|RPS27|RPL18A|TYROBP|RPL13|FAU|RPLP1|RPL4|HSP90AB1|RPS9|HSPA8|MYL6|CFL1|PSMB6|RPS2|RPL7|RPS3|RPS6|RPS29|RPL8|RPS15|RPS19|RPS16|RPS11|RPS8|RPS23|ACTG1|RPS5|RPS26|RPL32|RPS3A|RPS25|RPS4X|RPL15|ARPC5|RPL14|RPL37A|UBC|ARPC1B|PSMB8|PSMB4|RPL34|PSME1|RPL19|RPS13|RPS7|PSMA7|RPL10A|PSMB10|RPL37|RPL18|RPL27|RPL3|RPL23|RPL12|RPS21|RPL27A|RPS27L|HSP90AA1|TUBB4B|RPL35A|RPL26|RPS20|RPL31|TUBA1B|P…	ACTB|UBB|PFN1|TYROBP|RPS27|RPL18A|HSPA8|RPL13|PSMB6|FAU|HSP90AB1|CFL1|RPS9|MYL6|RPL4|RPLP1|ACTG1|ARPC5|ARPC1B|RPS2|RPL7|RPS3|RPS6|RPL8|RPS15|RPS29|RPS25|RPS8|RPS5|RPS16|PSMA7|RPS26|PSMB4|RPS3A|RPS19|RPS11|RPS23|RPL14|RPS4X|UBC|CD24|RPL15|RPL32|RPL19|PSMB10|PSMB8|RPS27L|RPL37A|RPS13|RPL34|PSME1|PSMD8|TUBB6|SDCBP|ARPC2|RPL10A|RPS7|RPL37|RPL27|RPL23|RPL18|RPL3|PSMB3|DOK2|RPL26|RPL27A|PSENEN|HSP90AA1…	ACTB|UBB|PFN1|RPS27|RPL18A|RPL13|FAU|RPLP1|HSPA8|HSP90AB1|RPL4|RPS9|TYROBP|RPS3|MYL6|RPS6|RPL7|PSMB6|RPL8|RPS19|RPS23|RPS15|RPL32|RPS3A|RPS2|CFL1|RPS16|RPS29|PSMB8|RPS11|RPS8|RPS25|RPS4X|RPS5|RPL15|RPL14|RPL37A|UBC|RPS7|ARPC5|PSME1|ACTG1|PSMB10|RPS26|RPL34|RPL19|PSMA7|PSMB4|RPS13|ARPC1B|RPL10A|RPL27|RPL18|RPL3|RPL37|RPS21|RPL27A|HSP90AA1|PSMB9|RPL23|RPL12|RPS27L|RPL26|RPS20|RPL35A|TUBB4B|RPL31|PS…	5	0.001	0.001	0.001	0.001	0.001	0.0023915	0.00220868	0.00215524	0.00237029	0.00222708	7.9609	7.4147	5.9081	6.8564	6.0821
REACTOME_G_ALPHA_Q_SIGNALLING_EVENTS	217	61.3	61.3	61.3	61.3	61.3	RGS2|RGS1|GNGT2|GNG11|GNB2|XCL2|NRAS|RGS19|LPAR6|GRK2|CCL23|ANXA1|PRKCD|RASGRP2|PTAFR|GNB1|DGKA|GNA11|MAPK3|P2RY10|FFAR1|PLCB2|DGKZ|KRAS|HRAS|FPR2|HBEGF|GPR65|F2R|GPR4|NMB|RGS18|RPS6KA1|TBXA2R|XCR1|RASGRP1|DGKD|P2RY1|PIK3R1|BTK|GRB2|F2RL2|GNB4|NPFF|GNA15|MGLL|PLCB3|CREB1|MAPK1|PIK3R2|F2|MAPK7|ABHD12|ITPR3|PIK3CA|APP|ABHD6|DGKE|GNG2|P2RY6|PRKCQ|PRKCH|GNG12|ITPR1|SOS1|RPS6KA3|FFAR2|GPR68|ARHGEF25|I…	RGS1|RGS2|CCL23|PTAFR|GNGT2|ANXA1|GNB2|NRAS|RGS19|GRK2|PRKCD|FPR2|XCL2|GPR65|MAPK3|LPAR6|P2RY10|GNB1|DGKZ|GNA11|RPS6KA1|DGKA|KRAS|RASGRP2|HRAS|NMB|ABHD12|GNA15|GRB2|MAPK7|PIK3R1|FFAR2|PLCB2|HBEGF|P2RY6|MAPK1|DGKD|RGS18|BTK|DGKE|F2RL2|GNG11|PROK2|RGS16|P2RY2|APP|CREB1|RASGRP1|PIK3CA|QRFP|NPFF|XCR1|GNG12|GNG2|EDN1|PLCB3|CYSLTR1|PRKCH|DAGLB|PIK3R2|FFAR1|GNRH1|GPR68|F2R|TBXA2R|GNB4|P2RY1|SOS1|ITPR3|A…	RGS1|RGS2|CCL23|GNGT2|XCL2|RGS19|ANXA1|NRAS|PTAFR|GNB2|PRKCD|GRK2|GPR65|P2RY10|GNB1|MAPK3|LPAR6|DGKA|FPR2|RPS6KA1|GNA11|RASGRP2|DGKZ|PLCB2|F2RL2|NMB|KRAS|ABHD12|HRAS|MAPK7|XCR1|GNA15|PIK3R1|F2|RGS18|MAPK1|F2R|PIK3R2|GRB2|TBXA2R|FFAR2|F2RL3|DGKD|P2RY6|BTK|RASGRP1|CREB1|FFAR1|QRFP|RGS16|GNG11|PRKCH|GNG2|DGKE|GNB4|GNG12|APP|NPFF|PRKCQ|HBEGF|DAGLB|PIK3CA|P2RY1|AGT|CYSLTR1|ITPR3|PLCB3|GPR68|GNRH1|LPAR…	CCL23|RGS1|RGS2|ANXA1|RGS19|NRAS|PTAFR|GNB2|GNGT2|FFAR2|FPR2|PRKCD|HBEGF|MAPK3|LPAR6|GNB1|GRK2|GPR65|CYSLTR1|RPS6KA1|APP|ABHD12|F2RL2|P2RY6|KRAS|HRAS|P2RY10|GNA15|PIK3R2|MAPK7|RASGRP2|MAPK1|DGKZ|PLCB2|GRB2|RGS18|BTK|PIK3R1|DGKA|DAGLB|GNA11|NMB|P2RY2|RASGRP1|DGKE|GNG12|EDNRB|GNG2|CREB1|GNG11|XCR1|PIK3CA|PLCB3|GNB4|P2RY1|LTB4R2|DGKD|GRK5|F2RL3|RPS6KA3|TRIO|PRKCH|EDN1|F2R|ITPR3|GNB5|GPR4|PROK2|MGLL|…	RGS1|RGS2|GNGT2|CCL23|RGS19|XCL2|NRAS|GNB2|ANXA1|PTAFR|GRK2|P2RY10|GPR65|PRKCD|LPAR6|RGS16|GNB1|DGKA|MAPK3|NMB|RPS6KA1|FPR2|GNG11|RASGRP2|DGKZ|GNA11|MAPK1|XCR1|P2RY6|HRAS|MAPK7|PLCB2|ABHD12|TBXA2R|GNA15|F2R|F2RL2|KRAS|RASGRP1|FFAR1|PIK3R2|RGS18|F2RL3|GRB2|PRKCH|DGKD|GPR68|CREB1|GNG2|FFAR2|GNG3|PIK3R1|HBEGF|F2|BTK|PIK3CA|PRKCQ|DAGLB|PLCB3|DGKE|GNB4|QRFP|RGS3|LPAR5|CYSLTR1|ITPR3|APP|GCG|GNG12|NPFF|…	5	0.00191571	0.004	0.00403226	0.001	0.00595238	0.00452638	0.00796388	0.00790914	0.00237029	0.0114006	-4.0035	-3.6828	-3.4664	-4.1126	-3.2548
REACTOME_NCAM1_INTERACTIONS	42	61.9	61.9	61.9	61.9	61.9	ST8SIA4|COL4A1|AGRN|CACNA1I|CACNB1|CACNB3|COL4A2|CACNA1H|PRNP|GFRA2|COL2A1|COL4A3|COL5A2|CACNA1C|COL4A4|CACNA1D|CACNB2|CACNB4|COL6A3|COL3A1|NCAM1|GFRA1|COL6A2|COL6A1|COL5A1|GFRA4	ST8SIA4|PRNP|CACNB3|AGRN|COL3A1|COL4A2|CACNB1|COL4A1|GFRA4|CACNA1I|COL6A1|COL5A2|COL6A2|GFRA2|CACNA1D|COL2A1|COL4A4|COL6A3|NCAM1|CACNA1C|CACNB4|COL5A1|CACNA1H|CACNB2|GFRA1|COL4A3	ST8SIA4|CACNB3|PRNP|AGRN|GFRA4|CACNB1|GFRA2|COL4A1|COL3A1|CACNA1I|COL4A2|COL6A1|COL5A2|CACNA1H|NCAM1|CACNA1D|COL4A4|COL2A1|COL6A3|CACNB4|CACNB2|GFRA1|COL4A3|CACNA1C|COL6A2|COL5A1	CACNB3|PRNP|ST8SIA4|GFRA4|COL6A1|COL3A1|AGRN|GFRA2|COL4A1|COL6A2|CACNB1|COL4A2|CACNA1D|COL5A2|NCAM1|COL5A1|COL6A3|COL4A3|COL4A4|CACNB4|GFRA1|CACNA1I|CACNB2|CACNA1H|CACNA1C|COL2A1	ST8SIA4|CACNB3|COL3A1|AGRN|PRNP|CACNB1|COL4A1|CACNA1H|CACNA1I|COL4A2|COL6A1|COL6A3|COL6A2|CACNA1D|GFRA2|COL5A2|GFRA4|NCAM1|CACNB4|COL5A1|COL4A4|CACNA1C|COL4A3|COL2A1|GFRA1|CACNB2	5	0.001	0.001	0.001	0.001	0.001	0.0023915	0.00220868	0.00215524	0.00237029	0.00222708	-7.6174	-8.12	-7.9015	-7.6237	-7.5958
REACTOME_REGULATION_OF_INSULIN_SECRETION	78	76.9	76.9	76.9	76.9	76.9	GNGT2|GNG11|MARCKS|GNB2|PRKAR1A|GNAI2|GNB1|VAMP2|IQGAP1|GNA11|FFAR1|PLCB2|CD36|RAP1A|GNB4|GNA15|PLCB3|RAPGEF3|AHCYL1|SLC2A1|ITPR3|PRKAR2A|ACSL4|PRKACA|PRKACB|AKAP5|GNG2|GNG12|KCNB1|ITPR1|ITPR2|CACNB3|ACSL3|STXBP1|GNAS|ADCY6|RAPGEF4|GNG3|CACNA1E|PRKAR2B|STX1A|KCNS3|GNB3|PRKCA|GNB5|KCNG2|GNA14|PLCB1|GNAI1|GNG7|CACNA1C|PRKAR1B|CACNA1D|CACNB2|GLP1R|CACNA1A|CHRM3|ADRA2A|GCG|SYT5	GNGT2|MARCKS|GNB2|PRKAR1A|GNAI2|VAMP2|IQGAP1|SLC2A1|GNB1|GNA11|GNA15|RAP1A|PLCB2|CD36|GNG11|AHCYL1|PRKAR2A|ACSL4|PRKACB|GNG12|GNG2|PLCB3|PRKACA|CACNB3|AKAP5|FFAR1|GNB4|ITPR3|ITPR1|GNG3|ITPR2|GNB5|GNB3|PRKAR2B|ACSL3|STXBP1|GNAS|STX1A|ADCY6|PRKCA|RAPGEF3|CACNA1E|PRKAR1B|PLCB1|CACNA1D|RAPGEF4|GNA14|ADRA2A|CHRM3|CACNA1C|GLP1R|CACNA1A|CACNB2|GNG7|KCNG2|KCNS3|GCG|KCNB1|GNAI1|SYT5	GNGT2|MARCKS|GNB2|PRKAR1A|GNAI2|VAMP2|IQGAP1|GNB1|SLC2A1|GNA11|PLCB2|RAP1A|GNA15|PRKAR2A|AHCYL1|PRKACB|ACSL4|FFAR1|GNG11|GNG2|CD36|PRKACA|GNB4|GNG12|CACNB3|ITPR3|PLCB3|ITPR1|AKAP5|ITPR2|GNG3|ACSL3|STX1A|PRKAR2B|GNAS|GNB3|PRKCA|ADCY6|GLP1R|STXBP1|RAPGEF4|CACNA1E|PRKAR1B|GNB5|RAPGEF3|KCNB1|PLCB1|GNAI1|CACNA1D|SYT5|KCNG2|CHRM3|GNG7|GNA14|CACNB2|CACNA1A|CACNA1C|KCNS3|ADRA2A|GCG	GNB2|GNGT2|SLC2A1|PRKAR1A|GNAI2|IQGAP1|MARCKS|GNB1|VAMP2|RAP1A|GNA15|CD36|PRKAR2A|ADRA2A|PLCB2|ACSL4|AHCYL1|GNA11|PRKACA|AKAP5|CACNB3|GNG12|GNG2|GNG11|PLCB3|GNB4|PRKACB|ITPR3|GNB5|PRKAR2B|ACSL3|FFAR1|GNB3|ITPR1|GNG3|ITPR2|STXBP1|PRKAR1B|PLCB1|ADCY6|GNAS|RAPGEF3|CACNA1D|PRKCA|CHRM3|GNG7|GNAI1|GLP1R|KCNG2|STX1A|KCNB1|CACNA1A|CACNA1E|CACNB2|RAPGEF4|GNA14|CACNA1C|KCNS3|GCG|SYT5	GNGT2|MARCKS|GNB2|PRKAR1A|GNAI2|VAMP2|GNB1|IQGAP1|RAP1A|GNG11|SLC2A1|GNA11|PLCB2|GNA15|FFAR1|GNG2|AHCYL1|CACNB3|GNG3|PRKACB|ACSL4|PRKACA|PRKAR2A|PLCB3|GNB4|ITPR3|AKAP5|CD36|GCG|GNG12|ITPR1|GNB5|ITPR2|STXBP1|SYT5|RAPGEF3|GNB3|STX1A|GNAS|ACSL3|ADCY6|GLP1R|PRKAR2B|PRKCA|PRKAR1B|RAPGEF4|KCNB1|CACNA1E|CACNA1D|KCNG2|GNA14|PLCB1|CACNA1A|CACNA1C|CHRM3|GNG7|KCNS3|ADRA2A|CACNB2|GNAI1	5	0.0168067	0.001	0.001	0.00187617	0.001	0.0308171	0.00220868	0.00215524	0.00442744	0.00222708	-2.8701	-4.2195	-4.7846	-3.9302	-3.7926
REACTOME_NCAM_SIGNALING_FOR_NEURITE_OUT_GROWTH	63	73	73	73	73	73	NRAS|MAPK3|ST8SIA4|SPTAN1|KRAS|HRAS|SPTBN1|GRB2|CREB1|MAPK1|FYN|PTPRA|COL4A1|AGRN|CACNA1I|SOS1|RPS6KA5|CACNB1|CACNB3|COL4A2|FGFR1|PTK2|CACNA1H|PRNP|GFRA2|SPTBN2|COL2A1|COL4A3|SPTBN5|COL5A2|CACNA1C|SPTBN4|COL4A4|CACNA1D|CACNB2|CACNB4|COL6A3|SRC|COL3A1|NCAM1|GFRA1|SPTB|COL6A2|COL6A1|COL5A1|GFRA4	NRAS|MAPK3|KRAS|HRAS|SPTAN1|ST8SIA4|GRB2|MAPK1|CREB1|PRNP|FYN|CACNB3|SPTBN1|PTPRA|AGRN|SOS1|FGFR1|COL3A1|RPS6KA5|COL4A2|CACNB1|COL4A1|GFRA4|CACNA1I|SPTBN2|COL6A1|COL5A2|PTK2|COL6A2|GFRA2|CACNA1D|COL2A1|COL4A4|SRC|SPTBN5|COL6A3|NCAM1|CACNA1C|CACNB4|COL5A1|SPTBN4|CACNA1H|CACNB2|GFRA1|SPTB|COL4A3	NRAS|MAPK3|KRAS|HRAS|ST8SIA4|MAPK1|GRB2|SPTAN1|CREB1|SPTBN1|FYN|CACNB3|PTPRA|PRNP|SOS1|FGFR1|AGRN|GFRA4|RPS6KA5|CACNB1|GFRA2|COL4A1|COL3A1|CACNA1I|COL4A2|COL6A1|COL5A2|CACNA1H|SPTBN2|NCAM1|PTK2|CACNA1D|COL4A4|SPTBN5|SRC|COL2A1|COL6A3|CACNB4|CACNB2|SPTBN4|SPTB|GFRA1|COL4A3|CACNA1C|COL6A2|COL5A1	NRAS|MAPK3|KRAS|HRAS|MAPK1|GRB2|SPTAN1|CACNB3|PRNP|ST8SIA4|CREB1|FGFR1|SPTBN1|GFRA4|PTPRA|COL6A1|COL3A1|SRC|SOS1|FYN|AGRN|GFRA2|COL4A1|COL6A2|RPS6KA5|CACNB1|COL4A2|CACNA1D|COL5A2|NCAM1|PTK2|COL5A1|COL6A3|COL4A3|SPTBN5|COL4A4|SPTB|CACNB4|GFRA1|SPTBN4|CACNA1I|SPTBN2|CACNB2|CACNA1H|CACNA1C|COL2A1	NRAS|MAPK3|MAPK1|HRAS|ST8SIA4|SPTAN1|KRAS|GRB2|CREB1|CACNB3|FYN|SPTBN1|PTPRA|COL3A1|SOS1|AGRN|PRNP|CACNB1|COL4A1|CACNA1H|CACNA1I|RPS6KA5|COL4A2|COL6A1|FGFR1|SPTBN2|SRC|COL6A3|COL6A2|PTK2|CACNA1D|GFRA2|SPTBN5|COL5A2|GFRA4|SPTBN4|NCAM1|CACNB4|COL5A1|COL4A4|CACNA1C|COL4A3|SPTB|COL2A1|GFRA1|CACNB2	5	0.001	0.001	0.001	0.001	0.001	0.0023915	0.00220868	0.00215524	0.00237029	0.00222708	-6.923	-7.3628	-7.8988	-7.16	-7.6439
REACTOME_NUCLEOTIDE_LIKE_PURINERGIC_RECEPTORS	16	81.2	81.2	81.2	81.2	81.2	LPAR6|P2RY13|P2RY10|P2RY1|P2RY14|P2RY6|P2RY12|ADORA2B|ADORA2A|ADORA3|LPAR4|P2RY2|ADORA1	P2RY13|LPAR6|P2RY10|P2RY14|P2RY6|ADORA2B|P2RY2|ADORA2A|P2RY12|P2RY1|ADORA3|LPAR4|ADORA1	P2RY13|P2RY10|LPAR6|P2RY14|P2RY6|ADORA2B|ADORA2A|P2RY1|P2RY12|P2RY2|ADORA1|ADORA3|LPAR4	P2RY13|LPAR6|ADORA2B|P2RY14|P2RY6|P2RY10|P2RY12|P2RY2|P2RY1|ADORA2A|ADORA3|ADORA1|LPAR4	P2RY13|P2RY10|LPAR6|P2RY6|ADORA2A|P2RY14|ADORA2B|P2RY12|P2RY1|P2RY2|ADORA3|LPAR4|ADORA1	5	0.623188	0.702991	0.837449	0.265107	0.746835	0.689636	0.756034	0.867385	0.337783	0.791246	-0.6364	0.4415	0.2823	1.3226	-0.4115
REACTOME_CLASS_B_2_SECRETIN_FAMILY_RECEPTORS	94	53.2	53.2	53.2	53.2	53.2	GNGT2|GNG11|CD55|GNB2|ADGRE5|GNB1|RAMP2|ADM|FZD4|SCT|WNT2|RAMP1|GNB4|ADGRE1|CALCRL|GNG2|FZD5|FZD7|GNG12|VIPR1|FZD1|FZD9|PTCH1|GNAS|PTCH2|RAMP3|GNG3|WNT8A|GNB3|SMO|GNB5|WNT2B|PTH1R|WNT4|FZD6|WNT3|GNG7|CALCA|CALCB|GLP1R|WNT11|WNT6|WNT10A|GCGR|VIPR2|WNT5A|GCG|WNT16|PTHLH|GIPR	GNGT2|GNB2|ADGRE5|GNB1|RAMP1|CD55|RAMP3|FZD7|ADGRE1|ADM|GNG11|FZD5|CALCA|GNG12|GNG2|FZD4|GNB4|SCT|WNT8A|GNG3|PTCH2|FZD1|GNB5|WNT4|GNB3|PTCH1|FZD9|VIPR1|WNT2B|WNT6|CALCB|GNAS|CALCRL|WNT16|SMO|WNT11|GIPR|WNT2|WNT10A|RAMP2|PTH1R|GCGR|GLP1R|VIPR2|FZD6|GNG7|WNT3|WNT5A|GCG|PTHLH	GNGT2|GNB2|ADGRE5|GNB1|RAMP1|CD55|ADGRE1|FZD7|GNG11|GNG2|FZD5|GNB4|GNG12|ADM|SCT|FZD4|RAMP3|GCGR|FZD1|PTCH1|VIPR1|CALCA|GNG3|CALCRL|FZD9|GNAS|WNT6|SMO|WNT2B|GNB3|RAMP2|GLP1R|WNT8A|CALCB|WNT4|PTCH2|GNB5|WNT11|PTH1R|WNT2|FZD6|WNT16|GNG7|WNT5A|VIPR2|WNT10A|WNT3|GCG|PTHLH|GIPR	GNB2|GNGT2|ADGRE5|GNB1|ADM|FZD7|RAMP3|RAMP1|CALCB|ADGRE1|FZD4|FZD1|GNG12|GNG2|GNG11|CALCA|FZD5|GNB4|PTHLH|CD55|GNB5|VIPR1|GNB3|PTCH2|PTCH1|GNG3|WNT8A|WNT11|GIPR|SMO|WNT2B|CALCRL|WNT5A|WNT4|WNT6|RAMP2|GNAS|PTH1R|GNG7|WNT3|GLP1R|WNT2|VIPR2|FZD6|WNT10A|GCGR|GCG|FZD9|WNT16|SCT	GNGT2|GNB2|ADGRE5|GNB1|CD55|GNG11|RAMP1|GNG2|GNG3|ADM|ADGRE1|RAMP3|FZD5|GNB4|FZD7|GCG|GNG12|RAMP2|PTCH1|GNB5|CALCA|FZD4|VIPR1|CALCB|CALCRL|GNB3|SMO|GNAS|GLP1R|SCT|WNT6|FZD1|WNT2B|WNT4|WNT10A|VIPR2|GCGR|WNT8A|WNT2|WNT5A|PTH1R|WNT11|PTCH2|PTHLH|FZD6|WNT3|GNG7|FZD9|WNT16|GIPR	5	0.001	0.001	0.001	0.001	0.001	0.0023915	0.00220868	0.00215524	0.00237029	0.00222708	-4.011	-5.5332	-6.5536	-5.0871	-5.616
REACTOME_GLUCAGON_TYPE_LIGAND_RECEPTORS	33	57.6	57.6	57.6	57.6	57.6	GNGT2|GNG11|GNB2|GNB1|SCT|GNB4|GNG2|GNG12|VIPR1|GNAS|GNG3|GNB3|GNB5|GNG7|GLP1R|GCGR|VIPR2|GCG|GIPR	GNGT2|GNB2|GNB1|GNG11|GNG12|GNG2|GNB4|SCT|GNG3|GNB5|GNB3|VIPR1|GNAS|GIPR|GCGR|GLP1R|VIPR2|GNG7|GCG	GNGT2|GNB2|GNB1|GNG11|GNG2|GNB4|GNG12|SCT|GCGR|VIPR1|GNG3|GNAS|GNB3|GLP1R|GNB5|GNG7|VIPR2|GCG|GIPR	GNB2|GNGT2|GNB1|GNG12|GNG2|GNG11|GNB4|GNB5|VIPR1|GNB3|GNG3|GIPR|GNAS|GNG7|GLP1R|VIPR2|GCGR|GCG|SCT	GNGT2|GNB2|GNB1|GNG11|GNG2|GNG3|GNB4|GCG|GNG12|GNB5|VIPR1|GNB3|GNAS|GLP1R|SCT|VIPR2|GCGR|GNG7|GIPR	5	0.150313	0.0441767	0.0260521	0.0177866	0.208748	0.206801	0.0686408	0.0427143	0.0317426	0.273805	-1.8817	-2.6712	-2.6934	-3.1471	-1.5513
REACTOME_FANCONI_ANEMIA_PATHWAY	39	89.7	89.7	89.7	89.7	89.7	UBB|UBC|RPA3|FAAP20|MUS81|RPA2|ERCC1|FAAP24|RPA1|SLX1B|ATRIP|UBE2T|USP1|FANCG|FANCE|DCLRE1B|UBA52|FAAP100|SLX4|EME2|FANCF|WDR48|ERCC4|DCLRE1A|FANCM|ATR|FANCL|FANCA|FANCC|EME1|FAN1|FANCB|FANCD2|POLN|FANCI	UBB|UBC|RPA3|RPA2|FAAP20|USP1|DCLRE1B|ATRIP|FAAP100|RPA1|ERCC1|FAAP24|FANCF|MUS81|UBE2T|SLX1B|UBA52|DCLRE1A|FANCE|WDR48|ERCC4|SLX4|FANCG|ATR|EME2|FANCB|EME1|FANCL|FANCM|FAN1|FANCA|FANCC|FANCD2|FANCI|POLN	UBB|UBC|RPA3|RPA2|FAAP20|FAAP24|USP1|MUS81|UBE2T|RPA1|ERCC1|FANCG|ATRIP|SLX1B|FAAP100|DCLRE1B|UBA52|FANCE|FANCF|EME2|SLX4|EME1|WDR48|ERCC4|DCLRE1A|FANCB|ATR|FANCL|FANCA|FANCM|FANCD2|FAN1|FANCC|FANCI|POLN	UBB|UBC|RPA3|FAAP20|FAAP24|RPA2|USP1|MUS81|RPA1|DCLRE1B|ERCC1|SLX1B|FAAP100|UBE2T|FANCF|ATRIP|FANCG|FANCE|UBA52|WDR48|DCLRE1A|SLX4|ERCC4|EME2|EME1|FANCA|FANCL|FANCB|ATR|FANCM|FANCD2|FANCI|FANCC|FAN1|POLN	UBB|UBC|RPA3|RPA2|FAAP20|MUS81|FAAP24|ERCC1|UBE2T|USP1|RPA1|DCLRE1B|ATRIP|SLX1B|FANCF|FAAP100|FANCE|FANCG|WDR48|UBA52|EME2|ERCC4|SLX4|EME1|DCLRE1A|FANCM|FANCL|ATR|FANCB|FANCA|FANCC|FAN1|FANCD2|FANCI|POLN	5	0.542918	0.410569	0.0504854	0.427203	0.115385	0.615461	0.487665	0.0760126	0.504619	0.161872	0.7875	1.0595	2.4261	1.0225	1.977
REACTOME_TRAFFICKING_OF_GLUR2_CONTAINING_AMPA_RECEPTORS	17	76.5	76.5	76.5	76.5	76.5	AP2M1|AP2S1|TSPAN7|AP2A2|NSF|PRKCB|AP2B1|PRKCG|PICK1|AP2A1|PRKCA|GRIA3|GRIP2	AP2M1|AP2S1|AP2A2|NSF|AP2B1|PICK1|PRKCB|AP2A1|PRKCG|PRKCA|GRIP2|GRIA3|TSPAN7	AP2M1|AP2S1|AP2A2|NSF|AP2B1|PRKCB|PICK1|AP2A1|PRKCG|PRKCA|TSPAN7|GRIP2|GRIA3	AP2M1|AP2S1|AP2A2|NSF|AP2B1|PRKCB|PICK1|PRKCG|AP2A1|TSPAN7|GRIP2|PRKCA|GRIA3	AP2M1|AP2S1|AP2A2|NSF|AP2B1|PRKCB|PICK1|TSPAN7|AP2A1|PRKCA|PRKCG|GRIP2|GRIA3	5	0.762994	0.393411	0.403292	0.42485	0.260618	0.810776	0.472005	0.479554	0.502951	0.328538	0.368	-1.0721	-1.0861	-1.0227	-1.4656
REACTOME_SLC_MEDIATED_TRANSMEMBRANE_TRANSPORT	250	66.8	66.8	66.8	66.8	66.8	SLC25A5|CALM1|SLC50A1|SLC39A1|BSG|SLC25A4|SLC38A2|SLC3A2|SRI|SLC40A1|SLC35B2|SLC29A1|PDZD11|SLC11A1|SLC1A5|SLC44A2|SLC20A1|SLC2A6|SLC38A1|ALB|SLC15A3|SLC35B3|EMB|ARL2BP|SLC15A4|SLC30A1|SLC31A1|SLC39A3|SLC7A6|SLC30A5|SLC26A2|SLC43A2|SLC16A3|SLC4A2|SLCO4A1|RSC1A1|SLC35A1|SLC28A2|SLC35B4|SLC6A6|SLC30A6|SLC8B1|SLC27A1|SLC27A4|SLC12A6|SLC39A6|SLC26A11|SLC2A1|SLC35A2|SLC39A8|SLC35C1|SLC25A22|SLC2A8|SLC…	SLC25A5|CALM1|SLC39A1|BSG|SLC38A2|SLC11A1|SLC3A2|SLC35B2|SLC50A1|SLC25A4|SRI|SLC2A6|SLC16A3|SLC1A5|PDZD11|EMB|SLC20A1|SLC15A3|SLC40A1|SLC2A1|SLC44A2|SLC29A1|SLC38A1|SLC6A6|ARL2BP|SLC39A4|SLC31A1|SLC26A2|SLC27A1|SLC2A8|SLC30A1|SLC25A22|RSC1A1|SLC8B1|SLC26A11|SLC35C1|SLC27A4|SLC43A2|SLC35A2|SLC7A6|SLC39A3|SLC35B3|SLC30A5|SLC29A3|SLCO4A1|ALB|SLC28A2|SLC5A3|SLC35A1|SLC39A6|SLC4A2|CTNS|SLC7A11|SLC15A2…	SLC25A5|CALM1|SLC25A4|BSG|SLC39A1|SLC50A1|SLC3A2|SLC35B2|SLC38A2|SLC11A1|SRI|PDZD11|SLC40A1|SLC1A5|SLC2A6|SLC20A1|SLC29A1|EMB|SLC44A2|SLC16A3|SLC38A1|SLC2A1|SLC25A10|SLC15A3|ARL2BP|SLC35C1|SLC39A4|SLC6A6|SLC31A1|SLC25A22|SLC7A6|SLC30A5|SLC16A1|SLC26A2|SLC35A2|SLC2A8|SLC39A3|SLC8B1|SLCO4A1|SLC29A3|SLC35B3|RSC1A1|SLC15A4|SLC27A4|SLC30A1|SLC43A2|SLC28A2|SLC39A6|ALB|CTNS|SLC4A2|SLC35A1|SLC27A1|SLC26A…	SLC25A5|CALM1|BSG|SLC39A1|SLC25A4|SLC3A2|SLC35B2|SRI|SLC11A1|SLC50A1|SLC2A1|SLC38A2|PDZD11|EMB|SLC2A6|SLC16A3|SLC20A1|SLC1A5|SLC29A1|ARL2BP|SLC31A1|SLC6A6|SLC15A3|SLC35C1|SLC7A2|SLC38A1|SLC25A10|SLC39A3|SLC30A7|CTNS|SLC7A6|SLC35B4|SLC30A5|SLC26A2|SLC44A2|SLC27A1|SLC27A4|SLC40A1|SLC35B3|SLC35A2|SLC16A1|RSC1A1|SLC36A4|SLC2A8|SLC43A2|SLC7A5|SLC35D2|SLC39A6|SLC29A3|SLC8B1|SLC35A1|SLC25A22|SLC33A1|SLC…	SLC25A5|CALM1|SLC50A1|SLC25A4|SLC35B2|BSG|SLC3A2|SLC39A1|SRI|SLC38A2|PDZD11|SLC11A1|SLC1A5|SLC20A1|SLC2A6|ALB|SLC39A4|SLC44A2|EMB|SLC29A1|SLC40A1|SLC38A1|ARL2BP|SLC26A2|SLC35C1|SLC16A3|SLC2A1|SLC25A10|SLC7A6|SLC15A3|SLC25A22|SLC39A6|SLC31A1|SLC6A6|SLC35B3|SLC39A3|SLC35A2|SLC30A5|SLC28A2|SLC2A8|CTNS|SLC35A1|SLC27A1|SLC27A4|SLC30A1|SLC15A4|SLC16A1|SLC29A3|SLC41A1|SLC26A11|SLC35B4|SLC35D2|SLC5A3|RSC…	5	0.001	0.001	0.001	0.001	0.001	0.0023915	0.00220868	0.00215524	0.00237029	0.00222708	-6.8985	-4.9874	-5.0151	-5.014	-6.4484
REACTOME_CD28_CO_STIMULATION	33	97	97	97	97	97	CDC42|LCK|RAC1|MAP3K8|CD86|VAV1|AKT1|PAK2|LYN|PIK3R1|GRB2|GRAP2|CD28|MAP3K14|PIK3R2|MLST8|PIK3CA|FYN|PDPK1|TRIB3|AKT2|RICTOR|CD80|PAK1|MTOR|YES1|THEM4|AKT3|MAPKAP1|PRR5|PIK3R3|SRC	CDC42|LCK|MAP3K8|RAC1|AKT1|CD86|LYN|VAV1|PAK2|GRB2|CD28|AKT2|TRIB3|CD80|MLST8|PIK3R1|MAP3K14|RICTOR|GRAP2|PIK3CA|PDPK1|FYN|PIK3R2|MTOR|THEM4|PAK1|MAPKAP1|PRR5|AKT3|YES1|SRC|PIK3R3	CDC42|LCK|RAC1|MAP3K8|AKT1|VAV1|CD86|LYN|PAK2|PIK3R1|CD28|PIK3R2|AKT2|GRB2|MLST8|MAP3K14|RICTOR|CD80|TRIB3|PDPK1|GRAP2|FYN|PIK3CA|PAK1|THEM4|MTOR|MAPKAP1|PRR5|YES1|AKT3|SRC|PIK3R3	CDC42|RAC1|MAP3K8|AKT1|CD86|CD80|LYN|VAV1|PAK2|PIK3R2|GRB2|PIK3R1|MLST8|AKT2|TRIB3|MAP3K14|LCK|PDPK1|PIK3CA|THEM4|PAK1|MTOR|RICTOR|MAPKAP1|SRC|GRAP2|FYN|PRR5|CD28|AKT3|YES1|PIK3R3	LCK|CDC42|RAC1|MAP3K8|VAV1|CD28|AKT1|CD86|PAK2|LYN|PIK3R2|AKT2|GRB2|GRAP2|MLST8|PIK3R1|MAP3K14|FYN|PIK3CA|PDPK1|RICTOR|CD80|THEM4|PRR5|MTOR|MAPKAP1|TRIB3|PAK1|AKT3|YES1|SRC|PIK3R3	5	0.132075	0.125261	0.169892	0.238835	0.142574	0.184802	0.174127	0.224493	0.308351	0.196407	1.9046	1.9264	1.7205	1.5445	1.8283
REACTOME_SYNTHESIS_SECRETION_AND_DEACYLATION_OF_GHRELIN	19	73.7	73.7	73.7	73.7	73.7	SPCS1|SEC11C|KLF4|SPCS2|SEC11A|PLA2G7|IGF1|MBOAT4|SPCS3|ACHE|PCSK1|GHRL|BCHE|GCG	SPCS1|KLF4|SEC11C|PLA2G7|SPCS2|SEC11A|IGF1|SPCS3|GHRL|ACHE|MBOAT4|BCHE|PCSK1|GCG	SPCS1|SEC11C|SPCS2|KLF4|PLA2G7|SEC11A|SPCS3|IGF1|GHRL|ACHE|MBOAT4|PCSK1|BCHE|GCG	SPCS1|KLF4|PLA2G7|SPCS2|SEC11C|SEC11A|SPCS3|IGF1|ACHE|MBOAT4|GHRL|PCSK1|GCG|BCHE	SPCS1|SEC11C|SPCS2|KLF4|SEC11A|PLA2G7|SPCS3|IGF1|GCG|MBOAT4|GHRL|ACHE|PCSK1|BCHE	5	0.820988	0.594175	0.674044	0.774067	0.237624	0.85647	0.661638	0.736475	0.82186	0.304946	0.2683	0.6599	0.5545	0.3654	1.4792
REACTOME_ADHERENS_JUNCTIONS_INTERACTIONS	33	72.7	72.7	72.7	72.7	72.7	ACTB|ACTG1|CTNNB1|CDH5|PVR|CTNNA1|JUP|NECTIN2|ANG|CTNND1|CDH24|CADM1|NECTIN4|CDH1|AFDN|CDH13|CDH17|NECTIN1|NECTIN3|CDH4|CDH3|CDH2|CADM3|CDH15	ACTB|ACTG1|CTNNB1|PVR|JUP|CTNNA1|ANG|NECTIN4|CADM1|AFDN|CDH1|CDH24|CTNND1|NECTIN2|CDH5|CADM3|CDH15|NECTIN1|CDH17|CDH3|CDH2|CDH13|NECTIN3|CDH4	ACTB|ACTG1|CTNNB1|PVR|JUP|CTNNA1|ANG|NECTIN4|CDH24|CADM1|CDH1|AFDN|CDH5|NECTIN2|CTNND1|NECTIN1|CDH15|CDH2|CADM3|CDH17|CDH13|NECTIN3|CDH3|CDH4	ACTB|ACTG1|CTNNB1|JUP|PVR|CDH1|CTNNA1|ANG|CTNND1|AFDN|NECTIN2|NECTIN4|CDH17|CDH24|NECTIN1|CDH15|CADM1|CDH5|CDH3|CDH13|CDH2|CADM3|NECTIN3|CDH4	ACTB|ACTG1|CTNNB1|PVR|JUP|CTNNA1|ANG|CDH5|CADM1|NECTIN4|CDH1|NECTIN2|CDH24|CTNND1|CDH17|AFDN|NECTIN1|CDH15|CDH13|CADM3|CDH3|CDH2|NECTIN3|CDH4	5	0.00967118	0.001	0.001	0.00192678	0.001	0.0187973	0.00220868	0.00215524	0.00451695	0.00222708	-3.0359	-3.8355	-4.2275	-3.3889	-4.6151
REACTOME_CRMPS_IN_SEMA3A_SIGNALING	16	100	100	100	100	100	FES|CDK5|NRP1|GSK3B|DPYSL2|CDK5R1|FYN|DPYSL3|PLXNA2|PLXNA3|PLXNA1|CRMP1|PLXNA4|SEMA3A|DPYSL5|DPYSL4	FES|CDK5|GSK3B|DPYSL2|CDK5R1|FYN|NRP1|PLXNA1|CRMP1|PLXNA3|DPYSL4|DPYSL3|PLXNA2|PLXNA4|SEMA3A|DPYSL5	FES|CDK5|DPYSL2|GSK3B|FYN|CDK5R1|NRP1|PLXNA1|CRMP1|PLXNA3|PLXNA4|DPYSL3|PLXNA2|SEMA3A|DPYSL5|DPYSL4	FES|CDK5|DPYSL2|GSK3B|CDK5R1|PLXNA1|NRP1|FYN|PLXNA3|CRMP1|DPYSL3|PLXNA4|PLXNA2|SEMA3A|DPYSL5|DPYSL4	FES|CDK5|DPYSL2|GSK3B|FYN|CRMP1|NRP1|CDK5R1|PLXNA3|PLXNA1|DPYSL3|PLXNA2|DPYSL4|PLXNA4|DPYSL5|SEMA3A	5	0.0594262	0.0094518	0.00414938	0.00421053	0.0136187	0.0949351	0.0170675	0.00803566	0.00868929	0.0242639	-2.3013	-3.4699	-3.8184	-3.647	-2.9379
REACTOME_OTHER_SEMAPHORIN_INTERACTIONS	19	94.7	94.7	94.7	94.7	94.7	TYROBP|CD72|PTPRC|ITGB1|SEMA4A|PLXND1|PLXNC1|ITGA1|SEMA4D|TREM2|SEMA6A|PLXNA2|SEMA7A|PLXNA1|SEMA6D|PLXNA4|PLXNB3|SEMA5A	TYROBP|CD72|PTPRC|TREM2|SEMA4A|ITGB1|SEMA4D|PLXND1|PLXNC1|PLXNA1|ITGA1|SEMA6D|PLXNB3|SEMA7A|SEMA6A|PLXNA2|PLXNA4|SEMA5A	TYROBP|PTPRC|CD72|TREM2|SEMA4A|ITGB1|SEMA4D|PLXND1|PLXNB3|ITGA1|PLXNC1|PLXNA1|SEMA7A|SEMA6D|PLXNA4|PLXNA2|SEMA6A|SEMA5A	TYROBP|TREM2|PTPRC|ITGB1|SEMA4A|CD72|PLXND1|SEMA4D|PLXNA1|PLXNC1|PLXNB3|ITGA1|SEMA7A|PLXNA4|SEMA6D|PLXNA2|SEMA6A|SEMA5A	TYROBP|CD72|PTPRC|SEMA4A|ITGB1|TREM2|SEMA4D|PLXND1|ITGA1|PLXNC1|PLXNA1|PLXNB3|SEMA7A|SEMA6D|PLXNA2|SEMA6A|SEMA5A|PLXNA4	5	0.937378	0.563786	0.526652	0.450617	0.6238	0.94802	0.632411	0.605028	0.529934	0.684643	0.121	-0.7204	-0.7764	-0.9366	-0.6376
REACTOME_PURINE_SALVAGE	13	100	100	100	100	100	APRT|DGUOK|HPRT1|ADA|GMPR2|DCK|AMPD2|PNP|GMPR|AMPD3|ADAL|ADK|AMPD1	APRT|DCK|HPRT1|DGUOK|GMPR2|AMPD2|AMPD3|PNP|ADA|ADAL|ADK|GMPR|AMPD1	APRT|HPRT1|DCK|DGUOK|GMPR2|AMPD2|ADA|PNP|AMPD3|ADAL|ADK|GMPR|AMPD1	APRT|HPRT1|DCK|GMPR2|AMPD2|DGUOK|PNP|ADA|AMPD3|ADAL|GMPR|ADK|AMPD1	APRT|HPRT1|DGUOK|DCK|GMPR2|ADA|AMPD2|PNP|ADAL|AMPD3|ADK|GMPR|AMPD1	5	0.193548	0.40081	0.3	0.0851485	0.351085	0.256386	0.478732	0.369896	0.126206	0.424079	1.6877	1.0698	1.3007	2.0662	1.1482
REACTOME_G_ALPHA_I_SIGNALLING_EVENTS	403	59.3	59.3	59.3	59.3	59.3	APOE|GPIHBP1|CCL4|CALM1|PPP1CA|S1PR1|RGS1|GNGT2|GNG11|CCR7|CXCL16|CXCR6|CXCR3|GNB2|CXCL13|GPR18|APOA2|HCAR2|RGS19|CXCL10|S1PR4|GPR183|GRK2|P2RY13|CCR2|PRKAR1A|CCL23|SDC4|GNAI2|FPR1|ANXA1|DHRS3|APOA1|CCL1|PRKCD|LRP10|CXCR2|GNB1|PSAP|CXCL9|CCR1|CXCR4|LPL|CDK5|GPSM3|AKR1B10|METAP2|FNTA|PPP2CA|RDH12|PPP2R1A|C3AR1|C5AR1|KPNA2|PPBP|NMT2|SDC3|RGS14|S1PR5|ADCY7|PLCB2|CXCR5|FPR2|RLN3|APOC3|CNR2|RGS18|NMT1…	APOE|CCL4|RGS1|PPP1CA|CALM1|HCAR2|CCL1|CCR1|CCL23|GNGT2|CXCR2|CXCL10|ANXA1|CXCL16|GNB2|C5AR1|CCR2|CCR7|PSAP|RGS19|SDC4|P2RY13|APOA1|S1PR1|CXCR3|GRK2|PRKCD|S1PR4|FPR2|PRKAR1A|CXCR6|FPR1|GNAI2|C3AR1|RDH12|LRP10|APOA2|KPNA2|CXCR4|GPR183|GPR18|PPP2CA|CCR8|GNB1|PPP2R1A|DHRS3|C3|CDK5|PPBP|LPL|GPSM3|SDC3|RGS14|FNTA|NMT2|CCR5|METAP2|NMT1|CXCL13|TAS2R41|GNAI3|LRP1|ADCY7|ADRA2B|PDE1B|PRKX|LDLR|RBP4|P2RY14|…	APOE|CCL4|PPP1CA|RGS1|CALM1|HCAR2|CCL1|CCL23|APOA2|GNGT2|CXCR3|PSAP|CCR1|RGS19|CCR2|ANXA1|CCR7|S1PR4|CXCR2|CXCL10|GNB2|S1PR1|C5AR1|CXCL16|CXCR6|PRKAR1A|GPR18|APOA1|P2RY13|PRKCD|GRK2|KPNA2|GNAI2|GPR183|LRP10|SDC4|PPP2R1A|C3AR1|GNB1|FPR1|CDK5|CXCR4|FNTA|RDH12|PPP2CA|LPL|RBP4|GPSM3|METAP2|FPR2|RGS14|DHRS3|C3|GNAI3|CCR5|SDC3|NMT2|NMT1|LDLR|PLCB2|APOC3|PPBP|CCR8|ADCY7|GPIHBP1|RGS18|MAPK1|S1PR5|RGS10|T…	APOE|CALM1|PPP1CA|CCL23|CCL4|RGS1|CCR1|CCL1|ANXA1|CCR2|HCAR2|CXCL16|RGS19|GAL|P2RY13|C3AR1|PSAP|C5AR1|GNB2|CXCR2|GNGT2|KPNA2|SDC4|PRKAR1A|FPR1|CXCL10|PPBP|FPR2|GNAI2|CCR7|PRKCD|LPL|LRP10|PPP2R1A|GNB1|GRK2|DHRS3|METAP2|FNTA|CCR5|C3|CDK5|LDLR|GNAI3|SDC1|GPSM3|GPR183|PPP2CA|S1PR4|CXCL13|APP|NMT1|RGS14|RDH12|PPP2CB|P2RY14|NMT2|GPR18|LRP1|SDC3|ACKR3|ADCY7|PRKAR2A|MAPK1|RDH11|S1PR1|ADRA2A|PPP3R1|RGS10|…	APOE|CCL4|PPP1CA|RGS1|CALM1|CXCR6|CXCR3|CXCL10|CCL1|S1PR4|GNGT2|HCAR2|CCR7|APOA1|CCL23|CCR8|CCR2|CXCL16|RGS19|GPR18|PSAP|S1PR1|CCR1|GNB2|PRKAR1A|GPR183|PENK|ANXA1|CXCL9|GRK2|P2RY13|LRP10|SDC4|APOA2|GNAI2|GPIHBP1|PRKCD|C5AR1|PPP2R1A|KPNA2|CXCR2|RGS16|C3AR1|CDK5|CCR5|GNB1|FPR1|LPL|RGS14|FNTA|GPSM3|METAP2|PPP2CA|CXCR4|PPBP|GNAI3|C3|FPR2|GNG11|APOC3|S1PR5|ADCY7|DHRS3|NMT1|RDH12|NMT2|RBP4|MAPK1|RGS10|…	5	0.00199601	0.0366599	0.036965	0.0215264	0.0686869	0.00452638	0.0583176	0.0571861	0.0377242	0.101839	-3.5501	-2.476	-2.7836	-2.8082	-2.2709
REACTOME_SEMA3A_PAK_DEPENDENT_AXON_REPULSION	16	93.8	93.8	93.8	93.8	93.8	HSP90AB1|CFL1|HSP90AA1|FES|RAC1|NRP1|PAK2|FYN|PAK1|LIMK1|PLXNA2|PLXNA3|PLXNA1|PLXNA4|SEMA3A	HSP90AB1|CFL1|HSP90AA1|FES|RAC1|PAK2|FYN|NRP1|PLXNA1|PAK1|LIMK1|PLXNA3|PLXNA2|PLXNA4|SEMA3A	HSP90AB1|CFL1|HSP90AA1|RAC1|FES|PAK2|FYN|PAK1|NRP1|LIMK1|PLXNA1|PLXNA3|PLXNA4|PLXNA2|SEMA3A	HSP90AB1|CFL1|HSP90AA1|RAC1|FES|PAK2|PAK1|PLXNA1|NRP1|FYN|LIMK1|PLXNA3|PLXNA4|PLXNA2|SEMA3A	HSP90AB1|CFL1|HSP90AA1|RAC1|FES|PAK2|FYN|NRP1|LIMK1|PAK1|PLXNA3|PLXNA1|PLXNA2|PLXNA4|SEMA3A	5	0.176583	0.648221	0.456311	0.345703	0.442043	0.237743	0.70637	0.534864	0.419474	0.511966	1.7122	0.5725	0.8976	1.1473	0.9653
REACTOME_CD28_DEPENDENT_VAV1_PATHWAY	12	91.7	91.7	91.7	91.7	91.7	CDC42|LCK|RAC1|CD86|VAV1|PAK2|GRB2|CD28|FYN|CD80|PAK1	CDC42|LCK|RAC1|CD86|VAV1|PAK2|GRB2|CD28|CD80|FYN|PAK1	CDC42|LCK|RAC1|VAV1|CD86|PAK2|CD28|GRB2|CD80|FYN|PAK1	CDC42|RAC1|CD86|CD80|VAV1|PAK2|GRB2|LCK|PAK1|FYN|CD28	LCK|CDC42|RAC1|VAV1|CD28|CD86|PAK2|GRB2|FYN|CD80|PAK1	5	0.00204499	0.001	0.00622407	0.0138614	0.001	0.00453546	0.00220868	0.0116934	0.0252433	0.00222708	3.6073	3.4079	3.8937	2.9439	3.7021
REACTOME_SEMA4D_IN_SEMAPHORIN_SIGNALING	24	87.5	87.5	87.5	87.5	87.5	MYL6|RHOB|RAC1|RHOC|RRAS|RHOA|ROCK1|ROCK2|MYH9|MYL9|SEMA4D|LIMK2|RND1|ERBB2|ARHGEF12|LIMK1|MYH10|ARHGAP35|ARHGEF11|MET|PLXNB1	MYL6|RHOB|RAC1|RHOA|RHOC|ROCK1|MYL9|MYH9|SEMA4D|RND1|RRAS|ROCK2|MYH10|LIMK2|LIMK1|ARHGEF11|ARHGAP35|MET|ARHGEF12|ERBB2|PLXNB1	MYL6|RAC1|RHOB|RHOA|ROCK1|RHOC|MYH9|RRAS|SEMA4D|MYL9|ROCK2|RND1|LIMK2|LIMK1|MYH10|ARHGEF11|MET|ARHGAP35|PLXNB1|ARHGEF12|ERBB2	MYL6|RAC1|RHOB|RHOA|RHOC|RRAS|ROCK1|MYH9|RND1|ROCK2|SEMA4D|MYL9|LIMK2|MET|LIMK1|MYH10|ARHGEF11|ARHGAP35|ERBB2|ARHGEF12|PLXNB1	MYL6|RAC1|RHOB|RHOA|RHOC|RRAS|ROCK1|MYL9|SEMA4D|MYH9|LIMK2|ROCK2|RND1|LIMK1|MYH10|PLXNB1|ARHGAP35|ARHGEF12|ARHGEF11|MET|ERBB2	5	0.302144	0.413255	0.68815	0.492569	0.676	0.374701	0.489225	0.746835	0.568635	0.729207	1.2463	0.9896	0.5008	0.8344	0.5573
REACTOME_SEMAPHORIN_INTERACTIONS	64	92.2	92.2	92.2	92.2	92.2	HSP90AB1|TYROBP|MYL6|CFL1|HSP90AA1|CD72|PTPRC|RHOB|FES|TLN1|RAC1|RHOC|RRAS|CDK5|RHOA|ITGB1|PIP5K1C|SEMA4A|ROCK1|NRP1|PAK2|PLXND1|ROCK2|MYH9|GSK3B|DPYSL2|PLXNC1|CDK5R1|ITGA1|FYN|MYL9|SEMA4D|TREM2|SEMA6A|LIMK2|DPYSL3|PAK1|RND1|ERBB2|ARHGEF12|LIMK1|MYH10|ARHGAP35|PLXNA2|PLXNA3|SEMA7A|PLXNA1|SEMA6D|ARHGEF11|CRMP1|MET|PLXNA4|PLXNB3|FARP2|SEMA5A|SEMA3A|DPYSL5|DPYSL4|PLXNB1	TYROBP|HSP90AB1|MYL6|CFL1|HSP90AA1|FES|CD72|PTPRC|TREM2|TLN1|RHOB|RAC1|RHOA|PIP5K1C|SEMA4A|CDK5|ITGB1|RHOC|ROCK1|PAK2|MYL9|MYH9|GSK3B|SEMA4D|RND1|DPYSL2|RRAS|ROCK2|CDK5R1|PLXND1|FYN|MYH10|LIMK2|NRP1|PLXNC1|PLXNA1|PAK1|ITGA1|LIMK1|ARHGEF11|ARHGAP35|MET|ARHGEF12|ERBB2|CRMP1|SEMA6D|PLXNB3|SEMA7A|PLXNA3|SEMA6A|DPYSL4|DPYSL3|PLXNA2|FARP2|PLXNA4|SEMA5A|SEMA3A|DPYSL5|PLXNB1	TYROBP|HSP90AB1|MYL6|CFL1|HSP90AA1|PTPRC|CD72|RAC1|TLN1|FES|RHOB|RHOA|TREM2|CDK5|SEMA4A|ITGB1|PIP5K1C|PAK2|ROCK1|DPYSL2|RHOC|MYH9|RRAS|GSK3B|SEMA4D|MYL9|ROCK2|RND1|FYN|LIMK2|CDK5R1|PLXND1|PAK1|NRP1|LIMK1|MYH10|PLXNB3|ITGA1|PLXNC1|PLXNA1|CRMP1|PLXNA3|ARHGEF11|MET|ARHGAP35|PLXNB1|SEMA7A|ARHGEF12|ERBB2|SEMA6D|FARP2|PLXNA4|DPYSL3|PLXNA2|SEMA6A|SEMA5A|SEMA3A|DPYSL5|DPYSL4	TYROBP|HSP90AB1|CFL1|MYL6|HSP90AA1|RAC1|FES|RHOB|TLN1|TREM2|PTPRC|RHOA|ITGB1|SEMA4A|CDK5|PIP5K1C|RHOC|PAK2|CD72|RRAS|DPYSL2|GSK3B|ROCK1|MYH9|RND1|PLXND1|ROCK2|PAK1|CDK5R1|SEMA4D|PLXNA1|MYL9|LIMK2|NRP1|PLXNC1|MET|FYN|LIMK1|MYH10|PLXNB3|ARHGEF11|ITGA1|ARHGAP35|ERBB2|SEMA7A|ARHGEF12|PLXNB1|PLXNA3|CRMP1|FARP2|DPYSL3|PLXNA4|SEMA6D|PLXNA2|SEMA6A|SEMA3A|DPYSL5|SEMA5A|DPYSL4	HSP90AB1|TYROBP|MYL6|CFL1|HSP90AA1|CD72|PTPRC|RAC1|RHOB|TLN1|FES|CDK5|SEMA4A|RHOA|ITGB1|TREM2|RHOC|PIP5K1C|RRAS|PAK2|DPYSL2|ROCK1|MYL9|SEMA4D|GSK3B|MYH9|FYN|LIMK2|CRMP1|NRP1|CDK5R1|ROCK2|RND1|LIMK1|PLXND1|ITGA1|PLXNC1|PAK1|PLXNA3|MYH10|PLXNA1|PLXNB1|PLXNB3|SEMA7A|ARHGAP35|ARHGEF12|ARHGEF11|SEMA6D|MET|ERBB2|DPYSL3|FARP2|PLXNA2|DPYSL4|SEMA6A|SEMA5A|PLXNA4|DPYSL5|SEMA3A	5	0.252372	0.832323	0.984848	0.959227	0.750491	0.32194	0.869749	0.989477	0.970117	0.794332	1.4154	0.2707	-0.0242	0.0584	0.4009
REACTOME_SEMA4D_INDUCED_CELL_MIGRATION_AND_GROWTH_CONE_COLLAPSE	20	85	85	85	85	85	MYL6|RHOB|RHOC|RHOA|ROCK1|ROCK2|MYH9|MYL9|SEMA4D|LIMK2|RND1|ERBB2|ARHGEF12|LIMK1|MYH10|ARHGEF11|PLXNB1	MYL6|RHOB|RHOA|RHOC|ROCK1|MYL9|MYH9|SEMA4D|RND1|ROCK2|MYH10|LIMK2|LIMK1|ARHGEF11|ARHGEF12|ERBB2|PLXNB1	MYL6|RHOB|RHOA|ROCK1|RHOC|MYH9|SEMA4D|MYL9|ROCK2|RND1|LIMK2|LIMK1|MYH10|ARHGEF11|PLXNB1|ARHGEF12|ERBB2	MYL6|RHOB|RHOA|RHOC|ROCK1|MYH9|RND1|ROCK2|SEMA4D|MYL9|LIMK2|LIMK1|MYH10|ARHGEF11|ERBB2|ARHGEF12|PLXNB1	MYL6|RHOB|RHOA|RHOC|ROCK1|MYL9|SEMA4D|MYH9|LIMK2|ROCK2|RND1|LIMK1|MYH10|PLXNB1|ARHGEF12|ARHGEF11|ERBB2	5	0.351293	0.430041	0.729167	0.710262	0.566731	0.42481	0.506293	0.776374	0.763608	0.629767	1.1343	0.9739	0.4738	0.4866	0.6952
REACTOME_SEMA3A_PLEXIN_REPULSION_SIGNALING_BY_INHIBITING_INTEGRIN_ADHESION	14	100	100	100	100	100	FES|TLN1|RAC1|RRAS|PIP5K1C|NRP1|FYN|RND1|PLXNA2|PLXNA3|PLXNA1|PLXNA4|FARP2|SEMA3A	FES|TLN1|RAC1|PIP5K1C|RND1|RRAS|FYN|NRP1|PLXNA1|PLXNA3|PLXNA2|FARP2|PLXNA4|SEMA3A	RAC1|TLN1|FES|PIP5K1C|RRAS|RND1|FYN|NRP1|PLXNA1|PLXNA3|FARP2|PLXNA4|PLXNA2|SEMA3A	RAC1|FES|TLN1|PIP5K1C|RRAS|RND1|PLXNA1|NRP1|FYN|PLXNA3|FARP2|PLXNA4|PLXNA2|SEMA3A	RAC1|TLN1|FES|PIP5K1C|RRAS|FYN|NRP1|RND1|PLXNA3|PLXNA1|FARP2|PLXNA2|PLXNA4|SEMA3A	5	0.918651	0.408907	0.417457	0.657426	0.437008	0.937954	0.486231	0.493652	0.714942	0.508633	0.1277	-1.0478	-1.0299	-0.5359	-0.9846
REACTOME_LYSOSOME_VESICLE_BIOGENESIS	35	88.6	88.6	88.6	88.6	88.6	HSPA8|CHMP2A|VAMP8|CTSZ|M6PR|ARF1|CLTA|VAMP2|AP1M1|GNS|TXNDC5|AP1G2|CLTC|DNASE2|AP1S1|AP1B1|HGS|AP1S2|CLTB|DNM2|APP|ARRB1|AP4S1|AP1G1|AP4M1|AP1M2|BLOC1S1|AP4E1|AP4B1|AP1S3|DNAJC6	HSPA8|CHMP2A|CTSZ|VAMP8|M6PR|ARF1|VAMP2|GNS|CLTA|AP1M1|AP1S1|AP1G2|DNASE2|AP1S2|CLTC|TXNDC5|DNM2|HGS|CLTB|AP1B1|APP|AP4M1|AP4S1|ARRB1|AP1G1|AP1M2|BLOC1S1|AP4B1|AP4E1|AP1S3|DNAJC6	HSPA8|CHMP2A|CTSZ|VAMP8|ARF1|M6PR|AP1M1|CLTA|VAMP2|AP1S1|AP1G2|DNASE2|GNS|TXNDC5|CLTC|AP1S2|CLTB|HGS|DNM2|AP1B1|AP4M1|AP4S1|APP|ARRB1|AP1G1|BLOC1S1|AP1M2|AP4E1|AP4B1|AP1S3|DNAJC6	HSPA8|CHMP2A|CTSZ|VAMP8|ARF1|M6PR|AP1S1|CLTA|AP1M1|AP1S2|DNASE2|GNS|CLTC|CLTB|TXNDC5|AP1G2|VAMP2|APP|DNM2|AP1B1|HGS|ARRB1|AP4S1|AP4M1|AP1G1|BLOC1S1|AP4E1|AP4B1|AP1S3|AP1M2|DNAJC6	HSPA8|CHMP2A|VAMP8|CTSZ|ARF1|M6PR|TXNDC5|VAMP2|CLTA|AP1G2|AP1M1|AP1S1|DNASE2|AP1S2|GNS|CLTC|CLTB|DNM2|HGS|AP1B1|AP4S1|AP4M1|APP|ARRB1|BLOC1S1|AP1G1|AP1M2|AP4E1|AP4B1|AP1S3|DNAJC6	5	0.001	0.001	0.001	0.001	0.001	0.0023915	0.00220868	0.00215524	0.00237029	0.00222708	4.8723	5.6216	5.3169	5.2275	4.8822
REACTOME_SPHINGOLIPID_METABOLISM	89	79.8	79.8	79.8	79.8	79.8	CTSA|GM2A|DEGS1|NEU1|GBA|CERS2|ESYT1|SPTSSA|PSAP|HEXA|SMPD2|ORMDL2|GLTP|PLPP3|VAPA|B4GALNT1|PRKD2|SMPD1|HEXB|PLPP1|ASAH1|CSNK1G2|GBA2|ORMDL3|GLA|UGCG|CERS4|ARSA|ALDH3B1|SGPP1|CERS5|ORMDL1|SPTLC2|SPHK2|CERK|PRKD3|SGPL1|SPTLC1|ACER3|SUMF1|SAMD8|ALDH3A2|KDSR|SMPD4|PLPP2|SGMS1|ACER2|ESYT2|OSBP|CPTP|SGMS2|ARSK|B3GALNT1|SUMF2|CERS6|GLB1|GALC|ARSB|GLB1L|VAPB|NEU3|ARSI|ESYT3|PPM1L|DEGS2|SGPP2|SMPD3|ARSG|…	CTSA|GM2A|DEGS1|NEU1|CERS2|GBA|PSAP|GLA|HEXA|ESYT1|VAPA|GLTP|B4GALNT1|SMPD2|HEXB|ASAH1|ALDH3B1|SPTSSA|ORMDL2|SMPD1|SGPL1|ORMDL3|UGCG|CSNK1G2|ARSA|GBA2|ORMDL1|CERS5|SPHK2|ACER3|CERK|SPHK1|SGPP1|SPTLC2|PLPP2|SMPD4|SAMD8|PRKD3|SGMS2|PRKD2|CPTP|SPTLC1|ALDH3A2|KDSR|B3GALNT1|OSBP|SUMF2|SGMS1|ESYT2|SUMF1|CERS4|CERS6|GALC|ARSK|GLB1|GLB1L|ARSB|ARSG|NEU3|PLPP1|VAPB|ACER2|PLPP3|ARSI|PPM1L|DEGS2|SGPP2|SMPD3|…	CTSA|GM2A|DEGS1|PSAP|NEU1|GBA|CERS2|HEXA|ESYT1|B4GALNT1|GLTP|VAPA|SPTSSA|GLA|SMPD1|ASAH1|SMPD2|HEXB|ORMDL2|ALDH3B1|UGCG|CPTP|ORMDL3|ORMDL1|ARSA|CSNK1G2|GBA2|SPHK2|SGPL1|CERS5|SPTLC2|CERK|PRKD2|ACER3|SAMD8|SGPP1|PLPP2|CERS4|PRKD3|SUMF2|SUMF1|KDSR|SMPD4|SPTLC1|ALDH3A2|GLB1|SGMS2|OSBP|ESYT2|SPHK1|SGMS1|ARSB|GLB1L|CERS6|GALC|ARSK|B3GALNT1|VAPB|NEU3|ARSI|PLPP1|ARSG|PLPP3|ACER2|PPM1L|UGT8|SGPP2|SMPD3|D…	GM2A|CTSA|DEGS1|GBA|CERS2|NEU1|PSAP|ASAH1|GLTP|HEXA|VAPA|ALDH3B1|GLA|B4GALNT1|HEXB|ESYT1|SPTSSA|ORMDL2|SMPD2|CPTP|SPHK1|ORMDL1|SMPD1|SPTLC2|PLPP2|CERS5|ARSA|SGPL1|CSNK1G2|ORMDL3|SUMF1|GBA2|ACER3|SPHK2|PRKD3|CERK|SAMD8|SUMF2|ALDH3A2|SGPP1|SPTLC1|UGCG|SMPD4|GLB1|SGMS2|KDSR|GLB1L|ARSK|OSBP|ESYT2|PRKD2|SGMS1|CERS6|B3GALNT1|ARSI|NEU3|PLPP1|ARSG|VAPB|GALC|CERS4|ARSB|PLPP3|ESYT3|ACER2|DEGS2|CERS3|PPM1L|…	CTSA|GM2A|DEGS1|PSAP|CERS2|GBA|NEU1|B4GALNT1|ESYT1|SMPD1|GLTP|HEXA|SPTSSA|VAPA|ASAH1|ORMDL3|SMPD2|ORMDL1|HEXB|GLA|ALDH3B1|ORMDL2|CSNK1G2|CERS4|SPHK2|CPTP|CERS5|PRKD2|UGCG|SGPL1|GBA2|ARSA|SPTLC2|SGPP1|ALDH3A2|SUMF2|CERK|ACER3|PLPP2|SPTLC1|SAMD8|SMPD4|NEU3|GLB1|PRKD3|SUMF1|KDSR|ESYT2|OSBP|ARSB|ARSK|SGMS1|SGMS2|GALC|CERS6|GLB1L|PLPP1|SPHK1|B3GALNT1|ARSI|PLPP3|VAPB|ACER2|ARSG|DEGS2|SGPP2|SMPD3|PPM1L|…	5	0.0123967	0.0056391	0.00412371	0.001	0.0040404	0.0232492	0.0109803	0.00800045	0.00237029	0.0079985	3.4217	3.4635	3.6476	5.4011	3.6086
REACTOME_G_ALPHA_S_SIGNALLING_EVENTS	541	17.6	17.6	17.6	17.6	17.6	GNGT2|ADRB2|GNG11|GNB2|GRK2|GNAI2|GNB1|ARRB2|REEP4|RAMP2|REEP5|GRK6|ADM|ADCY7|SCT|RLN3|GNAI3|RAMP1|RTP4|ADCY4|GNB4|PDE7A|GPBAR1|CALCRL|REEP3|PDE1B|ARRB1|GRK3|GNG2|PDE3B|PTGER4|POMC|GNG12|PDE4A|VIPR1|PTGIR|AVPR2|GPR15|ADRB1|GNAS|ADCY6|HRH2|RAMP3|PTGER2|PDE8A|ADORA2B|ADORA2A|OR4C13|GNG3|OR4C12|OR2H2|OR2L13|OR9A4|TSHB|REEP1|PDE7B|GNB3|OR2K2|GNB5|GRK5|PTH1R|PDE8B|PDE2A|ADCY3|ADCY9|OR4X2|PDE4D|GNAL|GN…	ADRB2|GNGT2|GNB2|GRK2|GNAI2|ARRB2|REEP4|REEP5|GNB1|GRK6|RTP4|GNAI3|ADCY7|PDE1B|RAMP1|PTGIR|PTGER4|RAMP3|ADORA2B|ADM|GNG11|GRK3|REEP3|PDE7A|CALCA|GNG12|GNG2|GPBAR1|RLN3|PDE3B|ADORA2A|ARRB1|HRH2|GNB4|SCT|OR1D2|PTGER2|OR9A4|PDE4A|GNG3|AVPR2|PDE8A|GPR15|OR5B21|OR2Y1|POMC|GNB5|GRK5|GNB3|OR4C12|PDE7B|OR2L13|TSHB|VIPR1|GPR83|OR2K2|ADRB1|OR5V1|REEP2|CALCB|GNAS|OR4C13|CALCRL|HTR7|ADCY6|ADCY3|PDE2A|PDE8B|A…	ADRB2|GNGT2|GNB2|REEP4|GRK2|GNAI2|REEP5|ARRB2|GNB1|GRK6|GNAI3|RAMP1|ADCY7|GPBAR1|RTP4|PTGER4|GPR15|ADORA2B|GRK3|PDE1B|PDE7A|RLN3|GNG11|PTGIR|GNG2|ADORA2A|GNB4|REEP3|GNG12|ADM|ARRB1|SCT|PDE3B|RAMP3|HRH2|PDE4A|PTGER2|GCGR|AVPR2|REEP2|VIPR1|GPR83|CALCA|GNG3|ADCY4|ADRB1|GRK5|OR4X2|POMC|PDE8A|CALCRL|GNAS|GNB3|TSHB|RAMP2|OR2Y1|ADCY6|OR12D3|OR5M3|OR2L13|GLP1R|ADCY3|CALCB|OR5V1|OR4C13|PDE7B|PDE2A|GNAZ|GN…	ADRB2|GNB2|GNGT2|GNAI2|REEP5|ARRB2|REEP4|GNB1|GRK2|ADM|ADORA2B|GNAI3|RAMP3|GRK6|GPR15|RAMP1|ADCY7|CALCB|REEP3|PTGIR|PDE1B|PTGER2|ARRB1|GNG12|GNG2|GNG11|CALCA|PTGER4|GNB4|PTHLH|GRK3|GRK5|RTP4|HTR7|PDE3B|ADORA2A|ADCY4|SRC|ADRB1|GNB5|GPBAR1|PDE8A|PDE7A|HRH2|RLN3|PDE4A|OR9A4|VIPR1|GNB3|OR2Y1|GNG3|ADCY3|GIPR|POMC|OR2H2|AVPR2|CALCRL|OR2K2|ADCY6|GPR83|OR5M3|RAMP2|OR5B21|PDE7B|GNAS|REEP2|ADCY9|PDE4D|PTH1…	ADRB2|GNGT2|GNB2|GRK2|REEP4|GNAI2|ARRB2|REEP5|GNB1|GRK6|GNAI3|GNG11|ADCY7|RAMP1|PTGER4|RTP4|PTGER2|RLN3|ADORA2A|PDE7A|GNG2|GNG3|ADM|RAMP3|REEP3|GRK3|PDE1B|GNB4|PTGIR|HRH2|REEP2|GPR15|ADORA2B|GCG|GNG12|GPBAR1|ARRB1|POMC|PDE3B|AVPR2|RAMP2|GNB5|CALCA|PDE4A|ADRB1|VIPR1|CALCB|CALCRL|GNB3|ADCY4|GPR83|PDE8A|OR1D2|GNAS|OR2Y1|GRK5|OR5B21|OR2L13|ADCY6|GLP1R|TSHB|SCT|ADCY3|OR2H2|VIPR2|GCGR|OR9A4|GPR45|SRC|R…	5	0.001	0.001	0.001	0.001	0.001	0.0023915	0.00220868	0.00215524	0.00237029	0.00222708	-7.8474	-6.5107	-7.7039	-7.3985	-7.0399
REACTOME_CELL_CELL_JUNCTION_ORGANIZATION	65	70.8	70.8	70.8	70.8	70.8	ACTB|CLDN5|ACTG1|PARD6A|CTNNB1|F11R|CDH5|PVR|CTNNA1|JUP|NECTIN2|ANG|CTNND1|CRB3|PRKCI|CLDN1|CDH24|CADM1|CLDN3|NECTIN4|CDH1|CLDN7|AFDN|CDH13|CDH17|NECTIN1|PATJ|NECTIN3|CLDN12|PARD6G|PARD6B|CLDN10|CLDN19|CDH4|CLDN15|CDH3|PARD3|SDK2|CDH2|CLDN14|CADM3|CLDN6|CLDN11|CLDN23|CDH15|CLDN2	ACTB|ACTG1|CTNNB1|PARD6A|PVR|F11R|CLDN15|JUP|CTNNA1|ANG|NECTIN4|CLDN1|CADM1|CLDN5|PRKCI|CLDN3|AFDN|CDH1|CDH24|CTNND1|CLDN2|NECTIN2|CLDN6|CDH5|CRB3|CADM3|CDH15|PATJ|CLDN19|PARD6G|CLDN11|NECTIN1|CDH17|CLDN10|CLDN7|PARD3|CDH3|SDK2|CDH2|CLDN14|CDH13|NECTIN3|PARD6B|CDH4|CLDN12|CLDN23	ACTB|ACTG1|CTNNB1|PARD6A|PVR|CLDN15|F11R|JUP|CLDN5|CTNNA1|ANG|NECTIN4|CDH24|CADM1|CLDN1|CRB3|CLDN12|CDH1|PRKCI|AFDN|CLDN2|CDH5|NECTIN2|CTNND1|CLDN19|CLDN7|PARD6B|PARD6G|NECTIN1|CDH15|PATJ|CLDN10|CLDN11|CDH2|CADM3|PARD3|CDH17|CDH13|NECTIN3|CDH3|CLDN14|SDK2|CLDN6|CDH4|CLDN3|CLDN23	ACTB|ACTG1|F11R|PARD6A|CTNNB1|CLDN15|JUP|CLDN23|PVR|CDH1|CTNNA1|ANG|CLDN1|PRKCI|CTNND1|AFDN|NECTIN2|CLDN12|NECTIN4|CLDN7|CLDN3|CLDN19|CLDN6|CLDN5|CDH17|CDH24|NECTIN1|CDH15|CADM1|CDH5|CDH3|PARD6G|CLDN11|CLDN10|CRB3|CDH13|PATJ|PARD3|CDH2|CADM3|SDK2|NECTIN3|CLDN14|PARD6B|CDH4|CLDN2	ACTB|ACTG1|CLDN5|PARD6A|CTNNB1|F11R|PVR|JUP|CRB3|CTNNA1|ANG|CDH5|CADM1|NECTIN4|CDH1|PRKCI|CLDN3|NECTIN2|CLDN15|CLDN7|CDH24|CLDN12|CLDN1|CTNND1|CLDN19|CLDN2|CDH17|CLDN10|PARD6G|AFDN|PATJ|NECTIN1|CLDN11|CDH15|CLDN14|PARD6B|CDH13|CADM3|CDH3|CDH2|NECTIN3|PARD3|SDK2|CLDN6|CDH4|CLDN23	5	0.001	0.001	0.001	0.001	0.001	0.0023915	0.00220868	0.00215524	0.00237029	0.00222708	-6.2314	-7.1459	-7.5177	-6.0344	-7.3941
REACTOME_G_ALPHA_Z_SIGNALLING_EVENTS	48	70.8	70.8	70.8	70.8	70.8	GNGT2|GNG11|GNB2|RGS19|GNAI2|PRKCD|GNB1|ADCY7|GNAI3|ADCY4|GNB4|PRKCB|GNG2|PRKCQ|PRKCH|GNG12|PRKCG|GNAS|ADCY6|PRKCE|ADRA2B|GNG3|RGS16|GNB3|PRKCA|GNB5|ADCY3|ADCY9|GNAI1|GNG7|ADCY1|GNAZ|RGS4|ADRA2A	GNGT2|GNB2|RGS19|PRKCD|GNAI2|GNB1|GNAI3|ADCY7|ADRA2B|GNG11|RGS16|GNG12|GNG2|PRKCH|GNB4|PRKCB|PRKCQ|GNG3|GNB5|GNB3|PRKCG|GNAS|ADCY6|PRKCA|ADCY3|ADCY9|PRKCE|GNAZ|ADCY4|ADRA2A|GNG7|RGS4|ADCY1|GNAI1	GNGT2|RGS19|GNB2|PRKCD|GNAI2|GNB1|GNAI3|ADCY7|RGS16|GNG11|PRKCH|GNG2|GNB4|ADRA2B|GNG12|PRKCQ|PRKCB|GNG3|ADCY4|PRKCG|GNAS|GNB3|RGS4|PRKCA|ADCY6|ADCY3|GNAZ|GNB5|PRKCE|GNAI1|ADCY9|GNG7|ADCY1|ADRA2A	RGS19|GNB2|GNGT2|GNAI2|PRKCD|GNB1|GNAI3|ADCY7|ADRA2A|GNG12|GNG2|GNG11|GNB4|ADRA2B|PRKCH|ADCY4|GNB5|PRKCB|GNB3|PRKCG|GNG3|ADCY3|PRKCQ|ADCY6|GNAS|ADCY9|PRKCE|RGS4|PRKCA|GNG7|GNAI1|ADCY1|RGS16|GNAZ	GNGT2|RGS19|GNB2|GNAI2|PRKCD|RGS16|GNB1|GNAI3|GNG11|ADCY7|PRKCH|GNG2|GNG3|PRKCQ|GNB4|GNG12|PRKCB|GNB5|ADRA2B|GNB3|ADCY4|GNAS|ADCY6|PRKCA|ADCY3|PRKCG|RGS4|PRKCE|GNAZ|ADCY9|ADCY1|GNG7|ADRA2A|GNAI1	5	0.27439	0.0838207	0.0654397	0.108434	0.233333	0.3459	0.12241	0.0951769	0.156221	0.30016	-1.373	-2.1137	-2.5402	-1.9643	-1.5114
REACTOME_COSTIMULATION_BY_THE_CD28_FAMILY	73	82.2	82.2	82.2	82.2	82.2	HLA-DQB2|CD3D|CD3G|PTPN6|CDC42|LCK|RAC1|MAP3K8|BTLA|CSK|PPP2CA|ICOS|PPP2R1A|PPP2R5A|CD274|CD86|VAV1|AKT1|PAK2|LYN|PIK3R1|PPP2R5C|PPP2R5B|GRB2|ICOSLG|GRAP2|CD28|CD3E|CD4|MAP3K14|PIK3R2|MLST8|PIK3CA|FYN|PTPN11|PPP2CB|HLA-DRB5|PDPK1|TRIB3|AKT2|RICTOR|CTLA4|PPP2R1B|PPP2R5D|PDCD1|CD247|CD80|PAK1|MTOR|PPP2R5E|YES1|THEM4|AKT3|HLA-DRA|PDCD1LG2|MAPKAP1|PRR5|TNFRSF14|PIK3R3|SRC	HLA-DQB2|CD3D|PTPN6|CDC42|LCK|CD3G|MAP3K8|RAC1|CD274|PPP2CA|PPP2R1A|PDCD1|CSK|AKT1|PPP2R5A|CD86|LYN|ICOS|CD3E|VAV1|BTLA|PAK2|CTLA4|PPP2R5C|GRB2|CD28|AKT2|TRIB3|CD80|PPP2CB|MLST8|PIK3R1|MAP3K14|ICOSLG|PPP2R5D|RICTOR|GRAP2|CD4|PIK3CA|PTPN11|PPP2R5B|PDPK1|FYN|PIK3R2|MTOR|HLA-DRB5|CD247|HLA-DRA|PPP2R1B|PDCD1LG2|THEM4|PPP2R5E|PAK1|MAPKAP1|PRR5|TNFRSF14|AKT3|YES1|SRC|PIK3R3	HLA-DQB2|CD3D|PTPN6|CDC42|CD3G|LCK|RAC1|PPP2R1A|MAP3K8|CD274|PPP2CA|CSK|PDCD1|PPP2R5A|AKT1|CD3E|VAV1|CD86|LYN|ICOS|PAK2|PPP2R5C|BTLA|PIK3R1|CD28|CTLA4|PIK3R2|AKT2|PPP2R5D|GRB2|CD4|MLST8|PPP2CB|PPP2R1B|MAP3K14|ICOSLG|PTPN11|CD247|RICTOR|CD80|TRIB3|PDPK1|GRAP2|FYN|PIK3CA|PPP2R5B|PAK1|THEM4|TNFRSF14|MTOR|PDCD1LG2|HLA-DRB5|MAPKAP1|PPP2R5E|PRR5|HLA-DRA|YES1|AKT3|SRC|PIK3R3	HLA-DQB2|CDC42|PTPN6|RAC1|MAP3K8|PPP2R1A|CD274|AKT1|CD86|PPP2CA|CD80|LYN|CSK|PPP2CB|VAV1|PAK2|PPP2R5A|PPP2R5C|PIK3R2|GRB2|CD3D|PIK3R1|PPP2R1B|ICOSLG|PPP2R5D|MLST8|AKT2|PTPN11|TRIB3|PPP2R5B|MAP3K14|PDCD1LG2|CD3G|PDCD1|LCK|PDPK1|PIK3CA|THEM4|PAK1|MTOR|BTLA|RICTOR|MAPKAP1|CTLA4|PPP2R5E|ICOS|SRC|GRAP2|FYN|CD3E|CD4|PRR5|CD28|CD247|AKT3|HLA-DRB5|TNFRSF14|YES1|HLA-DRA|PIK3R3	HLA-DQB2|CD3G|CD3D|LCK|PDCD1|PTPN6|CDC42|RAC1|CD3E|CTLA4|PPP2R1A|MAP3K8|ICOS|CSK|CD4|PPP2CA|CD274|VAV1|CD28|AKT1|PPP2R5A|CD86|BTLA|PAK2|CD247|PPP2R5C|LYN|PIK3R2|AKT2|GRB2|PPP2R5D|GRAP2|MLST8|ICOSLG|PPP2CB|PPP2R1B|PIK3R1|PTPN11|MAP3K14|FYN|HLA-DRB5|PIK3CA|PDPK1|PPP2R5B|RICTOR|CD80|PDCD1LG2|THEM4|PRR5|MTOR|MAPKAP1|PPP2R5E|TRIB3|PAK1|TNFRSF14|AKT3|HLA-DRA|YES1|SRC|PIK3R3	5	0.0020284	0.001	0.001	0.0652174	0.001	0.00452638	0.00220868	0.00215524	0.100025	0.00222708	4.6255	4.7632	4.8416	2.354	5.6746
REACTOME_CD28_DEPENDENT_PI3K_AKT_SIGNALING	22	100	100	100	100	100	LCK|MAP3K8|CD86|AKT1|PIK3R1|CD28|MAP3K14|PIK3R2|MLST8|PIK3CA|FYN|PDPK1|TRIB3|AKT2|RICTOR|CD80|MTOR|THEM4|AKT3|MAPKAP1|PRR5|PIK3R3	LCK|MAP3K8|AKT1|CD86|CD28|AKT2|TRIB3|CD80|MLST8|PIK3R1|MAP3K14|RICTOR|PIK3CA|PDPK1|FYN|PIK3R2|MTOR|THEM4|MAPKAP1|PRR5|AKT3|PIK3R3	LCK|MAP3K8|AKT1|CD86|PIK3R1|CD28|PIK3R2|AKT2|MLST8|MAP3K14|RICTOR|CD80|TRIB3|PDPK1|FYN|PIK3CA|THEM4|MTOR|MAPKAP1|PRR5|AKT3|PIK3R3	MAP3K8|AKT1|CD86|CD80|PIK3R2|PIK3R1|MLST8|AKT2|TRIB3|MAP3K14|LCK|PDPK1|PIK3CA|THEM4|MTOR|RICTOR|MAPKAP1|FYN|PRR5|CD28|AKT3|PIK3R3	LCK|MAP3K8|CD28|AKT1|CD86|PIK3R2|AKT2|MLST8|PIK3R1|MAP3K14|FYN|PIK3CA|PDPK1|RICTOR|CD80|THEM4|PRR5|MTOR|MAPKAP1|TRIB3|AKT3|PIK3R3	5	0.412574	0.319923	0.463654	0.882353	0.306911	0.484129	0.39265	0.542283	0.90783	0.378417	1.0082	1.316	0.9431	0.181	1.2414
REACTOME_TIGHT_JUNCTION_INTERACTIONS	30	70	70	70	70	70	CLDN5|PARD6A|F11R|CRB3|PRKCI|CLDN1|CLDN3|CLDN7|PATJ|CLDN12|PARD6G|PARD6B|CLDN10|CLDN19|CLDN15|PARD3|CLDN14|CLDN6|CLDN11|CLDN23|CLDN2	PARD6A|F11R|CLDN15|CLDN1|CLDN5|PRKCI|CLDN3|CLDN2|CLDN6|CRB3|PATJ|CLDN19|PARD6G|CLDN11|CLDN10|CLDN7|PARD3|CLDN14|PARD6B|CLDN12|CLDN23	PARD6A|CLDN15|F11R|CLDN5|CLDN1|CRB3|CLDN12|PRKCI|CLDN2|CLDN19|CLDN7|PARD6B|PARD6G|PATJ|CLDN10|CLDN11|PARD3|CLDN14|CLDN6|CLDN3|CLDN23	F11R|PARD6A|CLDN15|CLDN23|CLDN1|PRKCI|CLDN12|CLDN7|CLDN3|CLDN19|CLDN6|CLDN5|PARD6G|CLDN11|CLDN10|CRB3|PATJ|PARD3|CLDN14|PARD6B|CLDN2	CLDN5|PARD6A|F11R|CRB3|PRKCI|CLDN3|CLDN15|CLDN7|CLDN12|CLDN1|CLDN19|CLDN2|CLDN10|PARD6G|PATJ|CLDN11|CLDN14|PARD6B|PARD3|CLDN6|CLDN23	5	0.001	0.001	0.001	0.001	0.001	0.0023915	0.00220868	0.00215524	0.00237029	0.00222708	-5.4889	-6.0593	-6.1459	-4.5872	-5.5213
REACTOME_TRANSPORT_OF_INORGANIC_CATIONS_ANIONS_AND_AMINO_ACIDS_OLIGOPEPTIDES	106	70.8	70.8	70.8	70.8	70.8	CALM1|SLC38A2|SLC3A2|SRI|SLC1A5|SLC20A1|SLC38A1|SLC15A3|SLC15A4|SLC7A6|SLC26A2|SLC43A2|SLC4A2|SLC6A6|SLC8B1|SLC12A6|SLC26A11|SLC25A22|SLC26A6|SLC25A10|SLC4A7|SLC7A1|SLC12A4|CTNS|SLC7A7|SLC17A5|SLC12A7|SLC9A8|SLC9A1|SLC7A5|SLC15A2|AHCYL2|SLC36A4|SLC36A1|SLC25A29|SLC34A2|SLC16A10|SLC9A5|SLC12A2|SLC9A6|SLC7A8|SLC7A11|SLC9A9|SLC4A8|SLC43A1|SLC12A3|SLC20A2|SLC12A5|SLC1A2|SLC9A7|SLC24A1|SLC25A26|SLC6A1…	CALM1|SLC38A2|SLC3A2|SRI|SLC1A5|SLC20A1|SLC15A3|SLC38A1|SLC6A6|SLC26A2|SLC25A22|SLC8B1|SLC26A11|SLC43A2|SLC7A6|SLC4A2|CTNS|SLC7A11|SLC15A2|SLC15A4|SLC7A7|SLC12A4|SLC12A6|SLC9A8|SLC4A7|SLC25A10|SLC36A1|SLC36A4|SLC9A1|SLC7A1|SLC7A8|SLC17A5|SLC12A7|SLC16A10|SLC7A5|SLC26A6|AHCYL2|SLC12A2|SLC24A1|SLC25A29|SLC9A6|SLC7A2|SLC34A2|SLC20A2|SLC4A8|SLC7A3|SLC43A1|SLC8A1|SLC25A18|SLC9A5|SLC1A2|SLC25A26|SLC6A1…	CALM1|SLC3A2|SLC38A2|SRI|SLC1A5|SLC20A1|SLC38A1|SLC25A10|SLC15A3|SLC6A6|SLC25A22|SLC7A6|SLC26A2|SLC8B1|SLC15A4|SLC43A2|CTNS|SLC4A2|SLC26A11|SLC7A7|SLC9A8|SLC26A6|SLC9A1|SLC12A6|SLC7A1|SLC36A4|SLC16A10|SLC12A4|SLC4A7|SLC7A8|SLC15A2|SLC12A7|SLC7A5|SLC12A2|SLC7A11|SLC17A5|AHCYL2|SLC36A1|SLC43A1|SLC9A6|SLC20A2|SLC4A8|SLC7A2|SLC38A4|SLC25A29|SLC24A1|SLC9A5|SLC38A3|SLC34A2|SLC7A3|SLC9A9|SLC25A18|SLC25A…	CALM1|SLC3A2|SRI|SLC38A2|SLC20A1|SLC1A5|SLC6A6|SLC15A3|SLC7A2|SLC38A1|SLC25A10|CTNS|SLC7A6|SLC26A2|SLC36A4|SLC43A2|SLC7A5|SLC8B1|SLC25A22|SLC36A1|SLC9A6|SLC7A7|SLC15A4|SLC17A5|SLC12A6|SLC12A4|SLC9A8|SLC4A2|SLC26A6|SLC7A11|SLC26A11|SLC4A7|SLC7A8|SLC9A4|SLC15A2|SLC9A1|SLC25A29|SLC12A7|SLC7A1|SLC16A10|AHCYL2|SLC20A2|SLC8A1|SLC24A1|SLC4A8|SLC36A2|SLC12A2|SLC7A3|SLC9A5|SLC25A26|SLC1A2|SLC25A18|SLC9A9|…	CALM1|SLC3A2|SRI|SLC38A2|SLC1A5|SLC20A1|SLC38A1|SLC26A2|SLC25A10|SLC7A6|SLC15A3|SLC25A22|SLC6A6|CTNS|SLC15A4|SLC26A11|SLC8B1|SLC4A2|SLC43A2|SLC26A6|SLC7A7|SLC15A2|SLC4A7|SLC12A6|SLC9A1|SLC9A8|SLC12A7|SLC36A1|SLC7A1|SLC7A5|SLC25A29|SLC17A5|AHCYL2|SLC16A10|SLC12A4|SLC12A2|SLC36A4|SLC7A3|SLC9A6|SLC43A1|SLC7A8|SLC34A2|SLC1A4|SLC7A11|SLC24A1|SLC4A8|SLC12A3|SLC20A2|SLC9A9|SLC1A3|SLC9A7|SLC1A2|SLC25A26|…	5	0.001	0.001	0.001	0.001	0.001	0.0023915	0.00220868	0.00215524	0.00237029	0.00222708	-6.3811	-4.4544	-5.2348	-5.3163	-6.0956
REACTOME_GOLGI_ASSOCIATED_VESICLE_BIOGENESIS	56	94.6	94.6	94.6	94.6	94.6	FTH1|HSPA8|VAMP8|BLOC1S4|SNX5|TGOLN2|ARF1|SNAPIN|SNX2|CLTA|NAPA|VAMP2|AP1M1|GAK|TXNDC5|CLTC|BLOC1S6|YIPF6|AP1S1|TPD52|TFRC|NECAP1|AP1B1|PICALM|HIP1R|ACBD3|GOLGB1|AP1S2|DNM2|FTL|CLINT1|AP3S1|ARRB1|RAB5C|BLOC1S3|PUM1|SNX9|AP3B1|CPD|DTNBP1|PIK3C2A|AP1G1|IGF2R|AP1M2|BLOC1S1|AP4E1|OCRL|AP4B1|TBC1D8B|SORT1|AP1S3|SH3D19|DNAJC6	FTH1|HSPA8|VAMP8|ARF1|TGOLN2|BLOC1S4|SNAPIN|SNX5|NAPA|VAMP2|CLTA|TPD52|AP1M1|PICALM|SNX2|AP1S1|GAK|AP1S2|NECAP1|CLTC|BLOC1S6|TXNDC5|YIPF6|TFRC|FTL|DNM2|ACBD3|HIP1R|CLINT1|AP3S1|AP1B1|GOLGB1|BLOC1S3|RAB5C|DTNBP1|IGF2R|PUM1|CPD|ARRB1|PIK3C2A|SORT1|AP1G1|AP3B1|AP1M2|SNX9|OCRL|BLOC1S1|AP4B1|AP4E1|TBC1D8B|SH3D19|AP1S3|DNAJC6	FTH1|HSPA8|VAMP8|ARF1|SNAPIN|BLOC1S4|TGOLN2|SNX5|NAPA|AP1M1|CLTA|VAMP2|AP1S1|SNX2|TPD52|GAK|TXNDC5|NECAP1|PICALM|CLTC|AP1S2|TFRC|YIPF6|BLOC1S6|FTL|AP3S1|DNM2|HIP1R|AP1B1|BLOC1S3|CLINT1|ACBD3|GOLGB1|DTNBP1|RAB5C|PUM1|ARRB1|AP3B1|IGF2R|SNX9|PIK3C2A|AP1G1|SORT1|BLOC1S1|CPD|AP1M2|OCRL|AP4E1|AP4B1|AP1S3|TBC1D8B|SH3D19|DNAJC6	FTH1|HSPA8|VAMP8|ARF1|SNAPIN|BLOC1S4|TGOLN2|NAPA|SNX5|SNX2|AP1S1|TPD52|CLTA|AP1M1|AP1S2|PICALM|NECAP1|CLTC|TXNDC5|GAK|BLOC1S6|AP3S1|FTL|VAMP2|YIPF6|DNM2|CLINT1|AP1B1|ACBD3|BLOC1S3|TFRC|RAB5C|CPD|GOLGB1|SORT1|ARRB1|DTNBP1|AP3B1|SNX9|AP1G1|OCRL|PUM1|BLOC1S1|PIK3C2A|IGF2R|HIP1R|AP4E1|AP4B1|AP1S3|TBC1D8B|AP1M2|SH3D19|DNAJC6	FTH1|HSPA8|VAMP8|ARF1|SNAPIN|BLOC1S4|SNX5|TGOLN2|NAPA|TXNDC5|VAMP2|CLTA|AP1M1|AP1S1|SNX2|GAK|AP1S2|TPD52|YIPF6|BLOC1S6|NECAP1|CLTC|PICALM|TFRC|HIP1R|DNM2|BLOC1S3|AP3S1|FTL|CLINT1|AP1B1|ACBD3|GOLGB1|PUM1|RAB5C|IGF2R|AP3B1|SNX9|ARRB1|DTNBP1|BLOC1S1|PIK3C2A|AP1G1|AP1M2|CPD|OCRL|SORT1|AP4E1|AP4B1|TBC1D8B|SH3D19|AP1S3|DNAJC6	5	0.001	0.001	0.001	0.001	0.001	0.0023915	0.00220868	0.00215524	0.00237029	0.00222708	5.2983	6.0859	5.3164	5.8245	5.1162
REACTOME_CTLA4_INHIBITORY_SIGNALING	21	100	100	100	100	100	LCK|PPP2CA|PPP2R1A|PPP2R5A|CD86|AKT1|LYN|PPP2R5C|PPP2R5B|FYN|PTPN11|PPP2CB|AKT2|CTLA4|PPP2R1B|PPP2R5D|CD80|PPP2R5E|YES1|AKT3|SRC	LCK|PPP2CA|PPP2R1A|AKT1|PPP2R5A|CD86|LYN|CTLA4|PPP2R5C|AKT2|CD80|PPP2CB|PPP2R5D|PTPN11|PPP2R5B|FYN|PPP2R1B|PPP2R5E|AKT3|YES1|SRC	LCK|PPP2R1A|PPP2CA|PPP2R5A|AKT1|CD86|LYN|PPP2R5C|CTLA4|AKT2|PPP2R5D|PPP2CB|PPP2R1B|PTPN11|CD80|FYN|PPP2R5B|PPP2R5E|YES1|AKT3|SRC	PPP2R1A|AKT1|CD86|PPP2CA|CD80|LYN|PPP2CB|PPP2R5A|PPP2R5C|PPP2R1B|PPP2R5D|AKT2|PTPN11|PPP2R5B|LCK|CTLA4|PPP2R5E|SRC|FYN|AKT3|YES1	LCK|CTLA4|PPP2R1A|PPP2CA|AKT1|PPP2R5A|CD86|PPP2R5C|LYN|AKT2|PPP2R5D|PPP2CB|PPP2R1B|PTPN11|FYN|PPP2R5B|CD80|PPP2R5E|AKT3|YES1|SRC	5	0.101594	0.0894942	0.130859	0.0852391	0.030303	0.149181	0.129108	0.178657	0.126206	0.0500679	2.0197	2.0802	1.8955	2.2717	2.4756
REACTOME_BRANCHED_CHAIN_AMINO_ACID_CATABOLISM	19	100	100	100	100	100	HSD17B10|BCKDK|ACAT1|BCAT2|DLD|IVD|ACAD8|MCCC1|PPM1K|HIBADH|AUH|ACADSB|ALDH6A1|MCCC2|DBT|HIBCH|BCKDHB|BCKDHA|BCAT1	HSD17B10|BCKDK|DLD|BCAT2|ACAT1|ACAD8|AUH|IVD|HIBADH|DBT|PPM1K|ACADSB|BCKDHA|MCCC1|ALDH6A1|MCCC2|HIBCH|BCAT1|BCKDHB	HSD17B10|BCKDK|ACAT1|DLD|BCAT2|IVD|ACAD8|AUH|HIBADH|MCCC1|PPM1K|DBT|ACADSB|MCCC2|BCKDHA|ALDH6A1|HIBCH|BCKDHB|BCAT1	HSD17B10|BCKDK|ACAT1|DLD|BCAT2|ACAD8|IVD|HIBADH|ACADSB|AUH|DBT|MCCC1|ALDH6A1|MCCC2|BCKDHA|PPM1K|HIBCH|BCKDHB|BCAT1	HSD17B10|BCKDK|BCAT2|ACAT1|DLD|IVD|ACAD8|HIBADH|AUH|PPM1K|MCCC1|ACADSB|DBT|HIBCH|MCCC2|ALDH6A1|BCKDHA|BCAT1|BCKDHB	5	0.693333	0.872299	0.264583	0.131915	0.212982	0.753991	0.902698	0.331971	0.182665	0.278675	0.4584	0.1668	1.4932	1.8567	1.5577
REACTOME_FORMATION_OF_FIBRIN_CLOT_CLOTTING_CASCADE	39	82.1	82.1	82.1	82.1	82.1	THBD|C1QBP|F2R|TFPI|FGG|PRCP|F10|F2|F8|PROS1|CD177|FGB|PROCR|GP1BA|SERPING1|GP5|SERPINC1|F3|SERPIND1|F5|F13A1|GP9|PRTN3|F12|F13B|VWF|KNG1|SERPINE2|F9|A2M|F7|F11	C1QBP|F10|THBD|CD177|PRTN3|GP9|F7|FGB|FGG|F3|PRCP|GP1BA|F13A1|SERPINC1|F2R|F12|PROS1|F5|TFPI|F2|PROCR|SERPINE2|SERPING1|SERPIND1|VWF|A2M|F11|F9|KNG1|F13B|GP5|F8	C1QBP|PRTN3|CD177|THBD|F10|FGB|FGG|F2|F2R|PRCP|SERPINC1|F7|F12|GP9|F13A1|GP1BA|SERPIND1|GP5|TFPI|PROS1|F3|SERPINE2|F13B|F5|PROCR|KNG1|SERPING1|F11|VWF|A2M|F9|F8	F7|F10|THBD|CD177|C1QBP|PRTN3|PRCP|F3|PROS1|F13A1|PROCR|SERPING1|F5|TFPI|F2R|FGG|GP1BA|FGB|SERPIND1|GP9|GP5|SERPINE2|F2|F12|SERPINC1|VWF|F9|F13B|F8|KNG1|A2M|F11	C1QBP|THBD|F10|FGB|CD177|F2R|FGG|PRCP|PROCR|F2|SERPING1|PRTN3|SERPINC1|GP9|GP5|PROS1|F7|SERPIND1|F13A1|TFPI|GP1BA|F12|F3|KNG1|F5|F9|SERPINE2|F11|VWF|F8|F13B|A2M	5	0.00389864	0.0388548	0.384466	0.261905	0.0139721	0.00836876	0.0614407	0.460756	0.3349	0.0246878	-3.5027	-2.6521	-1.1396	-1.3401	-3.1837
REACTOME_DEADENYLATION_OF_MRNA	25	88	88	88	88	88	EIF4A1|EIF4A3|EIF4B|CNOT8|EIF4G1|EIF4E|PAN2|CNOT9|TUT7|PAIP1|CNOT7|PAN3|CNOT6|TUT4|CNOT3|CNOT1|CNOT6L|CNOT4|CNOT10|CNOT11|PARN|TNKS1BP1	EIF4A1|EIF4A3|CNOT8|EIF4B|EIF4G1|PAN2|TUT7|EIF4E|CNOT9|CNOT7|CNOT6|CNOT11|CNOT1|PAIP1|CNOT3|TUT4|CNOT6L|PAN3|CNOT10|CNOT4|PARN|TNKS1BP1	EIF4A1|EIF4A3|CNOT8|EIF4B|CNOT9|EIF4G1|EIF4E|CNOT6|TUT7|CNOT7|PAN2|PAIP1|CNOT1|CNOT3|CNOT11|CNOT6L|TUT4|CNOT10|PAN3|CNOT4|PARN|TNKS1BP1	EIF4A1|EIF4A3|CNOT8|EIF4B|EIF4E|CNOT9|EIF4G1|CNOT7|PAIP1|TUT7|CNOT6|CNOT11|CNOT1|PAN2|CNOT6L|CNOT10|CNOT3|CNOT4|PAN3|PARN|TUT4|TNKS1BP1	EIF4A1|EIF4A3|CNOT8|EIF4B|EIF4E|EIF4G1|CNOT9|CNOT7|TUT7|PAIP1|PAN2|CNOT6|CNOT6L|CNOT3|CNOT1|CNOT10|CNOT11|PAN3|TUT4|CNOT4|PARN|TNKS1BP1	5	0.001	0.00613497	0.001	0.001	0.001	0.0023915	0.0116695	0.00215524	0.00237029	0.00222708	4.3004	3.8962	4.1203	3.5569	3.7496
REACTOME_MRNA_DECAY_BY_5_TO_3_EXORIBONUCLEASE	15	100	100	100	100	100	LSM7|LSM4|LSM5|LSM2|DDX6|LSM3|LSM6|LSM1|EDC4|DCP2|PATL1|DCP1B|DCP1A|XRN1|EDC3	LSM4|LSM7|LSM5|LSM2|DDX6|LSM3|LSM6|EDC4|LSM1|DCP2|XRN1|PATL1|DCP1B|DCP1A|EDC3	LSM4|LSM7|LSM2|LSM5|LSM6|LSM3|DDX6|LSM1|EDC4|PATL1|XRN1|DCP2|DCP1A|EDC3|DCP1B	LSM4|LSM7|LSM2|LSM5|LSM6|LSM3|LSM1|DDX6|EDC4|PATL1|EDC3|DCP2|DCP1A|DCP1B|XRN1	LSM4|LSM7|LSM5|LSM2|LSM6|LSM3|LSM1|DDX6|EDC4|EDC3|PATL1|DCP2|DCP1B|DCP1A|XRN1	5	0.001	0.001	0.001	0.001	0.001	0.0023915	0.00220868	0.00215524	0.00237029	0.00222708	4.2363	4.3236	4.4828	4.0404	4.6881
REACTOME_SIGNAL_AMPLIFICATION	32	75	75	75	75	75	GNGT2|GNG11|GNB2|GNAI2|GNB1|GNA11|GNA13|TBXA2R|GNAI3|MAPK14|P2RY1|GNB4|GNA15|GNG2|GNG12|P2RY12|PLA2G4A|GNG3|GNB3|GNB5|GNA14|GNAI1|GNG7|SRC	GNGT2|GNB2|GNAI2|GNB1|GNA13|GNA11|GNAI3|MAPK14|GNA15|GNG11|GNG12|GNG2|P2RY12|TBXA2R|GNB4|P2RY1|GNG3|PLA2G4A|GNB5|GNB3|GNA14|SRC|GNG7|GNAI1	GNGT2|GNB2|GNAI2|GNB1|GNA13|GNA11|GNAI3|GNA15|MAPK14|TBXA2R|GNG11|GNG2|GNB4|GNG12|P2RY1|P2RY12|PLA2G4A|GNG3|GNB3|GNB5|GNAI1|SRC|GNG7|GNA14	GNB2|GNGT2|GNAI2|GNB1|GNAI3|GNA13|GNA15|MAPK14|P2RY12|GNA11|PLA2G4A|GNG12|GNG2|GNG11|GNB4|P2RY1|SRC|GNB5|GNB3|GNG3|TBXA2R|GNG7|GNAI1|GNA14	GNGT2|GNB2|GNAI2|GNB1|GNAI3|GNA13|GNG11|GNA11|TBXA2R|GNA15|MAPK14|GNG2|GNG3|GNB4|GNG12|P2RY12|GNB5|P2RY1|PLA2G4A|GNB3|SRC|GNA14|GNG7|GNAI1	5	0.409091	0.737255	0.93858	0.571705	0.707547	0.481098	0.782647	0.950134	0.643327	0.756368	1.055	0.47	-0.1106	0.7438	0.475
REACTOME_ZINC_TRANSPORTERS	17	88.2	88.2	88.2	88.2	88.2	SLC39A1|SLC30A1|SLC39A3|SLC30A5|SLC30A6|SLC39A6|SLC39A8|SLC39A4|SLC30A7|SLC39A10|SLC39A14|SLC39A5|SLC39A7|SLC30A2|SLC39A2	SLC39A1|SLC39A4|SLC30A1|SLC39A3|SLC30A5|SLC39A6|SLC30A7|SLC30A6|SLC39A14|SLC39A10|SLC39A7|SLC30A2|SLC39A8|SLC39A2|SLC39A5	SLC39A1|SLC39A4|SLC30A5|SLC39A3|SLC30A1|SLC39A6|SLC30A7|SLC30A6|SLC39A14|SLC39A7|SLC39A5|SLC39A10|SLC39A8|SLC39A2|SLC30A2	SLC39A1|SLC39A3|SLC30A7|SLC30A5|SLC39A6|SLC30A1|SLC30A6|SLC39A2|SLC39A4|SLC39A14|SLC39A7|SLC39A10|SLC39A8|SLC30A2|SLC39A5	SLC39A1|SLC39A4|SLC39A6|SLC39A3|SLC30A5|SLC30A1|SLC30A7|SLC30A6|SLC39A7|SLC39A14|SLC39A10|SLC39A2|SLC39A8|SLC39A5|SLC30A2	5	0.223361	0.448743	0.44668	0.804574	0.532	0.290125	0.52142	0.524726	0.847117	0.601171	-1.4955	-0.9518	-0.9624	0.3358	-0.7753
REACTOME_METAL_ION_SLC_TRANSPORTERS	26	88.5	88.5	88.5	88.5	88.5	SLC39A1|SLC40A1|SLC11A1|SLC30A1|SLC31A1|SLC39A3|SLC30A5|SLC30A6|SLC39A6|SLC39A8|SLC39A4|SLC30A7|SLC41A1|SLC11A2|SLC39A10|SLC39A14|CP|HEPH|SLC41A2|SLC39A5|SLC39A7|SLC30A2|SLC39A2	SLC39A1|SLC11A1|SLC40A1|SLC39A4|SLC31A1|SLC30A1|SLC39A3|SLC30A5|SLC39A6|SLC30A7|SLC41A1|SLC30A6|SLC11A2|SLC39A14|SLC39A10|SLC39A7|CP|SLC41A2|SLC30A2|SLC39A8|SLC39A2|SLC39A5|HEPH	SLC39A1|SLC11A1|SLC40A1|SLC39A4|SLC31A1|SLC30A5|SLC39A3|SLC30A1|SLC39A6|SLC30A7|SLC30A6|SLC11A2|SLC41A1|SLC39A14|SLC39A7|SLC39A5|SLC39A10|SLC41A2|CP|SLC39A8|SLC39A2|SLC30A2|HEPH	SLC39A1|SLC11A1|SLC31A1|SLC39A3|SLC30A7|SLC30A5|SLC40A1|SLC39A6|SLC30A1|SLC30A6|SLC39A2|SLC41A1|SLC11A2|SLC39A4|SLC39A14|SLC39A7|SLC39A10|SLC41A2|SLC39A8|SLC30A2|CP|SLC39A5|HEPH	SLC39A1|SLC11A1|SLC39A4|SLC40A1|SLC39A6|SLC31A1|SLC39A3|SLC30A5|SLC30A1|SLC41A1|SLC30A7|SLC11A2|SLC30A6|CP|SLC39A7|SLC39A14|SLC39A10|SLC39A2|SLC41A2|SLC39A8|SLC39A5|SLC30A2|HEPH	5	0.542857	0.625247	0.586826	0.938776	0.664694	0.615461	0.68832	0.655504	0.952136	0.720647	-0.7397	-0.614	-0.719	0.0838	-0.5712
REACTOME_SMOOTH_MUSCLE_CONTRACTION	38	71.1	71.1	71.1	71.1	71.1	MYL6|CALM1|TPM4|ANXA1|TLN1|ANXA6|TPM1|PAK2|SORBS3|MYLPF|MYL6B|ITGA1|TPM3|MYL9|PXN|ITGB5|PAK1|CALD1|DYSF|ACTA2|SORBS1|TPM2|VCL|MYLK|LMOD1|GUCY1A1|ACTG2	MYL6|CALM1|ANXA1|TPM4|TLN1|ANXA6|PAK2|MYL9|TPM1|PXN|MYLPF|TPM3|ACTA2|ITGB5|MYL6B|TPM2|PAK1|ITGA1|VCL|SORBS3|ACTG2|SORBS1|CALD1|MYLK|LMOD1|GUCY1A1|DYSF	MYL6|CALM1|ANXA1|TPM4|TLN1|ANXA6|PAK2|TPM1|TPM3|MYLPF|MYL9|PXN|ACTA2|MYL6B|ITGB5|PAK1|ITGA1|SORBS3|TPM2|VCL|CALD1|SORBS1|ACTG2|GUCY1A1|DYSF|MYLK|LMOD1	CALM1|MYL6|ANXA1|TPM4|TLN1|ANXA6|PAK2|TPM3|TPM1|MYLPF|PXN|ACTA2|ITGB5|PAK1|MYL9|TPM2|MYL6B|VCL|CALD1|ITGA1|SORBS3|ACTG2|SORBS1|GUCY1A1|MYLK|LMOD1|DYSF	MYL6|CALM1|TPM4|ANXA1|TLN1|ANXA6|MYLPF|PAK2|MYL9|TPM1|TPM3|PXN|ITGB5|MYL6B|ACTA2|SORBS3|ITGA1|TPM2|PAK1|ACTG2|CALD1|SORBS1|VCL|GUCY1A1|LMOD1|DYSF|MYLK	5	0.907025	0.96737	0.917647	0.867704	0.776923	0.928745	0.976505	0.935143	0.896209	0.819064	0.1579	0.0797	-0.1156	-0.1836	0.3407
REACTOME_MRNA_DECAY_BY_3_TO_5_EXORIBONUCLEASE	16	93.8	93.8	93.8	93.8	93.8	EXOSC4|EXOSC8|WDR61|SKIV2L|EXOSC2|EXOSC1|EXOSC5|EXOSC7|EXOSC3|NT5C3B|EXOSC9|DCPS|TTC37|HBS1L|DIS3	EXOSC4|EXOSC8|SKIV2L|WDR61|EXOSC5|EXOSC1|EXOSC2|EXOSC9|EXOSC7|NT5C3B|EXOSC3|DIS3|HBS1L|DCPS|TTC37	EXOSC8|EXOSC4|EXOSC5|EXOSC1|SKIV2L|EXOSC2|WDR61|NT5C3B|EXOSC7|EXOSC9|EXOSC3|DIS3|DCPS|HBS1L|TTC37	EXOSC4|EXOSC8|EXOSC5|WDR61|EXOSC1|EXOSC9|EXOSC2|EXOSC7|SKIV2L|EXOSC3|NT5C3B|HBS1L|DIS3|DCPS|TTC37	EXOSC8|EXOSC4|WDR61|EXOSC1|EXOSC5|NT5C3B|SKIV2L|EXOSC7|EXOSC9|EXOSC3|EXOSC2|DCPS|DIS3|HBS1L|TTC37	5	0.0020284	0.001	0.00398406	0.00203252	0.001	0.00452638	0.00220868	0.0078434	0.00451718	0.00222708	4.4194	3.9648	4.3647	4.3535	4.4495
REACTOME_DEADENYLATION_DEPENDENT_MRNA_DECAY	56	92.9	92.9	92.9	92.9	92.9	LSM7|LSM4|EIF4A1|EXOSC4|EXOSC8|EIF4A3|LSM5|LSM2|EIF4B|WDR61|DDX6|CNOT8|LSM3|SKIV2L|EXOSC2|EXOSC1|EXOSC5|EXOSC7|EIF4G1|LSM6|EIF4E|PAN2|LSM1|EXOSC3|CNOT9|TUT7|EDC4|PAIP1|NT5C3B|CNOT7|PAN3|EXOSC9|CNOT6|TUT4|CNOT3|CNOT1|CNOT6L|DCP2|CNOT4|CNOT10|CNOT11|PATL1|DCPS|DCP1B|DCP1A|XRN1|TTC37|HBS1L|DIS3|PARN|TNKS1BP1|EDC3	EIF4A1|LSM4|LSM7|EXOSC4|LSM5|EIF4A3|EXOSC8|CNOT8|EIF4B|SKIV2L|LSM2|WDR61|EXOSC5|DDX6|EIF4G1|PAN2|LSM3|EXOSC1|LSM6|EXOSC2|TUT7|EIF4E|EDC4|LSM1|CNOT9|EXOSC9|EXOSC7|NT5C3B|CNOT7|EXOSC3|CNOT6|CNOT11|CNOT1|PAIP1|CNOT3|TUT4|CNOT6L|PAN3|CNOT10|CNOT4|DCP2|XRN1|PATL1|DIS3|HBS1L|DCP1B|DCPS|DCP1A|EDC3|TTC37|PARN|TNKS1BP1	LSM4|EIF4A1|LSM7|EXOSC8|EIF4A3|EXOSC4|LSM2|LSM5|CNOT8|EIF4B|LSM6|EXOSC5|LSM3|EXOSC1|CNOT9|EIF4G1|SKIV2L|EXOSC2|WDR61|EIF4E|DDX6|NT5C3B|EXOSC7|EXOSC9|LSM1|EXOSC3|EDC4|CNOT6|TUT7|CNOT7|PAN2|PAIP1|CNOT1|DIS3|CNOT3|CNOT11|CNOT6L|PATL1|TUT4|CNOT10|DCPS|PAN3|XRN1|DCP2|CNOT4|HBS1L|DCP1A|EDC3|DCP1B|PARN|TTC37|TNKS1BP1	EIF4A1|LSM4|LSM7|EIF4A3|EXOSC4|EXOSC8|CNOT8|EXOSC5|WDR61|EIF4B|LSM2|LSM5|EIF4E|EXOSC1|LSM6|CNOT9|EIF4G1|EXOSC9|LSM3|EXOSC2|LSM1|EXOSC7|DDX6|SKIV2L|CNOT7|EXOSC3|NT5C3B|PAIP1|TUT7|EDC4|CNOT6|CNOT11|CNOT1|PAN2|HBS1L|CNOT6L|PATL1|CNOT10|DIS3|EDC3|CNOT3|DCP2|DCPS|DCP1A|DCP1B|CNOT4|XRN1|PAN3|PARN|TTC37|TUT4|TNKS1BP1	LSM4|EIF4A1|LSM7|EXOSC8|EXOSC4|EIF4A3|LSM5|CNOT8|LSM2|EIF4B|WDR61|LSM6|EXOSC1|EXOSC5|LSM3|LSM1|NT5C3B|EIF4E|SKIV2L|EIF4G1|EXOSC7|EXOSC9|DDX6|EXOSC3|EXOSC2|CNOT9|CNOT7|EDC4|TUT7|PAIP1|PAN2|CNOT6|CNOT6L|CNOT3|CNOT1|DCPS|CNOT10|DIS3|EDC3|CNOT11|PAN3|TUT4|PATL1|HBS1L|DCP2|CNOT4|DCP1B|DCP1A|XRN1|PARN|TTC37|TNKS1BP1	5	0.001	0.001	0.001	0.001	0.001	0.0023915	0.00220868	0.00215524	0.00237029	0.00222708	7.5477	7.0113	7.524	6.8034	7.3936
REACTOME_THROMBOXANE_SIGNALLING_THROUGH_TP_RECEPTOR	23	69.6	69.6	69.6	69.6	69.6	GNGT2|GNG11|GNB2|GNB1|GNA11|GNA13|TBXA2R|GNB4|GNA15|GNG2|GNG12|GNG3|GNB3|GNB5|GNA14|GNG7	GNGT2|GNB2|GNB1|GNA13|GNA11|GNA15|GNG11|GNG12|GNG2|TBXA2R|GNB4|GNG3|GNB5|GNB3|GNA14|GNG7	GNGT2|GNB2|GNB1|GNA13|GNA11|GNA15|TBXA2R|GNG11|GNG2|GNB4|GNG12|GNG3|GNB3|GNB5|GNG7|GNA14	GNB2|GNGT2|GNB1|GNA13|GNA15|GNA11|GNG12|GNG2|GNG11|GNB4|GNB5|GNB3|GNG3|TBXA2R|GNG7|GNA14	GNGT2|GNB2|GNB1|GNA13|GNG11|GNA11|TBXA2R|GNA15|GNG2|GNG3|GNB4|GNG12|GNB5|GNB3|GNA14|GNG7	5	0.238462	0.361277	0.80202	0.866799	0.340292	0.307127	0.43639	0.835591	0.89614	0.413848	1.4855	1.1565	0.3387	0.2111	1.2169
REACTOME_CELL_EXTRACELLULAR_MATRIX_INTERACTIONS	18	83.3	83.3	83.3	83.3	83.3	ACTB|ACTG1|FLNA|VASP|ITGB1|FERMT2|ARHGEF6|PXN|RSU1|LIMS2|TESK1|ACTN1|PARVB|PARVA|FBLIM1	ACTB|ACTG1|FLNA|VASP|ITGB1|PXN|ARHGEF6|RSU1|TESK1|FBLIM1|ACTN1|PARVB|FERMT2|PARVA|LIMS2	ACTB|ACTG1|FLNA|VASP|ITGB1|ARHGEF6|PXN|RSU1|FBLIM1|ACTN1|TESK1|PARVB|FERMT2|LIMS2|PARVA	ACTB|ACTG1|FLNA|VASP|ITGB1|RSU1|PXN|ARHGEF6|FBLIM1|PARVB|ACTN1|TESK1|LIMS2|FERMT2|PARVA	ACTB|ACTG1|FLNA|VASP|ITGB1|ARHGEF6|PXN|RSU1|TESK1|FBLIM1|ACTN1|LIMS2|PARVB|FERMT2|PARVA	5	0.122411	0.436	0.565844	0.130952	0.524896	0.17332	0.511057	0.636723	0.181803	0.595031	1.9638	0.9693	0.6867	1.8322	0.8112
REACTOME_CELL_JUNCTION_ORGANIZATION	92	73.9	73.9	73.9	73.9	73.9	ACTB|CLDN5|ACTG1|FLNA|PARD6A|VASP|ITGB1|CTNNB1|F11R|CDH5|CD151|PVR|CTNNA1|JUP|PLEC|FERMT2|ARHGEF6|PXN|RSU1|NECTIN2|ANG|LAMB3|CTNND1|LIMS2|TESK1|CRB3|PRKCI|CLDN1|CDH24|CADM1|ACTN1|ITGA6|CLDN3|NECTIN4|PARVB|CDH1|CLDN7|AFDN|CDH13|PARVA|CDH17|DST|NECTIN1|FBLIM1|PATJ|NECTIN3|CLDN12|PARD6G|PARD6B|CLDN10|LAMA3|CLDN19|ITGB4|COL17A1|CDH4|CLDN15|CDH3|PARD3|SDK2|CDH2|CLDN14|LAMC2|CADM3|CLDN6|CLDN11|CLDN23|C…	ACTB|ACTG1|FLNA|VASP|ITGB1|CTNNB1|PARD6A|PVR|PLEC|F11R|PXN|CLDN15|ARHGEF6|JUP|CTNNA1|ANG|RSU1|NECTIN4|LAMB3|CD151|TESK1|ITGA6|FBLIM1|CLDN1|CADM1|ACTN1|CLDN5|PARVB|PRKCI|CLDN3|AFDN|CDH1|CDH24|CTNND1|CLDN2|NECTIN2|CLDN6|CDH5|CRB3|DST|CADM3|CDH15|PATJ|CLDN19|PARD6G|CLDN11|NECTIN1|CDH17|FERMT2|PARVA|CLDN10|CLDN7|COL17A1|LIMS2|PARD3|ITGB4|CDH3|SDK2|CDH2|LAMC2|CLDN14|CDH13|NECTIN3|LAMA3|PARD6B|CDH4|CLD…	ACTB|ACTG1|FLNA|VASP|ITGB1|CTNNB1|PARD6A|PVR|PLEC|CLDN15|F11R|ARHGEF6|JUP|PXN|CD151|CLDN5|RSU1|CTNNA1|ANG|NECTIN4|LAMB3|CDH24|CADM1|CLDN1|CRB3|FBLIM1|ITGA6|CLDN12|ACTN1|TESK1|CDH1|PRKCI|PARVB|AFDN|CLDN2|CDH5|NECTIN2|CTNND1|CLDN19|CLDN7|PARD6B|FERMT2|DST|PARD6G|NECTIN1|CDH15|LIMS2|PATJ|PARVA|COL17A1|ITGB4|CLDN10|CLDN11|CDH2|CADM3|PARD3|CDH17|CDH13|NECTIN3|CDH3|LAMA3|CLDN14|LAMC2|SDK2|CLDN6|CDH4|CL…	ACTB|ACTG1|FLNA|F11R|VASP|ITGB1|PARD6A|CTNNB1|CLDN15|JUP|CLDN23|PLEC|RSU1|PVR|CDH1|CTNNA1|ANG|PXN|CD151|CLDN1|ARHGEF6|FBLIM1|PARVB|PRKCI|ITGA6|ACTN1|CTNND1|AFDN|NECTIN2|CLDN12|NECTIN4|CLDN7|LAMB3|CLDN3|TESK1|CLDN19|CLDN6|CLDN5|CDH17|CDH24|LIMS2|NECTIN1|DST|FERMT2|CDH15|CADM1|CDH5|ITGB4|PARVA|CDH3|PARD6G|CLDN11|LAMC2|CLDN10|CRB3|CDH13|PATJ|PARD3|CDH2|COL17A1|CADM3|SDK2|NECTIN3|CLDN14|LAMA3|PARD6B|…	ACTB|ACTG1|CLDN5|FLNA|VASP|ITGB1|PARD6A|CTNNB1|PLEC|F11R|PVR|CD151|ARHGEF6|JUP|PXN|RSU1|CRB3|CTNNA1|LAMB3|ANG|TESK1|CDH5|ITGA6|CADM1|FBLIM1|NECTIN4|CDH1|PRKCI|CLDN3|NECTIN2|CLDN15|CLDN7|ACTN1|LIMS2|CDH24|CLDN12|PARVB|CLDN1|DST|CTNND1|FERMT2|CLDN19|CLDN2|CDH17|CLDN10|PARD6G|AFDN|COL17A1|PATJ|NECTIN1|CLDN11|CDH15|ITGB4|CLDN14|PARD6B|LAMC2|CDH13|PARVA|CADM3|CDH3|CDH2|NECTIN3|LAMA3|PARD3|SDK2|CLDN6|C…	5	0.001	0.001	0.001	0.001	0.001	0.0023915	0.00220868	0.00215524	0.00237029	0.00222708	-6.5029	-7.3691	-8.6346	-6.854	-8.2931
REACTOME_PYRUVATE_METABOLISM	31	80.6	80.6	80.6	80.6	80.6	BSG|PDHB|LDHB|MPC2|DLD|PDP1|PDHA1|PDP2|MPC1|GLO1|HAGH|SLC16A3|PDK1|DLAT|GSTZ1|PDHX|RXRA|PDK3|SLC16A1|PDPR|PDK4|PDK2|PPARD|LDHC|ME1	BSG|PDHB|SLC16A3|MPC2|DLD|PDP2|HAGH|MPC1|PDHA1|PDK1|PDP1|LDHB|GSTZ1|GLO1|SLC16A1|DLAT|PDK3|PDHX|RXRA|PDK2|PPARD|PDPR|LDHC|PDK4|ME1	BSG|PDHB|SLC16A3|MPC2|DLD|PDP2|PDHA1|HAGH|PDP1|MPC1|GSTZ1|SLC16A1|PDK1|LDHB|GLO1|DLAT|PDK3|PDK2|PDHX|RXRA|PDPR|PPARD|PDK4|LDHC|ME1	BSG|PDHB|SLC16A3|DLD|MPC2|MPC1|PDHA1|HAGH|PDP2|LDHB|PDK1|PDK3|SLC16A1|PDP1|DLAT|GLO1|GSTZ1|PDK2|PDHX|RXRA|LDHC|PPARD|PDPR|PDK4|ME1	BSG|PDHB|MPC2|DLD|PDP2|SLC16A3|PDHA1|LDHB|HAGH|MPC1|PDP1|GLO1|PDK1|GSTZ1|SLC16A1|DLAT|PDK3|PDHX|PDK2|RXRA|PDPR|PPARD|PDK4|LDHC|ME1	5	0.400802	0.20428	0.132924	0.00798403	0.238372	0.473957	0.265341	0.181245	0.0155463	0.305173	1.0662	1.5668	1.8592	3.3354	1.4684
REACTOME_PURINE_CATABOLISM	18	88.9	88.9	88.9	88.9	88.9	GPX1|NT5C|NUDT16|ITPA|NUDT5|ADPRM|NUDT18|NUDT9|XDH|PNP|DNPH1|NUDT1|GDA|NT5C2|NT5E|NUDT15	GPX1|NT5C|NUDT16|NUDT18|GDA|ITPA|XDH|ADPRM|NUDT5|NUDT9|DNPH1|NT5E|NT5C2|PNP|NUDT1|NUDT15	GPX1|NT5C|NUDT16|NUDT18|ITPA|NUDT5|DNPH1|NUDT9|XDH|GDA|ADPRM|NUDT1|PNP|NT5E|NT5C2|NUDT15	GPX1|NT5C|NUDT16|GDA|NUDT18|ITPA|NUDT5|NUDT9|DNPH1|NT5E|XDH|PNP|ADPRM|NUDT1|NT5C2|NUDT15	GPX1|NT5C|NUDT16|NUDT18|ITPA|NUDT5|DNPH1|NUDT9|ADPRM|XDH|NUDT1|GDA|PNP|NT5E|NT5C2|NUDT15	5	0.00409836	0.001	0.001	0.001	0.001	0.00862431	0.00220868	0.00215524	0.00237029	0.00222708	3.5604	4.1853	3.8534	4.3172	3.9751
REACTOME_METABOLISM_OF_RNA	672	90.3	90.3	90.3	90.3	90.3	UBB|RPS27|RPL18A|FAU|RPL13|RPS9|RPLP1|HSPA8|RPL4|RPS3|RPS15|PSMB6|RPS6|RPL8|RPL7|RPS23|RPS25|RPS19|RPS8|RPS29|DDX5|RPL32|RPS3A|RPS16|RPL37A|RPS11|RPL34|RPS4X|RPL14|RPS26|RPS5|RPS7|RPL15|PSMA7|RPL37|PSMB10|RPL19|RPS2|PSME1|ZFP36|RPS21|RPS13|RPL10A|PSMB8|SRSF2|NOP10|PSMB4|RPL12|RPL27A|RPL26|RPL27|PCBP1|RPL23|UBC|ZFP36L1|PSME2|RPL18|RPS27L|RPL31|PNRC2|RPL3|SRSF7|POLR2E|SRSF5|RPL35A|HNRNPA2B1|HSD17B1…	UBB|RPS27|RPL18A|RPL13|FAU|ZFP36|RPS9|RPLP1|RPL4|PSMB6|HSPA8|RPS3|DDX5|RPL7|RPS19|UBC|RPS6|RPL8|RPS25|RPS16|RPS23|RPS2|RPS29|RPS15|RPS8|RPL32|RPS11|RPS5|RPS3A|RPL15|RPS26|RPL34|RPS4X|RPL14|RPL37A|PSMB4|PSMA7|RPS13|PSMB8|RPS7|PSME1|RPL19|SRSF5|SRSF2|RPL10A|ZFP36L1|PSMB10|RPL37|RPL27|RPS27L|RPL27A|PCBP1|RPL18|PNRC2|HNRNPA2B1|RPL23|RPS21|NOP10|SRSF7|RPL12|RPL3|HNRNPK|PSMD8|RPL26|SNRPB|RPL35A|RPS20|P…	UBB|RPS27|RPL18A|RPL13|FAU|RPLP1|RPL4|RPS9|HSPA8|ZFP36|DDX5|PSMB6|RPS2|RPL7|RPS3|RPS6|RPS29|RPL8|RPS15|RPS19|RPS16|RPS11|RPS8|RPS23|RPS5|RPS26|RPL32|RPS3A|RPS25|RPS4X|RPL15|RPL14|RPL37A|UBC|PSMB8|PSMB4|RPL34|PSME1|RPL19|RPS13|RPS7|PSMA7|NOP10|RPL10A|PSMB10|HNRNPA2B1|RPL37|SRSF5|RPL18|SRSF2|HNRNPK|RPL27|RPL3|RPL23|PCBP1|SNRPB|RPL12|RPS21|RPL27A|PNRC2|RPS27L|ZFP36L1|SRSF7|NOP56|RPL35A|RPL26|RPS20|R…	UBB|RPS27|RPL18A|HSPA8|RPL13|PSMB6|FAU|RPS9|RPL4|RPLP1|DDX5|ZFP36|RPS2|RPL7|RPS3|RPS6|RPL8|RPS15|RPS29|RPS25|RPS8|RPS5|RPS16|PSMA7|RPS26|PSMB4|RPS3A|RPS19|RPS11|RPS23|RPL14|RPS4X|UBC|RPL15|RPL32|HNRNPK|RPL19|PSMB10|PSMB8|RPS27L|RPL37A|HNRNPA2B1|RPS13|RPL34|PSME1|PSMD8|PCBP1|SRSF5|RPL10A|RPS7|SRSF2|SNRPB|RPL37|RPL27|HSD17B10|NOP10|PNRC2|RPL23|RPL18|RPL3|POLR2E|ZFP36L1|PSMB3|NHP2|RPL26|SRSF7|YBX1|R…	UBB|RPS27|RPL18A|RPL13|FAU|RPLP1|HSPA8|RPL4|RPS9|DDX5|RPS3|RPS6|RPL7|ZFP36|PSMB6|RPL8|RPS19|RPS23|RPS15|RPL32|RPS3A|RPS2|RPS16|RPS29|PSMB8|RPS11|RPS8|RPS25|RPS4X|RPS5|RPL15|RPL14|RPL37A|UBC|RPS7|PSME1|PSMB10|RPS26|RPL34|RPL19|PSMA7|PSMB4|RPS13|RPL10A|NOP10|RPL27|RPL18|RPL3|HNRNPA2B1|RPL37|PCBP1|RPS21|RPL27A|PNRC2|HNRNPK|PSMB9|ZFP36L1|SRSF5|RPL23|RPL12|SRSF2|RPS27L|SRSF7|POLR2E|SNRPB|RPL26|RPS20|R…	5	0.001	0.001	0.001	0.001	0.001	0.0023915	0.00220868	0.00215524	0.00237029	0.00222708	30.8682	26.9666	29.1968	28.1438	30.3112
REACTOME_MITOTIC_G1_G1_S_PHASES	149	96	96	96	96	96	UBB|PSMB6|PSMA7|PSMB10|PSME1|PSMB8|PSMB4|UBC|PSME2|CDKN2D|PSMB9|CDKN1B|PSMB3|PSMA3|PSMD4|CDK4|PSMD8|PCNA|MYC|PSMC3|PSMC4|PSMA1|PSMC5|RPA3|PSMA4|PSMD6|POLE3|PSMD7|PSMB1|PSMB5|CCND2|LIN37|PSMB2|CDKN1A|PSMC1|PSMA5|PSMD2|PSMD10|SEM1|PSMA6|PSMC6|PSMA2|CDT1|PSMC2|CCND1|PSMD12|PSMD13|HDAC1|CDK2|E2F4|PPP2CA|RPA2|PPP2R1A|RBBP4|CDKN1C|ORC6|GMNN|TK1|MCM7|PSMD5|CKS1B|PSMD11|MCM6|CDK7|POLA2|RPA1|PSMF1|AKT1|MC…	UBB|PSMB6|UBC|PSMB4|PSMA7|PSMB8|PSME1|CDKN1A|PSMB10|CDKN2D|PSMD8|PCNA|CDKN1B|PSME2|PSMB3|PSMB9|PSMD4|PSMC4|PSMA1|PSMA3|PSMB5|CDK4|PSMA4|PSMC3|CKS1B|MYC|PSMC5|POLE3|PSMB1|PSMB2|PSMC1|PSMD6|PSMD2|PSMD7|RPA3|SEM1|LIN37|CCND2|PSMA5|PSMD10|RPA2|PSMD13|PSMA6|PSMA2|CDK2|TK1|MCM7|PSMC6|PPP2CA|CDT1|PPP2R1A|PSMC2|RRM2|PSMD12|PSME3|CCNB1|HDAC1|RBBP4|PSMD3|MCM3|GMNN|AKT1|MCM6|E2F4|TYMS|MCM5|TOP2A|ORC6|PSMD11…	UBB|PSMB6|UBC|PSMB8|PSMB4|PSME1|PSMA7|PSMB10|CDKN2D|PCNA|CDK4|CKS1B|PSMB9|PSMD8|PSMB3|CDKN1A|MYC|RRM2|PSMA1|CDKN1B|PSMD4|PSMC4|PSMA3|PSMB5|PSMA4|PSME2|PSMC3|PSMC5|PSMD7|RPA3|PSMD6|MCM7|PSMC1|POLE3|PSMB1|PSMD2|PSMB2|CCND2|LIN37|PSMA5|TK1|CCNA2|SEM1|RPA2|CDT1|CDK2|PPP2R1A|CCNB1|PSMD13|MCM5|MCM6|PSMD10|PSMC2|MCM3|PSMA2|PSMA6|TOP2A|TYMS|GMNN|PSMC6|MCM4|ORC6|PSMD3|HDAC1|PSME3|MCM2|RBBP4|PSMD12|PRIM1|C…	UBB|PSMB6|CDKN1A|PSMA7|PSMB4|UBC|PSMB10|PSMB8|PSME1|PSMD8|CDKN2D|PSMB3|PCNA|PSMB5|PSMA1|PSMC4|PSMD4|PSMA3|PSMC5|PSMA4|PSMC3|CDK4|PSMD2|CKS1B|PSMD6|PSMC1|CDKN1B|PSMD7|PSMB2|PSMB1|POLE3|SEM1|PSMB9|PSMD13|CCND2|MYC|PSMA6|PSMC2|PSMA5|RRM2|PSMD10|CDK2|PSME3|RPA3|PSMA2|PPP2R1A|PSMD12|PSMC6|MCM4|LIN37|PSME2|PSMD3|PSMD11|HDAC1|RBBP4|AKT1|MCM3|PSMD14|MCM7|PPP2CA|PSMD5|E2F4|ORC6|RPA2|CCNB1|LYN|GMNN|TK1|CDT…	UBB|PSMB6|PSMB8|UBC|PSME1|PSMB10|PSMA7|PSMB4|PSMB9|CDKN2D|PCNA|PSMB3|CDK4|PSMD8|PSMA1|PSME2|MYC|PSMA3|CDKN1B|PSMB5|PSMD4|PSMA4|PSMC3|PSMC4|CDKN1A|PSMC5|CKS1B|RPA3|PSMD6|PSMB1|CCND2|PSMD7|PSMD2|PSMB2|RRM2|PSMC1|PSMA5|POLE3|LIN37|PSMD10|RPA2|PSMD13|SEM1|PPP2R1A|PSMA2|PSMC2|MCM7|PSMC6|PSMA6|CDK2|HDAC1|PSME3|MCM6|RBBP4|CDT1|TK1|PSMD12|GMNN|PSMD3|CCNB1|MCM3|E2F4|MCM5|PPP2CA|PSMD11|TYMS|CDKN2C|ORC6|MCM…	5	0.001	0.001	0.001	0.001	0.001	0.0023915	0.00220868	0.00215524	0.00237029	0.00222708	11.0039	12.7373	14.5107	13.3138	13.1542
REACTOME_REGULATION_OF_MITOTIC_CELL_CYCLE	86	93	93	93	93	93	UBB|PSMB6|PSMA7|PSMB10|PSME1|PSMB8|PSMB4|UBC|PSME2|PSMB9|PSMB3|PSMA3|PSMD4|PSMD8|PSMC3|PSMC4|PSMA1|PSMC5|PSMA4|PSMD6|PSMD7|PSMB1|PSMB5|BUB3|PSMB2|PSMC1|PSMA5|PSMD2|PSMD10|SEM1|PSMA6|ANAPC2|PSMC6|PSMA2|PSMC2|CDC26|PSMD12|PSMD13|ANAPC5|ANAPC11|CDK2|ANAPC16|CDC16|PSMD5|PSMD11|CDC20|PSMF1|PSMD3|FBXO5|PSMD14|MAD2L1|FZR1|ANAPC4|CUL1|PSME3|PSMD1|UBE2D1|ANAPC10|ANAPC1|UBA52|CDC27|ANAPC7|PSMB7|CDC23|UBE2C…	UBB|PSMB6|UBC|PSMB4|PSMA7|PSMB8|PSME1|PSMB10|PSMD8|PSME2|PSMB3|PSMB9|PSMD4|PSMC4|PSMA1|PSMA3|PSMB5|PSMA4|PSMC3|PSMC5|PSMB1|PSMB2|PSMC1|PSMD6|BUB3|PSMD2|CDC20|PSMD7|SEM1|PSMA5|PSMD10|ANAPC2|PSMD13|PSMA6|PSMA2|CDK2|PSMC6|ANAPC5|PSMC2|PSMD12|PSME3|CCNB1|ANAPC16|UBE2C|PSMD3|AURKB|CDC26|MAD2L1|ANAPC11|PSMD11|FZR1|CCNA2|PSMD14|CDC16|PSMF1|PSMD5|CDK1|PLK1|ANAPC7|PSMD1|FBXO5|ANAPC4|UBA52|NEK2|CUL1|AURKA|…	UBB|PSMB6|UBC|PSMB8|PSMB4|PSME1|PSMA7|PSMB10|PSMB9|PSMD8|PSMB3|PSMA1|PSMD4|PSMC4|PSMA3|PSMB5|CDC20|PSMA4|PSME2|PSMC3|BUB3|PSMC5|PSMD7|PSMD6|PSMC1|PSMB1|PSMD2|PSMB2|PSMA5|UBE2C|AURKB|CCNA2|SEM1|CDK2|CCNB1|PSMD13|ANAPC5|PSMD10|PSMC2|ANAPC2|PSMA2|MAD2L1|PSMA6|PSMC6|PSMD3|PSME3|PSMD12|FZR1|CDK1|ANAPC16|ANAPC11|FBXO5|PSMD11|PLK1|CDC26|PSMD5|AURKA|CDC16|NEK2|PSMD14|PSMF1|PSMD1|ANAPC7|ANAPC4|CDC23|UBA52…	UBB|PSMB6|PSMA7|PSMB4|UBC|PSMB10|PSMB8|PSME1|PSMD8|PSMB3|PSMB5|PSMA1|PSMC4|PSMD4|PSMA3|PSMC5|PSMA4|PSMC3|PSMD2|PSMD6|PSMC1|PSMD7|PSMB2|PSMB1|BUB3|SEM1|PSMB9|PSMD13|PSMA6|PSMC2|PSMA5|PSMD10|CDK2|PSME3|CDC20|PSMA2|PSMD12|PSMC6|ANAPC5|PSME2|ANAPC2|PSMD3|PSMD11|ANAPC16|PSMD14|ANAPC11|AURKB|PSMD5|CCNB1|CDC16|FZR1|CDC26|PSMF1|UBE2C|PSMD1|MAD2L1|CDK1|CCNA2|ANAPC4|CUL1|CDC23|AURKA|ANAPC7|PSMB7|PLK1|PSMD9…	UBB|PSMB6|PSMB8|UBC|PSME1|PSMB10|PSMA7|PSMB4|PSMB9|PSMB3|PSMD8|PSMA1|PSME2|PSMA3|PSMB5|PSMD4|PSMA4|PSMC3|PSMC4|PSMC5|PSMD6|BUB3|PSMB1|PSMD7|PSMD2|PSMB2|CDC20|PSMC1|PSMA5|PSMD10|PSMD13|SEM1|PSMA2|PSMC2|PSMC6|PSMA6|CDK2|ANAPC2|ANAPC5|PSME3|MAD2L1|PSMD12|UBE2C|PSMD3|ANAPC16|CCNB1|AURKB|FZR1|ANAPC11|PSMD11|CDC26|CDC16|FBXO5|PSMD5|CCNA2|PSMD14|CDK1|PSMF1|ANAPC4|ANAPC7|CDC23|PSMD1|PLK1|AURKA|CUL1|ANAPC…	5	0.001	0.001	0.001	0.001	0.001	0.0023915	0.00220868	0.00215524	0.00237029	0.00222708	11.5797	12.0759	12.7779	12.448	12.5845
REACTOME_TAK1_ACTIVATES_NFKB_BY_PHOSPHORYLATION_AND_ACTIVATION_OF_IKKS_COMPLEX	32	84.4	84.4	84.4	84.4	84.4	UBB|NFKBIA|UBC|IRAK1|NFKBIB|NFKB2|RELA|IKBKB|UBE2N|NFKB1|TAB2|CHUK|NKIRAS2|NKIRAS1|NOD1|APP|IRAK2|AGER|UBA52|TRAF6|RIPK2|MAP3K7|IKBKG|TAB1|NOD2|TAB3|UBE2V1	UBB|NFKBIA|UBC|NFKB2|NFKBIB|IRAK1|RELA|IKBKB|NKIRAS2|UBE2N|TAB2|NFKB1|CHUK|IRAK2|TRAF6|AGER|NOD1|UBA52|RIPK2|APP|NKIRAS1|TAB1|IKBKG|MAP3K7|NOD2|TAB3|UBE2V1	UBB|NFKBIA|UBC|NFKBIB|NFKB2|RELA|IRAK1|NKIRAS2|UBE2N|IKBKB|TAB2|CHUK|NFKB1|TRAF6|NOD1|UBA52|RIPK2|NKIRAS1|IRAK2|IKBKG|APP|AGER|TAB1|MAP3K7|TAB3|NOD2|UBE2V1	UBB|NFKBIA|UBC|NKIRAS2|NFKBIB|RELA|IRAK1|UBE2N|IKBKB|NFKB2|APP|TRAF6|RIPK2|CHUK|TAB2|NFKB1|IRAK2|NOD1|AGER|NKIRAS1|UBA52|IKBKG|TAB1|MAP3K7|NOD2|TAB3|UBE2V1	UBB|NFKBIA|UBC|NFKB2|NFKBIB|RELA|IRAK1|IKBKB|UBE2N|NKIRAS2|NFKB1|CHUK|TAB2|NKIRAS1|NOD1|TRAF6|RIPK2|TAB1|UBA52|IRAK2|IKBKG|MAP3K7|APP|AGER|TAB3|NOD2|UBE2V1	5	0.001	0.001	0.001	0.001	0.001	0.0023915	0.00220868	0.00215524	0.00237029	0.00222708	4.425	5.0403	4.3178	5.3174	4.4575
REACTOME_MYOGENESIS	29	79.3	79.3	79.3	79.3	79.3	CDC42|BNIP2|MAPK11|MAPK12|CTNNB1|TCF3|MEF2D|MEF2C|MAPK14|CTNNA1|MEF2A|SPAG9|TCF4|TCF12|ABL1|MAP2K6|CDON|MEF2B|NTN3|NEO1|CDH4|CDH2|CDH15	CDC42|BNIP2|CTNNB1|MEF2D|MAPK14|SPAG9|MEF2A|MAPK11|TCF3|MEF2C|TCF4|CTNNA1|ABL1|TCF12|NTN3|MAPK12|MAP2K6|MEF2B|CDON|CDH15|NEO1|CDH2|CDH4	CDC42|BNIP2|CTNNB1|MEF2D|MAPK14|MAPK11|TCF3|MEF2A|SPAG9|MEF2C|CTNNA1|TCF4|ABL1|TCF12|MAPK12|MAP2K6|NTN3|CDON|CDH15|NEO1|CDH2|MEF2B|CDH4	CDC42|BNIP2|CTNNB1|MAPK14|MEF2D|CTNNA1|MEF2A|SPAG9|TCF3|ABL1|TCF12|TCF4|MEF2C|MAPK11|MAP2K6|NTN3|MAPK12|CDH15|MEF2B|CDON|NEO1|CDH2|CDH4	CDC42|BNIP2|CTNNB1|MEF2D|TCF3|MAPK11|MAPK14|MEF2C|MEF2A|SPAG9|MAPK12|CTNNA1|TCF4|ABL1|TCF12|NTN3|MEF2B|MAP2K6|CDON|CDH15|NEO1|CDH2|CDH4	5	0.62423	0.222453	0.0535714	0.029106	0.0898438	0.690074	0.285477	0.0800949	0.0494664	0.129438	-0.6429	-1.5587	-2.4895	-2.6338	-2.0671
REACTOME_ACTIVATION_OF_KAINATE_RECEPTORS_UPON_GLUTAMATE_BINDING	30	66.7	66.7	66.7	66.7	66.7	CALM1|GNGT2|GNG11|GNB2|GNB1|PLCB2|GNB4|PLCB3|GNG2|GNG12|DLG1|DLG4|GNG3|GNB3|GNB5|DLG3|GRIK5|NCALD|PLCB1|GNG7	CALM1|GNGT2|GNB2|GNB1|PLCB2|GNG11|GNG12|GNG2|PLCB3|GNB4|DLG4|GNG3|GNB5|DLG1|GNB3|GRIK5|DLG3|PLCB1|NCALD|GNG7	CALM1|GNGT2|GNB2|GNB1|PLCB2|GNG11|GNG2|GNB4|GNG12|PLCB3|DLG4|DLG1|GNG3|GNB3|GRIK5|GNB5|NCALD|DLG3|PLCB1|GNG7	CALM1|GNB2|GNGT2|GNB1|PLCB2|GNG12|GNG2|GNG11|PLCB3|GNB4|GNB5|DLG4|GNB3|GNG3|DLG1|PLCB1|GNG7|DLG3|GRIK5|NCALD	CALM1|GNGT2|GNB2|GNB1|GNG11|PLCB2|GNG2|GNG3|PLCB3|GNB4|GNG12|DLG4|GNB5|DLG1|GNB3|DLG3|NCALD|GRIK5|PLCB1|GNG7	5	0.922311	0.695565	0.34433	0.564202	0.795411	0.938107	0.750311	0.417808	0.636216	0.8329	0.1032	-0.4448	-1.1445	-0.7206	-0.2973
REACTOME_MAPK_TARGETS_NUCLEAR_EVENTS_MEDIATED_BY_MAP_KINASES	31	96.8	96.8	96.8	96.8	96.8	FOS|JUN|DUSP6|MAPK11|MAPK3|PPP2CA|DUSP7|PPP2R1A|RPS6KA1|MEF2C|MAPK14|MAPK9|VRK3|MEF2A|MAPKAPK2|CREB1|MAPK1|MAPK7|PPP2CB|ATF2|ATF1|PPP2R1B|PPP2R5D|MAPK8|RPS6KA3|RPS6KA5|ELK1|DUSP4|RPS6KA2|MAPK10	FOS|JUN|DUSP6|MAPK3|PPP2CA|PPP2R1A|MAPKAPK2|RPS6KA1|VRK3|MAPK14|ATF1|MAPK7|PPP2CB|MEF2A|MAPK1|DUSP7|MAPK11|PPP2R5D|CREB1|MAPK9|ATF2|MEF2C|MAPK8|DUSP4|PPP2R1B|RPS6KA3|ELK1|RPS6KA2|RPS6KA5|MAPK10	FOS|JUN|DUSP6|PPP2R1A|MAPK3|PPP2CA|RPS6KA1|MAPKAPK2|VRK3|DUSP7|MAPK7|MAPK1|MAPK14|PPP2R5D|MAPK11|ATF1|MEF2A|PPP2CB|MAPK9|PPP2R1B|CREB1|MEF2C|ATF2|MAPK8|DUSP4|RPS6KA3|ELK1|RPS6KA5|RPS6KA2|MAPK10	FOS|JUN|DUSP6|MAPK3|PPP2R1A|PPP2CA|RPS6KA1|VRK3|PPP2CB|MAPKAPK2|DUSP7|MAPK14|ATF1|MAPK7|MAPK9|MAPK1|PPP2R1B|PPP2R5D|MEF2A|CREB1|ATF2|RPS6KA3|MAPK8|ELK1|RPS6KA2|MEF2C|MAPK11|DUSP4|RPS6KA5|MAPK10	FOS|JUN|DUSP6|PPP2R1A|MAPK3|PPP2CA|RPS6KA1|VRK3|DUSP7|MAPKAPK2|MAPK1|MAPK7|MAPK11|PPP2R5D|MAPK14|PPP2CB|CREB1|MAPK9|ATF1|PPP2R1B|DUSP4|MEF2C|MEF2A|ATF2|MAPK8|ELK1|RPS6KA3|RPS6KA5|RPS6KA2|MAPK10	5	0.0103734	0.0040568	0.010352	0.00809717	0.00610998	0.0198731	0.00803095	0.0187564	0.0157094	0.0114992	3.0382	3.3976	2.9582	3.1348	3.1583
REACTOME_GPCR_LIGAND_BINDING	454	46	46	46	46	46	S1PR1|GNGT2|ADRB2|GNG11|CCR7|CCRL2|CXCL16|CXCR6|CXCR3|CD55|GNB2|CXCL13|XCL2|GPR18|ADGRE5|HCAR2|CXCL10|S1PR4|GPR183|LPAR6|P2RY13|CCR2|CCL23|FPR1|ANXA1|CCL1|CXCR2|ACKR1|PTAFR|GNB1|PSAP|CXCL9|CCR1|RAMP2|CXCR4|C5AR2|P2RY10|FFAR1|ADM|C3AR1|C5AR1|PPBP|S1PR5|FZD4|SCT|CXCR5|FPR2|RLN3|GPR65|F2R|CNR2|WNT2|GPR4|NMB|TBXA2R|RAMP1|XCR1|CCR5|P2RY1|P2RY14|PLPPR3|ECE1|C3|F2RL2|GNB4|NPFF|CCR8|GPBAR1|F2|GPR35|ADGRE…	CCRL2|HCAR2|CCL1|ADRB2|CCR1|CCL23|PTAFR|GNGT2|CXCR2|CXCL10|ANXA1|CXCL16|GNB2|C5AR1|CCR2|CCR7|PSAP|ADGRE5|P2RY13|S1PR1|CXCR3|S1PR4|FPR2|CXCR6|FPR1|XCL2|C3AR1|GPR65|CXCR4|GPR183|GPR18|LPAR6|P2RY10|CCR8|GNB1|C3|GPR35|PPBP|CCR5|CXCL13|C5AR2|TAS2R41|NMB|ADRA2B|RAMP1|P2RY14|S1PR5|CD55|FFAR2|P2RY6|PTGIR|PTGER4|RAMP3|FZD7|ADORA2B|ADGRE1|ADM|F2RL2|GNG11|S1PR2|PROK2|P2RY2|APP|FZD5|TAS2R60|QRFP|CNR2|PENK|CA…	CCRL2|HCAR2|ADRB2|CCL1|CCL23|GNGT2|CXCR3|PSAP|XCL2|CCR1|CCR2|ANXA1|CCR7|S1PR4|PTAFR|CXCR2|CXCL10|GNB2|S1PR1|C5AR1|CXCL16|CXCR6|GPR18|P2RY13|ADGRE5|GPR183|GPR65|C3AR1|P2RY10|GNB1|FPR1|LPAR6|CXCR4|FPR2|C3|GPR35|CCR5|RAMP1|F2RL2|CD55|PPBP|CCR8|NMB|XCR1|GPBAR1|F2|F2R|S1PR5|PTGER4|TBXA2R|P2RY14|FFAR2|F2RL3|CXCL9|S1PR2|P2RY6|ADGRE1|ADORA2B|GPR31|FZD7|PLPPR3|FFAR1|QRFP|RLN3|GNG11|PTGIR|GNG2|PENK|CNR2|EC…	CCRL2|CCL23|CCR1|ADRB2|CCL1|ANXA1|CCR2|HCAR2|CXCL16|GAL|P2RY13|C3AR1|PSAP|C5AR1|PTAFR|GNB2|CXCR2|GNGT2|FFAR2|FPR1|ADGRE5|CXCL10|PPBP|FPR2|CCR7|LPAR6|GNB1|ADM|ADORA2B|CCR5|C3|GPR65|GPR35|FZD7|RAMP3|GPR183|CYSLTR1|S1PR4|CXCL13|APP|P2RY14|F2RL2|P2RY6|GPR18|ECE1|C5AR2|P2RY10|ACKR3|RAMP1|S1PR1|ADRA2A|CALCB|CXCR4|PTGIR|S1PR3|ADGRE1|FZD4|CNR2|P2RY12|CCR8|FZD1|S1PR2|GPR55|PTGER2|NMB|CCR3|P2RY2|CXCR3|PLPP…	CXCR6|CCRL2|CXCR3|ADRB2|CXCL10|CCL1|S1PR4|GNGT2|HCAR2|CCR7|CCL23|CCR8|CCR2|CXCL16|GPR18|PSAP|XCL2|S1PR1|CCR1|GNB2|GPR183|PENK|ANXA1|CXCL9|PTAFR|ADGRE5|P2RY13|P2RY10|GPR65|C5AR1|LPAR6|CXCR2|C3AR1|CCR5|GNB1|FPR1|CD55|NMB|CXCR4|PPBP|C3|FPR2|GNG11|S1PR5|RAMP1|PTGER4|XCR1|P2RY6|GPR35|CXCR5|TBXA2R|F2R|F2RL2|S1PR2|FFAR1|CCR10|F2RL3|CCR6|GPR68|PTGER2|RLN3|ADORA2A|C5AR2|GNG2|FFAR2|GNG3|F2|CNR2|ADM|P2RY14|…	5	0.001	0.001	0.001	0.001	0.001	0.0023915	0.00220868	0.00215524	0.00237029	0.00222708	-6.7039	-5.518	-6.3698	-5.0575	-5.2767
REACTOME_JNK_C_JUN_KINASES_PHOSPHORYLATION_AND_ACTIVATION_MEDIATED_BY_ACTIVATED_HUMAN_TAK1	22	95.5	95.5	95.5	95.5	95.5	UBB|UBC|IRAK1|MAP2K7|UBE2N|TAB2|NOD1|MAPK9|IRAK2|UBA52|TRAF6|RIPK2|MAP2K4|MAP3K7|IKBKG|MAPK8|TAB1|NOD2|TAB3|UBE2V1|MAPK10	UBB|UBC|IRAK1|UBE2N|MAP2K7|TAB2|IRAK2|TRAF6|NOD1|UBA52|RIPK2|MAPK9|MAP2K4|MAPK8|TAB1|IKBKG|MAP3K7|NOD2|TAB3|UBE2V1|MAPK10	UBB|UBC|IRAK1|UBE2N|TAB2|MAP2K7|TRAF6|NOD1|UBA52|MAPK9|RIPK2|IRAK2|IKBKG|MAP2K4|MAPK8|TAB1|MAP3K7|TAB3|NOD2|UBE2V1|MAPK10	UBB|UBC|IRAK1|UBE2N|TRAF6|RIPK2|TAB2|MAPK9|MAP2K7|MAP2K4|IRAK2|NOD1|UBA52|IKBKG|TAB1|MAP3K7|NOD2|MAPK8|TAB3|UBE2V1|MAPK10	UBB|UBC|IRAK1|UBE2N|MAP2K7|TAB2|NOD1|TRAF6|RIPK2|MAPK9|TAB1|UBA52|IRAK2|MAP2K4|IKBKG|MAP3K7|MAPK8|TAB3|NOD2|UBE2V1|MAPK10	5	0.206967	0.0714286	0.275194	0.0866935	0.286822	0.272138	0.105758	0.34327	0.128182	0.357774	1.5704	2.258	1.4369	2.1123	1.2893
REACTOME_THROMBIN_SIGNALLING_THROUGH_PROTEINASE_ACTIVATED_RECEPTORS_PARS	32	78.1	78.1	78.1	78.1	78.1	GNGT2|GNG11|GNB2|GNB1|ARRB2|GNA11|MAPK3|F2R|GNA13|F2RL2|GNB4|GNA15|MAPK1|F2|ARRB1|GNG2|GNA12|GNG12|GNG3|F2RL3|GNB3|GNB5|GNA14|GNG7|SRC	GNGT2|GNB2|ARRB2|MAPK3|GNB1|GNA13|GNA11|GNA15|MAPK1|F2RL2|GNG11|GNG12|GNG2|ARRB1|F2R|GNA12|GNB4|GNG3|F2|GNB5|GNB3|F2RL3|GNA14|SRC|GNG7	GNGT2|GNB2|ARRB2|GNB1|MAPK3|GNA13|GNA11|F2RL2|GNA15|F2|MAPK1|F2R|F2RL3|GNG11|GNG2|GNB4|GNG12|ARRB1|GNA12|GNG3|GNB3|GNB5|SRC|GNG7|GNA14	GNB2|GNGT2|ARRB2|MAPK3|GNB1|GNA13|F2RL2|GNA15|MAPK1|GNA11|ARRB1|GNG12|GNG2|GNG11|GNB4|GNA12|F2RL3|F2R|SRC|GNB5|GNB3|F2|GNG3|GNG7|GNA14	GNGT2|GNB2|ARRB2|GNB1|MAPK3|GNA13|GNG11|GNA11|MAPK1|GNA15|F2R|F2RL2|F2RL3|GNG2|GNG3|F2|GNB4|GNG12|GNA12|ARRB1|GNB5|GNB3|SRC|GNA14|GNG7	5	0.248521	0.388773	0.464706	0.216495	0.168699	0.318166	0.468017	0.542919	0.28258	0.227128	1.4857	1.0591	0.9407	1.5116	1.6855
REACTOME_ENERGY_DEPENDENT_REGULATION_OF_MTOR_BY_LKB1_AMPK	28	92.9	92.9	92.9	92.9	92.9	LAMTOR2|LAMTOR5|LAMTOR4|LAMTOR3|STK11|RHEB|LAMTOR1|PRKAB1|PRKAB2|PPM1A|CAB39|TSC1|STRADA|MLST8|SLC38A9|PRKAG1|TSC2|STRADB|CAB39L|PRKAA1|MTOR|RPTOR|RRAGB|PRKAG2|RRAGD|PRKAA2	LAMTOR5|LAMTOR2|LAMTOR4|LAMTOR3|STK11|PRKAB1|LAMTOR1|RHEB|CAB39|PPM1A|MLST8|PRKAB2|PRKAG1|SLC38A9|STRADA|TSC1|TSC2|PRKAA1|STRADB|MTOR|CAB39L|RPTOR|RRAGD|PRKAG2|RRAGB|PRKAA2	LAMTOR2|LAMTOR5|LAMTOR4|LAMTOR3|PRKAB1|LAMTOR1|RHEB|STK11|CAB39|PRKAG1|PPM1A|PRKAB2|MLST8|TSC1|STRADA|TSC2|STRADB|SLC38A9|PRKAA1|CAB39L|MTOR|RPTOR|RRAGD|PRKAG2|RRAGB|PRKAA2	LAMTOR2|LAMTOR5|LAMTOR4|LAMTOR3|RHEB|LAMTOR1|PRKAB1|STK11|CAB39|PRKAG1|PPM1A|PRKAB2|MLST8|TSC2|PRKAA1|STRADA|STRADB|SLC38A9|CAB39L|TSC1|MTOR|RPTOR|RRAGD|PRKAG2|RRAGB|PRKAA2	LAMTOR2|LAMTOR5|LAMTOR4|LAMTOR3|LAMTOR1|PRKAB1|RHEB|STK11|CAB39|PPM1A|MLST8|PRKAB2|PRKAG1|STRADB|STRADA|TSC2|TSC1|CAB39L|PRKAA1|SLC38A9|MTOR|RPTOR|RRAGB|RRAGD|PRKAG2|PRKAA2	5	0.0486381	0.0658436	0.0292276	0.0271399	0.059761	0.0795018	0.0983056	0.046843	0.04642	0.0906163	2.4318	2.3807	2.6916	2.5468	2.3577
REACTOME_MITOTIC_G2_G2_M_PHASES	199	93	93	93	93	93	UBB|HSP90AB1|PSMB6|TUBB|SSNA1|PSMA7|PSMB10|PSME1|PSMB8|PSMB4|HSP90AA1|UBC|PSME2|DYNLL1|PSMB9|TUBB4B|PSMB3|RBX1|PSMA3|PSMD4|PSMD8|DCTN3|PSMC3|CETN2|TUBA1A|PSMC4|PSMA1|PSMC5|TUBA1B|TP53|PSMA4|PSMD6|PSMD7|PSMB1|PSMB5|LIN37|PSMB2|RAB8A|CDKN1A|PSMC1|PSMA5|PSMD2|CDK11A|PSMD10|SEM1|MAPRE1|PSMA6|PSMC6|YWHAE|PSMA2|PSMC2|PSMD12|PSMD13|CDK2|TUBA1C|DCTN2|PPP2CA|TUBA4A|TUBB2A|PPP2R1A|RBBP4|ACTR1A|CSNK1D|MZT1|…	UBB|TUBB|HSP90AB1|PSMB6|UBC|SSNA1|PSMB4|PSMA7|PSMB8|PSME1|CDKN1A|PSMB10|HSP90AA1|PSMD8|TUBB4B|DYNLL1|PSME2|PSMB3|PSMB9|PSMD4|TUBA1B|PSMC4|PSMA1|PSMA3|PSMB5|TUBA1C|DCTN3|RBX1|PSMA4|PSMC3|TUBB6|TUBA4A|PSMC5|PSMB1|PSMB2|PSMC1|PSMD6|TUBA1A|RAB8A|PSMD2|PSMD7|TP53|SEM1|CETN2|LIN37|PSMA5|MAPRE1|PSMD10|TUBB2A|PSMD13|PSMA6|PSMA2|CDK2|CDK11A|DCTN2|PSMC6|PPP2CA|YWHAE|PPP2R1A|PSMC2|ACTR1A|PSMD12|PSME3|CCNB1|…	UBB|TUBB|HSP90AB1|PSMB6|UBC|PSMB8|PSMB4|PSME1|PSMA7|SSNA1|PSMB10|HSP90AA1|TUBB4B|TUBA1B|PSMB9|DYNLL1|PSMD8|PSMB3|CDKN1A|PSMA1|PSMD4|PSMC4|PSMA3|TUBA1C|PSMB5|PSMA4|PSME2|RBX1|PSMC3|TUBA4A|DCTN3|PSMC5|PSMD7|TP53|CETN2|PSMD6|PSMC1|TUBA1A|PSMB1|PSMD2|PSMB2|RAB8A|LIN37|TUBB6|MAPRE1|PSMA5|TUBB2A|CCNA2|SEM1|CDK2|PPP2R1A|CCNB1|PSMD13|TUBG1|PSMD10|CCNB2|PSMC2|PSMA2|PSMA6|YWHAE|PSMC6|CDK11A|PSMD3|PSME3|ACT…	UBB|TUBB|PSMB6|HSP90AB1|CDKN1A|SSNA1|PSMA7|PSMB4|UBC|PSMB10|PSMB8|PSME1|PSMD8|TUBB6|PSMB3|HSP90AA1|TUBB4B|PSMB5|PSMA1|DYNLL1|TUBA1B|PSMC4|PSMD4|TUBA1C|DCTN3|PSMA3|PSMC5|PSMA4|PSMC3|RBX1|PSMD2|PSMD6|PSMC1|TUBA4A|PSMD7|RAB8A|PSMB2|PSMB1|TUBA1A|SEM1|PSMB9|PSMD13|CETN2|MAPRE1|PSMA6|PSMC2|PSMA5|YWHAE|PSMD10|CDK2|PSME3|TP53|PSMA2|PPP2R1A|PSMD12|PSMC6|TUBB2A|LIN37|PSME2|PSMD3|ACTR1A|DCTN2|TUBG1|PSMD11|R…	UBB|HSP90AB1|TUBB|PSMB6|PSMB8|UBC|PSME1|PSMB10|PSMA7|PSMB4|SSNA1|HSP90AA1|PSMB9|DYNLL1|TUBB4B|PSMB3|PSMD8|PSMA1|PSME2|PSMA3|TUBA1B|PSMB5|PSMD4|RBX1|PSMA4|PSMC3|PSMC4|TUBA1A|DCTN3|CDKN1A|PSMC5|CETN2|PSMD6|TP53|TUBA4A|PSMB1|TUBA1C|RAB8A|PSMD7|PSMD2|PSMB2|PSMC1|PSMA5|LIN37|PSMD10|PSMD13|MAPRE1|SEM1|PPP2R1A|TUBB6|PSMA2|PSMC2|TUBB2A|PSMC6|PSMA6|CDK2|YWHAE|PSME3|RBBP4|DCTN2|CDK11A|PSMD12|TUBG1|PSMD3|AC…	5	0.001	0.001	0.001	0.001	0.001	0.0023915	0.00220868	0.00215524	0.00237029	0.00222708	10.2433	11.9629	12.2695	12.0824	11.7296
REACTOME_ACTIVATED_TAK1_MEDIATES_P38_MAPK_ACTIVATION	23	95.7	95.7	95.7	95.7	95.7	UBB|UBC|IRAK1|MAPK11|UBE2N|MAP2K3|TAB2|MAPK14|NOD1|MAPKAPK3|MAPKAPK2|IRAK2|UBA52|TRAF6|RIPK2|MAP3K7|IKBKG|TAB1|NOD2|TAB3|MAP2K6|UBE2V1	UBB|UBC|IRAK1|MAP2K3|UBE2N|MAPKAPK2|TAB2|MAPKAPK3|MAPK14|IRAK2|TRAF6|NOD1|MAPK11|UBA52|RIPK2|TAB1|IKBKG|MAP3K7|NOD2|TAB3|MAP2K6|UBE2V1	UBB|UBC|MAP2K3|IRAK1|UBE2N|MAPKAPK2|TAB2|MAPKAPK3|MAPK14|TRAF6|MAPK11|NOD1|UBA52|RIPK2|IRAK2|IKBKG|TAB1|MAP3K7|TAB3|NOD2|MAP2K6|UBE2V1	UBB|UBC|MAP2K3|IRAK1|UBE2N|MAPKAPK3|TRAF6|MAPKAPK2|MAPK14|RIPK2|TAB2|IRAK2|NOD1|UBA52|IKBKG|TAB1|MAP3K7|NOD2|TAB3|MAPK11|MAP2K6|UBE2V1	UBB|UBC|IRAK1|MAP2K3|UBE2N|MAPKAPK3|MAPKAPK2|TAB2|MAPK11|NOD1|MAPK14|TRAF6|RIPK2|TAB1|UBA52|IRAK2|IKBKG|MAP3K7|TAB3|MAP2K6|NOD2|UBE2V1	5	0.0473373	0.0119048	0.026616	0.0185185	0.0364683	0.077732	0.021035	0.0432788	0.0329389	0.0589783	2.3947	3.4625	2.6124	3.0243	2.6299
REACTOME_DNA_REPAIR	331	80.7	80.7	80.7	80.7	80.7	ACTB|UBB|UBC|POLR2E|COPS6|POLR2G|RBX1|PPP4C|PCNA|POLR2I|CETN2|POLR2K|ZNF830|RPA3|TP53|POLE3|UBE2I|UBE2B|GPS1|SUMO3|PNKP|ACD|ISG15|POLR2L|GTF2H5|PARP2|UBA7|UBE2L6|RAD23A|POLR2H|BABAM1|COPS8|XAB2|VCP|POLR2D|RCHY1|FAAP20|RFC2|RNF4|COPS5|RHNO1|NEIL1|RMI1|MCRS1|POLD4|POLR2F|COPS4|POLR2C|CDK2|MUS81|PPIE|TRIM25|RPA2|SUMO1|RFC3|BAP1|ALKBH5|TDP2|KPNA2|UFD1|PIAS4|YY1|COPS7A|ERCC1|UBE2N|CDK7|RFC5|TFPT|POLR2…	ACTB|UBB|UBC|PCNA|POLR2E|COPS6|PPP4C|ISG15|RBX1|GPS1|POLR2G|UBE2I|POLR2I|POLE3|UBE2B|POLR2K|PNKP|ACD|ZNF830|RPA3|TRIM25|TP53|SUMO3|CETN2|GTF2H5|POLR2H|RPA2|PARP2|RAD23A|UBE2L6|COPS5|BABAM1|RNF4|XAB2|POLR2L|CDK2|MCRS1|KPNA2|POLR2C|UBA7|VCP|POLR2D|COPS8|PCLAF|FAAP20|RFC2|POLD2|RCHY1|ALKBH5|COPS4|TDP2|RAD9A|RFC3|BAP1|POLR2F|NEIL1|COPS7A|UFD1|POLR2A|UBE2N|YY1|RHNO1|PIAS4|POLD4|RFC5|SUMO1|DDB1|DCLRE1C…	ACTB|UBB|UBC|PCNA|COPS6|POLR2E|PPP4C|RBX1|GPS1|POLR2G|ISG15|POLR2I|UBE2I|ZNF830|RPA3|PCLAF|TP53|CETN2|POLR2K|POLE3|PNKP|UBE2B|KPNA2|SUMO3|ACD|RAD23A|POLD2|RNF4|GTF2H5|CCNA2|RPA2|RFC2|CDK2|PARP2|COPS7A|COPS8|POLR2H|POLR2L|RFC5|POLR2C|BABAM1|VCP|UBA7|XAB2|MCRS1|POLR2D|FAAP20|RFC3|TRIM25|UBE2L6|COPS5|TDP2|COPS4|BAP1|RCHY1|FAAP24|POLR2F|RAD9A|UFD1|USP1|ALKBH5|TIPIN|UBE2N|MUS81|RHNO1|NEIL1|PPIE|POLR2A…	ACTB|UBB|UBC|COPS6|POLR2E|PCNA|PPP4C|POLR2G|GPS1|RBX1|KPNA2|UBE2I|POLR2I|PNKP|POLR2K|SUMO3|POLE3|GTF2H5|CETN2|UBE2B|ZNF830|RAD23A|POLR2D|ACD|CDK2|VCP|RNF4|TP53|COPS5|RPA3|BABAM1|COPS8|POLR2L|POLR2H|POLR2C|RFC2|XAB2|MCRS1|FAAP20|COPS7A|UBE2L6|ISG15|POLD4|TRIM25|UFD1|PARP2|UBE2N|POLR2F|COPS4|POLD2|RFC5|ALKBH5|RCHY1|PCLAF|FAAP24|RPA2|SUMO1|ACTL6A|PPIE|DDB1|KAT5|INO80C|TDP2|USP1|RAD9A|BAP1|RFC3|POLR2…	ACTB|UBB|UBC|COPS6|POLR2E|PCNA|PPP4C|RBX1|POLR2G|CETN2|GPS1|UBE2I|RPA3|UBE2B|TP53|POLR2K|ZNF830|ISG15|POLR2I|ACD|SUMO3|POLE3|RAD23A|PNKP|BABAM1|COPS7A|RPA2|GTF2H5|UBE2L6|UBA7|FAAP20|POLR2L|POLR2H|POLR2C|KPNA2|POLD2|RFC2|POLR2D|MCRS1|XAB2|VCP|COPS8|COPS4|PARP2|PCLAF|RCHY1|CDK2|RNF4|COPS5|BAP1|POLD4|TDP2|NEIL1|RAD9A|RFC5|MUS81|FAAP24|POLR2F|RFC3|ALKBH5|UFD1|PPIE|ACTL6A|TRIM25|UBE2N|SUMO1|GTF2H4|RHN…	5	0.001	0.001	0.001	0.001	0.001	0.0023915	0.00220868	0.00215524	0.00237029	0.00222708	7.293	7.8506	10.3512	7.1658	9.3154
REACTOME_EFFECTS_OF_PIP2_HYDROLYSIS	27	88.9	88.9	88.9	88.9	88.9	PRKCD|RASGRP2|DGKA|DGKZ|RASGRP1|DGKD|MGLL|ABHD12|ITPR3|ABHD6|DGKE|PRKCQ|PRKCH|ITPR1|ITPR2|DAGLB|PRKCE|DGKH|DGKG|DGKQ|TRPC3|DAGLA|DGKI|DGKK	PRKCD|DGKZ|DGKA|RASGRP2|ABHD12|DGKD|DGKE|RASGRP1|PRKCH|DAGLB|ITPR3|ITPR1|PRKCQ|ABHD6|ITPR2|DGKH|MGLL|DGKG|DGKQ|DAGLA|PRKCE|DGKI|TRPC3|DGKK	PRKCD|DGKA|RASGRP2|DGKZ|ABHD12|DGKD|RASGRP1|PRKCH|DGKE|PRKCQ|DAGLB|ITPR3|ITPR1|ABHD6|ITPR2|MGLL|DGKH|DGKG|DGKQ|PRKCE|DAGLA|DGKI|TRPC3|DGKK	PRKCD|ABHD12|RASGRP2|DGKZ|DGKA|DAGLB|RASGRP1|DGKE|DGKD|PRKCH|ITPR3|MGLL|ITPR1|ITPR2|DGKG|ABHD6|PRKCQ|DAGLA|DGKQ|DGKH|PRKCE|DGKI|TRPC3|DGKK	PRKCD|DGKA|RASGRP2|DGKZ|ABHD12|RASGRP1|PRKCH|DGKD|PRKCQ|DAGLB|DGKE|ITPR3|ITPR1|ABHD6|ITPR2|DGKH|MGLL|DGKQ|DGKG|PRKCE|DGKK|TRPC3|DAGLA|DGKI	5	0.256048	0.0569745	0.0189076	0.001	0.0569745	0.32624	0.0863911	0.0324955	0.00237029	0.0873826	-1.4036	-2.3784	-2.9263	-3.6493	-2.3252
REACTOME_POST_TRANSLATIONAL_PROTEIN_MODIFICATION	1429	79.7	79.7	79.7	79.7	79.7	APOE|ACTB|UBB|LY6D|CST3|HSPA8|GPIHBP1|EEF1A1|PSMB6|CALM1|DDX5|NFKBIA|LY6E|EEF2|PSMA7|LGALS1|PSMB10|RPS2|PSME1|PSMB8|PSMB4|CD52|UBC|COMMD4|PSME2|CTSA|CFP|DYNLL1|ADRB2|COMMD3|HNRNPK|CALR|PSMB9|TRAPPC1|CTSZ|COPE|TUBB4B|PSMB3|PLAUR|COPS6|HSP90B1|RBX1|SHISA5|PSMA3|PSMD4|DDOST|UBXN1|PSMD8|TRAPPC4|MGAT2|PTP4A2|PCNA|NEDD8|KDELR2|MYC|CD55|DCTN3|KLHL9|P4HB|DPM2|PDIA3|PSMC3|NEU1|APOA2|SELENOS|CETN2|TUBA1A|T…	ACTB|APOE|UBB|NFKBIA|CST3|EEF1A1|PSMB6|EEF2|HSPA8|DDX5|UBC|CALM1|RPS2|LY6E|LGALS1|CTSA|PLAUR|SPP1|PSMB4|CFP|CTSZ|PSMA7|PSMB8|PSME1|ADRB2|LY6D|PSMB10|CD52|COMMD4|HNRNPK|TRAPPC1|PSMD8|PCNA|SOCS3|TUBB4B|THBS1|P4HB|DYNLL1|COPE|COPS6|COMMD3|DDOST|PSME2|TNFAIP3|NEU1|SHISA5|ARF1|PSMB3|CALR|PSMB9|MGAT2|PSMD4|CAPZA2|TUBA1B|PSMC4|TGOLN2|PSMA1|FCGR3B|PSMA3|PSMB5|KLHL9|DPM2|TRAPPC4|TUBA1C|TF|UBXN1|TMED2|DCTN…	ACTB|APOE|UBB|CST3|NFKBIA|EEF1A1|HSPA8|EEF2|DDX5|PSMB6|RPS2|CALM1|LGALS1|LY6E|CTSA|UBC|LY6D|PSMB8|PSMB4|PSME1|CTSZ|PSMA7|PSMB10|CFP|CD52|HNRNPK|ADRB2|PCNA|COMMD4|PLAUR|COPS6|TUBB4B|DDOST|TRAPPC1|TUBA1B|SPP1|CALR|PSMB9|DYNLL1|P4HB|COPE|SHISA5|ARF1|PSMD8|PSMB3|COMMD3|MGAT2|APOA2|MYC|PSMA1|SOCS3|TMED2|NEU1|PDIA3|PSMD4|PSMC4|PSMA3|CAPZA2|TUBA1C|PSMB5|ARF5|RAB1B|CDC20|PSMA4|PSME2|HSP90B1|UBXN1|PTP4A2|…	ACTB|APOE|UBB|CST3|NFKBIA|SPP1|EEF1A1|CALM1|HSPA8|PSMB6|PLAUR|TF|CFP|EEF2|CTSA|DDX5|CTSZ|RPS2|ADRB2|PSMA7|P4HB|PSMB4|UBC|CTSC|LGALS1|HNRNPK|LY6E|CD52|TRAPPC1|THBS1|PSMB10|COPS6|PSMB8|COPE|DDOST|PSME1|PSMD8|CAPZA2|TUBB6|ARF1|MGAT2|TMED2|PSMB3|CALR|COMMD3|COMMD4|SOCS3|RAB1B|F7|PCNA|TUBB4B|TRAPPC4|PSMB5|PSMA1|PDIA3|DYNLL1|OTUB1|TUBA1B|PSMC4|SELENOS|NEU1|PSMD4|FCGR3B|NEDD8|LMAN2|ARF5|TUBA1C|DCTN3|FN1…	ACTB|APOE|UBB|EEF1A1|CST3|HSPA8|NFKBIA|DDX5|EEF2|LY6D|PSMB6|RPS2|PSMB8|CALM1|LY6E|UBC|LGALS1|PSME1|PSMB10|CD52|PSMA7|PSMB4|CTSA|COMMD4|CTSZ|HNRNPK|COPS6|PSMB9|SHISA5|DYNLL1|ADRB2|COMMD3|DDOST|CFP|SPP1|CALR|COPE|MGAT2|PCNA|TUBB4B|PSMB3|TRAPPC1|ARF1|HSP90B1|P4HB|PSMD8|PSMA1|APOA1|PSME2|TMED2|PDIA3|MYC|PSMA3|TF|TUBA1B|TRAPPC4|SOCS3|PSMB5|UBXN1|PTP4A2|PSMD4|RBX1|ARF5|PLAUR|DPM2|PSMA4|CAPZA2|CTSC|TNFA…	5	0.001	0.001	0.001	0.001	0.001	0.0023915	0.00220868	0.00215524	0.00237029	0.00222708	11.4751	11.9503	11.8697	14.6995	13.5866
REACTOME_CHROMOSOME_MAINTENANCE	109	52.3	52.3	52.3	52.3	52.3	PCNA|NHP2|RPA3|POLE3|CENPA|ACD|RBBP7|RFC2|POLD4|DKC1|RPA2|RFC3|RBBP4|HJURP|RUVBL2|RFC5|POLA2|POLD1|RPA1|POLD2|PRIM1|SMARCA5|MIS18A|CENPT|RUVBL1|POLE4|TERF2IP|RFC1|TERF1|CENPQ|CENPW|RSF1|TERF2|RFC4|LIG1|CENPL|DNA2|WRAP53|CENPC|POT1|POLE2|MIS18BP1|CENPM|CENPO|CENPN|ITGB3BP|OIP5|PRIM2|CENPH|POLA1|CENPK|POLE|KNL1|CENPU|TERT|CENPI|CENPP	PCNA|NHP2|CENPA|POLE3|ACD|RPA3|RPA2|RBBP7|RFC2|POLD2|HJURP|RBBP4|RFC3|RUVBL2|DKC1|CENPW|POLD4|MIS18A|RFC5|PRIM1|RFC4|CENPT|POLD1|CENPL|TERF2IP|SMARCA5|CENPQ|RPA1|RUVBL1|POLA2|DNA2|LIG1|TERF1|POLE4|CENPN|CENPM|OIP5|RFC1|CENPK|RSF1|WRAP53|POT1|TERF2|CENPC|KNL1|MIS18BP1|CENPH|CENPU|POLE|POLE2|CENPO|PRIM2|CENPI|POLA1|ITGB3BP|TERT|CENPP	PCNA|NHP2|CENPA|RPA3|POLE3|RBBP7|ACD|POLD2|DKC1|RPA2|RFC2|RFC5|RFC3|HJURP|MIS18A|RBBP4|RUVBL2|PRIM1|CENPT|CENPW|POLD1|RFC4|CENPL|RPA1|POLD4|POLA2|RUVBL1|CENPM|CENPQ|SMARCA5|LIG1|TERF2IP|OIP5|POLE4|WRAP53|DNA2|TERF1|RFC1|CENPH|CENPN|KNL1|CENPK|MIS18BP1|RSF1|POLE2|TERF2|POT1|CENPC|POLE|CENPO|PRIM2|CENPU|CENPI|POLA1|ITGB3BP|TERT|CENPP	NHP2|PCNA|POLE3|ACD|RPA3|RBBP7|CENPA|RFC2|DKC1|RUVBL2|MIS18A|POLD4|POLD2|RFC5|RBBP4|RPA2|CENPT|HJURP|RFC3|SMARCA5|CENPW|RUVBL1|TERF2IP|CENPL|RPA1|POLA2|PRIM1|DNA2|RFC4|CENPM|CENPQ|POLE4|LIG1|POLD1|RFC1|WRAP53|TERF1|OIP5|CENPH|CENPO|RSF1|MIS18BP1|TERF2|CENPC|CENPN|POLE2|CENPK|KNL1|CENPU|PRIM2|POLE|CENPI|POT1|POLA1|ITGB3BP|CENPP|TERT	PCNA|NHP2|RPA3|CENPA|ACD|RBBP7|POLE3|RPA2|POLD2|RFC2|MIS18A|RBBP4|POLD4|RFC5|DKC1|HJURP|RFC3|RUVBL2|CENPT|PRIM1|POLD1|CENPW|RPA1|CENPQ|CENPL|TERF2IP|RFC4|POLA2|RUVBL1|POLE4|SMARCA5|LIG1|CENPM|TERF1|WRAP53|RFC1|DNA2|RSF1|CENPH|CENPK|CENPC|CENPO|OIP5|TERF2|MIS18BP1|POT1|CENPN|KNL1|POLE2|CENPU|PRIM2|POLE|ITGB3BP|TERT|POLA1|CENPI|CENPP	5	0.00813008	0.001	0.001	0.00200401	0.001	0.0160648	0.00220868	0.00215524	0.00451718	0.00222708	3.2642	4.9498	6.7959	4.4085	5.5855
REACTOME_L1CAM_INTERACTIONS	120	74.2	74.2	74.2	74.2	74.2	ACTB|HSPA8|ACTG1|TUBB4B|TUBA1A|TUBA1B|AP2M1|AP2S1|CD24|SDCBP|CLTA|RAC1|MSN|MAPK3|TUBA1C|TUBA4A|ITGB1|TUBB2A|CLTC|EZR|MAP2K2|AP2A2|TUBB6|SPTAN1|LYPLA2|NRP1|RPS6KA1|RDX|SPTBN1|CSNK2A2|DNM2|DPYSL2|MAP2K1|MAPK1|ITGA1|ITGA2B|NRP2|AP2B1|ITGAV|ITGA5|RANBP9|L1CAM|PAK1|RPS6KA3|SCN1B|VAV2|NUMB|ITGA9|RPS6KA5|DLG1|DLG4|SCN4A|FGFR1|ITGB3|ALCAM|AP2A1|LAMC1|RPS6KA4|TUBB1|RPS6KA2|SHTN1|TUBB2B|TUBB3|SCN2B|ITGA2|C…	ACTB|HSPA8|ACTG1|TUBB4B|TUBA1B|TUBA1C|CD24|SDCBP|AP2M1|TUBB6|TUBA4A|TUBA1A|AP2S1|RAC1|MSN|MAPK3|TUBB2A|CLTA|LYPLA2|EZR|CLTC|AP2A2|MAP2K2|ITGB1|RPS6KA1|DNM2|ITGA5|SPTAN1|RDX|CSNK2A2|MAP2K1|MAPK1|DPYSL2|ITGAV|RANBP9|AP2B1|ITGA2B|SPTBN1|ITGB3|NRP1|ALCAM|DLG4|RPS6KA4|FGFR1|NUMB|SHTN1|L1CAM|RPS6KA3|RPS6KA2|PAK1|AP2A1|DLG1|ITGA1|TUBA8|TUBB4A|VAV2|RPS6KA5|LAMC1|TUBB2B|TUBB3|ITGA2|NRP2|SCN1B|KIF4A|SCN2B|…	ACTB|HSPA8|ACTG1|TUBB4B|TUBA1B|SDCBP|TUBA1C|AP2M1|TUBA4A|CD24|TUBA1A|RAC1|TUBB6|AP2S1|TUBB2A|MSN|CLTA|LYPLA2|MAPK3|EZR|ITGB1|RPS6KA1|MAP2K2|AP2A2|CLTC|RDX|MAP2K1|MAPK1|DNM2|DPYSL2|SPTAN1|CSNK2A2|ITGA5|ITGAV|RPS6KA4|SPTBN1|AP2B1|RANBP9|ITGA2B|PAK1|L1CAM|SCN2B|NRP1|ITGB3|TUBA8|FGFR1|DLG4|ITGA1|KIF4A|ALCAM|ITGA2|VAV2|NUMB|RPS6KA3|TUBB4A|RPS6KA5|DLG1|SHTN1|TUBB3|AP2A1|ITGA9|RPS6KA2|SCN3B|NRP2|SCN3A|T…	ACTB|HSPA8|ACTG1|CD24|TUBB6|SDCBP|TUBB4B|TUBA1B|AP2M1|TUBA1C|RAC1|TUBA4A|AP2S1|TUBA1A|MSN|MAPK3|CLTA|EZR|TUBB2A|ITGB1|LYPLA2|CLTC|AP2A2|MAP2K2|RPS6KA1|ITGA5|MAP2K1|MAPK1|RDX|DNM2|DPYSL2|SPTAN1|CSNK2A2|RPS6KA4|SHTN1|SCN2B|PAK1|AP2B1|FGFR1|RANBP9|SPTBN1|ITGAV|ALCAM|RPS6KA3|TUBB4A|SRC|ITGA2B|NRP1|NUMB|L1CAM|NRP2|TUBA8|RPS6KA2|DLG4|SCN1B|TUBB3|LAMC1|VAV2|DLG1|AP2A1|KIF4A|ITGA1|ITGB3|RPS6KA5|TUBB1|LAM…	ACTB|HSPA8|ACTG1|TUBB4B|TUBA1B|AP2M1|TUBA1A|SDCBP|TUBA4A|TUBA1C|RAC1|CD24|AP2S1|LYPLA2|TUBB6|CLTA|TUBB2A|MSN|ITGB1|MAPK3|EZR|MAP2K2|RPS6KA1|CLTC|DPYSL2|MAPK1|MAP2K1|RDX|DNM2|SPTAN1|AP2A2|CSNK2A2|RPS6KA4|ITGA5|ITGAV|NRP1|RANBP9|SPTBN1|AP2B1|ITGA2B|L1CAM|DLG4|ITGA1|TUBB4A|ITGB3|SCN2B|RPS6KA3|PAK1|VAV2|DLG1|SCN1B|ALCAM|NUMB|ITGA2|RPS6KA5|SHTN1|AP2A1|NRP2|LAMC1|TUBB1|KIF4A|ITGA9|SCN4A|TUBB2B|FGFR1|DL…	5	0.135729	0.268191	0.116667	0.333973	0.0693878	0.189665	0.336894	0.161133	0.407582	0.102594	-1.8494	-1.3769	-1.8897	-1.2177	-2.3686
REACTOME_INTERACTION_BETWEEN_L1_AND_ANKYRINS	31	58.1	58.1	58.1	58.1	58.1	ACTB|ACTG1|SPTAN1|SPTBN1|L1CAM|SCN1B|SCN4A|SCN2B|SCN3B|SPTBN2|SCN3A|SPTBN5|SCN11A|SPTBN4|SCN8A|ANK2|SPTB|ANK3	ACTB|ACTG1|SPTAN1|SPTBN1|L1CAM|SCN1B|SCN2B|SCN3A|SPTBN2|SCN3B|SCN4A|SPTBN5|SPTBN4|ANK2|ANK3|SPTB|SCN8A|SCN11A	ACTB|ACTG1|SPTAN1|SPTBN1|L1CAM|SCN2B|SCN3B|SCN3A|SCN4A|SCN1B|SPTBN2|SPTBN5|SCN8A|SPTBN4|ANK2|SPTB|ANK3|SCN11A	ACTB|ACTG1|SPTAN1|SCN2B|SPTBN1|L1CAM|SCN1B|SPTBN5|SPTB|SPTBN4|SCN8A|SCN4A|SPTBN2|ANK3|ANK2|SCN3A|SCN3B|SCN11A	ACTB|ACTG1|SPTAN1|SPTBN1|L1CAM|SCN2B|SCN1B|SCN4A|SPTBN2|SCN11A|SCN3A|SCN3B|SPTBN5|SPTBN4|ANK3|SPTB|ANK2|SCN8A	5	0.00585938	0.001	0.001	0.001	0.001	0.0120687	0.00220868	0.00215524	0.00237029	0.00222708	-3.5144	-4.3799	-4.4004	-4.7132	-4.1914
REACTOME_SIGNAL_TRANSDUCTION_BY_L1	21	90.5	90.5	90.5	90.5	90.5	RAC1|MAPK3|ITGB1|MAP2K2|NRP1|CSNK2A2|MAP2K1|MAPK1|ITGA2B|ITGAV|ITGA5|L1CAM|PAK1|VAV2|ITGA9|FGFR1|ITGB3|EGFR|NCAM1	RAC1|MAPK3|MAP2K2|ITGB1|ITGA5|CSNK2A2|MAP2K1|MAPK1|ITGAV|ITGA2B|ITGB3|NRP1|FGFR1|L1CAM|PAK1|VAV2|ITGA9|NCAM1|EGFR	RAC1|MAPK3|ITGB1|MAP2K2|MAP2K1|MAPK1|CSNK2A2|ITGA5|ITGAV|ITGA2B|PAK1|L1CAM|NRP1|ITGB3|FGFR1|VAV2|ITGA9|NCAM1|EGFR	RAC1|MAPK3|ITGB1|MAP2K2|ITGA5|MAP2K1|MAPK1|CSNK2A2|PAK1|FGFR1|ITGAV|ITGA2B|NRP1|L1CAM|VAV2|ITGB3|ITGA9|NCAM1|EGFR	RAC1|ITGB1|MAPK3|MAP2K2|MAPK1|MAP2K1|CSNK2A2|ITGA5|ITGAV|NRP1|ITGA2B|L1CAM|ITGB3|PAK1|VAV2|ITGA9|FGFR1|NCAM1|EGFR	5	0.846316	0.937247	0.998073	0.805118	0.667319	0.878361	0.956028	0.999944	0.847117	0.722028	0.2651	0.1018	-0.0042	0.3579	-0.5184
REACTOME_TRANSPORT_OF_VITAMINS_NUCLEOSIDES_AND_RELATED_MOLECULES	44	72.7	72.7	72.7	72.7	72.7	SLC25A5|SLC25A4|SLC35B2|SLC29A1|PDZD11|ALB|SLC35B3|ARL2BP|SLCO4A1|SLC35A1|SLC28A2|SLC35B4|SLC27A1|SLC27A4|SLC35A2|SLC35C1|SLC35D2|SLC29A3|SLC33A1|SLC35A3|SLC5A6|SLCO2A1|SLC35D1|SLCO3A1|APOD|SLC16A2|SLC27A6|SLC29A2|SLCO2B1|SLCO4C1|SLC29A4|SLC28A3	SLC25A5|SLC35B2|SLC25A4|PDZD11|SLC29A1|ARL2BP|SLC27A1|SLC35C1|SLC27A4|SLC35A2|SLC35B3|SLC29A3|SLCO4A1|ALB|SLC28A2|SLC35A1|SLC35D2|SLC35B4|SLCO2B1|SLC5A6|SLC35A3|SLC33A1|APOD|SLC35D1|SLCO3A1|SLC29A2|SLCO4C1|SLC16A2|SLC29A4|SLCO2A1|SLC28A3|SLC27A6	SLC25A5|SLC25A4|SLC35B2|PDZD11|SLC29A1|ARL2BP|SLC35C1|SLC35A2|SLCO4A1|SLC29A3|SLC35B3|SLC27A4|SLC28A2|ALB|SLC35A1|SLC27A1|SLC35B4|SLC35A3|SLC29A2|SLC35D2|SLC5A6|SLC33A1|SLCO2B1|SLC35D1|APOD|SLCO3A1|SLCO4C1|SLC29A4|SLC16A2|SLC27A6|SLCO2A1|SLC28A3	SLC25A5|SLC25A4|SLC35B2|PDZD11|SLC29A1|ARL2BP|SLC35C1|SLC35B4|SLC27A1|SLC27A4|SLC35B3|SLC35A2|SLC35D2|SLC29A3|SLC35A1|SLC33A1|SLC5A6|SLC35A3|SLCO4A1|SLC29A2|SLC28A2|SLC35D1|SLCO4C1|SLCO2B1|SLCO3A1|ALB|SLCO2A1|SLC28A3|APOD|SLC16A2|SLC29A4|SLC27A6	SLC25A5|SLC25A4|SLC35B2|PDZD11|ALB|SLC29A1|ARL2BP|SLC35C1|SLC35B3|SLC35A2|SLC28A2|SLC35A1|SLC27A1|SLC27A4|SLC29A3|SLC35B4|SLC35D2|SLCO4A1|SLC5A6|SLC33A1|SLC35A3|SLCO2B1|SLC29A2|SLC35D1|SLCO3A1|APOD|SLCO2A1|SLC27A6|SLCO4C1|SLC29A4|SLC16A2|SLC28A3	5	0.723938	0.980176	0.749495	0.863158	0.6926	0.779345	0.985709	0.794599	0.894104	0.74636	0.3887	0.0328	0.4054	0.26	0.4762
REACTOME_DCC_MEDIATED_ATTRACTIVE_SIGNALING	14	92.9	92.9	92.9	92.9	92.9	CDC42|RAC1|NCK1|WASL|FYN|ABLIM1|PTK2|TRIO|DOCK1|ABLIM2|NTN1|SRC|ABLIM3	CDC42|RAC1|NCK1|FYN|WASL|ABLIM1|TRIO|DOCK1|PTK2|SRC|ABLIM2|NTN1|ABLIM3	CDC42|RAC1|NCK1|ABLIM1|FYN|WASL|TRIO|DOCK1|ABLIM2|PTK2|SRC|NTN1|ABLIM3	CDC42|RAC1|NCK1|WASL|TRIO|SRC|FYN|DOCK1|ABLIM1|PTK2|ABLIM2|NTN1|ABLIM3	CDC42|RAC1|NCK1|FYN|ABLIM1|WASL|TRIO|ABLIM2|SRC|PTK2|DOCK1|NTN1|ABLIM3	5	0.118577	0.0350877	0.0256917	0.0874751	0.0660194	0.169012	0.0558998	0.0421881	0.128981	0.0984306	-1.9001	-2.5266	-2.6402	-2.2651	-2.1963
REACTOME_RECYCLING_PATHWAY_OF_L1	48	81.2	81.2	81.2	81.2	81.2	ACTB|ACTG1|TUBB4B|TUBA1A|TUBA1B|AP2M1|AP2S1|CLTA|MSN|TUBA1C|TUBA4A|TUBB2A|CLTC|EZR|AP2A2|TUBB6|RPS6KA1|RDX|DNM2|DPYSL2|MAPK1|AP2B1|L1CAM|RPS6KA3|NUMB|RPS6KA5|AP2A1|RPS6KA4|TUBB1|RPS6KA2|SHTN1|TUBB2B|TUBB3|KIF4A|TUBB4A|DNM3|DNM1|SRC|TUBA8	ACTB|ACTG1|TUBB4B|TUBA1B|TUBA1C|AP2M1|TUBB6|TUBA4A|TUBA1A|AP2S1|MSN|TUBB2A|CLTA|EZR|CLTC|AP2A2|RPS6KA1|DNM2|RDX|MAPK1|DPYSL2|AP2B1|RPS6KA4|NUMB|SHTN1|L1CAM|RPS6KA3|RPS6KA2|AP2A1|TUBA8|TUBB4A|RPS6KA5|TUBB2B|TUBB3|KIF4A|DNM1|SRC|DNM3|TUBB1	ACTB|ACTG1|TUBB4B|TUBA1B|TUBA1C|AP2M1|TUBA4A|TUBA1A|TUBB6|AP2S1|TUBB2A|MSN|CLTA|EZR|RPS6KA1|AP2A2|CLTC|RDX|MAPK1|DNM2|DPYSL2|RPS6KA4|AP2B1|L1CAM|TUBA8|KIF4A|NUMB|RPS6KA3|TUBB4A|RPS6KA5|SHTN1|TUBB3|AP2A1|RPS6KA2|TUBB1|TUBB2B|SRC|DNM1|DNM3	ACTB|ACTG1|TUBB6|TUBB4B|TUBA1B|AP2M1|TUBA1C|TUBA4A|AP2S1|TUBA1A|MSN|CLTA|EZR|TUBB2A|CLTC|AP2A2|RPS6KA1|MAPK1|RDX|DNM2|DPYSL2|RPS6KA4|SHTN1|AP2B1|RPS6KA3|TUBB4A|SRC|NUMB|L1CAM|TUBA8|RPS6KA2|TUBB3|AP2A1|KIF4A|RPS6KA5|TUBB1|TUBB2B|DNM1|DNM3	ACTB|ACTG1|TUBB4B|TUBA1B|AP2M1|TUBA1A|TUBA4A|TUBA1C|AP2S1|TUBB6|CLTA|TUBB2A|MSN|EZR|RPS6KA1|CLTC|DPYSL2|MAPK1|RDX|DNM2|AP2A2|RPS6KA4|AP2B1|L1CAM|TUBB4A|RPS6KA3|NUMB|RPS6KA5|SHTN1|AP2A1|TUBB1|KIF4A|TUBB2B|RPS6KA2|TUBA8|SRC|TUBB3|DNM3|DNM1	5	0.140316	0.001	0.00400802	0.001	0.0517928	0.195056	0.00220868	0.00787605	0.00237029	0.0801252	1.9489	3.6283	3.154	4.1918	2.3812
REACTOME_SYNTHESIS_OF_SUBSTRATES_IN_N_GLYCAN_BIOSYTHESIS	63	82.5	82.5	82.5	82.5	82.5	CTSA|DPM2|NEU1|RENBP|NAGK|ALG5|DPM3|NANS|GMPPA|PMM2|AMDHD2|ST8SIA4|NUDT14|MPI|ST6GALNAC4|DOLPP1|DOLK|SRD5A3|CMAS|NUS1|ST3GAL6|ST3GAL4|FPGT|SLC35A1|GMPPB|PMM1|ST3GAL1|MVD|ST3GAL5|UAP1|SLC35C1|GNE|DHDDS|GFPT1|FCSK|ST6GAL1|NPL|SLC17A5|FUOM|DPM1|PGM3|ST6GALNAC6|GLB1|ST3GAL2|ST8SIA6|ST6GALNAC3|ST6GALNAC2|ST8SIA1|NEU3|GFPT2|GMDS|ST3GAL3	CTSA|NEU1|DPM2|RENBP|AMDHD2|GMPPA|DOLK|NANS|ALG5|ST6GALNAC4|NAGK|PMM2|MVD|NUDT14|GMPPB|DPM3|SRD5A3|DOLPP1|MPI|ST3GAL6|ST8SIA4|NUS1|SLC35C1|ST3GAL4|ST6GALNAC6|UAP1|SLC35A1|CMAS|ST3GAL5|FPGT|DPM1|PMM1|GFPT1|FUOM|DHDDS|ST3GAL1|NPL|GNE|SLC17A5|GLB1|PGM3|FCSK|ST6GAL1|ST3GAL2|NEU3|ST8SIA6|ST6GALNAC3|GMDS|ST8SIA1|ST6GALNAC2|ST3GAL3|GFPT2	CTSA|NEU1|DPM2|RENBP|DOLK|GMPPA|NANS|AMDHD2|ALG5|NAGK|ST6GALNAC4|NUDT14|PMM2|SLC35C1|DOLPP1|GMPPB|SRD5A3|MVD|MPI|DPM3|ST8SIA4|ST3GAL6|CMAS|PMM1|NUS1|ST3GAL4|PGM3|DHDDS|FPGT|SLC35A1|ST3GAL5|UAP1|GNE|DPM1|GFPT1|GLB1|ST6GALNAC6|NPL|FUOM|ST3GAL1|SLC17A5|FCSK|ST3GAL2|ST6GAL1|ST6GALNAC2|NEU3|GMDS|ST8SIA6|ST8SIA1|ST6GALNAC3|ST3GAL3|GFPT2	CTSA|NEU1|DPM2|RENBP|MVD|ALG5|DOLK|GMPPA|NAGK|NANS|AMDHD2|SRD5A3|PMM2|NUDT14|GMPPB|NUS1|DOLPP1|ST6GALNAC4|SLC35C1|UAP1|MPI|DPM3|CMAS|ST3GAL4|PMM1|PGM3|SLC35A1|ST3GAL5|FUOM|ST6GALNAC6|ST3GAL6|DHDDS|ST6GAL1|NPL|ST3GAL1|GLB1|SLC17A5|ST8SIA4|GFPT1|GNE|FPGT|FCSK|DPM1|ST3GAL2|NEU3|GFPT2|GMDS|ST6GALNAC2|ST3GAL3|ST8SIA6|ST8SIA1|ST6GALNAC3	CTSA|DPM2|NEU1|NANS|ALG5|GMPPA|RENBP|AMDHD2|ST6GALNAC4|NAGK|DOLK|NUDT14|GMPPB|PMM2|SRD5A3|DPM3|SLC35C1|DOLPP1|MPI|MVD|ST8SIA4|CMAS|ST3GAL6|NUS1|SLC35A1|UAP1|PMM1|ST3GAL4|FPGT|DHDDS|PGM3|NEU3|GFPT1|GLB1|GNE|FUOM|ST3GAL1|ST6GALNAC6|DPM1|FCSK|ST3GAL5|ST6GAL1|SLC17A5|ST3GAL2|NPL|ST8SIA6|ST6GALNAC2|ST6GALNAC3|GMDS|ST8SIA1|GFPT2|ST3GAL3	5	0.0170455	0.0251572	0.00626305	0.001	0.00606061	0.0312014	0.0415658	0.011746	0.00237029	0.0114264	2.8837	2.7492	3.1821	4.7576	3.9592
REACTOME_RESPIRATORY_ELECTRON_TRANSPORT	99	84.8	84.8	84.8	84.8	84.8	NDUFA2|NDUFB10|COX5B|COX4I1|UQCR10|COX6A1|COX7C|UQCR11|COX8A|UQCRQ|NDUFB11|NDUFS8|NDUFA3|NDUFB7|CYC1|NDUFA1|COX6B1|COX14|NDUFA4|UQCRB|NDUFA13|NDUFA6|UQCRC1|NDUFA7|SDHB|NDUFB8|NDUFV1|NDUFS7|NDUFC1|SDHD|NDUFB4|NDUFAF3|UQCRFS1|NDUFA8|COX6C|NDUFA11|COX7A2L|SURF1|NDUFS5|NDUFS6|NDUFA5|NDUFV2|NDUFS3|NDUFV3|NDUFB3|NDUFB9|NDUFS2|NDUFB5|NDUFB6|SDHA|NDUFA12|NDUFAF4|TMEM126B|NDUFAF7|COX5A|NDUFA9|UQCRC2|NDUFA…	COX5B|NDUFA2|COX8A|COX4I1|COX6A1|UQCRQ|UQCR10|NDUFB10|NDUFS8|CYC1|COX7C|UQCR11|NDUFB11|NDUFA3|NDUFA1|NDUFB7|COX14|COX6B1|SDHD|UQCRC1|UQCRFS1|NDUFA4|UQCRB|NDUFV1|SDHB|NDUFA6|NDUFA13|NDUFB8|NDUFA7|NDUFA11|NDUFS7|COX6C|COX7A2L|NDUFAF3|NDUFC1|SURF1|NDUFS2|NDUFA8|NDUFS3|NDUFB4|NDUFV3|NDUFV2|NDUFS6|NDUFS5|NDUFB9|COQ10B|NDUFB3|NDUFB6|NDUFA5|NDUFAF7|UQCRC2|NDUFB5|SDHA|NDUFAF4|NDUFA12|COX5A|NDUFA10|SDHC|N…	COX8A|COX5B|COX6A1|NDUFA2|CYC1|COX4I1|NDUFB10|UQCR10|UQCRQ|COX7C|UQCR11|NDUFS8|NDUFB11|NDUFA3|UQCRC1|NDUFA1|NDUFB7|COX6B1|SDHD|UQCRFS1|COX14|NDUFA4|NDUFV1|UQCRB|SDHB|NDUFA13|NDUFA6|NDUFS7|NDUFAF3|NDUFB8|NDUFS2|NDUFA11|NDUFC1|NDUFA7|COX7A2L|NDUFA8|COX6C|SURF1|NDUFS3|NDUFS6|NDUFB4|NDUFV2|NDUFS5|NDUFV3|SDHA|NDUFB3|NDUFB9|NDUFA5|COQ10B|NDUFB5|NDUFB6|UQCRC2|NDUFA12|NDUFAF4|NDUFA10|COX5A|NDUFA9|NDUFAF7…	COX8A|NDUFA2|COX6A1|COX5B|CYC1|COX4I1|UQCRQ|UQCR11|NDUFB10|UQCR10|NDUFS8|UQCRC1|NDUFA1|SDHD|COX7C|NDUFB7|NDUFB11|UQCRFS1|COX6B1|NDUFA3|UQCRB|NDUFV1|COX14|NDUFA6|NDUFA13|NDUFB8|SDHB|NDUFA8|NDUFA11|NDUFC1|NDUFA4|NDUFS7|NDUFS2|NDUFAF3|COX6C|NDUFV3|COX7A2L|NDUFA7|NDUFS3|NDUFV2|SURF1|NDUFS5|NDUFS6|NDUFB9|NDUFB4|SDHA|NDUFA5|NDUFB3|UQCRC2|COQ10B|NDUFB6|COX5A|NDUFB5|NDUFA12|NDUFA9|NDUFA10|ETFA|SDHC|NDUFA…	COX8A|NDUFA2|COX5B|COX4I1|COX6A1|NDUFB10|UQCRQ|CYC1|UQCR10|COX7C|NDUFS8|NDUFA1|NDUFB11|UQCR11|NDUFA3|NDUFB7|UQCRC1|COX14|COX6B1|SDHD|NDUFA4|NDUFA13|UQCRFS1|UQCRB|NDUFA6|NDUFAF3|SDHB|NDUFV1|NDUFS7|COX7A2L|NDUFB8|NDUFA11|COX6C|NDUFA7|SURF1|NDUFS2|NDUFC1|NDUFA8|NDUFS6|NDUFB4|NDUFS3|NDUFS5|NDUFV2|NDUFB3|NDUFV3|NDUFB9|SDHA|NDUFA5|UQCRC2|COQ10B|NDUFB5|NDUFAF4|NDUFB6|TMEM126B|NDUFA9|NDUFA12|COX5A|NDUFAF…	5	0.001	0.001	0.001	0.001	0.001	0.0023915	0.00220868	0.00215524	0.00237029	0.00222708	14.4783	13.4572	14.7777	14.398	14.1038
REACTOME_ASPARAGINE_N_LINKED_GLYCOSYLATION	304	85.9	85.9	85.9	85.9	85.9	UBB|UBC|CTSA|DYNLL1|CALR|TRAPPC1|CTSZ|COPE|TUBB4B|DDOST|UBXN1|TRAPPC4|MGAT2|KDELR2|CD55|DCTN3|DPM2|PDIA3|NEU1|TUBA1A|TRAPPC2L|ARF5|TMED2|TUBA1B|ARF1|SYVN1|CAPZA2|CANX|CTSC|DCTN5|TMED3|MCFD2|LMAN2|SEC13|DAD1|FUCA1|PSMC1|RENBP|TMED10|DERL2|MOGS|NAGK|RAB1B|PREB|RNF5|B4GALT1|RAB1A|DPAGT1|TRAPPC6A|NAPA|ALG5|STX5|VCP|ARF4|DPM3|SEC24C|RPN1|NANS|MPDU1|GANAB|TRAPPC6B|TMED9|SAR1B|TRAPPC5|CAPZB|DERL1|TRAPPC…	UBB|UBC|CTSA|CTSZ|TRAPPC1|TUBB4B|DYNLL1|COPE|DDOST|NEU1|ARF1|CALR|MGAT2|CAPZA2|TUBA1B|DPM2|TRAPPC4|TUBA1C|UBXN1|TMED2|DCTN3|ARF5|TRAPPC2L|RAB1B|CTSC|PDIA3|TUBB6|LMAN2|TUBA4A|SEC13|PREB|TMED3|NAPA|PSMC1|SYVN1|FUCA1|TUBA1A|ARF4|CANX|DAD1|STX5|MPDU1|RENBP|RAB1A|TMED10|KDELR2|TRAPPC6A|B4GALT1|AMDHD2|DCTN5|DERL2|CAPZB|MCFD2|SEC24C|TUBB2A|GMPPA|DOLK|DCTN2|VCP|TRAPPC5|DERL1|NANS|ALG5|MOGS|RNF5|TMED9|COP…	UBB|CTSA|UBC|CTSZ|TUBB4B|DDOST|TRAPPC1|TUBA1B|CALR|DYNLL1|COPE|ARF1|MGAT2|TMED2|NEU1|PDIA3|CAPZA2|TUBA1C|ARF5|RAB1B|UBXN1|TRAPPC4|DPM2|CTSC|TUBA4A|SEC13|LMAN2|DCTN3|TMED3|TRAPPC2L|PREB|CANX|PSMC1|TUBA1A|NAPA|SYVN1|DAD1|TUBB6|ARF4|DCTN5|FUCA1|TUBB2A|MPDU1|MOGS|RENBP|STX5|KDELR2|DOLK|DERL2|CAPZB|MCFD2|SEC24C|RAB1A|RPN1|TMED10|TRAPPC6A|GMPPA|RNF5|VCP|COPZ1|NANS|MLEC|DERL1|AMDHD2|B4GALT1|ALG5|TRAPPC5…	UBB|CTSA|CTSZ|UBC|CTSC|TRAPPC1|COPE|DDOST|CAPZA2|TUBB6|ARF1|MGAT2|TMED2|CALR|RAB1B|TUBB4B|TRAPPC4|PDIA3|DYNLL1|TUBA1B|NEU1|LMAN2|ARF5|TUBA1C|DCTN3|UBXN1|DPM2|FUCA1|TMED3|SEC13|TRAPPC2L|PSMC1|CANX|TUBA4A|MCFD2|RENBP|TUBA1A|ARF4|TRAPPC6A|KDELR2|TMED10|DAD1|NAPA|B4GALT1|RAB1A|MVD|RPN1|DERL2|PREB|COPZ1|DCTN5|CAPZB|ALG5|MPDU1|SYVN1|VCP|ALG3|DOLK|GMPPA|CAPZA1|DPAGT1|RNF5|NAGK|TMED9|DERL1|NANS|GOSR2|RPN…	UBB|UBC|CTSA|CTSZ|DYNLL1|DDOST|CALR|COPE|MGAT2|TUBB4B|TRAPPC1|ARF1|TMED2|PDIA3|TUBA1B|TRAPPC4|UBXN1|ARF5|DPM2|CAPZA2|CTSC|TUBA1A|DCTN3|NEU1|SEC13|RAB1B|LMAN2|TRAPPC2L|SYVN1|TUBA4A|TUBA1C|DAD1|CANX|TMED3|ARF4|PSMC1|NAPA|FUCA1|DCTN5|MPDU1|DERL2|STX5|MOGS|KDELR2|CAPZB|NANS|PREB|RPN1|TMED10|TUBB6|RNF5|MCFD2|DERL1|RAB1A|ALG5|TRAPPC5|TUBB2A|GMPPA|SEC24C|VCP|EDEM2|GANAB|COPZ1|SAR1B|MLEC|TRAPPC6A|TMEM115…	5	0.001	0.001	0.001	0.001	0.001	0.0023915	0.00220868	0.00215524	0.00237029	0.00222708	10.9351	10.4977	10.1496	12.9875	11.1569
REACTOME_ASSEMBLY_OF_THE_PRE_REPLICATIVE_COMPLEX	68	98.5	98.5	98.5	98.5	98.5	UBB|PSMB6|PSMA7|PSMB10|PSME1|PSMB8|PSMB4|UBC|PSME2|PSMB9|PSMB3|PSMA3|PSMD4|PSMD8|PSMC3|PSMC4|PSMA1|PSMC5|PSMA4|PSMD6|PSMD7|PSMB1|PSMB5|PSMB2|PSMC1|PSMA5|PSMD2|PSMD10|SEM1|PSMA6|PSMC6|PSMA2|CDT1|PSMC2|PSMD12|PSMD13|ORC6|GMNN|MCM7|PSMD5|PSMD11|MCM6|PSMF1|MCM3|PSMD3|MCM5|PSMD14|MCM4|ORC4|PSME3|PSMD1|ORC3|E2F2|UBA52|PSMB7|PSMD9|E2F1|MCM2|PSME4|ORC5|ORC2|MCM8|PSMA8|PSMB11|E2F3|CDC6|ORC1	UBB|PSMB6|UBC|PSMB4|PSMA7|PSMB8|PSME1|PSMB10|PSMD8|PSME2|PSMB3|PSMB9|PSMD4|PSMC4|PSMA1|PSMA3|PSMB5|PSMA4|PSMC3|PSMC5|PSMB1|PSMB2|PSMC1|PSMD6|PSMD2|PSMD7|SEM1|PSMA5|PSMD10|PSMD13|PSMA6|PSMA2|MCM7|PSMC6|CDT1|PSMC2|PSMD12|PSME3|PSMD3|MCM3|GMNN|MCM6|MCM5|ORC6|PSMD11|PSMD14|MCM2|MCM4|PSMF1|PSMD5|PSMD1|UBA52|E2F2|ORC3|CDC6|PSMB7|ORC4|PSMD9|E2F1|PSME4|ORC2|ORC5|MCM8|ORC1|PSMB11|E2F3|PSMA8	UBB|PSMB6|UBC|PSMB8|PSMB4|PSME1|PSMA7|PSMB10|PSMB9|PSMD8|PSMB3|PSMA1|PSMD4|PSMC4|PSMA3|PSMB5|PSMA4|PSME2|PSMC3|PSMC5|PSMD7|PSMD6|MCM7|PSMC1|PSMB1|PSMD2|PSMB2|PSMA5|SEM1|CDT1|PSMD13|MCM5|MCM6|PSMD10|PSMC2|MCM3|PSMA2|PSMA6|GMNN|PSMC6|MCM4|ORC6|PSMD3|PSME3|MCM2|PSMD12|PSMD11|PSMD5|PSMD14|CDC6|PSMF1|E2F2|PSMD1|E2F1|ORC4|ORC3|UBA52|PSMB7|PSMD9|ORC2|PSME4|ORC5|MCM8|E2F3|ORC1|PSMA8|PSMB11	UBB|PSMB6|PSMA7|PSMB4|UBC|PSMB10|PSMB8|PSME1|PSMD8|PSMB3|PSMB5|PSMA1|PSMC4|PSMD4|PSMA3|PSMC5|PSMA4|PSMC3|PSMD2|PSMD6|PSMC1|PSMD7|PSMB2|PSMB1|SEM1|PSMB9|PSMD13|PSMA6|PSMC2|PSMA5|PSMD10|PSME3|PSMA2|PSMD12|PSMC6|MCM4|PSME2|PSMD3|PSMD11|MCM3|PSMD14|MCM7|PSMD5|ORC6|GMNN|CDT1|MCM6|PSMF1|MCM5|PSMD1|MCM2|ORC4|E2F1|PSMB7|ORC3|PSMD9|E2F2|UBA52|PSME4|CDC6|ORC5|ORC2|MCM8|PSMA8|ORC1|E2F3|PSMB11	UBB|PSMB6|PSMB8|UBC|PSME1|PSMB10|PSMA7|PSMB4|PSMB9|PSMB3|PSMD8|PSMA1|PSME2|PSMA3|PSMB5|PSMD4|PSMA4|PSMC3|PSMC4|PSMC5|PSMD6|PSMB1|PSMD7|PSMD2|PSMB2|PSMC1|PSMA5|PSMD10|PSMD13|SEM1|PSMA2|PSMC2|MCM7|PSMC6|PSMA6|PSME3|MCM6|CDT1|PSMD12|GMNN|PSMD3|MCM3|MCM5|PSMD11|ORC6|MCM2|MCM4|PSMD5|PSMD14|PSMF1|ORC4|PSMD1|E2F2|E2F1|ORC3|CDC6|PSMB7|UBA52|PSMD9|ORC2|PSME4|ORC5|MCM8|PSMA8|E2F3|ORC1|PSMB11	5	0.001	0.001	0.001	0.001	0.001	0.0023915	0.00220868	0.00215524	0.00237029	0.00222708	10.3034	10.9684	11.9225	12.0031	12.1338
REACTOME_BIOSYNTHESIS_OF_THE_N_GLYCAN_PRECURSOR_DOLICHOL_LIPID_LINKED_OLIGOSACCHARIDE_LLO_AND_TRANSFER_TO_A_NASCENT_PROTEIN	78	83.3	83.3	83.3	83.3	83.3	CTSA|DPM2|NEU1|RENBP|NAGK|DPAGT1|ALG5|DPM3|NANS|MPDU1|GMPPA|PMM2|AMDHD2|ST8SIA4|NUDT14|MPI|ST6GALNAC4|ALG11|DOLPP1|DOLK|SRD5A3|CMAS|NUS1|ST3GAL6|ST3GAL4|FPGT|SLC35A1|ALG3|GMPPB|PMM1|ALG10B|ST3GAL1|MVD|ST3GAL5|UAP1|SLC35C1|ALG12|GNE|ALG8|DHDDS|GFPT1|ALG2|FCSK|ST6GAL1|NPL|SLC17A5|ALG14|FUOM|RFT1|DPM1|PGM3|ST6GALNAC6|ALG6|GLB1|ALG9|ALG13|ST3GAL2|ST8SIA6|ST6GALNAC3|ST6GALNAC2|ST8SIA1|NEU3|GFPT2|GMDS|…	CTSA|NEU1|DPM2|MPDU1|RENBP|AMDHD2|GMPPA|DOLK|NANS|ALG5|ST6GALNAC4|NAGK|DPAGT1|PMM2|ALG3|MVD|NUDT14|GMPPB|DPM3|SRD5A3|DOLPP1|MPI|ST3GAL6|ST8SIA4|NUS1|SLC35C1|ALG10B|ST3GAL4|ST6GALNAC6|UAP1|SLC35A1|ALG11|CMAS|ST3GAL5|FPGT|DPM1|PMM1|ALG2|GFPT1|FUOM|DHDDS|ALG12|ST3GAL1|RFT1|NPL|ALG8|GNE|SLC17A5|GLB1|PGM3|FCSK|ALG13|ST6GAL1|ALG9|ST3GAL2|ALG14|NEU3|ST8SIA6|ALG6|ST6GALNAC3|GMDS|ST8SIA1|ST6GALNAC2|ST3GAL…	CTSA|NEU1|DPM2|MPDU1|RENBP|DOLK|GMPPA|NANS|AMDHD2|ALG5|DPAGT1|NAGK|ST6GALNAC4|ALG3|NUDT14|PMM2|SLC35C1|DOLPP1|GMPPB|SRD5A3|MVD|MPI|DPM3|ALG10B|ST8SIA4|ALG2|ST3GAL6|CMAS|ALG8|PMM1|ALG12|NUS1|ST3GAL4|PGM3|ALG11|DHDDS|FPGT|SLC35A1|ST3GAL5|UAP1|GNE|DPM1|GFPT1|GLB1|ST6GALNAC6|RFT1|NPL|FUOM|ST3GAL1|SLC17A5|FCSK|ALG14|ST3GAL2|ST6GAL1|ALG13|ST6GALNAC2|ALG9|NEU3|ALG6|GMDS|ST8SIA6|ST8SIA1|ST6GALNAC3|ST3GAL…	CTSA|NEU1|DPM2|RENBP|MVD|ALG5|MPDU1|ALG3|DOLK|GMPPA|DPAGT1|NAGK|NANS|AMDHD2|SRD5A3|PMM2|NUDT14|GMPPB|NUS1|DOLPP1|ST6GALNAC4|SLC35C1|UAP1|MPI|DPM3|CMAS|ST3GAL4|ALG2|ALG10B|PMM1|ALG11|ALG8|PGM3|SLC35A1|RFT1|ST3GAL5|FUOM|ST6GALNAC6|ALG12|ST3GAL6|DHDDS|ST6GAL1|NPL|ST3GAL1|GLB1|SLC17A5|ST8SIA4|GFPT1|GNE|ALG9|FPGT|ALG14|FCSK|ALG13|DPM1|ALG6|ST3GAL2|NEU3|GFPT2|GMDS|ST6GALNAC2|ST3GAL3|ST8SIA6|ST8SIA1|ST6…	CTSA|DPM2|NEU1|MPDU1|NANS|ALG5|GMPPA|RENBP|AMDHD2|ST6GALNAC4|DPAGT1|NAGK|DOLK|NUDT14|ALG3|GMPPB|PMM2|SRD5A3|DPM3|SLC35C1|DOLPP1|MPI|MVD|ALG10B|ST8SIA4|ALG11|CMAS|ST3GAL6|ALG2|NUS1|SLC35A1|UAP1|ALG12|PMM1|ST3GAL4|FPGT|ALG8|DHDDS|PGM3|NEU3|GFPT1|GLB1|GNE|FUOM|ST3GAL1|ST6GALNAC6|DPM1|RFT1|FCSK|ST3GAL5|ST6GAL1|SLC17A5|ALG14|ALG13|ALG9|ALG6|ST3GAL2|NPL|ST8SIA6|ST6GALNAC2|ST6GALNAC3|GMDS|ST8SIA1|GFPT2|…	5	0.00194553	0.0119522	0.00197239	0.001	0.0020284	0.00452638	0.0210492	0.00408655	0.00237029	0.00426003	3.3273	2.9956	3.5409	5.1987	4.1274
REACTOME_CGMP_EFFECTS	16	75	75	75	75	75	PDE1B|ITPR1|PDE5A|PDE2A|KCNMB3|KCNMB4|PDE10A|KCNMB1|PRKG1|PDE11A|PDE1A|PRKG2	PDE1B|ITPR1|KCNMB1|PDE2A|KCNMB4|KCNMB3|PRKG2|PDE11A|PDE5A|PDE10A|PRKG1|PDE1A	PDE1B|ITPR1|PDE2A|KCNMB1|PDE5A|KCNMB4|KCNMB3|PDE1A|PRKG2|PRKG1|PDE11A|PDE10A	PDE1B|ITPR1|PRKG2|KCNMB1|KCNMB3|PDE5A|PDE10A|PDE2A|PDE11A|PDE1A|PRKG1|KCNMB4	PDE1B|ITPR1|KCNMB1|KCNMB3|PDE5A|KCNMB4|PDE2A|PDE11A|PDE1A|PRKG1|PDE10A|PRKG2	5	0.001	0.001	0.001	0.001	0.001	0.0023915	0.00220868	0.00215524	0.00237029	0.00222708	-5.5796	-5.0983	-6.1007	-5.5083	-5.8219
REACTOME_REGULATION_OF_SIGNALING_BY_CBL	22	95.5	95.5	95.5	95.5	95.5	UBB|UBC|SYK|PIK3CD|BLNK|CRK|HCK|VAV1|LYN|PIK3R1|CBL|GRB2|PIK3R2|CRKL|PIK3CA|RAPGEF1|FYN|UBA52|YES1|PIK3CB|PIK3R3	UBB|UBC|SYK|HCK|CRK|PIK3CD|LYN|VAV1|GRB2|PIK3R1|CBL|BLNK|UBA52|CRKL|RAPGEF1|PIK3CA|FYN|PIK3R2|PIK3CB|YES1|PIK3R3	UBB|UBC|HCK|SYK|PIK3CD|VAV1|CRK|LYN|PIK3R1|PIK3R2|GRB2|UBA52|BLNK|CRKL|CBL|RAPGEF1|FYN|PIK3CA|PIK3CB|YES1|PIK3R3	UBB|UBC|HCK|CRK|LYN|SYK|VAV1|PIK3R2|PIK3CD|GRB2|PIK3R1|CBL|CRKL|UBA52|PIK3CA|BLNK|RAPGEF1|FYN|PIK3CB|YES1|PIK3R3	UBB|UBC|PIK3CD|HCK|VAV1|CRK|SYK|BLNK|LYN|PIK3R2|GRB2|CRKL|PIK3R1|FYN|RAPGEF1|CBL|UBA52|PIK3CA|YES1|PIK3CB|PIK3R3	5	0.00793651	0.025	0.0209524	0.0721248	0.0375783	0.0158286	0.04137	0.0352171	0.109675	0.0602996	3.3487	2.8219	2.9231	2.2761	2.4141
REACTOME_CALNEXIN_CALRETICULIN_CYCLE	26	92.3	92.3	92.3	92.3	92.3	UBB|UBC|CALR|PDIA3|SYVN1|CANX|DERL2|RNF5|GANAB|SEL1L|EDEM2|OS9|EDEM1|PRKCSH|AMFR|MAN1B1|RNF139|UGGT1|RNF103|RNF185|UBA52|TRIM13|EDEM3|UGGT2	UBB|UBC|CALR|PDIA3|SYVN1|CANX|DERL2|RNF5|PRKCSH|GANAB|EDEM1|OS9|SEL1L|EDEM2|AMFR|MAN1B1|RNF139|UBA52|TRIM13|RNF103|RNF185|UGGT1|EDEM3|UGGT2	UBB|UBC|CALR|PDIA3|CANX|SYVN1|DERL2|RNF5|GANAB|PRKCSH|OS9|EDEM2|EDEM1|SEL1L|AMFR|UBA52|MAN1B1|TRIM13|RNF185|RNF103|RNF139|UGGT1|EDEM3|UGGT2	UBB|UBC|CALR|PDIA3|CANX|DERL2|SYVN1|RNF5|EDEM1|GANAB|EDEM2|OS9|PRKCSH|SEL1L|RNF103|AMFR|RNF139|RNF185|TRIM13|MAN1B1|UBA52|UGGT1|EDEM3|UGGT2	UBB|UBC|CALR|PDIA3|SYVN1|CANX|DERL2|RNF5|EDEM2|GANAB|EDEM1|PRKCSH|OS9|SEL1L|AMFR|MAN1B1|RNF139|TRIM13|RNF185|RNF103|UBA52|UGGT1|EDEM3|UGGT2	5	0.001	0.001	0.001	0.001	0.001	0.0023915	0.00220868	0.00215524	0.00237029	0.00222708	5.3023	5.3662	5.376	5.5978	5.7009
REACTOME_NITRIC_OXIDE_STIMULATES_GUANYLATE_CYCLASE	22	68.2	68.2	68.2	68.2	68.2	PDE1B|ITPR1|NOS3|PDE5A|PDE2A|KCNMB3|KCNMB4|PDE10A|KCNMB1|PRKG1|PDE11A|NOS2|PDE1A|GUCY1A1|PRKG2	PDE1B|ITPR1|KCNMB1|PDE2A|KCNMB4|NOS2|KCNMB3|NOS3|PRKG2|PDE11A|GUCY1A1|PDE5A|PDE10A|PRKG1|PDE1A	PDE1B|ITPR1|PDE2A|NOS3|KCNMB1|GUCY1A1|NOS2|PDE5A|KCNMB4|KCNMB3|PDE1A|PRKG2|PRKG1|PDE11A|PDE10A	PDE1B|NOS2|ITPR1|PRKG2|NOS3|KCNMB1|KCNMB3|GUCY1A1|PDE5A|PDE10A|PDE2A|PDE11A|PDE1A|PRKG1|KCNMB4	PDE1B|ITPR1|KCNMB1|GUCY1A1|NOS3|KCNMB3|PDE5A|KCNMB4|PDE2A|PDE11A|PDE1A|NOS2|PRKG1|PDE10A|PRKG2	5	0.001	0.001	0.001	0.001	0.001	0.0023915	0.00220868	0.00215524	0.00237029	0.00222708	-6.4694	-5.7951	-7.0082	-6.211	-7.0028
REACTOME_PLATELET_HOMEOSTASIS	86	74.4	74.4	74.4	74.4	74.4	CALM1|GNGT2|GNG11|PTPN6|GNB2|SRI|GNB1|P2RX4|PPP2CA|FGR|PPP2R1A|PPP2R5A|ATP2B1|ORAI2|PECAM1|ATP2A3|MAPK14|PPP2R5C|PPP2R5B|GNB4|ITPR3|PTPN11|PPP2CB|PDE1B|LRP8|ATP2A2|ORAI1|STIM1|GNG2|ATP2B4|PPP2R1B|PPP2R5D|GNG12|P2RX7|ITPR1|NOS3|ATP2A1|PPP2R5E|PTGIR|ITPR2|GNAS|PAFAH2|PLA2G4A|GNG3|P2RX1|GNB3|GNB5|SLC8A1|TRPC3|PDE5A|PDE2A|KCNMB3|GNG7|APOB|KCNMB4|PDE10A|KCNMB1|ATP2B2|PRKG1|PDE11A|NOS2|PDE1A|GUCY1A1|PR…	CALM1|GNGT2|GNB2|PTPN6|SRI|P2RX4|FGR|PPP2CA|GNB1|PPP2R1A|ATP2B1|PPP2R5A|MAPK14|ORAI2|PDE1B|PPP2R5C|PPP2CB|PTGIR|ATP2A3|PPP2R5D|ATP2A2|GNG11|ORAI1|PTPN11|PPP2R5B|GNG12|P2RX7|GNG2|PECAM1|STIM1|LRP8|P2RX1|GNB4|ITPR3|PPP2R1B|ITPR1|ATP2B4|GNG3|PPP2R5E|ITPR2|PLA2G4A|GNB5|KCNMB1|GNB3|ATP2A1|SLC8A1|GNAS|PAFAH2|PDE2A|APOB|KCNMB4|NOS2|KCNMB3|NOS3|PRKG2|PDE11A|GUCY1A1|PDE5A|PDE10A|ATP2B2|GNG7|PRKG1|PDE1A|TR…	CALM1|GNGT2|PTPN6|GNB2|SRI|PPP2R1A|P2RX4|FGR|GNB1|PPP2CA|PPP2R5A|ATP2B1|ATP2A3|PPP2R5C|MAPK14|PPP2R5D|ORAI1|ORAI2|PPP2CB|ATP2A2|PDE1B|PPP2R1B|PTPN11|GNG11|PTGIR|GNG2|GNB4|GNG12|PECAM1|P2RX7|PPP2R5B|ITPR3|LRP8|STIM1|ITPR1|ATP2B4|ATP2A1|PPP2R5E|ITPR2|PLA2G4A|PAFAH2|P2RX1|GNG3|GNAS|GNB3|APOB|SLC8A1|PDE2A|GNB5|NOS3|KCNMB1|GUCY1A1|NOS2|PDE5A|KCNMB4|GNG7|KCNMB3|PDE1A|PRKG2|PRKG1|PDE11A|ATP2B2|PDE10A|TR…	CALM1|PTPN6|SRI|GNB2|GNGT2|FGR|PPP2R1A|GNB1|P2RX4|ORAI1|PPP2CA|PPP2CB|ATP2B1|PPP2R5A|PPP2R5C|MAPK14|ATP2A2|PTGIR|PPP2R1B|ORAI2|PPP2R5D|PTPN11|PDE1B|PLA2G4A|ATP2A3|PECAM1|PPP2R5B|GNG12|GNG2|GNG11|P2RX7|P2RX1|NOS2|GNB4|STIM1|PPP2R5E|ITPR3|GNB5|LRP8|ATP2B4|PAFAH2|GNB3|ITPR1|SLC8A1|GNG3|ITPR2|PRKG2|NOS3|GNAS|KCNMB1|GNG7|KCNMB3|ATP2A1|GUCY1A1|ATP2B2|PDE5A|PDE10A|PDE2A|PDE11A|PDE1A|PRKG1|KCNMB4|APOB|TR…	CALM1|GNGT2|PTPN6|SRI|GNB2|PPP2R1A|P2RX4|GNB1|FGR|PPP2CA|GNG11|ATP2A3|PPP2R5A|ATP2B1|ORAI2|PPP2R5C|ORAI1|PPP2R5D|MAPK14|PPP2CB|GNG2|ATP2A2|GNG3|PPP2R1B|PTPN11|P2RX7|PPP2R5B|PDE1B|PECAM1|GNB4|PTGIR|ITPR3|STIM1|GNG12|ATP2B4|ITPR1|LRP8|PPP2R5E|GNB5|ITPR2|PLA2G4A|ATP2A1|P2RX1|GNB3|GNAS|KCNMB1|APOB|PAFAH2|GUCY1A1|NOS3|SLC8A1|KCNMB3|PDE5A|KCNMB4|PDE2A|TRPC3|ATP2B2|PDE11A|PDE1A|NOS2|GNG7|PRKG1|PDE10A|PR…	5	0.0642023	0.0819672	0.00207039	0.0813492	0.028169	0.101377	0.119867	0.00416808	0.121967	0.0469045	-2.2838	-2.1912	-3.3112	-2.1566	-2.8299
REACTOME_N_GLYCAN_TRIMMING_IN_THE_ER_AND_CALNEXIN_CALRETICULIN_CYCLE	35	94.3	94.3	94.3	94.3	94.3	UBB|UBC|CALR|UBXN1|PDIA3|SYVN1|CANX|PSMC1|DERL2|MOGS|RNF5|VCP|GANAB|DERL1|MLEC|SEL1L|EDEM2|OS9|EDEM1|PRKCSH|AMFR|MAN1B1|RNF139|UGGT1|RNF103|RAD23B|RNF185|UBA52|ENGASE|NGLY1|TRIM13|EDEM3|UGGT2	UBB|UBC|CALR|UBXN1|PDIA3|PSMC1|SYVN1|CANX|DERL2|VCP|DERL1|MOGS|RNF5|PRKCSH|GANAB|EDEM1|MLEC|OS9|SEL1L|EDEM2|AMFR|MAN1B1|RNF139|UBA52|TRIM13|RNF103|RNF185|UGGT1|ENGASE|NGLY1|RAD23B|EDEM3|UGGT2	UBB|UBC|CALR|PDIA3|UBXN1|CANX|PSMC1|SYVN1|MOGS|DERL2|RNF5|VCP|MLEC|DERL1|GANAB|PRKCSH|OS9|EDEM2|EDEM1|SEL1L|AMFR|UBA52|MAN1B1|TRIM13|RNF185|NGLY1|RNF103|RNF139|UGGT1|RAD23B|ENGASE|EDEM3|UGGT2	UBB|UBC|CALR|PDIA3|UBXN1|PSMC1|CANX|DERL2|SYVN1|VCP|RNF5|DERL1|EDEM1|MOGS|MLEC|GANAB|EDEM2|OS9|PRKCSH|SEL1L|RNF103|AMFR|RNF139|RNF185|NGLY1|TRIM13|MAN1B1|UBA52|RAD23B|UGGT1|ENGASE|EDEM3|UGGT2	UBB|UBC|CALR|PDIA3|UBXN1|SYVN1|CANX|PSMC1|DERL2|MOGS|RNF5|DERL1|VCP|EDEM2|GANAB|MLEC|EDEM1|PRKCSH|OS9|SEL1L|AMFR|MAN1B1|RNF139|TRIM13|NGLY1|RNF185|RNF103|UBA52|RAD23B|UGGT1|ENGASE|EDEM3|UGGT2	5	0.001	0.001	0.001	0.001	0.001	0.0023915	0.00220868	0.00215524	0.00237029	0.00222708	7.0002	7.0159	7.0943	6.9143	6.9775
REACTOME_PLATELET_SENSITIZATION_BY_LDL	17	100	100	100	100	100	PTPN6|PPP2CA|FGR|PPP2R1A|PPP2R5A|PECAM1|MAPK14|PPP2R5C|PPP2R5B|PTPN11|PPP2CB|LRP8|PPP2R1B|PPP2R5D|PPP2R5E|PLA2G4A|APOB	PTPN6|FGR|PPP2CA|PPP2R1A|PPP2R5A|MAPK14|PPP2R5C|PPP2CB|PPP2R5D|PTPN11|PPP2R5B|PECAM1|LRP8|PPP2R1B|PPP2R5E|PLA2G4A|APOB	PTPN6|PPP2R1A|FGR|PPP2CA|PPP2R5A|PPP2R5C|MAPK14|PPP2R5D|PPP2CB|PPP2R1B|PTPN11|PECAM1|PPP2R5B|LRP8|PPP2R5E|PLA2G4A|APOB	PTPN6|FGR|PPP2R1A|PPP2CA|PPP2CB|PPP2R5A|PPP2R5C|MAPK14|PPP2R1B|PPP2R5D|PTPN11|PLA2G4A|PECAM1|PPP2R5B|PPP2R5E|LRP8|APOB	PTPN6|PPP2R1A|FGR|PPP2CA|PPP2R5A|PPP2R5C|PPP2R5D|MAPK14|PPP2CB|PPP2R1B|PTPN11|PPP2R5B|PECAM1|LRP8|PPP2R5E|PLA2G4A|APOB	5	0.072	0.0419048	0.0608519	0.0431373	0.0482897	0.112198	0.0655874	0.0891106	0.0696582	0.0754704	2.2633	2.5024	2.3992	2.5109	2.4622
REACTOME_AQUAPORIN_MEDIATED_TRANSPORT	52	69.2	69.2	69.2	69.2	69.2	GNGT2|GNG11|AQP1|GNB2|PRKAR1A|GNB1|RAB11A|ADCY7|ADCY4|GNB4|PRKAR2A|PRKACA|PRKACB|GNG2|GNG12|AVPR2|RAB11FIP2|AQP9|AQP3|GNAS|ADCY6|GNG3|PRKAR2B|GNB3|GNB5|AQP11|MIP|ADCY3|ADCY9|GNG7|PRKAR1B|ADCY1|MYO5B|AQP5|AQP7|AQP8	GNGT2|GNB2|PRKAR1A|GNB1|RAB11A|ADCY7|GNG11|PRKAR2A|PRKACB|GNG12|GNG2|PRKACA|AQP3|GNB4|AQP9|GNG3|AVPR2|GNB5|GNB3|RAB11FIP2|PRKAR2B|GNAS|AQP1|AQP11|ADCY6|ADCY3|AQP7|PRKAR1B|ADCY9|MIP|ADCY4|GNG7|ADCY1|AQP5|MYO5B|AQP8	GNGT2|GNB2|PRKAR1A|GNB1|RAB11A|ADCY7|PRKAR2A|PRKACB|GNG11|GNG2|PRKACA|GNB4|GNG12|AQP11|AQP9|AVPR2|AQP3|AQP1|AQP8|RAB11FIP2|GNG3|ADCY4|PRKAR2B|GNAS|GNB3|ADCY6|ADCY3|PRKAR1B|GNB5|MIP|ADCY9|GNG7|MYO5B|AQP7|ADCY1|AQP5	GNB2|GNGT2|PRKAR1A|GNB1|RAB11A|ADCY7|PRKAR2A|PRKACA|GNG12|GNG2|GNG11|GNB4|PRKACB|AQP9|AQP11|AQP5|ADCY4|GNB5|PRKAR2B|AQP3|GNB3|RAB11FIP2|GNG3|AQP1|ADCY3|AVPR2|PRKAR1B|AQP8|ADCY6|GNAS|ADCY9|GNG7|MIP|AQP7|ADCY1|MYO5B	GNGT2|GNB2|PRKAR1A|GNB1|RAB11A|GNG11|ADCY7|GNG2|GNG3|PRKACB|PRKACA|AQP1|PRKAR2A|GNB4|GNG12|AQP3|AVPR2|GNB5|AQP9|RAB11FIP2|AQP8|AQP11|GNB3|ADCY4|GNAS|ADCY6|PRKAR2B|ADCY3|AQP7|MIP|PRKAR1B|ADCY9|ADCY1|GNG7|AQP5|MYO5B	5	0.0753138	0.002079	0.00208333	0.035503	0.0343434	0.116513	0.00427395	0.00417839	0.0588413	0.0560506	-2.1492	-3.7978	-4.0199	-2.6965	-2.7534
REACTOME_RAP1_SIGNALLING	16	93.8	93.8	93.8	93.8	93.8	YWHAZ|RAP1B|YWHAB|SIPA1|RASGRP2|RASGRP1|RAP1A|RAPGEF3|PRKACA|PRKACB|RAF1|RAPGEF4|RAP1GAP2|RAP1GAP|PRKG1	YWHAZ|RAP1B|YWHAB|SIPA1|RASGRP2|RAP1A|RAF1|RASGRP1|PRKACB|PRKACA|RAP1GAP2|RAPGEF3|RAPGEF4|RAP1GAP|PRKG1	YWHAZ|RAP1B|YWHAB|SIPA1|RASGRP2|RAP1A|RAF1|RASGRP1|PRKACB|PRKACA|RAP1GAP2|RAPGEF4|RAP1GAP|RAPGEF3|PRKG1	YWHAZ|RAP1B|YWHAB|SIPA1|RAP1A|RASGRP2|RAF1|PRKACA|RASGRP1|PRKACB|RAP1GAP2|RAPGEF3|RAP1GAP|RAPGEF4|PRKG1	YWHAZ|RAP1B|SIPA1|YWHAB|RAP1A|RASGRP2|RASGRP1|RAF1|PRKACB|PRKACA|RAPGEF3|RAP1GAP2|RAPGEF4|RAP1GAP|PRKG1	5	0.170254	0.626506	0.675159	0.910448	0.452242	0.230091	0.68832	0.736475	0.931358	0.522645	1.7063	0.6437	0.5611	0.1462	0.9701
REACTOME_PLATELET_CALCIUM_HOMEOSTASIS	28	67.9	67.9	67.9	67.9	67.9	CALM1|SRI|P2RX4|ATP2B1|ORAI2|ATP2A3|ITPR3|ATP2A2|ORAI1|STIM1|ATP2B4|P2RX7|ITPR1|ATP2A1|ITPR2|P2RX1|SLC8A1|TRPC3|ATP2B2	CALM1|SRI|P2RX4|ATP2B1|ORAI2|ATP2A3|ATP2A2|ORAI1|P2RX7|STIM1|P2RX1|ITPR3|ITPR1|ATP2B4|ITPR2|ATP2A1|SLC8A1|ATP2B2|TRPC3	CALM1|SRI|P2RX4|ATP2B1|ATP2A3|ORAI1|ORAI2|ATP2A2|P2RX7|ITPR3|STIM1|ITPR1|ATP2B4|ATP2A1|ITPR2|P2RX1|SLC8A1|ATP2B2|TRPC3	CALM1|SRI|P2RX4|ORAI1|ATP2B1|ATP2A2|ORAI2|ATP2A3|P2RX7|P2RX1|STIM1|ITPR3|ATP2B4|ITPR1|SLC8A1|ITPR2|ATP2A1|ATP2B2|TRPC3	CALM1|SRI|P2RX4|ATP2A3|ATP2B1|ORAI2|ORAI1|ATP2A2|P2RX7|ITPR3|STIM1|ATP2B4|ITPR1|ITPR2|ATP2A1|P2RX1|SLC8A1|TRPC3|ATP2B2	5	0.580838	0.753876	0.888462	0.987629	0.805556	0.652112	0.799497	0.914115	0.990408	0.840956	0.7036	0.4231	-0.178	-0.0148	0.3229
REACTOME_PROSTACYCLIN_SIGNALLING_THROUGH_PROSTACYCLIN_RECEPTOR	19	68.4	68.4	68.4	68.4	68.4	GNGT2|GNG11|GNB2|GNB1|GNB4|GNG2|GNG12|PTGIR|GNAS|GNG3|GNB3|GNB5|GNG7	GNGT2|GNB2|GNB1|PTGIR|GNG11|GNG12|GNG2|GNB4|GNG3|GNB5|GNB3|GNAS|GNG7	GNGT2|GNB2|GNB1|GNG11|PTGIR|GNG2|GNB4|GNG12|GNG3|GNAS|GNB3|GNB5|GNG7	GNB2|GNGT2|GNB1|PTGIR|GNG12|GNG2|GNG11|GNB4|GNB5|GNB3|GNG3|GNAS|GNG7	GNGT2|GNB2|GNB1|GNG11|GNG2|GNG3|GNB4|PTGIR|GNG12|GNB5|GNB3|GNAS|GNG7	5	0.37551	0.603239	0.891837	0.598826	0.470019	0.448514	0.669639	0.915825	0.66474	0.541074	1.0959	0.6648	-0.1614	0.6384	0.8977
REACTOME_GABA_SYNTHESIS_RELEASE_REUPTAKE_AND_DEGRADATION	19	57.9	57.9	57.9	57.9	57.9	HSPA8|VAMP2|DNAJC5|RAB3A|STXBP1|ABAT|STX1A|GAD1|SLC6A13|SLC6A12|ALDH5A1	HSPA8|VAMP2|DNAJC5|RAB3A|SLC6A13|STXBP1|STX1A|ALDH5A1|GAD1|ABAT|SLC6A12	HSPA8|VAMP2|DNAJC5|RAB3A|SLC6A13|STX1A|ABAT|ALDH5A1|STXBP1|SLC6A12|GAD1	HSPA8|DNAJC5|VAMP2|RAB3A|SLC6A13|STXBP1|SLC6A12|ALDH5A1|STX1A|ABAT|GAD1	HSPA8|VAMP2|DNAJC5|RAB3A|STXBP1|STX1A|ALDH5A1|GAD1|SLC6A13|SLC6A12|ABAT	5	0.38125	0.332665	0.45	0.12	0.273663	0.453849	0.403654	0.528046	0.168568	0.34296	-1.0097	-1.2136	-0.9495	-1.9007	-1.3639
REACTOME_INCRETIN_SYNTHESIS_SECRETION_AND_INACTIVATION	23	65.2	65.2	65.2	65.2	65.2	SPCS1|SEC11C|SPCS2|SEC11A|FFAR1|CTNNB1|DPP4|TCF7L2|GATA4|FFAR4|SPCS3|GNB3|PAX6|PCSK1|GCG	SPCS1|SEC11C|SPCS2|SEC11A|CTNNB1|TCF7L2|SPCS3|FFAR1|DPP4|GNB3|FFAR4|GATA4|PAX6|PCSK1|GCG	SPCS1|SEC11C|SPCS2|SEC11A|CTNNB1|SPCS3|FFAR1|DPP4|TCF7L2|FFAR4|GNB3|PCSK1|PAX6|GATA4|GCG	SPCS1|SPCS2|SEC11C|SEC11A|CTNNB1|TCF7L2|DPP4|SPCS3|FFAR1|GNB3|FFAR4|PCSK1|GATA4|PAX6|GCG	SPCS1|SEC11C|SPCS2|SEC11A|CTNNB1|SPCS3|FFAR1|DPP4|GCG|TCF7L2|FFAR4|GNB3|PAX6|PCSK1|GATA4	5	0.361493	0.644491	0.752	0.665298	0.571134	0.434686	0.704459	0.795929	0.722144	0.633343	1.0805	-0.5752	-0.4276	-0.5565	0.7334
REACTOME_IRAK1_RECRUITS_IKK_COMPLEX	14	85.7	85.7	85.7	85.7	85.7	UBB|UBC|IRAK1|IKBKB|PELI1|UBE2N|CHUK|UBA52|TRAF6|IKBKG|PELI2|UBE2V1	UBB|UBC|IRAK1|IKBKB|PELI1|UBE2N|CHUK|TRAF6|UBA52|IKBKG|PELI2|UBE2V1	UBB|UBC|IRAK1|UBE2N|IKBKB|PELI1|CHUK|TRAF6|UBA52|IKBKG|PELI2|UBE2V1	UBB|UBC|IRAK1|UBE2N|IKBKB|TRAF6|PELI1|CHUK|UBA52|IKBKG|PELI2|UBE2V1	UBB|UBC|IRAK1|PELI1|IKBKB|UBE2N|CHUK|TRAF6|UBA52|IKBKG|PELI2|UBE2V1	5	0.0163599	0.00568182	0.0138889	0.004	0.0313152	0.0301011	0.0110434	0.0245004	0.00840079	0.0516605	2.8443	3.0427	3.005	3.0374	2.6933
REACTOME_TRAF6_MEDIATED_IRF7_ACTIVATION	29	48.3	48.3	48.3	48.3	48.3	IRF7|IRF3|SIKE1|TRIM25|MAVS|TRAF2|DDX58|TBK1|CREBBP|EP300|IKBKE|TANK|IFIH1|TRAF6	IRF7|IRF3|TRIM25|SIKE1|IKBKE|TRAF6|DDX58|IFIH1|EP300|MAVS|TBK1|TRAF2|TANK|CREBBP	IRF7|IRF3|TRIM25|SIKE1|MAVS|TRAF2|TRAF6|IKBKE|DDX58|TBK1|EP300|IFIH1|TANK|CREBBP	IRF3|TRIM25|IRF7|SIKE1|TRAF6|MAVS|IKBKE|TBK1|TANK|TRAF2|IFIH1|EP300|CREBBP|DDX58	IRF7|IRF3|SIKE1|TRIM25|TRAF2|IKBKE|MAVS|TANK|DDX58|TBK1|TRAF6|EP300|CREBBP|IFIH1	5	0.00194175	0.001	0.001	0.00205339	0.001	0.00452638	0.00220868	0.00215524	0.0045259	0.00222708	3.7398	4.4504	4.0249	3.821	3.9435
REACTOME_CIRCADIAN_CLOCK	70	87.1	87.1	87.1	87.1	87.1	UBB|PPP1CA|UBC|BHLHE40|HELZ2|CSNK1D|CRTC2|NFIL3|NAMPT|FBXL3|PPP1CC|NCOR1|MEF2D|HDAC3|MED1|MEF2C|PPP1CB|NR3C1|CREBBP|CUL1|EP300|TGS1|SREBF1|CREB1|HIF1A|CREM|CPT1A|UBA52|ATF2|DBP|CLOCK|SIRT1|BHLHE41|RAI1|NCOA6|CRTC3|CRTC1|TBL1XR1|NRIP1|ARNTL|NCOA2|RXRA|CHD9|NCOA1|NR1D1|CRY1|NOCT|BTRC|PER2|CARM1|CRY2|USP46|RORA|SERPINE1|KLF15|NPAS2|RBM4|PPARGC1A|ELOVL3|ARNTL2|F7	UBB|PPP1CA|UBC|BHLHE40|NFIL3|HELZ2|CRTC2|NAMPT|CSNK1D|HDAC3|NOCT|HIF1A|FBXL3|PPP1CC|MEF2D|PPP1CB|CREM|NCOR1|MED1|EP300|NR3C1|SREBF1|F7|CPT1A|CREBBP|NR1D1|UBA52|CREB1|TGS1|CUL1|NRIP1|ATF2|CLOCK|MEF2C|BHLHE41|NCOA6|SERPINE1|CRY1|TBL1XR1|DBP|CRTC3|SIRT1|RAI1|CRTC1|CRY2|NCOA2|PER2|RXRA|NCOA1|CHD9|CARM1|ARNTL|BTRC|RORA|USP46|RBM4|PPARGC1A|ARNTL2|NPAS2|ELOVL3|KLF15	UBB|PPP1CA|UBC|BHLHE40|NFIL3|HELZ2|CRTC2|CSNK1D|HDAC3|NAMPT|PPP1CB|PPP1CC|HIF1A|FBXL3|MEF2D|CREM|MED1|SREBF1|NCOR1|NOCT|NR3C1|TGS1|UBA52|CUL1|EP300|CREBBP|CREB1|MEF2C|CPT1A|F7|DBP|BHLHE41|ATF2|NRIP1|CRTC1|TBL1XR1|NCOA6|CLOCK|CRY1|CRTC3|SIRT1|NR1D1|CRY2|RAI1|CHD9|RXRA|CARM1|SERPINE1|NCOA2|NCOA1|ARNTL|BTRC|USP46|PER2|RORA|KLF15|PPARGC1A|ARNTL2|RBM4|NPAS2|ELOVL3	UBB|PPP1CA|BHLHE40|UBC|F7|NFIL3|NAMPT|HIF1A|CSNK1D|NOCT|HDAC3|CRTC2|CREM|SERPINE1|PPP1CB|PPP1CC|CUL1|FBXL3|CPT1A|SREBF1|MED1|MEF2D|HELZ2|TGS1|NR3C1|EP300|NCOR1|UBA52|CRTC3|CREBBP|CRY1|ELOVL3|CREB1|ATF2|NRIP1|NCOA6|CLOCK|TBL1XR1|BHLHE41|PER2|RXRA|SIRT1|CRTC1|NCOA1|CRY2|BTRC|DBP|NR1D1|RAI1|CHD9|CARM1|USP46|ARNTL|NCOA2|MEF2C|RORA|KLF15|ARNTL2|RBM4|NPAS2|PPARGC1A	UBB|PPP1CA|UBC|BHLHE40|NFIL3|HELZ2|CRTC2|NAMPT|HDAC3|CSNK1D|CREM|PPP1CC|PPP1CB|HIF1A|FBXL3|MEF2D|MED1|NCOR1|NR3C1|SREBF1|TGS1|CREB1|NOCT|CUL1|EP300|BHLHE41|CREBBP|MEF2C|NRIP1|CPT1A|UBA52|ATF2|DBP|SIRT1|TBL1XR1|CLOCK|CRTC1|RAI1|CRTC3|CRY1|NCOA6|SERPINE1|ARNTL|CHD9|CRY2|F7|NCOA2|NCOA1|RXRA|BTRC|NR1D1|CARM1|RORA|USP46|PER2|KLF15|RBM4|PPARGC1A|ARNTL2|NPAS2|ELOVL3	5	0.772727	0.129167	0.529293	0.0979167	0.711069	0.816949	0.178859	0.606724	0.142412	0.759374	-0.3511	1.9421	0.737	2.031	0.4771
REACTOME_FACTORS_INVOLVED_IN_MEGAKARYOCYTE_DEVELOPMENT_AND_PLATELET_PRODUCTION	167	71.3	71.3	71.3	71.3	71.3	ACTB|TUBB4B|EHD3|TUBA1A|CDC42|TUBA1B|TP53|IRF1|CAPZA2|HMG20B|PRKAR1A|RAC1|KIF5B|HDAC1|CAPZB|CDK5|MAFG|CDK2|TUBA1C|TUBA4A|TUBB2A|SH2B3|SH2B1|CAPZA1|TUBB6|CABLES2|KIF21B|MAFK|KLC4|IRF2|JAK2|EHD1|JMJD1C|KIF22|NFE2|HDAC2|KLC1|MICAL1|SIN3A|DOCK10|GATA3|AK3|PRKAR2A|RBSN|CBX5|RACGAP1|PRKACA|DOCK2|PRKACB|KDM1A|DOCK6|SH2B2|RAB5A|DOCK11|DOCK8|VPS45|KIF2A|KIF3A|AKAP10|RCOR1|KIF1C|GATA2|MFN2|GATA4|MAFF|MFN1|…	ACTB|TUBB4B|CAPZA2|TUBA1B|IRF1|TUBA1C|CDC42|TUBB6|TUBA4A|PRKAR1A|TUBA1A|MAFG|TP53|RAC1|CAPZB|TUBB2A|KIF5B|CDK2|HMG20B|EHD1|MAFK|HDAC1|CDK5|SH2B3|CAPZA1|KLC4|NFE2|SH2B1|MICAL1|SH2B2|KIF22|KIF21B|MAFF|JAK2|JMJD1C|RACGAP1|AK3|CABLES2|SIN3A|PRKAR2A|RAB5A|CBX5|KLC1|KDM1A|DOCK10|RBSN|CENPE|IRF2|PRKACB|GATA3|MFN2|KIF20B|KIF2A|RCOR1|PRKACA|DOCK11|KIF11|DOCK8|DOCK2|HDAC2|KIF3B|AKAP10|ABL1|KIF20A|EHD3|KIF1…	ACTB|TUBB4B|TUBA1B|CDC42|CAPZA2|TUBA1C|IRF1|TUBA4A|TP53|PRKAR1A|TUBA1A|RAC1|TUBB6|TUBB2A|CDK2|CAPZB|MAFG|KIF5B|HMG20B|CAPZA1|HDAC1|CDK5|KIF22|MAFK|NFE2|RACGAP1|MICAL1|EHD1|SH2B3|KLC4|SH2B1|KIF11|KIF21B|AK3|CABLES2|CBX5|GATA3|JAK2|KIF20A|JMJD1C|CENPE|HDAC2|SH2B2|PRKAR2A|RAB5A|PRKACB|MAFF|SIN3A|DOCK10|KLC1|KIF2A|KIF20B|KDM1A|KIF2C|EHD3|PRKACA|RBSN|MFN2|WEE1|DOCK11|IRF2|DOCK2|KIF15|AKAP10|RCOR1|DOCK…	ACTB|CAPZA2|TUBB6|TUBB4B|TUBA1B|CDC42|TUBA1C|RAC1|TUBA4A|TUBA1A|PRKAR1A|CAPZB|CDK2|TP53|CAPZA1|IRF1|MAFG|TUBB2A|KIF5B|HMG20B|NFE2|CDK5|HDAC1|EHD1|KLC4|MAFK|RAB5A|MICAL1|MAFF|JAK2|SH2B3|KIF22|PRKAR2A|HDAC2|AK3|RACGAP1|SH2B2|KLC1|SH2B1|KIF20A|KIF3B|PRKACA|CABLES2|JMJD1C|RBSN|KDM1A|SIN3A|DOCK10|RCOR1|KIF21B|MFN2|VPS45|CBX5|MFN1|PRKACB|KIF2A|DOCK11|KIF1B|KIF3A|AKAP10|IRF2|KIF1C|KIF11|WEE1|KIF2C|CENPE…	ACTB|TUBB4B|IRF1|TUBA1B|CDC42|CAPZA2|TUBA1A|TP53|TUBA4A|PRKAR1A|TUBA1C|RAC1|CAPZB|TUBB6|TUBB2A|HMG20B|CDK5|CDK2|KIF5B|HDAC1|CAPZA1|MAFG|SH2B1|MAFK|EHD1|MICAL1|GATA3|KLC4|RACGAP1|KIF22|KIF21B|AK3|SH2B3|NFE2|CABLES2|EHD3|RAB5A|JAK2|KLC1|CBX5|JMJD1C|HDAC2|PRKACB|KDM1A|IRF2|DOCK10|RBSN|SIN3A|PRKACA|KIF11|MFN2|PRKAR2A|KIF20A|DOCK11|KIF2A|DOCK2|AKAP10|KIF20B|MAFF|RCOR1|VPS45|KIF3B|DOCK8|CENPE|SH2B2|WEE…	5	0.243615	0.940711	0.721569	0.84493	0.54878	0.312259	0.957734	0.772591	0.879485	0.614289	-1.4701	0.1317	0.4158	-0.2336	-0.8095
REACTOME_REGULATION_OF_IFNG_SIGNALING	14	100	100	100	100	100	PTPN6|IFNGR1|IFNG|SOCS3|SOCS1|JAK1|IFNGR2|PTPN1|SUMO1|STAT1|JAK2|PTPN2|PIAS1|PTPN11	SOCS3|IFNGR1|PTPN6|PTPN1|SOCS1|IFNGR2|IFNG|JAK1|SUMO1|JAK2|STAT1|PTPN2|PIAS1|PTPN11	IFNGR1|SOCS3|PTPN6|SOCS1|PTPN1|IFNG|IFNGR2|JAK1|SUMO1|PTPN2|STAT1|JAK2|PIAS1|PTPN11	IFNGR1|SOCS3|PTPN1|PTPN6|IFNGR2|SOCS1|SUMO1|JAK1|PTPN2|JAK2|PTPN11|PIAS1|STAT1|IFNG	IFNG|IFNGR1|PTPN6|SOCS3|SOCS1|PTPN1|IFNGR2|SUMO1|JAK1|STAT1|PTPN2|JAK2|PIAS1|PTPN11	5	0.001	0.001	0.001	0.001	0.001	0.0023915	0.00220868	0.00215524	0.00237029	0.00222708	5.1461	5.2233	5.2964	4.859	5.3663
REACTOME_REGULATION_OF_MRNA_STABILITY_BY_PROTEINS_THAT_BIND_AU_RICH_ELEMENTS	87	95.4	95.4	95.4	95.4	95.4	UBB|HSPA8|PSMB6|PSMA7|PSMB10|PSME1|ZFP36|PSMB8|PSMB4|UBC|ZFP36L1|PSME2|PSMB9|PSMB3|PSMA3|PSMD4|PSMD8|HSPA1A|PSMC3|PSMC4|PSMA1|YWHAZ|PSMC5|PSMA4|PSMD6|PSMD7|PSMB1|PSMB5|EXOSC4|PSMB2|YWHAB|EXOSC8|PSMC1|PSMA5|PSMD2|PRKCD|PSMD10|SEM1|PSMA6|PSMC6|PSMA2|PSMC2|PSMD12|PSMD13|MAPK11|HSPB1|EXOSC2|EXOSC1|EXOSC5|EXOSC7|PSMD5|PSMD11|EIF4G1|HNRNPD|PSMF1|AKT1|EXOSC3|PSMD3|XPO1|MAPK14|ANP32A|ELAVL1|PSMD14|EXOSC9…	UBB|ZFP36|PSMB6|HSPA8|UBC|PSMB4|PSMA7|PSMB8|PSME1|ZFP36L1|PSMB10|PSMD8|PSME2|PSMB3|PSMB9|PSMD4|PSMC4|PSMA1|PSMA3|PSMB5|YWHAZ|PSMA4|PSMC3|PSMC5|PRKCD|PSMB1|PSMB2|PSMC1|PSMD6|EXOSC4|PSMD2|HSPA1A|PSMD7|SEM1|YWHAB|PSMA5|EXOSC8|PSMD10|PSMD13|PSMA6|PSMA2|PSMC6|PSMC2|PSMD12|PSME3|EXOSC5|PSMD3|EIF4G1|AKT1|EXOSC1|MAPKAPK2|PSMD11|EXOSC2|EXOSC9|HNRNPD|MAPK14|HSPB1|PSMD14|EXOSC7|PSMF1|PSMD5|EXOSC3|XPO1|ELAVL…	UBB|HSPA8|ZFP36|PSMB6|UBC|PSMB8|PSMB4|PSME1|PSMA7|PSMB10|ZFP36L1|PSMB9|PSMD8|PSMB3|PSMA1|YWHAZ|PSMD4|PSMC4|PSMA3|PSMB5|PSMA4|PSME2|PSMC3|PSMC5|PSMD7|PSMD6|EXOSC8|PSMC1|PSMB1|PSMD2|EXOSC4|PSMB2|PRKCD|YWHAB|PSMA5|SEM1|PSMD13|PSMD10|PSMC2|PSMA2|PSMA6|PSMC6|PSMD3|PSME3|EXOSC5|PSMD12|HSPA1A|EXOSC1|EIF4G1|EXOSC2|EXOSC7|PSMD11|EXOSC9|AKT1|PSMD5|MAPKAPK2|HNRNPD|EXOSC3|ELAVL1|PSMD14|PSMF1|XPO1|ANP32A|PSMD…	UBB|HSPA8|PSMB6|ZFP36|PSMA7|PSMB4|UBC|PSMB10|PSMB8|PSME1|PSMD8|ZFP36L1|PSMB3|PSMB5|PSMA1|PSMC4|PSMD4|YWHAZ|PSMA3|PSMC5|PSMA4|PSMC3|PSMD2|PSMD6|PSMC1|PSMD7|PSMB2|PSMB1|EXOSC4|YWHAB|SEM1|PSMB9|PSMD13|EXOSC8|PSMA6|PRKCD|PSMC2|PSMA5|PSMD10|PSME3|PSMA2|PSMD12|EXOSC5|PSMC6|PSME2|PSMD3|HSPB1|PSMD11|EXOSC1|AKT1|PSMD14|EIF4G1|PSMD5|EXOSC9|EXOSC2|EXOSC7|HSPA1A|ELAVL1|PSMF1|EXOSC3|PSMD1|MAPKAPK2|HNRNPD|MAPK…	UBB|HSPA8|ZFP36|PSMB6|PSMB8|UBC|PSME1|PSMB10|PSMA7|PSMB4|PSMB9|ZFP36L1|PSMB3|PSMD8|PSMA1|PSME2|PSMA3|YWHAZ|PSMB5|PSMD4|PSMA4|PSMC3|PSMC4|PSMC5|HSPA1A|PSMD6|PSMB1|EXOSC8|EXOSC4|PSMD7|PSMD2|PSMB2|PSMC1|PSMA5|PSMD10|YWHAB|PSMD13|PRKCD|SEM1|PSMA2|PSMC2|PSMC6|PSMA6|PSME3|EXOSC1|EXOSC5|PSMD12|PSMD3|PSMD11|HSPB1|EIF4G1|EXOSC7|EXOSC9|EXOSC3|EXOSC2|ELAVL1|AKT1|PSMD5|PSMD14|MAPKAPK2|PSMF1|MAPK11|HNRNPD|XPO…	5	0.001	0.001	0.001	0.001	0.001	0.0023915	0.00220868	0.00215524	0.00237029	0.00222708	12.9064	13.1877	12.8539	13.6792	13.801
REACTOME_TRAF3_DEPENDENT_IRF_ACTIVATION_PATHWAY	14	85.7	85.7	85.7	85.7	85.7	IRF7|IRF3|SIKE1|TRIM25|MAVS|DDX58|TBK1|CREBBP|EP300|IKBKE|IFIH1|TRAF3	IRF7|IRF3|TRIM25|SIKE1|IKBKE|DDX58|IFIH1|EP300|MAVS|TBK1|CREBBP|TRAF3	IRF7|IRF3|TRIM25|SIKE1|MAVS|IKBKE|DDX58|TBK1|EP300|IFIH1|CREBBP|TRAF3	IRF3|TRIM25|IRF7|SIKE1|MAVS|IKBKE|TBK1|IFIH1|EP300|CREBBP|DDX58|TRAF3	IRF7|IRF3|SIKE1|TRIM25|IKBKE|MAVS|DDX58|TBK1|EP300|CREBBP|IFIH1|TRAF3	5	0.0019802	0.001	0.00197239	0.00819672	0.001	0.00452638	0.00220868	0.00408655	0.0157312	0.00222708	3.881	4.0135	3.8019	3.3154	3.703
REACTOME_GABA_B_RECEPTOR_ACTIVATION	39	64.1	64.1	64.1	64.1	64.1	GNGT2|GNB2|GNAI2|GNB1|ADCY7|GNAI3|ADCY4|GABBR1|GNG2|GNG12|KCNJ2|ADCY6|KCNJ16|KCNJ10|GNG3|KCNJ15|GNB3|KCNJ9|ADCY3|ADCY9|GNAL|GNAI1|GNG7|ADCY1|GABBR2	GNGT2|GNB2|GNAI2|GNB1|GNAI3|ADCY7|KCNJ2|GNG12|GNG2|GABBR1|GNG3|GNB3|KCNJ10|ADCY6|ADCY3|ADCY9|KCNJ9|ADCY4|GNAL|KCNJ16|GNG7|GABBR2|ADCY1|KCNJ15|GNAI1	GNGT2|GNB2|GNAI2|GNB1|GNAI3|ADCY7|KCNJ2|GNG2|GNG12|GABBR1|GNG3|ADCY4|KCNJ10|GNB3|ADCY6|ADCY3|KCNJ9|KCNJ16|GNAL|GNAI1|ADCY9|GNG7|GABBR2|ADCY1|KCNJ15	GNB2|GNGT2|GNAI2|GNB1|GNAI3|ADCY7|GNG12|GNG2|KCNJ2|GABBR1|ADCY4|GNB3|GNG3|ADCY3|ADCY6|ADCY9|GNG7|KCNJ10|GNAI1|GNAL|GABBR2|ADCY1|KCNJ15|KCNJ9|KCNJ16	GNGT2|GNB2|GNAI2|GNB1|GNAI3|ADCY7|GNG2|GNG3|KCNJ2|GABBR1|GNG12|KCNJ9|KCNJ10|GNB3|ADCY4|ADCY6|ADCY3|KCNJ16|GNAL|ADCY9|ADCY1|KCNJ15|GNG7|GABBR2|GNAI1	5	0.0871369	0.0117647	0.00590551	0.0134615	0.0168776	0.131196	0.020822	0.0112331	0.0246833	0.0293847	-2.265	-3.2168	-3.3055	-3.1321	-2.7434
REACTOME_TRANSPORT_TO_THE_GOLGI_AND_SUBSEQUENT_MODIFICATION	185	84.9	84.9	84.9	84.9	84.9	DYNLL1|TRAPPC1|CTSZ|COPE|TUBB4B|TRAPPC4|MGAT2|KDELR2|CD55|DCTN3|TUBA1A|TRAPPC2L|ARF5|TMED2|TUBA1B|ARF1|CAPZA2|CTSC|DCTN5|TMED3|MCFD2|LMAN2|SEC13|FUCA1|TMED10|RAB1B|PREB|B4GALT1|RAB1A|TRAPPC6A|NAPA|STX5|ARF4|SEC24C|TRAPPC6B|TMED9|SAR1B|TRAPPC5|CAPZB|TRAPPC3|SEC22B|TUBA1C|MGAT1|DCTN4|DCTN2|TUBA4A|TMEM115|CNIH1|TUBB2A|DCTN6|ACTR1A|COPZ1|CSNK1D|GOSR2|CAPZA1|COPA|TUBB6|ARCN1|ACTR10|COPB2|SPTAN1|MIA3|Y…	CTSZ|TRAPPC1|TUBB4B|DYNLL1|COPE|ARF1|MGAT2|CAPZA2|TUBA1B|TRAPPC4|TUBA1C|TMED2|DCTN3|ARF5|TRAPPC2L|RAB1B|CTSC|TUBB6|LMAN2|TUBA4A|SEC13|PREB|TMED3|NAPA|FUCA1|TUBA1A|ARF4|STX5|RAB1A|TMED10|KDELR2|TRAPPC6A|B4GALT1|DCTN5|CAPZB|MCFD2|SEC24C|TUBB2A|DCTN2|TRAPPC5|TMED9|COPZ1|ACTR1A|TRAPPC6B|CSNK1D|SEC22B|B4GALT3|SAR1B|TRAPPC3|CNIH1|GOSR2|DCTN4|TMEM115|DCTN6|DYNC1LI1|CAPZA1|ARCN1|COG8|COPA|ARF3|COPG1|MGAT…	CTSZ|TUBB4B|TRAPPC1|TUBA1B|DYNLL1|COPE|ARF1|MGAT2|TMED2|CAPZA2|TUBA1C|ARF5|RAB1B|TRAPPC4|CTSC|TUBA4A|SEC13|LMAN2|DCTN3|TMED3|TRAPPC2L|PREB|TUBA1A|NAPA|TUBB6|ARF4|DCTN5|FUCA1|TUBB2A|STX5|KDELR2|CAPZB|MCFD2|SEC24C|RAB1A|TMED10|TRAPPC6A|COPZ1|B4GALT1|TRAPPC5|CAPZA1|ACTR1A|TMEM115|SEC22B|GOSR2|TMED9|TRAPPC3|SAR1B|ARCN1|TRAPPC6B|DCTN2|DCTN6|CNIH1|COG8|CSNK1D|COPG1|B4GALT3|COPB2|DCTN4|DYNC1LI1|COPA|COP…	CTSZ|CTSC|TRAPPC1|COPE|CAPZA2|TUBB6|ARF1|MGAT2|TMED2|RAB1B|TUBB4B|TRAPPC4|DYNLL1|TUBA1B|LMAN2|ARF5|TUBA1C|DCTN3|FUCA1|TMED3|SEC13|TRAPPC2L|TUBA4A|MCFD2|TUBA1A|ARF4|TRAPPC6A|KDELR2|TMED10|NAPA|B4GALT1|RAB1A|PREB|COPZ1|DCTN5|CAPZB|CAPZA1|TMED9|GOSR2|TUBB2A|ARCN1|STX5|TRAPPC3|SEC22B|SAR1B|ACTR1A|DCTN2|TRAPPC5|SEC24C|CNIH1|TRAPPC6B|COPB2|TMEM115|DCTN6|TFG|COPG1|YKT6|CSNK1D|DYNC1LI1|COPB1|TBC1D20|ARF3…	CTSZ|DYNLL1|COPE|MGAT2|TUBB4B|TRAPPC1|ARF1|TMED2|TUBA1B|TRAPPC4|ARF5|CAPZA2|CTSC|TUBA1A|DCTN3|SEC13|RAB1B|LMAN2|TRAPPC2L|TUBA4A|TUBA1C|TMED3|ARF4|NAPA|FUCA1|DCTN5|STX5|KDELR2|CAPZB|PREB|TMED10|TUBB6|MCFD2|RAB1A|TRAPPC5|TUBB2A|SEC24C|COPZ1|SAR1B|TRAPPC6A|TMEM115|TRAPPC6B|TMED9|DCTN2|SEC22B|CAPZA1|B4GALT1|GOSR2|TRAPPC3|CD55|ARCN1|DCTN6|ACTR1A|MGAT1|COG8|CNIH1|COPB2|ARF3|B4GALT3|CSNK1D|ACTR10|COPG1|…	5	0.001	0.001	0.001	0.001	0.001	0.0023915	0.00220868	0.00215524	0.00237029	0.00222708	7.5323	7.7884	7.1651	9.0575	8.0372
REACTOME_IRON_UPTAKE_AND_TRANSPORT	58	84.5	84.5	84.5	84.5	84.5	UBB|FTH1|ATP6V1F|ATP6V0B|UBC|ATP6V1G1|ATP6AP1|NEDD8|HFE|TCIRG1|ATP6V0C|SLC40A1|HMOX1|TF|ATP6V0E1|ATP6V1D|ATP6V1B2|ATP6V1E1|GLRX3|LCN2|ATP6V1C1|MCOLN1|ATP6V0D1|TFRC|HMOX2|ATP6V0A2|CAND1|FTL|ATP6V1A|CUL1|ATP6V1H|IREB2|FBXL5|UBA52|FLVCR1|ABCG2|ACO1|SLC11A2|SLC46A1|SLC22A17|ATP6V0A1|ATP6V0E2|CP|HEPH|ATP6V0D2|TFR2|STEAP3|STEAP2|ATP6V1G3	FTH1|UBB|UBC|ATP6V1F|ATP6V0B|ATP6V1G1|ATP6V0C|HMOX1|ATP6AP1|LCN2|TCIRG1|TF|NEDD8|HFE|ATP6V0E1|ATP6V1B2|ATP6V1E1|SLC40A1|ATP6V1D|ATP6V1C1|ATP6V0D1|FBXL5|GLRX3|MCOLN1|ATP6V1A|TFRC|FTL|HMOX2|ATP6V1H|ATP6V0A2|CAND1|UBA52|ABCG2|SLC46A1|FLVCR1|IREB2|CUL1|ATP6V0D2|SLC11A2|ATP6V0A1|ACO1|CP|ATP6V0E2|SLC22A17|STEAP3|ATP6V1G3|TFR2|STEAP2|HEPH	FTH1|UBB|ATP6V1F|UBC|ATP6V0B|ATP6AP1|ATP6V1G1|ATP6V0C|LCN2|HMOX1|TCIRG1|TF|NEDD8|HFE|SLC40A1|ATP6V1B2|ATP6V0E1|ATP6V1E1|ATP6V1D|ATP6V1C1|GLRX3|MCOLN1|ATP6V0D1|ATP6V1A|TFRC|FTL|FBXL5|HMOX2|ATP6V1H|ABCG2|ATP6V0A2|UBA52|CUL1|ATP6V0D2|CAND1|FLVCR1|IREB2|SLC11A2|SLC46A1|ACO1|ATP6V0A1|TFR2|ATP6V0E2|SLC22A17|STEAP3|CP|STEAP2|ATP6V1G3|HEPH	FTH1|UBB|TF|ATP6V1F|ATP6V0B|UBC|ATP6AP1|ATP6V1G1|LCN2|ATP6V0C|HMOX1|NEDD8|ATP6V1B2|TCIRG1|HFE|ATP6V0E1|ATP6V1E1|ATP6V1C1|ATP6V1D|ATP6V0D1|FBXL5|ATP6V1A|GLRX3|MCOLN1|FTL|ATP6V0D2|HMOX2|ATP6V1H|SLC40A1|CUL1|FLVCR1|ABCG2|ATP6V0A2|TFRC|ACO1|CAND1|SLC46A1|UBA52|SLC11A2|ATP6V0A1|IREB2|SLC22A17|STEAP3|CP|ATP6V0E2|STEAP2|TFR2|ATP6V1G3|HEPH	UBB|FTH1|ATP6V1F|UBC|ATP6V0B|ATP6AP1|ATP6V1G1|ATP6V0C|TF|NEDD8|TCIRG1|HFE|HMOX1|LCN2|ATP6V0E1|ATP6V1B2|ATP6V1D|ATP6V1E1|ATP6V1C1|GLRX3|SLC40A1|MCOLN1|ATP6V0D1|ATP6V1A|TFRC|ATP6V0A2|HMOX2|FTL|ABCG2|FLVCR1|ATP6V1H|FBXL5|CAND1|CUL1|SLC11A2|UBA52|IREB2|ACO1|SLC22A17|SLC46A1|ATP6V0A1|CP|ATP6V0D2|STEAP3|ATP6V0E2|ATP6V1G3|TFR2|STEAP2|HEPH	5	0.001	0.001	0.001	0.001	0.001	0.0023915	0.00220868	0.00215524	0.00237029	0.00222708	5.7427	6.5441	6.4865	6.6037	5.8356
REACTOME_INTERFERON_GAMMA_SIGNALING	93	68.8	68.8	68.8	68.8	68.8	HLA-DQB2|HLA-E|B2M|IRF7|PTPN6|IRF8|IRF3|IRF9|IRF1|IFNGR1|PRKCD|PTAFR|IFNG|SOCS3|IRF5|CIITA|GBP4|SOCS1|JAK1|IFNGR2|IRF4|ICAM1|PTPN1|FCGR1B|TRIM25|SUMO1|TRIM35|PML|TRIM26|CD44|TRIM8|STAT1|VCAM1|IRF2|OAS2|GBP2|JAK2|PTPN2|PIAS1|OASL|TRIM5|GBP6|PTPN11|CAMK2G|TRIM3|OAS3|HLA-DRB5|TRIM21|TRIM68|GBP5|TRIM14|HLA-DRA|TRIM62|TRIM46|TRIM17|TRIM45|TRIM2|IRF6|TRIM6|CAMK2B|CAMK2A|MID1|NCAM1|TRIM29	HLA-E|B2M|HLA-DQB2|IRF7|SOCS3|PTAFR|IFNGR1|IRF1|PTPN6|IRF9|IRF8|VCAM1|PRKCD|IRF5|IRF3|PTPN1|ICAM1|FCGR1B|TRIM25|CD44|SOCS1|IFNGR2|IFNG|OAS2|GBP4|TRIM8|OASL|JAK1|OAS3|SUMO1|TRIM35|TRIM26|CIITA|JAK2|STAT1|IRF4|PML|PTPN2|CAMK2G|PIAS1|PTPN11|IRF2|GBP6|TRIM5|TRIM21|TRIM3|TRIM46|HLA-DRB5|TRIM14|HLA-DRA|GBP5|TRIM68|TRIM45|TRIM62|CAMK2B|TRIM6|IRF6|TRIM17|GBP2|MID1|CAMK2A|TRIM29|NCAM1|TRIM2	HLA-E|B2M|HLA-DQB2|IRF7|IFNGR1|SOCS3|PTPN6|IRF8|IRF1|PTAFR|VCAM1|IRF3|IRF9|PRKCD|IRF5|SOCS1|PTPN1|ICAM1|IFNG|FCGR1B|TRIM25|CD44|IFNGR2|GBP4|JAK1|TRIM8|OASL|SUMO1|TRIM35|TRIM26|OAS2|CIITA|PTPN2|OAS3|STAT1|PML|JAK2|IRF4|CAMK2G|PIAS1|PTPN11|GBP6|IRF2|TRIM5|GBP5|TRIM14|TRIM68|TRIM3|TRIM21|HLA-DRB5|TRIM6|HLA-DRA|TRIM62|TRIM45|TRIM46|CAMK2B|IRF6|GBP2|TRIM29|NCAM1|TRIM2|MID1|CAMK2A|TRIM17	HLA-DQB2|B2M|HLA-E|IFNGR1|SOCS3|PTPN1|PTPN6|PTAFR|IRF5|PRKCD|FCGR1B|IRF3|CD44|ICAM1|IRF1|IRF9|IFNGR2|GBP4|IRF8|SOCS1|TRIM25|IRF7|TRIM35|SUMO1|TRIM8|JAK1|PTPN2|JAK2|IRF4|VCAM1|CIITA|CAMK2G|PTPN11|OASL|TRIM26|PIAS1|STAT1|TRIM3|GBP6|IRF2|TRIM5|TRIM21|TRIM68|OAS3|TRIM14|OAS2|IRF6|TRIM29|PML|TRIM46|TRIM62|TRIM6|GBP5|IFNG|TRIM45|GBP2|HLA-DRB5|HLA-DRA|MID1|NCAM1|CAMK2A|CAMK2B|TRIM2|TRIM17	HLA-E|B2M|HLA-DQB2|IFNG|IFNGR1|IRF7|PTPN6|IRF1|SOCS3|IRF3|SOCS1|IRF9|IRF8|PTAFR|ICAM1|IRF5|PRKCD|PTPN1|FCGR1B|VCAM1|GBP4|IFNGR2|TRIM35|IRF4|CD44|TRIM25|SUMO1|JAK1|TRIM8|CIITA|TRIM26|STAT1|PML|PTPN2|OAS2|JAK2|CAMK2G|OASL|GBP6|TRIM5|PIAS1|PTPN11|IRF2|HLA-DRB5|OAS3|GBP5|GBP2|TRIM14|TRIM21|TRIM68|TRIM3|TRIM46|IRF6|TRIM62|HLA-DRA|CAMK2B|TRIM45|TRIM6|TRIM17|TRIM2|CAMK2A|MID1|NCAM1|TRIM29	5	0.001	0.001	0.001	0.001	0.001	0.0023915	0.00220868	0.00215524	0.00237029	0.00222708	5.8211	6.2637	5.3916	4.5154	6.1335
REACTOME_N_GLYCAN_ANTENNAE_ELONGATION	15	73.3	73.3	73.3	73.3	73.3	B4GALT1|B4GALT3|ST3GAL4|MGAT4B|MGAT4A|B4GALT4|ST6GAL1|B4GALT5|MGAT5|B4GALT6|ST8SIA6	B4GALT1|B4GALT3|MGAT4B|ST3GAL4|MGAT4A|B4GALT5|B4GALT6|B4GALT4|ST6GAL1|MGAT5|ST8SIA6	B4GALT1|B4GALT3|ST3GAL4|MGAT4A|MGAT4B|B4GALT5|B4GALT4|B4GALT6|ST6GAL1|MGAT5|ST8SIA6	B4GALT1|B4GALT3|ST3GAL4|MGAT4A|MGAT4B|ST6GAL1|B4GALT6|B4GALT5|B4GALT4|MGAT5|ST8SIA6	B4GALT1|B4GALT3|ST3GAL4|MGAT4A|B4GALT4|MGAT4B|B4GALT5|ST6GAL1|ST8SIA6|MGAT5|B4GALT6	5	0.736402	0.657315	0.921687	0.595661	0.946	0.788706	0.712646	0.938365	0.662246	0.954032	0.4494	0.5318	-0.1458	0.6885	-0.0643
REACTOME_TRAF6_MEDIATED_IRF7_ACTIVATION_IN_TLR7_8_OR_9_SIGNALING	14	92.9	92.9	92.9	92.9	92.9	UBB|UBC|IRF7|MYD88|IRAK1|UBE2N|IRAK4|TLR7|TLR9|UBA52|TRAF6|TLR8|UBE2V1	UBB|UBC|IRF7|MYD88|IRAK1|UBE2N|TRAF6|TLR7|UBA52|TLR8|IRAK4|TLR9|UBE2V1	UBB|UBC|IRF7|MYD88|IRAK1|UBE2N|TRAF6|TLR7|IRAK4|UBA52|TLR9|TLR8|UBE2V1	UBB|UBC|MYD88|IRAK1|IRF7|UBE2N|TRAF6|IRAK4|TLR8|UBA52|TLR7|TLR9|UBE2V1	UBB|UBC|IRF7|MYD88|IRAK1|UBE2N|TLR9|IRAK4|TRAF6|TLR7|UBA52|TLR8|UBE2V1	5	0.001	0.001	0.00189753	0.001	0.001	0.0023915	0.00220868	0.00405693	0.00237029	0.00222708	3.8834	4.2287	3.742	3.9867	3.7121
REACTOME_ACTIVATION_OF_IRF3_IRF7_MEDIATED_BY_TBK1_IKK_EPSILON	17	88.2	88.2	88.2	88.2	88.2	UBB|CD14|UBC|IRF7|IRF3|LY96|TBK1|IKBKE|TANK|PTPN11|UBA52|TICAM1|TRAF3|TLR4|SARM1	CD14|UBB|UBC|IRF7|IRF3|IKBKE|TICAM1|TBK1|LY96|TANK|UBA52|PTPN11|TRAF3|TLR4|SARM1	UBB|CD14|UBC|IRF7|IRF3|TICAM1|IKBKE|LY96|TBK1|UBA52|TANK|PTPN11|TRAF3|TLR4|SARM1	CD14|UBB|UBC|IRF3|IRF7|IKBKE|TICAM1|TBK1|TANK|PTPN11|LY96|TLR4|UBA52|TRAF3|SARM1	UBB|CD14|UBC|IRF7|IRF3|IKBKE|TANK|LY96|TICAM1|TBK1|PTPN11|UBA52|TRAF3|TLR4|SARM1	5	0.00207039	0.001	0.001	0.00803213	0.001	0.00454466	0.00220868	0.00215524	0.0156115	0.00222708	3.7024	4.0318	3.576	3.3465	4.0386
[truncated: 754 more rows]
