# Supplementary material for: Cancer cell genetics shaping of the tumor microenvironment reveals myeloid cell-centric exploitable vulnerabilities in hepatocellular carcinoma
Source: Nat Commun. 2024 Mar 22;15:2581. doi: 10.1038/s41467-024-46835-2 (PMC10959959; doi:10.1038/s41467-024-46835-2)
Supplement: Supplementary file 10 — Supplementary Data 7 [file 41467_2024_46835_MOESM10_ESM.xlsx]

## Sheet: DEG_per_cluster_top30
Supplementary Data 7- Top 50 DEG of the populations derived from scRNAseq of NrasG12DPtenKO and Control liver
clust0_Neutrophils	clust1_Lymphocytes/Tcells	clust2_Monocytic cells	clust3_B_cells	clust4_NKcells	clust5_Endothelia_cells	c6_pDCs	clust7_cDC1s
S100a9	Skap1	Lyz2	Igkc	Gzma	Ptprb	Grm8	Cst3
S100a8	Themis	Apoe	Ebf1	Ccl5	Stab2	Tcf4	Ppt1
Retnlg	Gm2682	Fn1	Bank1	Nkg7	Selenop	Bst2	H2-Ab1
Ngp	Cd226	C1qa	Cd79a	AW112010	Igfbp7	Runx2	Cadm1
Lcn2	Bcl11b	Mmp12	Ighm	Ncr1	Kdr	Irf8	Wdfy4
Ifitm1	Trbc2	Arg1	Iglc2	Klre1	Dnase1l3	Cox6a2	H2-Eb1
Ltf	Lef1	C1qb	Cd79b	Xcl1	Ehd3	Ccr9	Plbd1
Camp	Itk	Slc8a1	Pax5	Gzmb	Plpp3	Rnase6	Irf8
Wfdc17	Cd3d	C1qc	Ly6d	Klra4	Meis2	Ccnd1	Naaa
Cxcl2	Prkcq	Ctss	Iglc1	Klrb1c	F8	Ly6d	Cdk14
G0s2	Inpp4b	Psap	Mef2c	Cd7	Dlc1	Mctp2	H2-Aa
Wfdc21	Camk4	Spp1	Ms4a1	Klrd1	Plpp1	Fmnl2	Clec9a
Slc7a11	Ms4a4b	Pid1	Ralgps2	Klrk1	Eng	Lair1	Xcr1
Cstdc4	St6galnac3	Ccl24	Ighd	Prf1	Adgrl4	Ctsl	Ccser1
Acod1	Cd3g	Mafb	Fchsd2	Clnk	Nrp1	Lgals1	Ckb
Il1b	Gramd3	Mt1	Bach2	Klra9	Adgrf5	Cd300c	Cd74
Sgms2	Cd247	Fabp5	Aff3	Ctsw	Rasal2	Atp1b1	Mctp1
Ifitm6	Pde3b	Ifi30	Gm31243	Il2rb	Mrc1	Bcl11a	Fmnl2
Hdc	Btbd11	Nrg1	Iglc3	Klra7	Psd3	Rell1	Tbc1d9
Clec4d	Grap2	Ms4a6c	Hbb-bs	Klrc2	Maf	Slc41a2	Hdac9
Csf3r	Kcnq5	Cd86	Blk	Cd160	Lifr	Pltp	Zfp366
Stfa2l1	Zbtb16	Ctsc	Fcmr	Tox	Sema6a	Plac8	Ciita
Cxcr2	Trbc1	Lgmn	Man1a	Klri2	Fbxl7	Cacna1e	Tlr3
Pglyrp1	Cd3e	Plcb1	Blnk	Osbpl3	Adam23	Hdac9	H2-DMb1
Slpi	Lck	Ctsb	Btla	Lgals1	Stox2	Ly6c2	Rab7b
Mmp9	Atp8a2	S100a4	Cd55	Klrb1b	Tspan7	Rnf220	Ifi205
Egr1	Satb1	Tgfbi	Cd74	Klrc1	Fabp4	Srgap3	Flt3
Il1r2	Cd28	Lgals3	March1	Gm36723	Prickle1	Zc3h12c	Itgae
Ier3	Ptpn22	Csf1r	Immp2l	Txk	Cyyr1	Rabgap1l	Pkib
Nlrp3	Bcl2	Aif1	Pgap1	H2-Q7	Flt1	Pacsin1	Gm2a
Mmp8	Mllt3	Ccl9	Gm8369	Chsy1	Tshz2	Ncald	Id2
Dach1	Tnik	F13a1	Fcer2a	Itga2	Sparc	Tbc1d8	H2-DMa
S100a6	Prkch	Gm2a	Tmem163	Styk1	Bmp2	Tex2	Pak1
Lrg1	Trac	Cst3	Slc9a7	Gem	Plxnc1	Pld4	Psap
Hp	Slc9a9	Crip1	Bcl11a	Id2	Il6st	Apba1	St3gal5
Igf1r	Il7r	Ifitm3	Gm30211	Gimap4	Plekhg1	Smim5	Mpeg1
Gsr	Tox	Rnf217	H2-Eb1	Samd3	Myo10	Upb1	Pid1
Ccl3	Sidt1	Msr1	Ero1lb	Tbx21	Egfl7	Zdhhc14	Srgap3
Plek	Cxcr6	Lrp1	Pou2af1	Chn2	Adgrl2	Mpeg1	P3h2
Clec4e	Tcf7	Plcl1	St6gal1	Ms4a4b	Cemip2	Card11	Ccnd1
Dusp1	Tasp1	Ccr2	H2-Aa	Aoah	Pard3b	Prkca	Cbfa2t3
Antxr2	Fyn	Mpeg1	Gpr183	Arsb	Prkg1	Ctsh	Rnase6
Cd177	Chn2	Ece1	Mzb1	Klf12	B3galt1	P2ry14	Aif1
Cd14	Sntb1	Ms4a6d	Snx29	Ptprcap	Gng11	Gria3	Zbtb46
Hcar2	Ablim1	Zeb2	Vpreb3	Adamts14	Prex2	Carmil1	Dapk1
Mxd1	Gimap4	Dab2	Chst3	Rgs1	Stab1	Ly6a	Tbc1d8
Fbxl5	Thy1	Vcan	Swap70	Fgl2	Nfib	Ppm1e	Htr7
Trem1	Rora	Cxcl16	Gm15987	Gm2682	Cdh13	Pdzd4	Cd36
Il1f9	Il2rb	Grn	Cd83	Klrb1a	Ldb2	Phactr2	5730522E02Rik
Trem3	Cd8b1	Thbs1	Bcar3	Serpinb9	Tek	Iglc3	Rtn1

## Sheet: DEG_per_cluster_Monocytic_cells
Supplementary Data 7 - Top 30 DEG of the populations derived from monocytic cells scRNAseq of NrasG12DPtenKO and Control liver
C1_Monocytic_March3+	C2_Classical monocytes_Chil3+	C3_Monocytic_C1qa+	C4_cDC2_Cd209a+	C5_cDC1s_Wdfy4+	C6_Monocytic_Cxcl3+	C7_Monocytic_Adgre4+	C8_KC_Slc40a1+	C9_Migratory DCs_Ccr7+
c0	c1	c2	c3	c4	c5	c6	c7	c8
March3	Chil3	C1qa	Cd209a	Wdfy4	Cxcl3	Adgre4	Slc40a1	Ccr7
Adgrl3	Ly6c2	C1qc	Ccnd1	Ppt1	Inhba	Rap1gap2	Clec4f	Ccl5
Spon1	Hp	Cx3cr1	H2-Eb1	Cadm1	Arg1	Ace	Cd5l	Fscn1
Plcl1	Plcb1	C1qb	Ctnnd2	Gm36723	Ptgs2	Stk10	Vsig4	Rabgap1l
Rnf217	Vcan	Hexb	Klrd1	Irf8	Spp1	Ldlrad3	Ptprm	Tmtc2
Plxdc2	S100a4	Cox5a	Bcl11a	Clec9a	Thbs1	Pou2f2	Apoc1	Tbc1d4
Ece1	Plac8	Ndufv3	H2-Aa	Xcr1	Hmox1	Zfyve9	Frmd4b	Ccl22
Il1r2	Sell	Ndufc1	Cd7	Hist1h1b	Cxcl1	Pparg	Hpgd	Tmcc3
Plet1	S100a6	Sdc3	Ust	Ccser1	Ero1l	Pglyrp1	Bank1	Mreg
Rgs1	Ms4a4c	Atp6v1g1	Ckb	Mctp1	Mt2	Itgal	C6	Tmem123
Malt1	Mgst1	Il31ra	Trerf1	Ckb	Egln3	Bcl2	Itga9	Adam23
Lncpint	F13a1	Cox7c	Gpr183	Arsb	Cxcl2	Spn	Hdac9	Cacnb3
Cd86	Arhgap26	Eif2s2	Bach2	H2-Ab1	Hilpda	Pot1b	Sema6d	Ly75
Ccl24	Ahnak	Cops9	Rtn1	H2-Eb1	Fbxl5	Eno3	Igf1	Traf1
Myo1e	Ccr2	Vdac1	Immp2l	Hdac9	Ndrg1	Ssh2	Cd163	Pcgf5
Creb5	Alox5ap	Bola2	Clec10a	Cdk14	Slc7a2	Pag1	Adgre1	Plxnc1
Fam117b	C3	Hspd1	Napsa	Btla	Fn1	Tmcc1	Fcna	Relb
Mertk	Emilin2	Romo1	Cbfa2t3	Tlr3	Nos2	Fabp4	Myo9a	Stat4
Nrg1	Arhgef37	Gng5	Chn2	Zfp366	Pdpn	Cd300e	Itsn1	Ccl17
Mmp12	Add3	Rab5c	Dpp4	Srgap3	F13a1	Stap1	St3gal5	Cblb
Antxr2	Lrg1	Micos10	Itpr1	Id2	Bnip3	Setbp1	Maf	Serpinb9
Clasp2	Ms4a6c	Cox6c	Slamf7	Top2a	Serpine1	Fgr	Adgb	Serpinb6b
Itga9	Osm	Swi5	H2-Oa	Fmnl2	Ccl3	Hpgd	Dlc1	Lrrk1
Dcstamp	S100a10	Ap2s1	Ciita	H2-Aa	Osbpl8	Slc12a2	Thrb	Etv3
H2-Aa	Morrbid	Pebp1	Grap2	Naaa	Phlda1	Mef2c	Mertk	Tbc1d8
1700016P03Rik	Atrnl1	Ndufs6	1700025G04Rik	Fchsd2	Plcb1	Cd36	Folr2	Samsn1
C1qb	Ifitm6	Lgals3bp	Card11	Itgae	Slc7a11	Grk3	Rgl1	Adgrg6
Mrc1	Cd14	Lgals9	S100a4	Clnk	Cacna1d	Dgkh	Cadm1	Syn3
H2-Ab1	Fn1	Atp5j	Flt3	Flt3	Il1a	Grk5	Timd4	Large1
Lrmda	F10	Ctsa	H2-DMb2	Psmb9	Slc2a1	Itga4	Sdc3	Apol7c

## Sheet: All_filt_cells_info
Supplementary Data 7 - Barcode, UMAP coordinates, Annotation and sample name for each of the cells from scRNAseq of NrasG12DPtenKO and Control liver
Barcode	UMAP_1	UMAP_2	ClusterAnno	Origin
AAACCCAAGATTGGGC-1_1	6.35599596278257	10.9247446711901	NK cells	Control
AAACCCAAGCCTAGGA-1_1	4.98584396617002	1.9488446172121	T cells	Control
AAACCCAAGTGTTGTC-1_1	-1.60160063727312	-6.81988709608288	cDC1s	Control
AAACCCACAATAACCC-1_1	9.57670528666563	-5.82135337034435	B cell	Control
AAACCCACACGAAGAC-1_1	9.73931534068174	-3.86967604795666	B cell	Control
AAACCCACACGACCTG-1_1	7.84656364695615	-3.7497500721571	B cell	Control
AAACCCACACGTACAT-1_1	8.66291553752012	5.99684244951038	T cells	Control
AAACCCACAGTTTGGT-1_1	6.37090236918516	10.0543375666979	NK cells	Control
AAACCCATCCCGATCT-1_1	3.40003473536558	3.33234412034778	T cells	Control
AAACCCATCTTCCTAA-1_1	1.85437042491026	1.06691915353565	T cells	Control
AAACGAAAGAGCAACC-1_1	2.74982316271848	5.53241640886097	T cells	Control
AAACGAAAGCGAGAAA-1_1	7.23590976969785	3.52920204957752	T cells	Control
AAACGAAAGCGTCAGA-1_1	7.22334368006773	5.84992749055652	T cells	Control
AAACGAAAGGAGACCT-1_1	-11.0556351445478	5.83055693467884	Neutrophils	Control
AAACGAAAGGCGTTGA-1_1	-7.88534848912173	-3.06506961027355	Monocytic cells	Control
AAACGAACAACTAGAA-1_1	3.37232572810239	0.183097159469412	T cells	Control
AAACGAACACGTTGGC-1_1	6.85855848567075	5.51821619828968	T cells	Control
AAACGAACAGGTCCGT-1_1	-3.18524830563479	-15.5492305103895	Endothelial	Control
AAACGAACAGTTACCA-1_1	4.74017650858945	2.65914422830372	T cells	Control
AAACGAACATGCACTA-1_1	8.62423641459531	-4.67033236662121	B cell	Control
AAACGAACATGGCGCT-1_1	9.67979461924619	-4.05092709699841	B cell	Control
AAACGAAGTCAGTCGC-1_1	6.88699705378599	-5.32740824857922	B cell	Control
AAACGAAGTGGGTTGA-1_1	6.47397310511655	3.15697724183826	T cells	Control
AAACGAAGTGTTACAC-1_1	-6.79631107075625	7.38296896775989	Neutrophils	Control
AAACGAAGTTGTCTAG-1_1	4.47207815424986	9.24021632035999	NK cells	Control
AAACGAATCAAGAGTA-1_1	-6.53247850163393	-9.78602021375866	Monocytic cells	Control
AAACGCTAGAAATCCA-1_1	5.690970251723	7.94291598161487	T cells	Control
AAACGCTAGAGGGCGA-1_1	-3.18614166005068	-13.3052911106703	Endothelial	Control
AAACGCTAGATAGGGA-1_1	7.77277405039854	-5.81664031187267	B cell	Control
AAACGCTAGATCCGAG-1_1	5.88080770747251	8.67753512223987	T cells	Control
AAACGCTAGCCAAGGT-1_1	-4.86721484883242	-4.94611590543957	Monocytic cells	Control
AAACGCTCATCTTCGC-1_1	4.01932699458189	7.43741947969227	NK cells	Control
AAACGCTGTATGCAAA-1_1	4.9463618494708	5.17759091218738	T cells	Control
AAACGCTGTCTAACGT-1_1	3.27726728694028	4.53813559373646	T cells	Control
AAACGCTGTGTAGTGG-1_1	8.57741386668272	-6.43736546674938	B cell	Control
AAACGCTTCCTACTGC-1_1	9.84824592845029	-3.60338919798107	B cell	Control
AAAGAACAGCCTTTGA-1_1	9.06089527384824	-5.76290934721203	B cell	Control
AAAGAACAGGTGAGAA-1_1	-2.956486155824	-15.5410966221449	Endothelial	Control
AAAGAACCAAAGGCAC-1_1	-6.61461131794863	-9.9656867329237	Monocytic cells	Control
AAAGAACCAAGGATGC-1_1	6.63281900660581	1.98910886606006	T cells	Control
AAAGAACCAGCACACC-1_1	0.800745437308021	-10.9325980488417	pDCs	Control
AAAGAACCAGCGGTCT-1_1	8.95475132243223	-4.68923752943249	B cell	Control
AAAGAACGTGCCAAGA-1_1	-9.12675636036806	-5.6925892178175	Monocytic cells	Control
AAAGAACTCCAGTGCG-1_1	7.97945244090147	5.10638481935291	T cells	Control
AAAGAACTCGCCTTGT-1_1	8.98046333567686	-4.43908065000744	B cell	Control
AAAGGATCAACCGACC-1_1	3.66126758830137	1.71723086198597	T cells	Control
AAAGGATCACCCTAAA-1_1	-1.41667293532305	2.8044753726366	Neutrophils	Control
AAAGGATCACGTGAGA-1_1	4.12647659556455	4.82732636293201	T cells	Control
AAAGGATGTCATCCGG-1_1	4.96210272090025	7.82560545762806	NK cells	Control
AAAGGATGTGTCCTAA-1_1	-8.36300389988833	6.74341160615711	Neutrophils	Control
AAAGGATGTGTTGCCG-1_1	6.81870300547666	11.2341652568224	NK cells	Control
AAAGGATGTTGTTGCA-1_1	6.5260966517169	10.2692232783678	NK cells	Control
AAAGGATTCCTTATCA-1_1	0.110028455420204	-10.9805087391493	pDCs	Control
AAAGGGCCAAACACGG-1_1	8.85811550395078	-4.65241187254162	B cell	Control
AAAGGGCCAACTCCAA-1_1	5.39842540995664	6.78128725847034	NK cells	Control
AAAGGGCCACAATGTC-1_1	9.78681881205625	-2.99235289732189	B cell	Control
AAAGGGCCACTTGTCC-1_1	4.69646818415708	8.10167795976429	NK cells	Control
AAAGGGCCAGTGGCTC-1_1	8.66174156443662	-5.38603156248303	B cell	Control
AAAGGGCGTCTCGCGA-1_1	4.70074112193174	7.07151324113636	NK cells	Control
AAAGGGCGTTGGCTAT-1_1	6.19364483134336	6.2242980655077	T cells	Control
AAAGGGCTCATGGCCG-1_1	6.62566358820982	10.0003815348986	NK cells	Control
AAAGGGCTCCTCGCAT-1_1	6.92301876322813	3.41962582429676	T cells	Control
AAAGGGCTCTGACGCG-1_1	2.16831500308103	0.457860631847666	T cells	Control
AAAGGTAAGCGAATGC-1_1	1.26515168921537	-10.90640061537	pDCs	Control
AAAGGTAAGTCGAATA-1_1	9.8203967310626	-5.26460688749523	B cell	Control
AAAGGTAGTCCTACAA-1_1	7.40526230113096	3.92580086549549	T cells	Control
AAAGGTAGTGGTCCCA-1_1	-1.40682440026217	1.35698479970722	Monocytic cells	Control
AAAGGTAGTTAGAAAC-1_1	-3.21817033513003	-15.627613002455	Endothelial	Control
AAAGTCCAGGGTTTCT-1_1	9.54140980021543	-5.38492339292736	B cell	Control
AAAGTCCCAGCCGGTT-1_1	9.52260525004453	-2.69448273817272	B cell	Control
AAAGTCCCAGGTCCGT-1_1	-6.74367063267641	8.14831883271961	Neutrophils	Control
AAAGTCCCAGTCCCGA-1_1	5.88349993006773	5.34724099000721	T cells	Control
AAAGTCCGTACTAGCT-1_1	2.59166414515562	0.14443742295532	T cells	Control
AAAGTCCGTTTCGGCG-1_1	9.14562351481504	-3.40980809370251	B cell	Control
AAAGTCCTCCGGCTTT-1_1	4.60235531107969	5.20054013093738	T cells	Control
AAAGTCCTCTCCCTAG-1_1	8.97343570963926	-5.48707955518933	B cell	Control
AAAGTCCTCTGCTGAA-1_1	6.87833769099302	3.48303944429188	T cells	Control
AAAGTGAAGGCCACTC-1_1	5.08887703196592	2.42179829438953	T cells	Control
AAAGTGAAGTATTGCC-1_1	6.48324806468076	-1.04589443842144	B cell	Control
AAAGTGACAAGGGTCA-1_1	-2.90850918515139	-15.3147792164442	Endothelial	Control
AAAGTGACACGACAAG-1_1	6.24305755869932	3.24119264444141	T cells	Control
AAAGTGATCACCCTCA-1_1	-6.61540715916567	-9.89298432508679	Monocytic cells	Control
AAATGGAAGAGCCATG-1_1	-3.44374315960818	-15.7546977345106	Endothelial	Control
AAATGGAAGCTAATGA-1_1	8.42742855326719	-5.04300444761486	B cell	Control
AAATGGACAACGACTT-1_1	8.30695850627012	5.87290913423328	T cells	Control
AAATGGACAGACCGCT-1_1	-8.94962089283877	-6.16271823087902	Monocytic cells	Control
AAATGGACATCAGTCA-1_1	8.18925220744199	-5.34502070585461	B cell	Control
AAATGGAGTAACACCT-1_1	4.6271389223773	8.37430674394398	NK cells	Control
AAATGGAGTCACCACG-1_1	-5.18438832981997	-5.04641240278454	Monocytic cells	Control
AAATGGAGTGTTTACG-1_1	8.13867122904844	-6.41476481596203	B cell	Control
AAATGGATCAGCGTCG-1_1	5.1168153979022	6.10831934770374	NK cells	Control
AAATGGATCGGCCAAC-1_1	10.0811513163287	-4.60084431806774	B cell	Control
AAATGGATCTGCGATA-1_1	7.13640815989561	9.93785387834339	NK cells	Control
AAATGGATCTTCTGGC-1_1	3.72956402079649	1.98425061067371	T cells	Control
AACAAAGAGGCATGGT-1_1	4.32018596903867	8.99179465135364	NK cells	Control
AACAAAGCAAGTCGTT-1_1	3.93831903712339	3.36929709275989	T cells	Control
AACAAAGCACATGGTT-1_1	-6.91859309895449	8.71989256700306	Neutrophils	Control
AACAAAGCAGGTCCCA-1_1	3.39065153376646	1.84675258954792	T cells	Control
AACAAAGGTACGTTCA-1_1	7.43305141703672	10.7972441371325	NK cells	Control
AACAAAGGTAGGGAGG-1_1	8.65598995463438	-4.81825011411877	B cell	Control
AACAAAGGTCCTTAAG-1_1	7.92875511424131	6.86804348787098	T cells	Control
AACAAAGGTTTCGTGA-1_1	8.29343540446348	-6.23044150510998	B cell	Control
AACAAAGTCCAGTGCG-1_1	-7.15157096608096	-6.49641841093273	Monocytic cells	Control
AACAAAGTCTCTCTTC-1_1	0.0178861715037306	-11.0154733006117	pDCs	Control
AACAACCAGACATCAA-1_1	9.00806457774229	-3.55142586866589	B cell	Control
AACAACCAGTGCGACA-1_1	9.29539615885801	-3.84891598859997	B cell	Control
AACAACCCAGCTCGGT-1_1	5.15119201914854	2.3498308118227	T cells	Control
AACAACCCATTCTTCA-1_1	6.9326055742938	4.02855021318226	T cells	Control
AACAACCGTACGCTAT-1_1	-3.42043488247805	-6.56668084303112	Monocytic cells	Control
AACAACCGTCACTTAG-1_1	-9.0834290288251	-5.83363669553967	Monocytic cells	Control
AACAACCGTCGGTAAG-1_1	4.91371614710874	7.10795552095203	NK cells	Control
AACAACCGTCTGTCCT-1_1	8.25725776927061	-6.35639327207775	B cell	Control
AACAACCGTGCCGTAC-1_1	9.49034530894346	-3.82936185041638	B cell	Control
AACAACCTCCCTTGTG-1_1	2.05440361277647	1.21666849216251	T cells	Control
AACAAGAAGACTTCAC-1_1	-9.57207744343691	6.00464732011585	Neutrophils	Control
AACAAGAAGCATATGA-1_1	7.11681158320493	3.56732637246876	T cells	Control
AACAAGAAGGCAGGTT-1_1	4.20640880839414	4.03402144273548	T cells	Control
AACAAGACACTGCGAC-1_1	4.63979465739317	2.59407097657947	T cells	Control
AACAAGACAGGAGACT-1_1	-9.53308456166201	-5.62400382200451	Monocytic cells	Control
AACAAGAGTAGATCGG-1_1	8.64654953257627	5.59389216264515	T cells	Control
AACAAGAGTGATAGTA-1_1	6.57682020442075	-5.27243512312145	B cell	Control
AACAAGAGTTAAAGTG-1_1	3.56931574122495	0.0674360748174648	T cells	Control
AACAAGAGTTCCGTTC-1_1	2.80501777903623	5.20586163362293	T cells	Control
AACACACAGACAAGCC-1_1	3.58365232722349	0.769978022182272	T cells	Control
AACACACAGACATAAC-1_1	4.59582168833799	8.72740942796497	NK cells	Control
AACACACAGATACGAT-1_1	8.03815586344785	-3.50678818861218	B cell	Control
AACACACCACTCTAGA-1_1	8.98792583720274	-3.79519360700817	B cell	Control
AACACACCAGGACGAT-1_1	7.20265037791319	-3.55992692152233	B cell	Control
AACACACCAGTTGCGC-1_1	9.55940181986875	-2.32902806440563	B cell	Control
AACACACGTTAGCGGA-1_1	3.48443586604185	3.80434948762684	T cells	Control
AACACACTCCCATACC-1_1	-6.66212337239199	8.29371554216175	Neutrophils	Control
AACACACTCGATCCAA-1_1	-8.89611404164248	-6.09603207746716	Monocytic cells	Control
AACACACTCTTGCAGA-1_1	4.36689789073057	3.16414458116321	T cells	Control
AACAGGGAGAGAGTGA-1_1	9.32920868174619	-5.93655150572033	B cell	Control
AACAGGGAGCCAAGTG-1_1	-7.51616113408022	8.48665243943958	Neutrophils	Control
AACAGGGAGCTCACTA-1_1	8.69712860362119	-5.48358195463391	B cell	Control
AACAGGGAGTATAGGT-1_1	1.25219304339475	-10.8806752506849	pDCs	Control
AACAGGGCAGAGATGC-1_1	5.45611793772764	-4.35155862013073	B cell	Control
AACAGGGGTACAAGTA-1_1	4.66018135325498	8.50775057634144	NK cells	Control
AACAGGGGTGTACGCC-1_1	-6.60368650181704	-9.75632279554577	Monocytic cells	Control
AACAGGGTCTGATGGT-1_1	-3.45717137082034	-15.7440909687635	Endothelial	Control
AACCAACAGATACGAT-1_1	-3.48714463932925	-14.9555243794081	Endothelial	Control
AACCAACAGCGCTTCG-1_1	6.02649194972105	3.012770717943	T cells	Control
AACCAACAGTTGAATG-1_1	5.76711113230772	4.1335883792284	T cells	Control
AACCAACCAAGTGCTT-1_1	6.99420482890195	10.5478239711168	NK cells	Control
AACCAACCAATGCTCA-1_1	9.96506721751279	-3.50593131223889	B cell	Control
AACCAACCACCAGGTC-1_1	8.83284885661192	-5.7535342518446	B cell	Control
AACCAACCATGTTCGA-1_1	3.11476022975034	3.70794612726002	T cells	Control
AACCAACGTCACTTCC-1_1	-8.06745212300234	6.43106467088489	Neutrophils	Control
AACCAACGTTGTGTTG-1_1	6.03519756571836	3.53163034280567	T cells	Control
AACCAACTCCGTTTCG-1_1	3.02274758593626	2.82496530374317	T cells	Control
AACCAACTCGCCGAGT-1_1	-3.39502589924746	-13.3452023808119	Endothelial	Control
AACCAACTCGGACAAG-1_1	0.518218467398353	-11.0176610294935	pDCs	Control
AACCACAAGGACGCTA-1_1	-3.13021128399783	-6.21245711485119	Monocytic cells	Control
AACCACAAGTTGTCGT-1_1	8.7049124933917	-0.941559011137201	B cell	Control
AACCACACAACCAGAG-1_1	6.72733671443052	3.26750213464527	T cells	Control
AACCACAGTACCACGC-1_1	-8.7815844319623	-5.28741686979504	Monocytic cells	Control
AACCACAGTGCTGCAC-1_1	-3.38527553303652	-15.2299537006971	Endothelial	Control
AACCACAGTTCCTAGA-1_1	4.85540230052061	1.90983361562519	T cells	Control
AACCATGAGGTAGTCG-1_1	-3.22819011433535	-13.5091227833387	Endothelial	Control
AACCATGAGTCTTCGA-1_1	-8.5463516019147	-5.83778136411877	Monocytic cells	Control
AACCATGAGTTAGTGA-1_1	6.98333008067197	-0.459337169325068	B cell	Control
AACCATGAGTTGAAAC-1_1	4.9869964815814	6.29474121888904	NK cells	Control
AACCATGCAGCGACCT-1_1	4.97274334208555	6.30647856553821	NK cells	Control
AACCATGCATGGCCAC-1_1	-7.79883640034609	-6.97286074796887	Monocytic cells	Control
AACCATGGTAGCGTTT-1_1	7.11092359797544	6.28759533723621	T cells	Control
AACCATGGTCACAGTT-1_1	-3.28854744656496	-15.3575591389296	Endothelial	Control
AACCATGGTTCCGCTT-1_1	9.90206653849668	-3.28857510725231	B cell	Control
AACCATGGTTTCGTTT-1_1	-3.69353859646731	-15.0045108143446	Endothelial	Control
AACCATGTCATACAGC-1_1	7.84544117228574	4.22808081468372	T cells	Control
AACCATGTCATCACCC-1_1	10.0925505854327	-4.49028914610119	B cell	Control
AACCCAAAGCAGCCCT-1_1	3.63632566706724	2.20203942617206	T cells	Control
AACCCAAAGTTTCTTC-1_1	-0.0277253292363207	-10.9599313084242	pDCs	Control
AACCCAAGTCGCGTTG-1_1	0.576658079786964	-10.7810868565199	pDCs	Control
AACCCAAGTCGTGATT-1_1	3.06143290774412	1.49357528051166	T cells	Control
AACCCAATCGAGCACC-1_1	7.48042804972715	10.5472441371325	NK cells	Control
AACCCAATCGCAGTGC-1_1	-6.05654781086855	7.52525240739612	Neutrophils	Control
AACCCAATCTATCACT-1_1	6.94322616831846	10.9508753474596	NK cells	Control
AACCTGAAGCCAACCC-1_1	7.34656173960752	4.11564475854664	T cells	Control
AACCTGACACAATGTC-1_1	4.56622535960264	8.4167710002306	NK cells	Control
AACCTGACACACGCCA-1_1	5.59148771540708	8.10187918504505	T cells	Control
AACCTGACATTGAAAG-1_1	4.16546518580503	3.9487636741045	T cells	Control
AACCTGAGTTAAGGGC-1_1	8.47680790202207	-4.89185088316174	B cell	Control
AACCTTTAGAGGCTGT-1_1	-9.55114333851748	-5.67220776716442	Monocytic cells	Control
AACCTTTAGCCTAGGA-1_1	3.53001339213438	3.77702600320606	T cells	Control
AACCTTTAGCTTGTTG-1_1	9.30621845500059	-2.98656385580273	B cell	Control
AACCTTTCACACCGAC-1_1	-6.59520404560976	8.76393229326038	Neutrophils	Control
AACCTTTCAGCATGCC-1_1	7.36744339243955	-4.71383279005261	B cell	Control
AACCTTTCAGTCGAGA-1_1	6.20998365656919	3.42459446748524	T cells	Control
AACCTTTGTCGATGCC-1_1	9.60513622538633	-2.95815413633557	B cell	Control
AACCTTTGTCGGTAAG-1_1	5.52478248850889	4.90628487428455	NK cells	Control
AACCTTTGTGGACCAA-1_1	9.89289123789854	-3.41959970632763	B cell	Control
AACCTTTGTTGTACGT-1_1	-8.14686744435244	-6.49080746809216	Monocytic cells	Control
AACCTTTTCAAGGACG-1_1	9.29071075694151	-4.22497599760266	B cell	Control
AACCTTTTCCTGTAGA-1_1	-0.851423000530533	-6.92589896360607	cDC1s	Control
AACGAAAAGCGTATGG-1_1	6.53969604746885	3.70184118112354	T cells	Control
AACGAAAAGCGTGTTT-1_1	5.97203905360288	5.40533310731678	T cells	Control
AACGAAAAGGAGGCAG-1_1	5.1468070246417	4.84310299714832	T cells	Control
AACGAAAAGTACAACA-1_1	4.79025347010679	3.46234351953296	T cells	Control
AACGAAACATGCCATA-1_1	7.26349861399717	11.0181456263903	NK cells	Control
AACGAAAGTAGGCTGA-1_1	2.73824960963316	0.0271294172647457	T cells	Control
AACGAAAGTCATTGCA-1_1	7.33361751811094	-0.868421847021296	B cell	Control
AACGAAATCACTCTTA-1_1	8.56666214243955	-5.93440430799694	B cell	Control
AACGAAATCCTTATAC-1_1	9.65280754344053	-5.33300727049084	B cell	Control
AACGAAATCGGAACTT-1_1	2.45807630793638	0.111390238607214	T cells	Control
AACGGGAAGGAACATT-1_1	7.49177009837217	-5.21061032453747	B cell	Control
AACGGGAAGGGCGAGA-1_1	4.07046491877622	1.57891589959888	T cells	Control
AACGGGACAACCCGCA-1_1	8.90151436106748	-5.66961854139538	B cell	Control
AACGGGACACCAATTG-1_1	9.27556926981992	-4.19507353941174	B cell	Control
AACGGGACACTGATTG-1_1	9.23888618723936	-4.53907101789684	B cell	Control
AACGGGACAGAGCGTA-1_1	6.55456287638731	-4.18932002226086	B cell	Control
AACGGGACATACAGAA-1_1	3.67486173884458	0.676117634380148	T cells	Control
AACGGGAGTACGCTTA-1_1	-3.1073433659833	-6.1182050053236	Monocytic cells	Control
AACGTCAAGACACACG-1_1	8.59951431529112	-2.98901980558605	B cell	Control
AACGTCAAGGCTGAAC-1_1	7.79302627818174	-4.00928729215832	B cell	Control
AACGTCAAGGGCAGGA-1_1	3.84524423853941	0.408005073645995	T cells	Control
AACGTCAGTGGCTGAA-1_1	8.11849148051328	5.67909962495594	T cells	Control
AACGTCAGTTGGAGGT-1_1	10.0702899195392	-3.8281978909132	B cell	Control
AACGTCATCCAAGGGA-1_1	6.1182802416522	9.79063612779407	NK cells	Control
AACTTCTCACTGTTCC-1_1	7.10929519908018	4.08302480539112	T cells	Control
AACTTCTCAGTAACAA-1_1	9.02155525462217	-2.58382790724011	B cell	Control
AACTTCTCATAGGTAA-1_1	-3.13287918789797	-6.27728408018322	Monocytic cells	Control
AACTTCTGTACGCTAT-1_1	0.327818701430031	-10.7003936115858	pDCs	Control
AACTTCTGTTGAATCC-1_1	6.97295744196958	3.88616878351002	T cells	Control
AACTTCTTCACTAGCA-1_1	2.88844783083982	1.62112540563373	T cells	Control
AACTTCTTCTCGTGGG-1_1	0.903571674986549	-11.005669528639	pDCs	Control
AAGAACAAGAATGTTG-1_1	3.84925920741148	3.5278378184679	T cells	Control
AAGAACAAGAGATCGC-1_1	6.83860189692564	5.72387749513416	T cells	Control
AAGAACAAGTCACTGT-1_1	5.8707216479022	3.14188677629261	T cells	Control
AAGAACAAGTTGTCAC-1_1	5.15903408305235	8.19110924562244	NK cells	Control
AAGAACACATAACTCG-1_1	8.61689312235899	5.18185574373035	T cells	Control
AAGAACAGTCTTACAG-1_1	6.20897562281675	9.6537447627428	NK cells	Control
AAGAACAGTTATTCTC-1_1	9.84239704386778	-2.45062034765454	B cell	Control
AAGAACATCAACCCGG-1_1	6.72175676600523	-5.02655928770275	B cell	Control
AAGAACATCAATCAGC-1_1	6.77865345255918	9.69661242326526	NK cells	Control
AAGAACATCCGAAATC-1_1	3.65975935236997	3.15039545854358	T cells	Control
AAGAACATCCTTACCG-1_1	-3.29704110844546	-15.1047849003431	Endothelial	Control
AAGACAACAAGTGGTG-1_1	6.95121557490415	5.86713320573597	T cells	Control
AAGACAACATCTCATT-1_1	7.57895023600645	4.38247067292957	T cells	Control
AAGACAATCGAACTCA-1_1	3.430143664046	0.818278348052786	T cells	Control
AAGACAATCGAATGCT-1_1	-7.00981013997012	7.94728380998401	Neutrophils	Control
AAGACTCAGGGTGAAA-1_1	3.56877596156187	0.470149395966814	T cells	Control
AAGACTCAGTACGAGC-1_1	4.9489629961688	7.8334174807909	NK cells	Control
AAGACTCCAAGGCCTC-1_1	7.4212210871417	5.63110548814564	T cells	Control
AAGACTCCACACTTAG-1_1	2.55374343173093	1.57967299779682	T cells	Control
AAGACTCGTGGAACCA-1_1	9.26330120341367	-5.54188626447888	B cell	Control
AAGACTCGTGGTCTGC-1_1	8.28311187998838	-6.69312184492321	B cell	Control
AAGACTCTCGCTCTCA-1_1	-7.88404910786562	-5.35114615598889	Monocytic cells	Control
AAGATAGAGTATCTGC-1_1	2.9058984019	5.59749371370106	T cells	Control
AAGATAGAGTCATCCA-1_1	8.06790191905088	-1.60163753668041	B cell	Control
AAGATAGAGTTACGTC-1_1	6.44951040522642	-1.09639530817242	B cell	Control
AAGATAGCAAGACCGA-1_1	3.95588476435728	7.42982918580799	NK cells	Control
AAGATAGCACGCGTGT-1_1	4.63468582408018	8.40835673173694	NK cells	Control
AAGATAGCACGGTCTG-1_1	9.4660790659625	-5.39736550489636	B cell	Control
AAGATAGGTACCGTCG-1_1	-6.96969049199038	-6.88681548277111	Monocytic cells	Control
AAGATAGGTTAGAGTA-1_1	5.45075971858091	5.02818257173328	NK cells	Control
AAGATAGTCTCATTGT-1_1	4.98821289317197	7.32629210313587	NK cells	Control
AAGCATCAGAAGGTAG-1_1	-3.51086299641543	-6.12113850752087	Monocytic cells	Control
AAGCATCAGCAACAGC-1_1	2.47442967669553	0.892861193025396	T cells	Control
AAGCATCAGGCTGGAT-1_1	7.14318401591367	3.49210578759937	T cells	Control
AAGCATCCAACCCTAA-1_1	9.53488762156553	-5.75722354093762	B cell	Control
AAGCATCCACTCCGGA-1_1	2.39981825129575	5.28086573442249	T cells	Control
AAGCATCGTCCAGCCA-1_1	3.89349729792661	1.53231770356922	T cells	Control
AAGCATCGTGACATCT-1_1	7.99202472941465	6.61491448243885	T cells	Control
AAGCATCGTGGACAGT-1_1	7.97320205943174	-6.68398945966931	B cell	Control
AAGCATCTCGACCACG-1_1	7.17309314982481	-0.85619514623852	B cell	Control
AAGCATCTCTGGTGGC-1_1	8.37155468241758	5.1665359195116	T cells	Control
AAGCCATAGGAACGTC-1_1	9.84789306895322	-5.12740224043102	B cell	Control
AAGCCATAGGGTTTCT-1_1	9.14830429331846	-1.87110298315258	B cell	Control
AAGCCATGTAGCTAAA-1_1	5.88216812388487	5.30410248597889	T cells	Control
AAGCCATGTCGCCTAG-1_1	-3.55927365048342	-15.0997084919569	Endothelial	Control
AAGCCATGTCGCGTTG-1_1	9.88939220683164	-4.55154698530407	B cell	Control
AAGCCATGTGCCCACA-1_1	8.89182312266416	-6.24261944929333	B cell	Control
AAGCCATGTGTCCAAT-1_1	3.66093714015073	4.09393770059376	T cells	Control
AAGCCATGTTAGAAGT-1_1	-6.93482177479678	8.46601874192982	Neutrophils	Control
AAGCCATTCGCCCAGA-1_1	5.03523666636533	4.95715243181019	T cells	Control
AAGCCATTCTCTAAGG-1_1	7.64962894694395	-6.53463643232556	B cell	Control
AAGCGAGAGCTCGAAG-1_1	2.87895924822874	0.845907276475714	T cells	Control
AAGCGAGAGTTACGAA-1_1	8.20576603190488	-5.36868708769055	B cell	Control
AAGCGAGCAGAACTAA-1_1	4.30385381953306	8.96501261552601	NK cells	Control
AAGCGAGCATCCGTGG-1_1	4.70469696299619	9.16055399736194	NK cells	Control
AAGCGAGTCAACGAGG-1_1	-6.71633212788515	7.02995497545032	Neutrophils	Control
AAGCGAGTCGCCTTGT-1_1	9.22540409342832	-5.26145547071667	B cell	Control
AAGCGAGTCTCGCTTG-1_1	7.52055008189268	3.92467767556934	T cells	Control
AAGCGTTAGGCGCTTC-1_1	-3.51025789006167	-6.33245270887585	Monocytic cells	Control
AAGCGTTCAAGACCTT-1_1	9.53168232218809	-5.18455594221325	B cell	Control
AAGCGTTGTACTCGTA-1_1	4.24536068217344	3.64063889344959	T cells	Control
AAGCGTTGTCAGGTGA-1_1	-0.546032851175598	-6.91299527326794	cDC1s	Control
AAGCGTTGTGACCTGC-1_1	1.91246063487119	3.42251259645252	T cells	Control
AAGCGTTTCAGGACAG-1_1	6.37112171427793	9.68285662492542	NK cells	Control
AAGCGTTTCTTCGGTC-1_1	-2.64774923546725	-7.91802018324108	Monocytic cells	Control
AAGGAATAGCATCCCG-1_1	0.680330703421303	-11.0207671467421	pDCs	Control
AAGGAATCACATCCCT-1_1	6.09593088404722	7.37313801606922	T cells	Control
AAGGAATCACGGCGTT-1_1	2.69563133494443	0.132931804263876	T cells	Control
AAGGAATCAGTTCACA-1_1	3.64244682566709	3.80410153230457	T cells	Control
AAGGAATTCAAGCCTA-1_1	-2.98006360752993	-5.99027484098644	Monocytic cells	Control
AAGGAATTCACTCACC-1_1	6.8349607683856	5.51860720475941	T cells	Control
AAGGAATTCATTTACC-1_1	4.08515627162046	7.48206765016346	B cell	Control
AAGGTAAAGGTAGTAT-1_1	-6.36658828480654	-5.23498242536755	Monocytic cells	Control
AAGGTAACAAGACGGT-1_1	9.50566990153379	-3.37731164137097	B cell	Control
AAGGTAACAAGGCAAC-1_1	7.69675285594053	6.69213015397816	T cells	Control
AAGGTAACACAAATGA-1_1	7.67101318614072	-5.10537188688488	B cell	Control
AAGGTAATCCTTCAGC-1_1	-0.802664262787632	-5.75396817365856	Monocytic cells	Control
AAGGTAATCGTCACCT-1_1	0.363537023230263	-10.5748633686659	pDCs	Control
AAGTACCAGAGAGTTT-1_1	3.41035778300352	0.681666260564611	T cells	Control
AAGTACCAGGTAAAGG-1_1	-4.02064841015749	-15.1583070103285	Endothelial	Control
AAGTACCAGTGGTCAG-1_1	-3.87499134762698	-15.1730603520033	Endothelial	Control
AAGTACCCATGAAGGC-1_1	-3.85638444645815	-15.4422663990614	Endothelial	Control
AAGTACCTCAAATGAG-1_1	5.2246149279315	5.09268671830921	T cells	Control
AAGTACCTCATTGAGC-1_1	9.33348972575254	-5.12533705869885	B cell	Control
AAGTACCTCTTGTTAC-1_1	5.02649671809263	8.44460017045765	T cells	Control
AAGTCGTAGCGCAATG-1_1	-1.26765357478075	-6.79912322202892	cDC1s	Control
AAGTCGTCACACGCCA-1_1	3.75761158244199	0.358720546567724	T cells	Control
AAGTCGTTCACGATAC-1_1	0.738856384916969	-10.9226140324232	pDCs	Control
AAGTCGTTCGCCGTGA-1_1	4.51971418635435	2.93733221849232	T cells	Control
AAGTCGTTCGGTTAGT-1_1	6.86330301539487	-5.02321332136364	B cell	Control
AAGTCGTTCTAGAGCT-1_1	7.7834094263751	-6.36850112119885	B cell	Control
AAGTGAAAGGCGCTCT-1_1	4.54246265666074	2.78868944009571	T cells	Control
AAGTGAACATCTAACG-1_1	-2.67367272599154	-15.4352969471571	Endothelial	Control
AAGTGAAGTACGACTT-1_1	8.79519493357725	-1.04424029031964	B cell	Control
AAGTGAATCTCATTTG-1_1	1.00830156580991	-10.9186944309828	pDCs	Control
AAGTGAATCTCTGACC-1_1	-7.86749332173281	-5.79500144163342	Monocytic cells	Control
AAGTGAATCTTTCTAG-1_1	-8.7427307866376	-6.24676602522106	Monocytic cells	Control
AAGTTCGAGCCTCGTG-1_1	2.32963568942136	0.706515884006308	T cells	Control
AAGTTCGAGGATACGC-1_1	7.51405937449522	-6.08563464323254	B cell	Control
AAGTTCGCAACCAACT-1_1	2.78284103648252	1.45829338392048	T cells	Control
AAGTTCGCAAGCACCC-1_1	6.80497009532041	2.36477751096515	T cells	Control
AAGTTCGCAGGGCTTC-1_1	3.41429407374448	1.3662532027605	T cells	Control
AAGTTCGGTCAGTCCG-1_1	7.88982517497129	-4.040451938307	B cell	Control
AAGTTCGGTGGACCAA-1_1	7.95664818064756	6.32002646287708	T cells	Control
AAGTTCGGTGTAGGAC-1_1	4.40038902537412	8.30025059541492	NK cells	Control
AATAGAGAGAGATCGC-1_1	-9.08355491383486	-5.82163136640759	Monocytic cells	Control
AATAGAGCAAACCGGA-1_1	-4.5245944760602	-4.98845141569348	Monocytic cells	Control
AATAGAGCAATGGCAG-1_1	4.88500149027891	2.18724591096668	T cells	Control
AATAGAGCAATTGCCA-1_1	2.48076565043516	0.116017704808996	T cells	Control
AATAGAGCACAGTCGC-1_1	8.51635677592344	-0.910139972364618	B cell	Control
AATAGAGCAGCATCTA-1_1	9.09019119517393	-1.61805837789746	B cell	Control
AATAGAGCATCGATAC-1_1	6.90646297709531	3.68511301835804	T cells	Control
AATAGAGCATTGCCTC-1_1	6.78118974940366	3.87810737451343	T cells	Control
AATAGAGGTAGGAAAG-1_1	3.40609485880918	1.37127334436207	T cells	Control
AATAGAGGTAGGACTG-1_1	4.49008972422666	8.79308802446155	NK cells	Control
AATAGAGGTGTTGAGG-1_1	1.92389662043638	3.20508105119495	T cells	Control
AATAGAGGTTTCGGCG-1_1	3.24755341784544	4.28478080590992	T cells	Control
AATAGAGTCATTTCCA-1_1	-3.06917040570193	-6.40138619581433	Monocytic cells	Control
AATAGAGTCCACAAGT-1_1	-5.83865325673037	-6.40260451475353	Monocytic cells	Control
AATCACGAGGGCTGAT-1_1	6.24756080882139	4.19403583368091	T cells	Control
AATCACGAGTCTACCA-1_1	-8.45427720768862	-6.04369252363415	Monocytic cells	Control
AATCACGAGTCTGGAG-1_1	-3.41287129147463	-6.51811593214245	Monocytic cells	Control
AATCACGCAGAGCGTA-1_1	2.2548232771594	0.339393394047306	T cells	Control
AATCACGCAGTGGGTA-1_1	7.88309318797178	5.66620356401233	T cells	Control
AATCACGGTGAATAAC-1_1	2.7849016882617	3.25018793901233	T cells	Control
AATCACGGTTAACCTG-1_1	-6.2647330067914	8.18656641801624	Neutrophils	Control
AATCGACAGAAAGTCT-1_1	-3.89071982129031	-15.1013373676893	Endothelial	Control
AATCGACAGACGGTCA-1_1	8.16648609416074	4.83482653459339	T cells	Control
AATCGACAGCTAAGTA-1_1	-3.08079831822329	-6.4778732601759	Monocytic cells	Control
AATCGACCAAGACCGA-1_1	6.08571417109556	9.99683863481312	NK cells	Control
AATCGACCAAGGACAC-1_1	6.86866552607603	1.72612292131214	T cells	Control
AATCGACCAGAAACCG-1_1	6.59497101084776	10.257209843004	NK cells	Control
AATCGACCATAATGCC-1_1	8.31366283671445	5.44396263917713	T cells	Control
AATCGACGTCCTGAAT-1_1	4.64846641795225	5.04365355333118	T cells	Control
AATCGACGTGATACAA-1_1	7.17916376368589	5.83188635667591	T cells	Control
AATCGACGTTACGTAC-1_1	8.36164123789854	6.10903794130115	T cells	Control
AATCGACGTTCTCAGA-1_1	9.66162616984434	-3.20849865118237	B cell	Control
AATCGACGTTGCGTAT-1_1	-7.48709981663638	8.42334658464222	Neutrophils	Control
AATCGACTCCATCACC-1_1	-3.59346072895937	-6.24496262708874	Monocytic cells	Control
AATCGACTCCATTCAT-1_1	-9.20342986805849	-6.19338839689465	Monocytic cells	Control
AATCGACTCCGATCGG-1_1	7.59054596201963	-4.40738480726452	B cell	Control
AATCGACTCGTGCAGC-1_1	3.69464666621275	1.19835585912494	T cells	Control
AATCGTGAGCGATGCA-1_1	-5.06405227406435	-2.3624414745924	Monocytic cells	Control
AATCGTGAGCGTATGG-1_1	9.1297925211627	-6.32882779279919	B cell	Control
AATCGTGAGTATGAGT-1_1	4.86023647563047	8.711576526964	NK cells	Control
AATCGTGAGTGATGGC-1_1	8.49281437174863	-0.925843888914301	B cell	Control
AATCGTGCAAATCGGG-1_1	8.32108909861631	5.89423710664539	T cells	Control
AATCGTGGTTAGGGAC-1_1	-4.12582414372378	-14.9479417149183	Endothelial	Control
AATCGTGTCCGTCCTA-1_1	4.57117206828184	8.26072794755726	NK cells	Control
AATGAAGAGGTTACCT-1_1	3.72085172907896	4.19328314622669	T cells	Control
AATGAAGAGTATCCTG-1_1	7.18959076182432	-0.614756280576899	B cell	Control
AATGAAGCAAGCGAAC-1_1	4.48093206660337	8.23805100282459	NK cells	Control
AATGAAGCAGACCAAG-1_1	3.40319044367857	3.81130511125355	T cells	Control
AATGAAGCATAACTCG-1_1	3.58234388606138	3.31061894258289	T cells	Control
AATGAAGGTAACCAGG-1_1	4.47586900965757	8.54139525254993	NK cells	Control
AATGAAGGTAATGTGA-1_1	4.44488460795469	8.15581614335804	NK cells	Control
AATGAAGGTCTGCAAT-1_1	5.15257293955869	2.54374963601856	T cells	Control
AATGAAGGTTCAAAGA-1_1	-0.482329090670876	-6.85218995252819	cDC1s	Control
AATGAAGGTTGCATAC-1_1	3.38771374003477	1.30592746099262	T cells	Control
AATGACCAGCGCCGTT-1_1	-3.3946227334302	-16.0500068012831	Endothelial	Control
AATGACCAGGCCTAAG-1_1	8.35738498942442	-2.85917704740734	B cell	Control
AATGACCAGTTCCTGA-1_1	6.6614726282794	-5.04563611189099	B cell	Control
AATGACCCAACCACGC-1_1	6.86885339991636	1.87377781232624	T cells	Control
AATGACCCATACATCG-1_1	6.18285782115049	9.88842970689564	NK cells	Control
AATGACCGTACGGTTT-1_1	8.24170715586729	-4.63298981825085	B cell	Control
AATGACCGTCTCAGAT-1_1	-3.59678571446352	-15.0123509708998	Endothelial	Control
AATGACCGTGGAATGC-1_1	9.23207123057432	-6.04684107938976	B cell	Control
AATGACCGTTGCATTG-1_1	7.90651638285703	5.64373976548939	T cells	Control
AATGACCGTTGGTACT-1_1	-0.123518874482445	-10.8826245609877	pDCs	Control
AATGACCTCTGAGAGG-1_1	3.06981498972959	0.0236271973493557	T cells	Control
AATGCCAAGAGACAAG-1_1	10.0578377939898	-4.20709221998425	B cell	Control
AATGCCAAGATGAAGG-1_1	2.9417813517291	5.47170073350696	T cells	Control
AATGCCAAGCAGCCTC-1_1	9.57210094706602	-5.49859755674572	B cell	Control
AATGCCAAGTCAGGGT-1_1	6.83138258235044	10.5335970576647	NK cells	Control
AATGCCACAAGGAGTC-1_1	3.91946060435361	2.59356004556446	T cells	Control
AATGCCACAGCATGCC-1_1	8.09336120860166	-4.07090323606701	B cell	Control
AATGCCACAGGTCAAG-1_1	8.53386242167539	-5.39179747740002	B cell	Control
AATGGAACAACAGTGG-1_1	3.60829527155943	1.2895258124712	T cells	Control
AATGGAACAATAACGA-1_1	8.53890926615781	-6.34464638868542	B cell	Control
AATGGAAGTGAGATTA-1_1	3.01688248889036	1.04302889665394	T cells	Control
AATGGAAGTGGCAGAT-1_1	9.47618133799619	-5.40162938276501	B cell	Control
AATGGAAGTTTCCATT-1_1	9.59730083720274	-2.95782225767346	B cell	Control
AATGGAATCCTCTTTC-1_1	7.50304538981504	3.98865491708546	T cells	Control
AATGGAATCGGTTGTA-1_1	4.80307276026792	4.82588631471424	T cells	Control
AATGGAATCTAGGCCG-1_1	8.37331039683408	-6.51083892027111	B cell	Control
AATGGAATCTTTCCGG-1_1	9.51515323893613	-5.12336819807263	B cell	Control
AATGGCTAGGCTTAGG-1_1	8.76205665843076	-1.12643628755779	B cell	Control
AATGGCTCAGCGTACC-1_1	6.45381052271909	-0.951928311979486	B cell	Control
AATGGCTGTAGGCAAC-1_1	7.69465667979307	5.54605395158558	T cells	Control
AATGGCTGTCCGGATC-1_1	8.71464950816221	-5.03213828245373	B cell	Control
AATGGCTGTCGTATGT-1_1	3.80824262873716	0.161845779025839	T cells	Control
AATGGCTTCACGGAGA-1_1	6.14831049220152	3.44089228471546	T cells	Control
AATGGCTTCGACGTCG-1_1	0.834098766012855	-10.5588092152235	pDCs	Control
AATGGCTTCTCCGAAA-1_1	5.42608005778379	-4.36408608595104	B cell	Control
AATTCCTAGATAACGT-1_1	8.71441776530332	-5.69888346830578	B cell	Control
AATTCCTAGCCTGTGC-1_1	-3.20708124859744	-15.0393285099623	Endothelial	Control
AATTCCTAGCTTAAGA-1_1	7.45724518076963	5.55570847352772	T cells	Control
AATTCCTAGGGTGGGA-1_1	-6.85389249546938	8.71862513383655	Neutrophils	Control
AATTCCTCAAGAAATC-1_1	0.615757892294594	-10.8190240208265	pDCs	Control
AATTCCTGTTAAGGAT-1_1	0.912353704138466	-10.9455527607557	pDCs	Control
AATTCCTTCGACCACG-1_1	1.72077281252927	1.70304555257587	T cells	Control
AATTCCTTCGTAGGGA-1_1	-2.37818687184267	-6.89771502653332	Monocytic cells	Control
AATTCCTTCTGAATGC-1_1	8.50853664652891	-2.875661546385	B cell	Control
AATTTCCAGGATTCAA-1_1	8.88736564890928	-1.47473912874432	B cell	Control
AATTTCCAGTAAGACT-1_1	2.01175553576536	3.51030618509083	T cells	Control
AATTTCCAGTCATGGG-1_1	7.91018326060362	6.78516108354358	T cells	Control
AATTTCCCAACTGAAA-1_1	9.32240326182432	-2.74691289106579	B cell	Control
AATTTCCCAGAGGCTA-1_1	7.02774030940122	3.94944197496204	T cells	Control
AATTTCCGTAGTCACT-1_1	-3.59510414822512	-14.8551215473768	Endothelial	Control
AATTTCCTCACTTGGA-1_1	3.2070458628375	1.41249484380512	T cells	Control
AATTTCCTCCTGCTAC-1_1	3.37884027735777	2.23822576364307	T cells	Control
AATTTCCTCTTTACAC-1_1	2.14514190928526	0.58090182205467	T cells	Control
ACAAAGAAGACGCAGT-1_1	4.41316587702818	4.25394589265613	T cells	Control
ACAAAGAAGCCGCTTG-1_1	4.43122370020933	1.94042486509113	T cells	Control
ACAAAGAAGCCTGACC-1_1	7.41142494456358	6.70692259629993	T cells	Control
ACAAAGACAAATGAGT-1_1	-7.01715533955508	8.65560919603138	Neutrophils	Control
ACAAAGACAATGGGTG-1_1	4.69227249400205	4.48000819047718	T cells	Control
ACAAAGACACCTATCC-1_1	7.87283069865293	-4.04746096769543	B cell	Control
ACAAAGACACCTGATA-1_1	1.8764360644061	1.70854563077717	T cells	Control
ACAAAGACAGACACCC-1_1	6.813932726546	3.65139800866871	T cells	Control
ACAAAGACATGTTCAG-1_1	4.25050146357603	4.31204277833729	T cells	Control
ACAAAGAGTCCAAGAG-1_1	-4.51336281521731	-14.5121154133436	Monocytic cells	Control
ACAAAGAGTGTACGCC-1_1	9.21863872782774	-1.7731773201582	B cell	Control
ACAAAGATCATCGCTC-1_1	2.08399064318723	1.87862176259785	T cells	Control
ACAAAGATCCCATTTA-1_1	2.2447930075366	0.65418944319515	T cells	Control
ACAAAGATCCGGCAGT-1_1	8.32210094706602	-5.84277003446789	B cell	Control
ACAAAGATCCGGGACT-1_1	3.43596822993345	1.43909353574543	T cells	Control
ACAAAGATCGGCTCTT-1_1	8.60401947276182	-4.54916518369885	B cell	Control
ACAAAGATCTCGGGAC-1_1	4.42934686915464	6.78649193605213	NK cells	Control
ACAAAGATCTTTCCAA-1_1	7.83709938304014	-3.62991374174328	B cell	Control
ACAACCAAGAAACTAC-1_1	9.73585636393613	-5.68401520887585	B cell	Control
ACAACCAAGAAGTCAT-1_1	7.82366401927061	6.72038895448475	T cells	Control
ACAACCAAGTTCACTG-1_1	7.66571361796445	7.04003626664905	T cells	Control
ACAACCACAGACAATA-1_1	-8.04773919804507	7.82274872621326	Neutrophils	Control
ACAACCACAGCAGAAC-1_1	9.62617904917783	-4.32404654661389	B cell	Control
ACAACCAGTCATACCA-1_1	8.36691505686826	-0.914750630056574	B cell	Control
ACAACCATCGGAGATG-1_1	4.16491873042173	1.29280603488712	T cells	Control
ACAACCATCTCCTGCA-1_1	7.59062416331358	-4.06555026212902	B cell	Control
ACAACCATCTTCGATT-1_1	-3.0565449498456	-6.09845297971935	Monocytic cells	Control
ACAAGCTAGTACCGGA-1_1	8.41524441020078	-0.956979686414911	B cell	Control
ACAAGCTGTGGCATCC-1_1	6.82942611949033	-3.82098620573254	B cell	Control
ACAAGCTTCACCTCGT-1_1	9.11461097971983	-3.26461618581982	B cell	Control
ACAAGCTTCAGGAAGC-1_1	-6.36080901844912	-5.29141991773815	Monocytic cells	Control
ACAAGCTTCTTCGGTC-1_1	-3.20151250584536	-13.3950614277479	Endothelial	Control
ACACAGTAGCGGGTTA-1_1	6.85275728480405	-4.35832970777722	B cell	Control
ACACAGTAGGATGCGT-1_1	4.48716575877256	5.1035419162157	T cells	Control
ACACAGTAGTCATAGA-1_1	4.94702799098081	8.97192770799427	NK cells	Control
ACACAGTAGTCCCAAT-1_1	9.31729156748838	-4.90117924848767	B cell	Control
ACACAGTCAAGTGGAC-1_1	-3.25823681576662	-14.8048028294203	Endothelial	Control
ACACAGTCAGATACTC-1_1	6.76996547953672	2.04947931131153	T cells	Control
ACACAGTGTACAGAAT-1_1	-8.27311294300967	-5.67481654325695	Monocytic cells	Control
ACACAGTGTGAAAGTT-1_1	8.37813217417783	-0.958686167394831	B cell	Control
ACACAGTGTTCGGCGT-1_1	-3.9076191685956	-15.3657845799086	Endothelial	Control
ACACAGTGTTCGTACA-1_1	-0.798502599434189	-5.77616589704724	Monocytic cells	Control
ACACAGTTCGAAGAAT-1_1	9.24782593028135	-4.31502669492932	B cell	Control
ACACCAAAGCTAATGA-1_1	9.93163711802549	-3.23409908453198	B cell	Control
ACACCAAAGCTCCATA-1_1	5.92599661128111	4.38738161882191	T cells	Control
ACACCAAAGTGATAAC-1_1	4.4179194666583	9.15167719682483	NK cells	Control
ACACCAACACAAACGG-1_1	7.59893734232969	-0.873147780096247	B cell	Control
ACACCAATCCTGGGAC-1_1	-0.667966855303578	-6.96168511549206	cDC1s	Control
ACACCAATCGGCCAAC-1_1	9.98452121989317	-4.60211032072277	B cell	Control
ACACGCGAGGTCGACA-1_1	9.08688289897031	-5.08446782270642	B cell	Control
ACACGCGCATCAGTCA-1_1	-3.25585477574282	-13.3704814259169	Endothelial	Control
ACACGCGGTCAGTTTG-1_1	4.43332464472837	2.00525516828327	T cells	Control
ACACGCGGTCCCTCAT-1_1	-3.25505011303835	-13.3624095265028	Endothelial	Control
ACACGCGTCGACACTA-1_1	7.37997085825987	-6.3875560108778	B cell	Control
ACACGCGTCTCCACTG-1_1	-7.40759198887759	8.52618033250599	Neutrophils	Control
ACACTGAAGCACTCCG-1_1	6.31577331797666	10.1849413569811	NK cells	Control
ACACTGAAGTCACTCA-1_1	4.50883943812437	8.89732748826771	NK cells	Control
ACACTGATCTCATTAC-1_1	4.72769911067075	9.06139094194202	NK cells	Control
ACAGAAAAGAGAGCCT-1_1	2.51491577403135	1.56712681611805	T cells	Control
ACAGAAAAGAGCTGCA-1_1	2.50640661494321	0.430523252094076	T cells	Control
ACAGAAAAGGCCTTGC-1_1	6.85293419138975	3.73866659959583	T cells	Control
ACAGAAACACTCATAG-1_1	9.16623527781553	-6.08232873121472	B cell	Control
ACAGAAAGTGTATACC-1_1	4.48976261393613	8.84420210679798	NK cells	Control
ACAGCCGAGAATAACC-1_1	8.54056389109678	5.39877135118275	T cells	Control
ACAGCCGAGACCAACG-1_1	9.79978496806211	-4.4347767178175	B cell	Control
ACAGCCGAGACTTAAG-1_1	5.34003908412046	4.5398760493639	T cells	Control
ACAGCCGAGAGGGTCT-1_1	7.67562896983213	6.42523342927723	T cells	Control
ACAGCCGCAAGTCGTT-1_1	9.65956814066953	-4.71518986860485	B cell	Control
ACAGCCGCATCTTCGC-1_1	4.80520803706236	2.60684329828052	T cells	Control
ACAGCCGCATGGGTCC-1_1	4.91688949839658	2.35584718545704	T cells	Control
ACAGCCGCATTCAGCA-1_1	4.10495025889463	4.57704836686878	T cells	Control
ACAGCCGGTAACGTTC-1_1	9.4588130213458	-3.62302439848156	B cell	Control
ACAGCCGGTATGATCC-1_1	8.67592556254453	-5.047278815901	B cell	Control
ACAGCCGGTGAATAAC-1_1	1.20449919478483	-10.7672156635878	pDCs	Control
ACAGCCGTCATCTACT-1_1	7.11253578440733	9.86091238817005	NK cells	Control
ACAGGGAAGCGGTAAC-1_1	-3.24023263676577	-6.46929591337414	Monocytic cells	Control
ACAGGGAAGGTTACCT-1_1	6.33364088313169	3.2503343280199	T cells	Control
ACAGGGAGTTCGGTAT-1_1	7.10217220561094	-4.09392016569348	B cell	Control
ACAGGGATCAGGGATG-1_1	6.08857137934751	3.41184121927051	T cells	Control
ACAGGGATCCTGGCTT-1_1	1.99310405032224	-9.8063268009779	Monocytic cells	Control
ACAGGGATCCTGGTCT-1_1	9.37537605540342	-4.84859078565808	B cell	Control
ACATCCCAGAGGACTC-1_1	1.89598638789243	3.44680911859302	T cells	Control
ACATCCCAGATCGCCC-1_1	8.49661285655088	5.77079064210682	T cells	Control
ACATCCCAGCATGCGA-1_1	8.95677788035459	-4.58382695356579	B cell	Control
ACATCCCAGTGGCAGT-1_1	6.92400581614561	3.296049183214	T cells	Control
ACATCCCAGTGGTTGG-1_1	-4.99384753926211	-4.9748944584486	Monocytic cells	Control
ACATCCCCAGTAGGAC-1_1	-3.85878889782839	-14.8853482548353	Endothelial	Control
ACATCCCCATGGGTCC-1_1	3.98538429514951	4.10557419618397	T cells	Control
ACATCCCTCACTACTT-1_1	6.18257267252988	5.4780765231493	T cells	Control
ACATCGAAGCTTACGT-1_1	-7.18318002446108	8.43218046983509	Neutrophils	Control
ACATCGAGTACCAATC-1_1	5.99665863291807	10.0028296168688	NK cells	Control
ACATCGAGTGGGCTTC-1_1	-1.35603683216982	2.66179162820606	Neutrophils	Control
ACATCGAGTTCGATTG-1_1	8.56354648844785	-5.45312588850231	B cell	Control
ACATCGAGTTCTCGTC-1_1	1.20736009852476	-10.8839244190809	pDCs	Control
ACATCGATCAGTCCGG-1_1	8.69805271403379	-5.09176915327282	B cell	Control
ACATCGATCCTCTCTT-1_1	8.53086120860166	5.12307602723865	T cells	Control
ACATCGATCGACCACG-1_1	-2.69796960575991	-7.9878920857069	Monocytic cells	Control
ACATCGATCGCTTAAG-1_1	-8.33825414402895	-5.82821171919079	Monocytic cells	Control
ACATCGATCTCATAGG-1_1	4.39864141718931	8.34862143358021	NK cells	Control
ACATGCAAGATACATG-1_1	3.70564586894102	1.15101314147739	T cells	Control
ACATGCAAGCGGTATG-1_1	2.72764165179319	0.335956675911234	T cells	Control
ACATGCAAGCGTGTCC-1_1	6.95789081828184	-5.38568061033459	B cell	Control
ACATGCAAGGGTCTTT-1_1	4.50780374781675	8.01259285768299	NK cells	Control
ACATGCAAGTCTAGCT-1_1	4.76718981043882	2.49553734620838	T cells	Control
ACATGCACACCGGCTA-1_1	4.98036415354795	7.37691408952503	NK cells	Control
ACATGCACACTCATAG-1_1	9.05646164195127	-1.61327570120068	B cell	Control
ACATGCAGTCACTGAT-1_1	4.47039348856992	3.81195289453296	T cells	Control
ACATTTCAGCACCGTC-1_1	2.0583585001666	-9.74157994428845	Monocytic cells	Control
ACATTTCCACATGAAA-1_1	8.61613304392881	-3.86156457105847	B cell	Control
ACATTTCCACCGCTAG-1_1	4.97675115840025	8.42265993913441	NK cells	Control
ACATTTCCACTAACCA-1_1	-9.35132949574404	-6.07624905744763	Monocytic cells	Control
ACATTTCCAGCTAACT-1_1	9.00844795481748	-5.25812619367809	B cell	Control
ACATTTCCAGGCATGA-1_1	8.19506771342344	5.11253554185657	T cells	Control
ACATTTCCAGGTCCGT-1_1	7.39238865153379	3.63663632234363	T cells	Control
ACATTTCCATTACTCT-1_1	1.98672826067991	0.960863059366034	T cells	Control
ACATTTCGTAAGTTAG-1_1	6.96332676188535	6.21246344407825	T cells	Control
ACATTTCGTACTGTTG-1_1	3.31306154505796	1.31158400138645	T cells	Control
ACATTTCTCAGGGATG-1_1	10.0270503260333	-3.97570841947766	B cell	Control
ACATTTCTCGATCCAA-1_1	7.03860075251646	10.9047928508165	NK cells	Control
ACCAAACAGTGCCAGA-1_1	2.45637113825864	1.96838659604816	T cells	Control
ACCAAACCAACTGGTT-1_1	4.16437132136411	4.19282609781055	T cells	Control
ACCAAACCAAGAGTGC-1_1	5.93415100352354	5.3826871569994	T cells	Control
ACCAAACCAGCGAGTA-1_1	4.84499389903135	7.43977124055652	NK cells	Control
ACCAAACGTACCGTGC-1_1	-5.68085973484927	-5.14688866773815	Monocytic cells	Control
ACCAAACGTGCAGGAT-1_1	8.74580127970762	-5.09906237760754	B cell	Control
ACCAAACGTGGTCCCA-1_1	-0.707172400863103	-5.9825381580946	Monocytic cells	Control
ACCAAACTCGGCAGTC-1_1	2.92629606501646	5.49414593538074	T cells	Control
ACCAAACTCTCGGGAC-1_1	-6.1736423276227	-5.30492537656994	Monocytic cells	Control
ACCAACAAGAATTTGG-1_1	3.61751110331602	0.646796142661856	T cells	Control
ACCAACAAGCACGTCC-1_1	9.36364109294004	-2.46998875776501	B cell	Control
ACCAACAAGCTCACTA-1_1	-3.39695780499392	-13.393741542494	Endothelial	Control
ACCAACACAACACACT-1_1	7.48906643168516	4.63873965104847	T cells	Control
ACCAACACAAGTATCC-1_1	-1.48558436854296	2.87332016786365	Neutrophils	Control
ACCAACACAATGTGGG-1_1	-0.972857867912583	-6.976327354109	cDC1s	Control
ACCAACACAATTGCCA-1_1	9.28486091868467	-2.33430808225842	B cell	Control
ACCAACACAGTGGTGA-1_1	4.95057184474058	6.42773587068348	NK cells	Control
ACCAACATCCACGTAA-1_1	5.15277082697935	2.45137054284839	T cells	Control
ACCAACATCGATTTCT-1_1	4.63977749125547	9.15210825761585	NK cells	Control
ACCACAAAGCCGGATA-1_1	3.2055183150012	4.09393460115223	T cells	Control
ACCACAAAGTCAGCGA-1_1	3.88694603221006	0.536629965508268	T cells	Control
ACCACAACAGCCCACA-1_1	4.45911390559263	7.72748810609608	NK cells	Control
ACCACAACAGTTGAAA-1_1	6.83877546565122	3.35310704072742	T cells	Control
ACCACAACATACAGCT-1_1	2.69553620593137	5.59560019334583	T cells	Control
ACCACAAGTCCTGTTC-1_1	-3.51923244221621	-15.1041764561293	Endothelial	Control
ACCACAAGTGATATAG-1_1	6.180791685744	6.73102146943836	T cells	Control
ACCACAATCTCTCGCA-1_1	4.39255268351621	7.98386151155262	NK cells	Control
ACCATTTAGACTCTTG-1_1	3.38821298853941	1.25030887683658	T cells	Control
ACCATTTCAGGCCCTA-1_1	8.40061313883848	-3.32004993597241	B cell	Control
ACCATTTGTGGGTCAA-1_1	-3.6495157979291	-15.1382512394545	Endothelial	Control
ACCATTTGTTCTGACA-1_1	-0.416437169150643	-6.85977166334362	cDC1s	Control
ACCCAAAAGTAAAGCT-1_1	-3.57301848156863	-15.9846839253065	Endothelial	Control
ACCCAAACACACCGCA-1_1	5.37544519679136	7.70864064058094	T cells	Control
ACCCAAACATGTCGTA-1_1	8.97927601115293	-1.2937775198576	B cell	Control
ACCCAAAGTAGACAGC-1_1	-8.8278662465375	-6.21271651426525	Monocytic cells	Control
ACCCAAAGTGGACTAG-1_1	7.39366371409483	10.5887470897081	NK cells	Control
ACCCTCAAGGTCCCGT-1_1	3.32459528224058	0.902376716935919	T cells	Control
ACCCTCAAGGTGCCTC-1_1	-0.669649360315136	-6.89373677412243	cDC1s	Control
ACCCTCACATGTGTCA-1_1	9.52019531504697	-5.6409682575819	B cell	Control
ACCCTCAGTTGTTTGG-1_1	6.88161690012998	9.8388901408556	NK cells	Control
ACCCTCATCAACTGAC-1_1	1.84418399111814	1.81369025071888	T cells	Control
ACCCTCATCATCAGTG-1_1	-5.44724862797671	-5.11693041959973	Monocytic cells	Control
ACCCTCATCTTCTTCC-1_1	-2.66134922726565	-15.4448355976698	Endothelial	Control
ACCCTTGAGAAGTCAT-1_1	9.53172619120664	-5.69786780515881	B cell	Control
ACCCTTGAGGATATAC-1_1	9.39742500559873	-5.38781970182629	B cell	Control
ACCCTTGCAACTAGAA-1_1	8.46563846842832	5.81945616563587	T cells	Control
ACCCTTGCACAAAGTA-1_1	6.60554058329649	-1.11811142603131	B cell	Control
ACCCTTGCACGATTCA-1_1	-3.90191476567202	-15.1620168034193	Endothelial	Control
ACCCTTGGTCATAACC-1_1	6.05248195902891	5.5964151080492	T cells	Control
ACCCTTGGTCGTGATT-1_1	8.36833889262266	6.01597840150623	T cells	Control
ACCGTTCAGTGCACCC-1_1	8.69328529612608	-3.17822688261242	B cell	Control
ACCGTTCCAACGTATC-1_1	3.29277498499937	0.957507437074469	T cells	Control
ACCGTTCCACACTTAG-1_1	-3.17968838437014	-7.12090819517346	Monocytic cells	Control
ACCGTTCGTACGTTCA-1_1	2.70873291270322	0.758609211051748	T cells	Control
ACCGTTCGTCCCGCAA-1_1	5.08594972865171	6.31572348436146	NK cells	Control
ACCGTTCGTCGACGCT-1_1	3.12349827067442	5.21257597764759	T cells	Control
ACCGTTCTCATGCCGG-1_1	6.73232061640806	1.41985947450428	T cells	Control
ACCGTTCTCATGGATC-1_1	-6.00914304478579	-5.1487135235426	Monocytic cells	Control
ACCGTTCTCCCATGGG-1_1	9.09533245341367	-1.58673434892864	B cell	Control
ACCTACCGTACGCGTC-1_1	3.11163646952695	1.73663575013904	T cells	Control
ACCTACCGTTTCGATG-1_1	-3.41943853123598	-13.4346236530897	Endothelial	Control
ACCTACCTCGGTTGTA-1_1	5.97546846644468	2.74214226564197	T cells	Control
ACCTGAAAGGCCACTC-1_1	6.31755621211118	5.67885214647083	T cells	Control
ACCTGAAAGTAGGAAG-1_1	3.46904213206358	3.69336015542774	T cells	Control
ACCTGAAAGTTCTCTT-1_1	9.40557510630674	-2.3985845390913	B cell	Control
ACCTGAACAAGGAGTC-1_1	5.23776275889463	6.24442059358387	NK cells	Control
ACCTGAAGTCGAGTGA-1_1	5.03948337809629	8.59251791795521	NK cells	Control
ACCTGAATCGTAGGGA-1_1	7.29376060740537	-5.71216624418469	B cell	Control
ACCTGTCAGGCATCGA-1_1	9.9205582834918	-4.02598088422985	B cell	Control
ACCTGTCCAAGAGTAT-1_1	-8.60857646687441	-5.81008141676159	Monocytic cells	Control
ACCTGTCCACTCCGGA-1_1	8.30882198588438	5.44837529023914	T cells	Control
ACCTGTCCATTGTCGA-1_1	1.85522157923765	1.86709207853107	T cells	Control
ACCTGTCTCACTGTCC-1_1	3.07406837718076	1.9799121077898	T cells	Control
ACGATCACAAGCAGGT-1_1	0.640217135115333	-11.1035432163832	pDCs	Control
ACGATCACACACTTAG-1_1	8.41608078257627	-4.61808245817394	B cell	Control
ACGATCACACCTTCGT-1_1	2.72985203044004	5.58293158372669	T cells	Control
ACGATCACAGAGACTG-1_1	-4.83513849003725	-4.91151517072888	Monocytic cells	Control
ACGATCACAGTGAGCA-1_1	6.62741739527769	4.06738430818348	T cells	Control
ACGATCAGTCCAAGAG-1_1	-3.40038602574282	-15.1121110264418	Endothelial	Control
ACGATCATCGCGTGAC-1_1	2.21018345133848	2.93884951432972	T cells	Control
ACGATGTAGCGTGTCC-1_1	3.16134960429258	3.55999190171985	T cells	Control
ACGATGTAGGTCCTGC-1_1	4.91005737559385	8.18787915071277	NK cells	Control
ACGATGTAGGTCGACA-1_1	8.72328026072569	-4.48481028715344	B cell	Control
ACGATGTAGTAGTGCG-1_1	-2.62771289570742	-6.20975583234997	Monocytic cells	Control
ACGATGTCAGGACTAG-1_1	-5.04507367833071	-5.02043908277722	Monocytic cells	Control
ACGATGTCAGTGGGTA-1_1	4.14102346674986	4.22104651292591	T cells	Control
ACGATGTGTGCAGTGA-1_1	-7.01758449299746	8.44659048875599	Neutrophils	Control
ACGATGTGTTAAGTCC-1_1	6.68787796275205	1.91419190725117	T cells	Control
ACGATGTGTTCGTAAC-1_1	3.16657240168638	4.04906923135547	T cells	Control
ACGATGTTCATGCGGC-1_1	0.665265748663612	-10.3083915058729	pDCs	Control
ACGATGTTCCTTATAC-1_1	7.22430450694151	9.91136175950794	NK cells	Control
ACGATGTTCTTCGACC-1_1	8.63227875010557	-3.97942059675427	B cell	Control
ACGCACGAGAAGCTGC-1_1	-6.53777950032168	-9.90750497022839	Monocytic cells	Control
ACGCACGCATCGGTTA-1_1	9.83598549143858	-3.02679079214306	B cell	Control
ACGCACGGTACTGCGC-1_1	0.746791789694496	-10.7212113682386	pDCs	Control
ACGCACGGTCACCGCA-1_1	6.07611400858945	3.38286477884083	T cells	Control
ACGCACGGTTCCTAAG-1_1	3.53128130213804	3.25591260751514	T cells	Control
ACGCACGTCACTTTGT-1_1	3.05509478823728	5.48590142091541	T cells	Control
ACGGAAGAGAGCAGAA-1_1	6.81234295146055	-5.3126048390028	B cell	Control
ACGGAAGAGCACACAG-1_1	6.40335018412656	-0.977836066877558	B cell	Control
ACGGAAGAGGCTAGCA-1_1	-3.90248291714602	-15.2224273029921	Endothelial	Control
ACGGAAGCAAATGGTA-1_1	-3.41140620930605	-16.0548323933241	Endothelial	Control
ACGGAAGCAGAGTCAG-1_1	4.80021602885313	2.01357168515949	T cells	Control
ACGGAAGGTATCAGCT-1_1	7.55095417277403	-4.41853087583752	B cell	Control
ACGGAAGGTTTACCAG-1_1	4.39874346034116	2.31037742456226	T cells	Control
ACGGAAGTCACAGAGG-1_1	4.6099622942645	9.09193522294788	NK cells	Control
ACGGAAGTCCGTATGA-1_1	8.92230160014219	-5.98184865156384	B cell	Control
ACGGGTCAGCCTTTCC-1_1	5.37873346583433	2.99138862451343	T cells	Control
ACGGGTCCACAAGCTT-1_1	-2.90742771847659	-7.21434443632336	Monocytic cells	Control
ACGGGTCTCAACTCTT-1_1	10.0327590204913	-4.7376798931715	B cell	Control
ACGGGTCTCTAAGAAG-1_1	8.47812587992735	-3.45106332937451	B cell	Control
ACGGGTCTCTCGACGG-1_1	-2.94983546955996	-6.11895650068493	Monocytic cells	Control
ACGGTCGAGCACCCAC-1_1	6.36083442942686	10.2063761409166	NK cells	Control
ACGGTCGCACACCAGC-1_1	9.44963485972471	-4.93517344633312	B cell	Control
ACGGTCGCATTACTCT-1_1	9.16654617564268	-4.94123643079968	B cell	Control
ACGGTCGGTTATAGCC-1_1	3.36695654170103	1.02228296359806	T cells	Control
ACGGTTAAGGAGCAAA-1_1	6.11966783778257	3.45365149339466	T cells	Control
ACGGTTAAGGGTGAGG-1_1	10.1172774531085	-4.35881465116711	B cell	Control
ACGGTTAAGGTTGGTG-1_1	7.8596919275958	6.86250883897571	T cells	Control
ACGGTTACAACTGATC-1_1	7.06061250941343	3.93462139924793	T cells	Control
ACGGTTACACGGGTAA-1_1	9.24061138407774	-4.27115672270031	B cell	Control
ACGGTTACAGTACTAC-1_1	7.22353393809385	-0.401253217851831	B cell	Control
ACGGTTACATGACGTT-1_1	-8.0430442593854	8.46858889421253	Neutrophils	Control
ACGGTTACATTAAAGG-1_1	1.15302796141691	-10.6266488377211	pDCs	Control
ACGGTTAGTCCATAGT-1_1	6.95068962351865	-4.46941416898937	B cell	Control
ACGGTTAGTCGCTTAA-1_1	-9.03408305867129	-5.90363925138683	Monocytic cells	Control
ACGGTTATCAAGTGTC-1_1	-6.83828132374697	8.32993990739612	Neutrophils	Control
ACGGTTATCAGGAAGC-1_1	8.25555450694151	-6.65109961668225	B cell	Control
ACGGTTATCCGCACGA-1_1	9.30569202677793	-2.68601172605725	B cell	Control
ACGGTTATCTTACCGC-1_1	-7.92919652684145	-6.90149968305798	Monocytic cells	Control
ACGTAACAGCAACAAT-1_1	-5.39789359791689	-6.97382300535412	Monocytic cells	Control
ACGTAACCAAATGAAC-1_1	9.25444824473447	-4.03703063169689	B cell	Control
ACGTAACCACTTACAG-1_1	4.76033861414976	7.59395081361561	NK cells	Control
ACGTAACCAGGTGACA-1_1	0.891331622763344	-11.1868600193617	pDCs	Control
ACGTAACGTGTACGCC-1_1	4.39742643611021	8.3003249820116	NK cells	Control
ACGTAACTCTCTATGT-1_1	4.80148203150816	2.81308490594654	T cells	Control
ACGTAACTCTTACGGA-1_1	-6.29796188099795	7.95144326051502	Neutrophils	Control
ACGTACAAGCGGGTTA-1_1	8.62793094889707	5.76164776643543	T cells	Control
ACGTACAAGGAGACCT-1_1	8.42013866679258	-4.02535336652966	B cell	Control
ACGTACAAGTTAGTAG-1_1	8.3719218470294	-1.02631443182202	B cell	Control
ACGTACACAATCTGCA-1_1	2.26225335375852	2.20399886926441	T cells	Control
ACGTACACACGCGGTT-1_1	6.66395933405943	-3.86604159513683	B cell	Control
ACGTACACAGGTGACA-1_1	9.55614311472959	-2.2509068791029	B cell	Control
ACGTACACATGCCATA-1_1	-3.90233867390566	-14.958719188368	Endothelial	Control
ACGTACAGTATCCTTT-1_1	8.38022358195371	-5.15854018369885	B cell	Control
ACGTACAGTCACTCGG-1_1	-3.21958558781557	-15.4795617405531	Endothelial	Control
ACGTACAGTCGGCCTA-1_1	5.4227064348895	3.89810306390552	T cells	Control
ACGTACAGTGGCCCAT-1_1	-3.40124099476748	-15.9494284931776	Endothelial	Control
ACGTACAGTTGGACCC-1_1	6.32615215556211	-5.18810647169323	B cell	Control
ACGTACATCGTGCAGC-1_1	6.85473234431333	-3.78019898573132	B cell	Control
ACGTAGTAGGGCCAAT-1_1	-6.80667035801821	8.22388226350574	Neutrophils	Control
ACGTAGTAGTCTGCAT-1_1	1.76462180392332	1.2768932040575	T cells	Control
ACGTAGTAGTGCACTT-1_1	-6.64672725422793	-9.65923970380993	Monocytic cells	Control
ACGTAGTCAGGAATAT-1_1	4.39490253703184	8.13888174852161	NK cells	Control
ACGTAGTGTCATATGC-1_1	7.32212192790098	10.6202221568468	NK cells	Control
ACGTCCTAGTCAGCGA-1_1	6.19835932032652	3.82856852372913	T cells	Control
ACGTCCTAGTCATGAA-1_1	0.411488483114906	-10.4960097614882	pDCs	Control
ACGTCCTCACCTAAAC-1_1	4.61146003977842	4.8615256007555	T cells	Control
ACGTCCTCACGGGCTT-1_1	8.14581520335264	4.97057921251087	T cells	Control
ACGTCCTCACTACAGT-1_1	4.99791795985288	8.51681811174183	NK cells	Control
ACGTCCTCATCTCATT-1_1	7.03210527674741	5.57058102449207	T cells	Control
ACGTCCTGTTGTATGC-1_1	3.16882378832883	3.57804900964527	T cells	Control
ACGTCCTGTTTGCAGT-1_1	4.02644140498228	7.56216723283558	NK cells	Control
ACGTTCCCACCTCTAC-1_1	5.95700199381895	4.59588581880359	T cells	Control
ACGTTCCCAGATACCT-1_1	9.44334060923643	-3.57486909071179	B cell	Control
ACGTTCCCATGATAGA-1_1	-5.23325841648989	-5.02308314481945	Monocytic cells	Control
ACGTTCCCATGGCGCT-1_1	4.81782800929136	2.56841642221241	T cells	Control
ACGTTCCGTGACTAAA-1_1	9.58256752268858	-5.51607506910534	B cell	Control
ACGTTCCGTGCTGTCG-1_1	-3.48565047009402	-6.23689120451183	Monocytic cells	Control
ACGTTCCGTGTGATGG-1_1	8.56459171549863	-6.21164220014782	B cell	Control
ACGTTCCTCATCTGTT-1_1	8.54854423777647	5.51683146318226	T cells	Control
ACGTTCCTCCGCTAGG-1_1	6.92256290690488	1.68109781106739	T cells	Control
ACGTTCCTCGCTACAA-1_1	9.8521989084918	-2.61871689001293	B cell	Control
ACGTTCCTCTATCGCC-1_1	1.9152544237811	2.06271523793964	T cells	Control
ACGTTCCTCTCACCCA-1_1	9.28451854960508	-2.1352788750288	B cell	Control
ACGTTCCTCTGAATCG-1_1	5.99002964274473	3.74826819261341	T cells	Control
ACGTTCCTCTGCTTTA-1_1	4.88654978053159	8.06352621873646	NK cells	Control
ACTACGAAGAGGCCAT-1_1	7.24888927714414	4.01506645044117	T cells	Control
ACTACGAAGAGGCGTT-1_1	-6.84967200978213	-6.59118598142834	Monocytic cells	Control
ACTACGAAGGAGTACC-1_1	-5.81556241734438	-7.89154141584606	Monocytic cells	Control
ACTACGACAGAGTAAT-1_1	-0.00495629532747666	-10.6347731892225	pDCs	Control
ACTACGACAGGCTACC-1_1	-4.01194327099734	-14.6620740238783	Endothelial	Control
ACTACGAGTAAGGAGA-1_1	7.4409850336749	5.9359679873827	T cells	Control
ACTACGAGTTCACGAT-1_1	3.7870543696124	2.33972544034748	T cells	Control
ACTACGATCGCCATAA-1_1	9.07374889628477	-2.9023539368269	B cell	Control
ACTACGATCGGAGTAG-1_1	5.47409612910337	-4.34686940351696	B cell	Control
ACTATCTAGATTAGAC-1_1	4.90129215495176	7.61450583299427	NK cells	Control
ACTATCTAGCAGGTCA-1_1	1.81574828402586	1.1375727709177	T cells	Control
ACTATCTCAACAAGTA-1_1	8.23452598826475	-5.11976712385388	B cell	Control
ACTATCTCATAAGCGG-1_1	8.09685356394834	-5.8274654690382	B cell	Control
ACTATCTGTGATATAG-1_1	7.66332847849912	-6.19469683805676	B cell	Control
ACTATCTGTTGAGTCT-1_1	8.25570900218076	-3.26066868940563	B cell	Control
ACTATCTTCGGTAGAG-1_1	6.04653293864317	2.91743857225208	T cells	Control
ACTATGGAGAAAGTCT-1_1	-3.709748914079	-15.5153903309462	Endothelial	Control
ACTATGGAGAGGACTC-1_1	9.37295562998838	-4.88756697813244	B cell	Control
ACTATGGAGGACTTCT-1_1	-4.02049176915102	-14.8234261814711	Endothelial	Control
ACTATGGAGGGCGAAG-1_1	6.73025161997862	3.76888496240406	T cells	Control
ACTATGGCAAGAGTTA-1_1	5.09718210475034	2.39367408117084	T cells	Control
ACTATGGCAATGCAAA-1_1	3.60148317591734	2.5631857570055	T cells	Control
ACTATGGCAGCATACT-1_1	4.78754360453672	7.99681956132679	NK cells	Control
ACTATGGCATTCTTCA-1_1	5.65349848048277	5.38066679796009	T cells	Control
ACTATGGGTCCCAAAT-1_1	-6.03883903248721	-8.87113087812634	Monocytic cells	Control
ACTATGGGTCCTATAG-1_1	8.43968994395322	-6.32413619199963	B cell	Control
ACTATGGGTGGGTCAA-1_1	8.7630294062335	-4.71474593321057	B cell	Control
ACTATGGGTGTTGAGG-1_1	8.12958748118467	6.37286002000599	T cells	Control
ACTATGGTCCACCTCA-1_1	7.61594612376279	5.56933934053211	T cells	Control
ACTATGGTCGTCTAAG-1_1	6.92357284800596	-3.77496379057141	B cell	Control
ACTATTCAGGGTACGT-1_1	0.537062356634804	-10.8385447804091	pDCs	Control
ACTATTCGTAGCCCTG-1_1	9.41871101634092	-5.70398324171276	B cell	Control
ACTATTCGTGTATTGC-1_1	0.801033446951576	-11.0931977573988	pDCs	Control
ACTCCCAAGCAGATAT-1_1	6.21059448496885	5.5430589373949	T cells	Control
ACTCCCAAGGTTGTTC-1_1	9.06518776194639	-3.69120209852429	B cell	Control
ACTCCCAAGTGTTCAC-1_1	5.70032818095274	6.71526772340565	T cells	Control
ACTCCCAAGTTATGGA-1_1	-7.12610547764712	-5.52717059293957	Monocytic cells	Control
ACTCCCACAATCGCCG-1_1	3.17577392832822	1.3801476415041	T cells	Control
ACTCCCACAGCAGGAT-1_1	7.42401821391172	3.86300474962025	T cells	Control
ACTCCCACATCAGTCA-1_1	-2.69780032856875	-7.87690346876354	Monocytic cells	Control
ACTCCCAGTTCTCCCA-1_1	8.71123249308653	-0.931584531461908	B cell	Control
ACTCCCATCAACTTTC-1_1	9.68202240244932	-4.57598393598767	B cell	Control
ACTCCCATCCGTGTAA-1_1	-7.90725963337832	-3.03793566862316	Monocytic cells	Control
ACTCCCATCTAACGCA-1_1	-6.64458291752749	-9.86934369245739	Monocytic cells	Control
ACTCCCATCTCTCGCA-1_1	6.98307688014097	10.1279888804796	NK cells	Control
ACTCTCGAGAGCATAT-1_1	7.61472255961485	-0.967894131338312	B cell	Control
ACTCTCGAGATGCAGC-1_1	9.19004280345029	-4.93802636305065	B cell	Control
ACTCTCGAGTGTTGAA-1_1	-4.04400723202639	-14.8731622044203	Endothelial	Control
ACTCTCGCACCATTCC-1_1	10.130489657088	-4.02846234480114	B cell	Control
ACTCTCGCAGCACAGA-1_1	8.50865204112119	-4.12437861601086	B cell	Control
ACTCTCGTCTCATGGA-1_1	8.05356533305235	-4.70920460859509	B cell	Control
ACTCTCGTCTTCTGTA-1_1	9.21991188304014	-6.20676558653088	B cell	Control
ACTGATGAGAGTGACC-1_1	3.48197538630552	-0.0945980195161839	T cells	Control
ACTGATGAGCAATTAG-1_1	-2.75925343258791	-7.73524087110729	Monocytic cells	Control
ACTGATGAGCCTGTGC-1_1	3.8065503336627	0.122339671457098	T cells	Control
ACTGATGAGTTGCTCA-1_1	-5.64721267445498	-6.74166243711682	Monocytic cells	Control
ACTGATGCAGCTAACT-1_1	-5.37524144871645	-5.08726685682507	Monocytic cells	Control
ACTGATGGTCGTTGCG-1_1	6.59215242640562	2.78068596681385	T cells	Control
ACTGATGTCAATCTTC-1_1	-5.06900661213808	-4.99944060484142	Monocytic cells	Control
ACTGATGTCGTACCTC-1_1	3.47475130335874	1.78885716756611	T cells	Control
ACTGCAAAGAATACAC-1_1	9.24882442729063	-3.32291644254894	B cell	Control
ACTGCAAAGAGAACCC-1_1	1.78891904131956	0.819182133281515	T cells	Control
ACTGCAACACAAGGTG-1_1	4.44024688975401	8.8636704142931	NK cells	Control
ACTGCAACATAGTCGT-1_1	6.30898697154112	10.7878637965563	NK cells	Control
ACTGTCCAGACCTGGA-1_1	9.09983188883848	-4.99137204328747	B cell	Control
ACTGTCCAGGTTCATC-1_1	8.46037418620176	-4.89741891065808	B cell	Control
ACTGTCCCAATACCTG-1_1	9.44223053233213	-2.19722002187939	B cell	Control
ACTGTCCCAATCAAGA-1_1	9.53683788554258	-4.22692673841686	B cell	Control
ACTGTCCCACAACGAG-1_1	-3.46500580532961	-15.6034669224379	Endothelial	Control
ACTGTCCCAGATACCT-1_1	7.23226244227476	6.87158734163074	T cells	Control
ACTGTCCCAGGCATTT-1_1	-9.31972663624697	-5.58839219251843	Monocytic cells	Control
ACTGTCCGTACTGCGC-1_1	4.01550705210752	7.7603350337389	NK cells	Control
ACTGTCCTCCATTGCC-1_1	3.98013527171201	7.48974758943348	NK cells	Control
ACTGTCCTCGAACCTA-1_1	6.94071848170347	-0.299747282659723	T cells	Control
ACTGTCCTCGTTCTGC-1_1	9.73653919474668	-2.60421007314892	B cell	Control
ACTGTCCTCTTCTGGC-1_1	9.4409554697711	-4.47164910474987	B cell	Control
ACTGTGAAGAAGTGTT-1_1	5.1260812975604	2.51313382943897	T cells	Control
ACTGTGAAGAGCAGTC-1_1	7.60572845713682	-6.5796570126173	B cell	Control
ACTGTGAAGTATGAGT-1_1	6.34174330012388	-3.9804367367384	B cell	Control
ACTGTGACAAATACAG-1_1	6.38054449336118	1.96189743837147	T cells	Control
ACTGTGACAGACCATT-1_1	9.68105156199522	-4.45194094816418	B cell	Control
ACTGTGACATAACGGG-1_1	8.4714730478961	-0.931126886999323	B cell	Control
ACTTAGGAGACGTCCC-1_1	8.27323944346494	5.49320370515613	T cells	Control
ACTTAGGCAACGAGGT-1_1	9.80657417552061	-4.32115977445812	B cell	Control
ACTTAGGGTCGCATCG-1_1	2.60015852229185	5.39180762132435	T cells	Control
ACTTAGGGTGACAGGT-1_1	8.50039417521543	-4.50991862455578	B cell	Control
ACTTAGGGTGGAGAAA-1_1	2.04982239977903	0.766920214498327	T cells	Control
ACTTAGGGTGTTCCAA-1_1	8.81487972514219	-4.19883769193859	B cell	Control
ACTTAGGGTTCCGCAG-1_1	4.73007137553281	8.49570376237659	NK cells	Control
ACTTAGGTCAACACCA-1_1	-8.76721923573428	-6.12942832151623	Monocytic cells	Control
ACTTAGGTCGGACTTA-1_1	-5.87820451481753	-6.40736668745251	Monocytic cells	Control
ACTTATCAGACTTGTC-1_1	7.36801941172666	10.4078045543077	NK cells	Control
ACTTATCAGGGAGTGG-1_1	7.95187980906553	6.5966649707201	T cells	Control
ACTTATCTCCGGTTCT-1_1	4.86743671671934	8.50018126329212	NK cells	Control
ACTTATCTCCTTACCG-1_1	5.54485065714903	5.31404454072742	T cells	Control
ACTTCCGCAAAGCAAT-1_1	8.05808861033506	-3.66280787626476	B cell	Control
ACTTCCGCAAAGCTCT-1_1	4.70668298976011	4.55773169358997	T cells	Control
ACTTCCGCACGCGTGT-1_1	6.65220052973814	-1.03007834593029	B cell	Control
ACTTCCGCAGAGATGC-1_1	9.76751262919492	-3.72651808897228	B cell	Control
ACTTCCGGTTACCTTT-1_1	3.29807026164121	2.06144983133106	T cells	Control
ACTTCCGGTTCTCAGA-1_1	6.68675548808164	9.71100336869983	NK cells	Control
ACTTCCGTCACCTACC-1_1	-3.17580239994936	-6.23483651319714	Monocytic cells	Control
ACTTCCGTCGCACGGT-1_1	9.19672519938535	-4.27217000166149	B cell	Control
ACTTCGCAGATGAACT-1_1	4.32029564158506	3.75816256364612	T cells	Control
ACTTCGCAGCTGGAGT-1_1	8.7783873774249	-6.15396731535168	B cell	Control
ACTTCGCAGCTGGCCT-1_1	5.3402827479083	6.24558884462147	NK cells	Control
ACTTCGCCAAATCCCA-1_1	-6.49059980137759	-10.0345324818251	Monocytic cells	Control
ACTTCGCCAACACTAC-1_1	-3.30193512661868	-13.4441146198866	Endothelial	Control
ACTTCGCCACCATAAC-1_1	5.8575471140582	5.33502966722278	T cells	Control
ACTTCGCCAGCAGTTT-1_1	0.99595756308622	-10.5548705402967	pDCs	Control
ACTTCGCGTGAGTAAT-1_1	8.36498386637754	5.04682452043323	T cells	Control
ACTTCGCTCCACAAGT-1_1	7.11552221552915	10.9386921580675	NK cells	Control
ACTTTCAAGACTAGAT-1_1	6.97059614436216	3.28292948564319	T cells	Control
ACTTTCAAGCTTGTTG-1_1	-0.653109391764931	-6.34291165510388	cDC1s	Control
ACTTTCACAACGGCTC-1_1	5.83165008799619	3.55713493188648	T cells	Control
ACTTTCACAATTCGTG-1_1	0.416318962736793	-10.5767001453993	pDCs	Control
ACTTTCACAGCTACAT-1_1	-2.69553702099734	-7.82153981367321	Monocytic cells	Control
ACTTTCAGTTACGTAC-1_1	3.80634863154478	2.36750025113849	T cells	Control
ACTTTGTCATTCTGTT-1_1	7.24486953990049	3.4060550387743	T cells	Control
ACTTTGTGTCCTGTTC-1_1	6.11228115336485	5.5174503978136	T cells	Control
ACTTTGTGTGTCTTCC-1_1	7.53044349925108	-5.93982356229992	B cell	Control
AGAAATGAGACAGCGT-1_1	-3.21242397053652	-13.3239554707167	Endothelial	Control
AGAAATGAGCACGATG-1_1	-3.40257947667056	-15.8990897480604	Endothelial	Control
AGAAATGAGCCGATCC-1_1	-3.33553784115725	-15.0754947010633	Endothelial	Control
AGAAATGGTACGATGG-1_1	4.85550768153257	6.86248404344349	NK cells	Control
AGAAATGTCGTCCTCA-1_1	8.82040912882871	-4.65023463407726	B cell	Control
AGAACAAAGGCATGGT-1_1	8.65270359294004	-2.88757961431713	B cell	Control
AGAACAAAGGCTAAAT-1_1	8.41466076151914	-0.994084769880487	B cell	Control
AGAACAACACTAACCA-1_1	-5.10581319554263	-2.193847591078	Monocytic cells	Control
AGAACAATCCCGAGGT-1_1	6.88126547114439	-4.96694129148693	B cell	Control
AGAACAATCCCTCTTT-1_1	3.26641614214964	3.70853788217335	T cells	Control
AGAACAATCGAGAGCA-1_1	5.93200857417173	5.42585474809437	T cells	Control
AGAACCTAGTCCCAAT-1_1	-9.0226094029706	-5.90615552107067	Monocytic cells	Control
AGAACCTCACGGTGTC-1_1	2.5219073988635	0.582821642959402	T cells	Control
AGAACCTCAGAAGCGT-1_1	5.1095641352374	9.49629408677845	NK cells	Control
AGAACCTGTCCTACAA-1_1	9.17798931376524	-4.98149150053234	B cell	Control
AGAACCTGTGGCTGCT-1_1	4.21741564051695	4.22186142762928	T cells	Control
AGAACCTGTTTGCCGG-1_1	1.87757522837705	1.55659992059498	T cells	Control
AGAACCTTCTAACGCA-1_1	-7.59824817402773	8.45185000261097	Neutrophils	Control
AGAACCTTCTTAGTTC-1_1	0.762601087256142	-11.0352610890028	pDCs	Control
AGAAGCGAGGAGAGTA-1_1	8.43586284892149	6.11396748384266	T cells	Control
AGAAGCGAGGTGATAT-1_1	6.7174070574481	3.50904280504017	T cells	Control
AGAAGCGCAATAACCC-1_1	1.79291517512388	1.61527067979603	T cells	Control
AGAAGCGCAGCGAACA-1_1	6.601445982619	3.83415824731617	T cells	Control
AGAAGCGGTACAAACA-1_1	-5.71048991902285	-5.01521056333752	Monocytic cells	Control
AGAAGCGGTGAGACCA-1_1	3.01484997050352	2.95085961183338	T cells	Control
AGAAGCGTCACGAGGA-1_1	-7.21218316777163	-5.41381209531994	Monocytic cells	Control
AGAAGCGTCTCGACCT-1_1	6.6453421808917	10.3163929637316	NK cells	Control
AGAAGCGTCTTCACGC-1_1	9.44739181773252	-3.21014755407543	B cell	Control
AGAAGTAAGCCAAGCA-1_1	7.99892456309385	-5.35024684110851	B cell	Control
AGAAGTAAGCGGATCA-1_1	-3.83327691777163	-15.0667886082289	Endothelial	Control
AGAAGTAAGTCCCTAA-1_1	6.20308000819273	3.04198629220753	T cells	Control
AGAAGTACAAGAGTGC-1_1	7.16168291346616	3.53859431108265	T cells	Control
AGAAGTACAATTCTTC-1_1	8.69052345530576	-5.06707328001232	B cell	Control
AGAAGTACAGTTTCGA-1_1	-5.24455278141909	-5.05935900846691	Monocytic cells	Control
AGAAGTACATGGTGGA-1_1	9.62501175181455	-3.75294583479138	B cell	Control
AGAAGTACATTCACAG-1_1	-5.89054362996035	-8.8677167240736	Monocytic cells	Control
AGAAGTAGTACCAGAG-1_1	7.25195724742002	-0.789808684980585	B cell	Control
AGAAGTAGTGCAATAA-1_1	-9.03899162037783	-5.8882097546217	Monocytic cells	Control
AGAAGTAGTTAGAAGT-1_1	2.8204503752429	5.54157120546131	T cells	Control
AGAAGTATCCGTTGAA-1_1	4.61620886103696	9.09696871598987	NK cells	Control
AGAAGTATCGTTAGAC-1_1	-4.13988797886782	-14.6791409794447	Endothelial	Control
AGACAAAAGCGATGGT-1_1	6.52408678309507	-4.32221835294933	B cell	Control
AGACAAAAGGTTCCAT-1_1	4.58571083323545	7.75839287599354	NK cells	Control
AGACAAAAGTCTCGTA-1_1	-3.2311660550397	-5.56523316541882	Monocytic cells	Control
AGACAAACAAGTGGCA-1_1	-0.795707461969189	-5.80858271757336	Monocytic cells	Control
AGACAAACACACAGAG-1_1	9.7105334498126	-4.63020985761852	B cell	Control
AGACAAACACAGTCCG-1_1	5.36371977107114	8.14192015489368	T cells	Control
AGACAAACACTCCCTA-1_1	-5.07763307316714	-2.30351894537182	Monocytic cells	Control
AGACAAAGTCTCTCAC-1_1	9.8471186854083	-2.49836033025952	B cell	Control
AGACACTAGACCGTTT-1_1	1.13003463522977	-10.7671517674086	pDCs	Control
AGACACTAGGGAGTTC-1_1	-0.796949794129662	-5.82847874799938	Monocytic cells	Control
AGACACTCAGCTATTG-1_1	-2.86494009716921	-15.4579934422133	Endothelial	Control
AGACACTGTGTTCCAA-1_1	-5.78366439564638	-7.70469563642712	Monocytic cells	Control
AGACACTGTTACGATC-1_1	-5.03134172184878	-4.94019025007458	Monocytic cells	Control
AGACAGGAGATCACTC-1_1	9.31313926951475	-3.12398737112255	B cell	Control
AGACAGGAGATCCCAT-1_1	4.47507841364927	9.172194546068	NK cells	Control
AGACAGGAGCACACCC-1_1	7.59714061991758	-3.76299231687756	B cell	Control
AGACAGGCACTGTCCT-1_1	5.49845249430723	2.92008597215442	T cells	Control
AGACAGGGTGAGTGAC-1_1	6.61599809901304	-3.74449151197643	B cell	Control
AGACAGGTCCCATTCG-1_1	-8.91497485859805	-5.5895299259779	Monocytic cells	Control
AGACCATAGAGTGTGC-1_1	3.5554230906207	0.711031174266623	T cells	Control
AGACCATAGCATCCCG-1_1	7.03437645213194	-4.25467007795544	B cell	Control
AGACCATCAAAGGCGT-1_1	-6.42470662815981	-6.54187386671276	Monocytic cells	Control
AGACCATCAACCCTCT-1_1	-7.03718679173403	-6.62271493116589	Monocytic cells	Control
AGACCATCAACCGCTG-1_1	2.01998216883726	3.1651304419878	T cells	Control
AGACCATCATGAGAAT-1_1	-0.486404886082939	-6.87234681287975	cDC1s	Control
AGACCATGTAGGGTAC-1_1	8.64209587351865	-3.50731604734631	B cell	Control
AGACCATGTCAACCAT-1_1	10.0625470377643	-4.28334324995251	B cell	Control
AGACCATTCGCATTGA-1_1	1.88602287547178	2.02291709741382	T cells	Control
AGACCCGAGCCATTGT-1_1	7.65798694865293	-4.65158742109509	B cell	Control
AGACCCGAGGTGCTGA-1_1	9.67749531046934	-5.33350461164684	B cell	Control
AGACCCGAGTGCCTCG-1_1	4.56106264369077	7.69978052934437	NK cells	Control
AGACCCGCACTACTTT-1_1	-5.14941661580019	-2.07967036405773	Monocytic cells	Control
AGACCCGCAGAGGTAC-1_1	-3.76270501835757	-15.6529006306288	Endothelial	Control
AGACCCGCAGAGTCAG-1_1	1.9684053160388	0.538352390730665	T cells	Control
AGACCCGCAGTTCCAA-1_1	1.8474906183917	1.43941337426929	T cells	Control
AGACCCGTCATTTCGT-1_1	8.62367470042295	-3.50299947897167	B cell	Control
AGACCCGTCGTTACCC-1_1	9.25949032084531	-5.61834662595959	B cell	Control
AGACTCAAGCGAACTG-1_1	9.09393436686582	-4.6663646046278	B cell	Control
AGACTCAAGGTGCAGT-1_1	-7.64683692677431	8.22476584275989	Neutrophils	Control
AGACTCACACCTGCTT-1_1	4.83866197840757	3.41624814828663	T cells	Control
AGACTCACAGTTCCAA-1_1	2.12448222415037	1.57496029695301	T cells	Control
AGAGAATAGCAAGCCA-1_1	6.22449762599058	7.51557404359608	T cells	Control
AGAGAATCAATTGCAC-1_1	5.0975373484332	8.49829584916858	T cells	Control
AGAGAATCACGGGCTT-1_1	-2.77521436436587	-7.59408324400158	Monocytic cells	Control
AGAGAATTCTGCACCT-1_1	-4.04646151287966	-15.14259617964	Endothelial	Control
AGAGAGCAGCGCCGTT-1_1	7.95278007762022	-4.51708548704357	B cell	Control
AGAGAGCAGGCTGTAG-1_1	-7.12688987477236	-6.3658503834364	Monocytic cells	Control
AGAGAGCAGGTGAGCT-1_1	8.53909713999815	-5.37814419904919	B cell	Control
AGAGAGCAGTATAGAC-1_1	6.44406349436826	3.3047002013567	T cells	Control
AGAGAGCCAAATCGTC-1_1	-0.508525495962433	-6.94387906233044	cDC1s	Control
AGAGAGCCAGAACCGA-1_1	8.65387375132627	-4.39207356611462	B cell	Control
AGAGAGCCATACAGCT-1_1	2.16628081576414	0.439872710013674	T cells	Control
AGAGAGCTCAGCTGAT-1_1	-8.27244346363955	-6.11855834165783	Monocytic cells	Control
AGAGAGCTCTAAGCCA-1_1	2.92914612071104	5.59269673188953	T cells	Control
AGAGAGCTCTCCATAT-1_1	3.09561497942991	1.18631244262485	T cells	Control
AGAGCAGAGTGGTTAA-1_1	0.408175299330421	-10.3848532978651	pDCs	Control
AGAGCAGCACCCATAA-1_1	8.93084556834287	-4.07500880399914	B cell	Control
AGAGCAGGTACAACGG-1_1	6.78983814494199	4.32823068460254	T cells	Control
AGAGCAGGTCGCATTA-1_1	-5.35072248204165	-5.07866852918835	Monocytic cells	Control
AGAGCAGTCCCTGGTT-1_1	5.11381752268858	2.87853891214161	T cells	Control
AGAGCAGTCGCCAGAC-1_1	5.18996603266782	3.7637153323534	T cells	Control
AGAGCCCCAGGTCCCA-1_1	8.6988843180377	-5.37317174116345	B cell	Control
AGAGCCCCAGTGTATC-1_1	0.885523269339271	-10.6063622776625	pDCs	Control
AGAGCCCGTATCTCGA-1_1	7.85139877574033	-6.58582728544445	B cell	Control
AGAGCCCGTCGATTCA-1_1	6.59755499140806	3.19028503259449	T cells	Control
AGAGCCCTCACTTTGT-1_1	8.29332859294004	-5.96182482877941	B cell	Control
AGAGCCCTCCTTTGAT-1_1	9.98328716532774	-4.07369797865124	B cell	Control
AGATAGAAGACTTAAG-1_1	4.36663276927061	4.15039927324085	T cells	Control
AGATAGAAGCCTTCTC-1_1	4.53855163828916	8.70281130632191	NK cells	Control
AGATAGACAGACATCT-1_1	5.13504297511167	6.84463173707752	NK cells	Control
AGATAGACAGCCATTA-1_1	4.42183382288999	2.12455803712635	T cells	Control
AGATAGAGTACCCGAC-1_1	5.13038475291319	-0.584687942659571	B cell	Control
AGATAGAGTCCGGACT-1_1	8.38163597361631	5.33525807222156	T cells	Control
AGATAGATCTTCCACG-1_1	4.53689272181577	8.3685885127428	NK cells	Control
AGATCCACAGATACCT-1_1	9.00272590891904	-2.18274968305798	B cell	Control
AGATCCAGTCAGTCTA-1_1	4.72995645777769	-0.568318242227747	B cell	Control
AGATCCAGTCGAGCAA-1_1	7.33621437327451	-0.892596537267878	B cell	Control
AGATCCAGTTCTAAGC-1_1	6.93454868571348	11.2638521846178	NK cells	Control
AGATCCATCAGCAGAG-1_1	9.32981521861143	-6.01290505567761	B cell	Control
AGATCCATCATGGATC-1_1	8.1436503626544	-3.48847883383007	B cell	Control
AGATCCATCCATCACC-1_1	6.5809643961627	9.82830340226917	NK cells	Control
AGATCGTAGCCGTAAG-1_1	-3.20788662655764	-13.3314141575453	Endothelial	Control
AGATCGTAGCCTTCTC-1_1	9.29511387126035	-6.23171799818249	B cell	Control
AGATCGTAGTCATGGG-1_1	6.68054849879331	3.29856211503773	T cells	Control
AGATCGTCAACACACT-1_1	5.96141750590391	5.60103947480945	T cells	Control
AGATCGTCAACACAGG-1_1	-1.44962941630297	-5.56426375547619	Monocytic cells	Control
AGATCGTCACGCTTAA-1_1	9.88052780406065	-3.31061213651867	B cell	Control
AGATCGTCACTCATAG-1_1	6.29850418345518	10.9403210337999	NK cells	Control
AGATCGTCAGCAGTAG-1_1	4.45057708994932	5.1542444880846	T cells	Control
AGATCGTCAGTGACCC-1_1	7.78560383097715	-5.11519282499523	B cell	Control
AGATCGTGTATCGAAA-1_1	9.29175598399229	-5.96779912153454	B cell	Control
AGATCGTGTCGGAACA-1_1	7.39561493174619	7.09860283693104	T cells	Control
AGATCGTGTCTTGGTA-1_1	7.37258083598203	-5.64228671232433	B cell	Control
AGATCGTTCACCTTAT-1_1	8.69612819926328	-3.44454639593334	B cell	Control
AGATCGTTCTTTCGAT-1_1	-6.45155160649233	8.34669405778675	Neutrophils	Control
AGATGAAAGACCATTC-1_1	6.14158088938779	4.21175748666553	T cells	Control
AGATGAAAGTCGCCCA-1_1	-6.34617250187807	-5.67665856519909	Monocytic cells	Control
AGATGAAGTATGAAAC-1_1	-4.26593225224429	-6.25095217863293	Monocytic cells	Control
AGATGAAGTATTTCTC-1_1	3.10718304888792	3.89310628732471	T cells	Control
AGATGAAGTCACCACG-1_1	-6.20939462407046	-8.49323743025036	Monocytic cells	Control
AGATGAAGTCACTCGG-1_1	6.46871454493589	4.70770937761097	T cells	Control
AGATGAAGTGGTCTGC-1_1	5.23179657237119	6.31907469590931	NK cells	Control
AGATGAAGTTATTCTC-1_1	6.27934057490415	4.33067352136402	T cells	Control
AGATGAAGTTCTATCT-1_1	4.99494392649717	6.59473616441517	NK cells	Control
AGATGAATCATCACAG-1_1	-8.17984216435366	7.87112290223865	Neutrophils	Control
AGATGAATCATCCTAT-1_1	8.2014945246417	-1.309459501898	B cell	Control
AGATGAATCCGAGCTG-1_1	5.44093591944761	8.75459677537708	NK cells	Control
AGATGAATCGACCATA-1_1	4.95790560023374	5.05059296449451	T cells	Control
AGATGAATCGTCAACA-1_1	3.011930773421	1.20305169185428	T cells	Control
AGATGAATCTTCGACC-1_1	-7.76717488987856	-5.6477197949049	Monocytic cells	Control
AGATGCTAGACTAGAT-1_1	-2.75575821621828	-7.73613351026745	Monocytic cells	Control
AGATGCTAGATCCTAC-1_1	9.77185852305479	-2.42036312261791	B cell	Control
AGATGCTAGGTAGATT-1_1	1.0118371941287	-10.8190478626844	pDCs	Control
AGATGCTAGTAGGCCA-1_1	3.77884704844541	0.162298833930777	T cells	Control
AGATGCTAGTTAACAG-1_1	-6.78346078617983	8.05506188234119	Neutrophils	Control
AGATGCTCAGAAGCTG-1_1	7.85488731638975	-3.87619965711804	B cell	Control
AGATGCTGTGAGACCA-1_1	4.66674501673765	4.92405421098499	T cells	Control
AGATGCTGTGCGGATA-1_1	9.93973381297178	-3.25660937467785	B cell	Control
AGATGCTGTTGTCAGT-1_1	5.63174326197691	2.95039350351124	T cells	Control
AGCATCAAGAGGTTAT-1_1	10.2254050471026	-4.30373471418591	B cell	Control
AGCATCACAATTGCAC-1_1	8.95439846293516	-3.18667810598583	B cell	Control
AGCATCACAGTACTAC-1_1	8.34194881693906	5.54537922700672	T cells	Control
AGCATCAGTACAACGG-1_1	-3.27718322499209	-15.5141486469862	Endothelial	Control
AGCATCAGTGAACCGA-1_1	6.19855196253843	3.32820660432606	T cells	Control
AGCATCATCAAGCCCG-1_1	2.01452858225889	1.15703809818058	T cells	Control
AGCCAATAGACCTCCG-1_1	7.72349579112119	-4.71342175642224	B cell	Control
AGCCAATAGAGTCTGG-1_1	-3.33083884938174	-15.575535709059	Endothelial	Control
AGCCAATAGATGAAGG-1_1	5.62505848185606	7.71172243913441	T cells	Control
AGCCAATAGCTTCATG-1_1	3.58922846095152	3.42082530816822	T cells	Control
AGCCAATAGGACTAAT-1_1	-3.5264894269269	-14.769139224684	Endothelial	Control
AGCCAATAGGTCATTC-1_1	-5.60480325444155	-6.81675141493054	Monocytic cells	Control
AGCCAATAGGTTCACT-1_1	3.46757395045347	4.0309591945055	T cells	Control
AGCCAATCAAGACCTT-1_1	7.13553507105894	-4.00321334043713	B cell	Control
AGCCAATTCCTTATCA-1_1	9.71627456919737	-3.61884301344128	B cell	Control
AGCCACGAGAGTGACC-1_1	4.64921505229063	8.72465807756214	NK cells	Control
AGCCACGAGCCGCACT-1_1	6.8491905428607	1.74217933973102	T cells	Control
AGCCACGAGGTGATCG-1_1	8.28379566447324	-5.6257209126112	B cell	Control
AGCCACGCAATAGTGA-1_1	2.25322015063352	1.70981282552509	T cells	Control
AGCCACGCACCCTTAC-1_1	2.93102915064878	0.239218449199484	T cells	Control
AGCCACGCACTCCGAG-1_1	2.63304717318601	5.45907217820911	T cells	Control
AGCCACGGTCACGTGC-1_1	-3.64523260815554	-14.701153690016	Endothelial	Control
AGCCACGGTCTCAAGT-1_1	9.22506649272031	-4.55378764311047	B cell	Control
AGCCACGTCAATCGGT-1_1	2.79385621325559	2.17908007463245	T cells	Control
AGCCACGTCAGGAGAC-1_1	8.96587307231016	-5.59851306120129	B cell	Control
AGCCACGTCGTAGAGG-1_1	4.68780882136411	7.86287314256458	NK cells	Control
AGCCAGCAGGTCTTTG-1_1	7.39326889292783	10.4189654048326	NK cells	Control
AGCCAGCCAAGGTCAG-1_1	-0.367682626084618	-6.81273358503552	cDC1s	Control
AGCCAGCGTGCTGCAC-1_1	2.33825976626463	0.447157835567282	T cells	Control
AGCCAGCTCAGTCATG-1_1	6.94006044642515	3.39629346689014	T cells	Control
AGCCAGCTCGTTTACT-1_1	9.69403297679014	-4.86049359480114	B cell	Control
AGCGATTAGATTGGGC-1_1	2.94093973414487	1.15160358508854	T cells	Control
AGCGATTAGTGCCAGA-1_1	-7.85520475132876	8.40768248399525	Neutrophils	Control
AGCGATTAGTGCTAGG-1_1	3.75757772700376	0.833183562362478	T cells	Control
AGCGATTCACATGGTT-1_1	0.585257361097999	-10.7866744343397	pDCs	Control
AGCGATTGTCACGACC-1_1	2.79270179049558	1.76892930825977	T cells	Control
AGCGATTTCCATTTGT-1_1	0.0219534136492689	-10.8628424946425	pDCs	Control
AGCGCCAAGAAATGGG-1_1	9.04475147502012	-4.68700545469494	B cell	Control
AGCGCCAGTCATCACA-1_1	2.69025451914854	1.57065743764667	T cells	Control
AGCGCCAGTCCAGAAG-1_1	-6.80210130436831	8.42891318162708	Neutrophils	Control
AGCGCCAGTCGCGTCA-1_1	4.65167314784116	8.01160008271961	NK cells	Control
AGCGCCAGTGCAACGA-1_1	9.04684192912168	-5.88007538953991	B cell	Control
AGCGCCAGTTGCTCGG-1_1	8.71807129160947	-2.6602942291853	B cell	Control
AGCGCCAGTTTGACAC-1_1	4.59385616557188	7.73243958314686	NK cells	Control
AGCGCTGAGAGTCCGA-1_1	6.74130279795713	10.2565117534044	NK cells	Control
AGCGCTGAGGCGATAC-1_1	6.09855444209165	4.26679593881397	T cells	Control
AGCGCTGAGGTACCTT-1_1	-9.18850105030947	-6.0813454929945	Monocytic cells	Control
AGCGCTGCAAGAGCTG-1_1	6.73920757548399	3.14341241678028	T cells	Control
AGCGCTGCAATTCACG-1_1	-9.2355696461957	-5.72631591001721	Monocytic cells	Control
AGCGCTGGTACCTAAC-1_1	-3.28388159497195	-6.5962380711195	Monocytic cells	Control
AGCGCTGGTCCAGGTC-1_1	8.06644565836973	-5.02336352506848	B cell	Control
AGCGCTGGTGCGGATA-1_1	3.21705825106687	1.18612617810993	T cells	Control
AGCGCTGTCAAGAGTA-1_1	4.82746441142149	8.79105383714466	NK cells	Control
AGCGTATAGCTCAGAG-1_1	-3.37266438229494	-13.4948643986341	Endothelial	Control
AGCGTATAGTATGAAC-1_1	5.2668808199603	8.78789908250599	NK cells	Control
AGCGTATCACATATCG-1_1	7.07108766810484	-4.89364188352795	B cell	Control
AGCGTATCACTCCGGA-1_1	-8.44621103032046	-5.5633110348341	Monocytic cells	Control
AGCGTATCATAGATCC-1_1	7.1263778902728	-5.09204905668469	B cell	Control
AGCGTATTCGGCATCG-1_1	8.03382522837705	-5.34942620435925	B cell	Control
AGCGTATTCTATCGTT-1_1	8.44816238658018	5.30019528230457	T cells	Control
AGCGTATTCTCGTGAA-1_1	8.2644713617999	-6.4459490124342	B cell	Control
AGCGTCGAGAGGCCAT-1_1	-3.85050957425051	-14.6189212147352	Endothelial	Control
AGCGTCGAGGCTGTAG-1_1	6.77506239192075	10.1072388347033	NK cells	Control
AGCGTCGCACTTGAAC-1_1	9.08238155619688	-5.06541674772473	B cell	Control
AGCGTCGGTCAGACTT-1_1	8.18999130503721	-5.64889090696545	B cell	Control
AGCGTCGGTTAATGAG-1_1	-3.26334016545229	-13.3924893681166	Endothelial	Control
AGCGTCGGTTGCTGAT-1_1	3.30611498133726	0.0652732010725002	T cells	Control
AGCGTCGGTTGTTTGG-1_1	8.67835647837705	-4.2353572193739	B cell	Control
AGCGTCGTCCGATTAG-1_1	2.95250160471983	0.657606130445288	T cells	Control
AGCTACAAGAAATCCA-1_1	4.27391273753233	4.37062103112964	T cells	Control
AGCTACACACAAGCCC-1_1	-3.12180369122439	-15.6505393330214	Endothelial	Control
AGCTACACACATTACG-1_1	9.21737320200987	-3.41159551779003	B cell	Control
AGCTACACAGTAACAA-1_1	9.78882057444639	-2.67326253095837	B cell	Control
AGCTACAGTATGGGAC-1_1	9.31259853617735	-3.07469981352062	B cell	Control
AGCTACAGTCCAGTTA-1_1	6.00581390635557	7.38619667848377	T cells	Control
AGCTACAGTCGTTGGC-1_1	6.85222990290708	-3.98534672895642	B cell	Control
AGCTACAGTGACTATC-1_1	6.81457407252378	-4.23763125578137	B cell	Control
AGCTACAGTTCGAGCC-1_1	3.48284275309629	0.890147393548773	T cells	Control
AGCTACAGTTTACCTT-1_1	8.67783672587461	-5.11968510786267	B cell	Control
AGCTACAGTTTCGATG-1_1	7.8445609308917	6.0577655490282	T cells	Control
AGCTACATCAGCTCTC-1_1	6.72522766367979	-4.98930686155529	B cell	Control
AGCTACATCCAAGCTA-1_1	9.1257584788043	-4.10233777204724	B cell	Control
AGCTACATCCACGTAA-1_1	6.39169580714292	3.29586917718677	T cells	Control
AGCTACATCCGTGACG-1_1	3.56476909892149	3.59000593980579	T cells	Control
AGCTACATCCTCGCAT-1_1	9.08134586588926	-1.56192200819225	B cell	Control
AGCTACATCTAGTGAC-1_1	8.360563585921	6.05530793031483	T cells	Control
AGCTACATCTCTCGAC-1_1	-6.58807437642031	8.57950312455921	Neutrophils	Control
AGCTCAAAGAGTGAAG-1_1	7.29206020609922	4.60792023500233	T cells	Control
AGCTCAAAGCTCAGAG-1_1	-5.14324872715884	-2.14868348280163	Monocytic cells	Control
AGCTCAACAACCAACT-1_1	10.0764487482745	-3.71153109708996	B cell	Control
AGCTCAACAATACAGA-1_1	-9.31399219258242	-5.79745429197521	Monocytic cells	Control
AGCTCAAGTACATACC-1_1	8.54325897471494	5.69734865983753	T cells	Control
AGCTCAAGTAGGAGTC-1_1	8.88757831828184	-6.4048227612135	B cell	Control
AGCTCAAGTCGTAATC-1_1	9.56040603892393	-3.41143720785351	B cell	Control
AGCTCAAGTCTTTCAT-1_1	3.9690316416461	3.58424693902759	T cells	Control
AGCTCAAGTGGACCAA-1_1	8.90568859355039	-6.15075581709118	B cell	Control
AGCTCAAGTTCTAACG-1_1	6.40100223795957	-1.13856642881603	B cell	Control
AGCTCAAGTTGTCATG-1_1	7.46831161753721	10.2416191752794	NK cells	Control
AGCTCAATCATGGAGG-1_1	9.37356598155088	-4.54044669309826	B cell	Control
AGCTCAATCCAGCTCT-1_1	7.59251720683164	3.95832187494068	T cells	Control
AGCTTCCAGAAGCGCT-1_1	-6.79343145115786	8.37626892884998	Neutrophils	Control
AGCTTCCAGACTCTAC-1_1	3.61791879908628	0.909748142564581	T cells	Control
AGCTTCCAGAGGGTAA-1_1	7.47268993632383	3.77338463624744	T cells	Control
AGCTTCCCAATCCTTT-1_1	-4.910911729173	-4.97185033003063	Monocytic cells	Control
AGCTTCCCATACAGGG-1_1	0.193313667936989	-11.0454177204725	pDCs	Control
AGCTTCCCATTACTCT-1_1	-7.04092090351992	8.05657154878406	Neutrophils	Control
AGCTTCCGTAGGTGCA-1_1	9.6911938883502	-4.0647644344923	B cell	Control
AGCTTCCTCAACGAGG-1_1	7.95236809031553	5.44103533586292	T cells	Control
AGCTTCCTCATTGTGG-1_1	8.36007625834531	-2.96888845602246	B cell	Control
AGCTTCCTCGCTTAAG-1_1	9.71663505808897	-4.59975379148693	B cell	Control
AGGAAATAGGGAGTGG-1_1	5.78391201273985	7.70867544969349	T cells	Control
AGGAAATCACAAGGTG-1_1	8.80000717417783	-5.26192181745739	B cell	Control
AGGAAATCACCTCAGG-1_1	8.89623100535459	-5.27836220899792	B cell	Control
AGGAAATCAGGTGTGA-1_1	2.62216837184019	1.21405697425632	T cells	Control
AGGAAATGTTCAACGT-1_1	7.90179474131651	-6.02613156477184	B cell	Control
AGGAAATGTTCATCGA-1_1	4.43698770777769	8.73646933397083	NK cells	Control
AGGAAATTCCCGAGTG-1_1	-3.09019868596011	-6.61723225752087	Monocytic cells	Control
AGGAAATTCGTTCGCT-1_1	8.51256878153867	-3.283855611479	B cell	Control
AGGAATAAGGCTTAAA-1_1	8.47655803935117	-4.69383996168347	B cell	Control
AGGAATAAGGGATCAC-1_1	2.39569051043577	3.01821333726673	T cells	Control
AGGAATAAGTTAACGA-1_1	8.66552574412412	6.10526520570545	T cells	Control
AGGAATACAGATACCT-1_1	9.47017032877988	-3.98262112776013	B cell	Control
AGGAATAGTGACTCGC-1_1	-2.90481465084963	-3.0186287705061	Endothelial	Control
AGGAATATCAGTGTTG-1_1	4.32679826991148	4.49756247361927	T cells	Control
AGGAATATCGTGCAGC-1_1	5.86475879923887	9.97998148759632	NK cells	Control
AGGACGATCCACGTCT-1_1	9.19015724436826	-6.23486989179821	B cell	Control
AGGACGATCGACATAC-1_1	4.46247465388364	8.37243944963245	NK cells	Control
AGGACTTAGTGCGACA-1_1	3.40446932093687	0.555627292001532	T cells	Control
AGGACTTCAAGACTGG-1_1	0.0505647160250624	-10.7068328205702	pDCs	Control
AGGACTTCAAGGCGTA-1_1	8.18373424784727	-6.65460532346935	B cell	Control
AGGACTTCACCCTAGG-1_1	9.2406323649127	-4.10897582212658	B cell	Control
AGGACTTGTACCGTCG-1_1	0.166252026720711	-11.0285023991224	pDCs	Control
AGGACTTGTATACGGG-1_1	-3.39067094548159	-15.6423720661757	Endothelial	Control
AGGACTTGTATTTCGG-1_1	0.530031631155678	-10.4446257893202	pDCs	Control
AGGACTTGTCTAGGTT-1_1	4.39007169978208	3.63084370454578	T cells	Control
AGGACTTTCGGTTCAA-1_1	8.94729072825498	-6.09786122480602	B cell	Control
AGGAGGTAGATACATG-1_1	4.83990509287901	6.56246525605945	NK cells	Control
AGGAGGTAGATACTGA-1_1	3.64816934840269	0.105474865043447	T cells	Control
AGGAGGTAGCTATCCA-1_1	5.71101648585386	7.75610071977405	T cells	Control
AGGAGGTAGGTGCTAG-1_1	5.08323604838438	2.36298877557545	T cells	Control
AGGAGGTAGTTTGGCT-1_1	6.77616722361631	10.3975058253649	NK cells	Control
AGGAGGTCACTAAACC-1_1	-6.37547414524966	-6.60581868330212	Monocytic cells	Control
AGGAGGTCAGCAGAAC-1_1	8.67481548564024	-4.35098164716931	B cell	Control
AGGAGGTGTAAGATTG-1_1	7.55737335459776	-6.64937441984387	B cell	Control
AGGAGGTGTATCGTTG-1_1	-1.72965865357333	-6.7638201061842	Monocytic cells	Control
AGGAGGTTCACCTACC-1_1	6.80825407282896	-5.16523593107433	B cell	Control
AGGATAAAGTAGCAAT-1_1	4.88177664057798	8.37927729448108	NK cells	Control
AGGATAACACCTGCAG-1_1	7.44310409800596	4.14017302354603	T cells	Control
AGGATAACATATCGGT-1_1	-3.11947458012515	-5.94114821592541	Monocytic cells	Control
AGGATAAGTGGGAGAG-1_1	-4.10596792920046	-14.8618125263807	Endothelial	Control
AGGATAAGTGGGTCAA-1_1	-3.40152590496951	-15.500072414076	Endothelial	Control
AGGATAAGTTTGTGGT-1_1	5.88983852641172	4.3245964702013	T cells	Control
AGGATCTCATGGGCAA-1_1	-8.65368478520327	-6.45281308332653	Monocytic cells	Control
AGGATCTGTAACGCGA-1_1	2.94340832011289	1.43024558385639	T cells	Control
AGGATCTTCCGCACGA-1_1	-3.95394556744509	-15.010817462599	Endothelial	Control
AGGATCTTCTACCTTA-1_1	-6.55116050465517	-9.86606305280895	Monocytic cells	Control
AGGCATTAGGCAGTCA-1_1	6.69377596156187	3.36164099534778	T cells	Control
AGGCATTCAACAGAGC-1_1	7.3178857065875	-0.794265443479731	B cell	Control
AGGCATTCACACACTA-1_1	9.52029449717588	-2.52098506132336	B cell	Control
AGGCATTCATACTGTG-1_1	7.86472065226621	5.09955746492176	T cells	Control
AGGCATTCATCGAACT-1_1	6.99946863429136	4.99803501924305	T cells	Control
AGGCATTGTCTGATAC-1_1	2.16066963450498	1.9089253600481	T cells	Control
AGGCATTGTGCTATTG-1_1	9.2144282557208	-5.42779868284435	B cell	Control
AGGCATTTCTAAACGC-1_1	9.77515823618955	-2.94608920255871	B cell	Control
AGGCCACAGGGCTTCC-1_1	9.52362949626035	-5.59815447965832	B cell	Control
AGGCCACAGTAAGGGA-1_1	-3.28252403958254	-6.7281059567091	Monocytic cells	Control
AGGCCACCAAGAGGTC-1_1	7.93608886973447	-6.66818326154919	B cell	Control
AGGCCACCAAGGCAAC-1_1	9.13267547862119	-5.89993899503918	B cell	Control
AGGCCACCAGGTCAAG-1_1	-1.2610378764432	1.93319172223835	T cells	Control
AGGCCACGTAAGCTCT-1_1	-3.09825699551516	-6.2755445782301	Monocytic cells	Control
AGGCCACTCCGCCTAT-1_1	-6.73231666310244	8.59922510942249	Neutrophils	Control
AGGCTGCAGATTGACA-1_1	2.5167005755145	3.01239020189075	T cells	Control
AGGCTGCAGCAAGCCA-1_1	1.8098769880969	1.66842443307667	T cells	Control
AGGCTGCAGGCACCAA-1_1	0.75017423407621	-10.7834910694716	pDCs	Control
AGGCTGCCAAGTGCAG-1_1	6.52960760371275	-5.13101809660168	B cell	Control
AGGCTGCCACGCTTAA-1_1	5.00158579127378	4.63886458238392	T cells	Control
AGGCTGCGTAAGGCTG-1_1	9.50102836863584	-3.18181865850659	B cell	Control
AGGCTGCGTGCGTTTA-1_1	6.28425915019102	9.89443594774036	NK cells	Control
AGGGAGTAGGAACGTC-1_1	-9.50818603260928	-5.56094210783215	Monocytic cells	Control
AGGGAGTCAAGACCTT-1_1	7.1517799593646	-4.52516406217785	B cell	Control
AGGGAGTCACAATGAA-1_1	-6.91338174565249	8.39288479646473	Neutrophils	Control
AGGGAGTGTAGGGTAC-1_1	7.62670929209776	-6.65663998762341	B cell	Control
AGGGAGTGTGCCGTAC-1_1	-8.62275378926211	-5.6068639103529	Monocytic cells	Control
AGGGCCTGTCATCGCG-1_1	6.6265285708148	4.26490718683033	T cells	Control
AGGGCCTTCCCGAACG-1_1	9.90309459940977	-3.99991791883679	B cell	Control
AGGGCTCAGCCTGTCG-1_1	8.59248382823057	-5.18542950788708	B cell	Control
AGGGCTCAGCTGCCTG-1_1	8.65008957163877	-4.37164300123425	B cell	Control
AGGGCTCAGTGTTGAA-1_1	6.28322822825498	10.8960152324083	NK cells	Control
AGGGCTCCAAAGGCAC-1_1	0.0341647960383376	-10.8779849354383	pDCs	Control
AGGGCTCCAAGCTCTA-1_1	-2.61591713650637	-15.5086583439466	Endothelial	Control
AGGGCTCCACCATATG-1_1	6.49034912364072	-5.23469966093273	B cell	Control
AGGGCTCCACGGCGTT-1_1	5.65165836588926	5.3020601924303	T cells	Control
AGGGCTCGTCCCGGTA-1_1	9.2293904520709	-5.58031027952404	B cell	Control
AGGGCTCGTGCTGATT-1_1	3.18311292903013	3.89128977617054	T cells	Control
AGGGCTCGTTCTTCAT-1_1	4.70967037455625	9.39313895067005	NK cells	Control
AGGGCTCTCAAGATAG-1_1	8.11751682536192	6.23831755479603	T cells	Control
AGGGCTCTCCGCTTAC-1_1	9.96868450419492	-4.46497386137219	B cell	Control
AGGGCTCTCCGTTGGG-1_1	5.12012703196592	2.35507041772632	T cells	Control
AGGGCTCTCGCATGAT-1_1	5.21771747843809	9.11147028764515	NK cells	Control
AGGGCTCTCGTAACAC-1_1	-0.640303557352356	-6.66361039320202	T cells	Control
AGGGCTCTCTCTCGCA-1_1	4.80436498896665	7.317862099016	NK cells	Control
AGGGCTCTCTCTGACC-1_1	7.81666977183408	6.831627434099	T cells	Control
AGGGTCCAGACCAAGC-1_1	5.15336830393858	8.77867800554066	NK cells	Control
AGGGTCCAGAGGTCAC-1_1	7.74716217295713	-4.11505454221935	B cell	Control
AGGGTCCAGTCGAATA-1_1	7.88648159281797	-5.44627326170178	B cell	Control
AGGGTCCCACGACGTC-1_1	7.93923885600156	4.71338660081653	T cells	Control
AGGGTCCCACTACGGC-1_1	6.30708009974546	3.68129665216236	T cells	Control
AGGGTCCCAGCAGTCC-1_1	8.4481518961627	-0.961523348486139	B cell	Control
AGGGTCCCAGGAGACT-1_1	7.08889562861509	-4.04372113386364	B cell	Control
AGGGTCCGTAGTGCGA-1_1	4.89310056941099	6.61182362397938	NK cells	Control
AGGGTCCGTCATCGCG-1_1	10.0215218760211	-4.62802785078259	B cell	Control
AGGGTGAAGCACTCGC-1_1	6.81883890406675	11.1015797313097	NK cells	Control
AGGGTGAAGCGAGGAG-1_1	9.19965393321104	-4.68278306165905	B cell	Control
AGGGTGAAGTCCGCCA-1_1	8.4798958994586	-4.68723624387951	B cell	Control
AGGGTGACACACCAGC-1_1	7.84151394145078	-5.28913062254162	B cell	Control
AGGGTGAGTCTAACGT-1_1	9.13502628581113	-3.3601655308363	B cell	Control
AGGGTTTAGACGCATG-1_1	8.2622969843585	5.42015082200794	T cells	Control
AGGGTTTAGGCACGAT-1_1	5.369268248244	6.9325853045824	NK cells	Control
AGGGTTTAGTCAGCCC-1_1	5.1593654848773	3.02948767503528	T cells	Control
AGGGTTTAGTTTCGAC-1_1	3.56468851344175	0.942060833776281	T cells	Control
AGGGTTTCACGACCTG-1_1	7.22865755335874	-6.49028771558972	B cell	Control
AGGGTTTCATTGTGCA-1_1	5.7079961992938	7.80688912233143	T cells	Control
AGGGTTTTCAAAGCCT-1_1	1.08399576918668	-10.8408631626722	pDCs	Control
AGGGTTTTCAGCAATC-1_1	4.94581634776182	8.6309872325304	NK cells	Control
AGGGTTTTCGAACGCC-1_1	7.13574583308286	-5.05388253370495	B cell	Control
AGGTAGGAGGTAACTA-1_1	3.46347887293882	0.181141247952269	T cells	Control
AGGTAGGAGGTGCCTC-1_1	4.73402149455137	-0.59472453037472	B cell	Control
AGGTAGGAGTCTAACC-1_1	3.87095100657529	0.235606541836546	T cells	Control
AGGTAGGAGTCTTCGA-1_1	4.55836851374693	4.90031534990101	T cells	Control
AGGTAGGAGTGCTACT-1_1	-5.33411567433291	-6.94107049146862	Monocytic cells	Control
AGGTAGGGTCTTTATC-1_1	9.16459305064268	-6.27977412382336	B cell	Control
AGGTAGGGTGAGTAAT-1_1	5.96719295756406	10.1261330302599	NK cells	Control
AGGTAGGTCCGCAAAT-1_1	7.88540394084043	-5.49576800504894	B cell	Control
AGGTAGGTCGCCTTTG-1_1	1.92806989924497	3.35081250032215	T cells	Control
AGGTAGGTCTTCGCTG-1_1	5.98088581339903	9.93323618730335	NK cells	Control
AGGTCATAGATCACTC-1_1	7.15643532054014	10.800913875902	NK cells	Control
AGGTCATAGGTACATA-1_1	7.09481127039976	10.2740679438951	NK cells	Control
AGGTCATCAAACTCGT-1_1	-3.42810409291201	-14.2944068256971	B cell	Control
AGGTCATGTAACTTCG-1_1	7.347135851546	3.83394033273487	T cells	Control
AGGTCATGTCTACGAT-1_1	7.69388706461973	5.72798353990345	T cells	Control
AGGTCATGTGCCCACA-1_1	-6.95688979847842	7.6956787761095	Neutrophils	Control
AGGTCATTCCCATTCG-1_1	4.99144584910459	5.04270321687488	T cells	Control
AGGTCATTCCGCCTAT-1_1	4.70952255503721	8.92517477830677	NK cells	Control
AGGTCATTCGAGCCTG-1_1	5.52739937083311	-4.43547957578869	B cell	Control
AGGTCATTCGCGTGCA-1_1	8.64015896098203	-6.24955981413098	B cell	Control
AGGTCTAAGGACAGCT-1_1	-5.88726728184634	-8.60050290266247	Monocytic cells	Control
AGGTCTACAGAGAATT-1_1	1.22397584693021	-11.0013474766371	pDCs	Control
AGGTCTACAGCTCCTT-1_1	-6.17319839222842	5.35551554521351	Neutrophils	Control
AGGTCTACATAGGCGA-1_1	8.00614483134336	4.91164643129139	T cells	Control
AGGTCTAGTTCTAAGC-1_1	9.71040375010557	-5.08314126173229	B cell	Control
AGGTGTTAGCATGTTC-1_1	6.55921728388853	9.81795603593616	NK cells	Control
AGGTGTTAGCCATTTG-1_1	7.05238373057432	9.89928728898792	NK cells	Control
AGGTGTTAGCGACTAG-1_1	6.84341747538633	1.74746472200184	T cells	Control
AGGTGTTCAGACACCC-1_1	8.7344125010211	-4.23567860761852	B cell	Control
AGGTGTTGTACTAACC-1_1	5.12956411616392	1.98863858541279	T cells	Control
AGGTGTTGTCAAAGCG-1_1	7.22237903849668	5.69648224672108	T cells	Control
AGGTGTTGTTGCGTAT-1_1	5.65486700312681	7.60791117509632	T cells	Control
AGGTGTTTCCGTTGGG-1_1	6.87844259516782	3.66705877145557	T cells	Control
AGGTGTTTCTCAGAAC-1_1	9.20781833903379	-4.13223593870373	B cell	Control
AGGTTACAGGCGACAT-1_1	-9.22891872151308	-5.56723874250622	Monocytic cells	Control
AGGTTACAGGCTTAAA-1_1	-4.07007091267519	-15.3017434422133	Endothelial	Control
AGGTTACCACACCGAC-1_1	3.50074369685239	2.80261570771961	T cells	Control
AGGTTACCAGGGAGAG-1_1	7.33101589457578	-5.56851571241589	B cell	Control
AGGTTACCATGTGCTA-1_1	9.38155109660215	-3.69341080824108	B cell	Control
AGGTTACGTACAGTAA-1_1	3.4955094553668	-0.149439090883448	T cells	Control
AGGTTACTCAGGGTAG-1_1	2.15346963183469	0.771524524295614	T cells	Control
AGGTTACTCTACACTT-1_1	7.05355293528623	4.15117937883167	T cells	Control
AGGTTGTAGCAGAAAG-1_1	9.40099270121641	-5.34366934934826	B cell	Control
AGGTTGTCAAGCGAGT-1_1	8.5924161173541	6.11697680314808	T cells	Control
AGGTTGTCAGAGTTGG-1_1	-5.24000423176699	-5.09044211546154	Monocytic cells	Control
AGGTTGTCAGGTCCGT-1_1	5.32622558848447	6.77425629457264	NK cells	Control
AGGTTGTCATTGAAGA-1_1	5.09146387354917	2.12462562879352	T cells	Control
AGGTTGTGTCCGAAAG-1_1	8.81310398356504	-6.10064166227551	B cell	Control
AGGTTGTTCCAAACCA-1_1	4.9196809031207	8.88173205217151	NK cells	Control
AGGTTGTTCTAACACG-1_1	0.872873613997169	-10.8323373142836	pDCs	Control
AGTAACCAGCACTCGC-1_1	9.14665729777403	-1.64257972875805	B cell	Control
AGTAACCCAATTCTCT-1_1	4.97857982890195	7.04611927827625	NK cells	Control
AGTAACCCACGACTAT-1_1	9.63985855357237	-5.52628749052258	B cell	Control
AGTAACCGTAGATCCT-1_1	9.50766594187803	-5.04097693601818	B cell	Control
AGTAACCGTCAACATC-1_1	7.24260551707334	-3.88387149015637	B cell	Control
AGTAACCGTCCATAGT-1_1	4.6059568621356	2.60482985338001	T cells	Control
AGTACCACACATAGCT-1_1	4.03909237162656	4.32820827325611	T cells	Control
AGTACCACATAATCCG-1_1	7.23449499384946	10.8313694651964	NK cells	Control
AGTACCAGTGAACCGA-1_1	9.1355241038043	-3.83934443632336	B cell	Control
AGTACCAGTGCACGCT-1_1	-4.97409837468081	-5.00198882261486	Monocytic cells	Control
AGTACCATCATTTACC-1_1	2.63649875895567	0.442778425270603	T cells	Control
AGTACTGCAGAGCCCT-1_1	10.128741572066	-3.88349955717297	B cell	Control
AGTACTGGTCTCACAA-1_1	3.53752643839902	1.76282841523914	T cells	Control
AGTACTGGTGACAGCA-1_1	7.39869243876524	3.75166756471424	T cells	Control
AGTACTGTCTGTCGCT-1_1	-5.09063832981997	-5.01476662794323	Monocytic cells	Control
AGTAGCTCAACCTAAC-1_1	6.51613266245908	10.2270289119127	NK cells	Control
AGTAGCTCACTAGAGG-1_1	6.74962694422788	-4.5196852032301	B cell	Control
AGTAGCTGTGGCAGAT-1_1	3.69463712946958	1.19592094978123	T cells	Control
AGTAGCTGTTAGTTCG-1_1	6.84629804865904	-4.36145823637219	B cell	Control
AGTAGCTTCACTACGA-1_1	9.06245262400694	-4.63272612730236	B cell	Control
AGTAGCTTCCAGTGCG-1_1	-3.1842521928113	-6.38367074171276	Monocytic cells	Control
AGTAGCTTCTTGGTGA-1_1	9.9718859888751	-4.47952693144055	B cell	Control
AGTAGTCAGCAATAGT-1_1	-3.16048519833498	-6.51309149900646	Monocytic cells	Control
AGTAGTCAGTGGATAT-1_1	8.46004326121397	-6.16702836195202	B cell	Control
AGTAGTCCAAGTGGCA-1_1	1.03194577471799	-10.6238927189466	pDCs	Control
AGTAGTCCAGCGTTGC-1_1	8.69358474986143	5.90437418779163	T cells	Control
AGTCAACAGAAACACT-1_1	5.40333778636045	3.00867158731251	T cells	Control
AGTCAACAGAGAGCCT-1_1	-3.18259303791933	-6.0054497067091	Monocytic cells	Control
AGTCAACAGATCCAAA-1_1	-8.97366302235537	5.80752093156605	Neutrophils	Control
AGTCAACAGCTAGCCC-1_1	6.82181055323667	10.7324982341173	NK cells	Control
AGTCAACAGGTTAAAC-1_1	3.9587114550311	7.54201275666981	NK cells	Control
AGTCAACCAAAGAACT-1_1	2.28296525256223	2.09483069738178	T cells	Control
AGTCAACCAATTGTGC-1_1	4.40178425089903	8.21320969423084	NK cells	Control
AGTCAACCATGTTTGG-1_1	4.94423229472227	8.78120428880482	NK cells	Control
AGTCAACCATTGAAGA-1_1	7.07926637904234	6.0110445674303	T cells	Control
AGTCAACGTATCGTTG-1_1	9.56339771525449	-3.57695501486035	B cell	Control
AGTCAACGTCGCAACC-1_1	9.0654328562457	-6.1843089405653	B cell	Control
AGTCAACTCGGATAAA-1_1	3.35224468485899	0.862883066737936	T cells	Control
AGTCAACTCTAGGCAT-1_1	0.156016776724525	-10.7807874027845	pDCs	Control
AGTCAACTCTGCGGGT-1_1	3.10708672778196	4.14601499398975	T cells	Control
AGTCACAAGCCGATTT-1_1	5.87561447398252	3.09838134607105	T cells	Control
AGTCACACAAGCCCAC-1_1	10.0059169031817	-4.00846427122326	B cell	Control
AGTCACATCAAACTGC-1_1	-9.27944438679629	-5.99232476392956	Monocytic cells	Control
AGTCACATCGTTTACT-1_1	7.1728399492938	10.5571928676012	NK cells	Control
AGTCATGAGACTCAAA-1_1	4.88393242137022	8.34117228349476	NK cells	Control
AGTCATGAGCGGATCA-1_1	8.0235913492877	-6.61699717680187	B cell	Control
AGTCATGAGGATCATA-1_1	2.78302986399717	5.48094279130726	T cells	Control
AGTCATGAGTAAGGGA-1_1	4.39655000941343	6.47503668626575	T cells	Control
AGTCATGCACTAGGTT-1_1	9.83762295023985	-2.88035457769604	B cell	Control
AGTCATGCAGTAGATA-1_1	9.15569622294492	-3.66561644712658	B cell	Control
AGTCATGTCGTCAAAC-1_1	9.13732559458799	-3.81570141950817	B cell	Control
AGTCTCCAGCTTTCCC-1_1	5.14719087855405	2.85260850747852	T cells	Control
AGTCTCCAGGCATGCA-1_1	-3.13215296490603	-15.1429948155043	Endothelial	Control
AGTCTCCCATGAGAAT-1_1	6.9996655680377	4.27994806131153	T cells	Control
AGTCTCCGTAAGCGGT-1_1	-6.18210904820376	7.68199736436634	Neutrophils	Control
AGTCTCCGTCACTCAA-1_1	-5.42673557026797	-5.12649195829601	Monocytic cells	Control
AGTCTCCGTCATGGCC-1_1	6.09620840327329	-0.693484360372736	Monocytic cells	Control
AGTCTCCGTCTCGGAC-1_1	3.19056470171995	1.42394012769489	T cells	Control
AGTCTCCGTGATCATC-1_1	4.76727182643003	4.47635084947376	T cells	Control
AGTGACTAGCTGTACT-1_1	8.10501034037656	-6.09374135175915	B cell	Control
AGTGACTAGGACGCTA-1_1	-6.82722156269961	8.85380083879261	Neutrophils	Control
AGTGACTAGGCCTGCT-1_1	0.119647691412636	-10.8379382435438	pDCs	Control
AGTGACTAGTCTGGAG-1_1	6.74314195887632	10.2968559916857	NK cells	Control
AGTGACTCAAATACGA-1_1	7.09865076319761	3.58129221757679	T cells	Control
AGTGACTCAACAGCTT-1_1	-0.692518556104235	-6.97430842558117	cDC1s	Control
AGTGACTCACGAGAAC-1_1	8.52380592600889	-5.31235593000622	B cell	Control
AGTGACTCATCCGAGC-1_1	7.15283710734434	10.1132784541491	NK cells	Control
AGTGACTGTGGTCCCA-1_1	7.27790386454649	10.4798136409166	NK cells	Control
AGTGACTGTTTACACG-1_1	6.95770771281309	10.3124008830431	NK cells	Control
AGTGATCAGAAGTGTT-1_1	9.44286949412412	-5.88735097089977	B cell	Control
AGTGATCAGGTATTGA-1_1	4.56283361689634	5.12401635011463	T cells	Control
AGTGATCCATGACAAA-1_1	6.60817940012998	7.15944964250355	T cells	Control
AGTGATCCATTGTCGA-1_1	6.79900915400571	6.10336930116443	T cells	Control
AGTGATCGTGAATTGA-1_1	0.427836249037453	-10.5218314472792	pDCs	Control
AGTGATCTCCTTCTGG-1_1	2.76999099032468	1.8098247702959	T cells	Control
AGTGCCGAGCCGTTAT-1_1	-3.76777594311648	-15.782693797743	Endothelial	Control
AGTGCCGCAACAACAA-1_1	5.74535686747617	9.57217127641468	NK cells	Control
AGTGCCGCAATTAGGA-1_1	4.88283474223203	3.41722542604236	T cells	Control
AGTGCCGCATGAGGGT-1_1	8.49287922160215	-6.54071229139538	B cell	Control
AGTGCCGCATGGAATA-1_1	6.97599537150449	10.386266773546	NK cells	Control
AGTGCCGCATGGGTCC-1_1	8.3647492624957	-4.03421204725475	B cell	Control
AGTGCCGGTACAACGG-1_1	8.45737678782529	-0.930396014845087	B cell	Control
AGTGCCGGTAGATTAG-1_1	8.57796699778623	-4.91341488996716	B cell	Control
AGTGCCGGTTCGTTCC-1_1	-3.69640271885806	-15.3536881748793	Endothelial	Control
AGTGCCGGTTGTAGCT-1_1	9.84361488596983	-4.5790113751051	B cell	Control
AGTGCCGTCCGTAGGC-1_1	9.76338608042783	-3.76148551145764	B cell	Control
AGTGCCGTCGAACACT-1_1	7.26929456965513	-0.837012583410456	B cell	Control
AGTGCCGTCTGATGGT-1_1	0.694325277968117	-10.5090369526503	pDCs	Control
AGTGTTGAGCAATTCC-1_1	8.22811348216123	-6.50616210142346	B cell	Control
AGTGTTGAGGCGTTAG-1_1	4.23880750910825	7.6257382090929	NK cells	Control
AGTGTTGAGTCTAGAA-1_1	7.12675268427915	-5.82155078092785	B cell	Control
AGTGTTGGTACTCCGG-1_1	8.97232944743223	-5.92395251432629	B cell	Control
AGTGTTGTCCATTGGA-1_1	-3.98211615307742	-15.0799426380751	Endothelial	Control
AGTGTTGTCTTAGCCC-1_1	3.44382984416074	0.678485160672949	T cells	Control
AGTTAGCAGAAGGATG-1_1	8.36518890635557	-5.10951607862683	B cell	Control
AGTTAGCAGACGCCCT-1_1	2.08162791506834	-9.71201604047985	Monocytic cells	Control
AGTTAGCAGCTGACCC-1_1	7.15432388560362	-3.47608488241406	B cell	Control
AGTTAGCAGGTCCTGC-1_1	-2.17224626763277	-7.14505618253918	Monocytic cells	Control
AGTTAGCAGTTACGGG-1_1	-1.13378511889391	2.04455727895527	T cells	Control
AGTTAGCCAATCTGCA-1_1	3.10414416567869	2.51738268693714	T cells	Control
AGTTAGCGTACGCTTA-1_1	3.33535463587827	1.23637170156269	T cells	Control
AGTTAGCGTGCTGCAC-1_1	5.1732872225482	7.68640524705677	NK cells	Control
AGTTAGCTCTAGCCAA-1_1	-4.23346345646792	-14.8921021763441	Endothelial	Control
AGTTCCCAGCAAGCCA-1_1	3.499732802077	0.112581824863241	T cells	Control
AGTTCCCAGCAGCGAT-1_1	8.79017479197569	-5.91817801634045	B cell	Control
AGTTCCCAGCTACGTT-1_1	-3.85665123684817	-14.8734130207655	Endothelial	Control
AGTTCCCCACTAGAGG-1_1	3.95666677729673	4.75105101426868	T cells	Control
AGTTCCCCAGACCGCT-1_1	-8.35456960423403	7.62313849290638	Neutrophils	Control
AGTTCCCCAGCACAGA-1_1	6.48838073985166	4.08168966134815	T cells	Control
AGTTCCCCAGGGAATC-1_1	9.56652672068662	-4.80632298628063	B cell	Control
AGTTCCCCAGTTTGGT-1_1	5.51471740977354	3.93203741868763	T cells	Control
AGTTCCCGTCTACAAC-1_1	8.65557892100401	-5.825852328932	B cell	Control
AGTTCCCGTGTTGACT-1_1	0.0252923466402968	-10.8486460987684	pDCs	Control
AGTTCCCGTTCGGCCA-1_1	8.84672481791563	-4.05428975263806	B cell	Control
AGTTCCCTCCATTTGT-1_1	9.00407535807676	-6.0842751804945	B cell	Control
AGTTCCCTCGTAGTCA-1_1	4.69196254984922	2.62610275110035	T cells	Control
AGTTCGAAGACGCAGT-1_1	9.52436382548399	-5.70509570280285	B cell	Control
AGTTCGAAGCTTTGTG-1_1	-8.84786384327822	-6.00614493528576	Monocytic cells	Control
AGTTCGAAGGATACGC-1_1	-3.35675518734866	-15.5292958561537	Endothelial	Control
AGTTCGAAGGTTCACT-1_1	-3.22109716160708	-15.7017611805555	Endothelial	Control
AGTTCGACAAATTAGG-1_1	-7.25839250309878	8.50271040757923	Neutrophils	Control
AGTTCGACAAGTGGCA-1_1	8.88015014903135	-2.70654385725231	B cell	Control
AGTTCGACACGAGGTA-1_1	9.61398346201963	-4.80966323057385	B cell	Control
AGTTCGAGTGATCGTT-1_1	6.10818702952451	-0.895577365553095	B cell	Control
AGTTCGATCGCTGATA-1_1	6.94891817347593	3.66932827791004	T cells	Control
AGTTCGATCGCTTGAA-1_1	-3.59755652172976	-15.3214434925673	Endothelial	Control
AGTTCGATCTGCGGGT-1_1	4.31746275202818	3.52646834214954	T cells	Control
ATACCGAAGAGTCGAC-1_1	6.59279663340635	-5.29489272276135	B cell	Control
ATACCGAAGGAGGTTC-1_1	3.63507873789854	0.387702344430522	T cells	Control
ATACCGACAAGGAGTC-1_1	6.9377063013751	-5.05823558012219	B cell	Control
ATACCGACACCAAAGG-1_1	-5.35426824315005	-5.16419404188366	Monocytic cells	Control
ATACCGACAGGTCCGT-1_1	0.490256021185585	-10.7518166844008	pDCs	Control
ATACCGAGTCAGGTGA-1_1	7.16372425334043	10.9256210978868	NK cells	Control
ATACCGAGTCTAACTG-1_1	7.06906015650816	5.91841561158924	T cells	Control
ATACCTTAGGGACAGG-1_1	2.64668876902647	0.555462291443632	T cells	Control
ATACCTTAGTGGTGAC-1_1	7.36464721934385	-6.67646973768444	B cell	Control
ATACCTTCAAAGAACT-1_1	4.65810758845396	5.05109841188221	T cells	Control
ATACCTTCAACACTAC-1_1	6.39841730372495	6.09191471895008	T cells	Control
ATACCTTCACCAGCGT-1_1	-6.63200633747988	-9.8733958546278	Monocytic cells	Control
ATACCTTCAGACCTGC-1_1	9.20561153666563	-4.91228192487927	B cell	Control
ATACCTTGTTCCGCAG-1_1	4.47782737986631	1.94590217431812	T cells	Control
ATACTTCAGAGTGGCT-1_1	7.03003103510923	3.49366361459522	T cells	Control
ATACTTCAGGTAGTCG-1_1	3.83148844019956	0.243269523585127	T cells	Control
ATACTTCCAAGAGAGA-1_1	7.49850685374326	-3.70428507963391	B cell	Control
ATACTTCCACTCTAGA-1_1	1.87349707858152	1.18509048780231	T cells	Control
ATACTTCGTCCGACGT-1_1	-0.7954112864893	-5.81286566892834	Monocytic cells	Control
ATACTTCGTTCGTACA-1_1	4.57790596262998	7.06035477479725	NK cells	Control
ATAGACCAGCTACGTT-1_1	4.92315752284116	7.04948336442737	NK cells	Control
ATAGACCAGTGCAAAT-1_1	6.02223856226987	3.26756936868458	T cells	Control
ATAGACCGTACACGCC-1_1	7.49646694438047	-0.725559884702875	B cell	Control
ATAGACCGTATCCTCC-1_1	-5.87215202076846	-8.91123860517712	Monocytic cells	Control
ATAGACCTCACCTTGC-1_1	2.00540644900388	2.15699607690601	T cells	Control
ATAGAGAAGAGTGAAG-1_1	7.83240444438047	6.70858103593616	T cells	Control
ATAGAGACAGTCAGCC-1_1	8.22708732859678	-4.01505988279553	B cell	Control
ATAGAGAGTCATCAGT-1_1	2.28242356555051	2.70554406007557	T cells	Control
ATAGAGAGTCTGGTTA-1_1	8.29874164835996	-6.3053330723402	B cell	Control
ATAGAGAGTGACTGTT-1_1	6.98547203318662	-4.80158036390515	B cell	Control
ATAGAGAGTTCAGCTA-1_1	3.57369644419736	3.53193742593555	T cells	Control
ATAGGCTAGAGCTGAC-1_1	6.45978672282285	10.2931223567369	NK cells	Control
ATAGGCTAGCCGATTT-1_1	2.53064782397337	2.06635863145618	T cells	Control
ATAGGCTCACGCGTCA-1_1	9.56793148295469	-3.26554649511547	B cell	Control
ATAGGCTCACTGCTTC-1_1	3.33246071116514	3.05146891435413	T cells	Control
ATAGGCTCAGGTTACT-1_1	3.68950779215879	-0.00015970507831764	T cells	Control
ATAGGCTCAGTTTCGA-1_1	6.42020876185484	10.9401322062853	NK cells	Control
ATAGGCTCATCGCCTT-1_1	-4.99051540120058	-5.0057520214674	Monocytic cells	Control
ATAGGCTGTGTATTGC-1_1	3.32109577433652	0.113447373712347	T cells	Control
ATAGGCTGTTAAAGTG-1_1	-8.49367635472231	-4.65610831419201	Monocytic cells	Control
ATAGGCTGTTCGGTAT-1_1	4.80135900752134	6.66098410447864	NK cells	Control
ATAGGCTTCATCCCGT-1_1	5.65210563914365	5.25029188951282	T cells	Control
ATAGGCTTCATCTCTA-1_1	9.86030323283262	-5.07606547514172	B cell	Control
ATAGGCTTCATGCAGT-1_1	-6.79244582875185	8.3860879596117	Neutrophils	Control
ATAGGCTTCGTTGCCT-1_1	9.83014137522764	-3.7676944080946	B cell	Control
ATAGGCTTCGTTGTGA-1_1	9.17575580851621	-3.21119731107922	B cell	Control
ATAGGCTTCTATCCAT-1_1	7.9800704218585	5.61636072953968	T cells	Control
ATATCCTAGCGCGTTC-1_1	7.27340729014463	-4.3474177662489	B cell	Control
ATATCCTCAACTACGT-1_1	-5.39822404606753	-6.33531420866223	Monocytic cells	Control
ATATCCTCACAGAGAC-1_1	7.69069607035703	-1.17850750128002	B cell	Control
ATATCCTCAGATTCGT-1_1	1.91906840579099	2.75783020814686	T cells	Control
ATCACAGAGATGGTCG-1_1	-1.01104976756983	-6.88881533781262	cDC1s	Control
ATCACAGAGTCATACC-1_1	5.41511137263364	-4.35347884336682	B cell	Control
ATCACAGCACCCTCTA-1_1	6.30456383006162	5.74602419694691	T cells	Control
ATCACAGCACCTTCGT-1_1	0.641437122984596	-11.0348891560194	pDCs	Control
ATCACAGCACGGCCAT-1_1	9.91947395579404	-3.52994292417736	B cell	Control
ATCACAGCAGAGCCCT-1_1	9.01094562785215	-2.69893592039318	B cell	Control
ATCACAGCATAGCTGT-1_1	9.22502071635313	-2.74762528578015	B cell	Control
ATCACAGCATTAAGCC-1_1	4.51401788966245	8.53289229234485	NK cells	Control
ATCACAGGTAGCTTGT-1_1	2.26817519442625	2.61449677308826	T cells	Control
ATCACAGGTCGTGCCA-1_1	6.07708389536924	9.97600752671985	NK cells	Control
ATCACAGGTTCGCGTG-1_1	5.13399441020078	2.4518085177782	T cells	Control
ATCACAGTCATCAGTG-1_1	6.11217624919004	5.61306197007923	T cells	Control
ATCACGACAATGAGCG-1_1	-7.39261262638979	7.3515911754015	Neutrophils	Control
ATCACGAGTAACATCC-1_1	-3.66992132885867	-14.4205865208265	Endothelial	Control
ATCACGATCCGATAAC-1_1	5.00818521754331	-1.08092718759747	B cell	Control
ATCACGATCGAGCCTG-1_1	7.14653856532163	10.7499848063829	NK cells	Control
ATCACTTAGCTCCCTT-1_1	6.1371806360919	5.52569443544178	T cells	Control
ATCACTTAGGAGTCTG-1_1	9.91718036906309	-4.11318009535046	B cell	Control
ATCACTTGTAAGACCG-1_1	7.49235088603086	4.1122375186327	T cells	Control
ATCACTTGTCACTCTC-1_1	9.00881702677793	-1.9576632324812	B cell	Control
ATCACTTTCGTTGTTT-1_1	9.20848495738096	-2.12761705557079	B cell	Control
ATCAGGTAGAACAGGA-1_1	-3.96035950406008	-14.7551869694349	Endothelial	Control
ATCAGGTAGCCGAACA-1_1	8.71661407725401	5.34428793748646	T cells	Control
ATCAGGTAGGAAGTAG-1_1	-5.01230685933047	-6.55223792234631	Monocytic cells	Control
ATCAGGTAGTAGGTTA-1_1	-2.37114625199252	-6.8371261898634	Monocytic cells	Control
ATCAGGTCAAATCAAG-1_1	5.27708275096006	2.87706071695118	T cells	Control
ATCAGGTGTAAGGCTG-1_1	3.2904780604083	3.73607928117542	T cells	Control
ATCAGGTGTGTTCATG-1_1	6.99998886363096	11.0031710322741	NK cells	Control
ATCAGGTGTTCAGCTA-1_1	8.46563751475401	5.49318606218128	T cells	Control
ATCAGGTTCCGGTAGC-1_1	6.96627409236021	-0.336761528646662	B cell	Control
ATCAGGTTCTCGGCTT-1_1	-2.67207126839571	-15.5246018711683	Endothelial	Control
ATCATTCAGCAACAGC-1_1	2.94613463656492	1.40032476743488	T cells	Control
ATCATTCAGGTCGACA-1_1	6.83686620966978	3.35884625276356	T cells	Control
ATCATTCCAAAGCTCT-1_1	7.103248427077	9.53682333787708	T cells	Control
ATCATTCCAAAGGCTG-1_1	-7.07085530980044	-6.26930468717785	Monocytic cells	Control
ATCATTCCAACTCCCT-1_1	8.23582298533506	-3.70034783521862	B cell	Control
ATCATTCGTGAGTAGC-1_1	8.14951927439756	-5.39964192548962	B cell	Control
ATCATTCGTTCGGCTG-1_1	8.07477314250059	6.52914959749012	T cells	Control
ATCCACCAGACTGTTC-1_1	9.23160393015928	-4.85085147062512	B cell	Control
ATCCACCAGCCAAGCA-1_1	-7.11659496052676	8.56362444719105	Neutrophils	Control
ATCCACCCAGCTGTCG-1_1	8.61350662486143	-4.68274920622082	B cell	Control
ATCCACCGTCCCGGTA-1_1	-3.840279748277	-15.4524487797377	Endothelial	Control
ATCCACCGTCGAGATG-1_1	10.0768140055377	-4.4043230358717	B cell	Control
ATCCACCGTGTTCCTC-1_1	7.86662704722471	5.27167994340687	T cells	Control
ATCCACCTCACCGGGT-1_1	6.38665563838071	-4.163978034651	B cell	Control
ATCCACCTCCCGTTCA-1_1	9.84871799723692	-4.05791896024914	B cell	Control
ATCCACCTCGGCGATC-1_1	2.54664261118955	1.69354838689594	T cells	Control
ATCCATTAGCTGACCC-1_1	3.36748821513242	2.64222699960499	T cells	Control
ATCCATTAGTTGGAAT-1_1	4.84489328639097	1.90967411359577	T cells	Control
ATCCATTAGTTGGACG-1_1	9.03729088084287	-5.39070838133068	B cell	Control
ATCCATTCAACGTTAC-1_1	4.75721866862363	4.77495343049793	T cells	Control
ATCCATTGTATCGATC-1_1	9.51962406413145	-4.24276059309216	B cell	Control
ATCCATTGTCACCCTT-1_1	9.22517902628965	-1.77756064573498	B cell	Control
ATCCATTGTGTTGATC-1_1	-1.81619589550906	-7.55128758589001	Monocytic cells	Control
ATCCATTGTTGCTTGA-1_1	2.47898442523069	5.32807738145618	T cells	Control
ATCCATTGTTTCGTTT-1_1	5.69647581355161	7.82662445863514	T cells	Control
ATCCCTGGTAATGCGG-1_1	-9.71880786641055	5.31021220048694	Neutrophils	Control
ATCCCTGGTACGTGTT-1_1	5.65125925318784	9.44298178514271	NK cells	Control
ATCCCTGTCTTAGCAG-1_1	-3.25240271313601	-15.5876130406019	Endothelial	Control
ATCCGTCAGCTAGATA-1_1	6.66384393946714	10.3930626567247	NK cells	Control
ATCCGTCCATCAGTGT-1_1	-7.72346227391177	-6.18213170210095	Monocytic cells	Control
ATCCGTCCATTGAAAG-1_1	-3.8651444218915	-6.28153937498303	Monocytic cells	Control
ATCCGTCGTACAGGTG-1_1	-6.83315532429629	8.50083071550159	Neutrophils	Control
ATCCGTCTCATTGGTG-1_1	7.32820446269102	10.3946104701403	NK cells	Control
ATCCTATAGAGCGACT-1_1	-5.14805000050478	-2.08385413328381	Monocytic cells	Control
ATCCTATAGGTGCATG-1_1	-3.37919180615359	-15.6608638111708	Endothelial	Control
ATCCTATCAACACAGG-1_1	9.45063335673399	-5.0585674587843	B cell	Control
ATCCTATCATTGACTG-1_1	4.66062862650938	2.73221046289234	T cells	Control
ATCCTATGTACTAAGA-1_1	7.79053814189024	6.38953024705677	T cells	Control
ATCCTATGTATCGATC-1_1	4.61508352534361	5.10931736787586	T cells	Control
ATCCTATGTCCTCCTA-1_1	9.52639515177793	-4.19369595686169	B cell	Control
ATCCTATGTGGACCAA-1_1	8.99365932719297	-5.66041749159069	B cell	Control
ATCCTATTCAGTGCGC-1_1	-3.63195197804385	-14.7331857029554	Endothelial	Control
ATCCTATTCGGCGATC-1_1	7.07565195338316	10.1452360804918	NK cells	Control
ATCGATGAGCTGCCAC-1_1	-6.55626647694521	8.24167925676136	Neutrophils	Control
ATCGATGAGTTACGGG-1_1	9.65630085246153	-5.07670777479382	B cell	Control
ATCGATGCAAGTGACG-1_1	7.95506889597959	-5.68766682783337	B cell	Control
ATCGATGCACACCTAA-1_1	-1.11348490937167	-6.866464072859	cDC1s	Control
ATCGATGCACGAGAAC-1_1	6.65876180903501	10.7301655467394	NK cells	Control
ATCGATGCATGGAAGC-1_1	8.19640381114072	-6.00850575605602	B cell	Control
ATCGATGTCATGAGGG-1_1	4.88672621028013	6.28932053407459	NK cells	Control
ATCGATGTCGGCATAT-1_1	7.90725357310362	-4.96840232053967	B cell	Control
ATCGATGTCTTTCCAA-1_1	9.1798880793292	-3.45252864996166	B cell	Control
ATCGCCTAGTGTTGAA-1_1	-6.5578877232831	-10.0259818379042	Monocytic cells	Control
ATCGCCTCAACGACAG-1_1	9.97663910166807	-4.50387948194714	B cell	Control
ATCGCCTCAAGTTTGC-1_1	8.45527679698057	6.20501143296985	T cells	Control
ATCGCCTCATACGCAT-1_1	2.71599895731992	5.46196848710804	T cells	Control
ATCGCCTGTGCAGTGA-1_1	5.68631965891904	5.25338894685535	NK cells	Control
ATCGCCTGTGGCCTCA-1_1	9.4191344477374	-5.43073599973889	B cell	Control
ATCGCCTTCTCACGAA-1_1	6.37615759150571	10.8884936030748	NK cells	Control
ATCGGATAGAAGCTCG-1_1	-3.13391320927554	-6.14968627134533	Monocytic cells	Control
ATCGGATAGACGGTCA-1_1	8.5237658716876	-4.42614787260266	B cell	Control
ATCGGATAGATGGCGT-1_1	7.77937919871397	5.94669777711658	T cells	Control
ATCGGATAGCAGGCAT-1_1	2.71327073351926	0.109033739173697	T cells	Control
ATCGGATAGCCATTGT-1_1	8.89701111094541	-6.02405398527355	B cell	Control
ATCGGATAGCTAATGA-1_1	-0.088967373208336	-10.97254174391	pDCs	Control
ATCGGATAGGAACATT-1_1	8.62053043620176	-0.922810608541681	B cell	Control
ATCGGATAGTGTTGTC-1_1	7.84263450877256	-5.8997630421278	B cell	Control
ATCGGATCAGCGGTTC-1_1	-3.67468588574343	-15.1247624699232	Endothelial	Control
ATCGGATCATAATGAG-1_1	8.54689247386045	-3.97592776457043	B cell	Control
ATCGGATGTACGTGAG-1_1	8.44974071757383	6.11183411439686	T cells	Control
ATCGGATGTAGGCAAC-1_1	-4.9304200909894	-4.90627186933727	B cell	Control
ATCGGATGTATGTCCA-1_1	-7.69233291371279	-6.22432845274182	Monocytic cells	Control
ATCGGATGTCCAGTTA-1_1	7.74411518351621	-5.76976674238415	B cell	Control
ATCGGATGTTGCTCCT-1_1	9.06321460978574	-5.67753976026745	B cell	Control
ATCGGATGTTGCTCGG-1_1	-6.43940561039858	7.67515951951771	Neutrophils	Control
ATCGGATTCCCGTAAA-1_1	8.187712023421	-6.21750729719372	B cell	Control
ATCGGATTCTGCTTTA-1_1	8.29835731761045	-4.44329732099743	B cell	Control
ATCGGCGAGTAACCTC-1_1	2.72935993449277	5.42855030854969	T cells	Control
ATCGGCGCAATGCAGG-1_1	5.67376596705503	3.81322104295521	T cells	Control
ATCGGCGCACTCATAG-1_1	9.25684768931455	-4.45208781400891	B cell	Control
ATCGGCGCAGGGAGAG-1_1	-3.15466468556338	-5.88522284666271	Monocytic cells	Control
ATCGGCGCATACATCG-1_1	3.19210607783384	4.07721978982715	T cells	Control
ATCGGCGGTAGTTAGA-1_1	4.52511675135679	9.15959078630237	NK cells	Control
ATCGGCGGTATTGAGA-1_1	9.29466278330869	-4.7882980648634	B cell	Control
ATCGGCGGTGATGGCA-1_1	8.83502609507627	-3.89834016004772	B cell	Control
ATCGGCGTCAGCGTCG-1_1	1.81200654284544	1.19648182948856	T cells	Control
ATCGGCGTCCCGGTAG-1_1	7.58000690714903	6.66567999681263	T cells	Control
ATCGGCGTCGCCTATC-1_1	4.98199589030332	-1.02224426904888	B cell	Control
ATCGTAGAGACTTCAC-1_1	7.26831896082945	-6.64103406110974	B cell	Control
ATCGTAGCAAGAATGT-1_1	6.70877439753599	-4.01106637159558	B cell	Control
ATCGTAGGTGACTCTA-1_1	2.84602267520017	5.04168946107654	T cells	Control
ATCGTAGGTGCAGGAT-1_1	-2.79000108464175	-7.61064904371472	Monocytic cells	Control
ATCGTAGTCACTGAAC-1_1	4.77722866313047	2.6838277037981	T cells	Control
ATCGTAGTCCTCAGGG-1_1	7.64702636973447	-1.34559016863079	B cell	Control
ATCGTCCAGACGGTCA-1_1	-7.86178558094912	8.4572344478014	Neutrophils	Control
ATCGTCCAGCGTGTCC-1_1	-5.07326667530947	-6.57389443556042	Monocytic cells	Control
ATCGTCCCAAGGTACG-1_1	-7.1916505597394	8.37114340623646	Neutrophils	Control
ATCGTCCCACCGCTAG-1_1	9.14956409709043	-2.85934131780834	B cell	Control
ATCGTCCTCCGTCACT-1_1	-8.76601093037539	-5.90361302534313	Monocytic cells	Control
ATCGTGAAGCTCCGAC-1_1	4.29969055430479	8.97468191942005	NK cells	Control
ATCGTGAAGGTGAGCT-1_1	6.66957981364317	3.34108669122486	T cells	Control
ATCGTGAAGTGCCCGT-1_1	5.90190107600279	4.04174119790821	T cells	Control
ATCGTGACAAGGTCTT-1_1	8.29004413859434	6.28174168428211	T cells	Control
ATCGTGACATCGCCTT-1_1	9.3923485972125	-5.72681134382458	B cell	Control
ATCGTGAGTCATGGCC-1_1	-3.63303344471865	-14.6860980335829	Endothelial	Control
ATCGTGAGTGATGAAT-1_1	6.17957765833921	3.67107374032764	T cells	Control
ATCGTGATCAGTCAGT-1_1	8.36385566966123	5.38391882737903	T cells	Control
ATCTCTAAGGACAACC-1_1	6.81208784358091	10.2193480189684	NK cells	Control
ATCTCTAAGGCAGTCA-1_1	-5.10812156422549	-4.9944052044508	Monocytic cells	Control
ATCTCTACAACCCGCA-1_1	9.62477714793272	-3.29209035078259	B cell	Control
ATCTCTACAGAACTAA-1_1	9.63427383677549	-2.71372144857617	B cell	Control
ATCTCTACATCGGTTA-1_1	4.6028993822772	3.66175634225635	T cells	Control
ATCTCTAGTATGGTAA-1_1	4.1111739374835	7.23611313661365	NK cells	Control
ATCTCTATCTGAATCG-1_1	3.84745247141904	3.43519026597767	T cells	Control
ATCTTCAAGCCAGACA-1_1	9.75933582560606	-2.66637938657971	B cell	Control
ATCTTCAAGTTCCATG-1_1	8.56652195231504	5.47845417817859	T cells	Control
ATCTTCACAAACTAAG-1_1	2.92501694933958	1.47200865110187	T cells	Control
ATCTTCACAAAGAACT-1_1	9.52383262888975	-4.31696360746594	B cell	Control
ATCTTCACATCAGTCA-1_1	8.09959060923643	-2.88959663549633	B cell	Control
ATCTTCAGTACAGGTG-1_1	8.91441757456846	-1.25174623171063	B cell	Control
ATCTTCAGTACATTGC-1_1	6.83685476557798	9.91237170060901	NK cells	Control
ATCTTCAGTCCAAGAG-1_1	6.59137995020933	-4.43671124616833	B cell	Control
ATCTTCAGTCCGGTCA-1_1	2.17105705515928	2.34491223653583	T cells	Control
ATCTTCATCAGCGCGT-1_1	3.79343921916074	0.147886982167051	T cells	Control
ATCTTCATCCCAGGAC-1_1	6.63428003565855	10.5698795970324	NK cells	Control
ATGAAAGAGAGCGACT-1_1	-2.71651880963259	-15.4683589283583	Endothelial	Control
ATGAAAGAGGGTACAC-1_1	6.29308588282652	10.5746279414537	NK cells	Control
ATGAAAGCAGCTTCGG-1_1	8.1225617624957	-4.30149167219372	B cell	Control
ATGAAAGCATACATCG-1_1	-7.27661674244814	8.08674198945789	Neutrophils	Control
ATGAAAGCATTGTACG-1_1	8.92558986918516	-1.3115051333067	B cell	Control
ATGAAAGGTTTCCAAG-1_1	-5.40046851857119	-4.64778035322399	Monocytic cells	Control
ATGAAAGTCGGCATCG-1_1	3.52533943430967	0.0099788065793972	T cells	Control
ATGAAAGTCTGAGGCC-1_1	-7.7009188435834	-6.68538945356579	Monocytic cells	Control
ATGAAAGTCTTAGCCC-1_1	-2.68543677552157	-7.26712458769055	Monocytic cells	Control
ATGACCAAGTCTACCA-1_1	-2.62131433709078	-7.73877614179821	Monocytic cells	Control
ATGACCAAGTGATTCC-1_1	-5.05822150929385	-2.25615113416882	Monocytic cells	Control
ATGACCACAAATGATG-1_1	8.25346596018858	5.38664061387806	T cells	Control
ATGACCACAGCTGTAT-1_1	7.85439808146543	4.18020111879139	T cells	Control
ATGACCACATACATCG-1_1	-1.5486732028287	-5.49401896635266	Monocytic cells	Control
ATGACCAGTATCACGT-1_1	8.42904312388487	-5.54994195142956	B cell	Control
ATGACCAGTCCCTGTT-1_1	2.43227107302732	1.46866399606495	T cells	Control
ATGACCAGTCCTATAG-1_1	5.0148924090106	2.02860600312977	T cells	Control
ATGACCAGTCGGCACT-1_1	7.38556606547422	10.3570881541613	NK cells	Control
ATGACCAGTCTTGCTC-1_1	-3.42059223874026	-14.9155282322523	Endothelial	Control
ATGACCAGTGCGTTTA-1_1	-3.25173228009158	-6.56423323789807	Monocytic cells	Control
ATGACCAGTGTCTCCT-1_1	8.40835029856748	6.12066323121815	T cells	Control
ATGAGGGAGACGCCCT-1_1	0.373025129004188	-10.5141839329359	pDCs	Control
ATGAGGGAGTCATGCT-1_1	4.63378078715391	4.34046608766346	T cells	Control
ATGAGGGCAACTTCTT-1_1	4.57017738596983	8.54406840165882	NK cells	Control
ATGAGGGCAATTGCAC-1_1	7.98455459849424	6.12610155900745	T cells	Control
ATGAGGGCACCGGAAA-1_1	6.30893118159361	3.20613796075611	T cells	Control
ATGAGGGCAGATTTCG-1_1	7.92090446726865	-4.22745268980236	B cell	Control
ATGAGGGGTACCGGAA-1_1	-2.69194965584689	-7.95707886854382	Monocytic cells	Control
ATGAGGGGTATTGCCA-1_1	-3.8481356404584	-15.427134448683	Endothelial	Control
ATGAGGGGTCGTCGGT-1_1	-5.0417482159894	-5.00877803007336	Monocytic cells	Control
ATGAGGGTCATCGACA-1_1	7.85038120524473	-3.50723999181957	B cell	Control
ATGAGGGTCTATCACT-1_1	7.4661954142291	-6.29473870435925	B cell	Control
ATGAGTCCAGCAGACA-1_1	6.81154615656919	2.0512616093996	T cells	Control
ATGAGTCGTACAATAG-1_1	8.45509750620908	-5.83337300459118	B cell	Control
ATGAGTCGTCCCAAAT-1_1	4.9198258616168	7.89802891572742	NK cells	Control
ATGATCGAGACTCTTG-1_1	6.9187968470294	11.1092291530016	NK cells	Control
ATGATCGAGGCAGCTA-1_1	6.77677805201597	-5.24104397932263	B cell	Control
ATGATCGAGTCAACAA-1_1	0.326081702871986	-10.472433025038	pDCs	Control
ATGATCGCATAGACTC-1_1	-2.82435839398318	-6.53263514677258	Monocytic cells	Control
ATGATCGGTAGGCTCC-1_1	4.24146015421934	8.94041163285999	NK cells	Control
ATGATCGTCATGAGGG-1_1	7.83725483195371	-5.82052558103771	B cell	Control
ATGATCGTCGGCGATC-1_1	3.93464214579649	0.23607814868717	T cells	Control
ATGCATGAGGCCTGAA-1_1	5.30774385706968	7.95970970948963	T cells	Control
ATGCATGCAACGCCCA-1_1	9.16939861552305	-5.56259387174816	B cell	Control
ATGCATGCAATATCCG-1_1	6.92744238154478	11.1601963694933	NK cells	Control
ATGCATGGTGCCCTTT-1_1	-5.77073638661318	-6.67146580854626	Monocytic cells	Control
ATGCATGGTTCAGGTT-1_1	7.83927662150449	5.23981625398426	T cells	Control
ATGCATGTCAGATTGC-1_1	5.25989706294126	4.27701789697437	T cells	Control
ATGCATGTCTAGGCAT-1_1	0.348561475439735	-10.4974355045912	pDCs	Control
ATGCCTCAGAGCATTA-1_1	-3.77703445179873	-14.9805039707777	Endothelial	Control
ATGCCTCAGCGACTTT-1_1	9.45054943339414	-2.09698217550488	B cell	Control
ATGCCTCAGGAGCAAA-1_1	9.46520931498594	-3.18684952894421	B cell	Control
ATGCCTCAGGGTGAAA-1_1	6.50247843043394	10.8908787425402	NK cells	Control
ATGCCTCCACAGTCAT-1_1	-8.61302440388613	-6.21294968763561	Monocytic cells	Control
ATGCCTCGTCCGGTCA-1_1	9.30099708811826	-2.02450221220226	B cell	Control
ATGCCTCGTGAGTTGG-1_1	6.22050983683653	3.11233860811024	T cells	Control
ATGCCTCGTTCAAACC-1_1	7.89154560343809	6.75378853639393	T cells	Control
ATGCCTCTCCACCCTA-1_1	5.58500511424131	9.07390887101917	NK cells	Control
ATGCCTCTCGGACGTC-1_1	7.79033500926084	-5.14342587629528	B cell	Control
ATGCGATAGCGCCCAT-1_1	2.21247894541807	2.51475722154407	T cells	Control
ATGCGATAGGCTGTAG-1_1	8.49072391764707	5.44916254838733	T cells	Control
ATGCGATCAAGGTCGA-1_1	4.17227823512144	1.43256050905018	T cells	Control
ATGCGATCAATGTGGG-1_1	8.42952377574033	6.12447745164661	T cells	Control
ATGCGATGTACCGGCT-1_1	7.85798771159238	-4.37766020933361	B cell	Control
ATGCGATGTCGCACAC-1_1	5.99025852458067	7.09014660676746	T cells	Control
ATGCGATGTGAACGGT-1_1	-3.62704317791872	-15.8330878559706	Endothelial	Control
ATGCGATGTGATTGGG-1_1	4.41887171046323	7.7051649745348	NK cells	Control
ATGCGATGTGGCATCC-1_1	3.81702930705137	2.34129137357502	T cells	Control
ATGCGATGTTACAGCT-1_1	5.39118797556944	-4.42468302885266	B cell	Control
ATGCGATTCACCACAA-1_1	5.98592216746397	3.3543701823595	T cells	Control
ATGCGATTCTGTAAGC-1_1	6.72670633570737	-3.61089556852551	B cell	Control
ATGGAGGAGATGTTCC-1_1	-4.81406800969057	-6.42242425123425	Monocytic cells	Control
ATGGAGGAGCTTAAGA-1_1	-9.38126628621035	-5.56638472715588	Monocytic cells	Control
ATGGAGGCACATGGTT-1_1	-8.0000116132062	-6.87373059431286	Monocytic cells	Control
ATGGAGGGTGTTCGAT-1_1	4.00192959086485	0.646528398597525	T cells	Control
ATGGAGGTCGGAGTAG-1_1	1.35528976695127	-10.8476437870619	pDCs	Control
ATGGAGGTCTGAGTCA-1_1	-5.94367759449892	-8.73116963545056	Monocytic cells	Control
ATGGAGGTCTTCTGTA-1_1	4.77683765666074	4.84851939042835	T cells	Control
ATGGATCAGACCAAAT-1_1	9.96525032298154	-5.03511565366955	B cell	Control
ATGGATCAGACGGTTG-1_1	9.79439670817442	-3.98484223524304	B cell	Control
ATGGATCAGACTGAGC-1_1	-6.71290271504336	8.45881850084095	Neutrophils	Control
ATGGATCCAGGACAGT-1_1	8.11376602427549	5.92388541063099	T cells	Control
ATGGATCCATACAGCT-1_1	3.72289116160459	1.00840259155063	T cells	Control
ATGGATCCATCAGTCA-1_1	8.52872020976133	-4.48313038984509	B cell	Control
ATGGATCGTCCAAAGG-1_1	-6.83119886143618	8.39032561143665	Neutrophils	Control
ATGGATCGTGTTACAC-1_1	9.24346477763242	-5.84262698332043	B cell	Control
ATGGATCTCCAATCTT-1_1	6.90236265437193	9.83415610154896	NK cells	Control
ATGGATCTCGCAATGT-1_1	-6.70143430455141	-10.0416974369642	Monocytic cells	Control
ATGGATCTCTACTTCA-1_1	8.29655773417539	-5.55550759474011	B cell	Control
ATGGATCTCTTAGCTT-1_1	4.60723049418516	2.71313840707569	T cells	Control
ATGGGAGAGCGTGCTC-1_1	3.72558290736265	0.894975965822027	T cells	Control
ATGGGAGAGTCGGCCT-1_1	-3.93468063099795	-15.5450972859022	Endothelial	Control
ATGGGAGAGTCTTGGT-1_1	-0.774104768024019	-7.0666822735426	cDC1s	Control
ATGGGAGAGTTAGTAG-1_1	4.87672025935239	9.27277952989368	NK cells	Control
ATGGGAGAGTTGCGAG-1_1	7.35005504862852	-6.35890954176159	B cell	Control
ATGGGAGCAGACGGAT-1_1	6.26081545130796	3.71307498773365	T cells	Control
ATGGGAGGTGACCTGC-1_1	7.16537601725645	10.6034098323229	NK cells	Control
ATGGGAGGTTGACTGT-1_1	5.22087843195982	2.30668134053974	T cells	Control
ATGGGAGTCCTTACCG-1_1	7.22099573390073	-3.39814203420849	B cell	Control
ATGGGAGTCTTCGCTG-1_1	9.40396625773496	-2.40306966940136	B cell	Control
ATGGGTTAGTGAGTTA-1_1	7.04832536952085	-4.9780854527113	B cell	Control
ATGGGTTCAGAACCGA-1_1	9.40726787821836	-4.65922587553234	B cell	Control
ATGGGTTTCAAGAGGC-1_1	9.86304123179502	-3.86761801878185	B cell	Control
ATGGGTTTCACGAGGA-1_1	-6.79361312611513	8.78092486223011	Neutrophils	Control
ATGGTTGCACGCTGTG-1_1	7.29858524577207	10.2362337764147	NK cells	Control
ATGGTTGCAGCAGTTT-1_1	2.20650679843015	0.818834429586218	T cells	Control
ATGGTTGCATCCTAAG-1_1	4.68933613078184	8.35299450715809	NK cells	Control
ATGGTTGGTCACGACC-1_1	8.9402526117999	-5.95774357954235	B cell	Control
ATGGTTGGTGTCCCTT-1_1	4.91575748698301	3.58355504831104	T cells	Control
ATGGTTGTCCAAGCTA-1_1	4.91989118830747	8.30800778230457	NK cells	Control
ATGGTTGTCCAGTTCC-1_1	6.86159164683408	9.99008185228138	NK cells	Control
ATGGTTGTCTCTGACC-1_1	9.53712112681455	-5.47271054426403	B cell	Control
ATGTCCCAGAAGATCT-1_1	2.08335692660398	-9.71808331648083	Monocytic cells	Control
ATGTCCCAGACCATTC-1_1	-6.79102294667178	-6.22551386991711	Monocytic cells	Control
ATGTCCCAGAGCAGTC-1_1	6.55286342875547	6.62098032792835	T cells	Control
ATGTCCCAGAGTCACG-1_1	5.34113485591001	-0.967420274412348	B cell	Control
ATGTCCCAGGACAGTC-1_1	7.34793121592588	3.82339031060962	T cells	Control
ATGTCCCAGGATACAT-1_1	3.79034263865537	-0.0319280568716068	T cells	Control
ATGTCCCCAAGAGCTG-1_1	8.81583912150449	-4.042724544203	B cell	Control
ATGTCCCCACTATGTG-1_1	-3.56130020840578	-15.0597810093519	Endothelial	Control
ATGTCCCCAGTTGAAA-1_1	-3.21220867855959	-6.55928223768444	Monocytic cells	Control
ATGTCCCGTATGACAA-1_1	8.54773456828184	5.33434826692371	T cells	Control
ATGTCCCGTTCAACGT-1_1	9.7212231852252	-2.86572998205395	B cell	Control
ATGTCCCGTTTGACAC-1_1	0.331751296683021	-10.7134999577162	pDCs	Control
ATGTCTTAGACGGTTG-1_1	5.18397743479795	3.91466528733997	T cells	Control
ATGTCTTAGAGTTCGG-1_1	-5.29351346714907	-5.20244973341198	Monocytic cells	Control
ATGTCTTAGGACACTG-1_1	-0.670000308738283	-7.06013672987194	cDC1s	Control
ATGTCTTAGTAGGTTA-1_1	6.89600116984434	-4.38258593717785	B cell	Control
ATGTCTTAGTTCAACC-1_1	1.96748478190488	0.956204062307165	T cells	Control
ATGTCTTGTACTCCCT-1_1	10.0946686960895	-4.10111945310803	B cell	Control
ATGTCTTGTTGTGGAG-1_1	4.38055450694151	1.6385408099535	T cells	Control
ATTACCTCAAGTTTGC-1_1	4.5909364916522	8.7166920359972	NK cells	Control
ATTACCTCATCAACCA-1_1	6.82160837428159	10.5770693477037	NK cells	Control
ATTACCTGTAAGGTCG-1_1	-5.08247249348574	-4.96258204618664	Monocytic cells	Control
ATTACCTGTAGGCTGA-1_1	6.98986465708799	-5.4950737301466	B cell	Control
ATTACCTTCAGTCCGG-1_1	8.00632507578916	4.80084378083973	T cells	Control
ATTACCTTCGAAATCC-1_1	2.00098974482603	1.53685695489673	T cells	Control
ATTACTCAGTAGACCG-1_1	0.258647689982124	-11.0466241184828	pDCs	Control
ATTACTCCAGCTAACT-1_1	6.36581594721861	10.6719246562365	NK cells	Control
ATTATCCCAAACTCTG-1_1	5.28922254817075	9.0965223964098	T cells	Control
ATTATCCGTAGTATAG-1_1	7.01178867594785	9.64409643968372	NK cells	Control
ATTATCCTCGTGCAGC-1_1	-8.16032998783999	8.02753455003528	Neutrophils	Control
ATTATCCTCTCCGAAA-1_1	5.22455484644956	8.57956415971546	NK cells	Control
ATTCACTAGGATACCG-1_1	9.30886585490293	-5.43788045088024	B cell	Control
ATTCACTAGTAAACGT-1_1	8.8714688517291	-3.02496402898998	B cell	Control
ATTCACTCAAACTAGA-1_1	-9.09246700032168	-6.25747292677136	Monocytic cells	Control
ATTCACTCAAAGGCGT-1_1	5.17746050135679	6.79732996782093	NK cells	Control
ATTCACTCACGCTGTG-1_1	4.56129820124693	2.36193997224598	T cells	Control
ATTCACTCACTGTGAT-1_1	7.51657135264463	6.73584706147938	T cells	Control
ATTCACTCACTTACAG-1_1	2.84872586505003	2.53103477319507	T cells	Control
ATTCACTGTGCTGCAC-1_1	-3.47719638569765	-15.111777240431	Endothelial	Control
ATTCACTTCCCATTTA-1_1	6.98272115962095	5.90524679979114	T cells	Control
ATTCAGGAGTATGGAT-1_1	7.77864582316465	-5.39666932264538	B cell	Control
ATTCAGGAGTCCCAAT-1_1	7.41405613200254	-0.773008162176325	B cell	Control
ATTCAGGTCATGGGAG-1_1	2.77491457240171	1.55171877702503	T cells	Control
ATTCAGGTCTGACGCG-1_1	5.00814850108213	6.77258450349598	NK cells	Control
ATTCATCAGCGCCTCA-1_1	-1.42199437840395	-6.85230725446911	cDC1s	Control
ATTCATCCAACATACC-1_1	-0.394844909743599	-6.75504487196179	cDC1s	Control
ATTCATCCACCCAAGC-1_1	6.23190004603452	5.55991083940296	T cells	Control
ATTCATCGTCCTGTTC-1_1	4.53007490412779	9.1225062068346	NK cells	Control
ATTCATCGTTAGAGAT-1_1	7.81225139872617	6.23890644868641	T cells	Control
ATTCCATAGCCATGCC-1_1	3.58284742610044	3.38276678880482	T cells	Control
ATTCCATAGGATACAT-1_1	-3.17935936673098	-5.99761574903698	Monocytic cells	Control
ATTCCATCACACCGCA-1_1	-3.13153760655337	-6.2522029224989	Monocytic cells	Control
ATTCCATCAGCAGTAG-1_1	-8.37633912785464	7.69587857087879	Neutrophils	Control
ATTCCATGTCCGAAGA-1_1	10.0676635004718	-4.23811190763683	B cell	Control
ATTCCATGTCCTTAAG-1_1	7.08588106410093	3.26090819200306	T cells	Control
ATTCCATGTGCAGGAT-1_1	5.97822887675352	4.50873572191028	T cells	Control
ATTCCATGTTGCGGAA-1_1	7.34918052928037	-5.19249623457165	B cell	Control
ATTCCATTCAAGAGTA-1_1	2.53117687480039	0.22380571624069	T cells	Control
ATTCCATTCTCTGCTG-1_1	2.54118306414671	1.20456433852939	T cells	Control
ATTCCCGAGCCGCACT-1_1	10.0553315378863	-3.62943308988781	B cell	Control
ATTCCCGAGGCGATAC-1_1	7.22100097910947	-4.50545972028942	B cell	Control
ATTCCCGAGGTGAGCT-1_1	9.2710221506793	-4.3137878719923	B cell	Control
ATTCCCGAGTTGTAGA-1_1	0.7048303581912	-10.9788913075087	pDCs	Control
ATTCCCGCACGTGAGA-1_1	-3.59943192227297	-15.1322116200087	Endothelial	Control
ATTCCCGGTACGTAGG-1_1	5.94779903666563	9.45276362260608	NK cells	Control
ATTCCCGGTGCATTTG-1_1	8.65619880930967	-5.57507079282971	B cell	Control
ATTCCCGGTGGGACAT-1_1	8.58512241618223	-2.78507583776684	B cell	Control
ATTCCCGGTTATTCCT-1_1	-3.19705884678774	-6.12881987730236	Monocytic cells	Control
ATTCCTAAGCACAAAT-1_1	6.84202081934995	9.86442381700306	NK cells	Control
ATTCCTAAGCACCCAC-1_1	9.27603370921201	-1.8539079968092	B cell	Control
ATTCCTAAGCATCGAG-1_1	7.31764347331113	6.88537175020008	T cells	Control
ATTCCTAAGTAAATGC-1_1	0.139656016989418	-10.9789542500135	pDCs	Control
ATTCCTAAGTGCCGAA-1_1	8.38876468913145	5.13867384752064	T cells	Control
ATTCCTACACAGCATT-1_1	7.53712017314024	4.04098016580372	T cells	Control
ATTCCTACAGTAACAA-1_1	-9.1485564015668	-5.60140555540295	Monocytic cells	Control
ATTCCTACATCAACCA-1_1	9.28535301463194	-2.84970920721264	B cell	Control
ATTCCTAGTGAATAAC-1_1	-0.559190963939957	-6.85500758329601	cDC1s	Control
ATTCCTAGTGATACCT-1_1	2.52904255168027	1.29734218677311	T cells	Control
ATTCCTAGTGTTGACT-1_1	8.50916893260069	5.46154553254871	T cells	Control
ATTCCTAGTTGCTCGG-1_1	4.10169870631284	1.0306117590311	T cells	Control
ATTCCTATCTCCATAT-1_1	-5.75303046925478	-6.39779036680432	Monocytic cells	Control
ATTCCTATCTGAATCG-1_1	2.93422848956174	0.0790474172475796	T cells	Control
ATTCGTTAGAGCCATG-1_1	2.89260561244077	5.42561871370106	T cells	Control
ATTCGTTCAAATGGTA-1_1	6.72236139552183	-5.02549355665417	B cell	Control
ATTCGTTCATAGATGA-1_1	7.02244169489927	9.60533911546497	NK cells	Control
ATTCGTTGTCGTTTCC-1_1	0.364789555235573	-10.7813357655165	pDCs	Control
ATTCGTTGTCTCTCCA-1_1	2.80587727801389	5.52907187303333	T cells	Control
ATTCGTTGTTAGGCCC-1_1	9.80688507334776	-3.87048047224255	B cell	Control
ATTCTACAGTAACGTA-1_1	7.10428173319883	-3.86586373487683	B cell	Control
ATTCTACAGTGCGTCC-1_1	-0.876466964916519	-7.03959220091076	cDC1s	Control
ATTCTACCACTAACCA-1_1	-8.0235711835187	-6.92781012693615	Monocytic cells	Control
ATTCTACCAGCTTTGA-1_1	-3.40266697628909	-13.4973792378065	Endothelial	Control
ATTCTACTCAAAGGTA-1_1	9.08885891215391	-5.14955514112683	B cell	Control
ATTCTACTCCTCACGT-1_1	8.10174972788877	6.47531754335193	T cells	Control
ATTCTTGAGCCATTCA-1_1	7.02526457087583	3.94550258477955	T cells	Control
ATTCTTGAGCTGACAG-1_1	-2.20629375203066	-6.9318732563612	Monocytic cells	Control
ATTCTTGAGGTCCTGC-1_1	8.03406269328184	5.56887251695423	T cells	Control
ATTCTTGAGTGAGCCA-1_1	8.74581367747373	-4.66507476011486	B cell	Control
ATTCTTGCAACAGTGG-1_1	-2.17594354374819	-7.02797740141125	Monocytic cells	Control
ATTCTTGCACGCCACA-1_1	9.58346206919737	-2.27628439108105	B cell	Control
ATTCTTGCAGACCTAT-1_1	7.02146894709654	10.0799675639513	NK cells	Control
ATTCTTGGTGATAGAT-1_1	7.57548267619199	-3.69766419569225	B cell	Control
ATTCTTGGTGCACGCT-1_1	-6.51527135594302	8.46685988267689	Neutrophils	Control
ATTCTTGTCCAGCAAT-1_1	-3.69415347798281	-14.7547339741346	Endothelial	Control
ATTCTTGTCCCGATCT-1_1	3.04771406428403	3.23226172288685	T cells	Control
ATTGGGTAGACCATGG-1_1	10.0833428599078	-4.62404101530285	B cell	Control
ATTGGGTAGTGTACCT-1_1	-8.83882205708437	5.90772778352527	Neutrophils	Control
ATTGGGTCAGAGTTGG-1_1	7.20094091670103	-5.67378562132092	B cell	Control
ATTGGGTCAGGACAGT-1_1	-6.99645965321474	8.77926451524525	Neutrophils	Control
ATTGGGTCATCCGATA-1_1	9.08101207987852	-1.5268884245512	B cell	Control
ATTGGGTGTGCATGTT-1_1	-5.36191623433047	-5.12555735746594	Monocytic cells	Control
ATTGGGTGTGGCGCTT-1_1	6.84226305262632	6.53695494493275	T cells	Control
ATTGGGTTCCCGTGTT-1_1	-2.71644525750094	-7.75739854017468	Monocytic cells	Control
ATTGGGTTCTGAGGTT-1_1	3.60569698588438	2.12939972242145	T cells	Control
ATTGGGTTCTTCTAAC-1_1	1.84538585917539	1.94569188913135	T cells	Control
ATTGTTCAGATTAGAC-1_1	4.50836879984922	8.58481985887317	NK cells	Control
ATTGTTCAGTCGCCAC-1_1	4.71423942820615	9.15510088762073	NK cells	Control
ATTGTTCCACCAATTG-1_1	3.56889517085142	0.334844907725142	T cells	Control
ATTGTTCCAGAGGTTG-1_1	3.6783011652667	1.05314863284855	T cells	Control
ATTGTTCGTAGACGTG-1_1	6.19787723795957	3.33461005052357	T cells	Control
ATTGTTCGTGTGCTTA-1_1	6.50209409968443	4.43545586427479	T cells	Control
ATTGTTCTCACCGGGT-1_1	4.67567283885069	7.64989764055042	NK cells	Control
ATTGTTCTCGAGCCAC-1_1	4.73731071726865	-0.69074469248028	B cell	Control
ATTGTTCTCGTCCATC-1_1	6.28095133082456	4.80462319215565	T cells	Control
ATTGTTCTCTCTCGAC-1_1	8.82525093333311	-2.45469134489269	B cell	Control
ATTTACCAGCATACTC-1_1	9.66456444041319	-3.29768555799694	B cell	Control
ATTTACCAGGACTAAT-1_1	7.42769939677305	10.6630240138414	NK cells	Control
ATTTACCAGGTTGTTC-1_1	5.40592796580381	-4.35034411588879	B cell	Control
ATTTACCCATGAATCC-1_1	2.78241927401609	1.76966900190143	T cells	Control
ATTTACCCATGATCTG-1_1	6.82797796504087	1.68774277528553	T cells	Control
ATTTACCGTAATACCC-1_1	-1.41059886439257	2.80558568795948	Neutrophils	Control
ATTTACCGTACGCTTA-1_1	9.12048752085752	-3.61331170240612	B cell	Control
ATTTACCGTAGCACGA-1_1	5.06489975230283	8.96125037034778	NK cells	Control
ATTTACCTCAAAGCCT-1_1	-9.3779789708417	-6.18209975401135	Monocytic cells	Control
ATTTCACAGACGTCGA-1_1	7.31042034403867	6.99910694917469	T cells	Control
ATTTCACAGATAACAC-1_1	3.56049473063535	1.28673166593342	T cells	Control
ATTTCACAGGAACATT-1_1	9.20895511881895	-3.12272661367626	B cell	Control
ATTTCACAGGCCACCT-1_1	-7.57159059269839	-5.15135377088757	Monocytic cells	Control
ATTTCACCACATGACT-1_1	9.70170337931699	-5.38350241819592	B cell	Control
ATTTCACGTGTCTTAG-1_1	5.77259952799863	5.49816471895008	T cells	Control
ATTTCACTCACTCGAA-1_1	-6.46833770497256	-9.57888882795544	Monocytic cells	Control
ATTTCACTCGAGAGCA-1_1	-5.38853900654726	-7.01523392835827	Monocytic cells	Control
ATTTCTGAGGTAAACT-1_1	8.92603809611387	-3.37003534475537	B cell	Control
ATTTCTGAGTGCCAGA-1_1	5.376930067702	-4.38842957655163	B cell	Control
ATTTCTGCAAATGAAC-1_1	9.18258602397031	-5.62568944135876	B cell	Control
ATTTCTGCAACTCATG-1_1	4.08369476573057	1.55555564721851	T cells	Control
ATTTCTGGTCACGTGC-1_1	9.25028545634336	-2.74482124487133	B cell	Control
ATTTCTGGTTAATGAG-1_1	8.81992656962461	-6.50121920744152	B cell	Control
CAAAGAAAGCGGGTAT-1_1	7.39507896678037	-5.91334813276501	B cell	Control
CAAAGAACAACTCATG-1_1	-7.50543849690371	-6.42208760420056	Monocytic cells	Control
CAAAGAACACACCGAC-1_1	9.79892952220029	-5.07312625089855	B cell	Control
CAAAGAACATCTCGTC-1_1	9.68319732920713	-3.93135111967297	B cell	Control
CAAAGAAGTCCTGGGT-1_1	3.06291324870176	0.83095598777561	T cells	Control
CAAAGAAGTTCCGCGA-1_1	1.18325836436338	-10.9318208042738	pDCs	Control
CAACAACAGACCCTTA-1_1	4.09313184992857	3.67425305207996	T cells	Control
CAACAACAGCAGTAAT-1_1	9.6741679407794	-3.3403090778944	B cell	Control
CAACAACAGCGGGTAT-1_1	6.17398817317075	9.97286803087025	NK cells	Control
CAACAACGTCTCTCAC-1_1	4.64786560313291	4.63879639467029	T cells	Control
CAACAACTCAGGAACG-1_1	6.90125925318784	-5.2362698856947	B cell	Control
CAACAACTCCCGAATA-1_1	5.2000206209857	4.92601878007679	T cells	Control
CAACAACTCCGAGTGC-1_1	9.21039707438535	-5.64952319303723	B cell	Control
CAACAACTCCTTCTAA-1_1	4.67891914622373	8.57420164903431	NK cells	Control
CAACAACTCGAGCACC-1_1	6.28479749934263	4.10968596299915	T cells	Control
CAACAGTAGATACGAT-1_1	6.45293743388242	6.09394318422108	T cells	Control
CAACAGTAGCCTCAAT-1_1	-8.79096858723574	-6.10588400999279	Monocytic cells	Control
CAACAGTAGCGACAGT-1_1	-9.34662597401553	-5.68157332578869	Monocytic cells	Control
CAACAGTCAATAACGA-1_1	5.04420645014829	6.79205996354847	NK cells	Control
CAACAGTCAATACCTG-1_1	9.78678924815244	-4.39365475813122	B cell	Control
CAACAGTCAGAACTCT-1_1	-6.57271402104311	-9.95433705488415	Monocytic cells	Control
CAACAGTCAGACTCTA-1_1	7.50117428080625	3.89440090020923	T cells	Control
CAACAGTCAGCTACCG-1_1	9.77311260478086	-2.66915004888745	B cell	Control
CAACAGTCAGTAACCT-1_1	8.90462047831602	-5.28834527174206	B cell	Control
CAACAGTCAGTCGAGA-1_1	7.32896930949278	10.5905504878405	NK cells	Control
CAACAGTGTGATACTC-1_1	9.01952583567686	-5.20907490888806	B cell	Control
CAACAGTGTGTTCCAA-1_1	3.45432932154722	1.22219908794193	T cells	Control
CAACAGTGTTCAAAGA-1_1	2.56014020220823	0.0805720444562893	T cells	Control
CAACAGTTCACTTCTA-1_1	8.47155220286436	-3.65886681715222	B cell	Control
CAACCAAAGTACCGGA-1_1	6.72755081431455	9.82904440721302	NK cells	Control
CAACCAACATCGGATT-1_1	7.59477646128721	7.05514485200672	T cells	Control
CAACCAAGTGTCTTCC-1_1	9.36314995066709	-3.24503439108105	B cell	Control
CAACCAATCGCCAGAC-1_1	9.80918533579893	-3.5943443123457	B cell	Control
CAACCTCAGGCTGAAC-1_1	3.12963135020322	3.99916798433094	T cells	Control
CAACCTCAGTAGAGTT-1_1	3.05639107005186	1.16414481958179	T cells	Control
CAACCTCAGTTTCAGC-1_1	7.48820907847471	4.33472997506885	T cells	Control
CAACCTCAGTTTCTTC-1_1	7.95057327525205	-3.67923062483044	B cell	Control
CAACCTCGTGAGATCG-1_1	9.21280796305723	-1.83820503393383	B cell	Control
CAACGATAGAGTCTGG-1_1	-5.51785390599184	-5.10546487013073	Monocytic cells	Control
CAACGATTCCACGAAT-1_1	7.19389660136289	9.83840090593128	NK cells	Control
CAACGGCAGCAATAAC-1_1	5.11593801753111	2.7836082633379	T cells	Control
CAACGGCAGCTCTGTA-1_1	6.44789726512022	4.28386217912464	T cells	Control
CAACGGCAGTAGTCAA-1_1	2.65257365481443	5.46688038667469	T cells	Control
CAACGGCAGTGGTTCT-1_1	7.32885582224912	5.77816492875843	T cells	Control
CAACGGCCACACAGAG-1_1	8.61525184886045	-1.73397343794079	B cell	Control
CAACGGCCATACAGGG-1_1	7.06164486186094	7.07212073167591	T cells	Control
CAACGGCTCGCCGAGT-1_1	4.97280914561338	4.76827389558582	T cells	Control
CAAGACTCATCGAGCC-1_1	4.56552679316587	3.98364288171558	T cells	Control
CAAGACTGTAGACACG-1_1	7.97132713572569	-4.35383599439831	B cell	Control
CAAGACTGTTGCACGC-1_1	5.43482095973081	2.88720018228321	T cells	Control
CAAGACTTCGGACTTA-1_1	2.17369348780698	0.326436085605906	T cells	Control
CAAGACTTCTCGCCTA-1_1	6.84660846964903	1.76134175618915	T cells	Control
CAAGAGGAGGAAGAAC-1_1	-5.94211595280581	-8.71055596510143	Monocytic cells	Control
CAAGAGGCAAGTCATC-1_1	6.56608135478086	-5.11727135816784	B cell	Control
CAAGAGGCAGAAGCTG-1_1	3.33952791468687	0.0173238273504238	T cells	Control
CAAGAGGCAGGTTCAT-1_1	-0.87021042926722	-7.0092486683485	cDC1s	Control
CAAGAGGGTATCACGT-1_1	9.61024601237363	-5.36668437162609	B cell	Control
CAAGCTAAGGTGATCG-1_1	3.7752717234332	1.40499312242298	T cells	Control
CAAGCTACAGACCTAT-1_1	0.250555823012062	-11.3487881962416	pDCs	Control
CAAGCTAGTAAGATTG-1_1	7.72908527628965	4.6338005717638	T cells	Control
CAAGCTAGTAAGGAGA-1_1	3.40313656107969	1.38934135993748	T cells	Control
CAAGCTAGTCACCTTC-1_1	-3.990421702699	-15.1348056141493	Endothelial	Control
CAAGCTAGTCTCAGAT-1_1	4.63835270182676	4.01907927354603	T cells	Control
CAAGCTATCGGTGTAT-1_1	8.07668812052793	4.78771931489734	T cells	Control
CAAGGGACAAGCCTGC-1_1	0.750006148977943	-11.0579823795912	pDCs	Control
CAAGGGACACTGTCCT-1_1	7.19406683222837	2.43157250245838	T cells	Control
CAAGGGACAGTGCCTG-1_1	2.27374322192258	0.644735520685003	T cells	Control
CAAGGGACATTGACTG-1_1	5.00893003718443	6.61355311235218	NK cells	Control
CAAGGGAGTAAGCGGT-1_1	3.15363318697996	3.82696348985462	T cells	Control
CAAGGGAGTCCACAGC-1_1	-6.44939105732851	7.94175345262317	Neutrophils	Control
CAAGGGAGTGATGGCA-1_1	8.72661907450742	-0.989080840742304	B cell	Control
CAAGGGATCTCTGCCA-1_1	7.44421894328184	-6.46446746031017	B cell	Control
CAATACGAGAATAACC-1_1	7.61475212351865	4.066246574724	T cells	Control
CAATACGAGACTCCGC-1_1	4.93727190272398	2.601229494417	T cells	Control
CAATACGAGAGGCTGT-1_1	7.93019325511045	-6.80791562238903	B cell	Control
CAATACGAGCTGTACT-1_1	-2.5782986186307	-8.11713784376354	Monocytic cells	Control
CAATACGCAATGCAGG-1_1	7.84495670573301	6.15590578874378	T cells	Control
CAATACGCAGGAGACT-1_1	9.50038559214658	-4.4575456921217	B cell	Control
CAATACGCATACCACA-1_1	8.66323311106748	5.42842299302845	T cells	Control
CAATACGGTAAGTCAA-1_1	8.24235565440244	5.65236431916981	T cells	Control
CAATACGGTATCACCA-1_1	8.84304458872862	-1.19414096513958	B cell	Control
CAATACGGTCGGCTAC-1_1	-3.87103526814394	-14.9665583912489	Endothelial	Control
CAATACGGTTGGCCTG-1_1	-0.615684290961556	-6.98081486860485	cDC1s	Control
CAATACGTCCGAGAAG-1_1	8.51619846598692	-4.27075904051037	B cell	Control
CAATACGTCGCATTGA-1_1	6.02163917796201	5.71800190767078	T cells	Control
CAATCGAAGAAACTCA-1_1	7.22372801081724	10.3002081569078	NK cells	Control
CAATCGAAGACTCTAC-1_1	-5.79248016102724	-7.828218394911	Monocytic cells	Control
CAATCGAAGCACCGAA-1_1	2.79884869830198	5.65909106096058	T cells	Control
CAATCGAAGCCTCAAT-1_1	7.01644642130918	10.4030047114733	NK cells	Control
CAATCGAAGTGGGAAA-1_1	3.62932665125913	0.150419166291044	T cells	Control
CAATCGACACTCAGAT-1_1	8.97699482218809	-1.39847295919628	B cell	Control
CAATCGAGTAACTGCT-1_1	1.21781439559049	-10.8467292133925	pDCs	Control
CAATCGAGTCCCGGTA-1_1	4.75731022135801	2.99954397043018	T cells	Control
CAATCGAGTTACTCAG-1_1	-0.647408460811905	-6.92517941633434	cDC1s	Control
CAATCGAGTTCCTACC-1_1	9.39371807353086	-3.02973621526928	B cell	Control
CAATCGATCATGCGGC-1_1	3.80995399729795	0.78280261715679	T cells	Control
CAATGACAGACCTTTG-1_1	-3.47265594227724	-15.3999242130873	Endothelial	Control
CAATGACAGTCACTCA-1_1	8.78233558909483	-3.706148082411	B cell	Control
CAATGACCAAACACGG-1_1	4.18466741816587	1.74879867395191	T cells	Control
CAATGACGTAACTAAG-1_1	6.68868620173521	-1.00043767133923	B cell	Control
CAATTTCAGGAAGTGA-1_1	5.47133047358579	3.29136831125049	T cells	Control
CAATTTCAGGTACATA-1_1	7.20038158671445	-0.305804783498957	T cells	Control
CAATTTCAGTTCATGC-1_1	8.40429909007139	-6.19825261274548	B cell	Control
CAATTTCCAGAGTTGG-1_1	6.93243725077695	-4.31509774366589	B cell	Control
CAATTTCCAGGCTCTG-1_1	9.56377918498106	-4.51902716795178	B cell	Control
CAATTTCCATGAATCC-1_1	3.35472519175596	3.93184501489429	T cells	Control
CAATTTCTCCTCACGT-1_1	-4.03989117367678	-14.7482861820814	Endothelial	Control
CACAACACACTACGGC-1_1	6.62246114985532	7.25077397187977	T cells	Control
CACAACACATCAGCAT-1_1	6.79034836070127	-0.801882201826288	B cell	Control
CACAACAGTGTTCGAT-1_1	8.93531448618955	-4.47584574857922	B cell	Control
CACAACATCTTCTCAA-1_1	5.49199087397642	5.10087973436146	T cells	Control
CACACAAAGGCTGTAG-1_1	6.73096544520445	-3.91971104780407	B cell	Control
CACACAACACCACATA-1_1	-2.94377844555788	-15.2786979023573	Endothelial	Control
CACACAAGTCATACCA-1_1	6.88092024104185	10.7559910472277	NK cells	Control
[truncated: 10,652 more rows]

## Sheet: Clust1_Monocyticcells_info
Supplementary Data 7 - Barcode, UMAP coordinates, Annotation and sample name for each of the cells from the 'Monocytic cells' cluster from scRNAseq of NrasG12DPtenKO and Control liver
Barcode	UMAP_1	UMAP_2	ClusterAnno	Origin
AAACCCAAGTGTTGTC-1_1	8.90066757357558	-2.20362735346564	C5_cDC1s_Wdfy4+	Control
AAACGAAAGGCGTTGA-1_1	-5.51734266125718	1.0177175943493	C6_Monocytic_Cxcl3+	Control
AAACGAATCAAGAGTA-1_1	-4.90254602276841	-3.00955916002997	C8_KC_Slc40a1+	Control
AAACGCTAGCCAAGGT-1_1	-3.96928796612779	7.9007832948803	C7_Monocytic_Adgre4+	Control
AAAGAACCAAAGGCAC-1_1	-5.23554763638536	-3.35703301981696	C8_KC_Slc40a1+	Control
AAAGAACGTGCCAAGA-1_1	1.35877373373946	5.18301367207757	C2_Classical monocytes_Chil3+	Control
AAAGGTAGTGGTCCCA-1_1	-0.527503673668301	6.86047100468865	C2_Classical monocytes_Chil3+	Control
AAAGTGATCACCCTCA-1_1	-5.18856582486192	-3.65649080828437	C8_KC_Slc40a1+	Control
AAATGGACAGACCGCT-1_1	0.687069083814227	4.9329631273388	C2_Classical monocytes_Chil3+	Control
AAATGGAGTCACCACG-1_1	-3.29501232945482	7.92982935353509	C7_Monocytic_Adgre4+	Control
AACAAAGTCCAGTGCG-1_1	1.44712438738784	2.31535958691827	C2_Classical monocytes_Chil3+	Control
AACAACCGTACGCTAT-1_1	3.02560606158217	-0.412077372825231	C4_cDC2_Cd209a+	Control
AACAACCGTCACTTAG-1_1	1.15756478465041	5.24376224919549	C2_Classical monocytes_Chil3+	Control
AACAAGACAGGAGACT-1_1	0.613138045434558	6.06858276768914	C2_Classical monocytes_Chil3+	Control
AACACACTCGATCCAA-1_1	0.476045812730396	4.65979790135613	C2_Classical monocytes_Chil3+	Control
AACAGGGGTGTACGCC-1_1	-4.91617212140123	-3.27638817385444	C8_KC_Slc40a1+	Control
AACCACAAGGACGCTA-1_1	3.20803084528884	-1.83855629519233	C4_cDC2_Cd209a+	Control
AACCACAGTACCACGC-1_1	-0.592331950302518	5.50756716176263	C2_Classical monocytes_Chil3+	Control
AACCATGAGTCTTCGA-1_1	0.0587384656711457	4.36188578053704	C2_Classical monocytes_Chil3+	Control
AACCATGCATGGCCAC-1_1	0.876023675565326	3.00207065984002	C2_Classical monocytes_Chil3+	Control
AACCTTTAGAGGCTGT-1_1	0.929985906247699	5.80562853261224	C2_Classical monocytes_Chil3+	Control
AACCTTTGTTGTACGT-1_1	1.08368554270705	3.86722039624444	C2_Classical monocytes_Chil3+	Control
AACCTTTTCCTGTAGA-1_1	9.96004524386367	-1.82945013598212	C5_cDC1s_Wdfy4+	Control
AACGGGAGTACGCTTA-1_1	3.05982055819472	-1.68300736502418	C4_cDC2_Cd209a+	Control
AACTTCTCATAGGTAA-1_1	3.87271394885024	-2.14565802172431	C4_cDC2_Cd209a+	Control
AAGACTCTCGCTCTCA-1_1	-1.02626994692842	5.85091614171258	C2_Classical monocytes_Chil3+	Control
AAGATAGGTACCGTCG-1_1	1.08749487555464	1.68564044877282	C2_Classical monocytes_Chil3+	Control
AAGCATCAGAAGGTAG-1_1	2.71318760073622	-1.79003668383368	C4_cDC2_Cd209a+	Control
AAGCGTTAGGCGCTTC-1_1	2.68345394289931	-1.17221713618049	C4_cDC2_Cd209a+	Control
AAGCGTTGTCAGGTGA-1_1	10.4224866882606	-1.92936397150764	C5_cDC1s_Wdfy4+	Control
AAGCGTTTCTTCGGTC-1_1	5.81644096529921	-3.2550034578205	C9_Migratory DCs_Ccr7+	Control
AAGGAATTCAAGCCTA-1_1	3.24124040759047	-2.36522341326484	C4_cDC2_Cd209a+	Control
AAGGTAAAGGTAGTAT-1_1	-2.10843226754228	6.88864206715814	C7_Monocytic_Adgre4+	Control
AAGGTAATCCTTCAGC-1_1	9.14222660220107	-0.101589834249105	C5_cDC1s_Wdfy4+	Control
AAGTCGTAGCGCAATG-1_1	9.20232811129531	-2.5528721864582	C5_cDC1s_Wdfy4+	Control
AAGTGAATCTCTGACC-1_1	-0.925538633699811	6.06798481389276	C7_Monocytic_Adgre4+	Control
AAGTGAATCTTTCTAG-1_1	0.755593325261676	4.86853718205682	C2_Classical monocytes_Chil3+	Control
AATAGAGAGAGATCGC-1_1	0.558592702512347	5.26255583211175	C2_Classical monocytes_Chil3+	Control
AATAGAGCAAACCGGA-1_1	0.662007536058032	-3.34396029070624	C3_Monocytic_C1qa+	Control
AATAGAGTCATTTCCA-1_1	3.18472757494887	-0.685957437312689	C4_cDC2_Cd209a+	Control
AATAGAGTCCACAAGT-1_1	0.835865642194354	0.628135377609644	C1_Monocytic_March3+	Control
AATCACGAGTCTACCA-1_1	1.04696526682814	4.03378366872064	C2_Classical monocytes_Chil3+	Control
AATCACGAGTCTGGAG-1_1	3.38806977427443	-1.34495235041389	C4_cDC2_Cd209a+	Control
AATCGACAGCTAAGTA-1_1	3.44686188853224	-0.648970609462347	C4_cDC2_Cd209a+	Control
AATCGACTCCATCACC-1_1	2.75805821574172	-1.36288309649238	C4_cDC2_Cd209a+	Control
AATCGACTCCATTCAT-1_1	0.444725300435626	5.36348509236566	C2_Classical monocytes_Chil3+	Control
AATCGTGAGCGATGCA-1_1	-2.71736225926439	-6.68911433771857	C3_Monocytic_C1qa+	Control
AATGAAGGTTCAAAGA-1_1	10.9245637909218	-1.91141129091987	C5_cDC1s_Wdfy4+	Control
AATTCCTTCGTAGGGA-1_1	4.23013248599013	0.0141950045465565	C4_cDC2_Cd209a+	Control
ACAAAGAGTCCAAGAG-1_1	-4.24027452313462	-2.62195063189277	C1_Monocytic_March3+	Control
ACAACCATCTTCGATT-1_1	3.17962064898452	-1.9437093789936	C4_cDC2_Cd209a+	Control
ACAAGCTTCAGGAAGC-1_1	-2.28153035485307	6.800702804768	C7_Monocytic_Adgre4+	Control
ACACAGTGTACAGAAT-1_1	-0.256171778525508	5.4175674860119	C2_Classical monocytes_Chil3+	Control
ACACAGTGTTCGTACA-1_1	9.1286090866371	-0.076540177619543	C5_cDC1s_Wdfy4+	Control
ACACCAATCCTGGGAC-1_1	10.0295356766029	-1.96628952578315	C5_cDC1s_Wdfy4+	Control
ACAGGGAAGCGGTAAC-1_1	3.16848459399184	-0.311465268886175	C4_cDC2_Cd209a+	Control
ACAGGGATCCTGGCTT-1_1	-0.00713506781617423	-14.0155532415272	C3_Monocytic_C1qa+	Control
ACATCCCAGTGGTTGG-1_1	-3.59663543545762	8.20089649602166	C7_Monocytic_Adgre4+	Control
ACATCGATCGACCACG-1_1	5.73113765871962	-2.82303214625129	C9_Migratory DCs_Ccr7+	Control
ACATCGATCGCTTAAG-1_1	-0.688012187118924	5.81729959889642	C2_Classical monocytes_Chil3+	Control
ACATTTCAGCACCGTC-1_1	-0.0246084674553039	-13.9979875142933	C3_Monocytic_C1qa+	Control
ACATTTCCACTAACCA-1_1	1.08378234065016	5.85390448018304	C2_Classical monocytes_Chil3+	Control
ACCAAACGTACCGTGC-1_1	-2.84193549000779	7.36488794728509	C7_Monocytic_Adgre4+	Control
ACCAAACGTGGTCCCA-1_1	9.39698162234267	-0.385876243865576	C5_cDC1s_Wdfy4+	Control
ACCAAACTCTCGGGAC-1_1	-2.41721734845201	7.06252216740838	C7_Monocytic_Adgre4+	Control
ACCAACACAATGTGGG-1_1	9.63925495303115	-2.38672781542548	C5_cDC1s_Wdfy4+	Control
ACCATTTGTTCTGACA-1_1	10.8887485519691	-2.04839921549567	C5_cDC1s_Wdfy4+	Control
ACCCAAAGTAGACAGC-1_1	0.586465860967243	4.96051048680535	C2_Classical monocytes_Chil3+	Control
ACCCTCAAGGTGCCTC-1_1	10.2708972946449	-1.94193101481208	C5_cDC1s_Wdfy4+	Control
ACCCTCATCATCAGTG-1_1	-2.68032870137254	7.37434219762078	C7_Monocytic_Adgre4+	Control
ACCGTTCCACACTTAG-1_1	4.61253633654555	-2.03918338373908	C1_Monocytic_March3+	Control
ACCGTTCTCATGGATC-1_1	-2.64878520810167	7.22379660054437	C7_Monocytic_Adgre4+	Control
ACCTGTCCAAGAGTAT-1_1	-0.018539015884793	5.20548700734368	C2_Classical monocytes_Chil3+	Control
ACGATCACAGAGACTG-1_1	-3.95236239277879	7.94225906773797	C7_Monocytic_Adgre4+	Control
ACGATGTAGTAGTGCG-1_1	3.46005954897841	-2.26805878237494	C4_cDC2_Cd209a+	Control
ACGATGTCAGGACTAG-1_1	-3.54156074368516	7.81810354634515	C7_Monocytic_Adgre4+	Control
ACGCACGAGAAGCTGC-1_1	-5.42977294766465	-3.18182087496528	C8_KC_Slc40a1+	Control
ACGGGTCCACAAGCTT-1_1	4.59837379610976	-2.24129582003364	C4_cDC2_Cd209a+	Control
ACGGGTCTCTCGACGG-1_1	3.45247688448867	-2.28585458353766	C4_cDC2_Cd209a+	Control
ACGGTTAGTCGCTTAA-1_1	0.333308841352069	5.23053097172967	C2_Classical monocytes_Chil3+	Control
ACGGTTATCTTACCGC-1_1	0.837603713636005	3.1432149355053	C2_Classical monocytes_Chil3+	Control
ACGTAACAGCAACAAT-1_1	-0.0745251818851592	-0.193847304141607	C1_Monocytic_March3+	Control
ACGTAGTAGTGCACTT-1_1	-4.67772636258165	-3.44248462275275	C8_KC_Slc40a1+	Control
ACGTTCCCATGATAGA-1_1	-3.2723906978325	7.65407299443475	C7_Monocytic_Adgre4+	Control
ACGTTCCGTGCTGTCG-1_1	2.52960696375807	-1.38662195757636	C4_cDC2_Cd209a+	Control
ACTACGAAGAGGCGTT-1_1	1.36049630797347	1.83068108006707	C2_Classical monocytes_Chil3+	Control
ACTACGAAGGAGTACC-1_1	-2.10441944443742	-1.22702825621375	C1_Monocytic_March3+	Control
ACTATGGGTCCCAAAT-1_1	-3.41924223744432	-2.2058353479267	C1_Monocytic_March3+	Control
ACTCCCAAGTTATGGA-1_1	-1.52493486249009	6.46694969578973	C7_Monocytic_Adgre4+	Control
ACTCCCACATCAGTCA-1_1	5.37618246233901	-2.73093486384162	C9_Migratory DCs_Ccr7+	Control
ACTCCCATCCGTGTAA-1_1	-5.58186445080796	1.08902781649819	C6_Monocytic_Cxcl3+	Control
ACTCCCATCTAACGCA-1_1	-4.99907121502916	-3.26480198458442	C8_KC_Slc40a1+	Control
ACTGATGAGCAATTAG-1_1	5.12004747546157	-2.61125112131843	C9_Migratory DCs_Ccr7+	Control
ACTGATGAGTTGCTCA-1_1	0.166792269115054	0.344484070384417	C1_Monocytic_March3+	Control
ACTGATGCAGCTAACT-1_1	-3.32791147076646	7.84120821400872	C7_Monocytic_Adgre4+	Control
ACTGATGTCAATCTTC-1_1	-3.51374897801439	7.91409992619744	C7_Monocytic_Adgre4+	Control
ACTGTCCCAGGCATTT-1_1	0.628553773526752	5.80647539540521	C2_Classical monocytes_Chil3+	Control
ACTTAGGTCAACACCA-1_1	0.123750861053073	5.21237968846551	C2_Classical monocytes_Chil3+	Control
ACTTAGGTCGGACTTA-1_1	0.800048019055927	0.686162227833185	C1_Monocytic_March3+	Control
ACTTCCGTCACCTACC-1_1	2.95985045588454	-1.55922389582404	C4_cDC2_Cd209a+	Control
ACTTCGCCAAATCCCA-1_1	-5.54893979870836	-3.21388078287848	C8_KC_Slc40a1+	Control
ACTTTCAAGCTTGTTG-1_1	9.64127674258193	-0.761844461715307	C5_cDC1s_Wdfy4+	Control
ACTTTCACAGCTACAT-1_1	5.40975227511367	-2.59136629656562	C9_Migratory DCs_Ccr7+	Control
AGAACAACACTAACCA-1_1	-2.90287098729173	-6.67998719767341	C3_Monocytic_C1qa+	Control
AGAACCTAGTCCCAAT-1_1	0.876483227376544	5.258306736195	C2_Classical monocytes_Chil3+	Control
AGAAGCGGTACAAACA-1_1	-2.84204277836839	7.33049988194696	C7_Monocytic_Adgre4+	Control
AGAAGCGTCACGAGGA-1_1	-1.79573151909868	6.43315624638787	C7_Monocytic_Adgre4+	Control
AGAAGTACAGTTTCGA-1_1	-3.26912817799608	7.64859413548699	C7_Monocytic_Adgre4+	Control
AGAAGTACATTCACAG-1_1	-3.3248501762108	-2.39088988856086	C1_Monocytic_March3+	Control
AGAAGTAGTGCAATAA-1_1	1.16636839068373	4.99958824559442	C2_Classical monocytes_Chil3+	Control
AGACAAAAGTCTCGTA-1_1	2.56102886355361	-2.97890830591926	C3_Monocytic_C1qa+	Control
AGACAAACAAGTGGCA-1_1	9.08484497225722	0.0177764986394978	C5_cDC1s_Wdfy4+	Control
AGACAAACACTCCCTA-1_1	-2.68989190899888	-6.68730140284308	C3_Monocytic_C1qa+	Control
AGACACTAGGGAGTTC-1_1	9.18442859805068	-0.0661768968463802	C5_cDC1s_Wdfy4+	Control
AGACACTGTGTTCCAA-1_1	-1.66853353821794	-0.829172497546759	C1_Monocytic_March3+	Control
AGACACTGTTACGATC-1_1	-3.34505734288255	8.13229870244256	C7_Monocytic_Adgre4+	Control
AGACAGGTCCCATTCG-1_1	0.284797336225116	5.43950390263787	C2_Classical monocytes_Chil3+	Control
AGACCATCAAAGGCGT-1_1	1.21887316859206	1.25433909341088	C1_Monocytic_March3+	Control
AGACCATCAACCCTCT-1_1	1.39675929701766	2.30873107358209	C2_Classical monocytes_Chil3+	Control
AGACCATCATGAGAAT-1_1	10.534922029142	-1.75899708822974	C5_cDC1s_Wdfy4+	Control
AGACCCGCACTACTTT-1_1	-3.20158824765245	-6.71364856318244	C3_Monocytic_C1qa+	Control
AGAGAATCACGGGCTT-1_1	4.98482837832412	-2.55566907480964	C9_Migratory DCs_Ccr7+	Control
AGAGAGCAGGCTGTAG-1_1	1.15391745722731	2.24448012753716	C2_Classical monocytes_Chil3+	Control
AGAGAGCCAAATCGTC-1_1	10.6048463836952	-1.82320046976813	C5_cDC1s_Wdfy4+	Control
AGAGAGCTCAGCTGAT-1_1	0.577443327073657	4.33061050816766	C2_Classical monocytes_Chil3+	Control
AGAGCAGGTCGCATTA-1_1	-3.12529477917711	7.62435078068963	C7_Monocytic_Adgre4+	Control
AGATCGTCAACACAGG-1_1	8.17784633791884	0.130589777672205	C5_cDC1s_Wdfy4+	Control
AGATGAAAGTCGCCCA-1_1	-2.34480604970018	7.00047468587152	C7_Monocytic_Adgre4+	Control
AGATGAAGTATGAAAC-1_1	2.43406977808913	-0.604776268756475	C4_cDC2_Cd209a+	Control
AGATGAAGTCACCACG-1_1	-3.38900813900987	-1.36013556078681	C1_Monocytic_March3+	Control
AGATGAATCTTCGACC-1_1	-0.904995773668683	5.98451113148919	C7_Monocytic_Adgre4+	Control
AGATGCTAGACTAGAT-1_1	5.21049347079238	-2.66504717425117	C9_Migratory DCs_Ccr7+	Control
AGCCAATAGGTCATTC-1_1	0.552628006105029	0.00123167976132396	C1_Monocytic_March3+	Control
AGCCAGCCAAGGTCAG-1_1	10.8501285568519	-1.94015598849067	C5_cDC1s_Wdfy4+	Control
AGCGCTGAGGTACCTT-1_1	0.923180724744403	5.2872955743908	C2_Classical monocytes_Chil3+	Control
AGCGCTGCAATTCACG-1_1	1.35770216143569	5.24690365239373	C2_Classical monocytes_Chil3+	Control
AGCGCTGGTACCTAAC-1_1	3.04217925227126	-0.455917244708624	C4_cDC2_Cd209a+	Control
AGCGTATCACTCCGGA-1_1	0.507234360341632	4.33649229451409	C2_Classical monocytes_Chil3+	Control
AGCTCAAAGCTCAGAG-1_1	-2.96392307126085	-6.71679521158942	C3_Monocytic_C1qa+	Control
AGCTCAACAATACAGA-1_1	0.227782990102374	5.60606645985833	C2_Classical monocytes_Chil3+	Control
AGCTTCCCAATCCTTT-1_1	-3.8385699733452	7.92563414021722	C7_Monocytic_Adgre4+	Control
AGGAAATTCCCGAGTG-1_1	3.26950516856154	-0.453700011527624	C4_cDC2_Cd209a+	Control
AGGAGGTCACTAAACC-1_1	1.32098021662673	1.26327764435998	C1_Monocytic_March3+	Control
AGGAGGTGTATCGTTG-1_1	8.88633766329726	-2.06897068575629	C5_cDC1s_Wdfy4+	Control
AGGATAACATATCGGT-1_1	3.07677879488906	-2.27646947458991	C4_cDC2_Cd209a+	Control
AGGATCTCATGGGCAA-1_1	1.36449852145156	4.50165628834954	C2_Classical monocytes_Chil3+	Control
AGGATCTTCTACCTTA-1_1	-5.33113202893296	-3.07374096468696	C8_KC_Slc40a1+	Control
AGGCCACAGTAAGGGA-1_1	4.0238088623329	-1.94657040194282	C4_cDC2_Cd209a+	Control
AGGCCACGTAAGCTCT-1_1	3.5784484401985	-1.77606523588904	C4_cDC2_Cd209a+	Control
AGGGAGTAGGAACGTC-1_1	0.51699658787688	6.23452972813836	C2_Classical monocytes_Chil3+	Control
AGGGAGTGTGCCGTAC-1_1	-0.539969001646435	4.67576574727288	C2_Classical monocytes_Chil3+	Control
AGGTAGGAGTGCTACT-1_1	0.680523063306415	-0.144889002597418	C1_Monocytic_March3+	Control
AGGTCTAAGGACAGCT-1_1	-3.16874608838121	-2.14694643572577	C1_Monocytic_March3+	Control
AGGTTACAGGCGACAT-1_1	0.304412926797473	5.81371521397821	C2_Classical monocytes_Chil3+	Control
AGGTTGTCAGAGTTGG-1_1	-3.0390413745598	7.74082731648675	C7_Monocytic_Adgre4+	Control
AGTACCAGTGCACGCT-1_1	-3.66413793408433	7.95801662846795	C7_Monocytic_Adgre4+	Control
AGTACTGTCTGTCGCT-1_1	-3.36709627949754	8.12534546300164	C7_Monocytic_Adgre4+	Control
AGTAGCTTCCAGTGCG-1_1	3.21097865260085	-0.691405838286962	C4_cDC2_Cd209a+	Control
AGTAGTCAGCAATAGT-1_1	4.03867283022841	-2.03548694208869	C4_cDC2_Cd209a+	Control
AGTCAACAGAGAGCCT-1_1	3.03054108775099	-2.21799398020514	C4_cDC2_Cd209a+	Control
AGTCACATCAAACTGC-1_1	1.33446529067	5.49369978352777	C2_Classical monocytes_Chil3+	Control
AGTCTCCGTCACTCAA-1_1	-2.90523466908494	8.01535725041619	C7_Monocytic_Adgre4+	Control
AGTCTCCGTCATGGCC-1_1	-5.50569925152818	1.07737498923532	C3_Monocytic_C1qa+	Control
AGTGACTCAACAGCTT-1_1	9.84244480288466	-1.96340466097602	C5_cDC1s_Wdfy4+	Control
AGTTAGCAGACGCCCT-1_1	-0.00693530284920951	-14.025625949657	C3_Monocytic_C1qa+	Control
AGTTAGCAGGTCCTGC-1_1	4.44426431811293	0.102623315596495	C4_cDC2_Cd209a+	Control
AGTTCGAAGCTTTGTG-1_1	0.681648816232288	4.64455866261712	C2_Classical monocytes_Chil3+	Control
ATACCGACACCAAAGG-1_1	-2.94598779522935	7.81178211613885	C7_Monocytic_Adgre4+	Control
ATACCTTCACCAGCGT-1_1	-4.9616943343834	-3.5213038976551	C8_KC_Slc40a1+	Control
ATACTTCGTCCGACGT-1_1	9.05631961977919	-0.0372334624887371	C5_cDC1s_Wdfy4+	Control
ATAGACCGTATCCTCC-1_1	-3.37870416485826	-2.28917432383307	C1_Monocytic_March3+	Control
ATAGGCTCATCGCCTT-1_1	-3.60366139256517	8.17600941106072	C7_Monocytic_Adgre4+	Control
ATAGGCTGTTAAAGTG-1_1	-1.81465921246568	5.34437155171624	C2_Classical monocytes_Chil3+	Control
ATATCCTCAACTACGT-1_1	0.694709326390826	0.299002343857203	C1_Monocytic_March3+	Control
ATCACAGAGATGGTCG-1_1	9.27613582766494	-2.09755063608893	C5_cDC1s_Wdfy4+	Control
ATCAGGTAGGAAGTAG-1_1	0.884633447293842	-0.296075528419104	C1_Monocytic_March3+	Control
ATCAGGTAGTAGGTTA-1_1	4.2615403190895	-0.116756474530783	C4_cDC2_Cd209a+	Control
ATCATTCCAAAGGCTG-1_1	1.13124528086623	2.3726034109234	C2_Classical monocytes_Chil3+	Control
ATCCATTGTGTTGATC-1_1	4.53368654406508	0.129458868944559	C4_cDC2_Cd209a+	Control
ATCCGTCCATCAGTGT-1_1	3.55438342249831	-1.1665366943241	C2_Classical monocytes_Chil3+	Control
ATCCGTCCATTGAAAG-1_1	2.25960364497145	-1.25579321936378	C4_cDC2_Cd209a+	Control
ATCCTATAGAGCGACT-1_1	-3.15715083920518	-6.77072501734504	C3_Monocytic_C1qa+	Control
ATCGATGCACACCTAA-1_1	9.3056749359413	-2.18345976427802	C5_cDC1s_Wdfy4+	Control
ATCGCCTAGTGTTGAA-1_1	-5.38156995617906	-3.44493508890876	C8_KC_Slc40a1+	Control
ATCGGATAGAAGCTCG-1_1	2.94889393008193	-1.69781005934485	C4_cDC2_Cd209a+	Control
ATCGGATGTATGTCCA-1_1	0.905917550687396	3.71195005818597	C2_Classical monocytes_Chil3+	Control
ATCGGCGCAGGGAGAG-1_1	3.16104593432387	-2.54621458605536	C4_cDC2_Cd209a+	Control
ATCGTAGGTGCAGGAT-1_1	4.97113409197768	-2.66910338953742	C9_Migratory DCs_Ccr7+	Control
ATCGTCCAGCGTGTCC-1_1	0.782531406049335	-0.289579098975744	C1_Monocytic_March3+	Control
ATCGTCCTCCGTCACT-1_1	-0.00461900674859306	4.72106289311639	C2_Classical monocytes_Chil3+	Control
ATCTCTAAGGCAGTCA-1_1	-3.5233558162407	7.85480331822625	C7_Monocytic_Adgre4+	Control
ATGAAAGGTTTCCAAG-1_1	-3.53742203557054	8.06498217030755	C3_Monocytic_C1qa+	Control
ATGAAAGTCTGAGGCC-1_1	0.521544839505756	3.08645891591302	C2_Classical monocytes_Chil3+	Control
ATGAAAGTCTTAGCCC-1_1	4.03163376009902	-1.40216005400428	C4_cDC2_Cd209a+	Control
ATGACCAAGTCTACCA-1_1	5.7238673225685	-3.28528094843635	C9_Migratory DCs_Ccr7+	Control
ATGACCAAGTGATTCC-1_1	-2.91604504429857	-6.62228608683356	C3_Monocytic_C1qa+	Control
ATGACCACATACATCG-1_1	8.02681770480117	0.0935666431426144	C4_cDC2_Cd209a+	Control
ATGACCAGTGCGTTTA-1_1	3.16091170466384	-0.22251713827857	C4_cDC2_Cd209a+	Control
ATGAGGGGTACCGGAA-1_1	5.60620775378188	-2.72360730723151	C9_Migratory DCs_Ccr7+	Control
ATGAGGGGTCGTCGGT-1_1	-3.64629683339158	7.79701971455804	C7_Monocytic_Adgre4+	Control
ATGATCGCATAGACTC-1_1	3.53004207766494	-0.499731844222631	C4_cDC2_Cd209a+	Control
ATGCATGGTGCCCTTT-1_1	1.26425900614699	0.948310608112726	C1_Monocytic_March3+	Control
ATGCCTCCACAGTCAT-1_1	1.32691040194472	4.21000790044061	C2_Classical monocytes_Chil3+	Control
ATGGAGGAGATGTTCC-1_1	1.03139963305434	-1.12151027277717	C1_Monocytic_March3+	Control
ATGGAGGAGCTTAAGA-1_1	0.757636930112445	5.96070789738885	C2_Classical monocytes_Chil3+	Control
ATGGAGGCACATGGTT-1_1	0.945359374646747	3.36552762433282	C3_Monocytic_C1qa+	Control
ATGGAGGTCTGAGTCA-1_1	-3.33608016812364	-2.17410111979255	C1_Monocytic_March3+	Control
ATGGATCTCGCAATGT-1_1	-5.29683933102647	-3.41657352999457	C8_KC_Slc40a1+	Control
ATGGGAGAGTCTTGGT-1_1	10.0598358169838	-2.3009510095478	C5_cDC1s_Wdfy4+	Control
ATGTCCCAGAAGATCT-1_1	-0.0916338607029082	-13.9444015081287	C3_Monocytic_C1qa+	Control
ATGTCCCAGACCATTC-1_1	0.843418146733844	1.83935856267205	C2_Classical monocytes_Chil3+	Control
ATGTCCCCAGTTGAAA-1_1	3.15328231013259	-0.447754746234503	C4_cDC2_Cd209a+	Control
ATGTCTTAGAGTTCGG-1_1	-3.48502740704576	7.42113518162957	C7_Monocytic_Adgre4+	Control
ATGTCTTAGGACACTG-1_1	10.1129764572426	-2.28113031939277	C5_cDC1s_Wdfy4+	Control
ATTACCTGTAAGGTCG-1_1	-3.49094543301622	7.96359610005609	C7_Monocytic_Adgre4+	Control
ATTCACTCAAACTAGA-1_1	0.550484682683551	4.77559017583123	C2_Classical monocytes_Chil3+	Control
ATTCATCAGCGCCTCA-1_1	8.99001541293105	-2.17777276591071	C5_cDC1s_Wdfy4+	Control
ATTCATCCAACATACC-1_1	10.7398304001137	-1.58262813643226	C5_cDC1s_Wdfy4+	Control
ATTCCATAGGATACAT-1_1	3.0061201111122	-1.7934213931919	C3_Monocytic_C1qa+	Control
ATTCCATCACACCGCA-1_1	3.68275966799697	-1.9235198552967	C4_cDC2_Cd209a+	Control
ATTCCCGGTTATTCCT-1_1	3.29201879656752	-1.70480299547919	C4_cDC2_Cd209a+	Control
ATTCCTACAGTAACAA-1_1	0.573130633000934	5.38490414067498	C2_Classical monocytes_Chil3+	Control
ATTCCTAGTGAATAAC-1_1	10.6476778045936	-2.0761122758747	C5_cDC1s_Wdfy4+	Control
ATTCCTATCTCCATAT-1_1	1.00308540022811	0.487420732223902	C1_Monocytic_March3+	Control
ATTCTACAGTGCGTCC-1_1	10.116124536161	-2.46220136240729	C5_cDC1s_Wdfy4+	Control
ATTCTACCACTAACCA-1_1	0.854895140294635	3.18571590825311	C2_Classical monocytes_Chil3+	Control
ATTCTTGAGCTGACAG-1_1	8.38478984988173	-2.21643162325629	C5_cDC1s_Wdfy4+	Control
ATTCTTGCAACAGTGG-1_1	4.39519443667372	0.0786570776938534	C4_cDC2_Cd209a+	Control
ATTGGGTGTGCATGTT-1_1	-3.26515278660814	7.69764446660272	C7_Monocytic_Adgre4+	Control
ATTGGGTTCCCGTGTT-1_1	5.10625925219497	-2.6397485788227	C9_Migratory DCs_Ccr7+	Control
ATTTACCTCAAAGCCT-1_1	0.693987871770465	5.65901302739373	C2_Classical monocytes_Chil3+	Control
ATTTCACAGGCCACCT-1_1	-1.62949344956437	6.0722887460827	C7_Monocytic_Adgre4+	Control
ATTTCACTCACTCGAA-1_1	-4.52680358731309	-2.97627115801581	C8_KC_Slc40a1+	Control
ATTTCACTCGAGAGCA-1_1	0.00426694310148934	-0.1686934883953	C1_Monocytic_March3+	Control
CAAAGAACAACTCATG-1_1	1.37742486155471	2.93362616940728	C2_Classical monocytes_Chil3+	Control
CAACAGTAGCCTCAAT-1_1	0.0174699083610413	4.95958637639276	C2_Classical monocytes_Chil3+	Control
CAACAGTAGCGACAGT-1_1	1.19227602637252	5.7355868761181	C2_Classical monocytes_Chil3+	Control
CAACAGTCAGAACTCT-1_1	-5.4735089286522	-3.29584932879218	C8_KC_Slc40a1+	Control
CAACGATAGAGTCTGG-1_1	-2.79674038731614	7.46871637746087	C7_Monocytic_Adgre4+	Control
CAAGAGGAGGAAGAAC-1_1	-3.20633849942247	-2.23398209170112	C1_Monocytic_March3+	Control
CAAGAGGCAGGTTCAT-1_1	10.0028690353676	-2.33086705759772	C5_cDC1s_Wdfy4+	Control
CAATACGAGCTGTACT-1_1	5.70205679095229	-2.60494161204108	C9_Migratory DCs_Ccr7+	Control
CAATACGGTTGGCCTG-1_1	10.5755933777138	-2.27780390337714	C5_cDC1s_Wdfy4+	Control
CAATCGAAGACTCTAC-1_1	-1.7637032016472	-1.01238215521583	C1_Monocytic_March3+	Control
CAATCGAGTTACTCAG-1_1	10.0813926712318	-1.77829325751075	C5_cDC1s_Wdfy4+	Control
CACAGGCTCTGCCCTA-1_1	4.35771074450454	-1.98358679369697	C4_cDC2_Cd209a+	Control
CACATGAAGCTTCTAG-1_1	-3.6290687068657	-2.23382449702033	C1_Monocytic_March3+	Control
CACCAAAAGCTACAAA-1_1	0.599250043992603	5.20632242604486	C2_Classical monocytes_Chil3+	Control
CACCAAATCAATGCAC-1_1	1.58939292586287	-0.612823134219732	C1_Monocytic_March3+	Control
CACGAATAGTGACACG-1_1	-5.32300672375718	-3.10610533312568	C8_KC_Slc40a1+	Control
CACGGGTAGAGTGGCT-1_1	3.05354061282119	-2.01055455759772	C4_cDC2_Cd209a+	Control
CACGGGTAGGTCACCC-1_1	10.6460441604896	-2.09678221300849	C5_cDC1s_Wdfy4+	Control
CACGTGGAGCGGGTTA-1_1	-3.54406390034715	7.89037298604241	C7_Monocytic_Adgre4+	Control
CACGTGGCAGCACCCA-1_1	10.3127616897865	-2.22507286623725	C5_cDC1s_Wdfy4+	Control
CACTAAGAGTTTAGGA-1_1	3.03559556162795	-0.948035007274237	C4_cDC2_Cd209a+	Control
CACTGTCGTACGGTTT-1_1	-0.0989597930864455	4.01915358945123	C1_Monocytic_March3+	Control
CACTTCGCAGGAACCA-1_1	8.93110790408095	0.0463730041622258	C5_cDC1s_Wdfy4+	Control
CAGATACTCCGCACGA-1_1	3.88916340029677	-1.8708322103382	C4_cDC2_Cd209a+	Control
CAGATACTCTGGGAGA-1_1	0.548867608670795	2.36883162900201	C2_Classical monocytes_Chil3+	Control
CAGATCAGTCGCAACC-1_1	-2.33224806630174	6.56163191243402	C7_Monocytic_Adgre4+	Control
CAGCACGAGAAGGTAG-1_1	4.3317078605934	0.0726116989492512	C4_cDC2_Cd209a+	Control
CAGCAGCAGTAATCCC-1_1	-3.17540964924852	7.89798330708734	C7_Monocytic_Adgre4+	Control
CAGCAGCAGTAGGAAG-1_1	0.968253161077106	5.46521877690545	C2_Classical monocytes_Chil3+	Control
CAGGCCACATCTCGTC-1_1	-3.50586662137071	7.96272587224237	C7_Monocytic_Adgre4+	Control
CAGGTATGTACCCGAC-1_1	0.75521292841872	2.76948427602044	C2_Classical monocytes_Chil3+	Control
CAGTGCGCAACGGGTA-1_1	0.949292327527606	6.03605245991937	C2_Classical monocytes_Chil3+	Control
CAGTGCGGTCGTTATG-1_1	5.20369043505629	-2.89383483484992	C9_Migratory DCs_Ccr7+	Control
CAGTTCCCACCACATA-1_1	-3.01070985638658	-6.73817658976325	C3_Monocytic_C1qa+	Control
CATACAGCATGTCTAG-1_1	3.40543284571608	-1.76258767203101	C4_cDC2_Cd209a+	Control
CATAGACTCGCTTTAT-1_1	0.950360204343402	-1.10114622668036	C1_Monocytic_March3+	Control
CATCCACAGAATTGCA-1_1	9.95607414401015	-1.91581607416877	C5_cDC1s_Wdfy4+	Control
CATCCACAGCTTTCTT-1_1	-4.83774814450303	-3.78767586306342	C3_Monocytic_C1qa+	Control
CATCCCAAGAGGGTGG-1_1	-3.87656483494798	-2.20624828890571	C1_Monocytic_March3+	Control
CATCCCAAGTCACTGT-1_1	0.93464818156203	5.96462082310906	C2_Classical monocytes_Chil3+	Control
CATCGTCAGGTCGCCT-1_1	0.931831862096393	4.81179832860223	C2_Classical monocytes_Chil3+	Control
CATCGTCGTTTCTATC-1_1	1.07784571803054	5.95966553136102	C2_Classical monocytes_Chil3+	Control
CATGCAACAACCGCCA-1_1	-3.37889132344285	8.07613157674066	C7_Monocytic_Adgre4+	Control
CATGCAATCCGAGATT-1_1	0.594081486825549	4.72273086949578	C2_Classical monocytes_Chil3+	Control
CATGCGGAGAGTGGCT-1_1	0.811628843907916	4.59354328557244	C2_Classical monocytes_Chil3+	Control
CATGCGGGTGGTAACG-1_1	-5.59055623852769	-3.16080213145026	C8_KC_Slc40a1+	Control
CATGCGGTCTCTGACC-1_1	8.83980503237685	0.0607409273027516	C5_cDC1s_Wdfy4+	Control
CATGGATAGGAACTAT-1_1	9.7527774826332	-2.02426004961738	C5_cDC1s_Wdfy4+	Control
CATGGATCACTTCTCG-1_1	0.0462399677081941	5.56020235463372	C2_Classical monocytes_Chil3+	Control
CATGGATTCGATGCAT-1_1	0.564153577451312	6.04140734120599	C2_Classical monocytes_Chil3+	Control
CATGGTAAGGTAAACT-1_1	-3.45480332219163	8.0604364816784	C7_Monocytic_Adgre4+	Control
CATGGTAGTAAGGCCA-1_1	1.29455688155135	1.40644275590173	C1_Monocytic_March3+	Control
CATTCCGCAGAGATTA-1_1	-5.0834737762169	-3.53640699938544	C8_KC_Slc40a1+	Control
CATTCTATCACCGCTT-1_1	1.13396158373793	3.49321150227777	C2_Classical monocytes_Chil3+	Control
CATTCTATCTCACTCG-1_1	0.00850730693777779	5.2573792879223	C2_Classical monocytes_Chil3+	Control
CATTCTATCTTCTAAC-1_1	3.63683977282485	-1.85633969858893	C4_cDC2_Cd209a+	Control
CATTGAGAGCTTCATG-1_1	5.80846729433974	-3.2470438535572	C9_Migratory DCs_Ccr7+	Control
CATTGAGTCAGTGTCA-1_1	0.693357373838031	5.27099537297479	C2_Classical monocytes_Chil3+	Control
CATTGAGTCGAGATAA-1_1	1.41446211493453	2.63751959248773	C2_Classical monocytes_Chil3+	Control
CATTGCCAGAGCAGAA-1_1	1.2150942341133	1.82916628762475	C2_Classical monocytes_Chil3+	Control
CATTTCATCATGCCCT-1_1	-3.43110141598741	7.86802553578607	C7_Monocytic_Adgre4+	Control
CCAAGCGAGCAAGTCG-1_1	-5.01352605664293	-3.71584678248176	C8_KC_Slc40a1+	Control
CCAATGACACTACCCT-1_1	-3.10354552113572	-6.83520579890021	C3_Monocytic_C1qa+	Control
CCAATTTGTTGCTAGT-1_1	0.871224071149432	5.61481451436273	C2_Classical monocytes_Chil3+	Control
CCAATTTTCCGCAAAT-1_1	-5.12051782452623	-3.55273151949653	C8_KC_Slc40a1+	Control
CCACAAAGTCTACGAT-1_1	-4.07654747807542	-1.06971288279304	C1_Monocytic_March3+	Control
CCACGAGTCTAACGGT-1_1	10.6435483948036	-1.74043906286963	C5_cDC1s_Wdfy4+	Control
CCACGTTAGAGAGGTA-1_1	2.60969081080397	-1.28402901247748	C4_cDC2_Cd209a+	Control
CCACGTTCACAGCTGC-1_1	-4.92518195950547	-3.25033116892585	C8_KC_Slc40a1+	Control
CCACGTTCACATACTG-1_1	-0.137007807131207	5.23084568425408	C2_Classical monocytes_Chil3+	Control
CCACGTTGTAGCTGCC-1_1	0.638522650365436	4.80253290578118	C2_Classical monocytes_Chil3+	Control
CCACTTGAGTATTCCG-1_1	-3.83781514012376	8.01855825825921	C7_Monocytic_Adgre4+	Control
CCACTTGCAGCTTTCC-1_1	5.63977947390517	-2.57927156046638	C9_Migratory DCs_Ccr7+	Control
CCACTTGGTAACCCGC-1_1	0.1477134183689	5.15174221440545	C2_Classical monocytes_Chil3+	Control
CCACTTGGTAAGTTGA-1_1	-4.90460405194322	-3.44793201044806	C8_KC_Slc40a1+	Control
CCATAAGTCGCTCTCA-1_1	-3.42850527607957	7.87889027043572	C7_Monocytic_Adgre4+	Control
CCATCACAGGGCCTCT-1_1	2.58812084353408	-1.65527165488013	C4_cDC2_Cd209a+	Control
CCCAACTAGGGTTAAT-1_1	-3.62598571621934	8.1194112245678	C7_Monocytic_Adgre4+	Control
CCCTCTCGTTGACGGA-1_1	-3.15490827405015	8.09184193059197	C7_Monocytic_Adgre4+	Control
CCCTCTCGTTGCCGAC-1_1	-4.50067148053209	-2.77474284724006	C8_KC_Slc40a1+	Control
CCCTGATCACATTCTT-1_1	5.87582674181899	-3.37268925265082	C9_Migratory DCs_Ccr7+	Control
CCCTGATGTTGGACTT-1_1	-4.9685007079796	-3.73804808214911	C8_KC_Slc40a1+	Control
CCCTGATTCAGTGATC-1_1	1.26225474036177	4.47300981923333	C2_Classical monocytes_Chil3+	Control
CCCTTAGCACCATTCC-1_1	10.6371244446083	-1.90870071009406	C5_cDC1s_Wdfy4+	Control
CCCTTAGCATCCGTGG-1_1	-2.94271931492845	8.15837501927606	C7_Monocytic_Adgre4+	Control
CCCTTAGGTCAAAGCG-1_1	-0.510200475092328	7.00751375600091	C3_Monocytic_C1qa+	Control
CCGAACGCAACTCATG-1_1	-1.84651551091234	6.42546200200311	C7_Monocytic_Adgre4+	Control
CCGATGGTCGCTAAAC-1_1	2.51195111430129	-1.72605634287604	C4_cDC2_Cd209a+	Control
CCGCAAGGTGTTACAC-1_1	10.5351394668861	-2.19932771281013	C5_cDC1s_Wdfy4+	Control
CCGGTAGAGTACAGCG-1_1	-0.969156597490704	5.4874122087597	C2_Classical monocytes_Chil3+	Control
CCGTAGGCATCGGAGA-1_1	3.87553205645522	-0.279147958314505	C4_cDC2_Cd209a+	Control
CCGTGAGTCATGCGGC-1_1	-0.104543735022938	5.43366693898431	C2_Classical monocytes_Chil3+	Control
CCGTTCAGTGAACTAA-1_1	10.6296466842934	-1.6359701211811	C5_cDC1s_Wdfy4+	Control
CCTAACCCAGCGACCT-1_1	5.71801223910292	-3.02533627108344	C9_Migratory DCs_Ccr7+	Control
CCTAACCGTGTTCCAA-1_1	-3.0894015773491	7.71890186711541	C7_Monocytic_Adgre4+	Control
CCTAACCGTTGCACGC-1_1	0.853509451512897	4.05174064084283	C2_Classical monocytes_Chil3+	Control
CCTACGTGTTGTTGTG-1_1	0.375870789651477	1.82851278229943	C2_Classical monocytes_Chil3+	Control
CCTACGTTCACCTCAC-1_1	0.352898980741107	4.88485645695916	C2_Classical monocytes_Chil3+	Control
CCTCAACGTAGCTGCC-1_1	1.2447128549858	5.19076322957269	C2_Classical monocytes_Chil3+	Control
CCTCACAGTGCCTTTC-1_1	9.60827484286269	-2.46287036494025	C5_cDC1s_Wdfy4+	Control
CCTCAGTCACGTACAT-1_1	2.70031085169753	-2.79444146708259	C4_cDC2_Cd209a+	Control
CCTCATGAGGCCTGAA-1_1	1.06645145571669	4.9922048990368	C2_Classical monocytes_Chil3+	Control
CCTCCTCAGGTTGGAC-1_1	3.06666340983351	-1.31759381846198	C4_cDC2_Cd209a+	Control
CCTCCTCGTACAACGG-1_1	10.9183658615394	-2.04377103403815	C5_cDC1s_Wdfy4+	Control
CCTCTCCGTCGAGATG-1_1	0.976831938390338	6.02367090626946	C2_Classical monocytes_Chil3+	Control
CCTCTCCGTTTCACTT-1_1	10.0564025894447	-2.14447570399055	C5_cDC1s_Wdfy4+	Control
CCTGTTGAGATGCTGG-1_1	10.7601093307777	-1.83001494959601	C3_Monocytic_C1qa+	Control
CCTGTTGTCCGTGGCA-1_1	-3.37498030507127	-2.37662935808906	C1_Monocytic_March3+	Control
CCTTCAGCAATCTCGA-1_1	3.62771120226821	-0.322998886859503	C4_cDC2_Cd209a+	Control
CCTTCAGTCGACCCAG-1_1	-5.1488076194481	-3.3423214013935	C8_KC_Slc40a1+	Control
CCTTTGGCAAGCCCAC-1_1	3.05827417529067	-1.53563595370063	C4_cDC2_Cd209a+	Control
CGAAGGACAAGGTCAG-1_1	8.06433048403701	0.145394584232483	C4_cDC2_Cd209a+	Control
CGAAGGAGTGCCCTTT-1_1	-1.40638110482255	5.47415565892449	C2_Classical monocytes_Chil3+	Control
CGAAGTTGTTCGGTCG-1_1	10.6267436996742	-1.72899091795691	C5_cDC1s_Wdfy4+	Control
CGAATTGGTTGGACCC-1_1	5.67198839343032	-3.0567522104145	C9_Migratory DCs_Ccr7+	Control
CGACAGCAGGGCAATC-1_1	2.45805492556533	-1.35999620512733	C4_cDC2_Cd209a+	Control
CGACAGCCAGCTCTGG-1_1	-2.87839803540269	7.93760036870233	C7_Monocytic_Adgre4+	Control
CGACAGCTCGACGCGT-1_1	-3.33777627789537	-2.12725425318488	C1_Monocytic_March3+	Control
CGAGAAGCAGCGTGAA-1_1	0.620893444184863	5.64639162465325	C2_Classical monocytes_Chil3+	Control
CGAGGAAAGCAGCAGT-1_1	3.23664751208266	-1.30675530985602	C4_cDC2_Cd209a+	Control
CGAGGCTAGGAAGTAG-1_1	1.28033282912215	4.49428104802362	C2_Classical monocytes_Chil3+	Control
CGATCGGAGACCACGA-1_1	1.1574393764778	1.73085951253167	C2_Classical monocytes_Chil3+	Control
CGATCGGTCCGATTAG-1_1	-0.353177715773976	5.99934601231805	C2_Classical monocytes_Chil3+	Control
CGATCGGTCCTTACCG-1_1	1.2080461040779	4.4521863405346	C2_Classical monocytes_Chil3+	Control
CGATGCGAGCATGAAT-1_1	1.1275515810295	0.287773775005255	C1_Monocytic_March3+	Control
CGATGCGCAATACGCT-1_1	3.1775719181343	-1.90445662096747	C4_cDC2_Cd209a+	Control
CGATGCGGTACCATAC-1_1	0.835118915204608	5.73101066991082	C2_Classical monocytes_Chil3+	Control
CGATGGCGTACCGGAA-1_1	10.5994409576698	-2.15287638262519	C5_cDC1s_Wdfy4+	Control
CGATGGCGTGCTAGCC-1_1	-0.0615333362774017	6.40035604878655	C2_Classical monocytes_Chil3+	Control
CGCATAAAGCGGACAT-1_1	-4.05710849606553	-1.44734991148719	C3_Monocytic_C1qa+	Control
CGCATGGAGCTTCTAG-1_1	-3.02681312405626	7.89645361348382	C7_Monocytic_Adgre4+	Control
CGCATGGAGGAATGTT-1_1	-0.220828053291238	6.36399244710198	C2_Classical monocytes_Chil3+	Control
CGGAACCGTGTGTCGC-1_1	0.0542071119590638	5.4530990068554	C2_Classical monocytes_Chil3+	Control
CGGGCATTCCATCTCG-1_1	-5.0771637901024	-3.69646359041938	C8_KC_Slc40a1+	Control
CGGGTCAAGCCAGACA-1_1	-3.40167269551317	7.95412420674554	C7_Monocytic_Adgre4+	Control
CGGTCAGCATTCAGCA-1_1	-3.16616639935533	7.68153547688714	C7_Monocytic_Adgre4+	Control
CGTAATGCATGTGACT-1_1	1.24998440897902	1.77490269585839	C2_Classical monocytes_Chil3+	Control
CGTAGTAGTTCACGAT-1_1	4.26866092837294	-2.04764700487861	C3_Monocytic_C1qa+	Control
CGTAGTAGTTCCCAAA-1_1	4.36674013293227	-2.41893792704352	C4_cDC2_Cd209a+	Control
CGTCCATAGAGTCACG-1_1	10.7222446457191	-1.78777707175025	C5_cDC1s_Wdfy4+	Control
CGTCCATGTTTCGTGA-1_1	3.59403505480727	-0.459484701907721	C4_cDC2_Cd209a+	Control
CGTGAATGTTCTGAGT-1_1	9.07973804629287	-2.16853309229621	C5_cDC1s_Wdfy4+	Control
CTAACCCAGAGCTGAC-1_1	1.37044658816298	5.66957640095941	C2_Classical monocytes_Chil3+	Control
CTAACCCAGTGTAGTA-1_1	10.0782913223549	-2.09889984682807	C5_cDC1s_Wdfy4+	Control
CTAACTTAGTAACGAT-1_1	3.46844496882399	-1.76348627165565	C4_cDC2_Cd209a+	Control
CTAAGTGGTAGAATGT-1_1	2.89281406557997	-1.75396717146644	C4_cDC2_Cd209a+	Control
CTAAGTGTCAAACGAA-1_1	10.2854599014564	-2.2643663938404	C5_cDC1s_Wdfy4+	Control
CTACATTCAGTTTCGA-1_1	-5.31899795376817	-3.05854225710639	C8_KC_Slc40a1+	Control
CTACCTGAGATTAGCA-1_1	2.93683853304824	-2.21245956972846	C4_cDC2_Cd209a+	Control
CTACTATGTGATGAAT-1_1	9.49525394595107	-2.09613109186896	C5_cDC1s_Wdfy4+	Control
CTACTATGTTGGACCC-1_1	3.69324770129164	-2.15189672068366	C4_cDC2_Cd209a+	Control
CTACTATTCCTAAACG-1_1	0.926933313970172	0.643190587007914	C1_Monocytic_March3+	Control
CTAGACATCACTGTTT-1_1	10.6103900924965	-1.76270783499488	C5_cDC1s_Wdfy4+	Control
CTAGGTAAGGAGTACC-1_1	10.232974435453	-1.45619202212104	C5_cDC1s_Wdfy4+	Control
CTATAGGAGAAGTATC-1_1	8.99868812716445	0.0392467026352024	C5_cDC1s_Wdfy4+	Control
CTATCCGCATCTGCGG-1_1	2.97967806017836	-0.231443589484777	C4_cDC2_Cd209a+	Control
CTATCTACATCCTATT-1_1	-2.30054650151292	-2.38297677592048	C1_Monocytic_March3+	Control
CTCAACCGTAAGACCG-1_1	-0.037395958538449	-14.0291526372791	C3_Monocytic_C1qa+	Control
CTCAAGACAGCATCTA-1_1	10.2598861709877	-1.96355510309943	C5_cDC1s_Wdfy4+	Control
CTCAGAACACCAGTTA-1_1	0.645853544835651	0.329571271383677	C1_Monocytic_March3+	Control
CTCAGGGCACACCGAC-1_1	-3.74479350888292	7.85287546559564	C7_Monocytic_Adgre4+	Control
CTCAGGGTCCCGTGTT-1_1	-4.8267451270775	-3.54919672564277	C8_KC_Slc40a1+	Control
CTCAGTCAGGACGGAG-1_1	0.0822820917411683	0.250455210053835	C1_Monocytic_March3+	Control
CTCATGCAGGTAGATT-1_1	2.99615612185439	-0.365755384719458	C4_cDC2_Cd209a+	Control
CTCATGCCACGGTCTG-1_1	-4.89154395901719	-3.58245611742743	C8_KC_Slc40a1+	Control
CTCATTATCAGTGTGT-1_1	-2.91826257550279	7.89875959798089	C7_Monocytic_Adgre4+	Control
CTCCAACAGACCCTTA-1_1	-0.964810644026196	-4.77990556315192	C3_Monocytic_C1qa+	Control
CTCCACAAGTTGGGAC-1_1	0.373653616075122	1.15849422856561	C1_Monocytic_March3+	Control
CTCCACACAAGAGCTG-1_1	0.927149917249286	2.16311597272149	C2_Classical monocytes_Chil3+	Control
CTCCCAAAGGATTACA-1_1	0.310323502187335	4.51517223759881	C2_Classical monocytes_Chil3+	Control
CTCCCTCCAAGCGGAT-1_1	0.632563914422595	6.03654026433221	C2_Classical monocytes_Chil3+	Control
CTCCCTCTCATAGACC-1_1	-5.49467859112779	1.09244328185311	C6_Monocytic_Cxcl3+	Control
CTCCGATGTCGGATTT-1_1	-3.19228682362596	7.67839693471185	C7_Monocytic_Adgre4+	Control
CTCCGATTCATGCCGG-1_1	0.768711711530292	5.37048124715081	C2_Classical monocytes_Chil3+	Control
CTCCGATTCGAAGCAG-1_1	-0.602060709829724	3.73823952122918	C2_Classical monocytes_Chil3+	Control
CTCCTTTTCGGACGTC-1_1	0.992369677190387	4.50331949635736	C2_Classical monocytes_Chil3+	Control
CTCGAGGAGAAGTCAT-1_1	-0.0735613300756576	-0.722505515372839	C1_Monocytic_March3+	Control
CTCGAGGCATCGGCCA-1_1	0.0574019507213471	6.31801485463372	C2_Classical monocytes_Chil3+	Control
CTCTCAGCAATAACCC-1_1	1.15369775450667	3.49602126523248	C2_Classical monocytes_Chil3+	Control
CTCTCAGCACCCTATC-1_1	0.656254912976825	5.44629167958489	C2_Classical monocytes_Chil3+	Control
CTCTCAGTCATTGCCC-1_1	3.93816223299941	-2.0998361165882	C4_cDC2_Cd209a+	Control
CTCTCAGTCGTTGTAG-1_1	2.87717261469802	-2.27728581980475	C4_cDC2_Cd209a+	Control
CTCTCGAGTGGCTGAA-1_1	0.776135112409198	4.78559660359613	C2_Classical monocytes_Chil3+	Control
CTCTCGAGTTAACCTG-1_1	1.41822209513625	-0.129329746520605	C1_Monocytic_March3+	Control
CTGAGCGAGTGGTGGT-1_1	-1.68692753159562	6.21637987538568	C7_Monocytic_Adgre4+	Control
CTGAGCGGTATCTCGA-1_1	1.25537445700606	2.15735828324548	C2_Classical monocytes_Chil3+	Control
CTGAGGCGTACTTGTG-1_1	-1.51802859150926	6.35967373296014	C7_Monocytic_Adgre4+	Control
CTGCAGGCATCTATCT-1_1	1.07493856108626	-1.03978014544257	C4_cDC2_Cd209a+	Control
CTGCAGGTCCTGGTCT-1_1	10.7615427032753	-1.71452010229835	C5_cDC1s_Wdfy4+	Control
CTGCATCGTCTGTAAC-1_1	-2.9844599708275	7.58603691502801	C7_Monocytic_Adgre4+	Control
CTGCCTACAGAGTTGG-1_1	-2.98952255093614	7.47092604085198	C7_Monocytic_Adgre4+	Control
CTGCCTAGTTGAAGTA-1_1	-2.12903103673021	6.78337978764764	C7_Monocytic_Adgre4+	Control
CTGCGAGGTAACAGTA-1_1	-2.28047642552415	6.83561777516595	C7_Monocytic_Adgre4+	Control
CTGCGAGTCGTGCACG-1_1	-1.83075687729875	6.35585092946282	C7_Monocytic_Adgre4+	Control
CTGGACGTCTGAGAAA-1_1	4.23662700808486	-1.87661076143989	C4_cDC2_Cd209a+	Control
CTGGACGTCTGCTGAA-1_1	-3.01602063023607	-2.20053339556464	C1_Monocytic_March3+	Control
CTGGCAGCATGAGATA-1_1	-4.73485860669175	-3.22348452166327	C8_KC_Slc40a1+	Control
CTGGCAGTCAGCGCGT-1_1	-1.07530001246492	-4.85786176279792	C3_Monocytic_C1qa+	Control
CTGGTCTCAAGCTGTT-1_1	9.48319473422011	-1.94709516123542	C5_cDC1s_Wdfy4+	Control
CTGGTCTCACAGTACT-1_1	1.38143708861312	2.35870861455194	C2_Classical monocytes_Chil3+	Control
CTGGTCTGTTTCAGAC-1_1	9.3959602371498	-1.96292353228339	C5_cDC1s_Wdfy4+	Control
CTGGTCTTCACTACGA-1_1	3.23666801608046	-1.70521772459754	C4_cDC2_Cd209a+	Control
CTGGTCTTCCACCTCA-1_1	2.94963588870009	-0.26389423564681	C4_cDC2_Cd209a+	Control
CTGGTCTTCTCATAGG-1_1	-4.86672887646714	-3.63091397837409	C8_KC_Slc40a1+	Control
CTGTATTCAGTTGAAA-1_1	-3.26673254811326	-2.35129237726935	C1_Monocytic_March3+	Control
CTGTATTTCAGCTTGA-1_1	1.22357835925063	1.2677872125744	C1_Monocytic_March3+	Control
CTGTGAAAGCTGGCCT-1_1	-5.13232002102891	-3.44518280581244	C8_KC_Slc40a1+	Control
CTTACCGCACCTGCTT-1_1	0.649038995866382	5.74871324940911	C2_Classical monocytes_Chil3+	Control
CTTCAATCATACATCG-1_1	0.283294703130328	0.439499044859324	C1_Monocytic_March3+	Control
CTTCAATTCGCTCCTA-1_1	-3.61396536671678	7.77434610768548	C7_Monocytic_Adgre4+	Control
CTTCCGAAGGTCATCT-1_1	10.9149269119545	-1.58001947954902	C5_cDC1s_Wdfy4+	Control
CTTCCGACAATTGCGT-1_1	2.90726819193801	-1.49207151488074	C4_cDC2_Cd209a+	Control
CTTCCTTAGCTCTTCC-1_1	-5.39161977612535	-3.28434610918769	C8_KC_Slc40a1+	Control
CTTCTAAAGGAGCTGT-1_1	1.00830164111098	2.90612005635491	C2_Classical monocytes_Chil3+	Control
CTTCTAAGTACGCGTC-1_1	-3.75396165692369	7.98915552541009	C7_Monocytic_Adgre4+	Control
CTTCTAAGTTCGGTTA-1_1	0.104824747209155	0.937599474632654	C1_Monocytic_March3+	Control
CTTCTCTCAAGTCCAT-1_1	-3.08553824269334	7.66331934376946	C7_Monocytic_Adgre4+	Control
CTTCTCTGTGATACAA-1_1	1.37826624072036	5.62357115193597	C2_Classical monocytes_Chil3+	Control
CTTGAGAAGAAACCAT-1_1	0.949817921285236	5.47148680135003	C2_Classical monocytes_Chil3+	Control
CTTGAGAGTGTATACC-1_1	3.38999500430068	-2.00314832285651	C4_cDC2_Cd209a+	Control
CTTGAGATCCATTTCA-1_1	-4.92511329495469	-3.42724419192084	C8_KC_Slc40a1+	Control
CTTGATTAGTATGAGT-1_1	2.67621531641921	-1.34869230345496	C4_cDC2_Cd209a+	Control
CTTGATTGTCGCGTTG-1_1	10.8097166076942	-2.05259299830207	C5_cDC1s_Wdfy4+	Control
CTTTCGGGTGTAGGAC-1_1	3.6618236557289	-1.40661573961982	C4_cDC2_Cd209a+	Control
GAAATGAGTCTCGGAC-1_1	0.791960860852802	3.19263123913995	C2_Classical monocytes_Chil3+	Control
GAACGTTAGAGCCGAT-1_1	3.58379950678786	-1.49693072394141	C4_cDC2_Cd209a+	Control
GAACTGTCATGTGGCC-1_1	0.583680476312244	5.62789272710076	C2_Classical monocytes_Chil3+	Control
GAACTGTTCGCAGTCG-1_1	1.12280061400374	5.62533926411859	C2_Classical monocytes_Chil3+	Control
GAAGAATCAGAACTAA-1_1	-1.55340597474138	5.63098549290887	C2_Classical monocytes_Chil3+	Control
GAAGAATGTTTATGCG-1_1	10.038867379789	-2.1781847532154	C5_cDC1s_Wdfy4+	Control
GAAGCCCTCCCATTCG-1_1	10.2669576660438	-1.82131481722602	C5_cDC1s_Wdfy4+	Control
GAAGCCCTCTTCTCAA-1_1	2.99404158747634	-2.03976679400214	C4_cDC2_Cd209a+	Control
GAAGGGTCAACGATCT-1_1	0.80441763556441	2.00666629716149	C2_Classical monocytes_Chil3+	Control
GAAGTAAGTGGTCTAT-1_1	-2.10002503239671	-6.54600549296149	C3_Monocytic_C1qa+	Control
GAATAGAGTTCAACGT-1_1	10.4876808182045	-1.91806173876533	C5_cDC1s_Wdfy4+	Control
GACATCACACTGCATA-1_1	0.957265521649921	5.24487518712274	C2_Classical monocytes_Chil3+	Control
GACCAATAGGTGCTTT-1_1	0.959783579473102	5.35822462483636	C2_Classical monocytes_Chil3+	Control
GACCAATCATTGGCAT-1_1	9.25881233370742	-0.232440506970968	C5_cDC1s_Wdfy4+	Control
GACCAATTCGATTGAC-1_1	-3.46562657200853	-2.22299051836738	C1_Monocytic_March3+	Control
GACCAATTCGGTAGGA-1_1	-4.95849571072618	-3.40158272341498	C8_KC_Slc40a1+	Control
GACCCTTGTTAAGCAA-1_1	8.62387218630751	0.0537177716135121	C5_cDC1s_Wdfy4+	Control
GACGCTGTCATGACAC-1_1	1.09442689574202	-0.0576904471279049	C1_Monocytic_March3+	Control
GACGTTAAGCAGCACA-1_1	0.343143011693561	-0.353594964301672	C1_Monocytic_March3+	Control
GACGTTACACGCGTCA-1_1	1.21597972071608	5.00595259114495	C2_Classical monocytes_Chil3+	Control
GACTGATCAGCTTCCT-1_1	9.05547943270644	0.0691594947814083	C5_cDC1s_Wdfy4+	Control
GACTGATTCGGTCTGG-1_1	-3.92121085965196	-2.3281121309162	C1_Monocytic_March3+	Control
GACTTCCTCTTTCCAA-1_1	3.76051035082778	-0.266065990483847	C4_cDC2_Cd209a+	Control
GAGAAATTCTGCTAGA-1_1	4.5693525329872	0.190605077029679	C4_cDC2_Cd209a+	Control
GAGAGGTCAATAGGGC-1_1	-2.23795244538347	6.8681290094494	C1_Monocytic_March3+	Control
GAGAGGTGTTCTAACG-1_1	-5.49942598187486	1.05460994883767	C6_Monocytic_Cxcl3+	Control
GAGCCTGCAAATCCCA-1_1	8.11222591555556	0.107994036817465	C5_cDC1s_Wdfy4+	Control
GAGCTGCGTTCGTAAC-1_1	0.442559565667712	-0.226361220634069	C1_Monocytic_March3+	Control
GAGCTGCTCAGCTCTC-1_1	-3.53504524075547	7.93178438588372	C7_Monocytic_Adgre4+	Control
GAGCTGCTCTTGCAGA-1_1	-2.7903772338585	7.57742189809075	C7_Monocytic_Adgre4+	Control
GAGGCAAAGTAAGAGG-1_1	-3.62179050290147	8.07554077550164	C3_Monocytic_C1qa+	Control
GAGGCAAGTGCGTCGT-1_1	10.6664670959755	-1.67221427515754	C5_cDC1s_Wdfy4+	Control
GAGGGTACAGGATTCT-1_1	0.616446520452106	5.40152048512689	C2_Classical monocytes_Chil3+	Control
GAGTCATCACTTCAAG-1_1	3.94797601855239	-2.08783364847907	C4_cDC2_Cd209a+	Control
GAGTGAGAGCGCATCC-1_1	-5.1346679671959	-3.65495753840217	C8_KC_Slc40a1+	Control
GAGTGTTCACGCAGTC-1_1	-3.29352364384691	8.01254248067132	C7_Monocytic_Adgre4+	Control
GAGTGTTGTTTCGTAG-1_1	1.1652176634117	1.77653181000939	C2_Classical monocytes_Chil3+	Control
GAGTTTGAGAGGCGTT-1_1	1.01950767195662	4.07215475484124	C2_Classical monocytes_Chil3+	Control
GAGTTTGAGTGCAAAT-1_1	4.33266439593276	-0.0436668004156017	C4_cDC2_Cd209a+	Control
GAGTTTGCAGATAAAC-1_1	3.3262695328041	-1.59853435114631	C4_cDC2_Cd209a+	Control
GAGTTTGCAGTGCGCT-1_1	8.15972175753554	0.097263122045908	C5_cDC1s_Wdfy4+	Control
GAGTTTGTCATTGGTG-1_1	1.35506680167159	2.8072512094616	C2_Classical monocytes_Chil3+	Control
GATAGAATCGGACTGC-1_1	5.41070118105849	-2.55730271891364	C9_Migratory DCs_Ccr7+	Control
GATAGCTTCAAGAGTA-1_1	-3.93796739422838	7.77491640492669	C7_Monocytic_Adgre4+	Control
GATCACACATTGGATC-1_1	-2.97701439702073	-6.79622531489142	C3_Monocytic_C1qa+	Control
GATCACATCCTATTGT-1_1	-2.19451699101487	6.58355783864251	C7_Monocytic_Adgre4+	Control
GATCACATCGGCTTGG-1_1	0.55006566203078	3.53776692792169	C2_Classical monocytes_Chil3+	Control
GATCAGTGTGGACCAA-1_1	2.72850670969924	-1.45465696409949	C4_cDC2_Cd209a+	Control
GATCATGCAAGAGATT-1_1	-3.20150074803392	7.84021496220819	C7_Monocytic_Adgre4+	Control
GATGACTAGGATTTGA-1_1	-3.64354095303575	-2.30051899508246	C1_Monocytic_March3+	Control
GATGAGGGTTGCGGAA-1_1	3.22569337046584	-0.455041533267584	C4_cDC2_Cd209a+	Control
GATGATCAGACAACTA-1_1	-5.06060466610948	-3.42628074244269	C8_KC_Slc40a1+	Control
GATGATCTCCACGGGT-1_1	-3.36905083500901	7.8380391542553	C7_Monocytic_Adgre4+	Control
GATGCTACATCGCTAA-1_1	0.446290101174915	5.67445730611077	C2_Classical monocytes_Chil3+	Control
GATGCTATCTTTCTAG-1_1	0.809150840406024	4.66011976643792	C2_Classical monocytes_Chil3+	Control
GATGGAGCAGGCCTGT-1_1	10.1235507980629	-2.48063421801337	C5_cDC1s_Wdfy4+	Control
GATGGAGGTCCTGTCT-1_1	-2.16151950203935	6.83515619679681	C7_Monocytic_Adgre4+	Control
GATGTTGCAGAGGAAA-1_1	-4.93012008511583	-3.68248963907966	C8_KC_Slc40a1+	Control
GATTGGTAGACCTCCG-1_1	0.971653367642963	0.90800111933938	C1_Monocytic_March3+	Control
GATTTCTAGTGATGGC-1_1	9.27853145754775	-2.4829247053028	C5_cDC1s_Wdfy4+	Control
GCACATAAGTCAATCC-1_1	-3.23254928433458	-2.48216558054694	C1_Monocytic_March3+	Control
GCACGGTAGGTAAGGA-1_1	1.15265526926955	4.57451557561151	C2_Classical monocytes_Chil3+	Control
GCACGGTGTTACGCCG-1_1	-0.423403610225117	-13.8177297170521	C3_Monocytic_C1qa+	Control
GCACTAAGTGAGTCAG-1_1	5.25429620898207	-2.7095727975727	C9_Migratory DCs_Ccr7+	Control
GCACTAATCCTAACAG-1_1	9.49939384615859	-2.14791393831977	C5_cDC1s_Wdfy4+	Control
GCAGCCAGTCGTAATC-1_1	0.408065880899036	4.92958712025872	C2_Classical monocytes_Chil3+	Control
GCATCGGGTCGAACAG-1_1	0.0418669239326356	5.74923347874871	C2_Classical monocytes_Chil3+	Control
GCATCTCTCTTACACT-1_1	-3.91240415417711	-2.23875308588752	C1_Monocytic_March3+	Control
GCCAGCAGTTTGAACC-1_1	0.788490916852557	5.97341846867791	C2_Classical monocytes_Chil3+	Control
GCCAGGTGTTAATGAG-1_1	-3.94081363522569	7.85844921513787	C7_Monocytic_Adgre4+	Control
GCCAGTGGTGGATCGA-1_1	5.40713157809218	-2.94855714396247	C9_Migratory DCs_Ccr7+	Control
GCCATGGCATTCAGGT-1_1	5.60499372637709	-3.10284138277778	C9_Migratory DCs_Ccr7+	Control
GCCATGGGTGAATAAC-1_1	10.3333896652504	-1.92984963015327	C5_cDC1s_Wdfy4+	Control
GCCATTCCAGAAGTGC-1_1	8.1717752472206	0.126249017262373	C5_cDC1s_Wdfy4+	Control
GCCCGAAGTGCATTTG-1_1	2.82353701746901	-2.09011436060676	C4_cDC2_Cd209a+	Control
GCCGTGAAGGAGTCTG-1_1	2.89395966685256	-2.09788251475104	C4_cDC2_Cd209a+	Control
GCCGTGAGTATCGCAT-1_1	-4.65148458325425	-3.14175081804999	C5_cDC1s_Wdfy4+	Control
GCCTGTTCACATGTTG-1_1	-3.40173420750657	7.77220510884515	C7_Monocytic_Adgre4+	Control
GCGAGAAGTTAAAGTG-1_1	-3.18895659291307	-2.48994613245734	C1_Monocytic_March3+	Control
GCGATCGAGACAACTA-1_1	10.9243387237831	-2.02876806811103	C5_cDC1s_Wdfy4+	Control
GCGATCGAGGATATAC-1_1	-3.25696334683458	7.57746290608636	C7_Monocytic_Adgre4+	Control
GCGATCGGTTGCTCAA-1_1	-3.99127778851548	-2.47810769633063	C1_Monocytic_March3+	Control
GCGGAAACAATTGCGT-1_1	4.08404674685439	-0.02013753906497	C4_cDC2_Cd209a+	Control
GCGTGCACATCAGTCA-1_1	0.142037834291065	4.72454714223138	C2_Classical monocytes_Chil3+	Control
GCGTGCATCGGAATTC-1_1	0.265680100087726	4.83378719731561	C2_Classical monocytes_Chil3+	Control
GCTACAACACCCTGTT-1_1	1.37897720492324	4.36194824620477	C2_Classical monocytes_Chil3+	Control
GCTACCTGTCACGACC-1_1	10.5291065231605	-2.04464126185187	C5_cDC1s_Wdfy4+	Control
GCTGCAGCAAGACCTT-1_1	0.791144515637958	3.01505326672784	C2_Classical monocytes_Chil3+	Control
GCTGGGTGTGTCCATA-1_1	9.74004116213759	-2.22863984659919	C5_cDC1s_Wdfy4+	Control
GCTGGGTGTGTGAGCA-1_1	3.03762974894484	-1.94917297915229	C4_cDC2_Cd209a+	Control
GCTGGGTTCCAATCCC-1_1	-3.6763487800316	7.24461769505731	C2_Classical monocytes_Chil3+	Control
GCTTCACTCTTACGTT-1_1	-1.47685417973558	4.16778706952325	C2_Classical monocytes_Chil3+	Control
GCTTTCGGTCCTCCAT-1_1	2.96564092791518	-2.77002883509406	C4_cDC2_Cd209a+	Control
GGAAGTGTCCCAAGTA-1_1	0.903723622922504	6.18557619496575	C2_Classical monocytes_Chil3+	Control
GGAATCTAGTCGAAAT-1_1	3.27171030199965	-1.8948321397663	C4_cDC2_Cd209a+	Control
GGAATGGGTCACGCTG-1_1	-5.38787612759629	-3.09291291788825	C2_Classical monocytes_Chil3+	Control
GGACGTCTCACTTGGA-1_1	4.40185203707656	0.0622043330906964	C4_cDC2_Cd209a+	Control
GGAGAACCAAAGGGCT-1_1	-3.05120072209398	-6.85475469187507	C3_Monocytic_C1qa+	Control
GGAGATGCATCTGTTT-1_1	0.551183845166766	5.92568468495599	C2_Classical monocytes_Chil3+	Control
GGAGCAACATTACTCT-1_1	0.189512933854663	0.285713555359755	C1_Monocytic_March3+	Control
GGAGCAATCCATCTCG-1_1	0.425987149839008	4.60261845036737	C2_Classical monocytes_Chil3+	Control
GGAGGATAGGCTTTCA-1_1	0.809266831044757	3.01365684911004	C2_Classical monocytes_Chil3+	Control
GGAGGTAAGTGTAGTA-1_1	0.102574344043338	4.59012197896234	C2_Classical monocytes_Chil3+	Control
GGAGGTACAATCCAGT-1_1	0.510671998624408	5.31726288243524	C2_Classical monocytes_Chil3+	Control
GGAGGTATCGCTTGAA-1_1	-2.01133117520372	6.28398966237298	C7_Monocytic_Adgre4+	Control
GGATCTACACTGAGGA-1_1	8.18902053988417	0.0886826758026219	C5_cDC1s_Wdfy4+	Control
GGCTGTGTCCAGCACG-1_1	9.34137096560439	-2.4435541684986	C5_cDC1s_Wdfy4+	Control
GGCTTGGAGGTAACTA-1_1	-4.7790304168419	-3.31075430468329	C8_KC_Slc40a1+	Control
GGCTTGGTCCCGGTAG-1_1	-3.63387141072313	8.11457132741204	C7_Monocytic_Adgre4+	Control
GGCTTTCTCTCTTGCG-1_1	4.4643196121498	0.199466850677047	C4_cDC2_Cd209a+	Control
GGGAAGTTCCACACAA-1_1	-3.00084791028062	7.98763155385247	C7_Monocytic_Adgre4+	Control
GGGACAATCTGGTCAA-1_1	3.80407228625258	-0.203628336942282	C4_cDC2_Cd209a+	Control
GGGACAATCTTTCCAA-1_1	4.54241409457167	0.150091379949365	C4_cDC2_Cd209a+	Control
GGGAGATTCCGATGTA-1_1	9.98995533144912	-1.68139041022071	C5_cDC1s_Wdfy4+	Control
GGGATCCAGGTACTGG-1_1	1.24453439867934	5.5356185381054	C2_Classical monocytes_Chil3+	Control
GGGATCCCAGACGATG-1_1	5.71559372103652	-2.84876537874946	C9_Migratory DCs_Ccr7+	Control
GGGATGATCGCCAATA-1_1	10.2586511627479	-2.23901367739448	C5_cDC1s_Wdfy4+	Control
GGGCGTTCATCCTTGC-1_1	-0.428216342564023	-0.242359286105719	C1_Monocytic_March3+	Control
GGGCTACAGCTAGAAT-1_1	9.40280857241591	-2.41437817171821	C5_cDC1s_Wdfy4+	Control
GGGCTACTCCGCCTAT-1_1	0.67334606802901	4.97454380437127	C2_Classical monocytes_Chil3+	Control
GGGTAGACATAACGGG-1_1	-5.43561563336412	-3.29586172655829	C8_KC_Slc40a1+	Control
GGGTAGACATCTCCCA-1_1	-1.95678374611894	-0.851926451480474	C1_Monocytic_March3+	Control
GGGTATTGTCGTAATC-1_1	-2.80225405537645	7.18476700230828	C7_Monocytic_Adgre4+	Control
GGGTCACCAGGAGGTT-1_1	0.895993019704425	6.20183491154901	C2_Classical monocytes_Chil3+	Control
GGGTCACGTACGTGAG-1_1	-0.264866919006503	5.32871412678948	C2_Classical monocytes_Chil3+	Control
GGGTCACTCGCGTGAC-1_1	4.081580068235	-0.324515467441168	C4_cDC2_Cd209a+	Control
GGGTTATGTAAGCGGT-1_1	0.669078911904895	3.04000710889092	C2_Classical monocytes_Chil3+	Control
GGGTTATGTAAGTTGA-1_1	-5.15771779858628	-3.52037430361518	C8_KC_Slc40a1+	Control
GGGTTTATCGATCCCT-1_1	-3.8786831840233	-2.37009144381293	C1_Monocytic_March3+	Control
GGTAACTGTTTCGCTC-1_1	3.23953643000563	-1.38212442950019	C4_cDC2_Cd209a+	Control
GGTAGAGAGTATGGCG-1_1	1.21675207770308	1.35058688565484	C3_Monocytic_C1qa+	Control
GGTAGAGTCCACAAGT-1_1	0.455454732541644	3.61880540295831	C2_Classical monocytes_Chil3+	Control
GGTGAAGAGTTTGAGA-1_1	-3.35273871266404	7.73586534901849	C7_Monocytic_Adgre4+	Control
GGTGAAGGTATGAGGC-1_1	-3.86968979680101	7.85790180608026	C7_Monocytic_Adgre4+	Control
GGTGATTCAGCGGTCT-1_1	0.901254202489459	5.39966368123284	C2_Classical monocytes_Chil3+	Control
GGTGGCTAGACGACTG-1_1	10.5753759399696	-1.69094038561591	C5_cDC1s_Wdfy4+	Control
GGTGGCTGTCTGCCTT-1_1	-2.97910389744798	7.46462368413201	C7_Monocytic_Adgre4+	Control
GGTGTCGTCACCACAA-1_1	3.38698592341384	-0.396850591456976	C4_cDC2_Cd209a+	Control
GGTGTTAAGCTGGCTC-1_1	-2.97150025212327	-6.8549048955799	C3_Monocytic_C1qa+	Control
GGTTAACGTCCAGCCA-1_1	9.09054889834365	-2.07973599985847	C5_cDC1s_Wdfy4+	Control
GGTTAACGTGCATACT-1_1	1.2075326696678	1.87768065377465	C2_Classical monocytes_Chil3+	Control
GGTTAACGTTACCGTA-1_1	0.507465626363361	5.02391027852288	C2_Classical monocytes_Chil3+	Control
GGTTCTCGTCGGATTT-1_1	8.05013694918593	0.129489759051714	C5_cDC1s_Wdfy4+	Control
GTAACCACACGTTCGG-1_1	-0.0596096559719207	-0.013972451841917	C1_Monocytic_March3+	Control
GTAAGTCAGTCGTTAC-1_1	-4.83663282239	-3.25004935816535	C8_KC_Slc40a1+	Control
GTAATGCTCACAGTGT-1_1	-2.29031548344651	-6.64335847452887	C3_Monocytic_C1qa+	Control
GTACAGTAGCTACTAC-1_1	-1.90450332009355	6.66779112263909	C7_Monocytic_Adgre4+	Control
GTACAGTAGTTTCGGT-1_1	-5.07611713254014	-3.42964673594245	C8_KC_Slc40a1+	Control
GTAGAAATCCAACTAG-1_1	10.177744294767	-2.47116137102851	C5_cDC1s_Wdfy4+	Control
GTAGAGGTCTCACCCA-1_1	4.56207599795302	0.161594506421599	C4_cDC2_Cd209a+	Control
GTAGATCTCATGGCCG-1_1	0.0278198078914521	5.31753563328973	C2_Classical monocytes_Chil3+	Control
GTAGCTAAGCATAGGC-1_1	8.15525093234023	0.0615712945102787	C5_cDC1s_Wdfy4+	Control
GTAGCTATCGTGGGAA-1_1	3.26676240122756	-0.353698437965002	C4_cDC2_Cd209a+	Control
GTAGGAGGTGCGTGCT-1_1	3.50842323458632	-2.3276102598072	C4_cDC2_Cd209a+	Control
GTAGGTTCAATGAACA-1_1	-3.21350560032884	-6.74384379938849	C3_Monocytic_C1qa+	Control
GTAGGTTGTGAGATTA-1_1	1.09783473170241	5.40055727406732	C2_Classical monocytes_Chil3+	Control
GTCACGGCACAGTCCG-1_1	-5.47002801739732	-3.25770474032172	C8_KC_Slc40a1+	Control
GTCACGGCATTCACAG-1_1	3.65286030924758	-1.17789018706092	C2_Classical monocytes_Chil3+	Control
GTCACGGGTGTCGCTG-1_1	2.39653625643691	-1.25074756697425	C4_cDC2_Cd209a+	Control
GTCAGCGTCAGCTAGT-1_1	-5.06515464627305	-3.4027519281269	C8_KC_Slc40a1+	Control
GTCATCCCACCACATA-1_1	-3.17957815968553	-6.71981359080085	C3_Monocytic_C1qa+	Control
GTCCACTAGCAAATCA-1_1	3.33847155726393	-0.881076937472906	C4_cDC2_Cd209a+	Control
GTCCACTGTACGAGTG-1_1	8.03280773318251	0.0939151365994549	C4_cDC2_Cd209a+	Control
GTCCTCATCGCTGTTC-1_1	3.32318725741347	-1.75406158522376	C4_cDC2_Cd209a+	Control
GTCGAATGTGCATGTT-1_1	0.308700348500812	0.276842417263899	C1_Monocytic_March3+	Control
GTCGCGAAGGGTAGCT-1_1	-2.78548250042955	7.37978243275872	C7_Monocytic_Adgre4+	Control
GTCGCGACAAATCAAG-1_1	9.78293171084365	-2.29429197863349	C5_cDC1s_Wdfy4+	Control
GTCTAGATCGGAACTT-1_1	1.10567262328109	5.34164928838006	C2_Classical monocytes_Chil3+	Control
GTCTCACCAAACTAGA-1_1	-2.28419658982316	6.95920061513177	C7_Monocytic_Adgre4+	Control
GTCTCACGTGCCTGCA-1_1	-3.47835240208665	-2.13107848719367	C1_Monocytic_March3+	Control
GTCTGTCAGCGACCCT-1_1	-3.39577588879625	7.82931589528314	C7_Monocytic_Adgre4+	Control
GTCTGTCCACTCTGCT-1_1	-0.218120579357541	5.92365097447625	C2_Classical monocytes_Chil3+	Control
GTCTGTCTCAGTCTTT-1_1	-3.66507539593736	7.89147304936639	C7_Monocytic_Adgre4+	Control
GTGCAGCCAGGAGGTT-1_1	-0.132069189782536	-6.27094007090339	C3_Monocytic_C1qa+	Control
GTGCGTGGTCCACAGC-1_1	-2.95128712498704	-6.74083114222297	C3_Monocytic_C1qa+	Control
GTGCTTCGTTGCCATA-1_1	10.3322528854652	-2.18725824908027	C5_cDC1s_Wdfy4+	Control
GTGGAAGTCGTAGTGT-1_1	-5.55266961895982	0.989816421711359	C6_Monocytic_Cxcl3+	Control
GTGGAGACAGAGAATT-1_1	1.07268729365309	5.34853672429315	C2_Classical monocytes_Chil3+	Control
GTGGGAAGTTCTATCT-1_1	9.925978089933	-1.5840058381916	C5_cDC1s_Wdfy4+	Control
GTGGTTAAGACAAGCC-1_1	-3.16798434102098	-2.27596140459785	C1_Monocytic_March3+	Control
GTGGTTAGTCGGTGTC-1_1	-5.54993209683458	0.982865506851587	C3_Monocytic_C1qa+	Control
GTGTAACGTCCGACGT-1_1	0.907418038014972	4.39738153859368	C2_Classical monocytes_Chil3+	Control
GTGTCCTGTCGGAACA-1_1	0.941805984143817	-3.72742724970588	C3_Monocytic_C1qa+	Control
GTGTCCTTCTCATTTG-1_1	0.993294264440143	0.71164440556756	C1_Monocytic_March3+	Control
GTGTGGCGTACTCGTA-1_1	0.781988526944721	5.52638506337396	C2_Classical monocytes_Chil3+	Control
GTGTTCCAGCACCTGC-1_1	2.93306579745253	-2.5106768663288	C4_cDC2_Cd209a+	Control
GTGTTCCGTTTGACAC-1_1	-0.0580433949188354	-0.318658446824636	C1_Monocytic_March3+	Control
GTGTTCCTCAAATGAG-1_1	-0.00265202366868278	4.6043064539074	C2_Classical monocytes_Chil3+	Control
GTTACAGTCTCTCAAT-1_1	-3.73339137875596	-2.36055040911445	C1_Monocytic_March3+	Control
GTTACCCCAGGGTCTC-1_1	-5.31888255917588	-3.31050420359382	C8_KC_Slc40a1+	Control
GTTACGAAGTGACACG-1_1	10.5454658523842	-1.64991677359351	C5_cDC1s_Wdfy4+	Control
GTTAGTGAGAAAGCGA-1_1	-3.19405112111131	-6.80617213801154	C3_Monocytic_C1qa+	Control
GTTCGCTAGCCTGCCA-1_1	1.42202570593795	5.0184819643139	C2_Classical monocytes_Chil3+	Control
GTTCTATCACACCTGG-1_1	0.735679890279376	5.8117062990307	C2_Classical monocytes_Chil3+	Control
GTTCTATTCTTTGCGC-1_1	-0.976567600603497	-0.535661881721106	C1_Monocytic_March3+	Control
GTTGAACTCATGCCAA-1_1	-0.523467604751981	4.82599281712762	C2_Classical monocytes_Chil3+	Control
GTTGCGGAGACTGTTC-1_1	4.58459701693496	0.0774815325378514	C4_cDC2_Cd209a+	Control
GTTGTAGGTAGGCAAC-1_1	-3.04535541379014	7.60933947011224	C7_Monocytic_Adgre4+	Control
GTTGTCCAGCGCATCC-1_1	-5.20908841931382	-3.71979499415168	C8_KC_Slc40a1+	Control
GTTGTCCTCTCGTTTA-1_1	3.45646181261977	-1.29652309969672	C4_cDC2_Cd209a+	Control
GTTGTGAAGCGCCCAT-1_1	4.23297395861586	-0.37894625023612	C4_cDC2_Cd209a+	Control
GTTGTGAAGCTTCTAG-1_1	0.048094923858249	0.28513048037282	C1_Monocytic_March3+	Control
GTTTACTAGGTCTGGA-1_1	1.11951460993727	4.59193109914056	C2_Classical monocytes_Chil3+	Control
GTTTACTCATTAGGCT-1_1	9.10568657076796	-2.27425551966437	C5_cDC1s_Wdfy4+	Control
TAACACGCACAACGAG-1_1	3.12904372370681	-2.38109231547126	C4_cDC2_Cd209a+	Control
TAACACGGTGCTTCAA-1_1	0.617013420228565	2.44957971020928	C2_Classical monocytes_Chil3+	Control
TAACTTCTCTACCAGA-1_1	5.72362461245497	-2.70761681154975	C9_Migratory DCs_Ccr7+	Control
TAAGCACCACGGCCAT-1_1	0.547105993394458	5.0306045953869	C2_Classical monocytes_Chil3+	Control
TAAGCGTCAATGTGGG-1_1	0.801770354871356	5.57959293767205	C2_Classical monocytes_Chil3+	Control
TAAGTCGAGCTTCATG-1_1	3.17881407893141	-1.5862338598133	C4_cDC2_Cd209a+	Control
TAATCTCCAAATGCGG-1_1	-3.11560783230821	7.99433540745965	C7_Monocytic_Adgre4+	Control
TACAACGAGCTCGAAG-1_1	0.545305277471149	2.19930862828485	C2_Classical monocytes_Chil3+	Control
TACAACGGTGATGTAA-1_1	9.80210819399794	-2.34782386378058	C5_cDC1s_Wdfy4+	Control
TACAACGGTGGTCTGC-1_1	-0.219146069820321	1.0468781535267	C1_Monocytic_March3+	Control
TACACCCAGTATGGCG-1_1	5.73214426196059	-2.74013281420478	C9_Migratory DCs_Ccr7+	Control
TACACCCAGTCAGGGT-1_1	0.811307098035419	0.926796549999628	C1_Monocytic_March3+	Control
TACATTCCAACCGATT-1_1	0.355987156991565	4.90248417302362	C2_Classical monocytes_Chil3+	Control
TACATTCGTGGTGATG-1_1	5.68013801730117	-3.31571031168708	C9_Migratory DCs_Ccr7+	Control
TACCCACTCTGCTAGA-1_1	2.394244338636	-1.59806919649848	C4_cDC2_Cd209a+	Control
TACCCGTAGAGAGCAA-1_1	0.598233665589893	0.241134131395731	C1_Monocytic_March3+	Control
TACCGAACATGGATCT-1_1	1.24826743758162	4.28236126347772	C2_Classical monocytes_Chil3+	Control
TACCGGGGTACGATCT-1_1	1.25285759127578	1.46683060570947	C1_Monocytic_March3+	Control
TACCGGGGTTAAGCAA-1_1	3.42884149706801	-2.11485839442023	C4_cDC2_Cd209a+	Control
TACCGGGTCCTAGCGG-1_1	3.08143725550612	-1.99095225886115	C4_cDC2_Cd209a+	Control
TACCGGGTCTATACTC-1_1	0.108908499841296	4.78104328557244	C2_Classical monocytes_Chil3+	Control
TACCTCGCAGACACAG-1_1	0.296103145246112	-0.59353250817069	C1_Monocytic_March3+	Control
TACCTGCAGCCTCTCT-1_1	-1.8269698365883	6.38259910985223	C7_Monocytic_Adgre4+	Control
TACCTGCAGCGCCGTT-1_1	-3.43217882954637	8.00887703343621	C7_Monocytic_Adgre4+	Control
TACGCTCAGGTCCAGA-1_1	0.813995267514789	6.09552645131341	C2_Classical monocytes_Chil3+	Control
TACGGGCTCATGGTAC-1_1	4.14946928179702	-2.12629437998542	C4_cDC2_Cd209a+	Control
TACTGCCCATCATCTT-1_1	1.03076698935469	0.931465560638819	C1_Monocytic_March3+	Control
TACTGCCTCCGAGGCT-1_1	1.17971828139266	1.83635103150598	C2_Classical monocytes_Chil3+	Control
TACTTCACACGGCTAC-1_1	1.06156435168227	0.975614482605372	C1_Monocytic_March3+	Control
TACTTCACAGAATCGG-1_1	-5.18212756955186	-3.51948071078071	C8_KC_Slc40a1+	Control
TAGACTGCAGCATCTA-1_1	1.17394759810408	0.963797742569361	C1_Monocytic_March3+	Control
TAGAGTCAGGTCCGAA-1_1	-3.30799612843553	7.62229799672357	C7_Monocytic_Adgre4+	Control
TAGATCGTCTGCTTAT-1_1	10.0335020080849	-1.53999519900092	C5_cDC1s_Wdfy4+	Control
TAGCACAAGTTGGACG-1_1	1.14243986762007	4.83362793370477	C2_Classical monocytes_Chil3+	Control
TAGCACATCGATACGT-1_1	-3.03890404545823	8.05028700276605	C7_Monocytic_Adgre4+	Control
TAGGGTTAGAATTCAG-1_1	-2.03039548241655	6.77555298253289	C7_Monocytic_Adgre4+	Control
TAGGGTTCAGAATGTA-1_1	5.10676708376845	-2.95951033190497	C9_Migratory DCs_Ccr7+	Control
TAGGTACAGCCAGTAG-1_1	0.922180678014362	0.824359888279352	C1_Monocytic_March3+	Control
TAGGTACGTGCGGATA-1_1	-1.28155425631563	5.59636806889764	C2_Classical monocytes_Chil3+	Control
TAGTGCACAGGTCAAG-1_1	8.14754238284072	0.17907639448392	C5_cDC1s_Wdfy4+	Control
TATACCTTCAGTCACA-1_1	1.50888815081557	-5.27541900233039	C3_Monocytic_C1qa+	Control
TATCAGGAGAGCTGAC-1_1	3.18415203249892	-2.07228065088996	C4_cDC2_Cd209a+	Control
TATCAGGTCATGCCAA-1_1	1.65768017924269	-0.686678057468023	C1_Monocytic_March3+	Control
TATCAGGTCTGAGAGG-1_1	-2.93142685734788	-2.1471514757038	C1_Monocytic_March3+	Control
TATCAGGTCTGGACTA-1_1	1.42122914946517	5.44163631840936	C2_Classical monocytes_Chil3+	Control
TATCGCCCATGACACT-1_1	3.09014716303786	-2.17096639231452	C4_cDC2_Cd209a+	Control
TATCGCCGTGACTGAG-1_1	8.98863258517226	-0.00847577110537526	C5_cDC1s_Wdfy4+	Control
TATCGCCTCAGTGTGT-1_1	10.5800718323036	-1.76295328692206	C5_cDC1s_Wdfy4+	Control
TATCTGTAGCCGGAAT-1_1	-3.81599840962449	7.72026895924798	C7_Monocytic_Adgre4+	Control
TATCTGTCACGCACCA-1_1	3.73538961565932	-2.21576381281623	C4_cDC2_Cd209a+	Control
TATCTGTGTTAGGCTT-1_1	0.198366965417468	5.60741114064446	C2_Classical monocytes_Chil3+	Control
TATGTTCGTCATGACT-1_1	2.89129223978957	-1.71771598414191	C4_cDC2_Cd209a+	Control
TATTCCAAGCTATCTG-1_1	1.4106246486946	2.51337479993096	C2_Classical monocytes_Chil3+	Control
TATTGCTAGCAACAAT-1_1	-3.78199539029161	7.95041012212029	C7_Monocytic_Adgre4+	Control
TATTGCTAGGAGTACC-1_1	1.24234261668166	0.633043879711542	C1_Monocytic_March3+	Control
TATTGCTCACGTGAGA-1_1	-0.103415687318242	4.6112291757702	C2_Classical monocytes_Chil3+	Control
TATTGCTCAGACATCT-1_1	8.73130359805068	0.0440699700950718	C5_cDC1s_Wdfy4+	Control
TATTGCTGTCCCTAAA-1_1	5.69554605639418	-3.01126504496345	C9_Migratory DCs_Ccr7+	Control
TCAAGACTCTACCAGA-1_1	3.39722409403762	-1.39794493273505	C4_cDC2_Cd209a+	Control
TCAAGTGTCTCGCAGG-1_1	2.95202651179274	-1.58153737143287	C4_cDC2_Cd209a+	Control
TCAATCTAGCTTTGTG-1_1	0.805503632192218	-0.842818980968084	C1_Monocytic_March3+	Control
TCAATTCAGAGACAAG-1_1	0.91920640624007	5.14610456868402	C2_Classical monocytes_Chil3+	Control
TCAATTCCAACCGCCA-1_1	-2.28042301976243	7.05953621312371	C7_Monocytic_Adgre4+	Control
TCAATTCCATCTGTTT-1_1	-3.77474889599839	7.97612070485345	C7_Monocytic_Adgre4+	Control
TCAATTCTCGACGCTG-1_1	10.4338974014564	-1.85033298090705	C5_cDC1s_Wdfy4+	Control
TCACATTAGTAGGCCA-1_1	-2.89907536351243	8.06930279179803	C7_Monocytic_Adgre4+	Control
TCACGCTAGATGCGAC-1_1	-0.387666580017007	5.18147062703363	C2_Classical monocytes_Chil3+	Control
TCACGCTAGTACGAGC-1_1	10.3920406357094	-2.01817298487433	C5_cDC1s_Wdfy4+	Control
TCACGGGAGACGCATG-1_1	5.37217226183852	-2.93928027704963	C9_Migratory DCs_Ccr7+	Control
TCACGGGCAAAGAACT-1_1	0.922868634824359	5.32058214589349	C2_Classical monocytes_Chil3+	Control
TCACTCGAGGAAACGA-1_1	-0.201061439450181	6.29375242635003	C2_Classical monocytes_Chil3+	Control
TCACTCGCACCACATA-1_1	-3.44622049176255	8.01026462956658	C7_Monocytic_Adgre4+	Control
TCAGCAACAACGTATC-1_1	0.895528461103046	5.67862820073358	C2_Classical monocytes_Chil3+	Control
TCAGCAACACAACGAG-1_1	3.09879079020461	-1.08172143057593	C4_cDC2_Cd209a+	Control
TCAGTGAAGGTACCTT-1_1	1.30018654025038	2.36861180707208	C2_Classical monocytes_Chil3+	Control
TCAGTGAGTCAAGCCC-1_1	0.952460314397418	5.52785419865838	C2_Classical monocytes_Chil3+	Control
TCAGTTTAGATGGCGT-1_1	1.00240852988204	5.01573109074822	C2_Classical monocytes_Chil3+	Control
TCAGTTTCAACAAAGT-1_1	10.21996250308	-2.00807548121223	C5_cDC1s_Wdfy4+	Control
TCAGTTTTCTATCGCC-1_1	9.38018169558486	-0.351966982638922	C5_cDC1s_Wdfy4+	Control
TCATACTAGACCAAGC-1_1	-3.88407788121263	7.94404243870965	C7_Monocytic_Adgre4+	Control
TCATACTTCTGGTGGC-1_1	-3.08635363423387	-6.88019586161384	C3_Monocytic_C1qa+	Control
TCATATCGTATCATGC-1_1	-2.36835322224656	-1.1649440582157	C1_Monocytic_March3+	Control
TCATATCGTATTTCTC-1_1	10.5659603134437	-1.73373139456519	C5_cDC1s_Wdfy4+	Control
TCATCATCATCAACCA-1_1	0.870112086896503	0.716106349670801	C1_Monocytic_March3+	Control
TCATCCGCAGTCCCGA-1_1	-5.00290403210679	-3.58611608103522	C8_KC_Slc40a1+	Control
TCATCCGGTCCTTAAG-1_1	4.5226634994789	0.130095863783274	C4_cDC2_Cd209a+	Control
TCATCCGGTGCGGCTT-1_1	0.942030574445331	0.398152330958757	C1_Monocytic_March3+	Control
TCATCCGGTTGTTGAC-1_1	3.72274103320082	-0.25821608856925	C4_cDC2_Cd209a+	Control
TCATGAGGTGGTCTGC-1_1	2.85914483225783	-1.01879704550513	C4_cDC2_Cd209a+	Control
TCATGGAAGACTTCAC-1_1	10.0712188736244	-1.98697186068305	C5_cDC1s_Wdfy4+	Control
TCATGGAAGCAACAGC-1_1	-3.61085996472398	-2.3022925908924	C1_Monocytic_March3+	Control
TCATGTTTCAGGGATG-1_1	9.30311527407607	-0.23967212990531	C5_cDC1s_Wdfy4+	Control
TCATTACAGAACAGGA-1_1	0.288986350659931	5.22037290974847	C2_Classical monocytes_Chil3+	Control
TCATTCATCGAACTCA-1_1	10.3706792846962	-2.28374887064704	C5_cDC1s_Wdfy4+	Control
TCATTTGAGAGGGCGA-1_1	3.94490423357924	-2.47468972758063	C4_cDC2_Cd209a+	Control
TCCACCATCTGAGAAA-1_1	10.2415613189979	-1.76316559866675	C5_cDC1s_Wdfy4+	Control
TCCAGAAGTTCTCCAC-1_1	5.62603178179702	-2.65949726656684	C9_Migratory DCs_Ccr7+	Control
TCCATGCCATCAGCTA-1_1	10.6899179474159	-1.99534988955268	C5_cDC1s_Wdfy4+	Control
TCCCAGTAGGAACTCG-1_1	-1.7205998643593	5.87016033574334	C2_Classical monocytes_Chil3+	Control
TCCCAGTCAAGTGGAC-1_1	0.851923848752582	4.71194195195428	C2_Classical monocytes_Chil3+	Control
TCCCAGTGTTTGTTGG-1_1	0.862977887754047	3.07668923779717	C2_Classical monocytes_Chil3+	Control
TCCCAGTTCAACGTGT-1_1	-3.60465535962144	7.87773918553582	C7_Monocytic_Adgre4+	Control
TCCCATGAGCGGCTCT-1_1	-2.93328151547471	7.52973770543328	C7_Monocytic_Adgre4+	Control
TCCCATGCATCCTGTC-1_1	-5.19218931042711	-3.23116970614203	C8_KC_Slc40a1+	Control
TCCGAAAAGGGTGAAA-1_1	-2.76108894192735	-2.23350048617133	C1_Monocytic_March3+	Control
TCCGAAAAGTCAAGCG-1_1	1.38467946207961	5.5316803400158	C2_Classical monocytes_Chil3+	Control
TCCGAAACAGATACCT-1_1	3.56627502596816	-0.0811615045429134	C4_cDC2_Cd209a+	Control
TCCGATCAGCTCCATA-1_1	10.8505510345741	-1.69230974272498	C5_cDC1s_Wdfy4+	Control
TCCGGGATCTCCTACG-1_1	-3.48912296139756	8.03356813832513	C7_Monocytic_Adgre4+	Control
TCCTGCACAGTCAGTT-1_1	-2.92980966412584	-6.76952672556647	C3_Monocytic_C1qa+	Control
TCCTTCTAGAAGAACG-1_1	0.980181719426715	5.65125297948113	C2_Classical monocytes_Chil3+	Control
TCCTTCTCAGTCGGAA-1_1	1.05198171294173	3.73895668431512	C2_Classical monocytes_Chil3+	Control
TCCTTTCCATTGACCA-1_1	0.563376034860217	-0.722583180224981	C1_Monocytic_March3+	Control
TCGAAGTAGGAGCTGT-1_1	5.12270727313002	-2.8423488195301	C9_Migratory DCs_Ccr7+	Control
TCGAAGTGTCACTCGG-1_1	0.262706364755237	0.515769535744104	C1_Monocytic_March3+	Control
TCGAAGTGTCGCCTAG-1_1	0.860889937047565	3.48236607953301	C2_Classical monocytes_Chil3+	Control
TCGACGGAGTCGGGAT-1_1	-3.20278153264085	-6.73776507929572	C3_Monocytic_C1qa+	Control
TCGCACTGTTGCCAAT-1_1	1.01622476733168	1.52962934418908	C1_Monocytic_March3+	Control
TCGCTTGGTATCTCTT-1_1	-0.849313710565961	5.3707859460949	C2_Classical monocytes_Chil3+	Control
TCGGGACCATACTTTC-1_1	-3.25238666379014	-1.94491196230659	C1_Monocytic_March3+	Control
TCGGGCAGTCACTCTC-1_1	-3.11802301251451	7.70879339619866	C7_Monocytic_Adgre4+	Control
TCGGGCAGTCGCATGC-1_1	9.17139377749404	-2.36059666231879	C5_cDC1s_Wdfy4+	Control
TCGGGTGAGTCACTCA-1_1	-3.4194580062584	-2.00392008379706	C1_Monocytic_March3+	Control
TCGGGTGCAGTATACC-1_1	0.82683625376662	5.04491161748162	C2_Classical monocytes_Chil3+	Control
TCGTGCTCAAATGCGG-1_1	-4.0201204761223	-1.20464456633338	C1_Monocytic_March3+	Control
TCGTGGGTCGGACGTC-1_1	9.15311756289443	-0.0902506466270351	C5_cDC1s_Wdfy4+	Control
TCGTGGGTCGGCCCAA-1_1	0.969987179402911	5.98413824483148	C2_Classical monocytes_Chil3+	Control
TCTAACTAGCACTCGC-1_1	1.49414518034896	2.5829133932232	C2_Classical monocytes_Chil3+	Control
TCTAACTCAACCCTAA-1_1	8.21303405917128	0.132760746472988	C5_cDC1s_Wdfy4+	Control
TCTACATCAGTTACCA-1_1	-3.33317742192308	-2.46367884234199	C1_Monocytic_March3+	Control
TCTATCACAATGTCAC-1_1	-0.427023586566842	-13.8386914785267	C3_Monocytic_C1qa+	Control
TCTCACGCACATATCG-1_1	10.7760833755775	-1.60972548083076	C5_cDC1s_Wdfy4+	Control
TCTCACGCAGCACACC-1_1	-1.53112635457078	5.88738464757196	C2_Classical monocytes_Chil3+	Control
TCTCACGTCTCGCGTT-1_1	10.7622665420814	-1.64156032160529	C5_cDC1s_Wdfy4+	Control
TCTCAGCCAAAGGCGT-1_1	0.845210339192951	5.84672760411492	C2_Classical monocytes_Chil3+	Control
TCTCAGCTCAACGCTA-1_1	3.0843831554695	-1.69907665804633	C4_cDC2_Cd209a+	Control
TCTCAGCTCGCTTAAG-1_1	-1.8778629049019	6.61859297200433	C7_Monocytic_Adgre4+	Control
TCTCCGATCGTGGAAG-1_1	10.1493257538124	-2.34703040674933	C5_cDC1s_Wdfy4+	Control
TCTCTGGGTTTGGGTT-1_1	-0.0929169847921493	4.26231645985833	C2_Classical monocytes_Chil3+	Control
TCTGTCGGTTTCCATT-1_1	4.41036977923354	-0.164741849458303	C3_Monocytic_C1qa+	Control
TCTTCCTAGGTTCTAC-1_1	-1.45569262349168	6.42278074666253	C7_Monocytic_Adgre4+	Control
TCTTCCTAGTCTAACC-1_1	9.24215259707412	-0.242705857312765	C5_cDC1s_Wdfy4+	Control
TCTTGCGAGGTCGTGA-1_1	-2.24591109597245	-1.7132611329914	C1_Monocytic_March3+	Control
TCTTGCGCATGTGCTA-1_1	-3.10089883648912	-6.88850808695563	C3_Monocytic_C1qa+	Control
TGAATCGAGGTAGCCA-1_1	10.399948503141	-2.22554994181403	C5_cDC1s_Wdfy4+	Control
TGAATCGAGTAAGGGA-1_1	3.13168492472609	-2.25276160792121	C4_cDC2_Cd209a+	Control
TGAATCGTCGTAGTCA-1_1	-3.32044610821763	8.2459719125866	C7_Monocytic_Adgre4+	Control
TGACCCTCAGTTGAAA-1_1	-2.88155541264573	-2.37477541521796	C1_Monocytic_March3+	Control
TGACGCGCAATCCTAG-1_1	10.7540372864052	-1.89252663210639	C5_cDC1s_Wdfy4+	Control
TGAGCGCTCCACTAGA-1_1	-1.02222863280336	5.39706587239495	C2_Classical monocytes_Chil3+	Control
TGAGGAGCAGGGAGAG-1_1	2.40359606898268	-1.47125602320441	C4_cDC2_Cd209a+	Control
TGAGGGATCAAACCTG-1_1	4.38747158205947	0.0925476793884373	C4_cDC2_Cd209a+	Control
TGAGTCAAGTCGCGAA-1_1	1.15278115427932	1.68181180402032	C1_Monocytic_March3+	Control
TGAGTCACACAGCTTA-1_1	9.10280361330947	0.0192873720764256	C5_cDC1s_Wdfy4+	Control
TGATCTTTCGCAGATT-1_1	-0.997092519636548	5.87355446263543	C2_Classical monocytes_Chil3+	Control
TGATGCACATGGCCAC-1_1	-0.000840131874478067	4.21102308675042	C2_Classical monocytes_Chil3+	Control
TGATGCAGTGCATCTA-1_1	0.863927985791766	5.65101169987908	C2_Classical monocytes_Chil3+	Control
TGATGGTAGCATCTTG-1_1	3.40133514559706	-1.35911512926826	C4_cDC2_Cd209a+	Control
TGATGGTCAGCTTCCT-1_1	2.59410634196242	-1.5313124711872	C4_cDC2_Cd209a+	Control
TGATGGTGTCTTCCGT-1_1	3.78166141665419	-1.97014260844001	C4_cDC2_Cd209a+	Control
TGATTTCGTAGGTACG-1_1	-2.93852982365648	8.05935024663201	C7_Monocytic_Adgre4+	Control
TGCACGGAGAATGTTG-1_1	0.305300618772113	-0.968803768909063	C1_Monocytic_March3+	Control
TGCACGGTCATAGCAC-1_1	1.11771133101424	4.49750923558465	C2_Classical monocytes_Chil3+	Control
TGCAGGCTCATCGCAA-1_1	-0.601592276926434	5.66012691899529	C2_Classical monocytes_Chil3+	Control
TGCGACGAGTTCTACG-1_1	0.920375134114826	5.01892923756829	C2_Classical monocytes_Chil3+	Control
TGCGACGCATCATCTT-1_1	9.25449409640273	-2.40021586970099	C5_cDC1s_Wdfy4+	Control
TGCGACGCATCCAACA-1_1	1.20503666556319	5.7798459474682	C2_Classical monocytes_Chil3+	Control
TGCGACGTCCTCAGAA-1_1	1.15730073607405	1.23469364091149	C1_Monocytic_March3+	Control
TGCGATACAACCGCTG-1_1	1.22383954680403	1.07582163258782	C3_Monocytic_C1qa+	Control
TGCGATAGTGTATACC-1_1	8.5085500732704	0.0799830649732685	C5_cDC1s_Wdfy4+	Control
TGCGGGTGTTGATCGT-1_1	3.07425370371779	-2.50132895067939	C4_cDC2_Cd209a+	Control
TGCTCCACAACAGTGG-1_1	0.851244355802142	5.43980955525628	C2_Classical monocytes_Chil3+	Control
TGCTCCAGTCCGTACG-1_1	-3.19780168377916	7.79034256383172	C7_Monocytic_Adgre4+	Control
TGCTTGCGTGCGAACA-1_1	0.164651687507236	1.66455864354363	C3_Monocytic_C1qa+	Control
TGGAGAGTCTTCCCAG-1_1	-2.77985677563707	7.71323990269891	C7_Monocytic_Adgre4+	Control
TGGAGGAGTCCGGTCA-1_1	3.45080151713332	-0.33097136572608	C4_cDC2_Cd209a+	Control
TGGATCACAATTGTGC-1_1	-0.187816117639935	-0.694369500434484	C1_Monocytic_March3+	Control
TGGATCACATGGCTGC-1_1	0.342479671601856	5.14326452656976	C2_Classical monocytes_Chil3+	Control
TGGATCAGTTCAAGTC-1_1	9.0516580597206	0.00112044259301189	C5_cDC1s_Wdfy4+	Control
TGGGAAGAGAGGCGTT-1_1	1.42614021456679	5.6895139162182	C2_Classical monocytes_Chil3+	Control
TGGGAAGCAAGACCGA-1_1	10.0031074539467	-2.30437779978522	C5_cDC1s_Wdfy4+	Control
TGGGAAGGTCACAGAG-1_1	-1.90331897580186	6.04961609288446	C7_Monocytic_Adgre4+	Control
TGGGAAGGTGAGGATC-1_1	3.50406446612319	-1.65910041884192	C4_cDC2_Cd209a+	Control
TGGGAAGTCTGTACAG-1_1	-1.68181381070176	5.98857569142571	C2_Classical monocytes_Chil3+	Control
TGGGAGATCCTTGGAA-1_1	1.06408562815627	2.2056055013775	C2_Classical monocytes_Chil3+	Control
TGGGATTAGCCACCGT-1_1	0.997131730680072	5.22978186055413	C2_Classical monocytes_Chil3+	Control
TGGGATTCAAAGGAGA-1_1	-3.04446682774583	-6.95886445597419	C3_Monocytic_C1qa+	Control
TGGGATTGTATGGTTC-1_1	0.423406983975971	5.34850525304071	C2_Classical monocytes_Chil3+	Control
TGGGCTGTCTCCCTAG-1_1	-3.90710148655931	7.97996639653436	C7_Monocytic_Adgre4+	Control
TGGGTTAAGAGCAGTC-1_1	0.42763986742934	0.344868132913027	C1_Monocytic_March3+	Control
TGGTACACATAGTCGT-1_1	0.0785580531402467	0.12622339844099	C1_Monocytic_March3+	Control
TGGTAGTAGCATTTCG-1_1	8.92461910403212	-2.0695672090412	C5_cDC1s_Wdfy4+	Control
TGGTAGTTCTTCGTGC-1_1	9.95044365084609	-2.14028549746284	C5_cDC1s_Wdfy4+	Control
TGGTGATAGGGCATGT-1_1	5.78689279711684	-3.35067964152106	C9_Migratory DCs_Ccr7+	Control
TGGTGATTCCCAGGCA-1_1	0.75165691531142	6.07698034688226	C2_Classical monocytes_Chil3+	Control
TGGTGATTCCCTCAAC-1_1	-2.37138495289842	7.01931785985223	C7_Monocytic_Adgre4+	Control
TGGTTAGTCCCGAAAT-1_1	5.99779548800429	-3.27327991083869	C5_cDC1s_Wdfy4+	Control
TGTAACGAGACGAAGA-1_1	-0.0523811324791076	-13.9886014516712	C3_Monocytic_C1qa+	Control
TGTAAGCTCCGAGGCT-1_1	3.09254827654799	-0.637306099689093	C4_cDC2_Cd209a+	Control
TGTACAGCAAGTCCCG-1_1	0.0705183402343629	4.10476779385797	C2_Classical monocytes_Chil3+	Control
TGTACAGCACTCGATA-1_1	0.559578503732288	5.14751552983514	C2_Classical monocytes_Chil3+	Control
TGTAGACTCATTGGTG-1_1	0.608967985276782	5.67889666005364	C2_Classical monocytes_Chil3+	Control
TGTCCACCATTCTGTT-1_1	-4.87706861340562	-3.28028965548285	C8_KC_Slc40a1+	Control
TGTCCACGTAGACTGG-1_1	2.61152782595595	-1.01211166933784	C4_cDC2_Cd209a+	Control
TGTCCCAAGACTCGAG-1_1	9.94466247714003	-2.44196177080878	C5_cDC1s_Wdfy4+	Control
TGTCCCAAGAGTTGAT-1_1	-3.06197652661363	8.03852962895623	C7_Monocytic_Adgre4+	Control
TGTCCTGCATTCAGCA-1_1	3.25149908221205	-0.339934831416693	C4_cDC2_Cd209a+	Control
TGTGAGTGTTGACGGA-1_1	9.02225151217421	-0.00592795566328999	C5_cDC1s_Wdfy4+	Control
TGTGCGGGTGATACTC-1_1	10.5128177658363	-1.78672326163062	C5_cDC1s_Wdfy4+	Control
TGTGCGGTCCTACCGT-1_1	1.02389469302138	4.68609976216546	C2_Classical monocytes_Chil3+	Control
TGTGGCGGTTTACGTG-1_1	0.872274901036823	5.90185999318353	C2_Classical monocytes_Chil3+	Control
TGTGGCGGTTTGTTCT-1_1	-3.09311184727708	-6.77241588190803	C3_Monocytic_C1qa+	Control
TGTGTGATCGCCAGAC-1_1	1.0410094515129	1.01301705285302	C1_Monocytic_March3+	Control
TGTTACTCATAACTCG-1_1	-2.01989064061204	6.75550245686761	C7_Monocytic_Adgre4+	Control
TGTTCATCAAATCGGG-1_1	10.8651041046425	-1.79825258806952	C5_cDC1s_Wdfy4+	Control
TGTTCCGAGATCACTC-1_1	5.68161525881728	-3.3427662904621	C9_Migratory DCs_Ccr7+	Control
TGTTGAGGTCGGATTT-1_1	8.98627891695937	0.0403472427963353	C5_cDC1s_Wdfy4+	Control
TGTTGAGTCCAACACA-1_1	2.99362387812575	-1.61224783018836	C4_cDC2_Cd209a+	Control
TGTTGGAAGTCCCAAT-1_1	-0.114122722978986	4.1803586427807	C2_Classical monocytes_Chil3+	Control
TGTTTGTTCCCGTTCA-1_1	8.07876720583876	0.109710769796286	C5_cDC1s_Wdfy4+	Control
TTAATCCAGGATTCAA-1_1	-0.726698999042905	4.54559206410638	C2_Classical monocytes_Chil3+	Control
TTAATCCTCAACTACG-1_1	0.617251421575153	4.63717817708245	C2_Classical monocytes_Chil3+	Control
TTACAGGGTTTGTGGT-1_1	0.81140496886214	0.751799577915583	C1_Monocytic_March3+	Control
TTACCATCATAACCCA-1_1	0.5922276035591	3.38523125096551	C2_Classical monocytes_Chil3+	Control
TTACCATTCACTGGGC-1_1	0.507059122685993	5.96452593251458	C2_Classical monocytes_Chil3+	Control
TTACCATTCTCGGTAA-1_1	0.810125137929523	3.90457295819512	C2_Classical monocytes_Chil3+	Control
TTACCGCAGGTTGGAC-1_1	0.885524655942523	5.27408337041131	C2_Classical monocytes_Chil3+	Control
TTACCGCGTGTAAATG-1_1	0.385536159638965	0.452388757908258	C1_Monocytic_March3+	Control
TTACTGTAGGGCCCTT-1_1	8.24973430788955	0.0907444451688862	C5_cDC1s_Wdfy4+	Control
TTACTGTCACTGAATC-1_1	-0.333204154606259	4.46697878285638	C2_Classical monocytes_Chil3+	Control
TTACTGTGTCTTCCGT-1_1	4.04806938326796	-0.10688210085639	C4_cDC2_Cd209a+	Control
TTAGGCAAGCGCGTTC-1_1	-5.28978881680528	-3.58257890299567	C8_KC_Slc40a1+	Control
TTAGTCTTCACGATAC-1_1	9.31792774355849	-0.280586933648672	C5_cDC1s_Wdfy4+	Control
TTATTGCAGCCTCCAG-1_1	2.99974765932997	-1.4578900392414	C4_cDC2_Cd209a+	Control
TTATTGCGTTGCTCAA-1_1	10.5415605560585	-1.81342101649055	C5_cDC1s_Wdfy4+	Control
TTCACCGAGCGTGAAC-1_1	-2.15802929245988	6.85414957448236	C7_Monocytic_Adgre4+	Control
TTCACCGAGTCACGAG-1_1	9.01054992831191	-2.18956304148444	C5_cDC1s_Wdfy4+	Control
TTCACCGTCTGGACCG-1_1	-2.38994655453721	7.17274879857293	C7_Monocytic_Adgre4+	Control
TTCACGCCACCAGCTG-1_1	-4.946589563723	-3.4876649434925	C8_KC_Slc40a1+	Control
TTCACGCGTCATCACA-1_1	0.396244551305377	4.98173784657708	C2_Classical monocytes_Chil3+	Control
TTCAGGATCATAGACC-1_1	4.36613359606704	0.116454972022686	C4_cDC2_Cd209a+	Control
TTCATTGAGTCCCTAA-1_1	-1.10840699517289	-0.442731743609991	C1_Monocytic_March3+	Control
TTCATTGGTACTGCCG-1_1	1.18508627570113	0.0445951466201878	C1_Monocytic_March3+	Control
TTCCTAACACAAATCC-1_1	8.09643783724746	0.178770583075013	C5_cDC1s_Wdfy4+	Control
TTCCTCTAGCGCACAA-1_1	3.47249808466872	-0.433092778480139	C4_cDC2_Cd209a+	Control
TTCCTCTCATCTATCT-1_1	4.19045820391616	0.0124142710804081	C4_cDC2_Cd209a+	Control
TTCCTTCCAGGAGACT-1_1	8.91325035250624	-0.00788838223227498	C5_cDC1s_Wdfy4+	Control
TTCCTTCTCCCGAGGT-1_1	-5.42104587399522	-3.26117158488044	C8_KC_Slc40a1+	Control
TTCGATTGTGTAAATG-1_1	1.39485683596572	2.57008099004022	C2_Classical monocytes_Chil3+	Control
TTCGCTGCATCTGGGC-1_1	1.10102203047713	4.70191168233148	C2_Classical monocytes_Chil3+	Control
TTCGCTGGTCGGTAAG-1_1	1.17692449248275	2.16323673173181	C2_Classical monocytes_Chil3+	Control
TTCTAACAGGGAGTGG-1_1	1.32937445795974	5.38089107915154	C2_Classical monocytes_Chil3+	Control
TTCTAACGTCTGTTAG-1_1	-3.17653498494188	-6.75480533198127	C3_Monocytic_C1qa+	Control
TTCTAACTCTTACCAT-1_1	1.10348584807357	2.36342358037225	C2_Classical monocytes_Chil3+	Control
TTCTAGTCAGTGACCC-1_1	0.289670910005176	0.688742095672998	C1_Monocytic_March3+	Control
TTCTAGTGTCATAACC-1_1	9.14050903475722	-0.0766538734794521	C5_cDC1s_Wdfy4+	Control
TTCTAGTGTTCGAAGG-1_1	0.725073958997333	6.07094549580804	C2_Classical monocytes_Chil3+	Control
TTCTAGTTCCGAAATC-1_1	0.659964050416553	0.12329008623353	C1_Monocytic_March3+	Control
TTCTGTAAGCCTGTGC-1_1	1.56783666766127	-0.854860668933477	C1_Monocytic_March3+	Control
TTCTGTATCTACGCAA-1_1	1.04575505412062	0.974737459862146	C1_Monocytic_March3+	Control
TTCTTCCTCGCTTTAT-1_1	-3.82389578663865	-2.14615011767158	C1_Monocytic_March3+	Control
TTGAACGAGTTGGACG-1_1	3.123980666761	-1.86831951693305	C4_cDC2_Cd209a+	Control
TTGACCCCAGGTATGG-1_1	4.20221271670302	-0.00909194902190205	C4_cDC2_Cd209a+	Control
TTGAGTGGTCGGTACC-1_1	0.309379960660541	4.9672534410595	C2_Classical monocytes_Chil3+	Control
TTGCCTGCAACCTATG-1_1	-0.0130292519287231	0.0956809316515065	C1_Monocytic_March3+	Control
TTGCCTGCAGATCACT-1_1	0.620216156606281	6.15038895055047	C2_Classical monocytes_Chil3+	Control
TTGGATGTCATCTGTT-1_1	3.57360139048537	-0.756573026931372	C4_cDC2_Cd209a+	Control
TTGGGCGCAGTGGTGA-1_1	-2.89707598530809	8.00157999440423	C7_Monocytic_Adgre4+	Control
TTGGGCGTCACGGGAA-1_1	10.0668672577186	-2.41466832712897	C5_cDC1s_Wdfy4+	Control
TTGGGTACAAGAGGTC-1_1	1.37039032137831	5.61673902913323	C2_Classical monocytes_Chil3+	Control
TTGTGGACAGTCAGTT-1_1	1.9803804413124	-0.893863802707281	C4_cDC2_Cd209a+	Control
TTGTGGATCGATTCCC-1_1	2.94542255557021	-1.59718692854651	C4_cDC2_Cd209a+	Control
TTGTGGATCTCGGGAC-1_1	5.72959699786147	-3.33922529772529	C9_Migratory DCs_Ccr7+	Control
TTGTTCAAGCTACGTT-1_1	3.94031706011733	-0.0600680913091564	C4_cDC2_Cd209a+	Control
TTGTTGTCATTATGCG-1_1	9.34015407717665	-2.36307669237861	C5_cDC1s_Wdfy4+	Control
TTTACCAAGGCACTCC-1_1	4.16288604891738	-2.20700669840583	C4_cDC2_Cd209a+	Control
TTTACCAAGTCACTAC-1_1	10.2252983108803	-1.73788154677161	C5_cDC1s_Wdfy4+	Control
TTTAGTCGTGAGCCAA-1_1	4.39203777468642	0.0325760190128422	C4_cDC2_Cd209a+	Control
TTTATGCAGAAGTCTA-1_1	1.21685733950576	1.22603046342126	C1_Monocytic_March3+	Control
TTTCAGTAGTCATTGC-1_1	0.636124040250385	3.14019011899224	C2_Classical monocytes_Chil3+	Control
TTTCCTCGTACTCCGG-1_1	8.98735942995986	-1.9937992151142	C4_cDC2_Cd209a+	Control
TTTGACTAGTATGACA-1_1	-3.40164456212083	-2.3895831163288	C1_Monocytic_March3+	Control
TTTGACTCAAGAGGCT-1_1	-0.389674213464654	-13.7904050405384	C3_Monocytic_C1qa+	Control
TTTGACTGTGTGTGTT-1_1	-4.84550866925279	-3.56096005991706	C8_KC_Slc40a1+	Control
TTTGGAGGTATGACAA-1_1	-3.92617950284044	-2.48265743807563	C1_Monocytic_March3+	Control
TTTGGTTAGTAATTGG-1_1	9.87927379763564	-2.34749150828132	C5_cDC1s_Wdfy4+	Control
TTTGGTTGTCATTCCC-1_1	0.846861387853229	3.01587390347711	C2_Classical monocytes_Chil3+	Control
AAACCCAAGAGGCCAT-1_2	2.02327718890151	-4.93793035105475	C3_Monocytic_C1qa+	Nras12D
AAACCCAAGGCATGGT-1_2	-1.10238418423692	-6.55546594218024	C3_Monocytic_C1qa+	Nras12D
AAACGAAAGGCGAAGG-1_2	0.631973888043964	-0.0198013241649532	C1_Monocytic_March3+	Nras12D
AAACGAATCATGCCAA-1_2	-1.90420088612596	3.00349974080316	C2_Classical monocytes_Chil3+	Nras12D
AAACGAATCCGTCACT-1_2	-0.873868618841565	5.0764334146618	C2_Classical monocytes_Chil3+	Nras12D
AAACGCTCACGCCACA-1_2	5.67704763567885	-2.55927467898139	C9_Migratory DCs_Ccr7+	Nras12D
AAACGCTGTATCTCTT-1_2	0.0827183977409242	-1.35511494234809	C1_Monocytic_March3+	Nras12D
AAACGCTGTCTAGTGT-1_2	0.237531866197192	5.11122393056146	C2_Classical monocytes_Chil3+	Nras12D
AAAGAACCAACACGAG-1_2	-0.824367199774182	-6.01268983439216	C3_Monocytic_C1qa+	Nras12D
AAAGAACCAATAGTAG-1_2	-0.242763501341737	-6.62492251948127	C3_Monocytic_C1qa+	Nras12D
AAAGAACCACTCTAGA-1_2	-3.42728624188463	-1.63448262766608	C1_Monocytic_March3+	Nras12D
AAAGAACCATAGGCGA-1_2	-1.31262764775316	-2.80445099428901	C1_Monocytic_March3+	Nras12D
AAAGGATTCCGTAGGC-1_2	-2.41551122509996	3.58703660413018	C2_Classical monocytes_Chil3+	Nras12D
AAAGTCCCAAACGTGG-1_2	-2.92377672040025	-2.12469149187812	C1_Monocytic_March3+	Nras12D
AAATGGACAAGTACCT-1_2	-2.76731452786485	-1.917638784206	C1_Monocytic_March3+	Nras12D
AACAAAGAGACCATGG-1_2	0.423843647603595	-1.30948818281898	C1_Monocytic_March3+	Nras12D
AACAAAGTCCCAGGCA-1_2	-0.963131223555005	-6.64861798838386	C3_Monocytic_C1qa+	Nras12D
AACAACCTCAATCGGT-1_2	-1.32277319275895	-6.50559878901252	C3_Monocytic_C1qa+	Nras12D
AACAACCTCAGGACAG-1_2	0.0206849829002259	4.39512752934686	C2_Classical monocytes_Chil3+	Nras12D
AACAACCTCGCTTTAT-1_2	-1.89725694500963	2.9652523939251	C2_Classical monocytes_Chil3+	Nras12D
AACAAGATCCGAACGC-1_2	-1.21958753907243	4.69629024907342	C2_Classical monocytes_Chil3+	Nras12D
AACAAGATCGGTCTGG-1_2	0.266809906129443	-0.836735492503729	C1_Monocytic_March3+	Nras12D
AACACACGTCCACGCA-1_2	0.528919602994525	5.89457725926629	C2_Classical monocytes_Chil3+	Nras12D
AACACACGTCGGCACT-1_2	-1.42456803166429	2.98708390637628	C2_Classical monocytes_Chil3+	Nras12D
AACAGGGGTAACTTCG-1_2	0.263977851037586	6.11389326497308	C2_Classical monocytes_Chil3+	Nras12D
AACAGGGTCATCTGTT-1_2	-1.2730512365059	3.52620100423089	C2_Classical monocytes_Chil3+	Nras12D
AACCTGAAGACGGATC-1_2	3.17820301211318	-1.29654300764808	C4_cDC2_Cd209a+	Nras12D
AACCTGAAGAGCAGCT-1_2	-0.633687709207928	2.71330904408685	C2_Classical monocytes_Chil3+	Nras12D
AACCTGAAGATTGGGC-1_2	5.52491226351699	-2.84561467722663	C9_Migratory DCs_Ccr7+	Nras12D
AACCTGAGTCAAGGCA-1_2	4.43855657732924	-3.22374964312324	C3_Monocytic_C1qa+	Nras12D
AACCTGAGTCACGCTG-1_2	0.413785602216327	-0.451196616447058	C1_Monocytic_March3+	Nras12D
AACCTTTAGCAAGGAA-1_2	-1.70105657422105	3.59494423314324	C2_Classical monocytes_Chil3+	Nras12D
AACCTTTAGTCAGAGC-1_2	-0.866761360998547	-2.64510799006232	C1_Monocytic_March3+	Nras12D
AACCTTTCATCGAAGG-1_2	-2.67672834240953	3.29321479245416	C6_Monocytic_Cxcl3+	Nras12D
AACCTTTGTAAGAACT-1_2	-0.925113712187207	-0.0947078819633388	C1_Monocytic_March3+	Nras12D
AACGAAAAGTCGAATA-1_2	-0.300866303715205	5.21768879338494	C2_Classical monocytes_Chil3+	Nras12D
AACGAAACAATGAACA-1_2	-1.25265118920366	3.93821906491509	C2_Classical monocytes_Chil3+	Nras12D
AACGGGACATGCTGCG-1_2	-4.01981029355088	-0.624214416301336	C1_Monocytic_March3+	Nras12D
AACGTCAAGCAATAAC-1_2	-4.74414930188218	-3.40795970515021	C8_KC_Slc40a1+	Nras12D
AACGTCACAAGTTTGC-1_2	0.796150471334064	2.90629863187066	C2_Classical monocytes_Chil3+	Nras12D
AACGTCATCTCATGGA-1_2	-0.555177663202679	0.52233132168046	C1_Monocytic_March3+	Nras12D
AACTTCTAGAGATGCC-1_2	-1.38372359120408	2.41671990796319	C2_Classical monocytes_Chil3+	Nras12D
AACTTCTAGCCGCACT-1_2	-2.19813284718553	3.72229575558892	C2_Classical monocytes_Chil3+	Nras12D
AACTTCTCACGTAGAG-1_2	-0.0425912781910064	5.70119213505975	C2_Classical monocytes_Chil3+	Nras12D
AACTTCTGTCGAATGG-1_2	0.492038156156146	-1.23084164217719	C1_Monocytic_March3+	Nras12D
AACTTCTGTGCTATTG-1_2	-3.19338593327562	-2.37582755640754	C1_Monocytic_March3+	Nras12D
AAGAACACACTCGATA-1_2	-2.4999240382866	3.26344870969048	C6_Monocytic_Cxcl3+	Nras12D
AAGAACACATGGCCAC-1_2	-1.20168939673463	4.98852276250115	C2_Classical monocytes_Chil3+	Nras12D
AAGAACATCTAGCCTC-1_2	-1.97702643715898	5.41738962575189	C2_Classical monocytes_Chil3+	Nras12D
AAGACAACATCTGTTT-1_2	-1.06802884184877	-6.40910554484137	C3_Monocytic_C1qa+	Nras12D
AAGACAAGTAGTCTGT-1_2	-0.900713001127637	-2.53341246203193	C1_Monocytic_March3+	Nras12D
AAGACAATCGCGGACT-1_2	-2.01880071007768	-2.3620271737934	C1_Monocytic_March3+	Nras12D
AAGACTCCATGTTCAG-1_2	-3.06686458432237	-2.11255908564338	C1_Monocytic_March3+	Nras12D
AAGATAGTCCCAAGCG-1_2	-5.38848695599595	1.03293966695062	C6_Monocytic_Cxcl3+	Nras12D
AAGCATCCACTGATTG-1_2	1.40049042857131	-3.35615540102729	C3_Monocytic_C1qa+	Nras12D
AAGCCATCACCTGCGA-1_2	-1.3596904023842	3.5667669717907	C2_Classical monocytes_Chil3+	Nras12D
AAGCCATGTCTAACTG-1_2	0.0181760445876954	1.93370258256188	C2_Classical monocytes_Chil3+	Nras12D
AAGCCATGTGGAACCA-1_2	-1.37731048905412	-2.14259696558723	C1_Monocytic_March3+	Nras12D
AAGCCATGTGTCCAAT-1_2	-1.07987949692766	-6.05090833262214	C3_Monocytic_C1qa+	Nras12D
AAGCGAGAGTGTCATC-1_2	-2.04936668717424	-1.45632064894446	C1_Monocytic_March3+	Nras12D
AAGCGAGGTCTCGCGA-1_2	-0.73704371296922	1.26151263161889	C2_Classical monocytes_Chil3+	Nras12D
AAGCGTTAGGGTTTCT-1_2	-1.00307897173921	-2.5290741975666	C1_Monocytic_March3+	Nras12D
AAGCGTTCACTCACTC-1_2	0.0629148439212678	-0.560601776397314	C1_Monocytic_March3+	Nras12D
AAGCGTTTCCGTAGGC-1_2	-0.784674619074261	-1.47595275000342	C1_Monocytic_March3+	Nras12D
AAGGTAAAGGTGATAT-1_2	-0.476094011898434	3.82848548337213	C2_Classical monocytes_Chil3+	Nras12D
AAGGTAACATTGACTG-1_2	0.121779288415515	-1.16284049109229	C1_Monocytic_March3+	Nras12D
AAGGTAAGTTGTGGCC-1_2	-3.1222876056389	2.86176847859612	C6_Monocytic_Cxcl3+	Nras12D
AAGTACCTCGTAACAC-1_2	-0.423763547773755	-0.254815643584814	C1_Monocytic_March3+	Nras12D
AAGTCGTCAGATCATC-1_2	1.6113858476921	-5.32157826975593	C3_Monocytic_C1qa+	Nras12D
AAGTGAAAGTGCACTT-1_2	-0.690521363850033	-1.59530723646888	C1_Monocytic_March3+	Nras12D
AAGTTCGAGACGCCAA-1_2	-0.804507557983792	4.74126505299798	C2_Classical monocytes_Chil3+	Nras12D
AAGTTCGAGGAGGTTC-1_2	-1.53607473218004	5.23798059865228	C2_Classical monocytes_Chil3+	Nras12D
AAGTTCGCATTGACCA-1_2	-0.0295425697521331	-5.99277282313117	C3_Monocytic_C1qa+	Nras12D
AATAGAGCAACGGGTA-1_2	8.10616626894912	0.0716164652942753	C5_cDC1s_Wdfy4+	Nras12D
AATAGAGTCGTCTAAG-1_2	-1.40240630948106	2.94679116650811	C2_Classical monocytes_Chil3+	Nras12D
AATCACGAGCGTTAGG-1_2	-0.17232485556165	6.27886652394525	C2_Classical monocytes_Chil3+	Nras12D
AATCACGAGGATGTTA-1_2	-0.403365713293946	4.29181360646478	C2_Classical monocytes_Chil3+	Nras12D
AATCACGCAACCGATT-1_2	-1.73549721085588	-0.940844302928533	C1_Monocytic_March3+	Nras12D
AATCGACTCTGGGTCG-1_2	-1.1889602287964	1.83756136342278	C2_Classical monocytes_Chil3+	Nras12D
AATCGTGAGTTGGCTT-1_2	-2.02315065705339	4.56297468587152	C2_Classical monocytes_Chil3+	Nras12D
AATCGTGCACATCCCT-1_2	-0.544901584024823	2.44522070332757	C2_Classical monocytes_Chil3+	Nras12D
AATCGTGTCGGACTTA-1_2	-3.11932453953782	-1.37460101202735	C1_Monocytic_March3+	Nras12D
AATGAAGAGACTGTTC-1_2	7.94969120181044	0.0153389368890858	C5_cDC1s_Wdfy4+	Nras12D
AATGAAGCATCAGTGT-1_2	0.466268684033954	-1.74958491877326	C1_Monocytic_March3+	Nras12D
AATGAAGCATTGGATC-1_2	1.26870193636855	-4.75012326792487	C3_Monocytic_C1qa+	Nras12D
AATGACCAGAGATCGC-1_2	-0.831140254373944	-4.60970378474006	C3_Monocytic_C1qa+	Nras12D
AATGACCAGTCATCGT-1_2	-0.427318860526478	-2.77614236429938	C3_Monocytic_C1qa+	Nras12D
AATGGAAAGTTGCTGT-1_2	-0.959024046297467	4.90020679875604	C2_Classical monocytes_Chil3+	Nras12D
AATGGAACATGTCGTA-1_2	0.3190941468521	5.09162210866204	C2_Classical monocytes_Chil3+	Nras12D
AATGGCTAGAAACCAT-1_2	-0.699675653810895	-6.6455600316883	C3_Monocytic_C1qa+	Nras12D
AATGGCTAGGAACGAA-1_2	-1.75424465977708	-6.51054931238898	C3_Monocytic_C1qa+	Nras12D
AATGGCTTCATTGGTG-1_2	-2.40118584477464	-1.94861651018867	C1_Monocytic_March3+	Nras12D
AATTCCTTCAATCTCT-1_2	-3.48085388981859	2.0764881317257	C6_Monocytic_Cxcl3+	Nras12D
AATTTCCCACCTCTAC-1_2	-1.51594171368638	4.24295544072381	C2_Classical monocytes_Chil3+	Nras12D
AATTTCCGTCCGGACT-1_2	-0.215370801027215	6.29372333928338	C2_Classical monocytes_Chil3+	Nras12D
ACAAAGACAACGAGGT-1_2	-1.55947766148607	5.53998588963738	C2_Classical monocytes_Chil3+	Nras12D
ACAAAGATCAGTGATC-1_2	-3.02938494526902	-0.987588053500738	C1_Monocytic_March3+	Nras12D
ACAAAGATCCGAAGGA-1_2	-2.02881500565568	2.89673184796563	C2_Classical monocytes_Chil3+	Nras12D
ACAAAGATCTTAGCTT-1_2	0.0591430321975587	-1.00123465613135	C1_Monocytic_March3+	Nras12D
ACAACCAAGATGGTAT-1_2	0.201866652135455	-0.65842485979804	C1_Monocytic_March3+	Nras12D
ACAACCAAGCGAGTAC-1_2	-3.92845616185228	2.20168184682122	C6_Monocytic_Cxcl3+	Nras12D
ACAACCACAGCAGTAG-1_2	0.0138767913623689	-5.05292440012702	C3_Monocytic_C1qa+	Nras12D
ACAACCAGTGGTTCTA-1_2	-3.85883531415025	1.82078134461633	C6_Monocytic_Cxcl3+	Nras12D
ACAACCATCTCCTACG-1_2	2.88959636843642	-1.94618940905341	C4_cDC2_Cd209a+	Nras12D
ACAAGCTCAATCTCTT-1_2	5.61845197833022	-2.96221376017341	C9_Migratory DCs_Ccr7+	Nras12D
ACAAGCTGTTGTTGAC-1_2	0.012446548108661	-6.57167506769904	C3_Monocytic_C1qa+	Nras12D
ACACAGTCAATGGCCC-1_2	1.11159958994826	-3.72359467104682	C3_Monocytic_C1qa+	Nras12D
ACACAGTGTAATCAGA-1_2	5.64734878695449	-2.86613965586432	C9_Migratory DCs_Ccr7+	Nras12D
ACACAGTTCCCTCAAC-1_2	-0.0574212416366698	-5.94844985560187	C3_Monocytic_C1qa+	Nras12D
ACACAGTTCGTCAGAT-1_2	-0.725368265743649	-2.56892085627326	C1_Monocytic_March3+	Nras12D
ACACAGTTCTGATGGT-1_2	-1.88001832806627	-2.16642976359138	C1_Monocytic_March3+	Nras12D
ACACCAAGTCATCCCT-1_2	-0.867049132223523	2.45579265996209	C2_Classical monocytes_Chil3+	Nras12D
ACACCAATCTCTCCGA-1_2	-2.44647416913072	-1.79381084994086	C1_Monocytic_March3+	Nras12D
ACACGCGTCTGAATGC-1_2	-3.27772722088853	-5.72643399790534	C3_Monocytic_C1qa+	Nras12D
ACACTGACAGTCGGAA-1_2	0.532316650514209	-0.998964434421148	C1_Monocytic_March3+	Nras12D
ACATCCCGTTTACGAC-1_2	-1.06152168356935	-5.14182496622809	C3_Monocytic_C1qa+	Nras12D
ACATCGAAGACAAGCC-1_2	-2.12766430222551	6.01660227223626	C7_Monocytic_Adgre4+	Nras12D
ACATGCACAGTCTCTC-1_2	-3.58932075345079	2.26148533269158	C6_Monocytic_Cxcl3+	Nras12D
ACATTTCGTCGCTTGG-1_2	-0.174516071315205	-4.58474994257697	C3_Monocytic_C1qa+	Nras12D
ACATTTCGTGCTGTCG-1_2	-1.4052271588997	-5.77957749918708	C3_Monocytic_C1qa+	Nras12D
ACATTTCTCCTGGGTG-1_2	-0.29037183963815	2.14286887093774	C2_Classical monocytes_Chil3+	Nras12D
ACCAAACAGCGCCTAC-1_2	-2.20997164094011	-5.95215821818122	C3_Monocytic_C1qa+	Nras12D
ACCAAACAGGACACTG-1_2	-1.56127605282823	2.32848452969781	C2_Classical monocytes_Chil3+	Nras12D
ACCCAAAAGATGCTTC-1_2	-3.92368874394456	-0.106992220437613	C1_Monocytic_March3+	Nras12D
ACCCAAAGTCCAACGC-1_2	-1.63898537003557	2.7783491556286	C2_Classical monocytes_Chil3+	Nras12D
ACCCAAAGTGGACCTC-1_2	-2.67105874859849	2.92800831242791	C6_Monocytic_Cxcl3+	Nras12D
ACCCTCAAGAAGATCT-1_2	-1.99994609200517	-2.26158857897529	C1_Monocytic_March3+	Nras12D
ACCCTCACATGGAAGC-1_2	-1.23030904376069	5.10925793095819	C2_Classical monocytes_Chil3+	Nras12D
ACCCTCATCTAGCATG-1_2	-1.20657596432725	4.98365902348748	C2_Classical monocytes_Chil3+	Nras12D
ACCGTTCCAATCGCAT-1_2	-0.690986041660702	-2.14990163401374	C1_Monocytic_March3+	Nras12D
ACCTACCAGAGTCAGC-1_2	-1.63957295262376	-1.25042892054328	C1_Monocytic_March3+	Nras12D
ACCTACCAGTTGCGAG-1_2	0.978876496915424	-5.09452510432013	C3_Monocytic_C1qa+	Nras12D
ACCTGAAAGATGCTTC-1_2	0.629187609319293	-5.73337817744025	C3_Monocytic_C1qa+	Nras12D
ACCTGAAAGTCTAGCT-1_2	-2.02706167542497	-2.20284605578193	C1_Monocytic_March3+	Nras12D
ACCTGTCCAGAGGTAC-1_2	1.93982854044875	-4.80599618510016	C3_Monocytic_C1qa+	Nras12D
ACCTGTCGTACGAGCA-1_2	-0.72638851844827	-2.51462674692878	C1_Monocytic_March3+	Nras12D
ACGATCATCATACGGT-1_2	-1.62155029618303	-2.52369523600348	C1_Monocytic_March3+	Nras12D
ACGATCATCATCGTAG-1_2	-1.19160446965257	-5.00890708521613	C3_Monocytic_C1qa+	Nras12D
ACGATGTAGGGCAGAG-1_2	-0.647988502617276	-2.45816541270026	C1_Monocytic_March3+	Nras12D
ACGATGTCACATACGT-1_2	-1.13478908383409	1.70403646870843	C1_Monocytic_March3+	Nras12D
ACGGAAGAGAGATCGC-1_2	-1.46297643029252	4.36005281850091	C2_Classical monocytes_Chil3+	Nras12D
ACGGAAGGTGAGTGAC-1_2	-0.6028307720379	1.13366162224999	C2_Classical monocytes_Chil3+	Nras12D
ACGGGTCAGCATTGTC-1_2	0.699750687245929	-1.37647092894324	C1_Monocytic_March3+	Nras12D
ACGGGTCTCTTAATCC-1_2	-0.261648197408116	-1.33479822233924	C1_Monocytic_March3+	Nras12D
ACGGTCGAGAGTGTTA-1_2	-0.979336236353314	-2.29023814753303	C1_Monocytic_March3+	Nras12D
ACGGTCGAGGTAAACT-1_2	-3.68146715008775	-5.15342689112433	C3_Monocytic_C1qa+	Nras12D
ACGGTTACACGTAACT-1_2	1.27552273428878	-5.04941773966559	C3_Monocytic_C1qa+	Nras12D
ACGGTTACAGCGTATT-1_2	-0.429497633810437	0.798236841404352	C1_Monocytic_March3+	Nras12D
ACGGTTAGTAAGAACT-1_2	-1.66353103959123	3.5887260381817	C2_Classical monocytes_Chil3+	Nras12D
ACGGTTATCGACGACC-1_2	-2.32775840603868	-1.48569262579688	C1_Monocytic_March3+	Nras12D
ACGTAACAGCCGTCGT-1_2	-0.974124763842023	0.852207178318415	C1_Monocytic_March3+	Nras12D
ACGTAACGTTGAGGAC-1_2	-0.862356577749646	-13.6710031087757	C3_Monocytic_C1qa+	Nras12D
ACGTAACGTTTGTGGT-1_2	-1.89715764367143	-2.57633853510627	C1_Monocytic_March3+	Nras12D
ACGTAACTCGAGTACT-1_2	-0.542765293951428	-4.99874330118903	C3_Monocytic_C1qa+	Nras12D
ACGTACACATACTGTG-1_2	-0.319863901688999	-2.39417172030219	C1_Monocytic_March3+	Nras12D
ACGTACAGTACACGCC-1_2	0.00101345336874703	-1.78374732092628	C1_Monocytic_March3+	Nras12D
ACGTACATCCTACGAA-1_2	-1.22891244732896	4.22327923222772	C2_Classical monocytes_Chil3+	Nras12D
ACGTAGTTCATCACTT-1_2	-0.629254136915601	-1.43836594179877	C1_Monocytic_March3+	Nras12D
ACGTCCTCAGAGTCAG-1_2	-0.334335415373838	-2.22422957972297	C1_Monocytic_March3+	Nras12D
ACGTTCCGTACAGTTC-1_2	0.37794914401015	2.25797748013726	C2_Classical monocytes_Chil3+	Nras12D
ACGTTCCGTCATCCGG-1_2	-1.45138141953508	1.75561069890252	C2_Classical monocytes_Chil3+	Nras12D
ACGTTCCGTCCGGACT-1_2	-0.311574650794549	-6.47722316340217	C3_Monocytic_C1qa+	Nras12D
ACTACGAAGCATACTC-1_2	-4.30092725598375	1.9540390913128	C6_Monocytic_Cxcl3+	Nras12D
ACTACGAGTACCCACG-1_2	-0.555743683810628	-6.66716456965217	C3_Monocytic_C1qa+	Nras12D
ACTACGAGTGCTTCAA-1_2	2.08586635745009	-4.86225247935065	C3_Monocytic_C1qa+	Nras12D
ACTACGATCTGAGGTT-1_2	-0.574536625976956	-0.785745805060949	C1_Monocytic_March3+	Nras12D
ACTATCTCAGATCACT-1_2	1.16703822768172	-1.22554767683753	C1_Monocytic_March3+	Nras12D
ACTATGGTCTGACCCT-1_2	0.598186935548389	-5.56364322260627	C3_Monocytic_C1qa+	Nras12D
ACTATTCCAATAACCC-1_2	-0.608914975757992	-0.226269340074148	C1_Monocytic_March3+	Nras12D
ACTCCCACAGCTACTA-1_2	-0.140335161919987	-1.83634257868537	C1_Monocytic_March3+	Nras12D
ACTCTCGAGCATCAAA-1_2	-0.289436385716593	3.9360616151928	C2_Classical monocytes_Chil3+	Nras12D
ACTCTCGAGGGTTAGC-1_2	-3.86573085629503	2.14456796094171	C6_Monocytic_Cxcl3+	Nras12D
ACTCTCGCAATGGCCC-1_2	-0.352209237153924	4.80307888432733	C2_Classical monocytes_Chil3+	Nras12D
ACTCTCGGTTATGGTC-1_2	-0.340943791653311	0.545055801117334	C1_Monocytic_March3+	Nras12D
ACTCTCGTCTCACTCG-1_2	-1.531133030291	4.09371303960076	C2_Classical monocytes_Chil3+	Nras12D
ACTGATGAGACCAGCA-1_2	2.07272234118422	-4.85039258555182	C3_Monocytic_C1qa+	Nras12D
ACTGATGGTCGCGGTT-1_2	-0.419077326293385	-5.17757297114142	C3_Monocytic_C1qa+	Nras12D
ACTGCAAAGTAAACGT-1_2	-0.99300268733064	-4.90309119776496	C3_Monocytic_C1qa+	Nras12D
ACTGTCCTCCATCGTC-1_2	-4.18859634244004	2.14669191285363	C6_Monocytic_Cxcl3+	Nras12D
ACTGTGACAAAGTGTA-1_2	-1.39826044880906	4.35142635747186	C2_Classical monocytes_Chil3+	Nras12D
ACTTAGGAGATCGCTT-1_2	-0.466820259328282	-4.96678615168342	C3_Monocytic_C1qa+	Nras12D
ACTTAGGCAGACGATG-1_2	-0.935761903162396	-4.80512977198371	C3_Monocytic_C1qa+	Nras12D
ACTTAGGGTACCACGC-1_2	-0.922369395132458	-6.6334865148426	C3_Monocytic_C1qa+	Nras12D
ACTTATCAGCATCCCG-1_2	-1.01766738736192	3.67783474370233	C2_Classical monocytes_Chil3+	Nras12D
ACTTCCGGTATACCTG-1_2	-0.953420971270001	-13.5193669851185	C3_Monocytic_C1qa+	Nras12D
ACTTCCGTCTGTAAGC-1_2	-2.22058734738389	-0.627906327998724	C2_Classical monocytes_Chil3+	Nras12D
ACTTCGCCAGACGGAT-1_2	0.387637104158008	-0.891305690562811	C1_Monocytic_March3+	Nras12D
ACTTCGCCATTAGGAA-1_2	-0.831027303572095	-6.66166902140387	C3_Monocytic_C1qa+	Nras12D
ACTTCGCGTACTGCGC-1_2	-2.42022118413011	-0.881338005817022	C1_Monocytic_March3+	Nras12D
ACTTCGCTCGGTCTGG-1_2	-0.567185227508939	0.709688419544611	C1_Monocytic_March3+	Nras12D
ACTTTCAAGGACGCAT-1_2	0.686603333119952	-1.40533316687354	C1_Monocytic_March3+	Nras12D
ACTTTCACACCCTTGT-1_2	-0.42114458673755	-6.59863639429816	C3_Monocytic_C1qa+	Nras12D
ACTTTGTGTAGAGATT-1_2	-0.398508650000489	3.93131207867852	C2_Classical monocytes_Chil3+	Nras12D
ACTTTGTGTTAAGACA-1_2	-0.672618035908139	-0.805642908370581	C1_Monocytic_March3+	Nras12D
AGAAATGAGATACCAA-1_2	-0.588774208660519	2.51634931012383	C3_Monocytic_C1qa+	Nras12D
AGAAATGCAAGGACAC-1_2	-0.624107514257825	5.47268127843133	C2_Classical monocytes_Chil3+	Nras12D
AGAAATGGTTGTGCAT-1_2	-0.612544183369076	3.95475148602715	C2_Classical monocytes_Chil3+	Nras12D
AGAACAAAGAATCGTA-1_2	-3.29319295727769	-0.956100230968084	C3_Monocytic_C1qa+	Nras12D
AGAACCTTCCATTCGC-1_2	-1.59383890473405	-6.4449551160694	C3_Monocytic_C1qa+	Nras12D
AGAAGTACAAGTGTCT-1_2	-1.62890539013902	5.50648760243646	C2_Classical monocytes_Chil3+	Nras12D
AGAAGTACAGCGTGCT-1_2	-1.50811931931535	5.08811830922357	C2_Classical monocytes_Chil3+	Nras12D
AGAAGTATCGAGAAAT-1_2	-3.92997846447984	1.07930904074899	C6_Monocytic_Cxcl3+	Nras12D
AGACAAAGTGGAAGTC-1_2	-1.22832748734514	-6.40410781458625	C3_Monocytic_C1qa+	Nras12D
AGACCATAGGCTGGAT-1_2	-0.164196018810666	-0.45140022591361	C1_Monocytic_March3+	Nras12D
AGACCATAGTTCCATG-1_2	-0.55766763233701	0.352808678591166	C1_Monocytic_March3+	Nras12D
AGACCATCAATCTAGC-1_2	-3.54060349309007	1.69154214307061	C6_Monocytic_Cxcl3+	Nras12D
AGACCATTCGGTCTAA-1_2	-0.6184637590603	-5.54210591868171	C3_Monocytic_C1qa+	Nras12D
AGACCCGCAGTAGTGG-1_2	-0.664255891676343	-4.93245053843268	C3_Monocytic_C1qa+	Nras12D
AGACCCGTCACCGGGT-1_2	-1.9910688146309	4.89156746312371	C2_Classical monocytes_Chil3+	Nras12D
AGACTCAAGACGGTTG-1_2	5.36292925036391	-2.7865512426258	C9_Migratory DCs_Ccr7+	Nras12D
AGAGAATAGACAACTA-1_2	0.723022247914874	2.55697273656121	C2_Classical monocytes_Chil3+	Nras12D
AGAGAGCAGCTTTCTT-1_2	-0.953457628126538	-4.80260444239387	C3_Monocytic_C1qa+	Nras12D
AGAGAGCGTCCTGGGT-1_2	-1.44687089764634	-1.40280449942359	C1_Monocytic_March3+	Nras12D
AGAGAGCGTGATAGTA-1_2	-0.891852651472485	4.94065212651483	C2_Classical monocytes_Chil3+	Nras12D
AGAGAGCTCACGGGAA-1_2	-2.09373078190843	2.82181095525018	C3_Monocytic_C1qa+	Nras12D
AGAGAGCTCAGACCTA-1_2	-1.75442883812944	5.57113146229974	C2_Classical monocytes_Chil3+	Nras12D
AGAGCCCCATGTACGT-1_2	-0.632565860386288	4.59593128606072	C2_Classical monocytes_Chil3+	Nras12D
AGATAGACAACCTATG-1_2	-2.85609111630479	2.96079372807733	C6_Monocytic_Cxcl3+	Nras12D
AGATAGAGTAATGTGA-1_2	1.67647733843764	-5.43407846049079	C3_Monocytic_C1qa+	Nras12D
AGATCCACACAAGCAG-1_2	0.162418182258212	-1.14055574492225	C1_Monocytic_March3+	Nras12D
AGATCCAGTTTCCATT-1_2	-3.38426098668138	-0.932918434894171	C1_Monocytic_March3+	Nras12D
AGATCGTAGATAGGGA-1_2	-2.45423540913621	-1.91232896403083	C1_Monocytic_March3+	Nras12D
AGATCGTAGCAGCAGT-1_2	-0.817419503565228	0.745106333935175	C1_Monocytic_March3+	Nras12D
AGATCGTAGCATACTC-1_2	-0.964096282358563	-13.5248363073231	C3_Monocytic_C1qa+	Nras12D
AGATCGTAGTGATGGC-1_2	0.976294781331622	-3.98377061442145	C3_Monocytic_C1qa+	Nras12D
AGATCGTCAGCTATAC-1_2	-1.26107594811479	5.3503682558178	C2_Classical monocytes_Chil3+	Nras12D
AGATCGTCATTAAGCC-1_2	1.41511168635329	-4.14429450587043	C3_Monocytic_C1qa+	Nras12D
AGATCGTGTCAACGCC-1_2	-2.23602483117143	6.67071985646478	C7_Monocytic_Adgre4+	Nras12D
AGATCGTTCATTACTC-1_2	-0.206910428340829	-0.129304384744253	C1_Monocytic_March3+	Nras12D
AGATCGTTCTTCCGTG-1_2	-2.09090730988542	-1.77893078879127	C1_Monocytic_March3+	Nras12D
AGATGAACAAGGTCGA-1_2	-1.86115619980851	0.0344397519468403	C1_Monocytic_March3+	Nras12D
AGATGAATCCCTTGGT-1_2	-2.80069670521776	-1.52850223139533	C1_Monocytic_March3+	Nras12D
AGATGAATCTGCCTGT-1_2	-0.999098573561108	5.16675304814569	C2_Classical monocytes_Chil3+	Nras12D
AGATGCTGTGGTAATA-1_2	-2.3927954181389	-1.72287607744941	C1_Monocytic_March3+	Nras12D
AGATGCTTCCTCGATC-1_2	0.271172787313068	6.19280647679559	C2_Classical monocytes_Chil3+	Nras12D
AGCATCAAGCAGCCCT-1_2	-1.31514415585557	-6.2762596662403	C3_Monocytic_C1qa+	Nras12D
AGCATCACAACTCGTA-1_2	2.60120191729506	-1.50304616049537	C4_cDC2_Cd209a+	Nras12D
AGCATCAGTCGAATTC-1_2	-1.71095416390458	0.272923315012369	C1_Monocytic_March3+	Nras12D
AGCCAATAGTGTACCT-1_2	-0.700303558941281	4.39951538487664	C3_Monocytic_C1qa+	Nras12D
AGCCACGCACCTCGTT-1_2	-0.995558236475384	-6.51965356425055	C3_Monocytic_C1qa+	Nras12D
AGCCACGGTTCTAACG-1_2	1.55551448023757	-4.8061931188465	C3_Monocytic_C1qa+	Nras12D
AGCCACGTCCATCACC-1_2	-0.699708883400357	-1.19126487330207	C1_Monocytic_March3+	Nras12D
AGCCAGCCAAGTGCTT-1_2	-2.07690677487413	3.74171924039117	C2_Classical monocytes_Chil3+	Nras12D
AGCCAGCGTTCGGTAT-1_2	-1.77681073987047	-5.39162374094733	C3_Monocytic_C1qa+	Nras12D
AGCCAGCTCAAGGACG-1_2	-2.04386398636857	3.59957146092645	C2_Classical monocytes_Chil3+	Nras12D
AGCGATTCAGCGGATA-1_2	-1.73135158860246	-1.62770867899665	C1_Monocytic_March3+	Nras12D
AGCGCCACACCTGATA-1_2	-1.41249642216722	2.41882132931939	C2_Classical monocytes_Chil3+	Nras12D
AGCGCCAGTACAACGG-1_2	-2.31838927113572	3.59385537549249	C2_Classical monocytes_Chil3+	Nras12D
AGCGCCAGTCGAAACG-1_2	1.06816914236983	-1.70222199515113	C1_Monocytic_March3+	Nras12D
AGCGCCAGTGGTCCCA-1_2	0.326679195527637	4.66469406529656	C2_Classical monocytes_Chil3+	Nras12D
AGCGCTGAGGTTCTAC-1_2	-0.321190553467071	4.85880731984368	C2_Classical monocytes_Chil3+	Nras12D
AGCGCTGCAGACCCGT-1_2	-5.5429349883751	0.971434587681208	C6_Monocytic_Cxcl3+	Nras12D
AGCGCTGGTAGCGATG-1_2	-0.897415016527569	-6.75375104502448	C3_Monocytic_C1qa+	Nras12D
AGCGCTGGTGATAGAT-1_2	-0.31240561963646	1.50209557458154	C1_Monocytic_March3+	Nras12D
AGCGTATAGGTCACCC-1_2	-0.00706628405610343	-0.627075200831976	C1_Monocytic_March3+	Nras12D
AGCGTATCATACCAGT-1_2	-0.461846192117131	-2.16822386339911	C1_Monocytic_March3+	Nras12D
AGCGTATGTGTGGACA-1_2	-1.9394741996483	-6.37008882120856	C3_Monocytic_C1qa+	Nras12D
AGCGTATTCCGTGGTG-1_2	-1.64709589325944	-2.06382108286628	C1_Monocytic_March3+	Nras12D
AGCTACACAATCGTCA-1_2	-1.47836217724839	-2.48515940264472	C1_Monocytic_March3+	Nras12D
AGCTACAGTAATGCTC-1_2	-0.708400641317761	-1.75398862913856	C1_Monocytic_March3+	Nras12D
AGCTACATCACTGTCC-1_2	-1.73899350010911	3.73540734692803	C2_Classical monocytes_Chil3+	Nras12D
AGCTTCCGTTTCGACA-1_2	0.68060925162276	2.94179152890435	C2_Classical monocytes_Chil3+	Nras12D
AGCTTCCTCGTGTGAT-1_2	-3.30066046559373	-0.955050950801458	C1_Monocytic_March3+	Nras12D
AGGAAATAGGAGACCT-1_2	-4.20642456852952	2.07578014775506	C6_Monocytic_Cxcl3+	Nras12D
AGGAAATGTCGCACGT-1_2	-0.251016580249465	-4.99865508631476	C3_Monocytic_C1qa+	Nras12D
AGGAAATGTGCAAGAC-1_2	-0.93922785365144	-2.48266959742316	C1_Monocytic_March3+	Nras12D
AGGAAATTCAAAGCCT-1_2	1.54407694495162	-4.70950913981208	C3_Monocytic_C1qa+	Nras12D
AGGAAATTCACGGACC-1_2	-0.423709039326108	-1.89427447870978	C1_Monocytic_March3+	Nras12D
AGGAATACATAGAATG-1_2	-0.248115387494958	4.98698877736321	C2_Classical monocytes_Chil3+	Nras12D
AGGAATAGTCACTAGT-1_2	5.68434181368788	-2.81612706736335	C9_Migratory DCs_Ccr7+	Nras12D
AGGACGAAGCTCGCAC-1_2	-1.72176644646684	-2.40488958910712	C1_Monocytic_March3+	Nras12D
AGGACGACATTAAAGG-1_2	-1.79454848610917	-1.68684876517066	C1_Monocytic_March3+	Nras12D
AGGACTTTCCACAGCG-1_2	-1.56336257302324	2.30677365704766	C2_Classical monocytes_Chil3+	Nras12D
AGGATAAGTAGTTAGA-1_2	5.54727163470229	-2.95058155611762	C9_Migratory DCs_Ccr7+	Nras12D
AGGATAAGTTCTCCAC-1_2	9.18534794009169	-2.31850600794562	C5_cDC1s_Wdfy4+	Nras12D
AGGATCTGTGTACGCC-1_2	-0.961264823313153	-4.79701114252814	C3_Monocytic_C1qa+	Nras12D
AGGCATTCATATGAAG-1_2	0.630678023461902	2.82565259381524	C2_Classical monocytes_Chil3+	Nras12D
AGGCATTTCATCGCAA-1_2	-0.276266635145343	-1.09204543188819	C1_Monocytic_March3+	Nras12D
AGGCCACAGGTCTACT-1_2	-0.903204058046735	-6.69262004450568	C3_Monocytic_C1qa+	Nras12D
AGGCCACCATTGAGCT-1_2	-1.45922884785692	-6.30982661799201	C3_Monocytic_C1qa+	Nras12D
AGGCCACGTGGAAGTC-1_2	-1.44524643265764	4.78037857457391	C2_Classical monocytes_Chil3+	Nras12D
AGGCCACTCGATGCAT-1_2	-2.14745042168657	3.75725960179559	C2_Classical monocytes_Chil3+	Nras12D
AGGCTGCCAGGTCAGA-1_2	-1.34092423760453	4.11614584370843	C2_Classical monocytes_Chil3+	Nras12D
AGGCTGCTCCGTTGAA-1_2	-1.95398578488389	5.36925053044549	C2_Classical monocytes_Chil3+	Nras12D
AGGGAGTAGTGGTTAA-1_2	-0.378078800375855	-1.04171979979285	C1_Monocytic_March3+	Nras12D
AGGGCTCAGCTGAGCA-1_2	-2.17275116288224	6.54434704228631	C7_Monocytic_Adgre4+	Nras12D
AGGGCTCAGTTCCTGA-1_2	-0.229754929180539	-0.154016798293676	C1_Monocytic_March3+	Nras12D
AGGGCTCGTAGATTAG-1_2	-1.61823448979417	5.12204336568109	C2_Classical monocytes_Chil3+	Nras12D
AGGGCTCGTCACTACA-1_2	-2.26506135308305	-2.97058868960151	C3_Monocytic_C1qa+	Nras12D
AGGGCTCGTGTCGATT-1_2	-1.07393965565721	-1.78406942442664	C1_Monocytic_March3+	Nras12D
AGGGTCCCATCTCGTC-1_2	-0.711754594679272	-6.57505822733649	C3_Monocytic_C1qa+	Nras12D
AGGGTCCTCCGATAGT-1_2	1.39882590926131	-3.66249967173347	C3_Monocytic_C1qa+	Nras12D
AGGGTGAAGGTAAACT-1_2	-1.54601404511491	4.99397158070794	C2_Classical monocytes_Chil3+	Nras12D
AGGGTTTGTCCAGCGT-1_2	-3.45306668126146	-0.999567156589117	C1_Monocytic_March3+	Nras12D
AGGTAGGTCTCACCCA-1_2	-4.32119521939317	1.69835268899194	C6_Monocytic_Cxcl3+	Nras12D
AGGTCATAGGGCAGTT-1_2	-0.0719896599010589	-4.79701591089972	C3_Monocytic_C1qa+	Nras12D
AGGTCATTCACCACAA-1_2	-4.31524572217027	1.71517288132897	C6_Monocytic_Cxcl3+	Nras12D
AGGTCTATCAAGTCGT-1_2	-0.832647119398511	-13.6840417440296	C3_Monocytic_C1qa+	Nras12D
AGGTTACCATTGCTGA-1_2	-2.34763703190843	-6.12244248942145	C3_Monocytic_C1qa+	Nras12D
AGTAACCCAACTCCCT-1_2	0.55432089722594	-4.60715556696662	C3_Monocytic_C1qa+	Nras12D
AGTACCAGTGGTTTAC-1_2	-2.88373193585435	2.09773015424005	C6_Monocytic_Cxcl3+	Nras12D
AGTACCATCCACGAAT-1_2	-0.193001907999909	-1.4634288604618	C1_Monocytic_March3+	Nras12D
AGTACCATCGGTCGGT-1_2	-0.437429223890698	-0.280260747230139	C1_Monocytic_March3+	Nras12D
AGTACCATCGTGCGAC-1_2	-3.71800360524217	-1.2070287521244	C1_Monocytic_March3+	Nras12D
AGTACTGAGAGGTGCT-1_2	-1.05900404297868	-1.98129702166327	C1_Monocytic_March3+	Nras12D
AGTACTGTCAAGTTGC-1_2	1.38885810530623	-1.01702356890449	C1_Monocytic_March3+	Nras12D
AGTAGCTCAGTGCCTG-1_2	-0.0321386500553252	4.34908317967645	C2_Classical monocytes_Chil3+	Nras12D
AGTAGTCAGGTCCAGA-1_2	-0.117156346078313	-1.74981737688788	C3_Monocytic_C1qa+	Nras12D
AGTAGTCCAATCTAGC-1_2	-3.69932947003404	-0.908315306460943	C1_Monocytic_March3+	Nras12D
AGTCAACCAAAGGTTA-1_2	-4.44014892422715	-3.39002967432746	C3_Monocytic_C1qa+	Nras12D
AGTCAACTCTGCCCTA-1_2	-1.54317066514055	5.52941870137445	C2_Classical monocytes_Chil3+	Nras12D
AGTCACACACCCAACG-1_2	-0.497874666686452	-2.35137272433051	C1_Monocytic_March3+	Nras12D
AGTCATGTCACCTACC-1_2	-0.361851964826977	5.95954727574578	C2_Classical monocytes_Chil3+	Nras12D
AGTCATGTCCCATAAG-1_2	-1.83833823048631	-1.90590739802131	C1_Monocytic_March3+	Nras12D
AGTGACTAGATGGCAC-1_2	-0.668313239450848	-1.11684048727759	C1_Monocytic_March3+	Nras12D
AGTGACTGTCGATTCA-1_2	-0.312915056810065	0.778701717102442	C1_Monocytic_March3+	Nras12D
AGTGATCGTACCCGAC-1_2	-1.90319356762925	-1.42586255625495	C1_Monocytic_March3+	Nras12D
AGTGATCGTCCAATCA-1_2	-2.90950331532518	2.90577816411248	C6_Monocytic_Cxcl3+	Nras12D
AGTGCCGAGAAGCGGG-1_2	0.273743178014362	-0.647728389060583	C1_Monocytic_March3+	Nras12D
AGTGCCGCAACCGACC-1_2	-0.508497033949292	2.19254540845147	C2_Classical monocytes_Chil3+	Nras12D
AGTGCCGCACCCTTAC-1_2	-2.82191285931627	2.55422973080865	C6_Monocytic_Cxcl3+	Nras12D
AGTGCCGGTGATACCT-1_2	1.60118200934371	-5.13499713495978	C3_Monocytic_C1qa+	Nras12D
AGTGCCGGTTTCCATT-1_2	-0.062818024988568	-2.40981722429999	C3_Monocytic_C1qa+	Nras12D
AGTGTTGTCCCATACC-1_2	-2.0444580062584	5.91913103505364	C7_Monocytic_Adgre4+	Nras12D
AGTGTTGTCGTTCTCG-1_2	0.810109283094013	-0.892016177928533	C1_Monocytic_March3+	Nras12D
AGTTCCCCAATCTAGC-1_2	-0.47664452039758	4.1464686338543	C2_Classical monocytes_Chil3+	Nras12D
AGTTCGAAGTAGCCAG-1_2	-0.47598462247411	2.23568200513116	C2_Classical monocytes_Chil3+	Nras12D
AGTTCGAGTGTTATCG-1_2	-3.30314860188524	2.35769724293939	C6_Monocytic_Cxcl3+	Nras12D
ATACCGAAGACGCAGT-1_2	5.27928486025771	-2.8407607133747	C9_Migratory DCs_Ccr7+	Nras12D
ATACCTTGTGTATTCG-1_2	-2.01934728467027	-6.24481273249396	C3_Monocytic_C1qa+	Nras12D
ATACCTTTCCGTGGGT-1_2	-0.998568509455121	4.17848610326043	C2_Classical monocytes_Chil3+	Nras12D
ATACTTCCATGTGCTA-1_2	-2.85456857525865	-6.69724107340583	C3_Monocytic_C1qa+	Nras12D
ATACTTCTCGTAGCTA-1_2	-1.58889422261277	4.06224798604241	C2_Classical monocytes_Chil3+	Nras12D
ATAGACCCACTGTCGG-1_2	-0.0930082395033004	-2.31180906847724	C1_Monocytic_March3+	Nras12D
ATAGACCGTACCACGC-1_2	-0.0747796937183501	5.25022911473504	C2_Classical monocytes_Chil3+	Nras12D
ATAGACCGTCTGTGGC-1_2	-0.83372876488725	5.94754242345086	C2_Classical monocytes_Chil3+	Nras12D
ATAGAGAAGAAGTCAT-1_2	-1.76501164280931	3.54376196309319	C2_Classical monocytes_Chil3+	Nras12D
ATAGAGACAGTAGTTC-1_2	-0.40495017611543	2.12256502553216	C2_Classical monocytes_Chil3+	Nras12D
ATAGAGAGTCCGTTTC-1_2	-0.894621406431592	-6.21225476816901	C3_Monocytic_C1qa+	Nras12D
ATAGAGATCATCTACT-1_2	-2.98354468190233	-2.21223521784553	C1_Monocytic_March3+	Nras12D
ATAGAGATCATTGCCC-1_2	2.65219535983046	-0.156293755328741	C4_cDC2_Cd209a+	Nras12D
ATAGGCTCAAATGAAC-1_2	-3.18551502072374	-1.7207108791233	C1_Monocytic_March3+	Nras12D
ATAGGCTGTCTGTGCG-1_2	-0.828426633711255	0.876247162067804	C1_Monocytic_March3+	Nras12D
ATATCCTCACTTGAGT-1_2	-0.639070217247403	6.3202865068554	C2_Classical monocytes_Chil3+	Nras12D
ATATCCTGTCTTCTAT-1_2	1.37592950022658	-5.08634830073127	C3_Monocytic_C1qa+	Nras12D
ATCACAGCATCGGAAG-1_2	4.84384384310683	-3.17290235117682	C3_Monocytic_C1qa+	Nras12D
ATCACTTAGCTCCGAC-1_2	0.38887717879256	-1.85686684206733	C1_Monocytic_March3+	Nras12D
ATCAGGTCACAGTGAG-1_2	-0.56193758987943	0.223809322410736	C1_Monocytic_March3+	Nras12D
ATCCACCAGTGCCTCG-1_2	3.63218250430068	-2.01646709994086	C4_cDC2_Cd209a+	Nras12D
ATCCACCTCTGTCGCT-1_2	-3.394742821093	2.01568889065972	C6_Monocytic_Cxcl3+	Nras12D
ATCCATTCAACGATTC-1_2	1.64000084555587	-5.1332252080799	C3_Monocytic_C1qa+	Nras12D
ATCCATTCATGAAGCG-1_2	0.617089833383167	0.00683515712014202	C1_Monocytic_March3+	Nras12D
ATCCATTCATTGGGAG-1_2	-0.293675039644635	-6.10684943751105	C3_Monocytic_C1qa+	Nras12D
ATCCATTGTGTTCAGT-1_2	-1.47021434151689	-2.51722336367377	C1_Monocytic_March3+	Nras12D
ATCCCTGAGCCGAACA-1_2	-3.10923418843309	-1.66574335650214	C1_Monocytic_March3+	Nras12D
ATCCCTGCAACTGCCG-1_2	-3.66241965138475	-1.62966049269446	C1_Monocytic_March3+	Nras12D
ATCCCTGCACGTCATA-1_2	-0.153489385481274	-1.02695382193336	C1_Monocytic_March3+	Nras12D
ATCCCTGTCATTTCCA-1_2	-0.779703770513928	-6.56933045939216	C3_Monocytic_C1qa+	Nras12D
ATCCCTGTCCACACCT-1_2	-1.44035730206529	4.00472807332269	C2_Classical monocytes_Chil3+	Nras12D
ATCCGTCAGCGCACAA-1_2	-1.55556616627733	-1.10725725249061	C1_Monocytic_March3+	Nras12D
ATCCGTCCATAATCGC-1_2	-3.75332078778306	1.7349810545086	C6_Monocytic_Cxcl3+	Nras12D
ATCCTATAGGAAGTAG-1_2	-0.589100275869763	-1.6431231553913	C1_Monocytic_March3+	Nras12D
ATCCTATCATCCGGTG-1_2	-3.96161422574083	-0.477746551787939	C1_Monocytic_March3+	Nras12D
ATCCTATTCAAGAATG-1_2	-3.9561499103264	-0.532976632869329	C1_Monocytic_March3+	Nras12D
ATCCTATTCAGCGCAC-1_2	-1.57620308243791	3.57436561032525	C2_Classical monocytes_Chil3+	Nras12D
ATCGATGAGGATGTTA-1_2	-0.416501906450188	6.43047928258172	C2_Classical monocytes_Chil3+	Nras12D
ATCGATGGTGGTCTTA-1_2	-2.21042928540269	-6.14883256510505	C3_Monocytic_C1qa+	Nras12D
ATCGCCTCATTGGCAT-1_2	-2.61468062245408	2.05309807702294	C6_Monocytic_Cxcl3+	Nras12D
ATCGGATCATATACCG-1_2	-5.52449045025865	1.04671370431176	C6_Monocytic_Cxcl3+	Nras12D
ATCGGATTCTATACTC-1_2	-0.989112769003308	0.59905912920228	C1_Monocytic_March3+	Nras12D
ATCGGCGCACTAACCA-1_2	-3.07084712826768	-2.15664649561652	C1_Monocytic_March3+	Nras12D
ATCGGCGCATGTGGCC-1_2	-0.455375020141995	-1.89937019900092	C1_Monocytic_March3+	Nras12D
ATCGGCGTCCGGCAGT-1_2	-2.56403121792833	3.25986122533074	C6_Monocytic_Cxcl3+	Nras12D
ATCGTAGGTAGCGTAG-1_2	-0.676523570652402	-6.46344972208747	C3_Monocytic_C1qa+	Nras12D
ATCGTAGTCGATTGGT-1_2	0.322407628659808	-0.675674861228552	C1_Monocytic_March3+	Nras12D
ATCGTCCAGGGTTAGC-1_2	1.46239020979842	-5.44920945719489	C3_Monocytic_C1qa+	Nras12D
ATCGTCCCAATCTCGA-1_2	-1.31165406548539	-2.08773923472175	C1_Monocytic_March3+	Nras12D
ATCGTCCTCAAAGGTA-1_2	-0.964644287462628	1.06825953170053	C1_Monocytic_March3+	Nras12D
ATCGTCCTCGCACTCT-1_2	0.764564777974689	2.99624823971978	C2_Classical monocytes_Chil3+	Nras12D
ATCGTGAAGCAGCACA-1_2	-0.761441443796551	0.419336134636316	C1_Monocytic_March3+	Nras12D
ATCGTGACATCTATCT-1_2	-0.89232102477113	-0.874651079928961	C1_Monocytic_March3+	Nras12D
ATCGTGAGTGTGAATA-1_2	-0.0591346367553832	-0.813674753463354	C1_Monocytic_March3+	Nras12D
ATCTTCATCATTCACT-1_2	-0.638718013401425	-6.6432406957508	C3_Monocytic_C1qa+	Nras12D
ATGAAAGAGACTAAGT-1_2	-0.0132287784771087	-0.570791369235601	C1_Monocytic_March3+	Nras12D
ATGAAAGCAAGGAGTC-1_2	-1.10472295128862	-1.15083921507606	C1_Monocytic_March3+	Nras12D
ATGAAAGCATCAGCAT-1_2	0.113777901296222	0.893906587803278	C2_Classical monocytes_Chil3+	Nras12D
ATGAAAGGTCTAACTG-1_2	-2.39619145237962	-2.27633691385993	C1_Monocytic_March3+	Nras12D
ATGACCACAGGCACTC-1_2	-2.17797491395036	-5.85946012095221	C3_Monocytic_C1qa+	Nras12D
ATGACCACAGTTCTAG-1_2	-1.50749120556871	-2.38580942705878	C1_Monocytic_March3+	Nras12D
ATGACCAGTGTCACAT-1_2	-1.22947589003602	5.28812050267449	C2_Classical monocytes_Chil3+	Nras12D
ATGAGGGAGTCTACCA-1_2	1.09896853125533	-1.75663161829719	C1_Monocytic_March3+	Nras12D
ATGAGGGCAGATACCT-1_2	0.503280963067615	-0.455728178775396	C1_Monocytic_March3+	Nras12D
ATGAGGGGTCATCGGC-1_2	0.722036983136737	-5.01026797846564	C3_Monocytic_C1qa+	Nras12D
ATGAGGGGTGCATACT-1_2	0.788637067441547	5.98296427174798	C2_Classical monocytes_Chil3+	Nras12D
ATGCCTCAGGTTGCCC-1_2	-1.36663029038469	-1.41676331118354	C1_Monocytic_March3+	Nras12D
ATGCCTCCAATAGTGA-1_2	-1.99844107472459	-0.0251450593830013	C1_Monocytic_March3+	Nras12D
ATGCCTCGTTTGGGTT-1_2	-1.58024785363237	2.19056724950067	C2_Classical monocytes_Chil3+	Nras12D
ATGCGATAGCGTCGAA-1_2	-3.3111725791649	-5.63674712733039	C3_Monocytic_C1qa+	Nras12D
ATGCGATGTACACGTT-1_2	-0.488541071052945	-1.3755998666645	C1_Monocytic_March3+	Nras12D
ATGCGATGTGCGGTAA-1_2	0.41990413821181	-1.84793162897834	C1_Monocytic_March3+	Nras12D
ATGCGATTCACCCTTG-1_2	0.38953008807143	5.41690706654779	C2_Classical monocytes_Chil3+	Nras12D
ATGGAGGAGCGAACTG-1_2	3.34272089159926	-1.73390865877875	C4_cDC2_Cd209a+	Nras12D
ATGGAGGGTCCTCCAT-1_2	-4.22924456440965	-2.35557365969428	C1_Monocytic_March3+	Nras12D
ATGGAGGTCCCATAGA-1_2	-1.21642050587693	5.63661360188714	C2_Classical monocytes_Chil3+	Nras12D
ATGGAGGTCGTGCTCT-1_2	-0.860529993410504	-0.418584590709295	C1_Monocytic_March3+	Nras12D
ATGGATCAGGGAGTGG-1_2	2.93443432009658	-0.786405688083258	C4_cDC2_Cd209a+	Nras12D
ATGGATCCACGCTGAC-1_2	-0.412049148912823	-6.60062861994513	C3_Monocytic_C1qa+	Nras12D
ATGGATCGTGCAGGAT-1_2	-1.69323870980302	0.447618538582239	C1_Monocytic_March3+	Nras12D
ATGGATCTCTGGGCAC-1_2	-1.09877101027528	-6.35781217173346	C3_Monocytic_C1qa+	Nras12D
ATGGGAGGTATTAAGG-1_2	-0.45173955404321	3.55000376149407	C2_Classical monocytes_Chil3+	Nras12D
ATGGGAGGTTTCCCAC-1_2	-0.610546652908719	-1.63838887766608	C1_Monocytic_March3+	Nras12D
ATGGGTTAGCGGACAT-1_2	-3.91489157521287	1.92674874707452	C6_Monocytic_Cxcl3+	Nras12D
ATGGGTTGTGTGGTCC-1_2	-0.192804944451249	3.94847464009515	C2_Classical monocytes_Chil3+	Nras12D
ATGGGTTTCTACTGCC-1_2	0.113319183950031	6.01087355061761	C2_Classical monocytes_Chil3+	Nras12D
ATGGTTGGTTGTTGTG-1_2	-2.22987196290056	-2.3036468084217	C1_Monocytic_March3+	Nras12D
ATGTCCCCAGAGGTTG-1_2	-2.0088021501259	-2.00323439196357	C1_Monocytic_March3+	Nras12D
ATGTCTTAGAACGTGC-1_2	-0.0906939401582839	4.80086874409905	C2_Classical monocytes_Chil3+	Nras12D
ATGTCTTGTCTGTGGC-1_2	-1.02726719224016	-13.3738887365223	C3_Monocytic_C1qa+	Nras12D
ATTACCTAGAAGGGAT-1_2	-2.16222557866136	-2.0748026426197	C1_Monocytic_March3+	Nras12D
ATTACCTTCGCTTACC-1_2	-3.97206864201585	-0.498047416961279	C1_Monocytic_March3+	Nras12D
ATTACTCAGCCGGATA-1_2	-1.23943534934083	-5.71152663782844	C3_Monocytic_C1qa+	Nras12D
ATTATCCAGGAACTCG-1_2	1.95046081698378	-4.68643880442389	C3_Monocytic_C1qa+	Nras12D
ATTATCCCAACAAAGT-1_2	-0.719396118755734	0.917788142406855	C1_Monocytic_March3+	Nras12D
ATTATCCCATGTGGTT-1_2	1.21580805933913	-4.86161780909308	C3_Monocytic_C1qa+	Nras12D
ATTATCCCATTATGCG-1_2	-3.32676324688951	0.728031808578882	C6_Monocytic_Cxcl3+	Nras12D
ATTATCCTCGCTGATA-1_2	-1.18332866274873	4.98258709355584	C2_Classical monocytes_Chil3+	Nras12D
ATTCAGGAGCTCTATG-1_2	-1.25987258994142	-6.62722421244391	C3_Monocytic_C1qa+	Nras12D
ATTCAGGCAACGTTAC-1_2	2.16673054850539	-0.563191240584936	C4_cDC2_Cd209a+	Nras12D
ATTCAGGCAATTTCGG-1_2	-1.10042182051698	3.54596781178704	C2_Classical monocytes_Chil3+	Nras12D
ATTCATCTCTGCGGAC-1_2	1.12955084002455	-3.54749322489509	C3_Monocytic_C1qa+	Nras12D
ATTCCTAAGAGAAGGT-1_2	-0.867387984629071	6.13612245961419	C2_Classical monocytes_Chil3+	Nras12D
ATTCGTTAGTCTGCAT-1_2	-1.70324966752092	-2.25428009585151	C1_Monocytic_March3+	Nras12D
ATTCGTTAGTTTCGGT-1_2	0.841694738034808	-3.84127927378425	C3_Monocytic_C1qa+	Nras12D
ATTCGTTCACAAGCCC-1_2	-1.9467515691475	-2.37112927988776	C1_Monocytic_March3+	Nras12D
ATTCGTTCACCTGCTT-1_2	0.123482610349262	-0.788158601081457	C1_Monocytic_March3+	Nras12D
ATTCGTTCACGGGCTT-1_2	-1.12663945996324	3.78190874501458	C2_Classical monocytes_Chil3+	Nras12D
ATTCGTTCACTAGAGG-1_2	-1.91866085373918	5.06635021611444	C2_Classical monocytes_Chil3+	Nras12D
ATTCTACAGGGTCAAC-1_2	1.18271436846694	-2.85124087885627	C1_Monocytic_March3+	Nras12D
ATTCTACCAACGAGGT-1_2	-0.38044899397651	0.320442820036326	C3_Monocytic_C1qa+	Nras12D
ATTCTACCAGTGTGCC-1_2	-1.81650290333787	-4.90060306147346	C3_Monocytic_C1qa+	Nras12D
ATTCTACCATAGCTGT-1_2	3.25539198077162	-1.23540711954841	C4_cDC2_Cd209a+	Nras12D
ATTCTACTCTGTCTCG-1_2	0.0909981683536408	-1.720577364719	C1_Monocytic_March3+	Nras12D
ATTCTTGGTACTAAGA-1_2	-2.0083538039879	3.36312317296258	C2_Classical monocytes_Chil3+	Nras12D
ATTCTTGGTCCAGGTC-1_2	0.59872278130492	0.3370218519806	C1_Monocytic_March3+	Nras12D
ATTGGGTCAGAGTGTG-1_2	-4.59406242215196	-3.56058168963202	C8_KC_Slc40a1+	Nras12D
ATTGGGTGTCAATGGG-1_2	0.180871124629581	-1.54365933493384	C1_Monocytic_March3+	Nras12D
ATTGGGTTCGGAAACG-1_2	-3.17195472561876	-0.616979783332434	C1_Monocytic_March3+	Nras12D
ATTGTTCGTGCCGTTG-1_2	-1.91951463067094	-5.34700894907721	C3_Monocytic_C1qa+	Nras12D
ATTTACCTCATGCCCT-1_2	1.1305314556404	-5.25187135294684	C3_Monocytic_C1qa+	Nras12D
ATTTACCTCCACACAA-1_2	-0.25726270743767	-6.67050767496833	C3_Monocytic_C1qa+	Nras12D
ATTTCACAGTAGGATT-1_2	-1.49578234993974	3.08367275639764	C2_Classical monocytes_Chil3+	Nras12D
ATTTCACCAGTAACAA-1_2	1.02757682955703	-1.69796979979285	C1_Monocytic_March3+	Nras12D
ATTTCACGTACTTCCC-1_2	-2.16166791760484	2.83620285435906	C6_Monocytic_Cxcl3+	Nras12D
ATTTCACTCCGCAGTG-1_2	-1.31230631911317	5.83755182667962	C2_Classical monocytes_Chil3+	Nras12D
ATTTCTGAGACTAAGT-1_2	0.200500573281848	-0.420247560298529	C1_Monocytic_March3+	Nras12D
CAAAGAACAGTGCGCT-1_2	-3.373826597567	1.87062763615838	C6_Monocytic_Cxcl3+	Nras12D
CAAAGAATCAAGTGTC-1_2	-1.42342064225236	3.01206635876885	C2_Classical monocytes_Chil3+	Nras12D
CAACAACAGCACGGAT-1_2	-4.09785542332689	-0.67311049059638	C1_Monocytic_March3+	Nras12D
CAACAACAGGTGAGCT-1_2	-1.85425636612932	-2.48293853358039	C1_Monocytic_March3+	Nras12D
CAACAGTGTCAACATC-1_2	-0.664918963547147	-2.82588124827155	C1_Monocytic_March3+	Nras12D
CAACCAAAGAAGGATG-1_2	-0.454298426146901	4.99065803929559	C2_Classical monocytes_Chil3+	Nras12D
CAACCAAGTCGGTAAG-1_2	0.104311551217639	5.26211428090325	C2_Classical monocytes_Chil3+	Nras12D
CAACCAAGTGTTACAC-1_2	0.262829448346698	-0.627334481036749	C1_Monocytic_March3+	Nras12D
CAACCAATCCACACCT-1_2	-1.1585881456093	2.37922286435357	C2_Classical monocytes_Chil3+	Nras12D
CAACCAATCCTACCGT-1_2	-1.8628722175316	3.90701245709649	C2_Classical monocytes_Chil3+	Nras12D
CAACCTCAGCAGTCTT-1_2	-1.60551628911058	5.63153099461785	C2_Classical monocytes_Chil3+	Nras12D
CAACCTCAGGTGAGAA-1_2	-0.851838146086133	-13.6369578893543	C3_Monocytic_C1qa+	Nras12D
CAACCTCAGTAATACG-1_2	4.49816646731337	-3.28882408694037	C3_Monocytic_C1qa+	Nras12D
CAACCTCGTCTGGTTA-1_2	-1.06276980483094	2.36857699795953	C2_Classical monocytes_Chil3+	Nras12D
CAACGATAGTGATGGC-1_2	-0.495683287020123	-0.0280673857093715	C1_Monocytic_March3+	Nras12D
CAACGATTCTTGGTGA-1_2	-1.79118547284166	1.95293878957025	C2_Classical monocytes_Chil3+	Nras12D
CAACGGCCAACGTTAC-1_2	0.730367566709125	2.82183026715508	C2_Classical monocytes_Chil3+	Nras12D
CAACGGCCATCATGAC-1_2	-2.59687766873399	3.45223926945916	C6_Monocytic_Cxcl3+	Nras12D
CAAGACTAGCATCTTG-1_2	10.6560396209999	-2.02338672236213	C5_cDC1s_Wdfy4+	Nras12D
CAAGACTCAACTCCCT-1_2	-1.57947847687761	-2.31358385638007	C1_Monocytic_March3+	Nras12D
CAAGGGACAACGCATT-1_2	4.17330207980117	-2.19898820475348	C4_cDC2_Cd209a+	Nras12D
CAAGGGATCCTTTAGT-1_2	-2.50566325032274	2.88530015393487	C6_Monocytic_Cxcl3+	Nras12D
CAATACGTCAAGCGTT-1_2	-1.48329791867296	3.83683490201226	C2_Classical monocytes_Chil3+	Nras12D
CAATACGTCTGGGATT-1_2	0.0191218212886689	-1.9032778795124	C1_Monocytic_March3+	Nras12D
CAATCGATCGGTCACG-1_2	-1.22840223156968	-2.7264435346485	C1_Monocytic_March3+	Nras12D
CAATGACCAAGATGGC-1_2	-0.993767772550976	-6.33308387354621	C3_Monocytic_C1qa+	Nras12D
CAATGACCACATGACT-1_2	-0.573823277588284	2.85784983083001	C2_Classical monocytes_Chil3+	Nras12D
CAATGACGTGGCCACT-1_2	-4.55836067044297	-3.38067842081794	C3_Monocytic_C1qa+	Nras12D
CAATTTCCAGAATTCC-1_2	-0.683586065407193	-6.1351144369007	C3_Monocytic_C1qa+	Nras12D
CAATTTCGTCATCGCG-1_2	-0.687254165048993	-6.5017178113819	C3_Monocytic_C1qa+	Nras12D
CAATTTCTCATGCGGC-1_2	-1.64588150822679	-6.44711852625617	C3_Monocytic_C1qa+	Nras12D
CACAACACACCAGCCA-1_2	-1.17495266043702	4.63578771992913	C2_Classical monocytes_Chil3+	Nras12D
CACAACAGTCATCGGC-1_2	-0.802642141218579	2.59633683606378	C2_Classical monocytes_Chil3+	Nras12D
CACACAACATACCAGT-1_2	-1.40171203457872	3.59559201642266	C2_Classical monocytes_Chil3+	Nras12D
CACACAAGTTTAGACC-1_2	-1.80232033574144	4.4469807092785	C2_Classical monocytes_Chil3+	Nras12D
CACACAATCTGTCTCG-1_2	-0.773979072208798	-13.7227551992298	C3_Monocytic_C1qa+	Nras12D
CACAGATCATGGCTGC-1_2	-4.32033500515977	1.46921562596551	C6_Monocytic_Cxcl3+	Nras12D
CACAGGCCACAAGCCC-1_2	-3.57084402882615	-0.784052317893591	C3_Monocytic_C1qa+	Nras12D
CACATGACAACGCCCA-1_2	-0.675312404270566	-1.88606143549689	C1_Monocytic_March3+	Nras12D
CACATGACACTGTCGG-1_2	-1.56469163739244	-2.19204879359015	C1_Monocytic_March3+	Nras12D
CACATGACATCACAGT-1_2	0.436736668710315	2.25786899968377	C2_Classical monocytes_Chil3+	Nras12D
CACCAAACAAATGCTC-1_2	-0.455551807518399	-1.59900546625861	C1_Monocytic_March3+	Nras12D
CACCAAATCACGTCCT-1_2	-0.196181055839455	4.42442821904412	C2_Classical monocytes_Chil3+	Nras12D
CACCGTTAGAACCGCA-1_2	-1.65761551701585	-1.38533974245795	C1_Monocytic_March3+	Nras12D
CACCGTTCAAACCGGA-1_2	-2.88840207898179	-2.21800923899421	C1_Monocytic_March3+	Nras12D
CACCGTTGTATCATGC-1_2	-3.94168386303941	-0.347726767814245	C1_Monocytic_March3+	Nras12D
CACCGTTTCTTTACAC-1_2	0.214947249059284	-6.37129140452155	C3_Monocytic_C1qa+	Nras12D
CACGAATGTTCAAAGA-1_2	-0.972682033415234	3.44768809720269	C2_Classical monocytes_Chil3+	Nras12D
CACGGGTTCACTTATC-1_2	-0.634736363525784	4.63278555318109	C2_Classical monocytes_Chil3+	Nras12D
CACTAAGGTTTCCCAC-1_2	-3.23191532933275	2.4990453664898	C6_Monocytic_Cxcl3+	Nras12D
CACTGAAAGATGAACT-1_2	0.590741004113757	2.50722002431146	C2_Classical monocytes_Chil3+	Nras12D
CACTGAAAGCCGTTAT-1_2	-0.318722861103064	-5.04160714701423	C3_Monocytic_C1qa+	Nras12D
CACTGAACATTGTCGA-1_2	-2.40910849415818	-6.61540914133796	C3_Monocytic_C1qa+	Nras12D
CACTGTCCAGTCCCGA-1_2	1.78678240931472	-5.07519126490363	C3_Monocytic_C1qa+	Nras12D
CACTTCGAGCCATCCG-1_2	-0.519450087781346	-13.7976081426502	C3_Monocytic_C1qa+	Nras12D
CACTTCGCACCCTATC-1_2	-1.58903453194658	-2.49751091555366	C1_Monocytic_March3+	Nras12D
CAGAGCCTCCTCACTG-1_2	-2.96491322361985	2.78020023747674	C6_Monocytic_Cxcl3+	Nras12D
CAGATACTCCGGCAAC-1_2	-0.233712007041371	-1.67471743181952	C1_Monocytic_March3+	Nras12D
CAGATACTCTTCGTAT-1_2	0.413387264375293	-0.530218666350927	C1_Monocytic_March3+	Nras12D
CAGATCAAGTTGCTGT-1_2	-1.02339342677156	5.84044765874139	C2_Classical monocytes_Chil3+	Nras12D
CAGATCACAAGACTGG-1_2	-3.78503141247789	2.12308918877831	C6_Monocytic_Cxcl3+	Nras12D
CAGATTGGTAGGTCAG-1_2	-0.0515669330314757	5.93826174184075	C2_Classical monocytes_Chil3+	Nras12D
CAGCACGAGTCTTCGA-1_2	-2.11932287060777	-5.82216668680915	C3_Monocytic_C1qa+	Nras12D
CAGCACGAGTTGAAGT-1_2	-0.444439713592923	4.03922581120721	C2_Classical monocytes_Chil3+	Nras12D
CAGCAGCCAAGTCCCG-1_2	-2.3263731940941	-1.25669336870917	C1_Monocytic_March3+	Nras12D
CAGCAGCCACTTTATC-1_2	-0.911387537355817	-1.27010083750495	C1_Monocytic_March3+	Nras12D
CAGCAGCGTACTGCCG-1_2	0.214532341127002	4.75379442616693	C2_Classical monocytes_Chil3+	Nras12D
CAGCCAGAGCCATTCA-1_2	-0.919806335802472	0.331642905318651	C1_Monocytic_March3+	Nras12D
CAGCCAGCATCGCCTT-1_2	-5.55745658719102	0.941859418594751	C6_Monocytic_Cxcl3+	Nras12D
CAGCCAGGTGCCTGAC-1_2	2.80948677218398	-1.9134736116291	C4_cDC2_Cd209a+	Nras12D
CAGCGTGCATTGACAC-1_2	2.02137508547744	-4.84879899576911	C3_Monocytic_C1qa+	Nras12D
CAGGCCAAGGTATAGT-1_2	3.25046625292739	-1.83651376322516	C4_cDC2_Cd209a+	Nras12D
CAGGCCAAGGTTCCAT-1_2	-1.02452108704606	0.228554921293173	C1_Monocytic_March3+	Nras12D
CAGGGCTAGGTGCCTC-1_2	-0.292806344787872	4.32602762624017	C2_Classical monocytes_Chil3+	Nras12D
CAGGGCTCACAGGATG-1_2	-1.39845070683519	2.24594592496148	C2_Classical monocytes_Chil3+	Nras12D
CAGGGCTGTCATAACC-1_2	-3.69510755383531	-1.9350686128498	C1_Monocytic_March3+	Nras12D
CAGGTATGTATATGGA-1_2	-3.43599161946336	-0.622888809001532	C1_Monocytic_March3+	Nras12D
CAGTGCGAGGTGGGTT-1_2	-0.247354370291627	4.59889625951043	C2_Classical monocytes_Chil3+	Nras12D
CAGTGCGAGTGAGTGC-1_2	-2.83357295834581	2.850188011372	C6_Monocytic_Cxcl3+	Nras12D
CAGTGCGCATTGAGCT-1_2	-0.540726874704755	6.94519113942376	C2_Classical monocytes_Chil3+	Nras12D
CAGTTCCAGTGCTCAT-1_2	1.70233264124831	-5.28768945292243	C3_Monocytic_C1qa+	Nras12D
CAGTTCCGTGCCTATA-1_2	-0.924189184542096	3.13904618664971	C2_Classical monocytes_Chil3+	Nras12D
CAGTTCCTCAAGTCTG-1_2	-0.638582353229916	6.18892263814202	C2_Classical monocytes_Chil3+	Nras12D
CATAAGCAGGGACACT-1_2	0.640892352227771	-0.795300489223089	C1_Monocytic_March3+	Nras12D
CATACAGGTAGTAAGT-1_2	-0.99361965500871	2.43548654958001	C1_Monocytic_March3+	Nras12D
CATACCCGTCCGAAGA-1_2	-1.9894773706154	-6.28706431940803	C3_Monocytic_C1qa+	Nras12D
CATACTTAGCGTGCCT-1_2	-2.95493516766588	-1.4783624465824	C1_Monocytic_March3+	Nras12D
CATACTTCAGAACATA-1_2	-4.33152112805406	1.7188792173504	C6_Monocytic_Cxcl3+	Nras12D
CATACTTTCGAGTGGA-1_2	-1.5270430787758	-1.12260139540442	C1_Monocytic_March3+	Nras12D
CATAGACTCGCGTCGA-1_2	-4.34182176434556	1.87592470093957	C6_Monocytic_Cxcl3+	Nras12D
CATCAAGCACGTTGGC-1_2	-1.73096880757371	-1.20314491347083	C1_Monocytic_March3+	Nras12D
CATCCACGTGGATTTC-1_2	-0.0475553020195129	3.92901324673882	C2_Classical monocytes_Chil3+	Nras12D
CATCCCAGTCGAATGG-1_2	-0.281165980483687	1.08335858031503	C1_Monocytic_March3+	Nras12D
CATCCGTAGACAACTA-1_2	0.0653339878364442	3.636396164143	C2_Classical monocytes_Chil3+	Nras12D
CATCCGTGTCTCACGG-1_2	-5.17291889035264	1.17783462449304	C6_Monocytic_Cxcl3+	Nras12D
CATCGCTAGCAGATAT-1_2	0.925538446073139	-1.49649644449958	C1_Monocytic_March3+	Nras12D
CATCGCTTCCTAGCGG-1_2	-2.23864540898362	-5.70845866755256	C3_Monocytic_C1qa+	Nras12D
CATCGCTTCGTTGCCT-1_2	0.175001914863193	-1.17932224825629	C1_Monocytic_March3+	Nras12D
CATCGCTTCTAGCCTC-1_2	1.18275144255599	-5.03046584681281	C3_Monocytic_C1qa+	Nras12D
CATCGGGAGTAACGAT-1_2	1.72500147974929	-5.31819177225837	C3_Monocytic_C1qa+	Nras12D
CATCGGGCAAGCGAGT-1_2	-3.02549681508104	2.86766027852288	C6_Monocytic_Cxcl3+	Nras12D
CATCGGGCACCCAATA-1_2	-1.79321012341539	4.0770220701336	C2_Classical monocytes_Chil3+	Nras12D
CATCGGGCACTGGCCA-1_2	-0.691030596132672	4.43773245259515	C2_Classical monocytes_Chil3+	Nras12D
CATCGTCGTCCTCATC-1_2	-0.976468418474591	3.83958267613641	C2_Classical monocytes_Chil3+	Nras12D
CATGAGTCAACAGAGC-1_2	0.578198339109027	2.46874761029473	C2_Classical monocytes_Chil3+	Nras12D
CATGCAAAGGTTCCAT-1_2	-1.24929455363313	4.74239038869134	C2_Classical monocytes_Chil3+	Nras12D
CATGCAATCGCGGACT-1_2	-0.449601967568791	-2.25893450335273	C1_Monocytic_March3+	Nras12D
CATGCCTTCCTACGGG-1_2	-0.677410100336468	-6.28121924952277	C3_Monocytic_C1qa+	Nras12D
CATGCCTTCTTTCAGT-1_2	1.68184008753737	-5.02513623789557	C3_Monocytic_C1qa+	Nras12D
CATGCGGCAACGTTAC-1_2	-0.51325674795667	-1.65932024077186	C1_Monocytic_March3+	Nras12D
CATGCTCAGTGATCGG-1_2	-0.640056912537015	-0.922626977717962	C1_Monocytic_March3+	Nras12D
CATGCTCCAGCGTTTA-1_2	-1.20711890303651	2.04867803498498	C2_Classical monocytes_Chil3+	Nras12D
CATGGTATCATCACTT-1_2	-1.04748782956163	-5.39475608423957	C3_Monocytic_C1qa+	Nras12D
CATTCTACAGTTTGGT-1_2	-3.89311871373216	1.40177368565789	C6_Monocytic_Cxcl3+	Nras12D
CATTCTAGTGCCCGTA-1_2	0.688549663190448	-6.30542731837043	C3_Monocytic_C1qa+	Nras12D
CATTCTAGTGGTGATG-1_2	-1.58588239991227	4.77618812962762	C2_Classical monocytes_Chil3+	Nras12D
CATTCTAGTTCGAGCC-1_2	-0.629173521633542	-2.09504652575263	C1_Monocytic_March3+	Nras12D
CATTGAGAGTACCATC-1_2	-3.70002207600633	-1.34457469538459	C1_Monocytic_March3+	Nras12D
CATTGCCCACTTGAGT-1_2	-1.57969722592393	5.59034513875238	C2_Classical monocytes_Chil3+	Nras12D
CATTGCCGTACTCCCT-1_2	-0.64663592421571	5.40459703847161	C2_Classical monocytes_Chil3+	Nras12D
CATTGTTAGATGATTG-1_2	-0.391964156861699	-1.28360033587226	C1_Monocytic_March3+	Nras12D
CATTTCAAGGCCACCT-1_2	1.76621904528578	-4.92546773508796	C3_Monocytic_C1qa+	Nras12D
CCAAGCGGTGCTGTCG-1_2	-2.07747886025468	-6.53418803766974	C3_Monocytic_C1qa+	Nras12D
CCAATTTAGGACTGGT-1_2	-2.27069828354875	-1.41793871477851	C1_Monocytic_March3+	Nras12D
CCAATTTTCAGGAAGC-1_2	-0.811897341843045	-2.42847967699775	C1_Monocytic_March3+	Nras12D
CCAATTTTCTAGATCG-1_2	-1.39950249039689	-2.0500006730915	C1_Monocytic_March3+	Nras12D
CCACAAACAATGCAGG-1_2	-0.637293939228451	-0.366509025847998	C1_Monocytic_March3+	Nras12D
CCACAAAGTAGAGGAA-1_2	-1.59027228199998	-1.07725358561286	C1_Monocytic_March3+	Nras12D
CCACAAATCGGTCGAC-1_2	-1.7507740005211	5.3849255983471	C2_Classical monocytes_Chil3+	Nras12D
CCACACTAGGTTCTAC-1_2	-0.517255936499036	-0.752533977782812	C1_Monocytic_March3+	Nras12D
CCACACTCACCCAATA-1_2	-0.370327912952101	2.41047954007379	C2_Classical monocytes_Chil3+	Nras12D
CCACACTGTCAGGAGT-1_2	-0.35522624918381	-0.0319353993297481	C1_Monocytic_March3+	Nras12D
CCACCATCAAACGTGG-1_2	-2.84407887303392	-1.60167325094947	C1_Monocytic_March3+	Nras12D
CCACCATTCGGAAGGT-1_2	-4.11752424084703	-0.55173290327796	C1_Monocytic_March3+	Nras12D
CCACGAGAGAGTCTGG-1_2	-0.034063701267636	4.99649309560052	C2_Classical monocytes_Chil3+	Nras12D
CCACGAGAGGGAGAAT-1_2	-1.53128061139146	5.51826738759271	C2_Classical monocytes_Chil3+	Nras12D
CCACGTTAGTCACAGG-1_2	-0.92159530961076	5.44611048146478	C2_Classical monocytes_Chil3+	Nras12D
CCACTTGGTAGAGGAA-1_2	2.13556637919387	-4.82456851557502	C3_Monocytic_C1qa+	Nras12D
CCATCACCAGTGGTGA-1_2	-1.7359601005272	2.77799248143426	C2_Classical monocytes_Chil3+	Nras12D
CCATCACGTAACAGTA-1_2	-0.198100496764577	1.42084550305596	C1_Monocytic_March3+	Nras12D
CCATCACGTCAAATCC-1_2	-1.84028682553331	4.46989988728753	C2_Classical monocytes_Chil3+	Nras12D
CCATCACGTGCCTAAT-1_2	1.29762008345565	-0.617622798240271	C1_Monocytic_March3+	Nras12D
CCCATTGAGTGGTGGT-1_2	0.45931973612746	-6.33986306742438	C3_Monocytic_C1qa+	Nras12D
CCCATTGTCGGTCTAA-1_2	-1.77238640629808	5.23694824620477	C2_Classical monocytes_Chil3+	Nras12D
CCCGAAGGTGGCGCTT-1_2	5.24311723864516	-2.79930401400336	C9_Migratory DCs_Ccr7+	Nras12D
CCCGGAAAGGACAACC-1_2	-1.13596424901048	1.59776460572473	C2_Classical monocytes_Chil3+	Nras12D
CCCTCAACATCAGCGC-1_2	0.0623863593383668	4.84551548405877	C2_Classical monocytes_Chil3+	Nras12D
CCCTCAAGTAACAAGT-1_2	-3.31150851094285	2.56710791035882	C6_Monocytic_Cxcl3+	Nras12D
CCCTCAAGTGGACTAG-1_2	-1.10730335557023	2.34671592160455	C2_Classical monocytes_Chil3+	Nras12D
CCCTCAATCACCTTGC-1_2	10.8120559707924	-1.65551090792426	C5_cDC1s_Wdfy4+	Nras12D
CCCTCTCGTTTACGAC-1_2	-3.72229823910753	1.95823800011865	C6_Monocytic_Cxcl3+	Nras12D
CCCTGATAGAGGATGA-1_2	-1.15145966851274	-0.825796371257391	C1_Monocytic_March3+	Nras12D
CCGAACGCAGTCTACA-1_2	0.224999512796008	5.5527255479931	C2_Classical monocytes_Chil3+	Nras12D
CCGATGGAGCTGTTCA-1_2	-1.53011951291124	-0.314377969062414	C1_Monocytic_March3+	Nras12D
CCGCAAGAGGCATCGA-1_2	-0.49179321968118	4.38410400792352	C2_Classical monocytes_Chil3+	Nras12D
CCGGACAAGGGAGATA-1_2	-0.423515659506715	-0.743138736045446	C1_Monocytic_March3+	Nras12D
CCGGACAAGTATTGCC-1_2	1.09453311121901	-2.039380555904	C1_Monocytic_March3+	Nras12D
CCGGACATCTCCACTG-1_2	-1.51948830925981	3.5413193647503	C2_Classical monocytes_Chil3+	Nras12D
CCGGGTAAGTCACGAG-1_2	-0.693503950472272	1.67684006139031	C2_Classical monocytes_Chil3+	Nras12D
CCGGGTAGTGTGTGTT-1_2	-2.16754004799882	4.00278186246148	C2_Classical monocytes_Chil3+	Nras12D
CCGGTAGCAGAGAATT-1_2	-1.37876794182817	-5.17477918223151	C3_Monocytic_C1qa+	Nras12D
CCGGTAGGTTAGGCTT-1_2	-1.62946472012559	-6.29225802973517	C3_Monocytic_C1qa+	Nras12D
CCGGTAGTCTAGCAAC-1_2	-0.90560958230058	-2.14290977076301	C1_Monocytic_March3+	Nras12D
CCGTAGGGTGTATTGC-1_2	-1.10693863474885	-1.95553017214545	C1_Monocytic_March3+	Nras12D
CCGTAGGTCACCTCTG-1_2	-3.18767747723619	-1.12541103914985	C1_Monocytic_March3+	Nras12D
CCGTGAGCATCCAATG-1_2	-4.05310044133226	1.90408050461999	C6_Monocytic_Cxcl3+	Nras12D
CCGTGAGGTCTGCGCA-1_2	-4.50175866925279	-3.55632234171638	C8_KC_Slc40a1+	Nras12D
CCGTTCACAATACGAA-1_2	-3.74174413525621	2.11960505887261	C6_Monocytic_Cxcl3+	Nras12D
CCGTTCACATACAGGG-1_2	-3.93784031712571	-0.854250198161688	C1_Monocytic_March3+	Nras12D
CCGTTCATCCCTTGTG-1_2	-1.57068440758745	4.96838020726434	C2_Classical monocytes_Chil3+	Nras12D
CCGTTCATCCTACCAC-1_2	-1.40952453457872	-6.40770793513068	C3_Monocytic_C1qa+	Nras12D
CCTAACCAGGAAACGA-1_2	-0.309519468789271	-5.98760247782477	C3_Monocytic_C1qa+	Nras12D
CCTAACCCACTAGGCC-1_2	0.278195406560504	-6.48296475962409	C3_Monocytic_C1qa+	Nras12D
CCTAACCGTCTCGACG-1_2	-0.274517529393828	4.72938656254998	C2_Classical monocytes_Chil3+	Nras12D
CCTAACCGTGACTCTA-1_2	-2.48420986973802	1.85297691270104	C6_Monocytic_Cxcl3+	Nras12D
CCTAACCGTTACGATC-1_2	-1.76959059083024	-1.71819305971869	C1_Monocytic_March3+	Nras12D
CCTAACCTCCGGGACT-1_2	3.36965384638747	-1.683108573711	C4_cDC2_Cd209a+	Nras12D
CCTAAGATCCGCGAGT-1_2	-0.0938986732916	-6.18058229044684	C3_Monocytic_C1qa+	Nras12D
CCTACGTTCAAGAGGC-1_2	0.502759482030475	-0.889271622455206	C1_Monocytic_March3+	Nras12D
CCTACGTTCACCATAG-1_2	7.94301738894423	-0.0510587747455501	C5_cDC1s_Wdfy4+	Nras12D
CCTACGTTCACCGGTG-1_2	-0.591632877226269	4.02349757596246	C2_Classical monocytes_Chil3+	Nras12D
CCTATCGCACGAAGAC-1_2	2.30454602396926	-1.80087543085822	C4_cDC2_Cd209a+	Nras12D
CCTATCGCATGGGCAA-1_2	-0.316676334227717	4.90088772221795	C2_Classical monocytes_Chil3+	Nras12D
CCTATCGGTTAGAAGT-1_2	-0.270473436202204	-4.78104186609992	C3_Monocytic_C1qa+	Nras12D
CCTCAACTCGGCTGGT-1_2	-3.81229052388231	-0.760074203765478	C1_Monocytic_March3+	Nras12D
CCTCAACTCTTACCGC-1_2	-0.603406940336621	-5.63114810541877	C3_Monocytic_C1qa+	Nras12D
CCTCACACAAATACGA-1_2	-3.1309751018242	2.84835004254571	C6_Monocytic_Cxcl3+	Nras12D
CCTCATGAGATGCAGC-1_2	-0.549577881331837	6.94819187566033	C2_Classical monocytes_Chil3+	Nras12D
CCTCATGAGTCCTGCG-1_2	5.58415165102919	-2.9737272317768	C9_Migratory DCs_Ccr7+	Nras12D
CCTCCAACAGTTGGTT-1_2	-0.0844180180982711	-4.70583224848517	C3_Monocytic_C1qa+	Nras12D
CCTCCTCAGCTGTCCG-1_2	-3.53147897564927	2.05878149911157	C6_Monocytic_Cxcl3+	Nras12D
CCTCCTCGTCCTTAAG-1_2	0.122453267936313	-1.24735689715156	C1_Monocytic_March3+	Nras12D
CCTCTAGAGCGATTCT-1_2	-0.34056445651809	5.2509415094494	C2_Classical monocytes_Chil3+	Nras12D
CCTCTAGGTTTACACG-1_2	-0.129058872099316	-1.72579622820624	C1_Monocytic_March3+	Nras12D
CCTCTAGTCGCAGTCG-1_2	-2.8226893886284	-1.97856069163093	C1_Monocytic_March3+	Nras12D
CCTCTCCAGGTAAGGA-1_2	4.98548069155654	-3.27431965426215	C3_Monocytic_C1qa+	Nras12D
CCTCTCCAGTGCCAGA-1_2	-2.06086752259294	-6.47716546610602	C3_Monocytic_C1qa+	Nras12D
CCTCTCCGTCCTACAA-1_2	-1.12639239871064	-1.98191810206183	C1_Monocytic_March3+	Nras12D
CCTGCATCAAGAGGCT-1_2	-0.533195514912999	6.0210397188305	C2_Classical monocytes_Chil3+	Nras12D
CCTGCATTCTCCCATG-1_2	-0.268455655063784	5.15867304249993	C2_Classical monocytes_Chil3+	Nras12D
CCTGTTGAGCATCAGG-1_2	0.645516003732288	-0.535390263354864	C1_Monocytic_March3+	Nras12D
CCTGTTGAGCCGAATG-1_2	-0.0380173667625548	6.13418602391473	C2_Classical monocytes_Chil3+	Nras12D
CCTGTTGGTATTCCTT-1_2	0.0141777054115174	0.0109451954006291	C1_Monocytic_March3+	Nras12D
CCTGTTGGTGAAGCTG-1_2	-0.266327694739497	-6.60373139933356	C3_Monocytic_C1qa+	Nras12D
CCTTCAGCAGAGGCTA-1_2	-1.95108840310136	-0.268849855220404	C1_Monocytic_March3+	Nras12D
CCTTGTGAGATGACAT-1_2	-0.0439764007286193	-0.379710262572851	C1_Monocytic_March3+	Nras12D
CCTTGTGCAGATTCGT-1_2	0.158000673417651	-0.524888163364019	C1_Monocytic_March3+	Nras12D
CCTTGTGGTATACAGA-1_2	-2.38492641293565	-1.85119534090766	C1_Monocytic_March3+	Nras12D
CCTTGTGGTGGCCTCA-1_2	-0.900288198824322	-13.6220109517933	C3_Monocytic_C1qa+	Nras12D
CCTTTGGAGCACGTCC-1_2	-4.30994281613389	1.73429500504724	C6_Monocytic_Cxcl3+	Nras12D
CCTTTGGGTTACGCCG-1_2	-1.24697289311448	3.30099629803887	C2_Classical monocytes_Chil3+	Nras12D
CCTTTGGTCTACTGAG-1_2	-0.709781412716305	-6.59561181620368	C3_Monocytic_C1qa+	Nras12D
CCTTTGGTCTTAGTTC-1_2	-1.17230096900026	-1.92384243563422	C1_Monocytic_March3+	Nras12D
CGAAGGACATCTAACG-1_2	-0.641656283970273	4.18964743062249	C2_Classical monocytes_Chil3+	Nras12D
CGAAGGATCTACCTTA-1_2	-3.26355037533799	2.74500989361993	C6_Monocytic_Cxcl3+	Nras12D
CGAAGTTAGGATCATA-1_2	0.102468814019763	-1.65380049303779	C1_Monocytic_March3+	Nras12D
CGAAGTTCACTCGATA-1_2	-2.35907277905504	-1.26004684523353	C1_Monocytic_March3+	Nras12D
CGAAGTTGTTGACTGT-1_2	-2.3614757999138	-2.11777377680549	C1_Monocytic_March3+	Nras12D
CGAAGTTTCATTTACC-1_2	-3.52286658131639	1.66573440476647	C6_Monocytic_Cxcl3+	Nras12D
CGAAGTTTCGGTAACT-1_2	-1.67303559624711	-2.56089735583076	C1_Monocytic_March3+	Nras12D
CGAATTGAGCTCCGAC-1_2	-2.98712715947191	-2.11110115603217	C1_Monocytic_March3+	Nras12D
CGAATTGCACTACACA-1_2	-0.488739062781728	3.77568149014703	C2_Classical monocytes_Chil3+	Nras12D
CGAATTGTCTGCCCTA-1_2	-0.301028477709091	-1.33105815008887	C1_Monocytic_March3+	Nras12D
CGACAGCAGTAGGCCA-1_2	1.73129906809767	-5.1944348867298	C3_Monocytic_C1qa+	Nras12D
CGACAGCGTCACTCTC-1_2	-2.01586565815965	-0.932935958659735	C1_Monocytic_March3+	Nras12D
CGACAGCTCATAGACC-1_2	-0.0737764134363296	-1.53530014113196	C1_Monocytic_March3+	Nras12D
CGAGAAGAGTCACTAC-1_2	-2.03967771374742	-0.692411249435034	C1_Monocytic_March3+	Nras12D
CGAGAAGCAAGGACAC-1_2	0.795333887700641	-1.60897732332953	C1_Monocytic_March3+	Nras12D
CGAGAAGCATGGAAGC-1_2	-1.34358570420305	3.7890627328991	C2_Classical monocytes_Chil3+	Nras12D
CGAGGAACAGGTATGG-1_2	-0.0352733477310302	-6.25044799402961	C3_Monocytic_C1qa+	Nras12D
CGAGGCTCAATTTCCT-1_2	-2.41044816815416	-5.80812764719733	C3_Monocytic_C1qa+	Nras12D
CGAGGCTCACCCAATA-1_2	0.208333636884296	-1.67968023375281	C1_Monocytic_March3+	Nras12D
CGAGGCTGTAACGGTG-1_2	-0.683780704374707	2.40170335217706	C2_Classical monocytes_Chil3+	Nras12D
CGATCGGAGCAAGCCA-1_2	0.429739739064777	2.43257188245049	C2_Classical monocytes_Chil3+	Nras12D
CGATGCGGTAACGTTC-1_2	-1.18324605071107	-2.50104737833747	C1_Monocytic_March3+	Nras12D
CGATGGCCATTGTACG-1_2	-5.55534133755723	0.995953971588526	C6_Monocytic_Cxcl3+	Nras12D
CGATGGCGTCAGCTTA-1_2	-1.50965080105821	3.85534977360955	C2_Classical monocytes_Chil3+	Nras12D
CGCAGGTAGTCGAAGC-1_2	-3.10495624386827	2.05268835469476	C6_Monocytic_Cxcl3+	Nras12D
CGCAGGTCATGACTTG-1_2	-1.7004707797722	4.38154577656976	C2_Classical monocytes_Chil3+	Nras12D
CGCAGGTGTGAGGCAT-1_2	-0.663322512741482	-4.93822408274421	C3_Monocytic_C1qa+	Nras12D
CGCATAATCTTCTAAC-1_2	0.691979672078693	-1.78690183714637	C1_Monocytic_March3+	Nras12D
CGCATGGAGGCAGGTT-1_2	8.10537853396376	0.0180279408334828	C5_cDC1s_Wdfy4+	Nras12D
CGCATGGCACGCGCTA-1_2	-0.558625777001775	5.19830345555535	C2_Classical monocytes_Chil3+	Nras12D
CGCCATTGTACGTACT-1_2	1.82691469347914	-5.33573651865729	C3_Monocytic_C1qa+	Nras12D
CGCCATTTCACCACAA-1_2	-1.7324406846718	3.20105027600518	C2_Classical monocytes_Chil3+	Nras12D
CGCCATTTCTACTATC-1_2	-0.995610450144208	-13.3516795690418	C3_Monocytic_C1qa+	Nras12D
CGCGTGACACACGGAA-1_2	-0.597831283445752	-5.03084827021369	C3_Monocytic_C1qa+	Nras12D
CGGAACCGTTTGTGGT-1_2	-0.178886105056203	4.86654495640985	C2_Classical monocytes_Chil3+	Nras12D
CGGAACCTCAGACCGC-1_2	5.41742696917495	-2.78421855524787	C9_Migratory DCs_Ccr7+	Nras12D
CGGAATTAGTATGGCG-1_2	0.235059882764423	0.0202689264654255	C1_Monocytic_March3+	Nras12D
CGGAATTCAACCACAT-1_2	-0.202563565905488	-0.774515038287725	C1_Monocytic_March3+	Nras12D
CGGACACAGTCCCGGT-1_2	0.498893822793567	0.532752240145121	C1_Monocytic_March3+	Nras12D
CGGACACTCATGCAGT-1_2	-1.89907297932664	5.48076652928582	C2_Classical monocytes_Chil3+	Nras12D
CGGACACTCGACATCA-1_2	-1.90211067044297	-6.48485684946784	C3_Monocytic_C1qa+	Nras12D
CGGAGAAAGCCTGTCG-1_2	-0.930787537928021	-6.25996137217292	C3_Monocytic_C1qa+	Nras12D
CGGAGAAAGTGGCCTC-1_2	1.72896328127822	-5.28939414576301	C3_Monocytic_C1qa+	Nras12D
CGGGACTAGCTCGAAG-1_2	-0.167201195593274	5.43809818669549	C2_Classical monocytes_Chil3+	Nras12D
CGGGACTCAAGGCAAC-1_2	1.75851287997206	-5.39210200861701	C3_Monocytic_C1qa+	Nras12D
CGGGACTGTTGGACTT-1_2	-3.2122796519951	2.22645306035272	C6_Monocytic_Cxcl3+	Nras12D
CGGGCATAGGATGTTA-1_2	-2.33527216755906	-6.00484252527961	C3_Monocytic_C1qa+	Nras12D
CGGGCATTCCTAAGTG-1_2	-1.09537139975587	-1.79234207228431	C1_Monocytic_March3+	Nras12D
CGGGTCAAGGTTAGTA-1_2	1.1073118702217	-4.12785316065558	C3_Monocytic_C1qa+	Nras12D
CGGGTCAGTACCTATG-1_2	-1.59734675728837	-5.60351491526374	C3_Monocytic_C1qa+	Nras12D
CGGGTCATCGAAGGAC-1_2	-2.96771297299424	-5.84656406000861	C3_Monocytic_C1qa+	Nras12D
CGGGTGTTCTATTCGT-1_2	-1.03302684866945	-0.677775150096502	C1_Monocytic_March3+	Nras12D
CGGTCAGAGTGCGCTC-1_2	-0.374720775272048	2.94487428113214	C2_Classical monocytes_Chil3+	Nras12D
CGGTCAGGTCTACAGT-1_2	-1.28919813477556	-1.29289651469001	C1_Monocytic_March3+	Nras12D
CGGTCAGGTGTTGACT-1_2	-1.31220487200776	3.29927467747918	C2_Classical monocytes_Chil3+	Nras12D
CGTAAGTCACGGCTAC-1_2	-0.457480420108235	5.75862955495111	C2_Classical monocytes_Chil3+	Nras12D
CGTAAGTTCGCTGTTC-1_2	0.721845533017719	-1.99164844111213	C1_Monocytic_March3+	Nras12D
CGTAAGTTCTGTCAGA-1_2	-1.79516825520555	0.249797651612673	C1_Monocytic_March3+	Nras12D
CGTAATGAGCGCCCAT-1_2	-3.73697028004686	1.36212992116204	C6_Monocytic_Cxcl3+	Nras12D
CGTAATGGTGAGACCA-1_2	-1.25542483174363	-4.97700334147223	C3_Monocytic_C1qa+	Nras12D
CGTAGTATCCCAAGCG-1_2	0.113720293407047	2.12590562745324	C2_Classical monocytes_Chil3+	Nras12D
CGTAGTATCGCTGCGA-1_2	-3.42569169842759	0.454566145384226	C6_Monocytic_Cxcl3+	Nras12D
CGTCAAACAATAAGGT-1_2	-1.26367167079011	-5.328119045055	C3_Monocytic_C1qa+	Nras12D
CGTCAAACATCAGCAT-1_2	-3.69969925725023	-1.96684051111945	C1_Monocytic_March3+	Nras12D
CGTCAAAGTTCGGCCA-1_2	-1.86528537117997	-1.90832615450629	C3_Monocytic_C1qa+	Nras12D
CGTCCATAGTTGTCAC-1_2	8.06116142428359	-0.0190203692079448	C5_cDC1s_Wdfy4+	Nras12D
CGTCCATCACTTGGGC-1_2	1.46110644495925	-0.393378620898809	C1_Monocytic_March3+	Nras12D
CGTCCATCATCAGCAT-1_2	-1.99825367772142	-6.42088294581183	C3_Monocytic_C1qa+	Nras12D
CGTGAATCATGAGAAT-1_2	-1.17458543622056	4.98763489171258	C2_Classical monocytes_Chil3+	Nras12D
CGTGATAAGACATGCG-1_2	-0.786615584726727	-1.54874349192389	C1_Monocytic_March3+	Nras12D
CGTGCTTAGGGACTGT-1_2	0.130209113721454	-0.690909927642431	C1_Monocytic_March3+	Nras12D
CGTGCTTTCTCGTGAA-1_2	-0.288057326088941	-0.645277624881353	C1_Monocytic_March3+	Nras12D
CGTGTCTAGGCCTAAG-1_2	-3.50048932873765	0.714613491737757	C6_Monocytic_Cxcl3+	Nras12D
CGTGTCTAGTGGAATT-1_2	-3.2620626434044	2.5077545587658	C6_Monocytic_Cxcl3+	Nras12D
CGTGTCTGTGGCTACC-1_2	-2.08858010613481	3.90085386677972	C2_Classical monocytes_Chil3+	Nras12D
CGTTCTGTCGAATCCA-1_2	-1.2231638773636	2.23097538396111	C2_Classical monocytes_Chil3+	Nras12D
CTAACCCAGATCGGTG-1_2	-1.25780210339586	3.10129498883477	C2_Classical monocytes_Chil3+	Nras12D
CTAACCCCATGATAGA-1_2	-0.0784024938301208	-1.78071475580939	C1_Monocytic_March3+	Nras12D
CTAACCCTCGCCAACG-1_2	1.49504759467086	-5.19278693751105	C3_Monocytic_C1qa+	Nras12D
CTACAGACAATACCTG-1_2	-3.61754426800767	2.08555614396325	C6_Monocytic_Cxcl3+	Nras12D
CTACAGAGTATTGACC-1_2	-0.576738540764249	3.35412668629876	C2_Classical monocytes_Chil3+	Nras12D
CTACATTGTGTACAGG-1_2	0.594983603124225	-6.14265132502326	C3_Monocytic_C1qa+	Nras12D
CTACCCACAGCTAACT-1_2	0.809115196828449	2.15778791352502	C2_Classical monocytes_Chil3+	Nras12D
CTACCCACAGTTACCA-1_2	-4.10690007054368	1.65872263356439	C6_Monocytic_Cxcl3+	Nras12D
CTACCTGAGGTGAGAA-1_2	-0.0334483727172973	3.6104967538952	C2_Classical monocytes_Chil3+	Nras12D
CTACCTGTCCACAAGT-1_2	-0.506401826377309	2.26103639050714	C2_Classical monocytes_Chil3+	Nras12D
CTACTATAGACTCGAG-1_2	-0.502227295871175	-6.28965163782844	C3_Monocytic_C1qa+	Nras12D
CTACTATAGGCTTAGG-1_2	-1.06903079592744	5.18503975316278	C2_Classical monocytes_Chil3+	Nras12D
CTACTATCACAACGAG-1_2	0.451469565991962	3.02432894154778	C2_Classical monocytes_Chil3+	Nras12D
CTACTATGTACTGAGG-1_2	0.119325812224948	-1.29859221533545	C1_Monocytic_March3+	Nras12D
CTACTATTCTGTCCCA-1_2	0.42395516789397	-5.8461272771717	C3_Monocytic_C1qa+	Nras12D
CTAGACAGTTATTCTC-1_2	0.327779318456256	2.16069471284142	C2_Classical monocytes_Chil3+	Nras12D
CTAGGTAAGATTGACA-1_2	-3.08828673207322	-1.06307077959785	C1_Monocytic_March3+	Nras12D
CTAGGTAGTCATGACT-1_2	-1.99538681351701	-1.8362863119007	C1_Monocytic_March3+	Nras12D
CTATAGGAGCTGCCAC-1_2	-1.88901278817216	-1.71998251036414	C1_Monocytic_March3+	Nras12D
CTATCTAAGGTGAGCT-1_2	-0.200085405941403	4.70239662572137	C2_Classical monocytes_Chil3+	Nras12D
CTCAACCCACGTGTGC-1_2	0.0735898569866059	-4.5695626790882	C3_Monocytic_C1qa+	Nras12D
CTCAAGAGTACTCCCT-1_2	-1.13289818608323	-1.31657887057075	C1_Monocytic_March3+	Nras12D
CTCAAGAGTGTATTCG-1_2	-4.09707412564317	2.06166183396569	C6_Monocytic_Cxcl3+	Nras12D
CTCAAGAGTTGGGATG-1_2	-0.143960882659352	-1.06929541186103	C1_Monocytic_March3+	Nras12D
CTCACTGAGAGTGGCT-1_2	-3.12556919896165	2.55289315625421	C6_Monocytic_Cxcl3+	Nras12D
CTCACTGAGGTTAGTA-1_2	-1.81348476254503	2.77147674008599	C3_Monocytic_C1qa+	Nras12D
CTCACTGTCAGACATC-1_2	-2.61807093464891	-1.7618291433216	C1_Monocytic_March3+	Nras12D
CTCAGGGAGAGATTCA-1_2	-2.20247349583665	-6.54088950709113	C3_Monocytic_C1qa+	Nras12D
CTCAGTCAGCATAGGC-1_2	-1.69215032898942	-1.31616390303382	C1_Monocytic_March3+	Nras12D
CTCAGTCCACTGTCGG-1_2	-0.145110388036168	-1.53785777643928	C1_Monocytic_March3+	Nras12D
CTCAGTCTCCCTCTCC-1_2	-0.827349816198743	5.12844061299554	C2_Classical monocytes_Chil3+	Nras12D
CTCATCGAGCATAGGC-1_2	-0.0765130116895797	-1.4542895610691	C1_Monocytic_March3+	Nras12D
CTCATCGCAAGTTCCA-1_2	-1.24994239651719	3.79536747380486	C2_Classical monocytes_Chil3+	Nras12D
CTCATCGGTCGAGCAA-1_2	0.951845552091205	-0.0405810828567409	C1_Monocytic_March3+	Nras12D
CTCATCGTCCGTTGGG-1_2	-4.16731819951097	-2.19322372034797	C1_Monocytic_March3+	Nras12D
CTCATGCGTATGAGCG-1_2	5.54637184298476	-2.76003957346686	C9_Migratory DCs_Ccr7+	Nras12D
CTCATTACAGCGTTTA-1_2	-0.797068600292599	3.36240243359796	C2_Classical monocytes_Chil3+	Nras12D
CTCATTAGTCCTGGGT-1_2	-1.77893087708513	3.68187379285089	C2_Classical monocytes_Chil3+	Nras12D
CTCCAACCAAGTTCCA-1_2	-4.17021570050279	1.49292420788995	C6_Monocytic_Cxcl3+	Nras12D
CTCCAACCATGCAGCC-1_2	-0.563195054169095	-2.40575910166511	C1_Monocytic_March3+	Nras12D
CTCCACATCTAGACAC-1_2	-0.439966832037366	-4.81827855662116	C3_Monocytic_C1qa+	Nras12D
CTCCATGGTTGTACGT-1_2	-0.654846642847455	6.13463663502923	C3_Monocytic_C1qa+	Nras12D
CTCCCTCGTTGAATCC-1_2	-2.16454825245897	-5.49395108774909	C3_Monocytic_C1qa+	Nras12D
CTCCCTCTCTCAACCC-1_2	-3.68138298832933	1.9575643484234	C6_Monocytic_Cxcl3+	Nras12D
CTCCGATCACGCTGAC-1_2	-2.70227084004442	-1.59049773768195	C3_Monocytic_C1qa+	Nras12D
CTCCTCCCAACTGTGT-1_2	-1.308108304377	3.54694771214715	C2_Classical monocytes_Chil3+	Nras12D
CTCCTCCTCCATTGTT-1_2	0.101087625388706	4.96823858662835	C2_Classical monocytes_Chil3+	Nras12D
CTCGAGGCATGTTCGA-1_2	-0.360781253065264	3.00015305920831	C2_Classical monocytes_Chil3+	Nras12D
CTCGAGGTCACTGTTT-1_2	-2.56832179867784	-2.15503049448737	C1_Monocytic_March3+	Nras12D
CTCTCAGAGCTGTTAC-1_2	1.0196858898445	-4.99702811793097	C3_Monocytic_C1qa+	Nras12D
CTCTCAGCACAGTACT-1_2	-2.08147559010545	4.23884415074578	C2_Classical monocytes_Chil3+	Nras12D
CTCTCAGCAGGCGATA-1_2	-0.939057563181317	-1.48789513663062	C1_Monocytic_March3+	Nras12D
CTCTCGACACAACGCC-1_2	0.273007179860675	-6.59596276835212	C3_Monocytic_C1qa+	Nras12D
CTCTCGACACCTGCTT-1_2	-0.898021791811383	-6.06222510889777	C3_Monocytic_C1qa+	Nras12D
CTCTCGATCGCTTGCT-1_2	5.46593752062758	-2.91611886576423	C9_Migratory DCs_Ccr7+	Nras12D
CTCTCGATCTCTGACC-1_2	-2.31446490132371	2.63327764912835	C2_Classical monocytes_Chil3+	Nras12D
CTCTGGTCACGGCACT-1_2	1.58008208430251	-5.30454183176764	C3_Monocytic_C1qa+	Nras12D
CTGAATGGTGAACTAA-1_2	-0.289344523783124	5.71846126958123	C2_Classical monocytes_Chil3+	Nras12D
CTGAATGGTGGGTCAA-1_2	0.776665832166278	-1.06091809824714	C1_Monocytic_March3+	Nras12D
CTGAGCGTCGAGGCAA-1_2	0.429578746919238	-2.07474113062629	C3_Monocytic_C1qa+	Nras12D
CTGAGGCAGCTTGTGT-1_2	-4.09857711636583	-0.880562668597784	C3_Monocytic_C1qa+	Nras12D
CTGAGGCGTAGACACG-1_2	-1.15074786984483	-1.12312114790687	C1_Monocytic_March3+	Nras12D
CTGCAGGAGTAAGACT-1_2	1.65621795809706	-0.815488642013159	C1_Monocytic_March3+	Nras12D
CTGCAGGCACTAGTAC-1_2	-3.22316083752672	-0.218542819774237	C1_Monocytic_March3+	Nras12D
CTGCAGGTCCCAACTC-1_2	-0.83920184218446	-13.6775577123524	C3_Monocytic_C1qa+	Nras12D
CTGCATCTCACCCTGT-1_2	-0.481846143241322	4.28262209340325	C2_Classical monocytes_Chil3+	Nras12D
CTGCCATGTCACTGAT-1_2	-2.08868644082109	-1.98394680575141	C1_Monocytic_March3+	Nras12D
CTGCCTAAGGTTATAG-1_2	-0.0875656350807311	5.88186859532586	C2_Classical monocytes_Chil3+	Nras12D
CTGCGAGAGAGGTTAT-1_2	-1.50115940415422	-1.37213469103583	C1_Monocytic_March3+	Nras12D
CTGCGAGCATTGTAGC-1_2	-3.76104435765306	-1.20695722655066	C1_Monocytic_March3+	Nras12D
CTGCGAGGTAACAGGC-1_2	-0.643557016487515	0.960483247482691	C1_Monocytic_March3+	Nras12D
CTGCTCAAGCATCAGG-1_2	-1.56683132493058	5.40608381673089	C2_Classical monocytes_Chil3+	Nras12D
CTGCTCATCCGAGGCT-1_2	-1.32985482060472	3.11374568387261	C2_Classical monocytes_Chil3+	Nras12D
CTGGACGGTCTGTAAC-1_2	-1.28555337035219	-5.62321448878058	C3_Monocytic_C1qa+	Nras12D
CTGGACGTCGGACGTC-1_2	1.23435440218886	-0.769381051814642	C1_Monocytic_March3+	Nras12D
CTGTACCCAATTGCAC-1_2	-0.490293358202374	-13.7992847020985	C3_Monocytic_C1qa+	Nras12D
CTGTACCCAGTCTTCC-1_2	-1.93983230435411	-2.66162300661811	C1_Monocytic_March3+	Nras12D
CTGTACCTCCTACCAC-1_2	-0.282884322787917	5.71654247685662	C2_Classical monocytes_Chil3+	Nras12D
CTGTACCTCGAGTACT-1_2	-0.799797688360608	-0.67437774494895	C1_Monocytic_March3+	Nras12D
CTGTCGTAGTGATGGC-1_2	4.91897955096205	-3.23409486368903	C3_Monocytic_C1qa+	Nras12D
CTGTCGTCACCCTTGT-1_2	5.02135172045668	-2.66854477480659	C9_Migratory DCs_Ccr7+	Nras12D
CTGTCGTCATGAGGGT-1_2	-1.26263484799424	4.54375147267571	C2_Classical monocytes_Chil3+	Nras12D
CTGTGAACACATATGC-1_2	0.58065762675246	4.50790476247064	C2_Classical monocytes_Chil3+	Nras12D
CTGTGAAGTGCGGATA-1_2	-2.03052863919297	4.70417189046136	C2_Classical monocytes_Chil3+	Nras12D
CTGTGAATCTCCGAGG-1_2	0.474486257199847	-5.28665376261481	C3_Monocytic_C1qa+	Nras12D
CTGTGGGGTTCGAAGG-1_2	-1.84763715111772	4.47494816228143	C2_Classical monocytes_Chil3+	Nras12D
CTTACCGGTTTCGACA-1_2	1.61186685717543	-5.25393081263312	C3_Monocytic_C1qa+	Nras12D
CTTACCGTCTCCCATG-1_2	-0.586947683926022	-5.8791911657215	C3_Monocytic_C1qa+	Nras12D
CTTAGGATCAGCCTCT-1_2	-1.67072126709977	-1.45064557150611	C1_Monocytic_March3+	Nras12D
CTTCCGACACATAGCT-1_2	0.0487664893909333	-5.44776893213996	C3_Monocytic_C1qa+	Nras12D
CTTCCGAGTTACTCAG-1_2	-0.230809856887257	4.34815143986932	C2_Classical monocytes_Chil3+	Nras12D
CTTCCGATCGTCACCT-1_2	0.452471460465991	-1.33326840952643	C1_Monocytic_March3+	Nras12D
CTTCGGTAGTTAACAG-1_2	-4.11548051678697	1.30000435754052	C6_Monocytic_Cxcl3+	Nras12D
CTTCGGTGTAGCGTTT-1_2	-4.04471955143968	-0.749402707374182	C3_Monocytic_C1qa+	Nras12D
CTTCGGTTCGGTTCAA-1_2	-0.351821337576306	-6.46244454935798	C3_Monocytic_C1qa+	Nras12D
CTTCTAAGTGAGTGAC-1_2	-0.841396425600445	3.83904361172906	C2_Classical monocytes_Chil3+	Nras12D
CTTCTAATCGACACCG-1_2	0.323684777383411	-4.29505515650519	C3_Monocytic_C1qa+	Nras12D
CTTCTAATCGACGACC-1_2	-1.45818016373674	3.067867988789	C2_Classical monocytes_Chil3+	Nras12D
CTTCTCTAGCTGAAAT-1_2	-2.36108884655992	-6.14711976603278	C3_Monocytic_C1qa+	Nras12D
CTTCTCTCAGCATACT-1_2	-2.22627088868181	-6.12537265375861	C3_Monocytic_C1qa+	Nras12D
CTTCTCTGTCCGGTCA-1_2	-3.63846502148668	-1.69229281500587	C1_Monocytic_March3+	Nras12D
CTTCTCTGTGTCCAAT-1_2	-1.25553849780122	-0.754337912356939	C1_Monocytic_March3+	Nras12D
CTTGAGAAGGGCAATC-1_2	-0.805377338762677	0.0640989337801075	C1_Monocytic_March3+	Nras12D
CTTGAGACACCTTCCA-1_2	-0.275318049575484	6.0006859247326	C2_Classical monocytes_Chil3+	Nras12D
CTTGAGATCTACGGTA-1_2	-0.18161280893842	-2.22051549509772	C1_Monocytic_March3+	Nras12D
CTTGATTCAAGTCGTT-1_2	-0.648064379330075	6.37081217213861	C2_Classical monocytes_Chil3+	Nras12D
CTTTCAACAAACGGCA-1_2	-2.25447628342668	3.86769627972833	C2_Classical monocytes_Chil3+	Nras12D
CTTTCAAGTCCACGCA-1_2	-0.801951055164731	-2.08264637545356	C1_Monocytic_March3+	Nras12D
CTTTCAAGTCGTTCAA-1_2	-3.91552147709886	-0.750817364013281	C1_Monocytic_March3+	Nras12D
CTTTCAAGTGGCAGAT-1_2	-0.472502295608914	-0.895099287784185	C1_Monocytic_March3+	Nras12D
CTTTCGGAGACGTCGA-1_2	-1.6549043401436	-2.2503328378559	C1_Monocytic_March3+	Nras12D
CTTTCGGAGCTCCATA-1_2	-4.26329789006273	1.93791090890161	C6_Monocytic_Cxcl3+	Nras12D
CTTTCGGGTGCGACAA-1_2	-1.06210449778596	-1.5718215759159	C1_Monocytic_March3+	Nras12D
GAACACTAGCCGATTT-1_2	-3.57880935513536	2.21084618016473	C6_Monocytic_Cxcl3+	Nras12D
GAACACTTCTACCACC-1_2	-0.151340280409253	-1.02221227244147	C1_Monocytic_March3+	Nras12D
GAACGTTCAGAAGCGT-1_2	-3.73981628262559	2.17625581666223	C6_Monocytic_Cxcl3+	Nras12D
GAACGTTGTTACAGCT-1_2	-3.74121055447618	1.46636151715508	C6_Monocytic_Cxcl3+	Nras12D
GAACTGTAGCCAGTAG-1_2	-1.89654741131822	4.62082743092767	C2_Classical monocytes_Chil3+	Nras12D
GAACTGTAGTTTGCTG-1_2	-0.984951649542248	3.43332719250909	C2_Classical monocytes_Chil3+	Nras12D
GAACTGTTCGAGCACC-1_2	-1.70751855217973	3.84728907986871	C2_Classical monocytes_Chil3+	Nras12D
GAAGCCCAGCGCCCAT-1_2	0.476270343427264	0.0895736013292408	C1_Monocytic_March3+	Nras12D
GAAGCCCAGCGTCAGA-1_2	-1.31282136284868	-0.887119179523077	C1_Monocytic_March3+	Nras12D
GAAGCGATCATTGCGA-1_2	1.10967245257338	-1.80019128874549	C1_Monocytic_March3+	Nras12D
GAAGGACGTGATTAGA-1_2	-0.719087605114377	3.64311193867913	C2_Classical monocytes_Chil3+	Nras12D
GAAGGACGTGCGACAA-1_2	-1.21430024945298	-1.23760653094062	C1_Monocytic_March3+	Nras12D
GAAGGACTCAGTGATC-1_2	-3.80378756367723	-1.82688928202399	C1_Monocytic_March3+	Nras12D
GAAGGGTGTATCGCTA-1_2	7.96520462191542	0.000257814371500048	C5_cDC1s_Wdfy4+	Nras12D
GAAGGGTGTGGCAACA-1_2	0.964996482495868	-5.59288764551887	C3_Monocytic_C1qa+	Nras12D
GAAGTAAAGCTTTCCC-1_2	-3.88048729741136	1.84723913117639	C6_Monocytic_Cxcl3+	Nras12D
GAAGTAATCAAGCTGT-1_2	-0.509884123440182	6.93903660222283	C2_Classical monocytes_Chil3+	Nras12D
GAAGTAATCGAACTCA-1_2	-2.14553878151933	2.05315887376061	C2_Classical monocytes_Chil3+	Nras12D
GAAGTAATCTCCCATG-1_2	-3.88565668904344	-1.35324621752509	C1_Monocytic_March3+	Nras12D
GAATAGAGTCCCGGTA-1_2	-1.05587700449983	3.63739251538507	C3_Monocytic_C1qa+	Nras12D
GAATAGATCAGAATAG-1_2	-0.653726462955868	-1.22342765883216	C1_Monocytic_March3+	Nras12D
GAATAGATCCCTGGTT-1_2	-2.3517638190941	-2.11372876719245	C1_Monocytic_March3+	Nras12D
GAATCACGTGATACCT-1_2	-3.73744234883348	-0.658709889209356	C1_Monocytic_March3+	Nras12D
GAATCGTTCGAGTGAG-1_2	-4.04028878056566	-0.961038714206304	C3_Monocytic_C1qa+	Nras12D
GAATCGTTCGCTACGG-1_2	-0.406952281232274	-0.919537788188543	C1_Monocytic_March3+	Nras12D
GACACGCGTCAACATC-1_2	-0.747456376190579	1.12048851891747	C1_Monocytic_March3+	Nras12D
GACAGCCGTTTGGCTA-1_2	-0.068581540818608	-5.51848531321296	C3_Monocytic_C1qa+	Nras12D
GACAGCCTCAAGCGTT-1_2	0.403720463876331	2.9132082407116	C2_Classical monocytes_Chil3+	Nras12D
GACAGCCTCCATTCAT-1_2	-3.17582354390184	-1.76608026579627	C1_Monocytic_March3+	Nras12D
GACAGCCTCCTCGATC-1_2	2.32974376833876	-0.997684722697821	C1_Monocytic_March3+	Nras12D
GACATCAGTTCGGGTC-1_2	-1.72263500535051	-6.22927022532233	C3_Monocytic_C1qa+	Nras12D
GACCAATGTCACTTCC-1_2	-0.380594645376599	4.49068617268792	C2_Classical monocytes_Chil3+	Nras12D
GACCAATGTGTCATGT-1_2	-2.35979328000108	-1.54349947527656	C1_Monocytic_March3+	Nras12D
GACCCAGCAGAACTCT-1_2	-1.15560284697572	-2.46837878779181	C1_Monocytic_March3+	Nras12D
GACCCTTAGTGATGGC-1_2	0.663995529775226	2.97264909192315	C2_Classical monocytes_Chil3+	Nras12D
GACCCTTGTCCTTAAG-1_2	0.324390436772907	6.05941223546258	C2_Classical monocytes_Chil3+	Nras12D
GACCTTCCATTAGGAA-1_2	0.396173800592029	-1.04602718905219	C1_Monocytic_March3+	Nras12D
GACCTTCGTAGACAAT-1_2	-0.791133199568188	-13.686026340282	C3_Monocytic_C1qa+	Nras12D
GACCTTCGTAGCTTTG-1_2	-0.857393000955975	3.35353469296685	C2_Classical monocytes_Chil3+	Nras12D
GACCTTCGTTCCACGG-1_2	0.592229272489154	-1.3143638427616	C1_Monocytic_March3+	Nras12D
GACCTTCTCCAACTAG-1_2	-0.651385252113736	0.574612462961588	C1_Monocytic_March3+	Nras12D
GACCTTCTCTGCGATA-1_2	0.360186065797412	-4.84199977473029	C3_Monocytic_C1qa+	Nras12D
GACGCTGCATAACAGA-1_2	-0.161789749498761	-6.45821786478766	C3_Monocytic_C1qa+	Nras12D
GACGCTGGTACCAGAG-1_2	-2.50729498707811	2.77147697850457	C6_Monocytic_Cxcl3+	Nras12D
GACGCTGTCCGCTGTT-1_2	0.215850557450855	-4.91616893366584	C3_Monocytic_C1qa+	Nras12D
GACGTTACATGTGACT-1_2	1.53208305991133	-4.66950393275031	C3_Monocytic_C1qa+	Nras12D
GACGTTAGTTCTCTAT-1_2	-0.771655414934552	0.619093174183283	C1_Monocytic_March3+	Nras12D
GACTATGCACTTTAGG-1_2	-0.93613902174989	-5.15894818857917	C3_Monocytic_C1qa+	Nras12D
GACTCAAAGATTGAGT-1_2	5.71745624697646	-2.91933870867499	C9_Migratory DCs_Ccr7+	Nras12D
GACTCTCAGTTACTCG-1_2	1.70628776705703	-1.41670263365516	C1_Monocytic_March3+	Nras12D
GACTCTCGTCACTAGT-1_2	-2.10286769711534	-5.70644546107062	C3_Monocytic_C1qa+	Nras12D
GACTCTCGTCGTAATC-1_2	-4.54294977032701	-2.89826083735236	C8_KC_Slc40a1+	Nras12D
GACTCTCGTGGCAGAT-1_2	-0.628821794624722	-0.409132962977972	C1_Monocytic_March3+	Nras12D
GACTGATAGTTACTCG-1_2	0.0537820116325257	-6.57081199244269	C3_Monocytic_C1qa+	Nras12D
GACTGATCAAGATGGC-1_2	2.48899355090102	-0.771944468772497	C4_cDC2_Cd209a+	Nras12D
GACTTCCAGCCTCATA-1_2	-0.52409205281297	-2.32039595202216	C1_Monocytic_March3+	Nras12D
GACTTCCAGCTTAGTC-1_2	-0.218606819148457	0.627891862833414	C1_Monocytic_March3+	Nras12D
GACTTCCGTCCCTAAA-1_2	1.60447874224623	-5.18052602366218	C3_Monocytic_C1qa+	Nras12D
GAGAAATAGAAAGCGA-1_2	0.259317483071887	5.44441627904168	C2_Classical monocytes_Chil3+	Nras12D
GAGAAATGTCATATGC-1_2	-1.65202603184739	-2.41676092699775	C1_Monocytic_March3+	Nras12D
GAGAAATGTGTCCAAT-1_2	-0.204780881042874	-2.29099155024299	C3_Monocytic_C1qa+	Nras12D
GAGAAATGTTCAAGTC-1_2	-1.94495210492173	-1.55561233118781	C1_Monocytic_March3+	Nras12D
GAGACCCCAATTGAAG-1_2	-1.30728868090669	-0.665577774798956	C1_Monocytic_March3+	Nras12D
GAGACCCTCCACACCT-1_2	-1.21740755879442	-1.95399714068183	C1_Monocytic_March3+	Nras12D
GAGACTTCATTCACAG-1_2	-2.88502297246019	2.8783338014721	C6_Monocytic_Cxcl3+	Nras12D
GAGACTTGTAGTCGTT-1_2	-1.01899663054506	-2.05421162203559	C1_Monocytic_March3+	Nras12D
GAGATGGCAACCGTGC-1_2	-1.69987032258073	5.9000213091015	C2_Classical monocytes_Chil3+	Nras12D
GAGATGGGTGGACAGT-1_2	-3.2770076736168	2.23287915631524	C6_Monocytic_Cxcl3+	Nras12D
GAGATGGTCCTACCGT-1_2	-2.52669582211534	-0.993505721843328	C1_Monocytic_March3+	Nras12D
GAGCCTGTCATTGTGG-1_2	-0.381347131665147	1.25947796746484	C1_Monocytic_March3+	Nras12D
GAGCTGCAGTCCGCGT-1_2	-2.24589130723039	-2.21672845438727	C1_Monocytic_March3+	Nras12D
GAGCTGCTCCGATCGG-1_2	-1.74373624169389	-0.877088313853826	C1_Monocytic_March3+	Nras12D
GAGGCAATCACGATCA-1_2	-3.74091467701951	-1.47561669901618	C1_Monocytic_March3+	Nras12D
GAGGCAATCGTCCTCA-1_2	-0.998841737146771	1.66413163586846	C2_Classical monocytes_Chil3+	Nras12D
GAGGCCTCAGTTGTCA-1_2	-0.0152049704746368	-4.52256084040412	C3_Monocytic_C1qa+	Nras12D
GAGGCCTGTATGCGTT-1_2	1.63593962347945	-5.42451072291144	C3_Monocytic_C1qa+	Nras12D
GAGGCCTGTGTTCCTC-1_2	0.202970470552051	5.10288357182733	C2_Classical monocytes_Chil3+	Nras12D
GAGGGATAGAGCAGCT-1_2	-1.32852301442186	5.82404779835931	C2_Classical monocytes_Chil3+	Nras12D
GAGGGATCAGTCAGCC-1_2	-0.471546013589299	4.33945583745233	C2_Classical monocytes_Chil3+	Nras12D
GAGGGTAGTCCTACGG-1_2	9.10382213747939	-2.49680758074531	C4_cDC2_Cd209a+	Nras12D
GAGGGTAGTCGCTTAA-1_2	-2.46339163624803	-1.68608570650825	C1_Monocytic_March3+	Nras12D
GAGTCATCAGGACGAT-1_2	-1.5032553418831	0.607093388283167	C1_Monocytic_March3+	Nras12D
GAGTCATGTTCGAAGG-1_2	-3.19150767170945	-0.945729022777166	C1_Monocytic_March3+	Nras12D
GAGTCTAAGGATTACA-1_2	-1.13931903683702	-6.02301240519294	C3_Monocytic_C1qa+	Nras12D
GAGTCTACACCCTAAA-1_2	-1.37333414399186	3.75544332905999	C2_Classical monocytes_Chil3+	Nras12D
GAGTCTATCTTCGGTC-1_2	1.06879475272139	-5.32668662623176	C3_Monocytic_C1qa+	Nras12D
GAGTGAGCAACCCTAA-1_2	-2.5173390849785	-1.97049022272834	C1_Monocytic_March3+	Nras12D
GAGTTACAGGATCATA-1_2	-1.66090938889543	-3.19515419558295	C3_Monocytic_C1qa+	Nras12D
GAGTTACGTCCAGCCA-1_2	-1.17115810954133	-0.430889075553503	C1_Monocytic_March3+	Nras12D
GAGTTACGTTCGAACT-1_2	0.298707689408862	0.64372088953248	C1_Monocytic_March3+	Nras12D
GAGTTTGAGGAAGTAG-1_2	-1.86996219002763	-5.84251094416388	C3_Monocytic_C1qa+	Nras12D
GAGTTTGAGGGTAATT-1_2	-2.55833682858506	-2.12310529307136	C1_Monocytic_March3+	Nras12D
GAGTTTGGTCTCAGGC-1_2	-1.54235706173936	-5.77748895243415	C3_Monocytic_C1qa+	Nras12D
GATAGAAAGAAATCCA-1_2	-0.791888330812848	3.60028051778069	C2_Classical monocytes_Chil3+	Nras12D
GATAGAACAAGTACCT-1_2	-1.61681399189988	2.74368476315728	C2_Classical monocytes_Chil3+	Nras12D
GATAGAACATCCGGCA-1_2	-0.960996125574506	4.03708052083245	C2_Classical monocytes_Chil3+	Nras12D
GATAGCTAGCTTCGTA-1_2	0.36611094630202	5.38281893178216	C2_Classical monocytes_Chil3+	Nras12D
GATCACAAGGTTACCT-1_2	-0.626050059433377	4.59280847951165	C2_Classical monocytes_Chil3+	Nras12D
GATCAGTCACAAGCAG-1_2	-0.535319288010991	6.97618698521844	C2_Classical monocytes_Chil3+	Nras12D
GATCAGTCATGCGTGC-1_2	-2.98488340222398	-6.65277314738044	C3_Monocytic_C1qa+	Nras12D
GATCATGAGCGCCGTT-1_2	-3.13903126561204	2.59625458165399	C6_Monocytic_Cxcl3+	Nras12D
GATCATGAGGCGTTAG-1_2	-1.06787911498109	5.07584499760858	C2_Classical monocytes_Chil3+	Nras12D
GATCCCTCAAGTTCCA-1_2	-0.28183603354851	-0.322693770682898	C1_Monocytic_March3+	Nras12D
GATCCCTTCTCTTCAA-1_2	1.40728035128554	2.51567124768487	C2_Classical monocytes_Chil3+	Nras12D
GATCGTACAAGCAGGT-1_2	-2.63673243367234	3.15758895322076	C6_Monocytic_Cxcl3+	Nras12D
GATCGTATCATTTGCT-1_2	-3.93424424969713	-0.887764578616705	C1_Monocytic_March3+	Nras12D
GATGACTAGGACCCAA-1_2	-1.7773830636696	5.36645912572137	C2_Classical monocytes_Chil3+	Nras12D
GATGACTAGTTGAAAC-1_2	-1.71202442490617	-5.44799542979011	C3_Monocytic_C1qa+	Nras12D
GATGAGGCAGCGCGTT-1_2	-0.671747301454938	-2.05026460245856	C1_Monocytic_March3+	Nras12D
GATGAGGGTTGGTGTT-1_2	-0.923448119993603	-13.5930793340565	C3_Monocytic_C1qa+	Nras12D
GATGAGGTCTCTATAC-1_2	-1.36994108998338	0.430100644075785	C1_Monocytic_March3+	Nras12D
GATGATCCATCCGGTG-1_2	-0.853954110975659	-6.55503869608649	C3_Monocytic_C1qa+	Nras12D
GATGCTAAGCACCTGC-1_2	0.208471621636951	2.17668973847619	C2_Classical monocytes_Chil3+	Nras12D
GATGCTACACTCATAG-1_2	-1.67144343697587	4.93340849324456	C2_Classical monocytes_Chil3+	Nras12D
GATGGAGCATAGATGA-1_2	-2.37926921689073	-6.23697972849616	C3_Monocytic_C1qa+	Nras12D
GATGGAGCATGACTTG-1_2	-2.06723818623582	2.69028925343743	C6_Monocytic_Cxcl3+	Nras12D
GATGGAGTCTGGGATT-1_2	-2.8549421771721	2.35342597409478	C6_Monocytic_Cxcl3+	Nras12D
GATTCGACACAGTGAG-1_2	-0.456298072572148	-1.96019769266852	C1_Monocytic_March3+	Nras12D
GATTCTTAGGAGGCAG-1_2	-3.14987788044969	-1.8213959987522	C1_Monocytic_March3+	Nras12D
GATTCTTCACCAGGTC-1_2	-0.865556155081189	4.27398228093377	C3_Monocytic_C1qa+	Nras12D
GATTCTTGTAGCCAGA-1_2	-0.569654975767529	-0.139287745511618	C1_Monocytic_March3+	Nras12D
GATTCTTGTAGGGAGG-1_2	0.646385039453113	2.40590810223809	C2_Classical monocytes_Chil3+	Nras12D
GATTCTTTCGTTGTAG-1_2	-1.32685897194902	3.31503915234796	C2_Classical monocytes_Chil3+	Nras12D
GATTTCTAGCGGGTTA-1_2	-1.26253757321397	3.81955670758477	C2_Classical monocytes_Chil3+	Nras12D
GATTTCTCACTTCTCG-1_2	-1.21156529032747	-2.33780074671515	C1_Monocytic_March3+	Nras12D
GATTTCTGTTACCCTC-1_2	-0.973713193769849	-13.4523932989002	C3_Monocytic_C1qa+	Nras12D
GCAACATGTACGGGAT-1_2	-1.33496246182481	5.04426788731805	C2_Classical monocytes_Chil3+	Nras12D
GCAACATGTCCACACG-1_2	-0.958653722639477	5.60416340275994	C2_Classical monocytes_Chil3+	Nras12D
GCAACCGAGTATGTAG-1_2	1.25663855231246	-4.19386029795417	C3_Monocytic_C1qa+	Nras12D
GCAACCGCAACTCCAA-1_2	-0.225456137891209	-0.0549821014762783	C1_Monocytic_March3+	Nras12D
GCACATACACAAGCAG-1_2	0.349893952970111	-1.63321877077827	C1_Monocytic_March3+	Nras12D
GCACATATCGTGTGAT-1_2	-1.18091795289079	3.51841711446038	C2_Classical monocytes_Chil3+	Nras12D
GCACGGTAGCAATTAG-1_2	5.48102321780165	-3.03482103899726	C9_Migratory DCs_Ccr7+	Nras12D
GCACGGTCAGTTTGGT-1_2	-2.57143697583238	3.31274818822137	C6_Monocytic_Cxcl3+	Nras12D
GCACGGTGTCTAGATC-1_2	-0.518188168044484	4.29951261922113	C2_Classical monocytes_Chil3+	Nras12D
GCACGTGCAAATACGA-1_2	-2.62173685872117	-1.54942954138526	C1_Monocytic_March3+	Nras12D
GCACTAAAGCCACTCG-1_2	-1.93214247071306	5.02084135457269	C2_Classical monocytes_Chil3+	Nras12D
GCACTAAAGTCTAACC-1_2	-1.16074637019197	4.24482464238397	C2_Classical monocytes_Chil3+	Nras12D
GCAGCCAAGTAGCAAT-1_2	-2.43702468716661	-6.57466626719245	C3_Monocytic_C1qa+	Nras12D
GCAGCCAGTGCTCCGA-1_2	0.856983567838275	2.34226011677972	C2_Classical monocytes_Chil3+	Nras12D
GCAGCCAGTTCGGCCA-1_2	0.775879408483112	-5.61428857401618	C3_Monocytic_C1qa+	Nras12D
GCAGCTGAGCACCCAC-1_2	-0.361784432764447	-1.68975329951056	C1_Monocytic_March3+	Nras12D
GCAGCTGTCCACGGGT-1_2	-1.06054470383683	-4.90119767740973	C3_Monocytic_C1qa+	Nras12D
GCAGGCTCACGTCGGT-1_2	-2.86081275784532	-1.36616540507087	C1_Monocytic_March3+	Nras12D
GCAGTTAGTGTACATC-1_2	-3.6608925803856	-0.298679297721472	C1_Monocytic_March3+	Nras12D
GCATCGGAGTGCCCGT-1_2	0.872900034551227	-1.12407160357245	C1_Monocytic_March3+	Nras12D
GCATCGGGTGCACGCT-1_2	-1.35917994820634	3.23848843022576	C2_Classical monocytes_Chil3+	Nras12D
GCATCGGTCGATGCAT-1_2	-4.08645973050157	-2.3452773149372	C1_Monocytic_March3+	Nras12D
GCATCTCAGGCGCTCT-1_2	-1.1761006458954	4.21842979832879	C2_Classical monocytes_Chil3+	Nras12D
GCATCTCGTCTAGTGT-1_2	-1.25138119303743	5.41170095845452	C2_Classical monocytes_Chil3+	Nras12D
GCATCTCGTTAATGAG-1_2	-1.60557589375535	2.19902157231561	C2_Classical monocytes_Chil3+	Nras12D
GCATCTCTCTGTCAGA-1_2	2.28797855532607	-1.18329716280707	C4_cDC2_Cd209a+	Nras12D
GCATTAGGTGTAAATG-1_2	0.419875349168384	-6.23280120447883	C3_Monocytic_C1qa+	Nras12D
GCCAACGAGACATATG-1_2	-0.813050363893903	-2.40529704645881	C1_Monocytic_March3+	Nras12D
GCCAACGAGAGGTCGT-1_2	-0.784372065897382	-13.7249429281116	C3_Monocytic_C1qa+	Nras12D
GCCAACGGTCCCGTGA-1_2	-0.431375865574277	-0.838356977260199	C1_Monocytic_March3+	Nras12D
GCCAACGGTTGAGAGC-1_2	-0.69444042884866	-5.36715102747687	C3_Monocytic_C1qa+	Nras12D
GCCAACGGTTGCTCAA-1_2	0.198888506059253	-1.26267183378943	C3_Monocytic_C1qa+	Nras12D
GCCAACGTCTTGGGCG-1_2	0.864233399991596	-4.98694444254645	C3_Monocytic_C1qa+	Nras12D
GCCAGCACATCGCTGG-1_2	-0.983606730337537	5.37517284795037	C2_Classical monocytes_Chil3+	Nras12D
GCCAGCATCGTTAGAC-1_2	-0.0340701385692718	-4.74933982447394	C3_Monocytic_C1qa+	Nras12D
GCCAGGTAGTTAGTAG-1_2	0.540214265946948	-6.19280028895148	C3_Monocytic_C1qa+	Nras12D
GCCAGGTGTGGTCTCG-1_2	-1.69057009064714	5.43882774754754	C2_Classical monocytes_Chil3+	Nras12D
GCCAGGTTCGACATCA-1_2	-0.322627188387609	-0.514622872626867	C1_Monocytic_March3+	Nras12D
GCCAGTGTCCACGTCT-1_2	-1.49306688153306	-2.49595952585944	C1_Monocytic_March3+	Nras12D
GCCAGTGTCTGAGAGG-1_2	-3.39471683346788	1.72347115918389	C6_Monocytic_Cxcl3+	Nras12D
GCCATGGAGGGTCACA-1_2	-1.35485586964647	-5.60437179163703	C3_Monocytic_C1qa+	Nras12D
GCCATGGGTTGAAGTA-1_2	-1.23128024184266	-2.15946245745429	C1_Monocytic_March3+	Nras12D
GCCATGGTCCCGAACG-1_2	-3.51861986958543	1.92909919663659	C6_Monocytic_Cxcl3+	Nras12D
GCCATGGTCGTCTACC-1_2	-5.24649915539781	1.02120834037057	C6_Monocytic_Cxcl3+	Nras12D
GCCATTCCACACTGGC-1_2	-0.580358688469327	-5.62510800913581	C3_Monocytic_C1qa+	Nras12D
GCCATTCCACGCTGTG-1_2	-1.73774490201036	5.50211166783563	C2_Classical monocytes_Chil3+	Nras12D
GCCCAGAAGAAGGCTC-1_2	-0.34164773368398	-1.72181702212104	C1_Monocytic_March3+	Nras12D
GCCGATGCAAGACAAT-1_2	-0.478680376644528	-0.816710835254278	C1_Monocytic_March3+	Nras12D
GCCGATGCACTGCGAC-1_2	-0.190795195038712	4.35084795399896	C2_Classical monocytes_Chil3+	Nras12D
GCCGTGAAGCGTATAA-1_2	5.50778856432875	-2.84381318644294	C9_Migratory DCs_Ccr7+	Nras12D
GCCTGTTAGGAGCTGT-1_2	1.52373185313185	-0.883949046886053	C1_Monocytic_March3+	Nras12D
GCCTGTTGTCCCTCAT-1_2	-2.82375249707261	-1.43909872130164	C1_Monocytic_March3+	Nras12D
GCGAGAAAGCCTGAAG-1_2	0.390709723596179	-1.12692678526649	C1_Monocytic_March3+	Nras12D
GCGAGAAGTTGCATAC-1_2	-1.46347305619279	-2.40985107973823	C1_Monocytic_March3+	Nras12D
GCGATCGGTTCGGGTC-1_2	-0.308191789995229	4.43537544652215	C2_Classical monocytes_Chil3+	Nras12D
GCGGAAACAAAGGTTA-1_2	-1.05635199391404	4.84595035954705	C2_Classical monocytes_Chil3+	Nras12D
GCGGAAACAGTAACCT-1_2	1.15710261023482	-4.39699388102302	C3_Monocytic_C1qa+	Nras12D
GCGGAAAGTTATAGCC-1_2	1.48625698245009	-5.30653071955451	C3_Monocytic_C1qa+	Nras12D
GCGGATCGTGAGATCG-1_2	0.338135089044177	-6.47584653452643	C3_Monocytic_C1qa+	Nras12D
GCGTGCACAGCATGCC-1_2	-1.15962759100953	-5.56524205759772	C3_Monocytic_C1qa+	Nras12D
GCGTTTCAGAGACAAG-1_2	-0.864304219122327	-1.84157443598517	C1_Monocytic_March3+	Nras12D
GCGTTTCGTCGCATCG-1_2	-1.80196640336076	5.4609172289013	C2_Classical monocytes_Chil3+	Nras12D
GCTACAAGTAGCGATG-1_2	-2.84760627591172	-1.56240606859931	C1_Monocytic_March3+	Nras12D
GCTCAAAAGAGCCATG-1_2	-1.7067864879326	5.52533888264886	C2_Classical monocytes_Chil3+	Nras12D
GCTCAAAAGGTACAAT-1_2	-2.26453099095384	-6.14135575846442	C3_Monocytic_C1qa+	Nras12D
GCTCAAAAGGTGCTTT-1_2	-4.12057456814805	1.37974869652978	C6_Monocytic_Cxcl3+	Nras12D
[truncated: 733 more rows]
