# Supplementary material for: Cancer cell genetics shaping of the tumor microenvironment reveals myeloid cell-centric exploitable vulnerabilities in hepatocellular carcinoma
Source: Nat Commun. 2024 Mar 22;15:2581. doi: 10.1038/s41467-024-46835-2 (PMC10959959; doi:10.1038/s41467-024-46835-2)
Supplement: Supplementary file 11 — Supplementary Data 8 [file 41467_2024_46835_MOESM11_ESM.xlsx]

## Sheet: Allcells_Neutrophils
Supplementary Data 8- DEG NrasG12DPtenKO vs Control liver in the neutrophil population from all the cells
Wilcoxon Rank Sum test between Control and NrasG12DPtenKO, two-sided. Multiple testing correction using BH.
Symbols	p_val	avg_log2FC	pct.1	pct.2	p_val_adj
Hbb-bs	0	-4.50386	0.009	0.717	0
Hba-a1	7.22874e-202	-3.3615	0.004	0.354	1.56235e-197
Hba-a2	8.48519e-174	-3.03579	0.006	0.327	1.83391e-169
Fgl2	3.61365e-91	-1.94265	0.362	0.827	7.81019e-87
Ighm	2.98936e-87	-1.32504	0.038	0.343	6.46091e-83
Inpp4b	1.5846e-84	-1.44584	0.028	0.299	3.42481e-80
Upp1	8.75662e-72	2.01406	0.729	0.075	1.89257e-67
H2-Q10	2.98293e-71	-1.44406	0.219	0.665	6.44701e-67
Atf3	4.49279e-71	-1.97416	0.322	0.76	9.71026e-67
Igkc	6.20238e-69	-1.99665	0.035	0.291	1.34052e-64
Wfdc21	2.07901e-68	2.62396	0.845	0.433	4.49336e-64
Ier3	7.24678e-63	2.00388	0.94	0.614	1.56625e-58
Cd14	7.45692e-62	1.73549	0.88	0.331	1.61166e-57
Cdkn1a	6.68731e-60	2.60797	0.694	0.118	1.44533e-55
Chil3	1.47752e-59	3.08043	0.613	0.028	3.19336e-55
Abca1	3.86666e-58	2.2077	0.652	0.094	8.35701e-54
Sh2d3c	3.96296e-55	-1.80757	0.423	0.776	8.56515e-51
Wfdc17	6.2589e-55	2.90211	0.869	0.465	1.35274e-50
AA467197	9.98971e-55	1.69102	0.706	0.157	2.15908e-50
App	6.47586e-54	1.28206	0.946	0.669	1.39963e-49
Ngp	6.64215e-54	3.5045	0.588	0.035	1.43557e-49
Ctsc	1.55593e-53	1.91438	0.688	0.15	3.36282e-49
Slc9a9	3.07104e-53	-1.49798	0.219	0.591	6.63744e-49
Cd177	1.58953e-52	2.53141	0.598	0.071	3.43546e-48
Satb1	2.32935e-52	-1.24875	0.106	0.413	5.03443e-48
Ctsb	5.65913e-52	1.34628	0.86	0.339	1.22311e-47
Il15	9.73991e-51	-1.22796	0.22	0.606	2.10509e-46
Lipg	4.11938e-50	1.85171	0.534	0.012	8.90322e-46
F10	1.34653e-49	2.95104	0.546	0.035	2.91026e-45
Igfbp6	6.58425e-49	1.60807	0.582	0.063	1.42305e-44
Ctsl	3.79456e-48	1.4058	0.728	0.209	8.20118e-44
Bcl2l11	7.6073e-47	1.88186	0.753	0.291	1.64416e-42
Lcn2	1.85711e-46	2.54729	0.871	0.531	4.01377e-42
Peak1	3.52943e-46	-1.43143	0.162	0.496	7.62816e-42
Grn	6.67878e-45	1.13513	0.667	0.157	1.44348e-40
Hilpda	7.06155e-45	2.492	0.498	0.02	1.52621e-40
Fosb	1.91697e-43	-1.41713	0.444	0.76	4.14314e-39
Plin2	7.43796e-43	1.42174	0.784	0.327	1.60757e-38
Itga4	4.31944e-41	-1.30751	0.348	0.654	9.33561e-37
Gm43661	1.54354e-40	-1.33417	0.139	0.425	3.33605e-36
Cped1	5.62354e-39	1.44842	0.478	0.035	1.21542e-34
Ltf	4.42413e-38	3.6367	0.465	0.028	9.56188e-34
Txnip	8.00015e-38	-1.10277	0.54	0.811	1.72907e-33
Egln3	8.75583e-38	1.5949	0.531	0.091	1.8924e-33
Chil1	1.08138e-36	1.21527	0.644	0.205	2.33718e-32
Dach1	1.28875e-36	1.94456	0.64	0.22	2.78538e-32
Vps37b	1.64508e-36	-1.40841	0.474	0.724	3.55551e-32
Jaml	2.29508e-35	-1.29499	0.415	0.693	4.96035e-31
Anxa3	2.69124e-35	1.28686	0.514	0.094	5.81659e-31
Fndc3a	4.46147e-35	1.75919	0.755	0.35	9.64257e-31
Basp1	1.35944e-34	1.42658	0.744	0.35	2.93815e-30
Gm16556	2.1927e-34	-1.02308	0.144	0.406	4.73907e-30
Rbpj	1.00012e-33	1.14151	0.717	0.299	2.16157e-29
Slc2a3	9.22557e-33	-1.3307	0.411	0.693	1.99392e-28
Stat4	1.01573e-32	-1.27014	0.203	0.48	2.1953e-28
E230032D23Rik	2.00686e-32	1.06348	0.465	0.055	4.33743e-28
Lrg1	3.64798e-32	1.14927	0.79	0.528	7.88438e-28
Abca13	1.03727e-31	1.61949	0.41	0.028	2.24185e-27
Atxn1	3.39969e-31	1.04998	0.78	0.409	7.34775e-27
Ifitm6	3.16354e-30	3.19116	0.58	0.252	6.83737e-26
Mt1	4.62419e-30	1.95363	0.381	0.02	9.99426e-26
Camp	1.00624e-28	2.1955	0.368	0.012	2.17479e-24
Kcnn3	1.58194e-27	1.12728	0.343	0.004	3.41904e-23
Ero1l	2.66571e-27	1.69165	0.553	0.193	5.76139e-23
C3	9.89452e-27	0.902532	0.704	0.315	2.1385e-22
Cd101	4.83825e-26	-0.905527	0.252	0.516	1.04569e-21
Tarm1	1.208e-25	0.943363	0.659	0.272	2.61084e-21
Cstdc4	1.66821e-25	2.20406	0.542	0.189	3.60549e-21
Med12l	2.2809e-25	1.35396	0.388	0.055	4.92971e-21
Arid5b	2.39659e-25	1.12378	0.678	0.307	5.17974e-21
Phlda1	2.41078e-25	1.01937	0.406	0.067	5.21042e-21
Arhgap24	7.37341e-25	0.9757	0.838	0.559	1.59362e-20
Ffar2	3.32209e-24	1.19185	0.345	0.031	7.18003e-20
Creb5	2.61325e-23	1.49403	0.4	0.087	5.64801e-19
Prok2	2.98809e-23	1.50682	0.328	0.024	6.45815e-19
Mmp25	5.67414e-23	0.760366	0.454	0.114	1.22635e-18
Il1rn	7.69908e-23	1.40854	0.759	0.445	1.664e-18
Cpne8	8.78648e-23	0.957395	0.298	0.008	1.89902e-18
Ggt1	1.34845e-22	0.875564	0.291	0.004	2.91441e-18
Steap4	1.7512e-22	0.984852	0.515	0.173	3.78487e-18
Pycard	2.00778e-21	0.670787	0.481	0.142	4.33941e-17
Trf	2.04703e-21	1.46511	0.616	0.331	4.42424e-17
Mrps28	4.2022e-21	1.15324	0.609	0.299	9.08223e-17
Tbc1d8	9.86605e-21	0.978062	0.463	0.15	2.13235e-16
Ly6c2	1.0622e-20	1.26607	0.449	0.146	2.29573e-16
Lgals3	1.5671e-20	0.876838	0.757	0.496	3.38698e-16
Lrp12	1.92503e-20	0.803465	0.275	0.008	4.16057e-16
Fam162a	3.54982e-20	1.29336	0.37	0.083	7.67223e-16
Fam71f2	6.20341e-20	1.0918	0.264	0.004	1.34074e-15
Cnnm2	9.65319e-20	0.836447	0.499	0.169	2.08634e-15
Morrbid	9.79057e-20	1.23341	0.727	0.437	2.11604e-15
Dusp16	1.1944e-19	1.10563	0.809	0.551	2.58145e-15
Cybb	2.25347e-19	1.25918	0.466	0.173	4.87043e-15
Nos2	2.41744e-19	0.988624	0.251	0	5.22481e-15
Dab2	2.47907e-19	1.21354	0.268	0.012	5.35801e-15
Ankrd22	3.5812e-19	0.728356	0.386	0.091	7.74005e-15
Uck2	4.88118e-19	1.17138	0.364	0.091	1.05497e-14
Fdps	6.06585e-19	0.701389	0.341	0.067	1.31101e-14
Saa3	8.75106e-19	3.24478	0.292	0.035	1.89137e-14
Gm28981	1.52417e-18	1.02218	0.303	0.043	3.29418e-14
Gsn	2.35035e-18	0.671082	0.8	0.531	5.07982e-14
Ptgs1	2.49301e-18	0.550203	0.303	0.043	5.38815e-14
Ly6g	2.62874e-18	1.24132	0.344	0.071	5.6815e-14
Pde4d	2.90327e-18	1.06956	0.412	0.13	6.27484e-14
Gng4	2.90841e-18	0.637348	0.305	0.039	6.28595e-14
Fcgr2b	3.4088e-18	0.900492	0.406	0.13	7.36745e-14
Tnfrsf23	3.84922e-18	0.809724	0.42	0.118	8.31932e-14
Naaa	5.10374e-18	0.645816	0.343	0.071	1.10307e-13
Gm21859	7.10992e-18	0.905256	0.416	0.126	1.53667e-13
Ctss	7.26176e-18	0.889748	0.527	0.22	1.56948e-13
Myo1e	7.47313e-18	1.47522	0.378	0.11	1.61517e-13
Gm19951	1.84485e-17	1.3606	0.38	0.122	3.98728e-13
Treml4	4.59406e-17	1.04205	0.499	0.209	9.92914e-13
Tcf7l2	5.56066e-17	1.0862	0.38	0.114	1.20183e-12
Gch1	5.58799e-17	0.776048	0.478	0.181	1.20773e-12
Entpd3	7.17444e-17	0.793648	0.349	0.083	1.55061e-12
Bnip3	1.09508e-16	0.997082	0.405	0.134	2.36679e-12
Hsd11b1	4.72105e-16	0.767848	0.48	0.22	1.02036e-11
Mdm2	4.73824e-16	0.823245	0.593	0.287	1.02408e-11
Pik3ap1	5.41112e-16	0.892087	0.806	0.551	1.16951e-11
Ceacam10	6.68475e-16	0.610561	0.397	0.126	1.44478e-11
Casp4	1.58712e-15	0.638728	0.675	0.366	3.43025e-11
Egr3	1.32003e-14	0.859533	0.376	0.126	2.85299e-10
Thbs1	4.37849e-14	1.02584	0.442	0.181	9.46323e-10
Nabp1	1.47307e-13	0.580157	0.733	0.433	3.18375e-09
Homer1	1.76828e-13	0.629254	0.682	0.421	3.82179e-09
Osbpl8	2.66159e-13	1.10978	0.637	0.386	5.75249e-09
Itgb1	3.76394e-13	0.608465	0.486	0.228	8.13501e-09
Fabp5	3.57527e-12	0.618754	0.532	0.276	7.72723e-08
Ifrd1	1.34564e-11	0.633999	0.813	0.563	2.90833e-07

## Sheet: Allcells_Tcells
Supplementary Data 8- DEG NrasG12DPtenKO vs Control liver in the T cells population from all the cells
Wilcoxon Rank Sum test between Control and NrasG12DPtenKO, two-sided. Multiple testing correction using BH.
Symbols	p_val	avg_log2FC	pct.1	pct.2	p_val_adj
S100a8	0	2.29412	0.891	0.022	0
S100a9	4.04267e-243	2.6097	0.871	0.038	8.73743e-239
Cxcl2	1.92836e-233	2.51303	0.535	0.008	4.16777e-229
Ifitm1	2.15357e-208	1.55995	0.475	0.007	4.65451e-204
Ngp	8.46009e-183	0.916416	0.317	0.001	1.82848e-178
Lcn2	1.87299e-152	0.604629	0.267	0.001	4.0481e-148
Ccl6	6.1432e-111	1.03846	0.297	0.007	1.32773e-106
Il1b	7.11813e-109	1.90755	0.436	0.021	1.53844e-104
Nr4a3	8.37414e-91	2.17045	0.822	0.123	1.8099e-86
Fosl2	1.05623e-76	1.80411	0.792	0.14	2.28282e-72
Cdkn1a	3.85191e-74	1.15927	0.337	0.02	8.32513e-70
Wfdc17	6.30267e-63	0.753609	0.287	0.017	1.3622e-58
Ell2	3.8196e-61	1.78146	0.574	0.085	8.2553e-57
Nr4a2	1.59267e-60	1.72741	0.644	0.109	3.44225e-56
Ier3	1.07036e-58	1.32906	0.327	0.025	2.31336e-54
Ramp3	1.74294e-49	1.05911	0.307	0.027	3.76702e-45
Lilrb4a	9.25554e-45	0.88733	0.446	0.063	2.0004e-40
Socs3	1.05484e-44	0.957592	0.545	0.098	2.27982e-40
Pmepa1	4.04078e-44	1.28606	0.545	0.104	8.73334e-40
Pde4d	1.3983e-40	1.58565	0.802	0.27	3.02215e-36
Klf4	7.23974e-39	0.781523	0.287	0.03	1.56473e-34
Vps37b	3.69084e-37	1.95166	0.941	0.674	7.97701e-33
Simc1	5.30296e-37	0.840842	0.564	0.118	1.14613e-32
Kdm2b	9.14573e-37	1.75962	0.822	0.338	1.97667e-32
Cables1	2.93485e-36	0.739295	0.337	0.045	6.34309e-32
Junb	5.04761e-35	1.76795	0.96	0.703	1.09094e-30
Gch1	1.56918e-34	1.05724	0.614	0.158	3.39147e-30
Lilr4b	7.41352e-34	0.546651	0.416	0.07	1.60228e-29
Tnfrsf9	1.31808e-33	1.776	0.386	0.066	2.84876e-29
Hbb-bs	9.66416e-33	-3.50079	0	0.683	2.08871e-28
Homer1	1.22125e-31	1.08775	0.465	0.1	2.6395e-27
Tnfaip3	1.76854e-30	1.63718	0.901	0.46	3.82235e-26
P2ry10	2.56809e-30	1.28035	0.792	0.313	5.55042e-26
Odc1	4.37067e-30	1.70187	0.604	0.178	9.44633e-26
Dusp1	1.05288e-29	1.34651	0.703	0.237	2.27558e-25
Emb	4.80386e-29	2.42448	0.822	0.53	1.03826e-24
Chka	1.14618e-28	1.05468	0.604	0.169	2.47724e-24
Cd226	9.7309e-27	-2.26008	0.446	0.841	2.10314e-22
Mxd1	2.03379e-26	0.852086	0.614	0.186	4.39563e-22
Ifrd1	6.48408e-26	1.44347	0.743	0.326	1.40141e-21
March3	1.07457e-25	1.08883	0.564	0.157	2.32247e-21
Serpinb9	6.22262e-25	0.946596	0.465	0.125	1.34489e-20
Fos	1.97292e-24	1.3269	0.564	0.176	4.26407e-20
Plek	3.45791e-24	1.20524	0.465	0.123	7.47358e-20
Egr1	4.63219e-24	1.05558	0.465	0.118	1.00116e-19
Taf4b	6.0833e-24	1.49428	0.505	0.142	1.31478e-19
Nr4a1	1.06006e-23	1.03949	0.495	0.14	2.29111e-19
Pim1	4.0125e-22	1.28085	0.812	0.455	8.67222e-18
Nfkbia	1.28269e-19	1.3375	0.772	0.418	2.77227e-15
Mpp7	1.90099e-19	1.85884	0.683	0.357	4.1086e-15
Abcb1b	4.41354e-19	1.90356	0.366	0.1	9.53898e-15
Ern1	2.34591e-18	0.934439	0.554	0.202	5.07022e-14
Bcl2l11	2.54452e-18	1.05625	0.653	0.297	5.49947e-14
Ar	6.24223e-18	1.13261	0.465	0.151	1.34913e-13
Jmy	1.49735e-17	0.698859	0.644	0.257	3.23622e-13
Fam117b	1.47096e-16	0.921042	0.663	0.305	3.17919e-12
Cebpb	4.10307e-16	0.816595	0.475	0.168	8.86797e-12
Dhx40	1.73488e-15	1.38685	0.535	0.219	3.7496e-11
Arhgap31	1.92744e-15	1.36526	0.564	0.236	4.16577e-11
Gadd45b	3.23887e-15	0.862373	0.455	0.157	7.00017e-11
Rbbp8	8.24136e-15	0.681188	0.436	0.148	1.78121e-10
Nfkbiz	1.12128e-14	1.13253	0.673	0.347	2.42341e-10
Nmnat2	1.64847e-14	0.811453	0.386	0.122	3.56283e-10
Birc3	1.34774e-13	0.687814	0.614	0.293	2.91287e-09
Gpr183	3.03023e-13	0.847102	0.653	0.319	6.54924e-09
Nabp1	5.46231e-13	0.799727	0.832	0.462	1.18057e-08
Serpinb6b	5.71988e-13	0.783	0.436	0.168	1.23624e-08
Rnf125	2.59809e-12	0.799256	0.644	0.345	5.61526e-08
Il18r1	1.36419e-11	0.759126	0.673	0.348	2.94843e-07
Hba-a1	1.38119e-11	-2.06499	0.01	0.345	2.98516e-07
Abcb1a	1.40886e-11	1.07769	0.614	0.31	3.04497e-07
Chn2	1.58449e-11	-1.68931	0.198	0.528	3.42456e-07
Hspa1b	2.26835e-11	-1.14115	0.079	0.412	4.90258e-07
S100a6	2.47876e-11	0.604409	0.713	0.365	5.35734e-07
Atp2b4	9.68029e-11	0.754457	0.584	0.291	2.0922e-06
Hba-a2	1.29627e-10	-1.92416	0	0.302	2.80162e-06
Fosb	2.24922e-10	0.979055	0.475	0.215	4.86124e-06
Nfat5	4.51783e-10	0.639513	0.703	0.392	9.76438e-06
Zfp36	1.18473e-09	0.802923	0.515	0.264	2.56056e-05
Dusp10	1.28184e-09	0.99596	0.545	0.279	2.77044e-05
Trps1	1.93936e-09	0.871747	0.624	0.367	4.19154e-05
Gm36723	6.30918e-09	-1.95296	0.119	0.396	0.00013636
P2rx7	2.07938e-08	-1.14002	0.119	0.382	0.000449416
Hspa1a	2.32748e-08	-1.10963	0.069	0.327	0.000503038
Psap	2.91816e-08	0.880261	0.703	0.422	0.000630702
Zbtb16	4.08941e-08	-1.38633	0.109	0.378	0.000883844
Vim	6.23406e-08	0.517413	0.653	0.384	0.00134737
Ints6	1.60374e-07	0.586315	0.663	0.393	0.00346617

## Sheet: Allcells_monocyticcells
Supplementary Data 8- DEG NrasG12DPtenKO vs Control liver in the Monocytic cells population from all the cells
Wilcoxon Rank Sum test between Control and NrasG12DPtenKO, two-sided. Multiple testing correction using BH.
Symbols	p_val	avg_log2FC	pct.1	pct.2	p_val_adj
S100a9	0	3.87317	0.953	0.037	0
S100a8	0	3.77627	0.941	0.021	0
Hbb-bs	0	-4.55222	0.008	0.74	0
Mt1	2.7495e-280	3.24898	0.901	0.203	5.94249e-276
Cxcl2	5.81842e-258	4.43076	0.834	0.076	1.25754e-253
Clec4n	1.16081e-233	2.34831	0.846	0.198	2.50886e-229
Ifitm1	1.37541e-222	3.04294	0.757	0.038	2.97268e-218
Ier3	2.38024e-215	2.95386	0.817	0.216	5.14441e-211
Il1r2	8.89707e-215	3.08565	0.773	0.109	1.92292e-210
Egr1	8.33792e-213	2.82009	0.784	0.155	1.80208e-208
Ccr1	4.12164e-210	1.72848	0.806	0.167	8.90811e-206
Cdkn1a	6.60999e-207	2.38872	0.849	0.34	1.42862e-202
Il1b	1.86578e-205	3.17199	0.873	0.416	4.03251e-201
Dab2	1.67636e-194	1.92193	0.835	0.202	3.62313e-190
Ighm	1.29943e-193	-1.29705	0.056	0.548	2.80847e-189
Fcgr3	2.7907e-193	1.61237	0.896	0.548	6.03154e-189
Hpgd	5.72684e-193	-2.14495	0.025	0.493	1.23774e-188
Basp1	2.31395e-188	2.14643	0.856	0.318	5.00114e-184
Adgre4	2.40991e-181	-1.98917	0.079	0.563	5.20853e-177
Slc7a11	3.84894e-180	2.57929	0.723	0.103	8.31872e-176
Ctsl	2.36193e-179	1.84127	0.859	0.346	5.10484e-175
Lilr4b	1.45592e-178	1.50165	0.806	0.233	3.14667e-174
Myo1e	1.0345e-175	2.34842	0.775	0.202	2.23586e-171
Fcgr2b	2.59016e-175	1.75379	0.847	0.471	5.59811e-171
Mmp12	2.3641e-173	3.89067	0.643	0.037	5.10954e-169
Ets2	3.82769e-173	1.48429	0.754	0.18	8.27279e-169
Uck2	2.88046e-172	1.73975	0.747	0.181	6.22554e-168
Arg1	3.14173e-167	3.72795	0.61	0.019	6.79022e-163
Trem1	2.97178e-164	1.20999	0.645	0.047	6.42292e-160
Tgfbi	1.18425e-162	2.00375	0.87	0.603	2.55953e-158
Inpp4b	1.9764e-159	-1.41471	0.056	0.493	4.27159e-155
AA467197	2.80266e-159	2.18559	0.66	0.072	6.05739e-155
Hspa1a	2.9608e-158	-0.987213	0.195	0.68	6.39918e-154
Osm	1.89079e-156	1.64537	0.63	0.063	4.08657e-152
Rai14	7.04201e-156	1.41391	0.629	0.056	1.52199e-151
Il1rn	1.01506e-155	1.74635	0.721	0.136	2.19385e-151
Cd300lf	1.34628e-154	1.20481	0.77	0.223	2.90972e-150
Nlrp3	3.16778e-151	1.76008	0.77	0.337	6.84651e-147
Lsmem1	1.36657e-147	1.46367	0.55	0.007	2.95357e-143
Gm15987	4.73404e-147	-1.31201	0.137	0.573	1.02317e-142
Cd80	2.71297e-146	1.71816	0.727	0.242	5.86353e-142
Clec4d	2.77189e-146	1.42813	0.693	0.135	5.99089e-142
Lcn2	6.3435e-145	1.5872	0.553	0.011	1.37102e-140
Hba-a1	2.32187e-144	-3.13275	0.006	0.35	5.01825e-140
Itga4	6.41338e-144	-1.39224	0.64	0.903	1.38612e-139
Nr4a3	8.15042e-144	1.62268	0.665	0.115	1.76155e-139
Foxp1	1.91598e-142	-1.61936	0.635	0.899	4.14102e-138
Cd14	6.34792e-142	1.73421	0.76	0.287	1.37198e-137
Arhgap24	1.16247e-141	1.72947	0.728	0.212	2.51245e-137
Dip2c	2.50045e-141	1.61371	0.715	0.181	5.40421e-137
Mmp19	3.88294e-141	1.28441	0.578	0.044	8.39221e-137
Thbs1	1.95733e-140	2.85874	0.626	0.098	4.23038e-136
F10	1.75791e-138	1.47591	0.77	0.261	3.79937e-134
Mpp7	5.24447e-138	2.33212	0.722	0.299	1.13349e-133
Gsn	1.01771e-135	1.26579	0.845	0.479	2.19958e-131
Fabp5	1.48055e-135	2.3729	0.747	0.268	3.1999e-131
Tgm2	3.54162e-135	1.66936	0.775	0.304	7.6545e-131
Hilpda	2.99744e-133	1.79785	0.554	0.047	6.47837e-129
Slc16a3	8.10009e-133	1.18482	0.747	0.248	1.75067e-128
Fosb	6.36779e-132	1.62036	0.746	0.3	1.37627e-127
Ell2	1.40671e-131	1.78532	0.712	0.255	3.04032e-127
Nrg1	2.33019e-131	2.94986	0.579	0.077	5.03624e-127
Zbtb20	3.8083e-130	-1.38543	0.407	0.781	8.23088e-126
Hba-a2	4.7378e-130	-2.81074	0.003	0.312	1.02398e-125
Creb5	6.4927e-129	1.68635	0.652	0.151	1.40327e-124
Fosl2	3.21791e-127	1.29616	0.755	0.344	6.95488e-123
Tfec	1.04729e-126	1.08528	0.687	0.153	2.26351e-122
Antxr2	4.62236e-126	2.39828	0.747	0.368	9.99031e-122
Adam8	6.35111e-126	1.23703	0.649	0.136	1.37266e-121
Ece1	1.81843e-125	1.87933	0.715	0.326	3.93017e-121
Furin	1.96605e-125	1.16086	0.73	0.282	4.24922e-121
Tarm1	4.49579e-125	0.824193	0.564	0.056	9.71674e-121
Dmxl2	6.52414e-125	0.933067	0.583	0.072	1.41006e-120
Rnase6	3.8085e-124	-1.12937	0.276	0.644	8.2313e-120
Abtb2	4.09067e-124	1.70427	0.706	0.236	8.84116e-120
Homer1	3.44825e-123	1.51625	0.666	0.186	7.45271e-119
Txnip	4.79348e-123	-1.07794	0.411	0.763	1.03602e-118
Rabgef1	1.89797e-122	1.2055	0.719	0.262	4.10208e-118
Mmp14	3.67868e-122	1.33868	0.638	0.133	7.95073e-118
Trib1	2.102e-119	1.11369	0.751	0.318	4.54305e-115
Hist1h1e	3.82228e-119	-0.98927	0.084	0.453	8.2611e-115
Rab44	1.17324e-118	0.763745	0.493	0.021	2.53571e-114
Vegfa	1.19856e-118	1.39911	0.501	0.031	2.59046e-114
C3ar1	1.39958e-118	0.984394	0.64	0.116	3.02491e-114
Cd9	2.29116e-118	1.37098	0.811	0.405	4.95188e-114
Rgcc	3.15611e-118	1.23511	0.58	0.095	6.8213e-114
Heg1	7.95661e-118	-0.850279	0.075	0.442	1.71966e-113
Pid1	1.51774e-117	-1.26494	0.536	0.873	3.28029e-113
Nr4a2	1.3053e-116	1.70792	0.664	0.216	2.82116e-112
Ckb	2.56888e-115	-1.20324	0.124	0.501	5.55213e-111
Gm49662	4.68855e-115	0.981677	0.47	0.013	1.01334e-110
Arg2	6.94884e-115	1.08855	0.495	0.033	1.50185e-110
Dusp1	7.75981e-115	1.87577	0.79	0.467	1.67713e-110
Bcl2l11	1.20584e-114	1.54108	0.714	0.275	2.60618e-110
St7	1.22926e-114	1.3028	0.682	0.219	2.65679e-110
Lilrb4a	1.29453e-113	1.19162	0.833	0.531	2.79786e-109
Rnf217	2.81931e-112	2.08335	0.61	0.159	6.09338e-108
Ptgs2	4.35043e-112	2.14068	0.546	0.075	9.40259e-108
Wfdc21	4.86517e-110	1.73296	0.441	0.005	1.05151e-105
C5ar1	2.57504e-108	0.877468	0.644	0.153	5.56544e-104
Acp5	4.09245e-107	1.43067	0.742	0.304	8.84501e-103
Socs3	2.57315e-106	1.05674	0.709	0.24	5.56136e-102
Jaml	8.89298e-106	1.09848	0.685	0.234	1.92204e-101
Spp1	2.10979e-105	2.44328	0.471	0.034	4.55989e-101
Cd33	2.17462e-103	0.786003	0.605	0.134	4.70001e-99
Pde4d	1.80211e-102	1.71047	0.593	0.16	3.8949e-98
Gfod1	1.25189e-101	1.31449	0.602	0.173	2.70571e-97
Ngp	5.01741e-101	0.82796	0.408	0.001	1.08441e-96
Nav1	7.93206e-101	-1.17674	0.337	0.671	1.71436e-96
Bnip3	7.17963e-99	1.18241	0.542	0.103	1.55173e-94
Lmnb1	1.94013e-98	1.06312	0.697	0.273	4.19321e-94
Fn1	5.62812e-98	1.49995	0.794	0.363	1.21641e-93
Btla	1.048e-97	-0.634099	0.023	0.298	2.26505e-93
Retnlg	8.01473e-97	1.01959	0.408	0.008	1.73222e-92
Htr7	1.06788e-96	1.0033	0.513	0.081	2.30802e-92
Stxbp6	1.1821e-95	-1.03762	0.074	0.396	2.55486e-91
Cpeb2	3.46547e-95	1.06356	0.679	0.274	7.48993e-91
Gpr141	2.1809e-94	-1.56139	0.382	0.663	4.71357e-90
Ccr5	6.02395e-94	0.972354	0.762	0.346	1.30196e-89
Ppp1r3b	1.21143e-93	0.676859	0.451	0.04	2.61826e-89
Chst11	1.86507e-93	1.45427	0.549	0.129	4.03099e-89
March3	8.48626e-93	1.78114	0.532	0.121	1.83414e-88
Abca1	4.80675e-92	1.40313	0.642	0.217	1.03888e-87
Lrg1	1.84247e-91	0.989243	0.399	0.013	3.98213e-87
Spon1	1.11116e-90	1.46682	0.446	0.049	2.40154e-86
Dpp4	1.60835e-90	-0.90233	0.105	0.426	3.47613e-86
Akt3	2.4301e-90	-1.02126	0.41	0.715	5.25217e-86
Anxa3	7.19609e-90	0.680515	0.779	0.325	1.55529e-85
Phlda1	9.86317e-90	0.938638	0.465	0.062	2.13173e-85
Grk3	1.29476e-87	-1.17042	0.395	0.675	2.79836e-83
Tnfrsf9	2.29763e-87	1.47321	0.399	0.024	4.96587e-83
Mef2c	2.55728e-86	-1.41721	0.312	0.606	5.52706e-82
Pilra	1.20725e-85	0.828928	0.79	0.405	2.60922e-81
Odc1	2.07109e-85	0.992079	0.575	0.18	4.47626e-81
1700016P03Rik	3.98747e-85	0.820326	0.4	0.03	8.61812e-81
Flt3	1.99934e-84	-0.668993	0.028	0.284	4.32118e-80
Tut4	2.15174e-84	-0.796038	0.198	0.52	4.65055e-80
Ms4a6d	2.87123e-84	0.888287	0.792	0.438	6.2056e-80
Ero1l	1.77611e-83	1.2228	0.633	0.229	3.83871e-79
Morrbid	3.57753e-83	1.25809	0.751	0.393	7.73211e-79
Rap1gap2	2.53822e-82	-1.58975	0.354	0.638	5.48585e-78
Lrp12	5.71195e-81	0.758716	0.463	0.075	1.23452e-76
Gm21859	5.83254e-79	0.587954	0.335	0.001	1.26059e-74
Junos	6.8798e-79	0.755599	0.409	0.049	1.48693e-74
Vcan	1.99307e-78	1.39573	0.537	0.141	4.30761e-74
Mxd1	9.4501e-78	0.756837	0.614	0.197	2.04245e-73
A330040F15Rik	9.75544e-78	-0.663045	0.063	0.336	2.10844e-73
Pygl	4.9921e-77	0.841552	0.777	0.414	1.07894e-72
Slc15a3	6.31586e-77	0.925683	0.771	0.459	1.36505e-72
Rab11fip1	2.26489e-76	1.07623	0.638	0.278	4.8951e-72
Ust	3.99458e-76	-0.853088	0.087	0.372	8.63349e-72
Fam162a	4.67229e-76	0.962549	0.673	0.319	1.00982e-71
Ltc4s	4.62563e-75	0.566407	0.406	0.047	9.99738e-71
Gadd45b	1.04962e-73	0.905839	0.699	0.346	2.26855e-69
Atxn1	2.11395e-73	0.852952	0.697	0.318	4.56888e-69
Il1a	6.44584e-73	1.097	0.405	0.058	1.39314e-68
Zeb1	9.84433e-73	-0.796377	0.124	0.414	2.12766e-68
Mrps28	2.55639e-72	1.2967	0.669	0.359	5.52513e-68
Rtn1	4.30889e-72	-0.857507	0.071	0.335	9.31281e-68
Mt2	2.15685e-71	1.70096	0.332	0.017	4.66159e-67
Mafb	6.45753e-71	1.24608	0.74	0.395	1.39567e-66
Hbegf	1.90228e-70	0.700589	0.387	0.049	4.11139e-66
Bcl2a1b	3.28306e-70	0.621541	0.806	0.434	7.09569e-66
Bcl11a	8.81079e-70	-1.00693	0.115	0.383	1.90428e-65
Tmem176b	7.26487e-69	-1.08243	0.315	0.631	1.57016e-64
Trem3	2.58494e-68	0.857776	0.558	0.173	5.58683e-64
Dusp16	4.37452e-68	0.938301	0.751	0.479	9.45464e-64
Msr1	1.22472e-67	1.03528	0.737	0.386	2.64698e-63
Mthfs	2.00063e-67	1.16706	0.659	0.327	4.32396e-63
Egln3	2.98064e-67	0.973579	0.319	0.015	6.44205e-63
Prkce	8.38663e-67	-0.852427	0.288	0.579	1.8126e-62
St3gal5	1.05273e-66	-1.09379	0.148	0.416	2.27526e-62
Ccl3	1.41448e-66	1.39793	0.571	0.211	3.05711e-62
Slc7a2	7.12934e-66	1.02554	0.338	0.027	1.54086e-61
Naaa	9.13133e-66	0.828723	0.742	0.46	1.97356e-61
Cpne8	9.75881e-66	0.636133	0.348	0.033	2.10917e-61
Pla2g7	1.34749e-65	1.02053	0.788	0.459	2.91233e-61
Fcgr4	1.76951e-65	0.697558	0.716	0.304	3.82443e-61
Emp1	2.64902e-65	0.818498	0.386	0.058	5.72532e-61
Tcn2	7.35229e-65	0.56361	0.704	0.304	1.58905e-60
Igf1r	3.86275e-64	1.0086	0.642	0.293	8.34857e-60
Ltf	1.94895e-63	0.560262	0.287	0.005	4.21227e-59
Gab1	2.77364e-63	0.8205	0.439	0.104	5.99466e-59
Hcar2	4.60438e-63	0.538033	0.388	0.063	9.95145e-59
Plet1	5.32736e-63	1.61266	0.292	0.009	1.1514e-58
Fmn1	5.57986e-63	0.726852	0.546	0.184	1.20598e-58
Cnnm2	1.3186e-60	0.549896	0.399	0.078	2.84989e-56
Cped1	1.48053e-60	0.546496	0.312	0.024	3.19986e-56
Mtss1	4.51897e-60	0.950292	0.631	0.294	9.76684e-56
Il1rap	6.07345e-60	1.00324	0.48	0.147	1.31265e-55
Gk	3.71414e-59	0.748672	0.535	0.183	8.02737e-55
Clec4e	6.6163e-58	0.566683	0.554	0.19	1.42998e-53
Gda	6.68493e-58	0.690158	0.832	0.488	1.44481e-53
Nt5e	6.82394e-58	0.639834	0.303	0.026	1.47486e-53
Pbx1	3.30696e-57	1.09091	0.665	0.365	7.14734e-53
Ccrl2	9.77171e-57	0.744557	0.566	0.222	2.11196e-52
Eepd1	1.55953e-56	0.771054	0.559	0.24	3.3706e-52
Gcnt2	4.25033e-56	0.654194	0.695	0.356	9.18624e-52
Bcl2a1a	5.88411e-55	0.541742	0.625	0.253	1.27173e-50
Pmepa1	7.18054e-55	0.79631	0.436	0.129	1.55193e-50
Plk2	1.19574e-54	0.522905	0.354	0.059	2.58435e-50
Gadd45a	1.36124e-53	0.539422	0.332	0.052	2.94204e-49
Ccl4	1.02132e-52	1.40209	0.525	0.197	2.20738e-48
Cd63	3.05196e-52	1.25754	0.413	0.115	6.59621e-48
Cd93	5.30865e-52	0.702931	0.486	0.165	1.14736e-47
Prtn3	1.89889e-51	0.516223	0.345	0.065	4.10408e-47
Chil3	2.18331e-51	0.997504	0.62	0.256	4.7188e-47
Ccl24	3.20896e-50	2.10652	0.39	0.106	6.93552e-46
Tnfaip2	2.24408e-49	0.644853	0.754	0.453	4.85012e-45
Lmna	2.58279e-49	0.664145	0.411	0.116	5.58219e-45
Sdc4	6.29596e-49	0.538869	0.51	0.193	1.36074e-44
C1qa	1.69539e-47	0.544611	0.538	0.181	3.66424e-43
Snx24	2.18678e-47	0.61408	0.524	0.197	4.72628e-43
Palld	3.3061e-46	0.611675	0.392	0.114	7.14547e-42
Lin54	4.33369e-46	0.845049	0.465	0.186	9.3664e-42
Ptafr	5.82365e-46	0.513834	0.595	0.263	1.25867e-41
Tmem176a	9.77008e-46	-0.84044	0.276	0.53	2.11161e-41
Ndrg1	2.06613e-45	0.944593	0.433	0.155	4.46553e-41
Mdm2	4.94612e-45	0.875135	0.689	0.435	1.06901e-40
Sgk1	1.2718e-44	0.99399	0.61	0.332	2.74874e-40
Mmp8	2.41006e-42	0.982439	0.364	0.103	5.20885e-38
Tcf7l2	5.05654e-42	0.543385	0.755	0.489	1.09287e-37
Rnf180	5.96311e-41	0.522559	0.418	0.145	1.28881e-36
Eprs	2.43949e-40	0.9036	0.66	0.41	5.27248e-36
Chka	1.07205e-38	0.728736	0.613	0.329	2.31702e-34
Sgms2	3.38302e-38	0.834969	0.425	0.167	7.31173e-34
Fnip2	2.33211e-36	0.793801	0.562	0.293	5.0404e-32
Pecam1	2.91371e-33	0.588637	0.563	0.298	6.29739e-29
Tnfaip3	2.97033e-32	0.665532	0.588	0.327	6.41978e-28
Mrc1	9.54653e-30	0.781996	0.48	0.229	2.06329e-25
Hmox1	3.79293e-27	1.0935	0.591	0.324	8.19766e-23

## Sheet: Allcells_Bcells
Supplementary Data- 8- DEG NrasG12DPtenKO vs Control liver in the B cells population from all the cells
Wilcoxon Rank Sum test between Control and NrasG12DPtenKO, two-sided. Multiple testing correction using BH.
Symbols	p_val	avg_log2FC	pct.1	pct.2	p_val_adj
Lcn2	3.26973e-206	0.817959	0.478	0.001	7.06686e-202
Ltf	5.13947e-156	0.548205	0.304	0	1.11079e-151
S100a8	4.51165e-139	1.60725	0.87	0.019	9.75104e-135
Ifitm1	1.83981e-138	0.847846	0.435	0.003	3.97638e-134
Cxcl2	3.7137e-127	2.3908	0.478	0.004	8.02643e-123
S100a9	4.91534e-125	2.03399	0.957	0.028	1.06235e-120
Ier3	9.36927e-78	1.39324	0.304	0.003	2.02498e-73
Fcgr3	7.41643e-67	0.616012	0.261	0.003	1.60291e-62
Il1b	9.07269e-53	2.06865	0.435	0.013	1.96088e-48
Ccl6	6.39753e-45	0.809015	0.304	0.007	1.3827e-40
Nr4a2	4.5479e-40	1.02194	0.391	0.015	9.82938e-36
Nr4a3	6.13492e-37	2.08352	0.565	0.038	1.32594e-32
Cdkn1a	1.41564e-30	1.10453	0.261	0.009	3.05962e-26
Il1r2	2.22859e-30	0.866294	0.261	0.009	4.81665e-26
Cebpb	4.41201e-25	1.18398	0.739	0.093	9.53568e-21
Sirpa	1.87082e-17	0.516911	0.304	0.023	4.04341e-13
Socs3	3.13541e-17	0.623186	0.348	0.03	6.77656e-13
Nr4a1	3.32243e-15	1.68097	0.739	0.163	7.18077e-11
Gadd45b	1.3538e-14	1.09827	0.739	0.151	2.92596e-10
Gsr	1.55649e-13	0.892913	0.304	0.03	3.36405e-09
Fos	5.63106e-13	1.60585	0.783	0.202	1.21704e-08
Ifitm2	6.0507e-13	0.741704	0.304	0.031	1.30774e-08
Ifitm3	6.7619e-13	0.776207	0.391	0.049	1.46145e-08
Homer1	9.53116e-13	1.01112	0.478	0.075	2.05997e-08
Il9r	2.33011e-12	1.30342	0.565	0.106	5.03607e-08
Vps37b	2.08404e-11	2.17159	0.87	0.33	4.50424e-07
Fosb	3.83436e-11	1.4932	0.696	0.184	8.28721e-07
Pim1	4.73335e-11	1.65366	0.783	0.301	1.02302e-06
Cd86	5.49396e-11	2.22476	0.826	0.305	1.18741e-06
Bcl2l11	4.8513e-10	1.33552	0.565	0.142	1.04851e-05
Fcer1g	4.95171e-10	1.0983	0.304	0.041	1.07021e-05
Junb	1.07841e-09	1.51099	0.957	0.626	2.33076e-05
Ell2	5.55933e-09	1.44507	0.652	0.209	0.000120154
Marcksl1	6.86891e-09	0.785806	0.391	0.071	0.000148458
Plek	8.54603e-09	1.56455	0.87	0.468	0.000184705
Wfdc17	8.87349e-09	0.763697	0.391	0.069	0.000191783
Simc1	1.22474e-08	1.01179	0.435	0.088	0.000264704
Rnf149	1.95808e-08	0.605977	0.304	0.048	0.0004232
Klf4	3.05441e-08	0.956802	0.391	0.076	0.000660149
Hbb-bs	3.9019e-08	-5.86375	0	0.65	0.000843318
Cpeb2	4.46139e-08	0.696945	0.435	0.094	0.000964239
Zfp36	5.15814e-08	0.96529	0.957	0.482	0.00111483
Traf1	7.97633e-08	0.869216	0.478	0.119	0.00172392
Icam1	1.58062e-07	0.508007	0.478	0.112	0.0034162
Dusp1	1.83113e-07	1.30718	0.435	0.105	0.00395763
Grk5	2.09078e-07	0.692249	0.565	0.152	0.00451881
Abtb2	3.07982e-07	0.994181	0.435	0.107	0.00665641
Hs3st1	4.49037e-07	0.566193	0.348	0.07	0.00970504
Clic4	5.04817e-07	0.967137	0.739	0.268	0.0109106
Ltb	6.33145e-07	-1.34946	0.609	0.906	0.0136842
Chka	7.39375e-07	0.778476	0.609	0.187	0.0159801
Lmnb1	9.3866e-07	0.693553	0.522	0.152	0.0202873
Alcam	9.66961e-07	1.21231	0.826	0.35	0.0208989
4933406I18Rik	1.10946e-06	0.741595	0.522	0.148	0.0239788
Gm47782	3.1321e-06	1.79662	0.391	0.105	0.067694
Ifrd1	3.47908e-06	1.24569	0.652	0.278	0.0751933
Kdm2b	5.07914e-06	0.894213	0.609	0.229	0.109776
Fyn	7.43733e-06	1.34917	0.783	0.38	0.160743
Abca1	8.08918e-06	0.666475	0.87	0.349	0.174831
Zbtb10	1.42368e-05	0.928038	0.435	0.127	0.3077
Fam117b	1.45442e-05	1.21592	0.696	0.342	0.314344
Birc3	1.73341e-05	0.69655	0.957	0.639	0.374641
2610035D17Rik	1.8562e-05	1.22608	0.826	0.439	0.40118
Lmna	1.88646e-05	0.651295	0.348	0.088	0.40772
Cd83	2.06056e-05	0.893186	0.913	0.613	0.44535
Atxn1	2.79791e-05	0.901273	0.609	0.244	0.604712
Nfat5	3.02704e-05	0.921531	0.913	0.481	0.654234
Mpp7	3.52075e-05	1.28432	0.478	0.176	0.760939
Gls	4.56609e-05	0.991026	0.913	0.526	0.986868
Ppp1r16b	6.4307e-05	1.2678	1	0.624	1
Flnb	7.92165e-05	1.07077	0.391	0.12	1
Mast4	9.4389e-05	0.964306	0.783	0.403	1
Rabgef1	0.000124819	0.551458	0.435	0.139	1
Slc15a2	0.000174211	0.782967	0.478	0.185	1
Lrrk1	0.000177249	0.630969	0.609	0.258	1
Egr3	0.000183532	0.5718	0.391	0.126	1
Litaf	0.000221015	1.26491	0.478	0.203	1
Cacna1e	0.000287731	0.800319	0.739	0.406	1
P2ry10	0.000373335	0.985864	0.696	0.439	1
St6galnac3	0.000379513	1.21032	0.783	0.493	1
Chsy1	0.00042582	0.516584	0.696	0.34	1
Pou2af1	0.00048867	0.746743	0.957	0.628	1
Iglc1	0.000494251	-3.1771	0.217	0.536	1
Cd69	0.000546847	0.639891	0.913	0.548	1
Rbpj	0.000572843	0.581629	0.478	0.176	1
Cd44	0.000622281	1.18206	0.652	0.301	1
Dusp16	0.000661521	0.835323	0.565	0.284	1
Apoe	0.000957948	0.719379	0.783	0.42	1
Pvt1	0.000986872	0.696381	0.565	0.255	1
Psap	0.00101458	0.806764	0.826	0.467	1
Trps1	0.00124022	1.08836	0.652	0.359	1
Hba-a1	0.00136564	-4.42927	0	0.32	1
Irf1	0.00168928	0.573472	0.522	0.225	1
Cybb	0.00181248	0.685652	0.783	0.505	1
Tpd52	0.00207293	0.750787	0.826	0.492	1
Antxr2	0.00220704	0.566362	0.478	0.201	1
Lamb3	0.00311119	0.864178	0.652	0.374	1
Samsn1	0.00357171	0.637959	0.609	0.269	1
Hba-a2	0.0037236	-4.05127	0	0.275	1
Heg1	0.00403649	1.06317	0.696	0.419	1
Cxcr5	0.00403714	0.720579	0.826	0.514	1
Acp5	0.00442457	-0.861448	0.174	0.427	1
Lyst	0.00496078	0.523924	0.826	0.522	1
Stat4	0.00519865	0.743927	0.87	0.57	1
Pde3b	0.00585099	0.584564	0.783	0.488	1
Hsp90b1	0.00729191	1.45975	0.913	0.661	1
Neat1	0.00796109	0.941823	0.696	0.416	1
Pitpnc1	0.013748	0.644021	0.739	0.486	1

## Sheet: Allcells_NKcells
Supplementary Data 8- DEG NrasG12DPtenKO vs Control liver in the NK cells population from all the cells
Wilcoxon Rank Sum test between Control and NrasG12DPtenKO, two-sided. Multiple testing correction using BH.
Symbols	p_val	avg_log2FC	pct.1	pct.2	p_val_adj
Lcn2	2.71971e-105	1.26934	0.667	0.001	5.87811e-101
Areg	2.45315e-66	0.815196	0.333	0	5.30198e-62
S100a8	1.02257e-60	2.2863	1	0.016	2.21008e-56
Ngp	1.39581e-44	0.759516	0.333	0.001	3.01677e-40
Tgm2	4.91845e-43	1.2432	0.5	0.005	1.06303e-38
Stpg4	1.09843e-33	0.564585	0.333	0.002	2.37405e-29
Pak1	2.30985e-30	1.85698	0.5	0.008	4.99228e-26
Ifitm1	3.39791e-27	0.969089	0.333	0.003	7.3439e-23
S100a9	4.52981e-21	1.65195	0.833	0.039	9.79027e-17
Vegfa	1.38366e-20	1.50022	0.5	0.014	2.99051e-16
Cdkn1a	3.06589e-19	1.84898	0.667	0.027	6.62631e-15
Rnf217	2.76216e-17	1.43418	0.333	0.007	5.96985e-13
Cxcl2	3.85243e-17	0.599951	0.333	0.007	8.32625e-13
Homer1	8.12949e-17	2.88954	0.833	0.052	1.75703e-12
Fn1	2.33689e-15	0.571812	0.333	0.008	5.05072e-11
Nr4a1	5.62431e-14	1.63142	1	0.1	1.21558e-09
Pmepa1	1.55286e-12	1.93708	0.667	0.045	3.35619e-08
Wfdc17	1.60444e-12	0.568922	0.5	0.024	3.46767e-08
Kit	3.4539e-12	1.52599	0.833	0.074	7.46492e-08
Dars2	6.28518e-12	1.71734	0.5	0.027	1.35842e-07
Cnksr3	3.09481e-11	1.224	0.667	0.05	6.6888e-07
Fosl2	2.48091e-10	3.15556	1	0.163	5.36199e-06
Socs3	2.58206e-10	1.50201	0.667	0.056	5.58061e-06
Abcb1b	3.99366e-10	0.638888	0.5	0.03	8.63149e-06
Gm26885	4.06312e-10	0.53319	0.333	0.014	8.78162e-06
Emb	9.42718e-10	4.38843	1	0.187	2.0375e-05
Hes1	2.2432e-09	1.2292	0.5	0.035	4.84823e-05
Frmd6	2.73704e-09	0.673304	0.5	0.034	5.91557e-05
Nr4a3	1.06073e-08	2.90468	0.833	0.126	0.000229255
Jmy	1.20091e-08	1.95393	1	0.162	0.000259552
Klf4	1.49022e-08	0.632446	0.333	0.017	0.000322082
Litaf	1.59846e-07	2.29536	1	0.261	0.00345475
Ell2	1.65683e-07	1.79599	0.833	0.152	0.00358091
Tbc1d4	1.9421e-07	0.857683	0.333	0.02	0.00419746
Dscam	5.36717e-07	3.06728	0.667	0.09	0.0116001
Tex2	9.138e-07	2.31792	1	0.303	0.01975
Kdm2b	9.28116e-07	2.36215	1	0.316	0.0200594
Mpp7	1.59659e-06	2.49072	1	0.321	0.0345071
Zbtb10	1.85103e-06	1.21603	0.667	0.098	0.0400063
Gramd3	1.96072e-06	1.74612	0.833	0.148	0.0423769
Dusp1	2.54899e-06	1.40512	1	0.199	0.0550914
P2ry10	2.85937e-06	2.32163	1	0.312	0.0617995
Hilpda	3.11739e-06	0.970041	0.5	0.054	0.0673761
Ifrd1	3.54248e-06	1.77985	1	0.295	0.0765635
March3	5.4741e-06	0.719862	0.667	0.09	0.118312
Aff3	1.26311e-05	2.03213	1	0.288	0.272995
St3gal5	1.34391e-05	0.554166	0.333	0.028	0.290459
Simc1	3.49662e-05	1.28354	0.5	0.068	0.755725
Tcf7	3.93391e-05	1.79587	0.833	0.243	0.850236
Grn	4.11387e-05	1.03699	0.5	0.071	0.889131
Ets2	4.11595e-05	0.787169	0.333	0.032	0.889581
Adk	4.91166e-05	0.78751	0.5	0.068	1
Car2	5.54735e-05	1.56788	1	0.389	1
Fos	6.62674e-05	1.02707	0.833	0.18	1
Tnfrsf9	7.32108e-05	1.14153	1	0.258	1
Itgb3	7.42301e-05	1.08403	0.667	0.124	1
Nr4a2	8.2435e-05	2.12624	0.833	0.271	1
Lmna	0.000118985	0.746759	0.5	0.075	1
Nabp1	0.000128332	1.80608	1	0.501	1
Junb	0.000131989	1.74814	1	0.734	1
Tpd52	0.000140512	2.37771	0.667	0.152	1
Sdc4	0.000144797	0.624085	0.5	0.073	1
Cables1	0.000219123	1.63774	0.667	0.18	1
Ern1	0.000223207	2.27185	1	0.444	1
Ppp1r16b	0.000223931	1.40152	1	0.611	1
Tnfaip3	0.000269625	1.75433	1	0.423	1
Mitf	0.000316669	0.711442	0.333	0.041	1
Gpr137c	0.000333503	0.585826	0.333	0.039	1
Plcb4	0.000357018	0.797579	0.833	0.207	1
Rbbp8	0.00037412	0.936961	0.833	0.209	1
Nkg7	0.000624018	-1.94538	0.667	0.986	1
Ifitm3	0.000633993	0.582007	0.333	0.043	1
Cd83	0.000817678	1.14839	0.333	0.045	1
Smchd1	0.000866069	1.31832	1	0.614	1
Gpr183	0.00102931	1.69311	0.5	0.114	1
Gzmb	0.00114077	-3.38667	0	0.765	1
Fgf13	0.00162992	2.19595	0.667	0.177	1
Optn	0.00178712	0.548599	0.333	0.051	1
Atxn1	0.00189016	1.17447	1	0.633	1
Chka	0.00194733	0.897067	0.833	0.257	1
Large1	0.00215456	2.86559	0.667	0.189	1
Gimap1	0.00245289	-1.72509	0.167	0.831	1
Il6st	0.00317122	0.793154	0.333	0.056	1
Hbb-bs	0.00322368	-4.46515	0	0.686	1
Prim2	0.00326256	0.774744	0.667	0.178	1
Nfia	0.00344775	1.29104	0.5	0.126	1
Rnf125	0.00354231	0.880781	0.667	0.191	1
Gpx1	0.00364443	1.03565	0.833	0.32	1
Msi2	0.00462641	1.05326	1	0.663	1
Mast4	0.00490812	0.70029	0.333	0.06	1
Pde4d	0.00502566	0.759686	0.333	0.06	1
Fam117b	0.00502769	1.20572	0.667	0.253	1
Bcl2l11	0.00518567	1.67892	0.833	0.355	1
Gls	0.00571499	1.13462	1	0.573	1
Chn2	0.00626549	-1.85261	0.333	0.841	1
Cdk6	0.00651603	1.65965	0.667	0.243	1
Bach2	0.00711408	1.00966	1	0.605	1
Rrad	0.00782517	0.761814	0.333	0.064	1
Foxo1	0.00795703	1.41455	0.833	0.419	1
Nfkbia	0.00882477	1.07602	0.833	0.401	1
Cd274	0.00891013	0.952002	0.667	0.22	1
Cemip2	0.00896233	1.79805	0.5	0.173	1
Taf4b	0.00958224	0.946767	0.333	0.073	1
Lmnb1	0.0100402	0.54574	0.667	0.203	1
Gzma	0.010228	-4.34712	0.167	0.689	1
Sidt1	0.0121435	1.48428	0.667	0.302	1
Lrrk1	0.0131377	0.987315	1	0.657	1
Ctla2a	0.0132037	1.44673	0.833	0.493	1
Fgl2	0.0134284	-1.71252	0.333	0.724	1
Tmem163	0.0136196	-1.90901	0	0.557	1
Ccl4	0.0142614	-3.41999	0.167	0.63	1
Ccdc88a	0.0144767	0.699612	0.333	0.074	1
Nfkbiz	0.0147974	0.792199	0.667	0.278	1
S100a6	0.0149448	-1.83854	0.333	0.809	1
Slc16a10	0.0162253	0.671468	0.5	0.148	1
Serpinb6b	0.0163783	0.847989	0.833	0.464	1
Traf1	0.0170187	0.82772	0.667	0.327	1
Itga1	0.0179963	-2.24273	0	0.529	1
Lgals1	0.0189436	-1.78165	0.5	0.857	1
Gimap7	0.0194514	-1.58389	0.333	0.686	1
Rel	0.021164	1.07382	0.667	0.359	1
Immp2l	0.0211664	0.796141	0.667	0.234	1
Nt5e	0.0214125	0.791386	0.333	0.083	1
Cebpb	0.0219786	1.09248	0.5	0.168	1
Gbe1	0.0246423	0.725685	0.833	0.35	1
Jaml	0.0268723	0.745315	0.5	0.16	1
Bbs9	0.0288634	0.740417	0.667	0.287	1
Eprs	0.0294562	1.90326	0.667	0.351	1
Nfkb1	0.029782	1.01518	1	0.689	1
Dhx40	0.0311977	0.948407	0.5	0.188	1
Entpd1	0.0315476	-1.4748	0	0.468	1
S100a4	0.0328198	-2.29393	0.167	0.573	1
Txnip	0.0329044	-1.12615	0.333	0.714	1
Hist1h1e	0.0354877	-1.33915	0	0.455	1
Prkd3	0.0357386	0.732047	0.833	0.421	1
St3gal6	0.0362062	-1.194	0.167	0.573	1
Rbpj	0.0368276	0.567589	0.833	0.425	1
Etv6	0.0371813	1.28956	0.833	0.476	1
Srgap3	0.0392498	-1.32275	0.167	0.555	1
Sh2d2a	0.0422891	0.771863	0.833	0.437	1
Klra9	0.0425473	-2.3926	0	0.434	1
Mllt3	0.0429629	-1.18151	0.5	0.786	1
Airn	0.0439411	0.864213	0.667	0.324	1
Gm26827	0.046903	-1.2821	0.333	0.614	1
Cd44	0.0494355	0.537628	1	0.608	1
Marf1	0.0504235	0.631807	0.667	0.358	1
Herc6	0.0536379	0.73792	0.667	0.325	1
Arap2	0.0574029	1.18391	1	0.691	1
Mxd1	0.0603613	0.513353	0.667	0.328	1
Psap	0.061558	0.621504	1	0.486	1
Serpinb9	0.0628613	0.679259	1	0.505	1
Gata3	0.0639302	-0.927398	0	0.383	1
Sell	0.0642683	1.07088	0.667	0.366	1
Slc2a3	0.0685162	-1.01447	0	0.374	1
Osbpl8	0.0688444	0.546103	1	0.664	1
Pip5k1b	0.0703035	-1.10391	0	0.37	1
Gpr174	0.0736007	-1.03382	0.167	0.483	1
Atp8a2	0.081162	-1.57	0	0.351	1
Hspa1b	0.0925915	-1.10148	0	0.333	1
Hba-a1	0.0956444	-3.00847	0	0.329	1
Ints6	0.0984534	0.536238	0.667	0.346	1
Sntb1	0.101996	-1.18557	0	0.32	1
Slc38a1	0.102444	0.673572	0.833	0.509	1
Cxcr6	0.102952	-1.42067	0.167	0.446	1
Bcl11b	0.104465	-1.01886	0	0.316	1
B930036N10Rik	0.107833	-0.902995	0	0.312	1
Tgfbr1	0.110823	-1.02051	0.167	0.443	1
Hist1h1c	0.116642	-0.768372	0	0.301	1
Cd200r2	0.125066	-1.01277	0	0.291	1
Ccl3	0.131378	-1.64907	0.167	0.446	1
Grap2	0.131731	-0.884775	0.333	0.663	1
Rcbtb2	0.131959	-0.771704	0	0.283	1
Tasp1	0.133358	-1.15575	0.167	0.42	1
Irf8	0.143929	0.719868	1	0.559	1
Anxa1	0.154547	-0.747055	0	0.259	1
Mthfd1l	0.163958	-0.647402	0	0.25	1
Adamts6	0.163958	-0.870222	0	0.25	1
Akt3	0.184112	1.13378	0.833	0.508	1
Trerf1	0.198038	-0.6907	0.167	0.489	1
Eya2	0.211428	-0.734789	0.167	0.421	1
Smad3	0.217552	-0.741088	0.333	0.633	1
Ighm	0.222591	-0.752661	0.167	0.449	1
Samsn1	0.253075	0.599421	0.833	0.518	1
Gm36723	0.260092	-0.679385	0.333	0.631	1
Xcl1	0.510576	-1.30451	1	0.705	1
Klf2	0.911007	-1.12914	0.833	0.501	1

## Sheet: Allcells_cDC1s
Supplementary Data 8- DEG NrasG12DPtenKO vs Control liver in the cDC1s cells population from all the cells
Wilcoxon Rank Sum test between Control and NrasG12DPtenKO, two-sided. Multiple testing correction using BH.
Symbols	p_val	avg_log2FC	pct.1	pct.2	p_val_adj
Plet1	1.69993e-26	4.12749	1	0	3.67406e-22
S100a8	6.76167e-20	2.48265	1	0.038	1.4614e-15
S100a9	2.14713e-17	2.74307	0.9	0.038	4.64059e-13
Ifitm1	1.68567e-14	3.71087	0.7	0.019	3.64324e-10
Lcn2	1.84083e-13	1.5806	0.5	0	3.97858e-09
Retnlg	5.72243e-11	0.766079	0.4	0	1.23679e-06
Mgl2	5.72243e-11	2.19828	0.4	0	1.23679e-06
Ramp3	5.72243e-11	0.572615	0.4	0	1.23679e-06
Clec10a	5.72243e-11	0.976102	0.4	0	1.23679e-06
Nr4a3	1.02442e-10	1.36773	0.7	0.048	2.21408e-06
Pde4d	1.43924e-10	3.80985	0.8	0.095	3.11063e-06
Wfdc17	1.95108e-09	1.79277	0.9	0.143	4.21688e-05
Mt1	4.06929e-09	2.69879	1	0.295	8.79495e-05
Emilin2	2.54728e-08	0.522168	0.5	0.029	0.000550543
Mtss1	5.98864e-08	0.637601	0.7	0.086	0.00129433
Fcgr3	1.59217e-07	0.824794	0.4	0.019	0.00344116
Ccdc162	2.50028e-07	0.862272	0.5	0.038	0.00540385
Lilr4b	3.13649e-07	0.776131	0.5	0.038	0.0067789
Pde7b	3.17446e-07	0.673701	0.4	0.019	0.00686096
Pdcd1lg2	4.03636e-07	1.75196	0.5	0.048	0.00872379
1700016P03Rik	4.99211e-07	1.77869	0.5	0.048	0.0107895
Il1r2	5.54845e-07	1.97334	0.5	0.048	0.0119919
Pde3b	1.47886e-06	1.31909	0.9	0.2	0.0319626
Tmem108	2.23879e-06	1.34302	0.4	0.029	0.048387
Malt1	2.34901e-06	1.90393	1	0.619	0.0507691
Scd1	2.51848e-06	1.09422	0.4	0.029	0.0544319
Slc15a3	2.51983e-06	0.848696	0.6	0.086	0.054461
Cass4	2.97414e-06	0.71402	0.6	0.086	0.06428
Nr4a2	3.37623e-06	2.59922	0.9	0.352	0.0729704
Nr4a1	4.73058e-06	1.97528	0.9	0.524	0.102242
Ccr2	4.94634e-06	-2.07992	0.2	0.924	0.106905
Pim1	5.1482e-06	2.49509	0.9	0.533	0.111268
Ifrd1	6.26476e-06	1.74422	0.9	0.467	0.1354
Litaf	8.48399e-06	1.91104	0.9	0.571	0.183365
Cd274	1.28878e-05	1.59685	0.7	0.152	0.278545
Bcl2a1b	1.50107e-05	1.98848	0.8	0.229	0.324425
Hbb-bs	1.72575e-05	-3.72702	0	0.819	0.372987
Ifitm2	1.82909e-05	2.36784	0.9	0.476	0.395321
Ccl17	2.00159e-05	2.1021	0.4	0.038	0.432604
Tcn2	2.03673e-05	1.33503	0.5	0.076	0.440198
Hspa1a	2.05402e-05	-1.66296	0.2	0.924	0.443935
Fosl2	2.11492e-05	0.60372	0.6	0.105	0.457097
Pid1	2.44462e-05	-1.9552	0.3	0.971	0.528355
Txnip	2.60809e-05	-1.13293	0	0.8	0.563686
Hspa1b	2.6774e-05	-1.18251	0.4	0.905	0.578666
Tnfaip2	2.9937e-05	1.115	0.8	0.257	0.647028
Klrb1b	3.50145e-05	1.7928	0.7	0.21	0.756768
Ly86	3.63661e-05	-1.23043	0.7	0.971	0.78598
Ppp1r14a	3.91761e-05	0.598709	0.6	0.114	0.846714
Ccl3	4.10828e-05	0.668837	0.3	0.019	0.887922
Jdp2	4.62471e-05	2.2122	0.9	0.514	0.999539
Odc1	4.6931e-05	1.96958	0.9	0.505	1
Slc9a7	6.09302e-05	-1.2422	0.4	0.848	1
Bcl2l11	7.06307e-05	1.02493	0.7	0.2	1
Homer1	7.99038e-05	1.5312	0.6	0.133	1
P2ry10	0.000123336	1.23557	0.8	0.476	1
Pak1	0.000143725	-1.07845	0.7	0.99	1
Jun	0.000144693	-1.31717	0.4	0.848	1
Gfod1	0.000177369	1.76336	0.9	0.59	1
Ell2	0.000186353	1.44372	0.7	0.276	1
Rgs1	0.000190566	0.680551	0.5	0.086	1
Fam129a	0.000194903	-1.37597	0.5	0.914	1
Trib1	0.000231183	1.33624	0.8	0.41	1
Arsb	0.000269076	-1.34585	0.7	0.952	1
Egr1	0.000288962	0.588733	0.7	0.181	1
Id3	0.000515239	-1.81842	0.2	0.714	1
Cacna1e	0.000564973	-1.61548	0.1	0.743	1
Cd14	0.000614393	1.05956	0.3	0.038	1
Cd80	0.000647629	1.42759	0.7	0.276	1
Dusp1	0.000718638	1.1115	0.9	0.41	1
Inpp4b	0.000746704	-1.25657	0.2	0.819	1
Adam8	0.000837504	0.773191	0.9	0.524	1
Tlr3	0.00101737	-1.03557	0.7	0.971	1
Gcnt2	0.00114653	2.25891	0.7	0.314	1
S100a10	0.00140115	-1.37302	0.4	0.79	1
Itga8	0.00149982	-1.06473	0.1	0.629	1
Bcl2a1a	0.00154131	1.03543	0.7	0.371	1
Arid5b	0.00158554	1.34938	0.8	0.41	1
Ccnd2	0.001647	0.52145	0.7	0.238	1
Mxd1	0.00172906	0.664831	0.5	0.143	1
H2-Q7	0.00175149	-0.964961	0.3	0.8	1
Enox2	0.00188321	-0.923193	0	0.562	1
Nedd4	0.00188321	-0.713471	0	0.562	1
Zfp366	0.00195542	-0.982269	0.7	0.99	1
Frmd4b	0.0020159	-0.979574	0.6	0.867	1
F630028O10Rik	0.00216781	-0.844145	0	0.552	1
Heg1	0.00226452	-0.826619	0.3	0.705	1
Il1b	0.00247708	1.63175	0.6	0.2	1
Mthfs	0.00252689	1.11753	0.7	0.381	1
Uck2	0.00254423	1.4212	0.8	0.533	1
Lpcat2	0.00255527	1.25983	0.8	0.41	1
Furin	0.00261371	0.817285	0.9	0.39	1
Nlrp3	0.00262145	1.2069	0.7	0.381	1
Slc22a23	0.00269387	-0.7163	0.1	0.59	1
Ifitm6	0.0027179	0.918812	0.5	0.143	1
Nrip1	0.00272679	1.41557	0.8	0.438	1
Rasgrp3	0.00281245	-0.780396	0.6	0.876	1
Gm3336	0.002855	-0.583571	0	0.533	1
Mndal	0.0030942	-0.7337	0.4	0.819	1
Rftn1	0.00326659	-0.573321	0	0.524	1
Nrp1	0.00331523	-0.803955	0.2	0.714	1
Clec1a	0.00400298	-0.786314	0.4	0.743	1
Vps37b	0.00431667	0.975083	0.6	0.295	1
Sh2d3c	0.0046466	-0.573857	0.3	0.638	1
Ccl4	0.0051261	2.2857	0.6	0.2	1
Foxp1	0.00569572	-0.909355	0.6	0.962	1
Grk3	0.00583289	-0.769525	0.4	0.829	1
Ttc7b	0.00701828	0.727419	0.8	0.362	1
Itgav	0.00737992	-0.60527	0.4	0.752	1
Treml4	0.00865434	-0.631876	0.2	0.667	1
Ndel1	0.00868666	0.769563	0.8	0.495	1
Adk	0.00880537	-0.509959	0.1	0.619	1
Nrg2	0.00931855	-1.03212	0.4	0.657	1
Gramd3	0.0103402	-0.585894	0.2	0.667	1
Klf2	0.011204	-0.813095	0.5	0.829	1
Stk39	0.0112495	0.735341	0.4	0.133	1
Gnb4	0.0119086	1.22279	0.8	0.41	1
Fbxo34	0.0122345	0.927216	0.6	0.286	1
Cited2	0.0122985	-0.744428	0.3	0.667	1
Cd300c	0.0127213	-0.504185	0	0.419	1
Ccr9	0.0137159	-0.670613	0.1	0.514	1
Fchsd2	0.0140223	-0.754975	0.6	1	1
Il1rap	0.0140348	0.744072	0.4	0.133	1
Rabgef1	0.0142004	0.654687	0.5	0.248	1
Arhgap6	0.0142484	-0.658824	0	0.41	1
Cd300c2	0.0144276	-0.53291	0.5	0.876	1
Peak1	0.0152185	-0.615056	0.4	0.657	1
Ifi203	0.0171038	-0.76506	0.3	0.695	1
5830428M24Rik	0.0172259	-0.58356	0.3	0.6	1
Dhx40	0.017248	1.39536	0.5	0.229	1
Tmtc2	0.0183326	1.59804	0.5	0.238	1
Nfkbia	0.0184288	-0.553287	0.5	0.829	1
Bcl11a	0.0196734	-0.669772	0.3	0.686	1
Il15	0.019705	-0.530885	0.2	0.514	1
Lyz2	0.0215663	-0.730331	0.7	0.981	1
Calcrl	0.0220838	-0.516848	0	0.371	1
Snx24	0.0222113	1.11836	0.7	0.448	1
Spred2	0.022428	0.641479	0.7	0.305	1
Hba-a1	0.0245507	-2.37463	0	0.362	1
Cacnb2	0.0272551	-0.824538	0	0.352	1
Hba-a2	0.0272551	-2.00373	0	0.352	1
Mast4	0.0309959	-0.520793	0.4	0.733	1
Cd81	0.0311354	-0.659869	0.3	0.714	1
Trf	0.0312026	-0.585044	0.3	0.629	1
Mef2c	0.0313685	-0.525169	0.2	0.676	1
Smyd3	0.0373166	-0.752369	0.3	0.619	1
Ccnd1	0.0382816	-0.749602	0.6	0.895	1
Ly6a	0.0396141	-0.650762	0.2	0.581	1
E330020D12Rik	0.0417597	1.31786	0.7	0.305	1
Vim	0.0448282	-0.630044	0.4	0.781	1
Ier3	0.0458294	0.75137	0.5	0.219	1
Marcks	0.0522929	-0.592461	0.7	0.962	1
Cd226	0.0529484	-0.574514	0.1	0.381	1
Hdac9	0.0541363	-0.525023	0.7	0.971	1
Tex14	0.0602112	0.618861	0.7	0.4	1
Eml6	0.0606778	-0.705267	0.3	0.562	1
Pola1	0.0675187	-0.545255	0.1	0.4	1
Ripor2	0.0723401	-0.711918	0	0.257	1
Mllt3	0.0761092	-0.640418	0.6	0.895	1
Card11	0.0902889	-0.619371	0.6	0.905	1
Aff3	0.166267	-0.554022	0.4	0.676	1
Hmgb2	0.23709	0.635179	0.5	0.81	1

## Sheet: Monocytic_C1_Monocytic_March3+
Supplementary Data 8- DEG NrasG12DPtenKO vs Control liver in the C1_Monocytic_March3+ population from the Monocytic cells cluster
Wilcoxon Rank Sum test between Control and NrasG12DPtenKO, two-sided. Multiple testing correction using BH.
Symbols	p_val	avg_log2FC	pct.1	pct.2	p_val_adj
Hbb-bs	4.32121e-116	-4.55125	0.008	0.76	9.33943e-112
Adgre4	1.0581e-70	-1.95084	0.088	0.736	2.28686e-66
S100a9	1.6386e-64	3.08982	0.981	0.066	3.5415e-60
S100a8	1.07579e-63	2.9307	0.977	0.025	2.32511e-59
Ece1	1.80371e-60	2.71845	0.967	0.248	3.89836e-56
Mt1	4.50896e-60	2.64114	0.989	0.397	9.74522e-56
Egr1	1.54149e-57	2.87583	0.958	0.157	3.33162e-53
Il1r2	6.46412e-57	3.75305	0.922	0.074	1.39709e-52
Cxcl2	1.01791e-56	4.15163	0.958	0.157	2.20001e-52
Ier3	1.12989e-55	2.83814	0.977	0.231	2.44203e-51
Clec4n	1.2452e-55	2.06849	0.994	0.446	2.69124e-51
Hpgd	8.58173e-54	-2.13772	0.033	0.488	1.85477e-49
Cdkn1a	5.98694e-52	2.38848	0.981	0.446	1.29396e-47
Dip2c	2.59737e-51	2.20785	0.943	0.198	5.61369e-47
Uck2	4.51963e-51	1.94315	0.933	0.19	9.76827e-47
Ets2	5.75625e-51	1.54483	0.966	0.264	1.2441e-46
Mmp12	6.31989e-51	3.90275	0.902	0.116	1.36592e-46
Nlrp3	1.7906e-50	1.89433	0.96	0.364	3.87002e-46
Dennd4a	1.36271e-49	2.18619	0.991	0.62	2.94522e-45
Pim1	1.55916e-49	1.74513	0.994	0.537	3.3698e-45
Jaml	1.61718e-49	1.71808	0.89	0.124	3.49522e-45
Ifitm1	9.39545e-49	3.18502	0.845	0.025	2.03064e-44
Fosl2	4.05264e-48	1.59835	0.955	0.331	8.75898e-44
Nr4a3	1.60211e-47	1.88434	0.901	0.116	3.46265e-43
Ctsl	2.63385e-47	1.98579	0.958	0.388	5.69254e-43
Cd80	3.99542e-47	1.82856	0.955	0.38	8.6353e-43
Fosb	4.13794e-47	1.90387	0.955	0.339	8.94333e-43
Hba-a1	6.9073e-47	-2.90217	0	0.306	1.49287e-42
Ccr1	3.6108e-46	1.44088	0.972	0.306	7.80401e-42
Myo1e	7.69744e-46	2.1742	0.984	0.405	1.66365e-41
Lmnb1	3.97499e-45	1.4627	0.907	0.215	8.59116e-41
Il1b	4.42259e-45	2.42092	0.989	0.661	9.55854e-41
Slc7a11	4.70866e-45	2.5079	0.91	0.165	1.01768e-40
Nr4a1	6.87907e-44	1.77864	0.924	0.231	1.48677e-39
Rai14	2.25884e-43	1.54569	0.891	0.14	4.88203e-39
Antxr2	5.25245e-43	2.75796	0.919	0.405	1.13521e-38
Trib1	5.3771e-43	1.26163	0.938	0.264	1.16215e-38
Gcnt2	6.05619e-43	1.47013	0.896	0.207	1.30892e-38
Fos	8.3843e-43	1.95836	0.986	0.653	1.8121e-38
Inpp4b	2.14626e-42	-1.52138	0.088	0.562	4.63872e-38
Abtb2	2.94012e-42	2.09418	0.891	0.248	6.35447e-38
Gsn	4.15324e-42	1.46831	0.967	0.562	8.97639e-38
Hba-a2	1.58413e-41	-2.58073	0.003	0.289	3.42378e-37
Basp1	2.02366e-41	1.90214	0.967	0.479	4.37373e-37
Homer1	4.30403e-41	1.81728	0.879	0.231	9.3023e-37
Rnf217	7.52082e-41	2.69622	0.84	0.19	1.62547e-36
Malt1	9.5032e-41	1.93319	0.98	0.595	2.05393e-36
Cd9	1.10744e-40	1.45498	0.971	0.471	2.39352e-36
Trem1	1.25417e-40	1.10523	0.781	0.041	2.71065e-36
Tgm2	6.74525e-40	1.59414	0.95	0.405	1.45785e-35
Nr4a2	7.07023e-40	2.06115	0.86	0.207	1.52809e-35
Arhgap24	1.11471e-39	1.73956	0.898	0.223	2.40922e-35
1700016P03Rik	2.10453e-39	1.40469	0.75	0.033	4.54852e-35
Nrg1	3.88426e-39	3.42893	0.783	0.099	8.39505e-35
Dab2	4.20774e-39	1.59396	0.988	0.306	9.09419e-35
Ly6i	5.52171e-39	-1.9898	0.06	0.463	1.19341e-34
Emilin2	2.31832e-38	1.26667	0.971	0.438	5.01059e-34
Ell2	3.58822e-38	1.88269	0.891	0.331	7.75522e-34
Gfod1	4.00331e-38	1.72084	0.831	0.157	8.65236e-34
Rabgef1	5.35135e-38	1.29784	0.924	0.331	1.15659e-33
Fabp5	8.04738e-38	2.28669	0.902	0.339	1.73928e-33
Negr1	1.03288e-37	-1.77551	0.006	0.281	2.23236e-33
Osm	1.03629e-37	1.46029	0.744	0.033	2.23973e-33
Cd300lf	1.73777e-37	1.052	0.943	0.298	3.75585e-33
Pde4d	5.13841e-37	2.00475	0.817	0.182	1.11056e-32
Lsmem1	7.20398e-37	1.61443	0.724	0.025	1.557e-32
Htr7	1.10668e-36	1.39077	0.808	0.107	2.39187e-32
Mmp19	1.51447e-36	1.46002	0.71	0.017	3.27322e-32
March3	2.6409e-36	2.25261	0.86	0.231	5.70778e-32
Fcgr2b	2.72704e-36	1.23917	0.995	0.719	5.89395e-32
Mpp7	4.17074e-36	2.13727	0.888	0.43	9.01423e-32
Dusp1	4.31321e-36	2.02183	0.953	0.397	9.32214e-32
Fam117b	1.45975e-35	1.94213	0.93	0.554	3.15495e-31
Fn1	2.96091e-35	2.13783	0.887	0.24	6.39941e-31
Ckb	1.3741e-34	-1.12222	0.141	0.57	2.96983e-30
Dusp16	1.57823e-34	1.61955	0.938	0.455	3.41103e-30
Spon1	2.56359e-34	1.82064	0.803	0.149	5.5407e-30
Furin	2.76829e-34	1.1328	0.918	0.347	5.98311e-30
Tarm1	6.35178e-34	0.864194	0.777	0.099	1.37281e-29
Vegfa	6.45721e-34	1.62339	0.704	0.05	1.3956e-29
Gsr	6.90454e-34	1.17059	0.967	0.537	1.49228e-29
Arg1	1.48475e-33	3.06245	0.67	0.017	3.209e-29
Dmxl2	2.06333e-33	0.912575	0.771	0.099	4.45947e-29
Gadd45b	3.47823e-33	1.33189	0.924	0.43	7.51751e-29
Hilpda	3.54984e-33	1.64245	0.718	0.083	7.67226e-29
Chst11	3.8023e-33	1.75178	0.741	0.091	8.21792e-29
Thbs1	5.35971e-33	2.42245	0.715	0.074	1.15839e-28
Ighm	5.72601e-33	-0.8528	0.037	0.364	1.23756e-28
Gm49662	5.92706e-33	1.24405	0.674	0.017	1.28102e-28
Adam8	7.70391e-33	1.18117	0.788	0.132	1.66505e-28
Plaur	1.39971e-32	1.13083	0.978	0.488	3.02519e-28
Ifrd1	1.7854e-32	1.32955	0.988	0.702	3.85879e-28
Slc38a1	3.18848e-32	1.24753	0.943	0.529	6.89126e-28
Clec4d	9.51072e-32	1.15326	0.834	0.198	2.05555e-27
Mtss1	1.29514e-31	1.23974	0.921	0.314	2.79918e-27
Naaa	2.23307e-31	1.1284	0.93	0.421	4.82633e-27
Cpeb2	2.49433e-31	1.2409	0.878	0.322	5.39099e-27
Slc16a3	3.37628e-31	1.02476	0.89	0.273	7.29716e-27
Odc1	3.71694e-31	1.21349	0.778	0.19	8.03341e-27
Pid1	3.84518e-31	-1.92335	0.58	0.909	8.31059e-27
Il15	6.44268e-31	-1.0008	0.087	0.463	1.39246e-26
Ccl5	6.64834e-31	-2.79997	0.048	0.388	1.43691e-26
Rab44	7.04158e-31	0.852066	0.678	0.041	1.5219e-26
Tmem176a	1.85738e-30	-1.30812	0.485	0.893	4.01435e-26
Socs3	2.78334e-30	1.00295	0.873	0.248	6.01563e-26
Lilr4b	4.02913e-30	0.995494	0.94	0.438	8.70815e-26
St7	5.95312e-30	1.28124	0.898	0.364	1.28665e-25
S100a11	8.6866e-30	1.2529	0.981	0.669	1.87743e-25
Bcl2l11	9.72181e-30	1.47355	0.896	0.355	2.10118e-25
Morrbid	3.06326e-29	1.40074	0.935	0.405	6.62063e-25
Creb5	4.30059e-29	1.24135	0.953	0.504	9.29487e-25
Zfp36	6.21993e-29	1.22953	0.978	0.645	1.34431e-24
Pygl	7.80975e-29	0.915028	0.893	0.314	1.68792e-24
Rgcc	8.01105e-29	1.19343	0.65	0.05	1.73143e-24
Tmem176b	2.12961e-28	-1.38817	0.55	0.909	4.60272e-24
F10	2.63275e-28	1.07231	0.941	0.298	5.69017e-24
Cd14	2.72795e-28	1.26583	0.922	0.446	5.89592e-24
Atxn1	9.75812e-28	1.14677	0.857	0.355	2.10902e-23
Tcn2	1.89334e-27	0.699837	0.885	0.289	4.09207e-23
Pecam1	6.22148e-27	1.05046	0.771	0.182	1.34465e-22
Mrps28	6.51713e-27	1.41296	0.86	0.38	1.40855e-22
Lcn2	2.53411e-26	0.891163	0.561	0	5.47697e-22
Tnfrsf9	3.22515e-26	1.62778	0.56	0	6.97052e-22
Rab11fip1	3.28315e-26	1.10179	0.822	0.231	7.09587e-22
Lin54	1.5017e-25	1.3349	0.696	0.149	3.24563e-21
Ndel1	8.49157e-25	0.969672	0.953	0.57	1.83528e-20
Zbtb20	9.24279e-25	-1.37665	0.55	0.818	1.99764e-20
Arg2	1.20312e-24	0.939575	0.574	0.033	2.60031e-20
Rnf149	1.29255e-24	0.910591	0.977	0.719	2.79358e-20
Il1rn	1.39549e-24	1.18264	0.91	0.405	3.01607e-20
Pbx1	1.41756e-24	1.44753	0.803	0.298	3.06377e-20
Acp5	1.41991e-24	1.13009	0.943	0.488	3.06884e-20
Cx3cr1	1.57097e-24	-1.61936	0.332	0.686	3.39535e-20
Ltc4s	3.05817e-24	0.682024	0.617	0.058	6.60962e-20
Lilrb4a	7.4249e-24	0.850214	0.972	0.694	1.60474e-19
Mxd1	1.74759e-23	0.847087	0.78	0.231	3.77707e-19
Klf4	2.70625e-23	1.3503	0.823	0.364	5.84902e-19
Txnip	2.97544e-23	-1.03958	0.552	0.81	6.43083e-19
Plet1	5.31294e-23	2.29776	0.51	0	1.14829e-18
Junos	5.51861e-23	0.792562	0.546	0.025	1.19274e-18
AA467197	5.85321e-23	1.2258	0.752	0.19	1.26505e-18
Cd33	8.36206e-23	0.62833	0.709	0.157	1.80729e-18
Hist1h1e	2.63737e-22	-0.828062	0.087	0.388	5.70015e-18
Retnlg	3.09083e-22	1.03116	0.498	0	6.68022e-18
Ngp	3.84232e-22	0.586229	0.496	0	8.3044e-18
Chil3	5.28343e-22	1.36795	0.637	0.091	1.14191e-17
Enah	8.43555e-22	0.59327	0.505	0.008	1.82317e-17
Hbegf	1.31652e-21	0.840916	0.543	0.041	2.84539e-17
Ccnd2	1.74804e-21	1.02644	0.842	0.331	3.77805e-17
Tfec	1.80865e-21	0.750723	0.828	0.289	3.90905e-17
Vcan	2.32557e-21	0.954002	0.505	0.017	5.02626e-17
Pilra	2.37466e-21	0.712938	0.969	0.719	5.13235e-17
Pik3r1	3.41493e-21	1.13497	0.922	0.612	7.38068e-17
Gk	4.95618e-21	0.888329	0.716	0.198	1.07118e-16
Ffar2	5.01768e-21	0.885278	0.478	0	1.08447e-16
Igf1r	1.07384e-20	0.976224	0.84	0.355	2.32088e-16
Tnfaip2	1.22108e-20	0.719865	0.938	0.579	2.63912e-16
Eepd1	2.1085e-20	1.03312	0.75	0.289	4.55709e-16
Gda	2.22531e-20	0.848036	0.96	0.488	4.80956e-16
Anxa2	2.2667e-20	0.698561	0.921	0.413	4.89902e-16
Cadm1	5.74217e-20	-1.91763	0.07	0.339	1.24106e-15
Sgk1	6.13496e-20	1.26334	0.791	0.314	1.32595e-15
Phlda1	7.35547e-20	0.764134	0.574	0.091	1.58974e-15
St3gal5	8.70578e-20	-1.11579	0.167	0.479	1.88158e-15
Spp1	1.0397e-19	2.32669	0.467	0.008	2.24711e-15
Sfxn5	1.48032e-19	0.530151	0.553	0.066	3.19941e-15
Vcam1	1.9696e-19	-0.561421	0.065	0.347	4.2569e-15
Mthfs	2.17992e-19	1.0423	0.853	0.421	4.71147e-15
Trem3	2.2821e-19	0.836823	0.614	0.124	4.93229e-15
Eprs	3.29858e-19	1.22839	0.876	0.463	7.12922e-15
Gm21859	3.75147e-19	0.669966	0.445	0	8.10806e-15
Ptgs2	4.02768e-19	1.35284	0.685	0.182	8.70502e-15
Klrb1b	4.48771e-19	0.750602	0.597	0.124	9.69929e-15
Cfp	5.57751e-19	0.618073	0.935	0.496	1.20547e-14
C5ar1	8.34486e-19	0.620616	0.791	0.24	1.80357e-14
Mafb	1.51527e-18	1.10775	0.927	0.653	3.27496e-14
Hivep3	1.72829e-18	0.791655	0.836	0.372	3.73535e-14
Hspa1a	1.98499e-18	-1.01592	0.254	0.579	4.29016e-14
Ccl3	2.8475e-18	1.28597	0.684	0.231	6.1543e-14
Flt1	3.11207e-18	-1.0017	0.126	0.421	6.72612e-14
Tut4	8.21069e-18	-0.798037	0.256	0.562	1.77458e-13
Prkca	1.02737e-17	0.728444	0.648	0.174	2.22046e-13
Ppp1r3b	1.42414e-17	0.601884	0.532	0.074	3.07798e-13
Anxa3	1.59442e-17	0.585863	0.935	0.512	3.44603e-13
Pmepa1	1.59835e-17	0.60401	0.679	0.174	3.45452e-13
Fam162a	1.68793e-17	0.649165	0.825	0.38	3.64812e-13
A330040F15Rik	1.7279e-17	-0.680567	0.091	0.364	3.73451e-13
Nabp1	1.92061e-17	0.582648	0.811	0.322	4.15101e-13
Ero1l	1.93656e-17	0.73882	0.772	0.289	4.18549e-13
Spred2	2.05353e-17	0.707953	0.656	0.165	4.4383e-13
Fam71f2	2.24676e-17	0.596659	0.412	0	4.85591e-13
Atp2b4	2.86394e-17	0.864164	0.465	0.041	6.18983e-13
Palld	2.98389e-17	0.666126	0.561	0.116	6.44909e-13
Ust	3.47104e-17	-0.837675	0.124	0.413	7.50196e-13
Abca1	3.7606e-17	1.17116	0.85	0.512	8.12778e-13
Anxa1	4.67208e-17	0.62186	0.699	0.198	1.00978e-12
Alcam	5.8708e-17	0.911149	0.912	0.496	1.26886e-12
Gab1	1.21113e-16	0.904601	0.553	0.124	2.61761e-12
Cped1	2.15978e-16	0.728429	0.409	0.008	4.66793e-12
Abcb1a	2.41834e-16	0.552621	0.496	0.066	5.22676e-12
Hcar2	2.93543e-16	0.507256	0.563	0.116	6.34433e-12
Fmn1	3.00778e-16	0.741453	0.798	0.355	6.50071e-12
Mmp14	3.60913e-16	0.697395	0.921	0.579	7.80041e-12
Fcgr4	5.16871e-16	0.572053	0.884	0.388	1.11711e-11
Hist1h2bc	6.03142e-16	0.646294	0.566	0.132	1.30357e-11
Lrp12	1.30458e-15	0.779842	0.629	0.182	2.81958e-11
Ksr2	1.63431e-15	0.947175	0.488	0.091	3.53224e-11
Cnnm2	2.2008e-15	0.643128	0.535	0.116	4.75658e-11
Gm6209	3.24444e-15	0.570866	0.436	0.041	7.01221e-11
Trf	5.29207e-15	1.04715	0.915	0.661	1.14378e-10
Ndrg1	5.63333e-15	0.859847	0.476	0.083	1.21753e-10
Cpne8	5.96092e-15	0.664724	0.378	0.008	1.28833e-10
Emp1	6.80881e-15	0.696873	0.394	0.017	1.47159e-10
Pde7b	7.90542e-15	0.980783	0.843	0.413	1.7086e-10
Tcf7l2	8.62002e-15	0.730939	0.952	0.653	1.86304e-10
Mdm2	2.16372e-14	0.979373	0.879	0.521	4.67644e-10
Il1a	2.28854e-14	0.70409	0.505	0.099	4.94622e-10
Ccl24	2.30681e-14	1.62699	0.561	0.165	4.98571e-10
Hspa1b	2.67645e-14	-0.504816	0.191	0.463	5.78461e-10
Bnip3	4.27964e-14	0.648171	0.626	0.19	9.2496e-10
Gm17749	1.16433e-13	0.667362	0.375	0.025	2.51646e-09
Msr1	1.3677e-13	0.778782	0.87	0.554	2.95601e-09
Mt2	1.39636e-13	1.0417	0.38	0.033	3.01796e-09
Wfdc21	3.05555e-13	0.600206	0.355	0.017	6.60395e-09
Slc7a2	4.25146e-13	0.766675	0.44	0.066	9.18868e-09
Zdhhc14	9.00444e-13	0.535363	0.693	0.289	1.94613e-08
Rgs1	1.64347e-12	0.99002	0.769	0.446	3.55203e-08
Arhgap31	3.29192e-12	0.743203	0.859	0.521	7.11482e-08
Ramp3	3.46551e-12	0.573615	0.319	0.008	7.49e-08
Nfkbiz	5.63114e-12	0.676012	0.885	0.537	1.21706e-07
Il12rb2	6.81672e-12	0.506355	0.403	0.066	1.4733e-07
Il1rap	7.71488e-12	0.707908	0.507	0.132	1.66742e-07
Chka	8.08597e-12	0.832845	0.825	0.496	1.74762e-07
Eldr	1.1363e-11	0.662725	0.295	0	2.45588e-07
Ccl4	1.17532e-11	0.994348	0.704	0.298	2.54022e-07
Phlpp1	1.38615e-11	0.89447	0.828	0.521	2.99589e-07
Mertk	1.73787e-11	0.532466	0.888	0.438	3.75606e-07
Ldlrad4	2.53962e-11	-0.736793	0.358	0.612	5.48889e-07
Ccdc138	3.13425e-11	0.524089	0.366	0.05	6.77405e-07
Il7r	4.97957e-11	0.698432	0.429	0.099	1.07623e-06
Ccdc162	6.72469e-11	1.2436	0.429	0.116	1.45341e-06
Pdpn	8.32311e-11	0.598683	0.29	0.008	1.79887e-06
Mmp8	9.33048e-11	0.530925	0.287	0.008	2.0166e-06
Adamdec1	2.61253e-10	0.943838	0.367	0.066	5.64647e-06
Lmna	2.79258e-10	0.577773	0.428	0.107	6.03561e-06
Nup107	5.02423e-10	0.534343	0.429	0.124	1.08589e-05
Emb	5.96772e-10	0.557468	0.943	0.669	1.2898e-05
Dcstamp	1.16301e-09	1.0442	0.357	0.074	2.51361e-05
Zc3h12c	1.42494e-09	0.605641	0.509	0.19	3.07973e-05
Trmt61b	2.47381e-09	0.609571	0.374	0.083	5.34666e-05
Mgl2	4.11326e-09	0.542342	0.47	0.157	8.88999e-05
Hivep2	5.12975e-09	0.573181	0.93	0.62	0.000110869
Sgms2	8.86371e-09	0.655119	0.372	0.099	0.000191571
Jmy	1.01254e-08	0.563762	0.569	0.256	0.00021884
Lhfpl2	2.13111e-08	0.516071	0.389	0.107	0.000460597
Adgrl3	4.61705e-08	0.812709	0.678	0.388	0.000997884
Hmox1	1.30556e-07	0.852673	0.682	0.331	0.00282171
Gch1	2.47362e-07	0.538384	0.679	0.364	0.00534622
Ints6	3.92771e-06	0.604122	0.701	0.43	0.0848896
Fam107b	1.35953e-05	0.532629	0.802	0.496	0.293835
Gclc	1.65795e-05	0.725767	0.616	0.364	0.358333
Itgb5	0.648229	-0.523827	0.853	0.587	1

## Sheet: Monocytic_C2_Classical monocyte
Supplementary Data 8- DEG NrasG12DPtenKO vs Control liver in the C2_Classical monocytes_Chil3+ population from the Monocytic cells cluster
Wilcoxon Rank Sum test between Control and NrasG12DPtenKO, two-sided. Multiple testing correction using BH.
Symbols	p_val	avg_log2FC	pct.1	pct.2	p_val_adj
S100a9	1.31956e-106	3.80924	0.979	0.036	2.85196e-102
S100a8	3.5537e-106	3.89287	0.981	0.032	7.68062e-102
Hbb-bs	5.9709e-102	-4.37158	0.004	0.749	1.29049e-97
Ier3	2.48603e-100	3.24677	0.987	0.303	5.37306e-96
Ccr1	3.73894e-97	2.00816	0.992	0.175	8.08096e-93
Egr1	1.47555e-95	2.97747	0.958	0.175	3.1891e-91
Mt1	3.9823e-95	2.78475	0.937	0.084	8.60695e-91
Cxcl2	5.84087e-93	4.31563	0.954	0.131	1.26239e-88
Trem1	4.49652e-90	1.73391	0.899	0.044	9.71833e-86
Cdkn1a	8.46546e-87	2.37499	0.981	0.394	1.82964e-82
Uck2	1.88304e-86	2.06017	0.924	0.124	4.0698e-82
Dusp16	8.05531e-86	2.35711	0.96	0.307	1.741e-81
Il1b	7.28044e-85	3.64588	0.968	0.343	1.57352e-80
Dab2	1.21918e-83	2.22255	0.852	0.036	2.63501e-79
Il1r2	1.69854e-83	3.04848	0.882	0.096	3.67105e-79
Pilra	3.39849e-82	1.56572	0.979	0.311	7.34515e-78
Lilr4b	5.02396e-82	1.49892	0.998	0.339	1.08583e-77
Osm	8.4003e-82	2.16956	0.905	0.155	1.81556e-77
Pim1	2.51679e-81	1.60009	0.998	0.709	5.43955e-77
Nr4a3	7.54914e-80	1.95831	0.854	0.064	1.6316e-75
Myo1e	2.35921e-79	2.48838	0.914	0.127	5.09896e-75
Clec4n	2.4663e-79	2.28499	0.907	0.187	5.33042e-75
Basp1	3.10719e-79	2.94781	0.842	0.06	6.71558e-75
Mpp7	2.23479e-78	2.82078	0.905	0.239	4.83004e-74
Cd80	6.77999e-78	2.08504	0.895	0.183	1.46536e-73
Ets2	8.45099e-78	1.61228	0.916	0.183	1.82651e-73
Ifitm1	3.09576e-77	3.14303	0.825	0.04	6.69086e-73
Lrg1	4.40308e-77	1.84539	0.795	0.008	9.51637e-73
Dip2c	1.75185e-76	2.16845	0.812	0.036	3.78627e-72
Cd14	5.93745e-76	1.92588	0.977	0.446	1.28326e-71
Nlrp3	2.35914e-75	1.76026	0.975	0.486	5.09881e-71
Stxbp6	6.4762e-75	-1.88907	0.101	0.733	1.3997e-70
Fcgr2b	4.15442e-73	1.72511	0.979	0.641	8.97896e-69
Cd300lf	7.11524e-73	1.22323	0.958	0.255	1.53782e-68
Tcf7l2	5.98925e-72	1.8278	0.926	0.211	1.29446e-67
Tgm2	2.58709e-71	2.29978	0.846	0.116	5.59147e-67
Wfdc21	3.55531e-69	2.30501	0.738	0.004	7.6841e-65
Trib1	5.06375e-69	1.37602	0.958	0.351	1.09443e-64
Gpr141	9.50342e-69	-1.89446	0.603	0.928	2.05397e-64
Fosb	1.23974e-68	1.74214	0.937	0.283	2.67944e-64
Nr4a2	2.11988e-68	2.10205	0.888	0.243	4.58169e-64
Tfec	2.40593e-68	1.30131	0.895	0.155	5.19994e-64
Ell2	3.17749e-68	2.11797	0.884	0.239	6.8675e-64
Cd9	2.46989e-67	2.15798	0.831	0.143	5.33818e-63
Lmnb1	2.80769e-67	1.53048	0.895	0.255	6.06827e-63
Fosl2	3.50584e-67	1.36273	0.975	0.502	7.57718e-63
Slc16a3	2.03619e-66	1.30886	0.939	0.323	4.40081e-62
Hspa1a	1.89994e-65	-1.69155	0.167	0.737	4.10633e-61
Slc7a11	2.44005e-65	2.36613	0.842	0.147	5.27367e-61
Dusp1	2.64833e-65	1.93704	0.973	0.59	5.72383e-61
F10	6.62143e-65	1.53704	0.979	0.578	1.43109e-60
C3ar1	1.5326e-64	1.19528	0.757	0.04	3.3124e-60
Ctsl	1.83185e-64	1.31658	0.973	0.394	3.95917e-60
Nrg1	2.04433e-64	3.18312	0.831	0.171	4.41842e-60
Ccr5	2.70908e-64	1.55197	0.905	0.247	5.85514e-60
Lcn2	9.84498e-64	2.12139	0.719	0.016	2.1278e-59
Cd33	1.48264e-63	1.04822	0.852	0.143	3.20443e-59
Lsmem1	3.29851e-63	1.73045	0.705	0.008	7.12907e-59
St7	7.53021e-63	1.57276	0.873	0.203	1.6275e-58
Thbs1	8.8036e-63	3.02837	0.842	0.239	1.90272e-58
Antxr2	1.3875e-62	2.55144	0.914	0.438	2.99881e-58
Arhgap24	1.68244e-62	1.69699	0.956	0.414	3.63626e-58
Rgcc	7.15454e-62	1.46836	0.812	0.135	1.54631e-57
Ifrd1	9.99512e-62	1.66298	0.97	0.578	2.16025e-57
Rabgef1	4.16945e-61	1.36496	0.903	0.295	9.01143e-57
Mrps28	5.56635e-61	1.95655	0.865	0.291	1.20306e-56
Arhgef37	9.13024e-61	-1.86166	0.314	0.781	1.97332e-56
Mmp19	1.96952e-60	1.49326	0.768	0.096	4.25672e-56
Jaml	6.85214e-60	1.29	0.846	0.175	1.48095e-55
Socs3	8.12869e-60	1.34736	0.932	0.311	1.75685e-55
Arg2	1.29426e-59	1.39305	0.715	0.044	2.79729e-55
Trem3	1.66127e-59	1.42222	0.884	0.227	3.5905e-55
Pbx1	3.28956e-59	1.75199	0.939	0.402	7.10974e-55
Hspa1b	2.26527e-58	-1.31873	0.133	0.669	4.89592e-54
Furin	6.64585e-58	1.18014	0.888	0.319	1.43637e-53
Clec4d	1.45348e-57	1.34381	0.899	0.267	3.1414e-53
Gfod1	2.27843e-57	1.59037	0.749	0.108	4.92437e-53
Adam8	2.76035e-57	1.21304	0.764	0.104	5.96594e-53
Rab44	7.43719e-57	1.01116	0.707	0.052	1.6074e-52
Ighm	4.4625e-56	-1.35953	0.118	0.633	9.6448e-52
Homer1	4.61286e-56	1.70757	0.829	0.203	9.96977e-52
Dmxl2	6.25855e-55	1.14656	0.781	0.131	1.35266e-50
Cpeb2	2.27379e-54	1.20401	0.825	0.215	4.91433e-50
Gm49662	5.98125e-54	1.26064	0.631	0.008	1.29273e-49
Rbpj	2.34066e-53	1.07715	0.987	0.665	5.05887e-49
AA467197	4.59669e-53	2.36222	0.671	0.04	9.93482e-49
Vcan	1.17311e-52	1.67737	0.951	0.442	2.53543e-48
Apobec1	2.81988e-52	-1.44847	0.639	0.9	6.09462e-48
Fcgr4	8.03e-52	1.08407	0.816	0.171	1.73552e-47
Abtb2	1.41235e-51	1.78782	0.873	0.343	3.05252e-47
Hist1h1e	1.73834e-51	-1.01556	0.078	0.566	3.75707e-47
Naaa	5.16449e-51	1.08686	0.973	0.637	1.1162e-46
C5ar1	5.21208e-51	0.932444	0.806	0.167	1.12649e-46
Acp5	6.34238e-51	1.37696	0.722	0.1	1.37078e-46
Gm15987	7.023e-51	-1.33773	0.228	0.701	1.51788e-46
Atxn1	8.28194e-50	1.38218	0.876	0.315	1.78998e-45
Rai14	1.0175e-49	1.30802	0.624	0.024	2.19913e-45
Gsn	1.1628e-49	1.08041	0.935	0.474	2.51316e-45
Entpd1	2.72776e-49	1.65071	0.89	0.382	5.8955e-45
Inpp4b	8.02504e-49	-1.39478	0.036	0.474	1.73445e-44
Hpgd	1.30282e-48	-1.42532	0.017	0.434	2.81579e-44
Ece1	2.51952e-48	1.86509	0.747	0.227	5.44543e-44
Bcl2l11	5.92766e-48	1.48563	0.863	0.323	1.28115e-43
Cfp	1.41126e-47	1.037	0.943	0.402	3.05016e-43
Rab11fip1	2.34904e-47	1.30338	0.81	0.235	5.07699e-43
Adgre4	1.54932e-46	-1.49533	0.11	0.566	3.34854e-42
Ptgs2	2.82619e-46	1.94969	0.669	0.084	6.10825e-42
A330040F15Rik	2.5525e-45	-1.11127	0.072	0.526	5.51671e-41
Txnip	2.81146e-45	-1.28228	0.416	0.785	6.0764e-41
Il1rap	2.89166e-45	1.45986	0.778	0.199	6.24974e-41
Mthfs	4.26586e-45	1.53804	0.789	0.227	9.21981e-41
Cx3cr1	7.16406e-45	-1.30433	0.388	0.793	1.54837e-40
Cpne8	1.94409e-44	1.05307	0.538	0	4.20175e-40
Ldlrad3	2.96107e-44	-1.64095	0.329	0.721	6.39976e-40
Abca1	7.18459e-44	1.58989	0.639	0.096	1.5528e-39
Tarm1	1.89994e-43	0.750016	0.713	0.124	4.10634e-39
Htr7	4.954e-43	1.09028	0.576	0.032	1.07071e-38
Chst11	2.30183e-42	1.89829	0.582	0.052	4.97494e-38
Ppp1r3b	2.44027e-42	0.749942	0.58	0.036	5.27415e-38
Arg1	4.31803e-42	2.60256	0.527	0.008	9.33257e-38
Rnf149	7.89675e-42	1.06937	0.96	0.625	1.70673e-37
Pygl	2.20006e-41	0.922908	0.964	0.602	4.755e-37
Mxd1	6.78517e-41	0.805088	0.783	0.195	1.46648e-36
Rnf217	1.70087e-40	1.89731	0.751	0.247	3.67608e-36
Slc15a3	1.94922e-40	1.06758	0.907	0.538	4.21285e-36
Tmem176b	8.92639e-40	-1.35294	0.173	0.61	1.92926e-35
F13a1	1.86224e-39	-1.47206	0.605	0.924	4.02486e-35
Snx24	3.43421e-38	0.940326	0.53	0.028	7.42237e-34
Hba-a1	4.07084e-38	-2.88469	0.013	0.347	8.7983e-34
Ly6c2	1.87969e-37	-1.62323	0.624	0.892	4.06258e-33
Nr4a1	4.25095e-37	1.09767	0.939	0.653	9.18759e-33
Hilpda	6.91714e-37	1.53527	0.519	0.04	1.495e-32
Gm21859	1.15215e-36	0.782748	0.464	0	2.49014e-32
Phlda1	1.91154e-36	0.822949	0.576	0.076	4.13141e-32
Bcl2a1b	3.99272e-36	0.644994	0.759	0.187	8.62947e-32
Zfyve9	1.32423e-35	-1.24076	0.462	0.733	2.86206e-31
Upp1	1.72706e-35	0.546021	0.525	0.036	3.7327e-31
Creb5	3.34407e-35	1.37312	0.563	0.084	7.22753e-31
Anxa3	5.77228e-35	0.724077	0.924	0.406	1.24756e-30
Ndel1	6.26921e-35	0.862691	0.947	0.665	1.35496e-30
Pde4d	6.6402e-35	1.24733	0.622	0.131	1.43515e-30
Pgap1	7.50441e-35	-0.741204	0.055	0.402	1.62193e-30
Gatm	7.73333e-35	0.634418	0.559	0.064	1.6714e-30
Emp1	4.56728e-34	1.01956	0.504	0.04	9.87126e-30
Cnnm2	6.53669e-34	0.737569	0.551	0.068	1.41277e-29
Vegfa	8.64836e-33	1.16056	0.464	0.028	1.86917e-28
Hba-a2	1.17756e-31	-2.50033	0.008	0.287	2.54506e-27
Il1rn	3.1428e-31	0.87604	0.675	0.179	6.79253e-27
Eepd1	1.43839e-30	0.833165	0.681	0.207	3.10879e-26
Ngp	1.79443e-30	0.527335	0.407	0.004	3.8783e-26
Gab1	2.12203e-30	1.03129	0.586	0.131	4.58635e-26
Lrp12	3.5478e-30	0.558713	0.46	0.036	7.66785e-26
Ero1l	5.71408e-30	0.708898	0.711	0.223	1.23498e-25
Odc1	6.04673e-30	0.812385	0.555	0.104	1.30688e-25
Tcn2	1.53308e-29	0.586007	0.878	0.39	3.31344e-25
Eldr	1.62213e-29	0.982484	0.416	0.016	3.5059e-25
Rnase6	2.51094e-29	-0.927176	0.424	0.689	5.42689e-25
Hivep2	5.42783e-29	1.06473	0.854	0.478	1.17312e-24
Bnip3	6.25272e-29	0.647671	0.578	0.127	1.3514e-24
Spp1	7.83238e-29	1.50887	0.418	0.02	1.69281e-24
Clec4e	1.41128e-28	0.587266	0.865	0.382	3.0502e-24
Gcnt2	1.56771e-28	0.732581	0.85	0.386	3.38829e-24
Fam117b	1.5965e-28	1.14609	0.888	0.606	3.45051e-24
Igf1r	1.70336e-28	1.06842	0.755	0.311	3.68148e-24
Ms4a6d	4.13717e-28	0.635718	0.956	0.602	8.94167e-24
Zbtb16	5.62339e-28	-0.545312	0.008	0.259	1.21538e-23
Gadd45b	8.65578e-28	0.893096	0.844	0.442	1.87077e-23
Fmn1	8.89069e-28	0.71939	0.519	0.092	1.92155e-23
Nfat5	9.37881e-28	1.0285	0.861	0.478	2.02704e-23
Mertk	1.0715e-27	0.629271	0.426	0.028	2.31583e-23
Prtn3	2.03393e-27	0.777996	0.618	0.179	4.39594e-23
Dmkn	2.12568e-27	0.675386	0.426	0.032	4.59424e-23
Atp2b4	2.88295e-27	1.13062	0.568	0.155	6.23093e-23
Morrbid	5.0301e-27	1.13237	0.947	0.677	1.08716e-22
Bcl2a1a	7.10677e-27	0.545564	0.568	0.112	1.53599e-22
Cd300ld	1.05279e-26	0.521837	0.671	0.195	2.2754e-22
Il6	2.32723e-26	1.40132	0.405	0.032	5.02985e-22
Pik3r1	2.58654e-26	0.793954	0.823	0.382	5.59029e-22
Ltc4s	6.41706e-26	0.574881	0.371	0.012	1.38692e-21
Adam19	9.55799e-26	-0.522083	0.025	0.283	2.06577e-21
Fabp5	1.02204e-25	1.63271	0.696	0.311	2.20893e-21
Slc38a1	1.36816e-25	0.755466	0.835	0.422	2.95701e-21
Pik3ap1	1.37132e-25	0.949694	0.88	0.506	2.96382e-21
Gk	1.92307e-25	0.907232	0.635	0.207	4.15632e-21
Lmna	3.29314e-25	0.628892	0.523	0.112	7.11747e-21
Ptafr	4.50578e-25	0.664376	0.829	0.39	9.73834e-21
Jdp2	6.1124e-25	0.599361	0.536	0.12	1.32107e-20
Egln3	7.76763e-25	0.519382	0.367	0.016	1.67882e-20
Il1a	2.43508e-24	1.16556	0.388	0.032	5.26293e-20
Mmp14	5.78297e-24	0.719548	0.435	0.06	1.24987e-19
Zbtb20	5.82597e-24	-0.968583	0.401	0.681	1.25917e-19
Mmp12	1.57154e-23	0.972688	0.329	0.004	3.39656e-19
Pdlim1	1.97336e-23	-0.754352	0.268	0.57	4.26502e-19
Tmem176a	5.24966e-23	-0.983258	0.152	0.462	1.13461e-18
Ccl4	5.52127e-23	1.71417	0.565	0.179	1.19331e-18
Nup107	1.84552e-22	0.755812	0.466	0.104	3.98873e-18
Klf4	2.31232e-22	0.926143	0.863	0.546	4.99761e-18
Cd93	3.18481e-22	0.571743	0.705	0.271	6.88334e-18
Spred2	4.45858e-22	0.525241	0.496	0.112	9.63633e-18
Macrod2	6.72788e-22	0.799486	0.399	0.056	1.4541e-17
Treml4	7.2203e-22	0.59143	0.589	0.171	1.56052e-17
Gm17749	2.5213e-21	0.50389	0.348	0.028	5.44928e-17
Mdm2	3.39671e-21	0.681791	0.819	0.45	7.34131e-17
Hbegf	4.48754e-21	0.571337	0.382	0.048	9.69891e-17
Spon1	4.73105e-21	1.02443	0.382	0.052	1.02252e-16
Fam162a	9.0033e-21	0.592051	0.677	0.287	1.94588e-16
Lin54	9.36995e-21	0.723331	0.517	0.151	2.02513e-16
Cped1	1.31046e-20	0.558696	0.382	0.052	2.83231e-16
Eprs	1.33361e-20	0.950454	0.743	0.382	2.88232e-16
Ccrl2	4.89621e-20	0.744688	0.648	0.255	1.05822e-15
Tbxas1	7.21037e-20	0.533344	0.895	0.554	1.55838e-15
Junos	7.39337e-20	0.57689	0.392	0.072	1.59793e-15
Ckb	1.43454e-19	-0.583151	0.095	0.347	3.10046e-15
Sgk1	1.59206e-19	0.782406	0.637	0.267	3.44092e-15
Fnip2	1.62913e-19	0.644536	0.694	0.323	3.52104e-15
Ankrd33b	2.02521e-19	0.565122	0.344	0.04	4.37708e-15
Nt5e	4.7059e-19	0.514617	0.31	0.024	1.01709e-14
Inhba	5.36819e-19	1.0864	0.306	0.02	1.16023e-14
1700016P03Rik	5.51422e-19	0.530966	0.302	0.02	1.19179e-14
Il15	6.39784e-19	-0.6157	0.112	0.367	1.38277e-14
Sgms2	7.473e-19	0.86906	0.738	0.386	1.61514e-14
Plxdc2	9.00412e-19	1.52229	0.297	0.02	1.94606e-14
Ffar2	1.02804e-18	0.558297	0.278	0.008	2.22191e-14
March3	2.35986e-18	0.814288	0.468	0.135	5.10037e-14
Ssbp2	2.65399e-18	-0.635169	0.179	0.446	5.73606e-14
Tut4	3.12829e-18	-0.648353	0.177	0.434	6.76118e-14
Cxcr2	1.04639e-17	0.568075	0.264	0.008	2.26155e-13
Errfi1	1.88423e-17	0.600816	0.468	0.139	4.07238e-13
Ccl3	2.0729e-17	0.960474	0.705	0.343	4.48015e-13
Chka	2.72563e-17	0.589315	0.69	0.295	5.8909e-13
Olr1	4.01666e-17	0.79548	0.34	0.052	8.68121e-13
G0s2	1.04511e-16	0.923738	0.285	0.024	2.2588e-12
Ckap2l	1.10727e-16	0.934428	0.3	0.036	2.39314e-12
Pvt1	1.65926e-16	0.518072	0.407	0.104	3.58617e-12
Pecam1	8.16097e-16	0.645159	0.523	0.191	1.76383e-11
Saa3	7.88575e-15	1.32741	0.329	0.068	1.70435e-10
Mmp8	8.4052e-15	1.02983	0.641	0.335	1.81662e-10
Slc15a2	1.41477e-13	0.790781	0.405	0.143	3.05774e-09
Mafb	1.90622e-13	0.900005	0.781	0.486	4.11992e-09
Tnfaip3	6.08847e-12	0.565846	0.656	0.339	1.3159e-07
Lgmn	6.66523e-12	0.552453	0.852	0.546	1.44056e-07
Kansl1l	3.42974e-11	0.554224	0.597	0.323	7.41271e-07
Pitpnc1	2.64024e-09	0.529188	0.762	0.502	5.70636e-05

## Sheet: Monocytic_C3_Monocytic_C1qa+
Supplementary Data 8- DEG NrasG12DPtenKO vs Control liver in the C3_Monocytic_C1qa+ population from the Monocytic cells cluster
Wilcoxon Rank Sum test between Control and NrasG12DPtenKO, two-sided. Multiple testing correction using BH.
Symbols	p_val	avg_log2FC	pct.1	pct.2	p_val_adj
Hbb-bs	1.92939e-62	-6.66743	0.012	0.696	4.16999e-58
Hpgd	6.76635e-47	-2.91424	0.023	0.607	1.46241e-42
Hba-a2	1.31451e-36	-5.12445	0	0.357	2.84106e-32
Apoc1	6.97211e-36	-3.49131	0.037	0.554	1.50688e-31
Cd5l	1.21218e-34	-3.55242	0.035	0.536	2.61989e-30
Clec4f	4.93718e-34	-3.66765	0.021	0.464	1.06707e-29
Timd4	6.11218e-33	-1.73198	0.007	0.375	1.32103e-28
Hba-a1	3.96803e-29	-5.42711	0.007	0.339	8.5761e-25
S100a9	8.97679e-27	4.91237	0.874	0	1.94015e-22
Fabp7	3.90231e-26	-1.83742	0.009	0.321	8.43407e-22
Id3	6.49858e-26	-1.27826	0.044	0.482	1.40454e-21
Hbb-bt	8.03753e-26	-5.12332	0	0.25	1.73715e-21
Ablim1	9.01281e-26	-1.25999	0.021	0.375	1.94794e-21
S100a8	4.69252e-25	4.69487	0.842	0	1.01419e-20
Igkc	8.74178e-25	-3.0791	0.019	0.357	1.88936e-20
Setbp1	1.64836e-24	-0.960999	0.009	0.304	3.56261e-20
Alb	1.60537e-23	-2.27299	0.014	0.321	3.46968e-19
Vsig4	6.61671e-23	-3.2233	0.053	0.464	1.43007e-18
Cd163	7.54332e-23	-1.82377	0.012	0.304	1.63034e-18
Skap1	2.3895e-22	-1.55149	0.007	0.268	5.16442e-18
Mllt3	1.92476e-20	-0.770749	0.033	0.375	4.15999e-16
Fcna	2.66954e-20	-2.72872	0.067	0.464	5.76969e-16
C6	1.25591e-18	-1.80779	0.021	0.304	2.7144e-14
Cd55	1.30635e-18	-0.918842	0.014	0.268	2.8234e-14
Zbtb20	1.90067e-17	-2.01969	0.105	0.518	4.10792e-13
Heg1	1.97623e-17	-0.622826	0.016	0.268	4.27122e-13
Plekha5	7.79849e-17	-0.838917	0.037	0.339	1.68549e-12
Tmem176b	1.49242e-16	-1.68825	0.133	0.571	3.22556e-12
Bach2	2.58188e-16	-1.1817	0.056	0.393	5.58021e-12
Mast4	2.66712e-16	-0.718461	0.033	0.321	5.76446e-12
Rabgap1l	4.32202e-16	-1.01869	0.051	0.375	9.34117e-12
Tut4	2.66055e-15	-0.868004	0.063	0.393	5.75026e-11
Msi2	5.43397e-15	-1.06027	0.079	0.429	1.17444e-10
Mt1	8.79585e-15	3.2539	0.726	0.214	1.90105e-10
Slc40a1	2.35272e-14	-2.27879	0.112	0.482	5.08493e-10
Mmp12	2.53273e-14	4.71281	0.591	0	5.47398e-10
Adgre4	4.72762e-14	-0.716007	0.035	0.304	1.02178e-09
St3gal5	4.92066e-14	-1.13173	0.07	0.393	1.0635e-09
Folr2	7.81478e-14	-2.22421	0.091	0.429	1.68901e-09
Hist1h1e	1.24004e-13	-0.702416	0.044	0.321	2.68009e-09
Man1a	1.34441e-13	-1.41904	0.107	0.464	2.90567e-09
Ifitm1	1.8749e-13	3.4889	0.565	0	4.05222e-09
Ets1	3.55887e-13	-1.22263	0.07	0.375	7.69178e-09
Foxp1	3.91392e-13	-1.78437	0.156	0.536	8.45916e-09
Tmem176a	6.95924e-13	-0.93273	0.114	0.5	1.5041e-08
Nfia	1.14944e-12	-1.42098	0.044	0.304	2.48428e-08
Pltp	1.31103e-12	-1.35578	0.056	0.339	2.83353e-08
H2-Q7	2.07489e-12	-1.0465	0.149	0.536	4.48447e-08
Klf2	3.55475e-12	-1.04024	0.088	0.411	7.68288e-08
Ckb	3.75383e-12	-1.3104	0.074	0.375	8.11316e-08
Igf1	9.48033e-12	-1.20827	0.119	0.464	2.04898e-07
Arg1	1.3698e-11	4.18904	0.553	0.071	2.96056e-07
Bcl2	1.53722e-11	-0.896504	0.063	0.339	3.32239e-07
Fabp5	2.19681e-11	3.60983	0.647	0.232	4.74797e-07
Cadm1	3.17549e-11	-1.05223	0.051	0.304	6.86319e-07
Fam129a	3.77264e-11	-1.0312	0.116	0.446	8.15381e-07
Slc9a9	7.45461e-11	-1.04372	0.084	0.375	1.61117e-06
Ripor2	1.15981e-10	-1.27527	0.063	0.321	2.5067e-06
Txnip	1.20575e-10	-0.855009	0.147	0.5	2.60598e-06
Il18bp	1.41813e-10	-1.5928	0.081	0.357	3.065e-06
Immp2l	1.62785e-10	-0.882397	0.053	0.304	3.51828e-06
Cxcl2	1.66722e-10	3.56865	0.484	0.018	3.60337e-06
Cd81	3.69778e-10	-1.49276	0.321	0.679	7.992e-06
Basp1	5.12451e-10	2.22743	0.64	0.25	1.10756e-05
Tgfbi	6.05742e-10	2.58844	0.593	0.214	1.30919e-05
Pld4	1.63752e-09	-0.962497	0.221	0.607	3.53917e-05
Ly6a	2.33985e-09	-0.591084	0.144	0.5	5.05711e-05
Arhgef12	2.40055e-09	-0.753844	0.086	0.357	5.18832e-05
Il1rn	2.67375e-09	2.32659	0.505	0.071	5.77877e-05
Ptprj	2.9483e-09	-0.618966	0.235	0.661	6.37215e-05
Fyn	3.04524e-09	-0.660183	0.079	0.339	6.58168e-05
Nedd4	4.54697e-09	-0.548967	0.065	0.321	9.82736e-05
Ifi203	4.62078e-09	-0.593494	0.147	0.482	9.9869e-05
Nrp1	5.27371e-09	-0.609458	0.088	0.357	0.000113981
Serpinb6a	5.63212e-09	-1.10637	0.207	0.571	0.000121727
Cblb	5.92575e-09	-0.54066	0.079	0.339	0.000128073
Il1r2	6.10342e-09	2.66746	0.456	0.054	0.000131913
Maml2	6.63241e-09	-0.506976	0.135	0.464	0.000143346
Sptbn1	8.32174e-09	-0.938659	0.153	0.482	0.000179858
Cfh	1.69754e-08	-0.842245	0.102	0.375	0.00036689
Fcgr3	2.19613e-08	1.60857	0.665	0.339	0.000474649
AA467197	2.39097e-08	2.53605	0.405	0.018	0.000516761
Arid5b	3.11514e-08	-0.687288	0.151	0.464	0.000673276
Selenop	7.06743e-08	-0.65712	0.307	0.714	0.00152748
Pla2g7	1.0819e-07	2.00611	0.523	0.179	0.00233832
Fcgr2b	1.71215e-07	2.03829	0.479	0.143	0.00370046
Il1b	1.75502e-07	2.61491	0.574	0.268	0.00379311
Frmd4b	1.90855e-07	-1.01332	0.149	0.446	0.00412495
Dab2	2.71833e-07	1.57656	0.565	0.214	0.00587512
Clec4n	6.39448e-07	1.6249	0.547	0.214	0.0138204
Mmp13	7.76051e-07	2.7342	0.347	0.018	0.0167728
Cd63	8.33334e-07	1.89031	0.512	0.196	0.0180109
AW112010	1.01793e-06	-1.02258	0.453	0.804	0.0220004
Fmnl2	1.56685e-06	-0.554125	0.144	0.411	0.0338643
Ier3	3.23818e-06	1.95408	0.344	0.036	0.0699867
Ccr1	7.31517e-06	1.6686	0.351	0.071	0.158103
Pf4	9.08231e-06	2.02491	0.377	0.071	0.196296
Mmp14	1.23807e-05	1.52068	0.44	0.161	0.267585
Ngp	1.37933e-05	1.46915	0.265	0	0.298115
Retnlg	2.12529e-05	1.49613	0.256	0	0.459338
Mt2	2.24229e-05	2.33901	0.277	0.018	0.484627
Epsti1	2.28754e-05	-0.613294	0.267	0.536	0.494405
Lcn2	4.70297e-05	1.61286	0.353	0.089	1
Bst2	5.66181e-05	-0.768453	0.416	0.732	1
H2-Eb1	7.31144e-05	-0.901699	0.449	0.75	1
H2-Aa	0.000102595	-0.66491	0.521	0.821	1
Mbnl1	0.000187067	-0.523787	0.386	0.661	1

## Sheet: Monocytic_C4_cDC2_Cd209a+
Supplementary Table 8- DEG NrasG12DPtenKO vs Control liver in the C4_cDC2_Cd209a+ population from the Monocytic cells cluster
Wilcoxon Rank Sum test between Control and NrasG12DPtenKO, two-sided. Multiple testing correction using BH.
Symbols	p_val	avg_log2FC	pct.1	pct.2	p_val_adj
S100a8	4.20301e-37	1.94951	0.938	0.013	9.08397e-33
S100a9	1.27983e-34	2.22945	0.969	0.038	2.7661e-30
Clec4n	8.93376e-29	2.2574	0.812	0.032	1.93085e-24
Cxcl2	1.82738e-28	2.55971	0.75	0.013	3.94952e-24
Pilra	4.65352e-28	1.71807	0.781	0.025	1.00576e-23
Gda	2.15728e-25	2.09135	0.75	0.032	4.66253e-21
Ifitm1	2.19114e-22	3.81383	0.844	0.095	4.73571e-18
Trem1	1.68037e-21	0.788797	0.594	0.013	3.63178e-17
Htr7	1.84901e-21	2.15432	0.781	0.076	3.99626e-17
Creb5	1.72226e-20	2.31915	0.75	0.07	3.72232e-16
Lilr4b	1.60481e-19	1.13104	0.688	0.057	3.46848e-15
Plet1	4.26862e-19	2.92213	0.469	0	9.22577e-15
Clec4d	5.07526e-19	0.741269	0.5	0.006	1.09692e-14
AA467197	5.17763e-18	1.86071	0.688	0.063	1.11904e-13
Slc7a11	1.74503e-17	0.893334	0.5	0.013	3.77153e-13
Mt1	2.95581e-17	2.50539	0.844	0.215	6.3884e-13
Gm49662	2.43386e-16	0.815119	0.438	0.006	5.26031e-12
Lsmem1	3.60244e-15	0.74224	0.406	0.006	7.78595e-11
Ramp3	2.23831e-14	0.880965	0.438	0.019	4.83766e-10
Il1rn	3.90987e-14	1.14139	0.344	0	8.4504e-10
Fcgr3	7.24396e-14	1.12944	0.719	0.127	1.56564e-09
1700016P03Rik	7.30232e-14	0.732117	0.406	0.013	1.57825e-09
Nlrp3	2.76118e-13	1.84557	0.875	0.342	5.96775e-09
Abtb2	3.92684e-13	1.25863	0.688	0.12	8.48708e-09
Socs3	4.12374e-13	1.47821	0.781	0.184	8.91263e-09
Osm	4.52957e-13	0.868834	0.406	0.019	9.78976e-09
F10	6.37396e-13	0.790461	0.312	0	1.3776e-08
Lilrb4a	6.92304e-13	1.50328	0.781	0.228	1.49628e-08
Gm21859	7.30417e-13	1.12132	0.344	0.006	1.57865e-08
Ccl17	8.10612e-13	3.07116	0.469	0.038	1.75198e-08
Fabp5	9.53383e-13	2.10583	0.688	0.158	2.06055e-08
Litaf	1.36916e-12	1.77262	0.906	0.513	2.95916e-08
Uck2	2.26275e-12	1.48696	0.906	0.392	4.89048e-08
Cd80	5.27266e-12	1.87094	0.812	0.278	1.13958e-07
Nr4a3	8.88301e-12	2.05592	0.688	0.171	1.91988e-07
Mmp14	1.01441e-11	0.543877	0.281	0	2.19244e-07
Odc1	2.12536e-11	1.33074	0.781	0.247	4.59354e-07
Mmp12	2.92752e-11	1.78051	0.531	0.076	6.32724e-07
Il1b	3.45549e-11	2.70359	0.844	0.354	7.46836e-07
Pim1	4.52064e-11	1.44825	0.969	0.715	9.77047e-07
Egr1	5.3929e-11	2.45714	0.75	0.241	1.16557e-06
Il1r2	6.32034e-11	2.57818	0.75	0.266	1.36602e-06
Enah	1.35319e-10	0.737554	0.438	0.044	2.92464e-06
Hbb-bs	1.57747e-10	-3.49641	0.031	0.703	3.40939e-06
Mmp8	1.57821e-10	0.504441	0.25	0	3.41099e-06
Dcstamp	2.15214e-10	0.943956	0.312	0.013	4.65141e-06
Bcl2l11	2.27124e-10	1.53294	0.812	0.285	4.90882e-06
Rnase6	3.12226e-10	-1.3711	0.5	0.88	6.74815e-06
Slc16a3	3.13725e-10	0.797069	0.688	0.177	6.78054e-06
Cdkn1a	3.22825e-10	1.75062	0.812	0.329	6.97723e-06
Ier3	3.37698e-10	1.99139	0.75	0.253	7.29866e-06
Mthfs	6.98975e-10	1.71851	0.812	0.354	1.51069e-05
Ece1	8.68661e-10	1.22177	0.906	0.57	1.87744e-05
Basp1	9.87057e-10	1.81219	0.844	0.462	2.13333e-05
Dusp1	1.01995e-09	1.78862	0.812	0.449	2.20443e-05
Chst11	1.14926e-09	1.03484	0.594	0.139	2.48389e-05
Hilpda	1.18748e-09	0.55288	0.406	0.044	2.56649e-05
Itgae	1.19975e-09	1.39966	0.438	0.063	2.59302e-05
Txnip	2.13876e-09	-1.39817	0.344	0.861	4.62249e-05
Dip2c	2.49916e-09	1.15739	0.625	0.158	5.40144e-05
Pygl	2.80781e-09	0.877152	0.688	0.203	6.06852e-05
Hspa1a	3.12271e-09	-1.58837	0.25	0.823	6.7491e-05
Lamp2	3.54103e-09	1.27819	0.938	0.627	7.65323e-05
Cd300lf	5.43253e-09	0.73255	0.656	0.177	0.000117413
Trem3	5.49309e-09	0.550296	0.375	0.038	0.000118722
Morrbid	5.91923e-09	1.47179	0.562	0.139	0.000127932
Mef2c	8.00703e-09	-1.56143	0.5	0.835	0.000173056
Cd86	1.30874e-08	2.09628	0.812	0.481	0.000282858
Cebpb	1.63067e-08	1.44829	0.719	0.228	0.000352437
Eldr	1.74616e-08	1.05197	0.344	0.038	0.000377398
Homer1	1.96311e-08	1.21812	0.594	0.171	0.000424287
Adgrg6	2.59043e-08	0.755819	0.5	0.101	0.000559869
Mtss1	2.83989e-08	1.3725	0.719	0.323	0.000613786
Pdcd1lg2	2.96503e-08	0.940348	0.438	0.076	0.000640832
Bcl2a1b	3.24788e-08	1.26125	0.875	0.386	0.000701963
Slc15a3	3.61368e-08	1.10786	0.75	0.361	0.000781025
Ndrg1	4.41981e-08	1.05473	0.5	0.114	0.000955254
March3	5.06384e-08	0.830445	0.438	0.082	0.00109445
Rabgef1	5.82301e-08	1.13288	0.688	0.228	0.00125853
Gpr183	6.82249e-08	-1.37918	0.375	0.816	0.00147455
Fosb	9.85446e-08	1.46873	0.875	0.525	0.00212984
Ccdc162	1.03692e-07	1.57486	0.375	0.057	0.0022411
Hspa1b	1.17928e-07	-1.17222	0.281	0.759	0.00254878
Myo1e	1.31585e-07	0.954739	0.656	0.203	0.00284394
Gadd45b	1.55626e-07	1.20116	0.688	0.278	0.00336355
Spp1	1.64327e-07	0.77815	0.312	0.032	0.0035516
Macrod2	1.81377e-07	0.628589	0.344	0.044	0.00392011
Dusp16	2.05355e-07	1.18989	0.812	0.532	0.00443834
Ptpn3	2.32081e-07	0.514928	0.5	0.108	0.00501596
Inpp4b	2.3572e-07	-1.42188	0.188	0.715	0.00509462
Dab2	2.93254e-07	1.37041	0.719	0.335	0.0063381
Furin	3.33576e-07	0.916801	0.625	0.228	0.00720958
Pde7a	3.71847e-07	-1.10461	0.188	0.639	0.00803673
Klrb1b	4.62944e-07	0.619488	0.531	0.133	0.0100056
Tgm2	4.95409e-07	1.03739	0.75	0.335	0.0107073
Ighm	5.1846e-07	-1.12146	0.375	0.759	0.0112055
Bcl11a	5.28387e-07	-1.24057	0.469	0.829	0.01142
Ptafr	5.32385e-07	0.610999	0.562	0.146	0.0115064
Ccr1	6.57062e-07	0.754087	0.688	0.266	0.0142011
Casp4	6.75563e-07	1.06105	0.562	0.184	0.0146009
Arhgap24	8.71934e-07	1.06841	0.375	0.07	0.0188451
Nedd4	1.36494e-06	-0.825069	0.031	0.513	0.0295005
Gsr	1.49172e-06	1.1822	0.656	0.234	0.0322407
Fos	1.7775e-06	1.40654	0.875	0.608	0.038417
Cd14	2.33099e-06	0.827811	0.469	0.133	0.0503796
Ell2	3.51606e-06	0.92607	0.5	0.165	0.0759925
Ccnd2	4.91683e-06	1.32338	0.812	0.538	0.106267
Ms4a6d	6.65137e-06	0.914411	0.625	0.278	0.143756
March1	7.06542e-06	-0.822754	0.562	0.854	0.152705
Flt3	7.53005e-06	-0.675862	0.406	0.785	0.162747
Gatm	9.94488e-06	0.582549	0.594	0.215	0.214939
Fosl2	1.20106e-05	1.2639	0.656	0.342	0.259584
Hpgd	1.47256e-05	-1.59337	0	0.411	0.318265
Hba-a1	1.47256e-05	-2.22203	0	0.411	0.318265
Gm34680	2.22778e-05	-0.951205	0	0.399	0.48149
St8sia1	2.26494e-05	-0.821059	0.094	0.525	0.489521
Gfod1	2.35202e-05	0.979349	0.625	0.285	0.508342
Ripor2	2.53028e-05	-1.21852	0.156	0.532	0.546869
Cd274	2.88396e-05	0.885858	0.562	0.209	0.623309
Chka	2.94593e-05	0.699619	0.719	0.329	0.636704
Zbtb20	3.37124e-05	-0.579382	0.594	0.867	0.728626
Prkca	3.53518e-05	0.562054	0.5	0.184	0.764058
Trib1	4.0644e-05	0.550721	0.719	0.342	0.878439
Gm15987	4.24947e-05	-0.900164	0.344	0.709	0.918438
Rnf180	4.63036e-05	0.774165	0.375	0.101	1
Cd209a	4.76346e-05	-1.02526	0.375	0.835	1
Bcl2a1a	5.53172e-05	0.506135	0.531	0.196	1
Mctp1	6.16493e-05	-0.814485	0.469	0.785	1
Arsb	6.43028e-05	-0.828155	0.125	0.5	1
Mndal	6.61112e-05	-0.91366	0.469	0.772	1
Gpr141	7.07739e-05	-1.08457	0.438	0.722	1
Tnfaip2	7.93058e-05	0.64452	0.438	0.139	1
Nav1	8.61302e-05	-0.848809	0.594	0.873	1
Stk39	9.47033e-05	0.751167	0.406	0.133	1
Hba-a2	0.000108184	-1.91314	0	0.348	1
Pid1	0.000120565	-0.969933	0.594	0.905	1
Rbbp8	0.000160176	0.640936	0.688	0.386	1
Ccr5	0.000160308	0.841246	0.656	0.354	1
Zdhhc14	0.000175093	0.839422	0.594	0.278	1
Cd7	0.000187698	-1.28857	0.188	0.513	1
Slc2a3	0.000200464	-0.626605	0.031	0.361	1
Rgl1	0.000209891	-0.707766	0.094	0.437	1
Il1rap	0.00022369	0.955579	0.375	0.114	1
Tcf7l2	0.000227185	0.980728	0.594	0.291	1
Naaa	0.000238544	1.05963	0.719	0.443	1
Nr4a2	0.000242418	0.842313	0.656	0.342	1
St7	0.000309216	0.589832	0.562	0.247	1
H2-Q7	0.000309299	-0.772447	0.25	0.576	1
Rab11fip1	0.00033494	0.731098	0.562	0.297	1
Gcnt2	0.000347036	0.863539	0.719	0.405	1
Adam19	0.000350333	-0.542558	0.031	0.367	1
Igkc	0.00039307	-1.51514	0	0.304	1
Ctsl	0.000412915	0.840265	0.5	0.222	1
Mgl2	0.000520104	1.21882	0.5	0.215	1
Gramd3	0.000587207	-0.594592	0.031	0.335	1
Ptk2	0.000626057	-0.58575	0.031	0.323	1
St8sia6	0.000661978	-0.796722	0.031	0.342	1
Fmnl2	0.000763155	-1.03758	0.375	0.639	1
Hdac9	0.000768305	-1.01605	0.5	0.81	1
Mcemp1	0.000811811	-0.752781	0.219	0.525	1
Hist1h1e	0.000818988	-0.687142	0.188	0.456	1
Taf4b	0.000857141	0.965506	0.5	0.215	1
Cpeb2	0.000882248	0.924991	0.594	0.316	1
Arhgap22	0.000962772	0.895438	0.719	0.411	1
Ldlrad4	0.00120015	-0.782022	0.25	0.544	1
Grap2	0.00122087	-0.516467	0.469	0.785	1
Ralgps2	0.001321	-0.544881	0	0.259	1
Bbs9	0.0015472	-0.616297	0.094	0.392	1
Antxr2	0.00172984	1.19709	0.812	0.544	1
Cd226	0.00189961	-0.556112	0.031	0.285	1
Nrp1	0.00213196	-0.563944	0.219	0.487	1
Skint3	0.00362346	-0.713164	0.125	0.399	1
Sdc3	0.00578501	0.529029	0.625	0.373	1
Gch1	0.00952187	0.765757	0.688	0.405	1
Polr2l	0.0139513	0.55788	0.656	0.399	1

[truncated: 5 more sheets: Monocytic_C5_cDC1s_Wdfy4+, Monocytic_C6_Monocytic_Cxcl3+, Monocytic_C7_Monocytic_Adgre4+, Monocytic_C8_KC_Slc40a1+, Monocytic_C9_Migratory DCs_Ccr7]
