# Supplementary material for: Cancer cell genetics shaping of the tumor microenvironment reveals myeloid cell-centric exploitable vulnerabilities in hepatocellular carcinoma
Source: Nat Commun. 2024 Mar 22;15:2581. doi: 10.1038/s41467-024-46835-2 (PMC10959959; doi:10.1038/s41467-024-46835-2)
Supplement: Supplementary file 12 — Supplementary Data 9 [file 41467_2024_46835_MOESM12_ESM.xlsx]

## Sheet: A-Cell_line
Supplementary Data 9 - DEG between NrasG12DPtenKO relative to NrasG12VPtenKO from Cancer cell lines
Negative Binomial Generalized Linear Model Likelihood Ratio Test, two-sided, correction for multiple testing using BH reported as FDR
logFC	logCPM	LR	PValue	FDR	Symbols	direction
-1.00137	5.54942	30.263	3.77263e-08	1.42279e-07	Lypla1	Down
0.601948	6.29696	8.52121	0.00351031	0.00697572	Tcea1	Up
-0.473015	6.52991	10.1167	0.0014693	0.0031272	Atp6v1h	Down
6.05987	-1.21452	24.8655	6.1473e-07	2.06689e-06	St18	Up
1.19405	5.66902	18.2552	1.932e-05	5.48358e-05	Rrs1	Up
-1.75365	1.93437	24.5765	7.14182e-07	2.38345e-06	Adhfe1	Down
-7.57288	3.7533	382.166	4.20205e-85	2.25995e-83	Sgk3	Down
-3.83033	3.66012	128.844	7.33453e-30	9.26758e-29	Tcf24	Down
-1.07208	7.79828	50.2012	1.38761e-12	7.55648e-12	Arfgef1	Down
-5.14824	3.35105	210.335	1.16075e-47	2.64161e-46	Prex2	Down
10.14	2.33327	158.728	2.14609e-36	3.40158e-35	Sulf1	Up
-2.41024	2.82749	24.1418	8.94974e-07	2.95856e-06	Slco5a1	Down
-0.719785	6.28939	17.8721	2.36255e-05	6.61608e-05	Lactb2	Down
-8.01397	3.27824	283.939	1.04055e-63	3.53927e-62	Xkr9	Down
-3.04427	1.87222	72.7066	1.50431e-17	1.1156e-16	Eya1	Down
-8.94826	1.14168	142.198	8.80057e-33	1.21977e-31	Trpa1	Down
-0.585424	9.97451	18.9588	1.33572e-05	3.86171e-05	Rpl7	Down
-1.00362	5.44318	14.7143	0.000125093	0.000316823	Rdh10	Down
0.470369	5.20438	8.73869	0.00311529	0.00625393	Ube2w	Up
0.617496	6.4357	16.585	4.65181e-05	0.000125119	Eloc	Up
0.577041	5.6629	13.6371	0.000221754	0.000542848	Tmem70	Up
-1.47601	1.78561	28.8148	7.96417e-08	2.91873e-07	Jph1	Down
9.00854	1.25518	104.761	1.37761e-24	1.41644e-23	Pi15	Up
-12.0238	4.16298	499.652	1.13174e-110	9.68909e-109	Pkhd1	Down
1.90066	4.82127	54.908	1.26307e-13	7.35574e-13	Tram2	Up
-2.65882	1.96003	78.1449	9.57508e-19	7.54554e-18	Tmem14a	Down
-11.1286	3.27326	181.278	2.54946e-41	4.80314e-40	Gsta3	Down
3.69156	3.48941	168.853	1.31753e-38	2.27139e-37	Kcnq5	Up
1.67348	2.48182	28.7608	8.18929e-08	2.99774e-07	Ogfrl1	Up
-0.960066	6.5701	30.0788	4.14835e-08	1.56075e-07	Fam135a	Down
-1.03288	5.62719	27.7069	1.41158e-07	5.0583e-07	Lmbrd1	Down
-1.7467	0.308881	12.5823	0.000389417	0.000914843	Ptp4a1	Down
9.71738	1.92431	96.6405	8.31295e-23	7.92564e-22	Khdrbs2	Up
0.75459	5.47083	9.73288	0.00181001	0.00380283	Prim2	Up
-0.669495	6.59773	16.7345	4.29918e-05	0.000116205	Bag2	Down
0.514545	6.26201	9.04816	0.0026296	0.00535406	Zfp451	Up
4.11815	2.46966	104.72	1.40655e-24	1.44501e-23	Bend6	Up
3.79015	0.726824	59.0908	1.50558e-14	9.30039e-14	Arhgef4	Up
-1.04064	7.07916	21.2603	4.00945e-06	1.23281e-05	Plekhb2	Down
1.4951	7.22575	61.5977	4.21317e-15	2.69836e-14	Hs6st1	Up
0.502114	7.78433	10.124	0.00146353	0.00311546	Uggt1	Up
-2.5158	4.0337	60.4382	7.59243e-15	4.77754e-14	Neurl3	Down
5.07858	4.88559	351.551	1.94692e-78	9.17677e-77	Arid5a	Up
1.17763	6.77488	37.7474	8.05251e-10	3.56082e-09	Kansl3	Up
0.886769	6.06578	19.2924	1.12151e-05	3.27781e-05	Cnnm4	Up
-0.573623	7.04401	15.523	8.15089e-05	0.000211503	Coa5	Down
3.11021	5.25369	92.8777	5.56269e-22	5.08768e-21	Mgat4a	Up
1.96548	3.18727	44.114	3.09792e-11	1.52772e-10	2010300C02Rik	Up
0.812142	2.54307	11.8162	0.000587183	0.00134334	Lipt1	Up
0.969435	5.16115	20.753	5.225e-06	1.58373e-05	Rev1	Up
8.2652	4.32641	422.019	8.87255e-94	5.63944e-92	Aff3	Up
8.0701	0.390813	82.0499	1.32696e-19	1.08865e-18	Chst10	Up
0.504971	6.53395	13.0467	0.000303822	0.000727751	Pdcl3	Up
7.71152	0.0816201	67.6109	1.99167e-16	1.37948e-15	Npas2	Up
-2.23175	1.75276	39.3117	3.61264e-10	1.64016e-09	Tbc1d8	Down
0.871385	4.97083	9.30429	0.00228618	0.00470816	Il1r1	Up
8.10119	2.99166	312.99	4.87284e-70	1.9224e-68	Il1rl1	Up
7.02041	5.46649	350.604	3.13019e-78	1.46444e-76	Il18rap	Up
8.31128	4.60063	267.226	4.56625e-60	1.42951e-58	Slc9a2	Up
-0.673381	5.36631	18.6442	1.57522e-05	4.51268e-05	Tgfbrap1	Down
-0.538715	6.04654	11.637	0.000646533	0.00146897	Nck2	Down
1.24245	6.46498	73.9678	7.94027e-18	5.9552e-17	Uxs1	Up
1.04443	4.03887	24.9768	5.80254e-07	1.95736e-06	Tex30	Up
-1.82996	5.14516	90.2212	2.12969e-21	1.90087e-20	Ercc5	Down
3.54367	1.10295	54.6765	1.42096e-13	8.24851e-13	Gulp1	Up
12.7795	8.82549	919.674	5.18871e-202	2.25172e-199	Col3a1	Up
7.58436	-0.0354109	65.6966	5.25959e-16	3.54726e-15	Col5a2	Up
1.11865	6.58861	34.8402	3.57906e-09	1.48655e-08	Wdr75	Up
-1.95615	5.25585	13.1415	0.000288823	0.0006946	Slc40a1	Down
-2.12393	-0.35079	16.5272	4.79559e-05	0.000128683	Dnah7b	Down
-1.84704	8.52865	62.3135	2.92915e-15	1.89237e-14	Slc39a10	Down
-0.891764	1.44146	8.19975	0.00418961	0.00819748	Tmeff2	Down
-0.990856	5.70243	18.5504	1.65472e-05	4.73179e-05	Cavin2	Down
1.05343	5.98856	32.2609	1.34801e-08	5.31977e-08	Nabp1	Up
2.52998	7.21929	177.006	2.18326e-40	3.99947e-39	Myo1b	Up
0.629995	7.47604	17.2204	3.32836e-05	9.13177e-05	Gls	Up
0.662381	6.59051	19.7272	8.93204e-06	2.63008e-05	Nab1	Up
-2.79315	4.39602	183.061	1.04014e-41	1.96844e-40	Mfsd6	Down
-0.611128	4.25921	12.7801	0.00035032	0.000829653	Ormdl1	Down
2.02194	5.51075	147.74	5.40837e-34	7.96075e-33	Stk17b	Up
8.59817	3.97907	454.653	7.00799e-101	5.06871e-99	Hecw2	Up
3.01487	-0.0715638	31.5228	1.97115e-08	7.68255e-08	Ccdc150	Up
-2.12622	7.67884	28.6207	8.80358e-08	3.21326e-07	Pgap1	Down
3.08932	5.67219	44.9853	1.98523e-11	9.98567e-11	Ankrd44	Up
0.896159	9.81623	10.7489	0.00104341	0.0022841	Hspd1	Up
8.79911	3.66951	183.856	6.97393e-42	1.32779e-40	Rftn2	Up
0.584735	4.5177	10.8469	0.000989609	0.00217389	Mars2	Up
5.78048	2.97719	180.283	4.2035e-41	7.88391e-40	Plcl1	Up
1.25113	4.14348	36.5934	1.45524e-09	6.272e-09	Satb2	Up
0.576432	3.69871	10.1563	0.00143811	0.00306496	Tyw5	Up
-12.0766	4.21581	599.396	2.26584e-132	3.35477e-130	Spats2l	Down
1.08329	6.08923	10.0808	0.00149821	0.00318712	Sgo2a	Up
0.812465	5.10654	17.8821	2.35025e-05	6.58457e-05	Aox1	Up
1.23708	6.15913	18.1534	2.0381e-05	5.76522e-05	Orc2	Up
0.539075	4.60372	9.8437	0.00170415	0.00359422	Tmem237	Up
5.56517	-0.0972157	51.0965	8.79342e-13	4.84948e-12	Cdk15	Up
1.47695	5.97691	94.5978	2.33272e-22	2.16499e-21	Fzd7	Up
0.645633	5.50835	11.9785	0.000538184	0.00123935	Abi2	Up
-1.42697	4.0983	43.7839	3.66707e-11	1.79642e-10	Pard3b	Down
4.06803	7.92132	242.443	1.15358e-54	3.12883e-53	Nrp2	Up
-0.504687	9.30717	13.7046	0.000213928	0.000525016	Eef1b2	Down
-0.941687	6.62273	27.0733	1.95883e-07	6.93639e-07	Fzd5	Down
0.587934	4.64865	7.8544	0.00506973	0.00973787	Plekhm3	Up
-0.851089	8.63834	29.5811	5.36258e-08	1.99846e-07	Idh1	Down
-1.44549	3.31469	27.8769	1.29284e-07	4.65534e-07	Map2	Down
-0.756497	5.99981	25.9114	3.57458e-07	1.23115e-06	Rpe	Down
-0.976975	7.1145	41.1483	1.41108e-10	6.61395e-10	Acadl	Down
-0.485306	4.78052	7.92179	0.00488429	0.00941906	Lancl1	Down
0.968181	4.50508	13.0453	0.000304045	0.000728146	Bard1	Up
1.16146	11.0336	10.5845	0.00114038	0.00247784	Fn1	Up
1.95538	0.806209	27.7028	1.41461e-07	5.06625e-07	Mreg	Up
7.1669	1.33276	113.547	1.6379e-26	1.81133e-25	Marchf4	Up
-0.597802	5.2575	12.9211	0.000324894	0.000775274	Smarcal1	Down
-0.917272	8.30848	36.1802	1.79887e-09	7.65856e-09	Rpl37a	Down
-13.7522	7.72102	751.16	2.24462e-165	4.87045e-163	Igfbp5	Down
1.972	5.00124	76.9956	1.71338e-18	1.33351e-17	Tns1	Up
1.63694	0.179505	13.2904	0.000266774	0.000645149	Rufy4	Up
-0.616081	8.62225	14.5736	0.00013479	0.000339673	Arpc2	Down
-1.54363	6.3887	66.1328	4.21545e-16	2.84763e-15	Pnkd	Down
4.29633	-0.464802	38.2976	6.07362e-10	2.71244e-09	Slc11a1	Up
-12.1059	7.72768	515.775	3.51358e-114	3.25136e-112	Vil1	Down
0.726439	6.59801	9.64505	0.00189862	0.00396781	Cnot9	Up
0.78126	5.25723	17.3999	3.02837e-05	8.35608e-05	Zfp142	Up
7.70497	1.83718	141.19	1.46244e-32	2.01366e-31	Cyp27a1	Up
1.71833	0.973723	10.2734	0.00134962	0.00288859	Wnt10a	Up
-2.52472	-0.584904	19.6853	9.12999e-06	2.68711e-05	Ihh	Down
-0.843889	5.74286	27.22	1.81567e-07	6.44211e-07	Cnppd1	Down
-0.604868	5.28389	9.36343	0.00221358	0.00457062	Atg9a	Down
2.44714	6.39649	55.6781	8.53659e-14	5.03435e-13	Ptprn	Up
-6.70024	-0.805546	34.0689	5.31949e-09	2.1771e-08	Des	Down
-1.74556	2.68043	39.3948	3.46212e-10	1.57523e-09	Speg	Down
-0.589733	5.48416	8.18887	0.00421483	0.00824298	Gmppa	Down
-5.22163	3.36439	262.193	5.7078e-59	1.73509e-57	Obsl1	Down
-8.0113	0.298083	38.9989	4.24044e-10	1.91276e-09	Inha	Down
-1.51389	4.78709	78.4091	8.37639e-19	6.6175e-18	Stk11ip	Down
-2.18409	2.45933	35.8005	2.18589e-09	9.24374e-09	Slc4a3	Down
-2.09605	6.38313	202.637	5.55159e-46	1.20877e-44	Epha4	Down
5.2751	2.48842	179.206	7.22576e-41	1.34322e-39	Pax3	Up
-7.99928	5.77255	793.737	1.24083e-174	3.32251e-172	Sgpp2	Down
0.530084	6.71082	12.1015	0.0005038	0.00116651	Farsb	Up
8.46694	0.756995	59.9516	9.72198e-15	6.07805e-14	Scg2	Up
3.10715	1.46308	35.6939	2.30882e-09	9.7407e-09	Serpine2	Up
8.72838	0.993347	123.795	9.33912e-29	1.12579e-27	Dock10	Up
-3.66609	-0.37269	32.9867	9.27926e-09	3.71436e-08	Col4a4	Down
-4.56724	-1.01629	26.4734	2.6719e-07	9.35337e-07	Col4a3	Down
-10.5497	2.70856	75.9351	2.93143e-18	2.25226e-17	Tm4sf20	Down
-1.39564	7.78763	95.4681	1.50293e-22	1.40941e-21	Agfg1	Down
-6.94619	2.91205	94.8565	2.04703e-22	1.90828e-21	Ccl20	Down
5.27304	1.15712	90.4386	1.90812e-21	1.70916e-20	Pid1	Up
3.56802	-0.0419789	36.8638	1.26676e-09	5.49351e-09	Dner	Up
6.2206	1.19512	126.605	2.26721e-29	2.78641e-28	Slc16a14	Up
-0.832636	7.59418	30.2387	3.8201e-08	1.44026e-07	Cab39	Down
0.692664	8.05903	19.9195	8.07722e-06	2.3935e-05	Psmd1	Up
0.76855	10.5341	9.91146	0.00164253	0.00347123	Ncl	Up
0.595038	4.64596	10.2513	0.00136585	0.00292185	Pde6d	Up
-8.55833	0.807584	33.5224	7.04469e-09	2.85164e-08	Alpi	Down
-1.19416	4.83995	30.4834	3.36741e-08	1.27724e-07	Ngef	Down
-5.98078	0.824702	91.3417	1.20886e-21	1.09371e-20	Neu2	Down
-0.652182	5.82981	11.8492	0.000576871	0.00132119	Usp40	Down
-1.41928	2.4591	18.2339	1.95366e-05	5.53881e-05	Ugt1a7c	Down
-9.43669	1.62984	50.6248	1.11821e-12	6.12388e-12	Spp2	Down
2.92295	3.6082	98.0088	4.16535e-23	4.02001e-22	Glrp1	Up
-0.967246	6.60669	40.3412	2.13268e-10	9.87482e-10	Sh3bp4	Down
-0.495317	7.02418	11.3927	0.00073732	0.0016567	Agap1	Down
6.37064	-1.00102	34.2566	4.83027e-09	1.98397e-08	Iqca	Up
6.21006	5.80304	281.257	3.99737e-63	1.3451e-61	Ackr3	Up
0.619843	6.53306	16.2439	5.56901e-05	0.000148111	Cops8	Up
9.54982	6.92519	264.789	1.55144e-59	4.76215e-58	Col6a3	Up
-2.78586	7.27826	208.52	2.88971e-47	6.49412e-46	Mlph	Down
-7.89622	3.16919	302.728	8.38389e-68	3.14959e-66	Rab17	Down
0.639773	7.8393	7.88335	0.00498921	0.00959786	Lrrfip1	Up
2.51003	0.0702722	15.3543	8.91164e-05	0.000230152	Ramp1	Up
0.71536	5.67984	20.9496	4.71534e-06	1.43756e-05	Ube2f	Up
4.75848	-0.0928272	37.2296	1.05007e-09	4.59179e-09	Klhl30	Up
5.33432	3.44031	205.101	1.61e-46	3.5547e-45	Erfe	Up
-1.37122	4.77852	47.1758	6.48955e-12	3.36233e-11	Hes6	Down
-2.06515	3.18838	53.7859	2.23573e-13	1.28361e-12	Per2	Down
1.58936	3.73518	54.6379	1.44917e-13	8.40453e-13	Twist2	Up
0.756672	5.06088	21.3387	3.84879e-06	1.18631e-05	Hdac4	Up
4.84654	7.24295	560.727	5.83947e-124	7.06632e-122	Gpc1	Up
-1.12376	5.64891	42.0594	8.8543e-11	4.21291e-10	Rnpepl1	Down
3.6269	0.43477	16.2333	5.60023e-05	0.00014891	Gpr35	Up
3.86754	-0.060064	41.8948	9.63183e-11	4.5656e-10	Kif1a	Up
-10.9588	3.10519	306.231	1.44634e-68	5.51583e-67	Mab21l4	Down
-0.527408	4.40284	10.4486	0.0012274	0.00265136	Mterf4	Down
-3.31473	0.48242	10.7051	0.00106838	0.00233552	Ano7	Down
0.892526	4.33305	17.9172	2.30732e-05	6.47005e-05	Farp2	Up
1.40095	4.85141	39.8674	2.71796e-10	1.24656e-09	Bok	Up
0.838455	4.84366	18.7371	1.50031e-05	4.31477e-05	Ing5	Up
-0.919123	3.6698	21.4097	3.70884e-06	1.14457e-05	D2hgdh	Down
-1.23363	5.7396	70.2712	5.16868e-17	3.70854e-16	D1Ertd622e	Down
-1.25077	7.47093	70.1072	5.61674e-17	4.02773e-16	Ppip5k2	Down
-0.924838	2.86814	13.6086	0.000225151	0.000550734	Gin1	Down
-0.672895	7.49187	18.9331	1.35383e-05	3.91138e-05	Pam	Down
-0.526777	5.54689	9.8562	0.00169261	0.00357167	Relch	Down
0.465557	5.73087	8.42168	0.00370772	0.00733443	Zcchc2	Up
0.773893	5.72753	16.6308	4.54086e-05	0.000122344	Phlpp1	Up
0.780136	5.57052	21.1427	4.26321e-06	1.30541e-05	Bcl2	Up
-2.57431	0.21137	11.4519	0.000714198	0.00160877	Serpinb5	Down
6.7809	0.970247	111.284	5.12625e-26	5.58079e-25	Serpinb2	Up
2.01703	3.49743	28.7774	8.11932e-08	2.97472e-07	Serpinb8	Up
1.8825	3.24338	54.3545	1.67396e-13	9.67252e-13	Dsel	Up
-8.91975	5.30736	563.643	1.35556e-124	1.70597e-122	Tfcp2l1	Down
4.79686	-0.707434	33.3721	7.61086e-09	3.07193e-08	Inhbb	Up
-0.500613	6.31309	10.3896	0.00126729	0.00272724	Ralb	Down
-2.30521	5.87846	199.463	2.73564e-45	5.8551e-44	Epb41l5	Down
-3.36074	4.21874	90.7155	1.6589e-21	1.48911e-20	Tmem37	Down
-0.845136	7.80624	37.1124	1.11511e-09	4.86434e-09	Dbi	Down
2.65622	4.42414	117.372	2.37973e-27	2.73505e-26	Steap3	Up
0.802949	6.54577	13.6734	0.000217517	0.000533098	Ddx18	Up
-0.450963	8.73909	10.5873	0.00113864	0.0024745	Actr3	Down
-1.00129	6.06171	13.3929	0.000252581	0.000613655	Slc35f5	Down
-3.29797	5.25946	177.302	1.88175e-40	3.45215e-39	Gpr39	Down
-10.0564	2.21905	168.811	1.34552e-38	2.307e-37	Nckap5	Down
-1.10941	6.25754	28.2651	1.05785e-07	3.83663e-07	Mgat5	Down
0.552147	6.92185	12.7888	0.000348694	0.000826269	R3hdm1	Up
0.431847	6.92404	8.90877	0.00283804	0.00574409	Ubxn4	Up
-10.7926	2.9451	140.202	2.40466e-32	3.28584e-31	Cd55	Down
-12.345	4.48545	180.492	3.78478e-41	7.10917e-40	C4bp	Down
-2.41944	3.87825	143.709	4.11416e-33	5.81108e-32	Pfkfb2	Down
-4.63026	3.52939	165.524	7.02916e-38	1.17168e-36	AA986860	Down
-2.63584	2.48468	49.7114	1.78113e-12	9.60388e-12	Rassf5	Down
-2.79605	4.6592	120.067	6.11658e-28	7.20086e-27	Ikbke	Down
-6.4458	2.12266	106.484	5.77612e-25	6.0426e-24	Ctse	Down
5.69588	4.81011	442.928	2.49584e-98	1.7164e-96	Rab7b	Up
3.87839	-0.764539	22.3368	2.28779e-06	7.23413e-06	Slc26a9	Up
1.09543	5.54778	25.5971	4.20667e-07	1.43861e-06	Slc41a1	Up
1.54041	1.3515	9.41268	0.0021549	0.00445897	Slc45a3	Up
-6.70544	3.11309	135.528	2.531e-31	3.33886e-30	Mfsd4a	Down
-1.03031	6.95734	44.4402	2.62252e-11	1.30144e-10	Cdk18	Down
1.35538	2.63165	29.8014	4.78653e-08	1.79015e-07	Klhdc8a	Up
-3.02833	4.54633	117.51	2.22005e-27	2.5562e-26	Nuak2	Down
2.88869	4.24759	133.809	6.01401e-31	7.85127e-30	Tmcc2	Up
-2.31497	5.019	52.5592	4.17468e-13	2.35492e-12	Pik3c2b	Down
-4.77311	6.38877	511.892	2.45817e-113	2.24174e-111	Plekha6	Down
-8.37032	0.604587	113.024	2.13183e-26	2.3452e-25	Golt1a	Down
-4.46606	0.991627	50.1774	1.40458e-12	7.64559e-12	Etnk2	Down
2.05469	-0.146732	12.8977	0.000328995	0.000783721	Prelp	Up
-2.45228	6.25216	101.644	6.64619e-24	6.63301e-23	Btg2	Down
-12.3636	6.33352	591.588	1.13121e-130	1.58181e-128	Adora1	Down
3.63162	0.578347	46.027	1.16635e-11	5.94031e-11	Ppfia4	Up
1.16279	6.55004	25.0681	5.53421e-07	1.87176e-06	Cyb5r1	Up
-0.801892	7.11713	8.13876	0.00433289	0.00845286	Kdm5b	Down
1.68597	4.43324	30.5915	3.18479e-08	1.21089e-07	Ppp1r12b	Up
1.04393	3.85358	19.6478	9.31088e-06	2.73843e-05	Ube2t	Up
3.26745	5.66202	118.226	1.54734e-27	1.79477e-26	Lgr6	Up
4.13844	0.437271	52.2018	5.00794e-13	2.8086e-12	Ptprv	Up
-6.48092	5.22955	196.507	1.20803e-44	2.52543e-43	Elf3	Down
-1.05642	6.55563	29.5207	5.53229e-08	2.05927e-07	Rnpep	Down
0.910039	6.39583	40.566	1.90087e-10	8.84052e-10	Timm17a	Up
0.563718	8.09402	8.68093	0.00321556	0.00644187	Ipo9	Up
1.34098	6.96875	32.9638	9.38896e-09	3.7535e-08	Nav1	Up
-1.4625	5.84217	90.7457	1.63376e-21	1.46864e-20	Phlda3	Down
3.21083	6.5283	30.2031	3.89082e-08	1.46561e-07	Pkp1	Up
-2.49341	1.49056	42.9793	5.53217e-11	2.66752e-10	Mroh3	Down
-1.6704	6.07901	71.0709	3.44615e-17	2.50547e-16	Inava	Down
0.981056	7.01448	26.4594	2.69132e-07	9.41364e-07	Camsap2	Up
0.716104	3.79625	10.4878	0.00120165	0.00260065	Ddx59	Up
-8.14101	0.397838	94.2349	2.8021e-22	2.59107e-21	Nr5a2	Down
-1.03264	6.10565	29.8046	4.77854e-08	1.78769e-07	Dennd1b	Down
2.98535	2.07497	34.0998	5.23566e-09	2.14419e-08	Cfh	Up
4.62802	-0.844173	31.3337	2.1728e-08	8.43972e-08	Kcnt2	Up
0.662587	6.75665	12.413	0.000426355	0.000996966	Ro60	Up
0.871339	6.08824	17.9256	2.29708e-05	6.44444e-05	Uchl5	Up
10.345	2.52861	220.452	7.20886e-50	1.75821e-48	Rgs2	Up
4.25638	0.25559	58.0189	2.59606e-14	1.58215e-13	Brinp3	Up
7.00412	5.41343	542.586	5.16171e-120	5.55214e-118	Pla2g4a	Up
3.84299	8.00631	116.643	3.43656e-27	3.90687e-26	Ptgs2	Up
0.658761	8.67542	20.2398	6.8316e-06	2.04753e-05	Tpr	Up
-0.559555	5.61171	12.6959	0.000366455	0.00086526	Trmt1l	Down
-1.85103	7.46934	112.201	3.22802e-26	3.53565e-25	Fam129a	Down
-6.32512	0.438802	41.8977	9.61767e-11	4.5606e-10	Colgalt2	Down
-0.436022	7.10236	8.26716	0.00403686	0.0079319	Rgl1	Down
-0.797946	7.7006	20.2838	6.67634e-06	2.00338e-05	Arpc5	Down
4.69808	2.94246	156.413	6.87568e-36	1.07358e-34	Nmnat2	Up
-2.14478	6.67	24.9907	5.76081e-07	1.94474e-06	Lamc2	Down
6.68856	-0.762119	41.4915	1.18383e-10	5.57788e-10	Rgs8	Up
14.2902	6.42845	194.522	3.27672e-44	6.77135e-43	Rgs16	Up
-3.31453	4.82648	63.7518	1.41122e-15	9.31803e-15	Rnasel	Down
-0.821154	7.46673	34.5157	4.22826e-09	1.74697e-08	Glul	Down
8.36975	0.659784	82.8895	8.67729e-20	7.17031e-19	BC034090	Up
-0.772367	6.78846	17.6228	2.69343e-05	7.47944e-05	Xpr1	Down
-0.631837	6.9086	9.52786	0.00202376	0.00420489	Qsox1	Down
-1.02353	6.66335	30.5018	3.3355e-08	1.26628e-07	Cep350	Down
-0.842063	8.13306	17.5547	2.79163e-05	7.74019e-05	Tor1aip2	Down
2.11401	-0.107469	18.8097	1.44427e-05	4.1612e-05	Axdnd1	Up
1.31894	7.30861	31.4148	2.08383e-08	8.10915e-08	Soat1	Up
1.29456	7.85575	44.8103	2.17075e-11	1.08667e-10	Abl2	Up
1.06411	4.42212	20.1332	7.22309e-06	2.15767e-05	Tor3a	Up
-0.672922	6.13141	18.5321	1.6707e-05	4.77315e-05	Ralgps2	Down
0.96845	4.96566	20.6973	5.3792e-06	1.62773e-05	Rasal2	Up
5.58637	-0.0865346	53.0203	3.30124e-13	1.87567e-12	Cryzl2	Up
-3.22618	3.95207	218.818	1.63746e-49	3.93271e-48	Sec16b	Down
2.98008	5.91909	119.265	9.16204e-28	1.07061e-26	4930523C07Rik	Up
5.76412	0.0694694	63.4169	1.67273e-15	1.10043e-14	Tnn	Up
1.04239	7.38672	25.5268	4.36285e-07	1.48919e-06	Cacybp	Up
0.875133	5.22049	11.4797	0.000703595	0.00158659	Rabgap1l	Up
0.834118	5.20694	26.3608	2.83231e-07	9.8766e-07	Klhl20	Up
0.79568	4.47354	15.873	6.77384e-05	0.000177565	Vamp4	Up
0.993873	8.76288	31.5239	1.97e-08	7.68042e-08	Prrc2c	Up
2.67392	-0.356387	11.0309	0.000896038	0.00198323	Fmo4	Up
9.63713	7.45242	1006.77	6.06143e-221	4.23795e-218	Prrx1	Up
1.08027	4.70978	9.88249	0.00166859	0.00352277	BC055324	Up
9.41453	1.63468	155.999	8.46986e-36	1.31759e-34	Sele	Up
4.46763	1.32487	80.313	3.19564e-19	2.56979e-18	Selp	Up
-3.30897	1.52107	27.8221	1.33e-07	4.78095e-07	F5	Down
-1.35285	5.73612	46.53	9.02246e-12	4.62327e-11	Slc19a2	Down
-4.0321	6.85353	386.093	5.86672e-86	3.26693e-84	Atp1b1	Down
0.6142	5.842	17.0643	3.61346e-05	9.87521e-05	Tiprl	Up
2.531	4.4201	56.4575	5.74249e-14	3.42508e-13	Gpr161	Up
1.66264	6.34193	51.1289	8.6497e-13	4.77231e-12	Mpzl1	Up
-7.16643	3.09458	40.0648	2.45673e-10	1.13128e-09	Gpa33	Down
-7.79808	5.57451	394.739	7.69507e-88	4.40193e-86	Ildr2	Down
0.957992	6.32526	13.3503	0.000258386	0.000626307	Pogk	Up
4.54238	-0.90496	28.9896	7.27683e-08	2.67384e-07	Fmo9	Up
10.3606	2.54395	109.864	1.04953e-25	1.12891e-24	Fam78b	Up
-1.07005	6.21335	37.8156	7.77562e-10	3.44201e-09	Tmco1	Down
-0.583659	6.60891	10.6835	0.00108092	0.00235925	Mgst3	Down
-0.472449	7.64863	10.0873	0.00149298	0.00317653	Pbx1	Down
1.78117	5.63951	19.1156	1.23035e-05	3.58093e-05	Nuf2	Up
10.0735	6.92251	215.005	1.11168e-48	2.59564e-47	Rgs5	Up
5.61942	1.47681	119.272	9.13316e-28	1.06822e-26	Rgs4	Up
0.953336	6.52048	28.0099	1.20699e-07	4.36117e-07	Hsd17b7	Up
11.5022	8.49855	942.702	5.11936e-207	2.38619e-204	Ddr2	Up
0.871222	6.0069	27.7873	1.35412e-07	4.86347e-07	Uap1	Up
-7.8306	3.47081	274.673	1.08769e-61	3.5834e-60	Gm7694	Down
-5.63614	1.62134	114.811	8.65663e-27	9.68388e-26	Nos1ap	Down
1.97693	5.38187	70.821	3.9116e-17	2.82917e-16	Olfml2b	Up
0.803427	7.16011	12.0467	0.000518845	0.00119832	Atf6	Up
-1.46174	1.20606	11.389	0.000738788	0.0016594	Cfap126	Down
4.75875	4.91835	220.308	7.74775e-50	1.88235e-48	Adamts4	Up
-0.965811	5.70867	33.2892	7.94238e-09	3.20266e-08	Nit1	Down
0.488045	6.14475	12.034	0.000522387	0.00120606	Pfdn2	Up
-2.34264	7.33989	79.9441	3.85157e-19	3.08346e-18	F11r	Down
-1.07866	1.42607	9.95806	0.00160147	0.00339073	Alyref2	Down
0.66058	7.38489	9.3839	0.00218899	0.00452504	Pea15a	Up
-5.21913	0.954977	97.7162	4.8285e-23	4.64577e-22	Slamf9	Down
-4.07537	6.7782	166.283	4.79707e-38	8.07101e-37	Igsf9	Down
0.414565	9.21067	8.47386	0.00360286	0.00714272	Tagln2	Up
5.58585	-0.0760337	58.7485	1.79171e-14	1.10208e-13	Cfap45	Up
-10.094	2.24972	213.06	2.95273e-48	6.79344e-47	Crp	Down
0.944749	4.61287	26.1905	3.09337e-07	1.07358e-06	Aim2	Up
6.49252	1.93971	123.866	9.01216e-29	1.08846e-27	Ifi209	Up
3.01633	0.550863	16.7599	4.24206e-05	0.000114735	Ifi207	Up
0.463477	4.56842	7.8186	0.00517112	0.0099024	Ifi204	Up
1.50426	3.45072	50.4331	1.23297e-12	6.73769e-12	Ifi211	Up
1.72459	2.87836	32.4837	1.20198e-08	4.75989e-08	Ifi203	Up
4.45734	1.59057	115.432	6.3277e-27	7.10385e-26	Ifi205	Up
0.697197	5.36391	9.52558	0.00202628	0.00420943	Chml	Up
10.7864	2.95944	182.602	1.31002e-41	2.47547e-40	Pld5	Up
1.34513	7.70159	27.4387	1.62149e-07	5.78088e-07	Cep170	Up
-0.891442	6.77129	19.5763	9.66603e-06	2.83956e-05	Zbtb18	Down
-2.91154	1.76763	76.6571	2.03375e-18	1.57409e-17	1700016C15Rik	Down
0.679167	6.18316	12.7833	0.000349734	0.000828421	Desi2	Up
-1.30409	3.14919	37.7371	8.09505e-10	3.57837e-09	Cox20	Down
-1.14593	1.77536	12.3765	0.00043476	0.00101587	Efcab2	Down
6.23607	4.15637	438.053	2.8725e-97	1.96469e-95	Kif26b	Up
0.917437	3.70116	24.0633	9.32222e-07	3.07604e-06	Smyd3	Up
1.25222	6.94679	32.1066	1.45941e-08	5.73959e-08	Cdc42bpa	Up
-2.36153	0.485372	18.0639	2.13612e-05	6.0222e-05	Coq8a	Down
-2.46484	3.43324	102.4	4.5364e-24	4.56725e-23	Psen2	Down
-3.73091	4.57008	136.713	1.39324e-31	1.85348e-30	Itpkb	Down
-0.62041	7.57964	18.8956	1.38069e-05	3.9844e-05	H3f3a	Down
1.65139	5.75172	38.0138	7.02462e-10	3.11944e-09	Pycr2	Up
1.10102	3.21156	15.5589	7.99741e-05	0.000207863	Lefty1	Up
-3.26002	7.88782	246.781	1.30676e-55	3.66271e-54	Ephx1	Down
0.614221	6.75791	11.0776	0.000873746	0.0019373	Nvl	Up
-2.65042	6.5103	145.244	1.89963e-33	2.71977e-32	Enah	Down
0.994747	8.51815	48.0258	4.20654e-12	2.20949e-11	Capn2	Up
5.91557	2.04408	146.758	8.86263e-34	1.29093e-32	Tlr5	Up
1.04537	6.26256	53.2824	2.88887e-13	1.64583e-12	Aida	Up
0.595589	3.81925	7.91777	0.00489514	0.00943732	Taf1a	Up
1.01461	1.55604	8.59903	0.00336342	0.00671456	Hlx	Up
-1.33929	6.37707	64.3345	1.04991e-15	6.99107e-15	Mtarc2	Down
-6.15007	5.9358	767.394	6.62778e-169	1.60405e-166	C130074G19Rik	Down
1.54965	-0.476435	8.99343	0.00270952	0.00550522	Mark1	Up
-1.44943	6.98876	54.1236	1.88268e-13	1.08536e-12	Bpnt1	Down
1.18783	8.81722	66.5652	3.38518e-16	2.30408e-15	Eprs	Up
-2.45047	3.53742	127.56	1.40096e-29	1.73364e-28	Lyplal1	Down
0.71361	5.08051	10.0418	0.00153031	0.0032488	Rrp15	Up
-0.789129	4.83873	22.7821	1.81448e-06	5.78986e-06	Gpatch2	Down
-1.06283	5.7613	43.397	4.46874e-11	2.17055e-10	Kctd3	Down
4.77727	3.24337	147.63	5.71591e-34	8.39378e-33	Kcnk2	Up
-0.838372	7.18612	21.5957	3.36601e-06	1.04338e-05	Ptpn14	Down
0.713589	6.13396	17.3625	3.0886e-05	8.50921e-05	Smyd2	Up
-9.30587	3.28406	290.258	4.36804e-65	1.54415e-63	Prox1	Down
1.10643	3.62359	13.3182	0.000262843	0.000636376	Nsl1	Up
0.917577	4.4507	24.4067	7.79957e-07	2.59059e-06	Pacc1	Up
0.457147	6.35834	9.33047	0.00225375	0.00464898	Ppp2r5a	Up
1.09154	5.90083	8.36405	0.00382717	0.00755054	Dtl	Up
0.645585	7.02807	11.9048	0.000559903	0.0012863	Lpgat1	Up
0.927683	5.78754	10.6795	0.00108332	0.00236366	Nek2	Up
2.61587	4.02208	161.161	6.30913e-37	1.01665e-35	Traf5	Up
8.56804	2.66832	272.398	3.40703e-61	1.10509e-59	Kcnh1	Up
1.06774	2.6898	20.689	5.40247e-06	1.63438e-05	Hhat	Up
-0.992115	5.22327	18.3581	1.83042e-05	5.21055e-05	Syt14	Down
-5.52001	3.92023	179.165	7.37616e-41	1.36714e-39	Irf6	Down
-0.765983	3.51531	15.7149	7.36415e-05	0.000191959	A130010J15Rik	Down
-6.12547	5.9075	48.0009	4.26017e-12	2.23579e-11	Lamb3	Down
-0.876592	6.37186	32.7755	1.03441e-08	4.11835e-08	Plxna2	Down
7.86147	6.03517	891.82	5.88928e-196	2.1799e-193	Cd34	Up
0.761608	5.58728	21.4943	3.54877e-06	1.09733e-05	Fam171a1	Up
1.56586	6.74235	81.1807	2.05991e-19	1.67793e-18	Nmt2	Up
1.47158	4.02179	9.96587	0.00159469	0.00337694	Suv39h2	Up
0.766264	5.84077	11.6893	0.000628596	0.00143209	Hspa14	Up
1.3659	2.92874	12.9121	0.000326468	0.000778734	Gm45902	Up
-0.492265	6.98044	7.90543	0.00492867	0.00949446	Fam107b	Down
2.06424	7.43304	116.726	3.29607e-27	3.75734e-26	Frmd4a	Up
2.13733	1.54399	38.3093	6.03756e-10	2.69729e-09	Bend7	Up
-1.45606	4.15986	50.9597	9.42803e-13	5.18809e-12	Phyh	Down
-1.84794	5.69379	66.7202	3.12907e-16	2.13786e-15	Optn	Down
2.05842	3.71143	64.1821	1.13437e-15	7.52957e-15	Ccdc3	Up
0.646693	6.04951	12.7002	0.000365614	0.000863599	Camk1d	Up
1.64677	5.57171	106.698	5.18512e-25	5.45152e-24	Sec61a2	Up
3.41044	1.94387	70.8197	3.91408e-17	2.82933e-16	Dhtkd1	Up
-3.01357	3.77424	69.8218	6.49115e-17	4.62577e-16	Proser2	Down
-0.62903	3.81708	11.238	0.000801389	0.00178757	Echdc3	Down
0.541854	6.75128	12.0223	0.000525671	0.00121253	Usp6nl	Up
-2.18896	5.63781	128.431	9.03189e-30	1.13326e-28	Celf2	Down
4.03206	3.37246	124.557	6.36157e-29	7.72784e-28	Gata3	Up
0.803794	4.69243	16.0887	6.04447e-05	0.000159777	Taf3	Up
-4.79515	5.36688	376.24	8.19556e-84	4.29755e-82	Itih2	Down
1.66415	4.29709	10.1779	0.0014213	0.00303171	Itih5	Up
-2.53961	0.764595	36.2423	1.74245e-09	7.42844e-09	Sfmbt2	Down
0.642355	6.90348	13.1682	0.000284735	0.000685422	Rbm17	Up
-2.27131	1.07674	45.4717	1.54864e-11	7.83031e-11	Il15ra	Down
9.8115	2.01864	76.8098	1.88241e-18	1.45875e-17	Itga8	Up
10.4444	2.62459	273.85	1.64358e-61	5.38657e-60	C1ql3	Up
0.440675	5.74032	8.04079	0.00457356	0.0088816	Rsu1	Up
1.5562	3.80642	32.2901	1.32787e-08	5.24356e-08	Cubn	Up
1.47006	11.651	107.634	3.23301e-25	3.41911e-24	Vim	Up
0.752745	4.85518	19.3953	1.06266e-05	3.11085e-05	Hacd1	Up
-4.70401	2.9322	36.4589	1.55917e-09	6.69014e-09	Tmem236	Down
-2.36708	4.68591	29.369	5.98283e-08	2.2191e-07	Mrc1	Down
0.638109	4.2794	10.7264	0.00105619	0.00231008	Cacnb2	Up
-9.43566	1.62413	78.7062	7.20705e-19	5.70086e-18	Malrd1	Down
-1.14362	1.46289	9.11293	0.00253809	0.0051879	Nebl	Down
-1.55153	5.9578	113.892	1.37622e-26	1.52731e-25	Commd3	Down
2.19472	-0.533867	12.0255	0.000524786	0.00121087	Armc3	Up
1.30025	3.78325	18.3198	1.8676e-05	5.31157e-05	Otud1	Up
-0.716872	6.92299	18.9998	1.30735e-05	3.79015e-05	Etl4	Down
5.74641	0.0684287	43.7654	3.70193e-11	1.81138e-10	Gpr158	Up
10.8959	3.06524	295.739	2.79291e-66	1.01002e-64	Gad2	Up
12.5456	6.60392	1131.72	4.2128e-248	5.8909e-245	Apbb1ip	Up
-0.754735	6.39136	22.2249	2.4251e-06	7.63189e-06	Acbd5	Down
1.02966	5.44438	10.9914	0.000915369	0.00202281	Mastl	Up
-3.12078	3.14599	104.765	1.37522e-24	1.41514e-23	Psd4	Down
-10.2909	2.42375	81.4556	1.7924e-19	1.46381e-18	Pax8	Down
-1.83943	0.200957	12.3567	0.000439406	0.00102577	Cacna1b	Down
-1.18613	4.48957	31.5513	1.9424e-08	7.57517e-08	Arrdc1	Down
1.13255	5.79157	16.0237	6.25549e-05	0.000164904	Zmynd19	Up
-9.40606	1.59233	69.982	5.9849e-17	4.28198e-16	Entpd8	Down
-0.43788	6.57863	8.99522	0.00270687	0.00550072	Nelfb	Down
-0.923643	4.9956	19.0381	1.28135e-05	3.72163e-05	Tprn	Down
-0.507132	7.47219	12.8454	0.00033831	0.000804085	Anapc2	Down
-8.83455	1.04913	60.4619	7.50181e-15	4.72761e-14	Lrrc26	Down
-4.69401	1.54857	21.9872	2.74481e-06	8.58222e-06	Grin1	Down
-1.35289	6.93705	29.4911	5.61738e-08	2.09032e-07	Uap1l1	Down
-6.23824	1.92334	57.6508	3.13033e-14	1.89948e-13	Entpd2	Down
-1.65086	6.15869	39.1926	3.83986e-10	1.73892e-09	Npdc1	Down
-1.65681	2.97868	30.8959	2.72241e-08	1.04233e-07	Paxx	Down
-6.8875	2.17209	174.313	8.45732e-40	1.51187e-38	Ptgds	Down
0.889595	5.15197	31.581	1.9129e-08	7.47169e-08	Traf2	Up
-1.60952	1.4314	17.8517	2.388e-05	6.68555e-05	Mamdc4	Down
-4.15989	0.717213	39.955	2.59883e-10	1.19497e-09	Ajm1	Down
-3.655	0.275277	51.9377	5.7291e-13	3.20305e-12	Bmyc	Down
-0.910581	5.42984	17.021	3.69679e-05	0.000100854	Nacc2	Down
0.547552	7.70505	16.6812	4.42164e-05	0.000119234	Pmpca	Up
-1.04697	7.10189	39.0813	4.06525e-10	1.83637e-09	Notch1	Down
-1.4055	6.00118	62.3073	2.93839e-15	1.89737e-14	Agpat2	Down
-2.20046	3.48204	39.6859	2.98268e-10	1.36399e-09	Sardh	Down
-0.752779	5.7106	25.6503	4.09222e-07	1.40061e-06	Vav2	Down
2.68165	2.93537	102.68	3.93984e-24	3.97937e-23	Brd3os	Up
4.1084	7.38293	450.969	4.43934e-100	3.12118e-98	Col5a1	Up
6.3125	3.04038	133.132	8.45944e-31	1.09755e-29	Olfm1	Up
-2.63561	0.644338	38.274	6.14764e-10	2.74452e-09	Ppp1r26	Down
0.76644	4.7365	17.0925	3.56032e-05	9.7427e-05	Ddx31	Up
0.609436	7.61606	11.939	0.000549721	0.00126384	Setx	Up
0.592269	7.33076	9.58537	0.00196134	0.0040887	Rapgef1	Up
-7.06284	1.09854	133.515	6.97574e-31	9.08796e-30	Gm13420	Down
4.20567	1.79338	52.6902	3.90542e-13	2.21097e-12	Cercam	Up
0.806802	6.61234	15.8583	6.8265e-05	0.000178908	Odf2	Up
1.05434	4.91723	17.4312	2.97897e-05	8.22697e-05	Spout1	Up
-1.33443	2.57569	20.8962	4.84866e-06	1.47606e-05	Kyat1	Down
1.33899	7.45537	54.1028	1.90266e-13	1.09638e-12	Nup188	Up
-0.878068	6.78167	16.2096	5.67058e-05	0.000150653	Sh3glb2	Down
-0.526941	4.45851	9.08926	0.00257115	0.00524609	Dolpp1	Down
0.937549	5.36908	15.5418	8.06991e-05	0.000209531	Asb6	Up
2.88847	3.78379	118.435	1.39275e-27	1.61994e-26	Prrx2	Up
3.72353	3.44896	95.5535	1.43945e-22	1.3519e-21	Ptges	Up
0.794438	6.04955	22.1083	2.57691e-06	8.08134e-06	Tor1b	Up
0.459928	5.34161	9.70395	0.00183872	0.00385736	Tor1a	Up
1.12245	5.50819	34.7692	3.71206e-09	1.53925e-08	Fnbp1	Up
1.13544	6.43352	42.6701	6.47936e-11	3.10995e-10	Ncs1	Up
-1.2362	1.98928	13.2276	0.000275851	0.000665055	Ass1	Down
0.926799	5.83532	8.87664	0.00288843	0.00583668	Exosc2	Up
4.21582	1.2343	78.5514	7.79419e-19	6.16143e-18	Qrfp	Up
3.05809	-0.965835	17.6859	2.60552e-05	7.24971e-05	Lamc3	Up
1.45555	4.95321	14.0884	0.000174414	0.000433194	Aif1l	Up
0.549787	6.79999	8.40609	0.00373966	0.00739181	Nup214	Up
0.699455	4.99965	15.0742	0.000103369	0.000264679	Uck1	Up
2.4603	6.02188	54.2038	1.80735e-13	1.04242e-12	Dnm1	Up
-6.22266	0.35746	18.6075	1.60587e-05	4.59629e-05	Lcn2	Down
0.729683	4.62804	8.90437	0.00284488	0.00575516	Ptges2	Up
0.756891	4.86069	22.0399	2.67041e-06	8.35769e-06	Slc25a25	Up
-2.79385	5.05208	74.4127	6.33801e-18	4.79062e-17	Fam102a	Down
2.08471	4.54164	67.2058	2.44591e-16	1.68482e-15	St6galnac4	Up
0.671501	5.77825	19.5	1.00601e-05	2.95189e-05	St6galnac6	Up
0.923594	5.33173	10.1838	0.0014168	0.00302261	Ak1	Up
2.71115	0.690921	34.4135	4.45625e-09	1.83454e-08	Eng	Up
1.0115	7.18577	25.6493	4.09438e-07	1.40097e-06	Stxbp1	Up
0.787652	2.45808	7.85684	0.00506289	0.00972881	Garnl3	Up
-2.14469	4.73681	146.986	7.90402e-34	1.15397e-32	Ralgps1	Down
7.78178	6.29467	528.915	4.86515e-117	4.8211e-115	Angptl2	Up
0.639844	7.114	17.5847	2.74786e-05	7.62217e-05	Gapvd1	Up
0.991424	5.15834	36.3538	1.64555e-09	7.04157e-09	Rabepk	Up
0.616492	6.08575	15.963	6.45938e-05	0.000169959	Fbxw2	Up
-9.65881	3.63338	328.264	2.29568e-73	9.5984e-72	Cutal	Down
1.88052	3.12553	21.1028	4.35287e-06	1.33222e-05	Phf19	Up
6.26106	2.35894	178.886	8.48707e-41	1.56383e-39	Traf1	Up
-3.62925	1.23054	61.1177	5.37629e-15	3.42259e-14	Hc	Down
2.55586	8.4172	66.2166	4.03989e-16	2.73491e-15	Gsn	Up
-0.531556	6.7241	8.28348	0.00400074	0.00786708	Ggta1	Down
-0.589134	6.65076	14.256	0.000159553	0.000397854	Dab2ip	Down
0.557849	5.78816	13.4401	0.000246306	0.00059922	Rbm18	Up
3.70217	7.3033	101.951	5.69231e-24	5.6991e-23	Ptgs1	Up
-0.629109	5.81731	16.7893	4.17681e-05	0.000113092	Pdcl	Down
-0.730305	5.91239	20.4118	6.24443e-06	1.87895e-05	Strbp	Down
-6.32244	2.27995	164.357	1.26381e-37	2.08728e-36	Crb2	Down
2.76467	3.85096	166.07	5.34051e-38	8.96138e-37	Dennd1a	Up
-0.824496	7.11896	24.8393	6.23129e-07	2.09234e-06	Nek6	Down
0.993022	7.82824	36.3222	1.67249e-09	7.14714e-09	Psmb7	Up
7.14987	1.31858	92.3045	7.43168e-22	6.77737e-21	Olfml2a	Up
-1.06352	5.167	47.1323	6.63536e-12	3.43646e-11	Golga1	Down
1.58869	5.38778	19.4351	1.04078e-05	3.04965e-05	Scai	Up
0.989981	3.51274	16.3147	5.36465e-05	0.000143099	Gtdc1	Up
2.80766	5.76336	168.821	1.33875e-38	2.29852e-37	Zeb2	Up
-2.25608	5.31715	157.71	3.58077e-36	5.64005e-35	Acvr2a	Down
0.540118	6.34358	14.3676	0.000150364	0.00037606	Orc4	Up
-0.927761	4.17127	20.8764	4.89906e-06	1.49068e-05	Kif5c	Down
2.77242	2.73232	99.3167	2.15191e-23	2.10589e-22	Lypd6	Up
-1.46426	6.40702	67.8833	1.73465e-16	1.20744e-15	Rnd3	Down
-1.20631	3.45152	23.4722	1.26733e-06	4.1266e-06	Rbm43	Down
-0.737667	3.56084	11.3217	0.000766074	0.00171549	Nmi	Down
6.50066	1.45519	101.617	6.7376e-24	6.71892e-23	Tnfaip6	Up
0.723443	6.67968	14.3422	0.000152408	0.000381097	Rif1	Up
7.31133	-0.259728	57.6548	3.12393e-14	1.89651e-13	Galnt13	Up
0.567654	7.37933	12.653	0.000374956	0.000883675	Gpd2	Up
7.29096	-0.263621	22.8755	1.72837e-06	5.53054e-06	Acvr1c	Up
0.717236	6.67382	12.8967	0.000329171	0.000783992	Acvr1	Up
-1.88946	0.505413	21.5195	3.50256e-06	1.08331e-05	Ccdc148	Down
1.72013	1.53484	12.513	0.000404121	0.000948147	Cd302	Up
1.61542	5.86242	84.8876	3.15816e-20	2.66212e-19	Ly75	Up
6.75998	2.19188	197.411	7.66948e-45	1.61676e-43	Pla2r1	Up
-7.75699	3.39669	352.732	1.077e-78	5.09552e-77	Itgb6	Down
0.870702	7.58386	27.7061	1.41219e-07	5.05903e-07	Rbms1	Up
0.634269	7.57674	17.6766	2.61834e-05	7.28376e-05	Psmd14	Up
-9.63128	1.7892	121.918	2.40576e-28	2.86981e-27	Dpp4	Down
-2.76484	3.89611	107.872	2.86703e-25	3.03716e-24	Ifih1	Down
-7.76638	3.94343	462.59	1.31286e-102	9.60599e-101	Gca	Down
-7.62498	2.40164	220.328	7.66993e-50	1.86704e-48	Kcnh7	Down
-4.63869	1.95849	153.766	2.60521e-35	3.99349e-34	Fign	Down
-3.55333	5.29998	106.386	6.06783e-25	6.32149e-24	Galnt3	Down
-0.616565	6.8498	16.8282	4.09206e-05	0.000110988	Ttc21b	Down
7.30943	4.78567	382.06	4.43129e-85	2.37309e-83	Scn9a	Up
2.68356	-0.0370995	27.8675	1.29911e-07	4.67657e-07	B3galt1	Up
1.36164	5.4424	50.4568	1.21815e-12	6.66249e-12	Stk39	Up
-2.79511	4.58043	31.9356	1.59367e-08	6.25978e-08	Nostrin	Down
3.78579	-0.846496	25.6935	4.00166e-07	1.37111e-06	Abcb11	Up
1.98451	5.09421	54.9385	1.24359e-13	7.24564e-13	Dhrs9	Up
0.459984	6.99593	9.06362	0.00260745	0.00531328	Ppig	Up
2.0622	2.55913	10.7701	0.00103152	0.00226109	Klhl23	Up
0.663241	8.18293	18.7531	1.48783e-05	4.2818e-05	Ssb	Up
7.11656	-0.421846	53.5366	2.53814e-13	1.45127e-12	Sp5	Up
0.394764	7.47036	8.05994	0.00452546	0.0087931	Gorasp2	Up
-0.907833	4.87015	16.342	5.2878e-05	0.000141169	Dcaf17	Down
0.859169	6.30197	11.184	0.00082507	0.00183714	Hat1	Up
-2.76992	0.511144	42.1544	8.43432e-11	4.02068e-10	Dlx1	Down
1.65272	8.42913	49.9876	1.54722e-12	8.38941e-12	Itga6	Up
-2.22282	2.19702	40.2256	2.2626e-10	1.04533e-09	Rapgef4	Down
1.11614	5.46084	8.05148	0.00454665	0.00883155	Cdca7	Up
0.61458	7.36994	14.5356	0.000137539	0.000346324	Ola1	Up
2.42676	5.83463	208.732	2.59714e-47	5.85752e-46	Wipf1	Up
7.08858	1.25602	69.5998	7.26432e-17	5.16505e-16	Chrna1	Up
-2.86346	2.06518	59.7019	1.1037e-14	6.8797e-14	Chn1	Down
0.962028	5.1367	22.2314	2.41687e-06	7.61168e-06	Lnpk	Up
-0.557972	8.0658	14.9011	0.000113297	0.00028875	Nfe2l2	Down
-0.929374	2.51466	14.701	0.000125979	0.000318811	Ttc30b	Down
3.58239	0.775092	17.7263	2.55074e-05	7.10988e-05	Pde11a	Up
0.826924	5.64853	14.6944	0.000126419	0.00031986	Osbpl6	Up
1.84435	3.53318	22.8254	1.77407e-06	5.66955e-06	Fkbp7	Up
1.33167	6.13412	87.3752	8.97709e-21	7.77006e-20	Plekha3	Up
6.49106	1.45701	112.621	2.61195e-26	2.86336e-25	Ttn	Up
2.19875	1.67493	32.2613	1.34774e-08	5.31977e-08	Ccdc141	Up
1.22676	6.84511	37.6849	8.31462e-10	3.66899e-09	Sestd1	Up
5.23188	0.767833	63.5293	1.57998e-15	1.0405e-14	Itga4	Up
0.612042	7.50864	8.67244	0.00323059	0.00646889	Itprid2	Up
-0.789677	8.59035	16.8003	4.15266e-05	0.000112511	Dnajc10	Down
0.857062	5.13111	22.7984	1.79917e-06	5.74686e-06	Nup35	Up
0.406887	7.30686	8.91126	0.00283417	0.00573718	Zc3h15	Up
4.43192	4.96854	235.474	3.81654e-53	1.01546e-51	Fam171b	Up
3.18286	4.15192	67.4848	2.12313e-16	1.46731e-15	Calcrl	Up
3.43755	3.95895	221.677	3.89646e-50	9.57753e-49	Tfpi	Up
-0.90217	6.24642	16.594	4.62981e-05	0.000124554	Ctnnd1	Down
1.46154	3.84497	21.0468	4.48205e-06	1.36976e-05	Selenoh	Up
0.402429	7.6661	8.84707	0.0029356	0.0059244	Zdhhc5	Up
2.05773	0.126465	17.9641	2.25109e-05	6.32506e-05	Gm19426	Up
3.72066	-0.485957	23.6082	1.1808e-06	3.85684e-06	Serping1	Up
2.05623	3.13681	34.3621	4.57547e-09	1.88055e-08	Ube2l6	Up
1.15358	3.81333	29.4749	5.66442e-08	2.10631e-07	Timm10	Up
-2.917	4.53721	163.692	1.76593e-37	2.90894e-36	Slc43a3	Down
0.89921	8.81419	12.932	0.000323006	0.000771061	Ssrp1	Up
-0.630907	8.13938	20.198	6.98265e-06	2.09081e-05	Tnks1bp1	Down
-1.24083	5.58078	50.3564	1.28208e-12	7.00303e-12	Ptprj	Down
1.41222	6.83581	62.1628	3.16209e-15	2.03867e-14	Nup160	Up
4.40461	-0.379887	39.8813	2.69879e-10	1.23822e-09	Agbl2	Up
-0.503346	7.8978	11.5393	0.000681406	0.00154042	Mtch2	Down
1.21067	5.10632	44.1282	3.07559e-11	1.51761e-10	Slc39a13	Up
-2.99419	3.05631	82.1973	1.23159e-19	1.01172e-18	Nr1h3	Down
6.36339	2.94047	164.996	9.16426e-38	1.52153e-36	1110051M20Rik	Up
4.36511	3.09749	196.27	1.36073e-44	2.83523e-43	Lrp4	Up
1.28415	8.0287	49.3287	2.16468e-12	1.16074e-11	Ckap5	Up
-1.003	3.81191	24.045	9.41107e-07	3.10454e-06	Harbi1	Down
2.17303	3.80943	39.0299	4.17354e-10	1.88326e-09	Creb3l1	Up
-0.871351	3.62146	10.5492	0.00116238	0.00252215	Pex16	Down
3.47991	2.76954	116.986	2.89085e-27	3.3074e-26	Mapk8ip1	Up
-1.38833	5.43559	57.5391	3.3132e-14	2.00657e-13	Slc35c1	Down
0.769185	4.04501	17.6194	2.69815e-05	7.48925e-05	Chst1	Up
4.6437	0.90435	57.1864	3.96409e-14	2.38699e-13	Syt13	Up
-3.32769	2.68868	68.7404	1.12319e-16	7.89242e-16	Prdm11	Down
3.38151	2.83387	46.85	7.66319e-12	3.94927e-11	Trp53i11	Up
7.02024	-0.505138	46.9762	7.18537e-12	3.7091e-11	Alx4	Up
5.00918	0.918315	48.6312	3.08917e-12	1.64178e-11	Gm13889	Up
0.465411	7.86174	9.10084	0.00255493	0.00521807	Hsd17b12	Up
0.602208	7.93964	17.4162	3.00256e-05	8.28848e-05	Api5	Up
-3.3671	0.342584	41.581	1.13086e-10	5.33826e-10	Prr5l	Down
-0.930321	5.25336	24.8397	6.2301e-07	2.09234e-06	Ldlrad3	Down
-0.967383	7.32158	36.0804	1.89346e-09	8.04226e-09	Trim44	Down
-2.21012	3.34037	75.5788	3.51116e-18	2.68946e-17	Fjx1	Down
-5.55718	-0.286778	33.3942	7.5247e-09	3.04008e-08	Pamr1	Down
-4.58855	2.10852	132.506	1.15968e-30	1.49688e-29	Slc1a2	Down
1.44575	10.1209	60.4677	7.47942e-15	4.71585e-14	Cd44	Up
-10.5583	2.70641	257.477	6.08667e-58	1.79814e-56	Ehf	Down
-1.80875	8.10745	165.836	6.00835e-38	1.00418e-36	Cat	Down
2.16986	4.47892	96.7318	7.93823e-23	7.57412e-22	Abtb2	Up
-0.546198	6.20593	14.2386	0.000161031	0.000401223	Fbxo3	Down
-1.26768	2.54527	18.8427	1.4195e-05	4.0917e-05	Cd59a	Down
-1.43098	4.61549	67.2662	2.37216e-16	1.63582e-15	Depdc7	Down
5.63189	5.59099	50.436	1.23112e-12	6.73053e-12	Rcn1	Up
3.61936	-0.937649	17.327	3.14683e-05	8.66204e-05	Pax6	Up
-5.67834	2.83928	164.805	1.00886e-37	1.67279e-36	Mpped2	Down
0.725092	6.17724	13.6929	0.00021527	0.000528043	Arl14ep	Up
1.04516	2.74939	13.9187	0.000190888	0.000471877	Mettl15	Up
0.87064	4.98321	8.93234	0.00280166	0.00567592	Kif18a	Up
-2.82492	6.46591	233.771	8.97502e-53	2.35314e-51	Lgr4	Down
-0.833143	5.63793	22.3802	2.2367e-06	7.07971e-06	Ccdc34	Down
-11.318	3.46089	410.665	2.62614e-91	1.58894e-89	Ano3	Down
-0.827669	6.74472	11.3665	0.000747803	0.00167786	Lpcat4	Down
0.613875	5.69934	13.6532	0.000219864	0.00053843	Emc4	Up
3.54355	4.66544	174.772	6.71349e-40	1.20699e-38	Fmn1	Up
9.28566	7.63861	89.3008	3.39118e-21	3.00126e-20	Grem1	Up
0.621678	4.60252	9.47794	0.00207958	0.00431303	Zfp770	Up
0.740021	5.38643	23.4728	1.26695e-06	4.1266e-06	Dph6	Up
1.2596	7.93712	57.5282	3.33172e-14	2.01682e-13	Spred1	Up
2.72064	8.02238	173.869	1.05708e-39	1.88433e-38	Thbs1	Up
8.013	2.91027	288.846	8.87286e-65	3.10181e-63	Gpr176	Up
-4.27248	6.6093	72.5664	1.61507e-17	1.19493e-16	Bmf	Down
-4.83426	3.75705	217.183	3.72348e-49	8.82486e-48	Pak6	Down
-0.844049	4.46449	14.7109	0.000125317	0.000317263	Inafm2	Down
3.99923	5.47032	48.466	3.36072e-12	1.77933e-11	Disp2	Up
0.742348	6.33001	9.37977	0.00219393	0.0045345	Knstrn	Up
2.06064	4.30189	79.5911	4.60486e-19	3.67251e-18	Chst14	Up
3.29571	3.00429	46.9038	7.45599e-12	3.84722e-11	Gm14137	Up
-2.36028	1.70758	15.5585	7.99917e-05	0.000207866	Spint1	Down
5.37282	0.432742	63.594	1.52891e-15	1.00793e-14	Dll4	Up
2.09902	1.42712	31.0356	2.53336e-08	9.73805e-08	Exd1	Up
-0.887742	7.98095	35.7821	2.20661e-09	9.32827e-09	Chp1	Down
0.724883	6.64747	15.3687	8.84407e-05	0.000228594	Rtf1	Up
-6.56984	2.23622	176.877	2.33009e-40	4.26223e-39	Ltk	Down
3.59223	4.88448	201.239	1.12077e-45	2.42769e-44	Tyro3	Up
1.26178	6.93249	52.6267	4.03363e-13	2.27842e-12	Mga	Up
1.02042	4.86512	24.777	6.43615e-07	2.15537e-06	Mapkbp1	Up
0.780997	6.4324	23.0003	1.61973e-06	5.19876e-06	Ehd4	Up
-1.33463	3.4785	44.9694	2.00142e-11	1.0059e-10	Ganc	Down
0.438467	9.05422	9.4147	0.00215253	0.00445478	Zfp106	Up
-0.836163	3.38713	14.6816	0.000127283	0.000321916	Lrrc57	Down
3.53644	4.09826	143.387	4.83636e-33	6.80062e-32	Stard9	Up
1.22464	4.74807	23.2452	1.42605e-06	4.60885e-06	Ttbk2	Up
-1.61921	5.70299	96.8683	7.40959e-23	7.08584e-22	Ubr1	Down
-4.3412	3.91909	257.567	5.81772e-58	1.72273e-56	Tmem62	Down
-1.00009	4.75994	38.1412	6.58058e-10	2.93052e-09	Zscan29	Down
4.94205	3.52235	139.442	3.52601e-32	4.79728e-31	Map1a	Up
-6.69311	1.49161	87.6668	7.74645e-21	6.71875e-20	Ckmt1	Down
-0.692152	4.84083	16.2532	5.54168e-05	0.000147477	Casc4	Down
0.749427	5.96743	11.4882	0.00070039	0.00157993	Eif3j1	Up
0.621395	6.4684	15.2268	9.53428e-05	0.000244975	Spg11	Up
1.01932	8.08427	24.9308	5.94243e-07	2.00336e-06	B2m	Up
8.39087	4.44266	464.874	4.17959e-103	3.11243e-101	Gatm	Up
7.51797	2.43167	95.0555	1.85122e-22	1.72831e-21	AA467197	Up
2.11111	8.4972	165.797	6.12564e-38	1.02243e-36	Slc30a4	Up
-1.60337	6.01125	77.3401	1.43915e-18	1.12286e-17	Sqor	Down
0.631781	7.44514	17.4955	2.87981e-05	7.97238e-05	Myef2	Up
5.4353	-0.212308	50.3098	1.31291e-12	7.16518e-12	Slc12a1	Up
11.7289	6.58601	761.648	1.17702e-167	2.69323e-165	Fbn1	Up
1.48845	4.31135	39.2634	3.70317e-10	1.67823e-09	Cep152	Up
4.5699	3.4885	267.421	4.14056e-60	1.29948e-58	Shc4	Up
1.02636	6.43994	38.423	5.69564e-10	2.54634e-09	Eid1	Up
1.05254	7.09138	46.3229	1.00285e-11	5.12851e-11	Secisbp2l	Up
0.582732	7.92452	18.1112	2.08373e-05	5.88768e-05	Cops2	Up
1.90056	4.39142	95.3048	1.63218e-22	1.52835e-21	Dtwd1	Up
8.48102	0.763943	105.041	1.19634e-24	1.23409e-23	Atp8b4	Up
0.702944	5.26639	17.1874	3.38683e-05	9.28409e-05	Gabpb1	Up
-0.939472	7.22413	9.32049	0.00226605	0.00467054	Sppl2a	Down
-1.86837	3.73039	71.0348	3.5098e-17	2.54587e-16	Itpripl1	Down
0.424596	8.42918	9.16043	0.00247305	0.00506665	Snrnp200	Up
2.01804	1.44321	34.8496	3.56182e-09	1.47988e-08	Dusp2	Up
-1.7015	1.74156	33.0678	8.90005e-09	3.57166e-08	Fahd2a	Down
-3.18606	0.0563057	37.7666	7.97341e-10	3.52708e-09	Mal	Down
1.05389	6.7824	10.3177	0.00131762	0.00282635	Bub1	Up
0.697396	4.72805	10.355	0.00129125	0.00277405	Bcl2l11	Up
0.48661	8.40288	8.58825	0.00338338	0.00675014	Anapc1	Up
5.51208	3.0394	170.331	6.26538e-39	1.09059e-37	Mertk	Up
7.77569	0.140599	46.0673	1.1426e-11	5.82408e-11	Fbln7	Up
1.5204	2.79062	25.1858	5.20636e-07	1.76562e-06	Zc3h8	Up
1.97542	4.33006	88.8223	4.31923e-21	3.80122e-20	Ttl	Up
0.959714	6.13333	12.7987	0.000346863	0.000822395	Polr1b	Up
1.77975	6.67846	106.45	5.87586e-25	6.13673e-24	Slc20a1	Up
1.29179	7.89587	32.4701	1.21041e-08	4.78873e-08	Nop56	Up
0.671592	7.2063	11.3705	0.000746207	0.00167458	Ptpra	Up
2.15469	3.78802	97.8066	4.61297e-23	4.4418e-22	Lzts3	Up
7.51636	1.66025	143.671	4.19309e-33	5.91593e-32	Hspa12b	Up
-1.02037	4.89801	24.493	7.45816e-07	2.48244e-06	1700037H04Rik	Down
2.3441	2.49123	26.4573	2.69425e-07	9.42127e-07	Spef1	Up
1.00305	7.16749	34.3783	4.53762e-09	1.86621e-08	Cenpb	Up
1.89524	6.34351	53.0794	3.2034e-13	1.82172e-12	Cdc25b	Up
0.631114	6.15669	16.0545	6.15466e-05	0.000162417	Mavs	Up
2.21141	6.55813	66.5226	3.45904e-16	2.35054e-15	Rnf24	Up
0.841384	5.19984	10.0509	0.00152276	0.00323446	Smox	Up
2.7067	2.40568	65.4103	6.08189e-16	4.09089e-15	Adra1d	Up
1.67066	6.2636	46.5983	8.71343e-12	4.46674e-11	Prnp	Up
1.24585	2.86322	15.4176	8.61809e-05	0.000223074	Rassf2	Up
0.674573	6.26513	9.89746	0.00165507	0.00349597	Slc23a2	Up
0.679106	4.34971	14.1243	0.000171122	0.000425439	Tmem230	Up
7.69849	2.5918	54.9504	1.23609e-13	7.20525e-13	Prokr2	Up
0.506291	5.97091	7.98523	0.00471604	0.00912537	Trmt6	Up
-0.586651	5.37475	11.7637	0.00060398	0.00137876	Crls1	Down
-10.0727	5.32844	763.09	5.71803e-168	1.33262e-165	Fermt1	Down
1.97791	4.81695	24.6401	6.91004e-07	2.30916e-06	Bmp2	Up
1.99798	3.49642	17.9292	2.29275e-05	6.43781e-05	Hao1	Up
1.57996	4.37782	46.0965	1.12567e-11	5.7424e-11	Plcb1	Up
5.90337	4.52061	36.6577	1.40801e-09	6.07467e-09	Plcb4	Up
4.61502	-0.845273	30.5448	3.2625e-08	1.23932e-07	Ankef1	Up
8.13756	2.25277	171.079	4.30066e-39	7.50677e-38	Snap25	Up
-0.544317	3.91746	8.09052	0.00444974	0.00866336	Slx4ip	Down
-1.19489	7.9763	21.1484	4.25066e-06	1.30252e-05	Jag1	Down
6.22181	5.18712	471.067	1.87776e-104	1.42359e-102	Ism1	Up
0.895098	3.58805	16.7331	4.30244e-05	0.000116253	Tasp1	Up
1.2698	6.36519	77.7688	1.15837e-18	9.08855e-18	Esf1	Up
-0.899107	1.87331	10.7574	0.00103864	0.00227563	Macrod2	Down
-2.53113	6.14446	142.727	6.7429e-33	9.40792e-32	Flrt3	Down
3.07629	1.6361	52.2605	4.86041e-13	2.72951e-12	Bfsp1	Up
-1.49461	8.88297	106.608	5.42667e-25	5.69122e-24	Dstn	Down
1.01262	4.01444	9.21901	0.00239515	0.00491647	Mgme1	Up
0.63463	5.14439	9.4885	0.00206764	0.00429181	Polr3f	Up
8.73758	0.997061	113.569	1.6197e-26	1.79278e-25	Slc24a3	Up
2.99753	6.65919	155.737	9.66327e-36	1.49769e-34	Rin2	Up
0.646288	5.39525	12.0677	0.000513019	0.00118596	Naa20	Up
0.490338	5.92133	9.08883	0.00257175	0.00524647	Crnkl1	Up
1.74002	1.22505	21.1298	4.2921e-06	1.31394e-05	Insm1	Up
-1.38091	7.25144	31.2868	2.22592e-08	8.6354e-08	Ralgapa2	Down
-2.20593	5.12987	130.199	3.70705e-30	4.72677e-29	Foxa2	Down
3.38765	3.62807	127.096	1.76986e-29	2.18369e-28	Thbd	Up
9.85497	2.0552	81.3512	1.88965e-19	1.54024e-18	Cd93	Up
1.34583	4.59511	36.101	1.87355e-09	7.96574e-09	Nxt1	Up
0.57247	5.97931	13.3064	0.000264505	0.000640029	Gzf1	Up
1.26922	3.05391	9.61002	0.00193518	0.00403885	Napb	Up
-9.42608	1.60664	147.842	5.13602e-34	7.58648e-33	Cst9	Down
-5.26155	0.200169	48.3015	3.65468e-12	1.92847e-11	Cstdc2	Down
-0.924536	6.87906	16.1917	5.7245e-05	0.000151925	Cst3	Down
4.37948	0.862082	82.4825	1.06608e-19	8.78052e-19	Gm14139	Up
5.06203	0.161041	61.147	5.29681e-15	3.3752e-14	Gm14124	Up
1.65535	0.51122	12.9134	0.00032624	0.000778339	Zfp345	Up
-0.59871	7.44525	18.0191	2.18702e-05	6.15879e-05	Pygb	Down
0.52479	6.67047	9.16956	0.00246074	0.00504535	Nsfl1c	Up
-3.12709	3.0638	55.8525	7.81174e-14	4.62204e-13	Sdcbp2	Down
-2.97462	0.408168	22.2556	2.38666e-06	7.52597e-06	Slc52a3	Down
1.63011	6.08095	119.34	8.82511e-28	1.03315e-26	Srxn1	Up
1.59006	6.17464	13.0522	0.000302922	0.000725871	Trib3	Up
3.76678	4.53169	55.533	9.19049e-14	5.40226e-13	Sox12	Up
5.47111	0.528212	82.3862	1.11931e-19	9.20688e-19	Zcchc3	Up
-0.55981	8.01339	9.38625	0.00218619	0.00451999	H13	Down
2.39988	2.64716	85.6832	2.11202e-20	1.79471e-19	Mcts2	Up
-3.44134	5.99237	98.9995	2.52565e-23	2.46207e-22	Id1	Down
1.09244	7.72905	10.5468	0.00116389	0.00252457	Tpx2	Up
0.609086	4.94022	13.2635	0.000270627	0.000653336	Pdrg1	Up
5.64196	-0.0336614	56.0201	7.17331e-14	4.2583e-13	Hck	Up
-1.00586	6.7187	45.2255	1.75607e-11	8.84714e-11	Plagl2	Down
-2.28673	6.41381	83.831	5.38927e-20	4.49165e-19	Nol4l	Down
0.47679	7.95737	9.32334	0.00226253	0.00466404	Mapre1	Up
7.23399	1.39505	133.888	5.7813e-31	7.55531e-30	Bpifb4	Up
-0.71541	4.01032	9.26195	0.00233963	0.00481037	Snta1	Down
1.01653	6.19543	36.5237	1.50822e-09	6.48701e-09	Cbfa2t2	Up
2.40853	1.53256	45.2271	1.75461e-11	8.84333e-11	Necab3	Up
5.7958	0.101575	64.8605	8.0391e-16	5.38436e-15	1700003F12Rik	Up
1.88896	6.10399	86.1985	1.62751e-20	1.39051e-19	E2f1	Up
-1.17559	4.35007	16.7003	4.37732e-05	0.000118165	Pxmp4	Down
-0.90912	3.2012	12.9112	0.000326627	0.000778966	Zfp341	Down
0.528586	7.74712	9.57041	0.00197739	0.00411806	Raly	Up
0.979489	8.32072	40.3191	2.15694e-10	9.97613e-10	Eif2s2	Up
0.868466	8.26882	13.2313	0.000275312	0.000663883	Ahcy	Up
2.06272	5.15441	129.87	4.3753e-30	5.57319e-29	Map1lc3a	Up
-0.726329	6.73524	8.76334	0.00307346	0.00617925	Trp53inp2	Down
-0.551399	5.98192	9.87181	0.00167831	0.00354269	Gss	Down
2.07785	4.37331	37.3803	9.71983e-10	4.26216e-09	Procr	Up
0.978798	6.90444	22.2767	2.36054e-06	7.4492e-06	Cep250	Up
-0.967525	1.20366	8.64902	0.00327237	0.00654422	Cnbd2	Down
1.7377	7.14568	90.7221	1.65338e-21	1.48521e-20	Epb41l1	Up
0.927839	4.39413	16.957	3.82351e-05	0.000104041	Tgif2	Up
0.692385	5.83084	19.8969	8.17346e-06	2.41974e-05	Ndrg3	Up
0.728517	6.09971	25.1571	5.28444e-07	1.79161e-06	Soga1	Up
1.38714	6.59607	41.2646	1.32958e-10	6.24356e-10	Samhd1	Up
0.802732	7.43502	33.2565	8.07704e-09	3.25174e-08	Src	Up
1.09227	5.8724	38.9123	4.4328e-10	1.99666e-09	Blcap	Up
0.631122	5.4969	10.4641	0.00121718	0.00263244	Rprd1b	Up
-0.975957	7.47969	30.7243	2.97414e-08	1.13354e-07	Tgm2	Down
-2.49243	3.59806	52.6581	3.96973e-13	2.24535e-12	D630003M21Rik	Down
-6.60179	5.52477	72.0069	2.14448e-17	1.57e-16	Lbp	Down
-8.74758	0.966119	69.8059	6.5437e-17	4.66058e-16	Arhgap40	Down
6.67286	-0.76672	35.3689	2.72806e-09	1.14557e-08	Mafb	Up
-1.12321	3.33054	22.3208	2.30699e-06	7.28567e-06	Zhx3	Down
-3.62031	3.30946	76.4411	2.26875e-18	1.75177e-17	Lpin3	Down
0.662568	3.77856	13.3733	0.00025523	0.000619253	Oser1	Up
-1.02989	5.16232	22.7275	1.86679e-06	5.94623e-06	Fitm2	Down
-6.12338	1.80808	87.9522	6.70555e-21	5.84414e-20	R3hdml	Down
-13.9623	7.92908	1066.42	6.55387e-234	5.89146e-231	Hnf4a	Down
2.98726	3.15244	78.1795	9.40892e-19	7.41925e-18	Ada	Up
5.34055	1.93522	106.92	4.63474e-25	4.88511e-24	Ccn5	Up
0.51448	6.28035	12.3197	0.000448214	0.00104594	Tomm34	Up
7.59547	2.99512	259.38	2.34295e-58	6.97068e-57	Slpi	Up
1.77234	-0.439754	8.16069	0.0042808	0.00835901	Wfdc3	Up
0.585184	5.47064	13.8626	0.000196677	0.000485139	Dnttip1	Up
1.05752	6.86272	11.9434	0.000548403	0.00126127	Ube2c	Up
1.15855	3.8115	15.604	7.80911e-05	0.000203137	Snx21	Up
1.4728	1.36514	8.22007	0.00414295	0.00811502	Neurl2	Up
6.71429	0.93483	46.2561	1.03762e-11	5.29539e-11	Mmp9	Up
2.12759	7.04817	164.4	1.23724e-37	2.04609e-36	Elmo2	Up
0.831152	4.8193	24.1685	8.82625e-07	2.91851e-06	Zfp334	Up
-0.854104	4.87932	25.2704	4.98297e-07	1.69305e-06	Eya2	Down
-0.442556	7.6451	9.64178	0.00190201	0.00397424	Zmynd8	Down
-1.74884	6.30369	46.8285	7.74783e-12	3.98962e-11	Sulf2	Down
2.70697	0.416336	32.5821	1.14263e-08	4.53628e-08	Prex1	Up
-0.535052	6.74069	12.0205	0.000526181	0.00121326	Arfgef2	Down
0.845471	7.9189	8.01012	0.00465167	0.00901467	Cse1l	Up
1.01233	6.92744	30.1682	3.9615e-08	1.49178e-07	Ddx27	Up
0.887419	5.93093	25.71	3.96757e-07	1.3598e-06	B4galt5	Up
6.12077	3.80561	361.187	1.55243e-80	7.48555e-79	Snai1	Up
0.686823	4.61421	15.5806	7.90608e-05	0.000205574	Tmem189	Up
-2.13123	4.67678	81.8345	1.47971e-19	1.21159e-18	Pard6b	Down
-1.69446	3.08753	49.8729	1.64032e-12	8.88272e-12	Nfatc2	Down
-3.83669	1.33191	66.757	3.07129e-16	2.1008e-15	Atp9a	Down
-2.73697	4.84718	159.206	1.68664e-36	2.68348e-35	Tshz2	Down
-6.53166	1.8306	88.3086	5.59997e-21	4.90436e-20	Bcas1	Down
0.892664	5.10992	29.8163	4.74989e-08	1.77873e-07	Pfdn4	Up
1.05461	5.53356	19.8098	8.5541e-06	2.52234e-05	Fam210b	Up
1.10378	6.88933	8.98203	0.00272647	0.00553608	Aurka	Up
0.668276	6.46573	19.0027	1.30537e-05	3.78526e-05	Rae1	Up
7.06383	-0.465044	50.6001	1.13241e-12	6.19893e-12	Zbp1	Up
-0.542035	7.04417	12.1386	0.000493878	0.00114486	Vapb	Down
-0.565283	6.39549	11.3125	0.00076988	0.00172278	Stx16	Down
1.06656	1.31823	10.3871	0.001269	0.00273044	Gm20721	Up
1.43062	7.48815	66.5395	3.42948e-16	2.33297e-15	Ctsz	Up
-0.580633	5.85616	9.67086	0.00187213	0.00391831	Atp5e	Down
0.638787	6.48005	16.9156	3.90791e-05	0.000106154	Prelid3b	Up
3.55378	-0.309674	31.5531	1.94064e-08	7.57241e-08	Gm14418	Up
1.8595	0.876223	24.8351	6.24486e-07	2.09578e-06	Gm14322	Up
0.419967	6.3074	8.07375	0.00449112	0.00873312	Lsm14b	Up
-2.68614	8.80389	125.901	3.2325e-29	3.95345e-28	Lama5	Down
-12.2961	4.43499	532.921	6.53954e-118	6.6371e-116	Gata5	Down
-2.74905	5.02546	44.2215	2.9325e-11	1.45012e-10	Slco4a1	Down
10.0696	2.26206	235.109	4.58451e-53	1.21465e-51	Tcfl5	Up
-8.95154	1.15033	137.903	7.65064e-32	1.02647e-30	Nkain4	Down
-1.85742	0.767564	10.7876	0.00102184	0.0022404	Col20a1	Down
-5.03683	-0.662953	36.9079	1.23841e-09	5.37429e-09	Chrna4	Down
-0.68581	4.48813	8.35909	0.00383763	0.00757	Ppdpf	Down
-2.49959	1.53437	60.3552	7.91938e-15	4.96589e-14	Zbtb46	Down
-1.00753	7.76231	40.4932	1.97298e-10	9.15558e-10	Dnajc5	Down
-1.05704	4.99619	44.077	3.15715e-11	1.5557e-10	Uckl1	Down
-2.49643	3.86871	67.8569	1.75801e-16	1.22167e-15	Samd10	Down
-0.863378	5.49124	26.4105	2.76038e-07	9.63379e-07	Pcmtd2	Down
7.14673	-0.39845	55.7458	8.24725e-14	4.87056e-13	Nudt11	Up
7.27296	-0.294783	53.5828	2.47918e-13	1.4182e-12	Nudt10	Up
2.09688	5.82134	55.0068	1.20113e-13	7.00798e-13	Shroom4	Up
1.34036	3.05651	35.7713	2.21889e-09	9.37388e-09	Usp27x	Up
4.8664	2.36308	76.9702	1.73561e-18	1.34914e-17	Prickle3	Up
1.39586	7.66818	95.9351	1.18709e-22	1.12075e-21	Plp2	Up
-0.699718	4.67345	12.5126	0.000404225	0.000948214	Ccdc120	Down
0.958946	6.75418	41.4633	1.20104e-10	5.65472e-10	Tfe3	Up
0.733303	6.18335	20.7869	5.13327e-06	1.55705e-05	Pqbp1	Up
0.591286	5.13305	11.4248	0.000724699	0.00163125	Timm17b	Up
2.60374	7.72887	173.364	1.36292e-39	2.41583e-38	Hdac6	Up
2.01041	7.89698	134.511	4.22363e-31	5.54269e-30	Suv39h1	Up
-0.611758	7.14103	12.1013	0.000503864	0.00116651	Ebp	Down
-1.27933	4.30852	11.6753	0.000633365	0.00144165	Porcn	Down
0.727761	5.29724	15.813	6.99221e-05	0.000182946	Ftsj1	Up
2.61151	2.30322	61.2335	5.06905e-15	3.23499e-14	B630019K06Rik	Up
1.19449	3.80434	21.5738	3.40478e-06	1.05352e-05	Lancl3	Up
0.610177	4.02415	9.70494	0.00183773	0.00385593	Xk	Up
-8.17663	2.94241	266.383	6.97075e-60	2.16076e-58	Cybb	Down
0.824126	7.0589	21.8568	2.93771e-06	9.15127e-06	Dynlt3	Up
-0.740844	3.39304	10.6491	0.00110122	0.00239814	Rpgr	Down
-0.981346	5.16469	12.718	0.000362162	0.000855765	Tspan7	Down
-1.32801	5.99481	68.779	1.10139e-16	7.74791e-16	Bcor	Down
1.42015	7.19613	61.3691	4.73173e-15	3.02432e-14	Atp6ap2	Up
0.723512	7.2664	9.69355	0.00184916	0.00387474	Med14	Up
1.21321	9.11132	43.0597	5.30939e-11	2.56403e-10	Usp9x	Up
1.64962	6.74501	71.7936	2.38931e-17	1.74721e-16	Cask	Up
-1.02686	7.34195	44.353	2.74192e-11	1.35801e-10	Maoa	Down
1.87175	-0.593178	10.9992	0.000911517	0.00201501	Maob	Up
10.4052	2.58734	248.55	5.3767e-56	1.52744e-54	Ndp	Up
4.32366	2.60729	145.32	1.82813e-33	2.62038e-32	Slc9a7	Up
0.450969	5.20244	8.08064	0.00447406	0.00870424	Jade3	Up
-3.87559	0.458543	57.4002	3.55575e-14	2.1483e-13	Rgn	Down
0.89094	9.95101	44.9367	2.03512e-11	1.02162e-10	Uba1	Up
0.526234	7.55257	11.4609	0.000710749	0.00160157	Cdk16	Up
3.73011	3.65853	39.9293	2.63328e-10	1.20904e-09	Syn1	Up
2.98041	6.33318	314.539	2.24154e-70	8.899e-69	Timp1	Up
0.885661	1.95152	8.00905	0.00465442	0.00901861	Cfp	Up
1.49826	5.75137	78.364	8.56987e-19	6.76611e-18	Elk1	Up
-11.3873	7.55627	1359.28	1.48595e-297	6.23356e-294	Klhl13	Down
2.25179	6.51908	120.881	4.0573e-28	4.80801e-27	Dock11	Up
1.35811	5.5196	15.4168	8.62164e-05	0.00022312	Il13ra1	Up
6.69208	-0.760424	33.2777	7.98926e-09	3.2195e-08	Zcchc12	Up
1.26564	3.9617	29.0519	7.04649e-08	2.59499e-07	Lonrf3	Up
-1.6509	1.3228	22.5369	2.0615e-06	6.54489e-06	Slc25a43	Down
0.882868	6.04807	31.7379	1.76443e-08	6.91108e-08	C330007P06Rik	Up
0.937836	5.2748	34.4557	4.36068e-09	1.79637e-08	Ube2a	Up
0.818436	4.65168	13.014	0.000309167	0.00073999	Nkrf	Up
0.910328	5.29373	29.0515	7.04781e-08	2.59499e-07	Septin6	Up
0.496973	5.74842	8.76322	0.00307367	0.00617925	Upf3b	Up
0.619101	5.22028	12.7879	0.00034887	0.00082653	Nkap	Up
-3.89406	2.62326	10.8342	0.000996403	0.00218767	Rhox5	Down
7.0144	-0.494158	38.1675	6.49245e-10	2.89538e-09	Tmem255a	Up
1.27044	8.45091	59.316	1.34281e-14	8.32239e-14	Lamp2	Up
0.44613	7.31634	7.87598	0.00500956	0.00963407	Cul4b	Up
-6.97617	1.77388	112.633	2.59595e-26	2.8483e-25	Dcaf12l1	Down
4.53558	-0.275078	41.3364	1.28161e-10	6.02281e-10	Prr32	Up
-4.0275	1.98652	117.675	2.0431e-27	2.35678e-26	Smarca1	Down
0.801765	5.94703	23.2776	1.40221e-06	4.53763e-06	Ocrl	Up
6.07332	4.72534	72.1307	2.01407e-17	1.47796e-16	Apln	Up
0.550206	6.01444	14.2978	0.00015605	0.000389582	Utp14a	Up
1.27449	6.10432	27.7692	1.36684e-07	4.90216e-07	Bcorl1	Up
-0.705617	7.06062	11.3911	0.000737981	0.00165789	Elf4	Down
0.987843	5.11647	41.7057	1.061e-10	5.01415e-10	Zfp280c	Up
1.78284	4.2954	52.8916	3.52476e-13	1.99816e-12	Rbmx2	Up
2.83404	3.82115	79.0396	6.08783e-19	4.83377e-18	Stk26	Up
-3.5346	0.184217	38.1096	6.68788e-10	2.97515e-09	Frmd7	Down
0.901113	7.17486	43.6781	3.87087e-11	1.89077e-10	Rap2c	Up
1.51292	4.51697	35.5638	2.46831e-09	1.03892e-08	Mbnl3	Up
0.859445	5.85913	9.68605	0.00185672	0.00388984	Hs6st2	Up
5.38729	3.64714	185.456	3.12073e-42	6.05152e-41	Gpc4	Up
0.573388	6.84085	8.5799	0.00339893	0.00677686	Phf6	Up
-0.668871	7.34546	22.2477	2.3965e-06	7.55511e-06	Hprt	Down
3.94076	-0.312983	38.7653	4.77953e-10	2.14593e-09	Plac1	Up
-0.498625	4.62066	9.02518	0.00266285	0.00541564	Mospd1	Down
1.02517	1.73393	12.2488	0.000465555	0.00108378	Rtl8b	Up
0.917076	2.9883	8.6032	0.00335572	0.00670026	Ints6l	Up
0.753573	5.08605	23.1426	1.50424e-06	4.84412e-06	Slc9a6	Up
-5.3729	1.82736	87.8489	7.06494e-21	6.14884e-20	Fhl1	Down
0.510238	5.41655	10.5791	0.00114374	0.00248385	Atp11c	Up
5.16185	-0.424943	37.7263	8.14017e-10	3.59705e-09	Slitrk2	Up
-1.63804	7.31651	116.72	3.30627e-27	3.76556e-26	Fmr1	Down
2.93499	4.36133	118.328	1.46959e-27	1.70774e-26	Aff2	Up
1.09939	1.45865	10.4289	0.00124058	0.00267477	Mamld1	Up
0.784743	5.80265	25.1231	5.37859e-07	1.82108e-06	Vma21	Up
1.87648	3.88221	11.0561	0.000883951	0.0019582	Gabre	Up
-6.47365	2.66892	195.66	1.84888e-44	3.83331e-43	Zfp185	Down
-11.2154	3.36228	168.989	1.22997e-38	2.12334e-37	Xlr3a	Down
-7.25314	-0.373921	44.0862	3.14224e-11	1.54897e-10	Xlr3b	Down
-2.24807	2.68438	47.029	6.99449e-12	3.61353e-11	F8a	Down
0.719307	6.06694	22.7117	1.88223e-06	5.99389e-06	Zfp275	Up
0.519504	5.8778	10.1291	0.00145947	0.00310733	Haus7	Up
2.67625	2.43239	84.0848	4.74007e-20	3.95582e-19	Bgn	Up
2.20108	6.43902	145.655	1.54406e-33	2.21827e-32	Dusp9	Up
7.09262	1.25962	96.4848	8.99311e-23	8.53532e-22	Pnck	Up
0.884673	7.32684	22.1952	2.46283e-06	7.73709e-06	Slc6a8	Up
0.468863	5.23912	8.55944	0.00343734	0.00684317	Abcd1	Up
-3.57592	-0.194843	36.9224	1.22926e-09	5.33641e-09	Plxnb3	Down
-1.71352	2.57747	45.3559	1.64291e-11	8.29695e-11	Pdzd4	Down
-2.91949	4.24612	76.0652	2.74445e-18	2.11118e-17	Renbp	Down
0.530005	8.48879	8.17344	0.00425083	0.00830794	Hcfc1	Up
0.464404	7.17316	10.6775	0.00108447	0.00236535	Irak1	Up
0.624443	6.61452	9.72599	0.00181681	0.00381648	Mecp2	Up
0.948876	11.1257	42.0693	8.80968e-11	4.19485e-10	Flna	Up
0.71565	6.30383	23.9863	9.70256e-07	3.19343e-06	Emd	Up
0.903958	8.32007	17.469	2.92033e-05	8.07388e-05	Atp6ap1	Up
2.1342	5.76533	84.3647	4.11438e-20	3.44737e-19	Plxna3	Up
0.721884	3.96488	13.099	0.000295454	0.000709597	Slc10a3	Up
1.63551	7.93698	144.274	3.0957e-33	4.40219e-32	G6pdx	Up
1.51346	6.80813	24.0429	9.42135e-07	3.10712e-06	Dkc1	Up
-2.02387	8.13191	217.66	2.93005e-49	6.98385e-48	Mpp1	Down
0.782452	6.53816	26.0742	3.28539e-07	1.13621e-06	Vbp1	Up
8.27228	0.567983	64.9224	7.79076e-16	5.22359e-15	Rab39b	Up
1.96989	8.67181	179.201	7.24142e-41	1.34415e-39	Pls3	Up
0.477574	8.24697	10.4597	0.0012201	0.0026383	Tbl1x	Up
-1.92022	4.19137	44.323	2.78432e-11	1.37793e-10	Prrg1	Down
10.8142	2.98618	173.726	1.13616e-39	2.01958e-38	Tmem47	Up
2.29669	3.4579	81.1754	2.0655e-19	1.68139e-18	Dmd	Up
-0.991005	6.3884	22.1557	2.51409e-06	7.89418e-06	Gk	Down
1.70369	6.27015	21.6163	3.33003e-06	1.03273e-05	Pola1	Up
4.55463	4.39576	230.608	4.393e-52	1.13991e-50	Pcyt1b	Up
1.79536	4.33521	63.3745	1.70919e-15	1.12383e-14	Pdk3	Up
1.00153	6.4698	36.6787	1.39292e-09	6.01367e-09	Zfx	Up
0.728366	7.88644	14.7273	0.000124235	0.000314966	Eif2s3x	Up
1.02678	3.07563	9.3745	0.00220024	0.00454681	Klhl15	Up
1.07508	9.11564	58.3968	2.14238e-14	1.30993e-13	Maged1	Up
6.24959	1.71375	129.244	5.99788e-30	7.59389e-29	Gspt2	Up
1.25862	2.6757	25.4935	4.43886e-07	1.51431e-06	Spin4	Up
1.53167	2.5616	31.3403	2.1654e-08	8.41608e-08	Arhgef9	Up
1.65291	5.05324	20.5469	5.81885e-06	1.75696e-05	Amer1	Up
7.09885	1.27086	138.415	5.91295e-32	7.96729e-31	Zc3h12b	Up
0.636814	6.83015	20.2164	6.91578e-06	2.07128e-05	Las1l	Up
1.82876	10.1606	141.256	1.41404e-32	1.94914e-31	Msn	Up
7.29635	-0.275156	60.4732	7.45874e-15	4.70517e-14	Gpr165	Up
-2.84002	5.17379	174.467	7.82534e-40	1.40088e-38	Eda2r	Down
6.85557	5.62005	553.806	1.87064e-122	2.17981e-120	Ar	Up
-1.68511	5.24414	56.9245	4.5288e-14	2.71534e-13	Efnb1	Down
1.00936	5.63987	38.7517	4.8128e-10	2.1601e-09	Pdzd11	Up
1.30029	6.47915	10.6644	0.0010922	0.00237931	Kif4	Up
8.22538	0.534601	88.2375	5.80499e-21	5.07332e-20	Gdpd2	Up
2.25427	6.6554	213.413	2.47313e-48	5.72139e-47	Dlg3	Up
1.89192	2.77248	43.1969	4.95001e-11	2.39415e-10	Slc7a3	Up
0.761695	6.25797	25.3359	4.81653e-07	1.63783e-06	Snx12	Up
4.1369	0.161278	52.6366	4.01331e-13	2.26796e-12	Il2rg	Up
0.705167	6.82138	21.7486	3.10819e-06	9.66079e-06	Med12	Up
-10.9945	3.1454	98.5414	3.18293e-23	3.09561e-22	Gjb1	Down
0.90499	7.56715	41.1246	1.42827e-10	6.68953e-10	Taf1	Up
8.84418	1.10419	95.7474	1.30515e-22	1.22944e-21	Cxcr3	Up
-1.43088	3.4862	30.0122	4.29345e-08	1.61341e-07	Nhsl2	Down
1.5322	1.097	8.64854	0.00327324	0.00654491	Rtl5	Up
0.852231	4.81995	27.6329	1.4666e-07	5.24799e-07	Pin4	Up
1.30277	5.7945	12.0272	0.000524294	0.00121024	Ercc6l	Up
-2.27504	-0.612743	15.0558	0.000104378	0.000267155	Cited1	Down
0.738452	3.99336	8.22121	0.00414035	0.00811119	Hdac8	Up
0.631057	5.23102	17.1014	3.5436e-05	9.69905e-05	Phka1	Up
4.39901	1.77815	122.893	1.47167e-28	1.76558e-27	Nap1l2	Up
1.69731	4.77996	22.8457	1.75541e-06	5.61276e-06	Chic1	Up
3.70876	2.08971	102.51	4.29294e-24	4.32906e-23	Slc16a2	Up
0.923993	8.00975	22.8576	1.74456e-06	5.58091e-06	Rlim	Up
0.786022	5.54216	18.6702	1.55394e-05	4.45576e-05	Uprt	Up
-4.59314	2.01217	121.192	3.46812e-28	4.11369e-27	Zdhhc15	Down
0.793805	6.16545	12.8405	0.000339193	0.00080588	Pbdc1	Up
2.30912	3.62313	113.315	1.84036e-26	2.03166e-25	Magee1	Up
0.647281	8.456	10.3281	0.00131018	0.00281135	Atrx	Up
0.596313	7.15182	18.0403	2.16275e-05	6.09317e-05	Cox7b	Up
5.02859	-0.530452	37.8237	7.74339e-10	3.43015e-09	Taf9b	Up
-9.21801	1.40212	156.164	7.79377e-36	1.21392e-34	Cysltr1	Down
7.34036	2.26204	198.268	4.98737e-45	1.05667e-43	Lpar4	Up
6.5577	2.63647	142.39	7.99205e-33	1.10893e-31	P2ry10b	Up
3.9984	3.06483	96.5246	8.81409e-23	8.37172e-22	Itm2a	Up
-5.1998	-0.535236	42.9505	5.61425e-11	2.70606e-10	Pou3f4	Down
4.57558	4.80542	22.5171	2.0828e-06	6.60753e-06	Rps6ka6	Up
6.08278	2.21411	134.348	4.5853e-31	5.99854e-30	Hdx	Up
-6.71252	2.00546	102.962	3.41632e-24	3.45892e-23	Pof1b	Down
0.669113	5.93915	14.9101	0.000112756	0.000287487	Chm	Up
5.82095	5.50056	27.0184	2.01528e-07	7.13026e-07	Pcdh19	Up
-4.31954	4.10724	332.28	3.06339e-74	1.31579e-72	Tspan6	Down
0.956122	7.0197	16.3715	5.20633e-05	0.000139141	Cstf2	Up
4.94503	1.56138	125.154	4.70984e-29	5.73243e-28	Tmem35a	Up
1.63733	5.41364	18.374	1.81518e-05	5.17066e-05	Cenpi	Up
1.75289	0.390706	11.175	0.000829079	0.00184476	Drp2	Up
1.54007	4.08637	26.0159	3.38621e-07	1.16947e-06	Timm8a1	Up
0.93	5.20747	19.2272	1.16048e-05	3.38619e-05	Gla	Up
4.9752	4.55084	29.0418	7.08331e-08	2.6073e-07	Armcx4	Up
5.22894	3.54862	140.609	1.95865e-32	2.68808e-31	Armcx1	Up
3.96707	2.00377	71.2414	3.16093e-17	2.3021e-16	Armcx3	Up
9.9758	2.17086	184.854	4.2239e-42	8.17811e-41	Armcx2	Up
8.76013	1.02125	133.641	6.54726e-31	8.53858e-30	Tceal1	Up
0.495473	8.44569	12.7409	0.000357753	0.000845984	Morf4l2	Up
1.19387	6.29784	37.7207	8.16323e-10	3.60598e-09	Fam199x	Up
3.56292	3.82884	73.0765	1.24723e-17	9.26591e-17	Nrk	Up
-7.50963	-0.153943	40.803	1.68373e-10	7.86262e-10	Serpina7	Down
1.49143	4.93586	44.6542	2.35094e-11	1.17036e-10	Pwwp3b	Up
0.920028	1.17551	8.52968	0.00349401	0.00694662	Radx	Up
-2.37373	8.20039	60.9276	5.9212e-15	3.75975e-14	Rnf128	Down
-11.5772	7.9602	970.541	4.54766e-213	2.38468e-210	Cldn2	Down
3.06591	6.52958	294.703	4.69663e-66	1.69361e-64	Morc4	Up
0.833523	4.07996	12.5011	0.000406704	0.000953673	Rbm41	Up
4.93774	-0.602043	36.399	1.60789e-09	6.88744e-09	Nup62cl	Up
8.15724	0.476818	52.4914	4.32138e-13	2.4344e-12	Frmpd3	Up
1.29964	6.20642	32.9394	9.50763e-09	3.79973e-08	Prps1	Up
1.22511	5.53382	17.6348	2.67645e-05	7.43556e-05	Mid2	Up
-13.265	7.23312	1161.43	1.46978e-254	3.08286e-251	Vsig1	Down
11.456	3.6149	350.661	3.04223e-78	1.4286e-76	Col4a6	Up
2.05496	7.20815	40.769	1.71326e-10	7.99754e-10	Col4a5	Up
1.61234	9.45115	73.2668	1.13255e-17	8.42885e-17	Acsl4	Up
-0.447546	7.32712	8.33063	0.00389822	0.00767989	Tmem164	Down
1.43407	5.20126	20.389	6.31926e-06	1.90031e-05	Ammecr1	Up
8.11269	3.00463	245.353	2.67598e-55	7.45072e-54	Pak3	Up
4.80221	-0.705387	33.6025	6.76056e-09	2.7428e-08	Capn6	Up
1.65046	5.06897	61.8461	3.71373e-15	2.38577e-14	Alg13	Up
6.80578	3.77053	74.0016	7.8055e-18	5.85761e-17	Lrch2	Up
0.780343	3.93274	8.47992	0.00359089	0.00712123	Tmem29	Up
1.26268	4.97582	37.5171	9.06171e-10	3.98468e-09	Apex2	Up
1.06689	3.11584	20.7092	5.34594e-06	1.61883e-05	Pfkfb1	Up
1.71224	6.44242	72.3318	1.81895e-17	1.33868e-16	Maged2	Up
0.502485	7.30498	13.7603	0.00020768	0.000510679	Gnl3l	Up
1.72062	5.43294	75.767	3.19187e-18	2.44937e-17	Fgd1	Up
1.57783	4.68796	23.7728	1.08406e-06	3.55283e-06	Tsr2	Up
5.02526	1.81104	102.502	4.31035e-24	4.34314e-23	Wnk3	Up
0.944733	4.0179	16.5212	4.81079e-05	0.000129009	Fam120c	Up
0.697371	9.55206	20.6289	5.57478e-06	1.68407e-05	Huwe1	Up
0.405806	6.99385	7.98337	0.00472089	0.00913335	Hsd17b10	Up
0.91612	1.7884	11.5232	0.000687313	0.00155293	Ribc1	Up
0.806661	8.14911	17.991	2.21948e-05	6.23903e-05	Smc1a	Up
1.80868	4.74305	88.748	4.48439e-21	3.94382e-20	Iqsec2	Up
0.458518	8.23597	10.3099	0.00132318	0.00283636	Kdm5c	Up
0.825459	5.04599	10.449	0.00122717	0.00265131	Tspyl2	Up
-2.03882	2.75399	36.9855	1.19008e-09	5.18063e-09	Mageh1	Down
0.949768	0.817324	8.14135	0.00432671	0.00844237	Klf8	Up
-1.03925	8.03864	36.4996	1.52699e-09	6.56549e-09	Ubqln2	Down
1.51154	6.91639	94.9083	1.99416e-22	1.86038e-21	Acot9	Up
7.19791	6.05152	67.3529	2.27002e-16	1.5671e-15	Prdx4	Up
2.23202	1.90713	21.2292	4.075e-06	1.25174e-05	Ptchd1	Up
7.33373	4.71232	384.072	1.61566e-85	8.87908e-84	Phex	Up
1.15813	6.52476	34.7733	3.70419e-09	1.53649e-08	Sms	Up
-2.38124	3.62168	60.5988	6.9976e-15	4.42537e-14	Cnksr2	Down
1.39161	7.72853	60.0845	9.08729e-15	5.6869e-14	Rps6ka3	Up
0.525587	7.53954	11.3104	0.000770756	0.00172444	Eif1ax	Up
1.44662	4.84296	58.6984	1.83793e-14	1.12831e-13	Bclaf3	Up
3.28383	7.88462	261.715	7.25466e-59	2.19471e-57	Sh3kbp1	Up
2.91697	2.52264	75.5067	3.64161e-18	2.786e-17	Map3k15	Up
5.78713	1.29678	87.2734	9.45124e-21	8.17483e-20	Adgrg2	Up
-2.38576	-0.0563093	23.5748	1.20153e-06	3.92147e-06	Ppef1	Down
4.32009	0.334957	45.8095	1.30327e-11	6.61891e-11	Rai2	Up
1.40021	2.62921	15.7687	7.15785e-05	0.000186814	Nhs	Up
-2.80914	-0.577946	17.7496	2.5197e-05	7.03113e-05	Reps2	Down
0.844715	8.52031	20.7566	5.21509e-06	1.58149e-05	Rbbp7	Up
0.68978	5.75074	16.7387	4.28968e-05	0.000115973	Ctps2	Up
-8.84578	1.05544	44.5792	2.44273e-11	1.21461e-10	S100g	Down
8.90128	1.16215	78.9463	6.38198e-19	5.06095e-18	Grpr	Up
0.830957	5.46008	28.1842	1.103e-07	3.99804e-07	Zrsr2	Up
3.05781	4.55255	44.1796	2.99582e-11	1.47969e-10	Car5b	Up
1.46645	3.52107	13.4409	0.000246191	0.000599055	Siah1b	Up
-7.68968	-0.00760932	78.9964	6.22219e-19	4.93734e-18	Ace2	Down
1.50126	1.63203	17.6709	2.62613e-05	7.30383e-05	Vegfd	Up
0.919062	4.82356	8.65666	0.00325868	0.00652203	Piga	Up
-1.12242	6.04949	41.6123	1.11293e-10	5.25761e-10	Mospd2	Down
1.06368	4.15701	10.2318	0.00138038	0.00295042	Fancb	Up
2.06365	6.7315	69.2644	8.61096e-17	6.08814e-16	Gpm6b	Up
0.943578	3.23733	18.0691	2.13035e-05	6.00998e-05	Trappc2	Up
0.481394	5.44505	10.6934	0.00107518	0.00234752	Rab9	Up
0.520703	5.95441	8.50154	0.00354846	0.00704265	Msl3	Up
1.18721	5.5504	59.3677	1.30796e-14	8.1167e-14	Arhgap6	Up
1.28242	5.56254	71.3976	2.9203e-17	2.12808e-16	Hccs	Up
-0.821592	3.83819	13.0423	0.000304541	0.000729195	Mid1	Down
-9.23166	1.41757	117.128	2.69063e-27	3.08393e-26	Hnf4g	Down
-4.29179	4.89945	355.3	2.97227e-79	1.41689e-77	Zfhx4	Down
-1.33012	5.30058	61.8098	3.78286e-15	2.42894e-14	Pex2	Down
-1.47802	3.07815	25.01	5.70347e-07	1.9259e-06	Pkia	Down
-0.706265	4.70929	11.7906	0.000595309	0.00136069	Zc2hc1a	Down
-1.87901	-0.216028	14.6608	0.000128694	0.000325354	Il7	Down
9.83892	3.90859	132.964	9.20697e-31	1.19207e-29	Stmn2	Up
2.91365	3.89736	86.0736	1.7336e-20	1.47914e-19	Hey1	Up
-3.05731	7.42736	217.479	3.20787e-49	7.61717e-48	Tpd52	Down
0.778968	4.38961	8.24108	0.00409527	0.00803414	Zbtb10	Up
-1.61473	6.72256	87.8498	7.06177e-21	6.14884e-20	Zfp704	Down
-0.51263	6.123	10.3401	0.00130172	0.00279559	Impa1	Down
-7.61056	-0.0648049	40.606	1.86235e-10	8.66456e-10	Slc10a5	Down
-1.48043	4.32382	69.8571	6.37612e-17	4.55153e-16	Zfand1	Down
-5.47388	6.10026	540.948	1.17283e-119	1.25085e-117	Chmp4c	Down
0.794061	3.35562	13.5678	0.000230104	0.000561975	Snx16	Up
0.550545	4.12306	7.82866	0.00514242	0.00985794	E2f5	Up
1.5184	4.92594	62.8942	2.18109e-15	1.42444e-14	Car13	Up
-4.64394	2.62658	168.146	1.8799e-38	3.21011e-37	Car2	Down
-0.961872	7.17173	40.374	2.09711e-10	9.71371e-10	Ythdf3	Down
11.3959	3.55556	394.654	8.02848e-88	4.57188e-86	Bhlhe22	Up
8.72285	0.987382	128.668	8.01516e-30	1.00972e-28	Cyp7b1	Up
0.533853	6.06692	9.39502	0.00217576	0.00450065	Armc1	Up
0.792381	6.77622	24.8594	6.16687e-07	2.07292e-06	Mtfr1	Up
-2.02522	7.17041	49.5939	1.89099e-12	1.01788e-11	Cp	Down
-1.07746	5.05906	42.1913	8.27692e-11	3.94714e-10	Gyg	Down
-1.39684	5.28742	59.3156	1.34309e-14	8.32239e-14	Pld1	Down
-3.62708	-0.180238	14.173	0.000166748	0.000414727	Slc2a2	Down
-1.41494	3.38016	19.9989	7.74879e-06	2.30431e-05	Eif5a2	Down
-1.18787	6.34641	54.4899	1.56251e-13	9.04515e-13	Rpl22l1	Down
-2.17053	4.47497	134.43	4.39981e-31	5.76788e-30	Mecom	Down
-1.09373	7.23668	29.0623	7.00876e-08	2.58212e-07	Prkci	Down
-1.74355	7.00459	142.472	7.66613e-33	1.06724e-31	Zmat3	Down
0.578783	5.07421	11.0255	0.000898657	0.00198833	Zfp639	Up
6.11562	4.66309	249.904	2.72562e-56	7.81364e-55	Gnb4	Up
-0.591808	5.64192	13.0532	0.000302762	0.000725625	Ndufb5	Down
6.28312	4.51661	23.7647	1.08858e-06	3.56673e-06	Sox2	Up
-0.776815	5.57806	18.327	1.86052e-05	5.29383e-05	Dcun1d1	Down
0.57454	9.13737	17.3182	3.16151e-05	8.70055e-05	Anxa5	Up
3.30564	1.01774	70.5942	4.38802e-17	3.16284e-16	Cetn4	Up
1.78194	3.5386	64.7233	8.61914e-16	5.76672e-15	Bbs12	Up
1.22042	1.55371	9.26818	0.0023317	0.00479562	Fgf2	Up
1.12071	4.99089	33.1069	8.723e-09	3.50396e-08	Spata5	Up
-4.54173	3.96244	343.847	9.26975e-77	4.13687e-75	Spry1	Down
-9.534	1.70562	100.435	1.22328e-23	1.20461e-22	Gm5148	Down
1.19874	7.63612	29.8944	4.56231e-08	1.71036e-07	Ankrd50	Up
7.39199	3.15369	118.913	1.09452e-27	1.27541e-26	Fat4	Up
0.772957	3.1536	8.36587	0.00382334	0.00754417	Sclt1	Up
-4.97854	-0.0662787	52.567	4.15828e-13	2.34672e-12	Pcdh10	Down
9.80018	5.54502	870.546	2.48214e-191	8.92506e-189	Pcdh18	Up
2.39776	5.155	99.0144	2.50669e-23	2.44548e-22	Noct	Up
0.504235	7.5238	9.25882	0.00234364	0.00481782	Naa15	Up
0.478122	7.0944	9.78784	0.0017567	0.00369947	Setd7	Up
0.578202	5.27136	9.84751	0.00170062	0.00358737	Mgst2	Up
-1.81033	5.18915	111.423	4.77974e-26	5.21709e-25	Foxo1	Down
-0.652034	5.34376	11.862	0.000572915	0.00131356	Cog6	Down
2.69367	4.5705	132.635	1.08681e-30	1.4057e-29	Lhfp	Up
-0.642699	5.42502	13.9888	0.000183899	0.000455406	Proser1	Down
-0.865609	5.74712	30.2123	3.87238e-08	1.4591e-07	Ufm1	Down
7.68261	1.81726	89.28	3.42712e-21	3.02882e-20	Postn	Up
-2.50498	-0.335166	13.7563	0.000208126	0.000511674	Smad9	Down
7.5542	3.87628	288.319	1.15545e-64	3.99489e-63	Dclk1	Up
10.745	8.2043	1240.13	1.15676e-271	2.91158e-268	Tm4sf1	Up
-7.93687	8.91624	506.797	3.15577e-112	2.7773e-110	Tm4sf4	Down
0.968667	7.25926	35.2015	2.97301e-09	1.24469e-08	Wwtr1	Up
-0.570835	5.32859	12.3956	0.000430344	0.00100592	Commd2	Down
-0.806395	6.43855	13.123	0.000291695	0.000700969	Rnf13	Down
-0.877028	6.64278	25.0652	5.54252e-07	1.87406e-06	Tsc22d2	Down
-0.898947	6.70881	39.6144	3.09394e-10	1.41179e-09	Eif2a	Down
0.800821	4.60567	12.9515	0.000319667	0.000763524	Siah2	Up
-3.94499	2.63773	91.1753	1.31491e-21	1.18795e-20	Med12l	Down
7.12978	-0.41552	52.3549	4.63231e-13	2.60257e-12	P2ry12	Up
-2.02094	0.895384	20.6816	5.42334e-06	1.6399e-05	P2ry1	Down
-7.20845	4.34487	213.069	2.93963e-48	6.77569e-47	Arhgef26	Down
10.4822	5.3485	361.336	1.44134e-80	6.97665e-79	Gpr149	Up
-2.06084	1.58625	26.9217	2.11868e-07	7.47716e-07	Mme	Down
-4.78098	5.33745	417.32	9.35101e-93	5.82586e-91	Plch1	Down
-1.16026	1.81681	18.024	2.18142e-05	6.1444e-05	E130311K13Rik	Down
-1.3937	6.05041	45.8913	1.25002e-11	6.35102e-11	Slc33a1	Down
0.524312	7.38192	8.80819	0.00299882	0.00604229	Gmps	Up
9.52356	4.38763	510.05	6.1856e-113	5.56041e-111	Kcnab1	Up
1.82855	6.01126	39.5728	3.16056e-10	1.44115e-09	Tiparp	Up
1.03854	1.33458	11.3724	0.000745427	0.00167312	Lekr1	Up
-3.69383	-0.352643	36.6825	1.39024e-09	6.00419e-09	Veph1	Down
-2.30311	-0.742519	13.1373	0.000289475	0.000696035	Mlf1	Down
0.77464	6.46291	13.5981	0.00022641	0.000553563	Gfm1	Up
8.66078	2.75799	257.36	6.45749e-58	1.90322e-56	Lxn	Up
0.777445	7.79529	8.28731	0.0039923	0.00785294	Smc4	Up
0.870219	7.33062	33.8561	5.93413e-09	2.42078e-08	Kpna4	Up
-3.4824	0.917142	65.8989	4.74654e-16	3.20468e-15	Arl14	Down
0.445366	5.05155	8.50986	0.00353227	0.00701383	Ppm1l	Up
0.613661	6.22744	14.0437	0.000178612	0.000443097	Nmd3	Up
-10.4158	4.38729	510.367	5.27665e-113	4.77746e-111	Sptssb	Down
-4.92702	3.44031	191.026	1.8987e-43	3.81712e-42	Bche	Down
-0.477617	5.40382	8.09001	0.00445098	0.00866445	Pdcd10	Down
0.508093	6.64906	11.2603	0.000791815	0.00176872	Golim4	Up
0.890572	7.43807	23.4884	1.25666e-06	4.09505e-06	Ppid	Up
1.53868	4.03317	25.7521	3.88211e-07	1.33196e-06	4930579G24Rik	Up
6.34974	2.16924	120.743	4.34952e-28	5.14461e-27	Gask1b	Up
-1.24308	6.21679	68.8495	1.06273e-16	7.49692e-16	Pdgfc	Down
-0.915521	2.9607	10.5447	0.00116524	0.00252706	Ctso	Down
-10.4843	2.64132	93.746	3.58725e-22	3.30979e-21	Fgb	Down
1.66115	1.71077	17.031	3.67752e-05	0.000100372	Tlr2	Up
0.614711	5.80767	14.9122	0.000112635	0.000287235	Tmem131l	Up
0.848011	2.61226	8.57504	0.00340803	0.0067918	Mnd1	Up
-1.7571	6.07648	93.489	4.08458e-22	3.76038e-21	Trim2	Down
-1.06882	2.91804	12.4646	0.000414729	0.000971769	Arfip1	Down
1.37298	4.43455	32.9379	9.51487e-09	3.80142e-08	Fam160a1	Up
-0.501836	9.4967	14.4193	0.000146295	0.000366758	Rps3a1	Down
-2.39248	5.38986	163.376	2.0704e-37	3.39271e-36	Lrba	Down
1.25136	2.06381	15.5409	8.07407e-05	0.000209596	Dclk2	Up
-1.68461	3.53302	47.5852	5.26636e-12	2.74099e-11	Cd1d1	Down
0.928315	7.66182	40.2205	2.26851e-10	1.04729e-09	Kirrel	Up
-1.28222	5.58464	35.5559	2.47833e-09	1.04279e-08	Etv3	Down
-7.40304	-0.250483	63.0965	1.96822e-15	1.2881e-14	Lrrc71	Down
-5.66692	6.76051	205.771	1.14966e-46	2.54726e-45	Pear1	Down
-0.435596	6.0593	8.83914	0.00294839	0.00594925	Mrpl24	Down
9.48947	6.33973	911.303	3.42454e-200	1.4366e-197	Crabp2	Up
4.68344	6.94243	108.023	2.65716e-25	2.81959e-24	Nes	Up
0.548188	7.01685	8.55721	0.00344157	0.00684885	Smg5	Up
-1.03312	5.77189	35.3559	2.74629e-09	1.15284e-08	Slc25a44	Down
-6.68547	5.52262	392.23	2.706e-87	1.52713e-85	Sema4a	Down
1.41129	7.70332	79.7254	4.30225e-19	3.4377e-18	Arhgef2	Up
1.92797	3.17815	42.1087	8.63385e-11	4.11268e-10	Syt11	Up
-1.49531	1.63369	20.1147	7.29327e-06	2.17812e-05	Rusc1	Down
-14.3821	6.51775	426.243	1.06832e-94	6.89474e-93	Pklr	Down
4.51826	5.22777	280.498	5.84747e-63	1.96241e-61	Fam189b	Up
-0.711026	4.89233	15.3139	9.10451e-05	0.000234651	Mtx1	Down
2.54134	5.51823	143.416	4.76652e-33	6.70991e-32	Thbs3	Up
-3.33535	2.76288	19.896	8.17721e-06	2.42028e-05	Muc1	Down
-1.83806	5.11736	12.9689	0.000316714	0.000756901	Efna1	Down
-1.11986	4.09806	40.324	2.15148e-10	9.95457e-10	Efna4	Down
-0.616773	4.90185	12.9615	0.000317959	0.000759734	Flad1	Down
-1.3487	7.67119	75.1303	4.40648e-18	3.36094e-17	Shc1	Down
-0.719219	6.38733	11.8981	0.000561908	0.0012902	Pmvk	Down
-1.85475	0.263675	19.9601	7.90768e-06	2.34657e-05	Chrnb2	Down
2.89165	3.88865	176.17	3.32503e-40	6.04705e-39	Il6ra	Up
1.43388	6.67716	89.7259	2.73546e-21	2.4312e-20	Atp8b2	Up
0.654859	5.97673	16.3802	5.18232e-05	0.000138529	Hax1	Up
-0.768007	7.91358	30.4917	3.35297e-08	1.27215e-07	Rps27	Down
-0.973481	1.57051	8.40395	0.00374407	0.00739821	Slc27a3	Down
1.90353	1.34866	20.9955	4.60359e-06	1.4052e-05	Npr1	Up
-1.22629	5.15501	26.7488	2.31696e-07	8.14952e-07	S100a1	Down
-1.19931	4.57265	39.353	3.53717e-10	1.60763e-09	S100a13	Down
-7.05821	2.71561	55.98	7.32116e-14	4.34198e-13	S100a14	Down
-5.79797	5.34696	522.515	1.2004e-115	1.16208e-113	S100a16	Down
1.39947	0.405121	9.91697	0.00163762	0.00346144	S100a3	Up
3.19992	2.55192	101.55	6.96724e-24	6.94242e-23	S100a4	Up
3.08576	-0.935879	17.9566	2.26001e-05	6.34871e-05	S100a5	Up
-0.533078	10.9236	13.3405	0.000259731	0.000629084	S100a6	Down
-2.84008	2.21908	13.1522	0.000287177	0.000690773	S100a7a	Down
9.35112	1.58182	32.4217	1.24096e-08	4.90653e-08	Prr9	Up
4.89283	0.0361486	33.8881	5.83757e-09	2.38293e-08	Sprr1b	Up
2.61951	0.158978	27.4587	1.60482e-07	5.72631e-07	Ivl	Up
6.66881	-0.766059	25.9811	3.44783e-07	1.18912e-06	Lce1g	Up
-1.64554	-0.295378	11.8549	0.000575102	0.00131762	Tdpoz8	Down
-0.589498	8.66758	16.0679	6.1112e-05	0.000161416	S100a11	Down
-7.69632	3.87721	341.145	3.59382e-76	1.58695e-74	Rorc	Down
-4.63179	3.42357	222.139	3.08924e-50	7.60824e-49	Tdrkh	Down
-3.87384	7.14922	348.117	1.08921e-77	4.94863e-76	Tuft1	Down
-5.6437	1.01861	50.0766	1.47857e-12	8.02608e-12	Selenbp2	Down
-7.51829	5.84357	622.387	2.26283e-137	3.60478e-135	Cgn	Down
-5.581	5.02593	62.5959	2.53783e-15	1.64802e-14	Selenbp1	Down
0.535215	7.47827	14.5281	0.000138082	0.000347484	Psmd4	Up
0.496658	6.62299	12.3731	0.000435571	0.00101753	Pip5k1a	Up
-0.964883	1.02855	8.45323	0.00364395	0.0072151	Lysmd1	Down
-1.69828	1.62813	23.3809	1.3289e-06	4.32149e-06	Sema6c	Down
1.49482	5.1965	62.3312	2.90291e-15	1.87638e-14	Mllt11	Up
-0.480102	6.96299	7.95508	0.00479526	0.00926441	Cdc42se1	Down
-0.616463	5.92764	15.9094	6.64477e-05	0.000174399	Prune1	Down
-1.26964	5.49873	63.3026	1.77268e-15	1.16375e-14	Golph3l	Down
0.458194	6.59627	7.9882	0.00470832	0.00911182	Ensa	Up
1.56236	4.15114	49.1159	2.41282e-12	1.2894e-11	Adamtsl4	Up
2.83788	7.04616	127.47	1.46614e-29	1.81251e-28	Ecm1	Up
0.796821	5.98424	18.2043	1.98428e-05	5.62182e-05	Prpf3	Up
-0.692151	5.43733	20.9746	4.65414e-06	1.41959e-05	Aph1a	Down
2.03447	5.27561	100.726	1.05645e-23	1.04606e-22	Plekho1	Up
1.193	7.25282	49.8869	1.62872e-12	8.82371e-12	Otud7b	Up
-1.78884	6.56606	154.854	1.50658e-35	2.32356e-34	Mtmr11	Down
-2.88921	7.28521	38.1645	6.50242e-10	2.89879e-09	Txnip	Down
3.44463	0.925873	40.953	1.55934e-10	7.29529e-10	Ankrd34a	Up
1.24895	6.14933	68.1822	1.49069e-16	1.04166e-15	Lix1l	Up
-4.44202	-0.485818	26.3056	2.9144e-07	1.01404e-06	Pdzk1	Down
-0.769718	5.4502	15.5069	8.22052e-05	0.000213222	Gpr89	Down
-3.16464	2.3511	69.3744	8.1438e-17	5.77082e-16	Fmo5	Down
-0.521812	7.51629	9.12179	0.00252582	0.00516533	Pde4dip	Down
-0.420147	7.46239	8.43812	0.00367435	0.00727299	Notch2	Down
-8.55342	0.761835	94.757	2.1525e-22	2.00364e-21	Reg4	Down
-8.62399	5.3488	383.892	1.76876e-85	9.67822e-84	Hmgcs2	Down
-1.11012	4.01855	38.8394	4.60153e-10	2.07118e-09	Wars2	Down
-2.51006	1.64184	48.9094	2.68068e-12	1.42769e-11	Tbx15	Down
0.640079	6.58683	11.9738	0.000539543	0.00124225	Wdr3	Up
6.99103	1.16909	80.6476	2.69788e-19	2.17926e-18	Vtcn1	Up
0.753893	3.18623	12.428	0.000422944	0.000990094	Trim45	Up
0.695995	5.78313	10.5087	0.00118816	0.00257323	Ttf2	Up
-1.09283	7.7153	58.4055	2.1329e-14	1.30557e-13	Ptgfrn	Down
-0.81017	4.95208	9.32909	0.00225545	0.00465172	Igsf3	Down
-1.99553	10.1792	71.0422	3.4967e-17	2.53783e-16	Atp1a1	Down
6.97092	-0.549117	42.6527	6.53752e-11	3.13666e-10	Casq2	Up
0.802681	5.61142	28.8353	7.87998e-08	2.88955e-07	Vangl1	Up
1.42934	4.91886	42.7842	6.11242e-11	2.93718e-10	Ngf	Up
1.20702	8.39324	49.2249	2.28233e-12	1.22174e-11	Nras	Up
3.37079	-1.13153	16.8239	4.10134e-05	0.000111192	Ampd1	Up
6.01768	2.12999	128.935	7.00807e-30	8.86398e-29	Olfml3	Up
5.32018	3.02806	243.907	5.53067e-55	1.51642e-53	Ptpn22	Up
1.35689	5.64872	24.3284	8.12328e-07	2.69385e-06	Rsbn1	Up
0.682681	5.46128	13.0629	0.000301199	0.000722018	Phtf1	Up
-0.720695	6.47449	14.5248	0.000138326	0.000347957	Magi3	Down
-0.865154	4.54382	12.9048	0.000327743	0.000781184	Lrig2	Down
0.554596	7.61835	9.58458	0.00196218	0.00408978	Rhoc	Up
1.33624	6.69113	35.6008	2.42191e-09	1.02007e-08	Cttnbp2nl	Up
0.702909	5.45955	13.6233	0.0002234	0.000546664	Ddx20	Up
-7.1959	3.58319	223.559	1.51417e-50	3.79599e-49	Inka2	Down
0.906579	5.86761	30.6155	3.14565e-08	1.1971e-07	Rap1a	Up
-3.98865	2.47185	73.8106	8.5982e-18	6.43714e-17	Dennd2d	Down
-1.36176	5.76746	22.1371	2.5385e-06	7.96684e-06	Cept1	Down
-1.6468	5.73504	30.2712	3.75662e-08	1.41718e-07	Dram2	Down
3.58076	3.15063	31.2297	2.29227e-08	8.8682e-08	Cd53	Up
6.91238	-0.583587	42.3625	7.58294e-11	3.62031e-10	Kcna3	Up
-0.542209	5.01712	10.696	0.0010737	0.0023451	Lamtor5	Down
3.71058	1.52205	35.8055	2.18028e-09	9.22312e-09	Slc6a17	Up
1.93577	6.03089	61.5874	4.23523e-15	2.71111e-14	Csf1	Up
-9.11138	3.09	60.3144	8.08551e-15	5.06501e-14	Eps8l3	Down
-1.39105	1.05317	10.5612	0.00115486	0.00250715	Gstm6	Down
-2.2818	-0.350161	16.0498	6.16985e-05	0.000162749	Gstm3	Down
-1.17256	4.05013	44.4536	2.60451e-11	1.29301e-10	Gstm2	Down
-1.79904	7.25486	91.7017	1.00776e-21	9.15717e-21	Gstm1	Down
-0.723973	3.13084	9.10739	0.00254579	0.00520195	Gstm4	Down
-0.432518	7.86921	10.1044	0.00147915	0.00314763	Gnai3	Down
-1.41278	2.8108	13.2521	0.000272271	0.000656927	Cyb561d1	Down
0.586624	3.92023	11.2363	0.000802124	0.00178889	Atxn7l2	Up
0.571356	7.12164	10.4341	0.00123709	0.00266909	Psma5	Up
-4.64894	5.12993	445.018	8.75598e-99	6.05462e-97	Sort1	Down
-6.70745	4.63912	532.981	6.34346e-118	6.49045e-116	Psrc1	Down
-5.03315	4.37602	290.28	4.32127e-65	1.53192e-63	Celsr2	Down
0.694688	3.51722	10.3323	0.0013072	0.00280545	Wdr47	Up
1.36481	5.79196	35.0481	3.21656e-09	1.34219e-08	Gpsm2	Up
-0.800169	5.49733	21.0468	4.48207e-06	1.36976e-05	Stxbp3	Down
1.35141	6.21699	42.6856	6.42836e-11	3.08691e-10	Fam102b	Up
-0.426138	7.8385	8.63187	0.00330333	0.00660298	Slc25a24	Down
1.38323	5.15148	51.8261	6.06407e-13	3.38582e-12	Vav3	Up
10.9781	3.1468	119.847	6.83296e-28	8.02921e-27	Col11a1	Up
7.07852	3.13537	98.446	3.34016e-23	3.24101e-22	S1pr1	Up
-1.08299	4.33118	35.0063	3.28646e-09	1.36954e-08	Dbt	Down
-3.63453	0.719875	12.6227	0.000381088	0.000896782	Lrrc39	Down
-0.827196	6.01564	26.2146	3.05496e-07	1.0606e-06	Slc35a3	Down
-1.06713	7.54357	24.891	6.06661e-07	2.04128e-06	Frrs1	Down
-8.76351	5.32282	483.315	4.05979e-107	3.27516e-105	Palmd	Down
3.8875	0.433901	55.4042	9.81276e-14	5.75459e-13	Plppr4	Up
-0.843795	5.11882	28.4395	9.66744e-08	3.51531e-07	Snx7	Down
-6.6114	-0.888529	37.5786	8.78019e-10	3.86629e-09	Tlcd4	Down
-0.518509	4.17471	8.86437	0.0029079	0.00587279	Alg14	Down
0.895635	8.53082	25.9552	3.49438e-07	1.20451e-06	Cnn3	Up
-1.09201	4.24124	9.30704	0.00228275	0.00470263	F3	Down
-1.30467	6.57559	66.1975	4.07927e-16	2.76008e-15	Abcd3	Down
-0.870376	6.51478	25.1064	5.42513e-07	1.83536e-06	Gclm	Down
0.806289	6.78768	25.3162	4.86614e-07	1.6538e-06	Dnttip2	Up
-0.507015	7.4163	7.8295	0.00514002	0.00985484	Fnbp1l	Down
1.85801	5.27594	114.241	1.15393e-26	1.28401e-25	Pde5a	Up
-5.44128	2.05672	53.4768	2.61665e-13	1.4948e-12	Fabp2	Down
7.17997	3.24663	268.934	1.93713e-60	6.10997e-59	Synpo2	Up
1.23802	6.64483	39.3128	3.6107e-10	1.63987e-09	Sec24d	Up
6.93385	4.1861	128.341	9.45121e-30	1.18352e-28	Prss12	Up
5.86023	3.64227	101.684	6.51178e-24	6.50403e-23	Ndst3	Up
9.46185	1.67877	169.831	8.05641e-39	1.39656e-37	Tram1l1	Up
11.5337	3.69098	462.336	1.49119e-102	1.08477e-100	Arsj	Up
3.15394	3.12865	65.6594	5.35976e-16	3.61289e-15	Ank2	Up
-4.13217	4.43772	150.412	1.40882e-34	2.11323e-33	Alpk1	Down
-5.35167	5.27898	241.022	2.35376e-54	6.37034e-53	Tifa	Down
-0.944029	5.89461	28.2839	1.04763e-07	3.80063e-07	Ap1ar	Down
-3.36277	2.51214	109.741	1.11688e-25	1.19829e-24	Fam241a	Down
-13.1935	5.3308	375.065	1.47697e-83	7.68086e-82	Cfi	Down
0.513629	4.43658	8.03833	0.00457977	0.00889038	Pla2g12a	Up
0.534931	5.37616	9.77329	0.00177065	0.00372699	Casp6	Up
4.7032	4.74874	148.174	4.34705e-34	6.45898e-33	Mcub	Up
3.58608	-0.579566	26.1862	3.10032e-07	1.07546e-06	Lef1	Up
-0.680254	6.97765	14.0572	0.000177332	0.000440038	Hadh	Down
1.02759	0.910256	8.77981	0.00304583	0.00612623	Cyp2u1	Up
0.905367	7.19548	31.4652	2.03047e-08	7.91128e-08	Papss1	Up
12.667	6.72296	586.738	1.2836e-129	1.75589e-127	Dkk2	Up
-13.7971	5.93283	830.485	1.27119e-182	4.10202e-180	Gimd1	Down
-0.721898	7.62753	12.3092	0.00045073	0.00105123	Npnt	Down
-3.29728	4.97789	162.845	2.70406e-37	4.41383e-36	Cxxc4	Down
1.80773	0.741018	16.982	3.77353e-05	0.000102814	Bdh2	Up
2.40446	-0.672435	13.2904	0.000266774	0.000645149	Slc9b2	Up
0.549714	6.66341	10.7561	0.00103935	0.00227681	Nfkb1	Up
0.630913	4.11324	11.6427	0.000644551	0.00146499	Slc39a8	Up
3.12737	7.14755	314.413	2.38698e-70	9.4466e-69	Ppp3ca	Up
-3.5017	4.7722	140.662	1.90754e-32	2.62365e-31	Ddit4l	Down
-0.548993	5.57667	8.41188	0.00372777	0.00737062	Dnajb14	Down
-0.734796	5.24503	22.9283	1.68162e-06	5.38641e-06	Lamtor3	Down
-1.92302	3.66938	79.526	4.7593e-19	3.79087e-18	Dapp1	Down
1.14589	3.41784	27.128	1.90423e-07	6.74683e-07	Mttp	Up
-0.85269	4.42049	19.347	1.08993e-05	3.18772e-05	Trmt10a	Down
4.9502	5.48218	184.099	6.17237e-42	1.18054e-40	Adh7	Up
1.00735	7.20771	32.1414	1.43352e-08	5.64307e-08	Eif4e	Up
0.529438	5.49114	10.791	0.00101997	0.00223668	Tspan5	Up
-2.49409	1.17283	14.2689	0.000158458	0.00039528	Unc5c	Down
4.60267	1.0449	69.8018	6.5574e-17	4.6677e-16	Bmpr1b	Up
-0.574986	7.83131	9.53012	0.00202127	0.0042011	Pdlim5	Down
4.61053	0.576915	57.0946	4.15339e-14	2.49739e-13	Gbp7	Up
4.73249	0.949449	90.9288	1.48934e-21	1.34361e-20	Gbp3	Up
5.60402	2.36134	128.78	7.57778e-30	9.55574e-29	Gbp2	Up
3.32439	3.37034	139.398	3.60399e-32	4.89809e-31	Kyat3	Up
-0.460248	7.01819	9.30983	0.00227927	0.00469624	Pkn2	Down
-1.43151	6.55852	66.4905	3.51589e-16	2.38788e-15	Lmo4	Down
-2.91085	2.39125	93.0069	5.21117e-22	4.77312e-21	Clca3a1	Down
-4.02601	0.600849	36.1731	1.80545e-09	7.68401e-09	Clca3a2	Down
-3.38308	3.93902	148.121	4.4646e-34	6.62582e-33	Clca3b	Down
3.91892	-0.333773	31.1999	2.32784e-08	8.9975e-08	Col24a1	Up
0.654802	4.69775	9.99649	0.00156839	0.00332292	Znhit6	Up
-4.77375	7.25268	797.829	1.59974e-175	4.47393e-173	Ddah1	Down
0.720668	5.62348	18.0711	2.12804e-05	6.00614e-05	Bcl10	Up
0.827211	3.21779	12.7699	0.000352235	0.000833405	Syde2	Up
1.4712	4.65053	48.5518	3.21683e-12	1.70674e-11	Ssx2ip	Up
6.73473	-0.730165	41.7979	1.0121e-10	4.79387e-10	Uox	Up
0.629161	6.46795	16.2646	5.50842e-05	0.000146654	Prkacb	Up
-4.92332	5.57238	354.195	5.17275e-79	2.45657e-77	Adgrl2	Down
6.92079	1.1161	71.5117	2.75616e-17	2.0108e-16	Ptgfr	Up
6.72855	4.11415	447.512	2.50957e-99	1.7546e-97	Nexn	Up
1.68819	3.6608	44.8956	2.07821e-11	1.04283e-10	Miga1	Up
-1.17026	3.33031	18.2433	1.94404e-05	5.51527e-05	Ak5	Down
-0.40797	5.99856	8.37699	0.00380002	0.00750169	Pigk	Down
-0.836265	6.49285	34.6488	3.94883e-09	1.63259e-08	Acadm	Down
10.9361	3.10424	335.242	6.93633e-75	3.03103e-73	Lhx8	Up
-1.99208	5.84334	143.003	5.86943e-33	8.2257e-32	Cryz	Down
2.34431	5.40707	180.014	4.81182e-41	8.99803e-40	Cth	Up
-0.643599	7.62768	13.8447	0.000198554	0.00048929	Wls	Down
0.528271	5.21098	12.1495	0.000491008	0.00113926	Tgs1	Up
1.75541	1.79769	14.7577	0.000122244	0.000310233	Plag1	Up
0.962176	2.61183	15.8375	6.90194e-05	0.000180734	Chchd7	Up
3.15092	-0.337646	17.5484	2.80079e-05	7.76216e-05	Penk	Up
-0.546385	7.10815	11.8804	0.000567293	0.00130186	Impad1	Down
5.21238	1.37155	114.134	1.21812e-26	1.35305e-25	Fam110b	Up
-1.76735	3.70439	65.5741	5.59683e-16	3.76865e-15	Ubxn2b	Down
-0.531419	8.03915	13.3416	0.000259589	0.00062898	Sdcbp	Down
-0.659792	5.21945	10.0282	0.00154164	0.00327175	Nsmaf	Down
-10.7166	2.86357	244.93	3.30899e-55	9.17262e-54	Tox	Down
3.36172	-0.196335	31.6156	1.87917e-08	7.34681e-08	Car8	Up
2.76121	5.19058	119.101	9.95268e-28	1.16084e-26	Chd7	Up
5.06217	-0.509594	42.6455	6.56155e-11	3.14699e-10	Clvs1	Up
-0.968468	4.63008	29.0831	6.93398e-08	2.55682e-07	Plekhf2	Down
-2.64954	6.70757	63.083	1.98178e-15	1.29629e-14	Trp53inp1	Down
1.56554	4.63621	8.22798	0.00412493	0.00808728	Ccne2	Up
0.552801	6.1597	8.55832	0.00343947	0.00684577	Ints8	Up
0.807071	5.66729	21.9363	2.81852e-06	8.79739e-06	Dpy19l4	Up
0.597163	6.59416	14.307	0.000155283	0.000387823	Virma	Up
0.989609	3.74151	12.1938	0.000479475	0.00111455	Rad54b	Up
1.6033	1.6112	11.8154	0.000587421	0.00134364	Gem	Up
-9.95953	8.63293	561.074	4.90785e-124	5.99663e-122	Cdh17	Down
1.92602	4.41281	64.5153	9.57866e-16	6.39509e-15	Pdp1	Up
-1.60075	1.62913	15.4725	8.37125e-05	0.000216953	Rbm12b1	Down
3.98046	0.0255868	48.3231	3.61478e-12	1.90902e-11	Triqk	Up
0.717573	6.14911	10.994	0.000914064	0.00202028	Otud6b	Up
0.938411	4.59392	23.5662	1.20688e-06	3.93689e-06	Tmem64	Up
0.705531	4.86965	10.9786	0.000921719	0.00203577	Nbn	Up
1.36519	3.00524	17.5421	2.81015e-05	7.78639e-05	Osgin2	Up
2.60966	3.6929	127.835	1.2196e-29	1.51368e-28	Ripk2	Up
6.94534	-0.558977	46.3572	9.85471e-12	5.04563e-11	Mmp16	Up
-1.29806	1.43483	14.5047	0.000139807	0.000351263	Rmdn1	Down
1.0833	6.13697	35.2408	2.9135e-09	1.22018e-08	Wwp1	Up
1.08059	4.8147	27.394	1.65947e-07	5.90458e-07	Ggh	Up
1.03888	5.6701	32.4985	1.19287e-08	4.72677e-08	Usp45	Up
1.25805	3.50448	18.8333	1.42658e-05	4.11116e-05	Coq3	Up
-0.741827	4.26846	15.1124	0.000101294	0.000259525	Fbxl4	Down
8.78156	1.04561	85.5246	2.28832e-20	1.94191e-19	Klhl32	Up
1.03063	4.51791	16.02	6.26768e-05	0.000165191	Ndufaf4	Up
9.41821	4.29005	211.38	6.86764e-48	1.56859e-46	Fut9	Up
-3.41208	5.08578	145.734	1.48403e-33	2.13445e-32	Epha7	Down
4.17834	2.00957	16.5786	4.66747e-05	0.000125486	Bach2	Up
1.43529	6.40992	54.2845	1.73463e-13	1.00185e-12	Mdn1	Up
-1.39563	3.06262	34.4865	4.29225e-09	1.7705e-08	Lyrm2	Down
3.37058	2.2563	106.464	5.83448e-25	6.09859e-24	Ankrd6	Up
1.45391	2.13323	26.9391	2.09966e-07	7.41212e-07	Rragd	Up
0.563658	6.11767	13.5426	0.00023321	0.000569308	Ube2j1	Up
-0.842582	5.72408	25.7727	3.84092e-07	1.31927e-06	Pnrc1	Down
0.664894	4.92697	11.6797	0.00063185	0.00143873	Rngtt	Up
9.71794	1.92455	131.194	2.24606e-30	2.87555e-29	Cnr1	Up
0.608934	5.50231	16.1877	5.73663e-05	0.000152151	Akirin2	Up
-0.486976	4.85546	7.95784	0.00478796	0.00925172	Slc35a1	Down
4.51814	0.740601	31.2688	2.2466e-08	8.70487e-08	Lingo2	Up
0.484427	4.83967	8.83571	0.00295393	0.00595852	Ddx58	Up
0.534194	6.1628	11.4811	0.000703073	0.00158569	Topors	Up
0.917666	3.59338	16.2461	5.56239e-05	0.000147966	Aptx	Up
0.550977	7.00442	15.3177	9.08613e-05	0.000234322	Smu1	Up
-0.747965	7.02735	21.0316	4.51777e-06	1.38e-05	B4galt1	Down
-7.14439	-0.463551	41.7771	1.02292e-10	4.84148e-10	Spink4	Down
-3.83352	-0.94646	25.5776	4.24952e-07	1.45248e-06	Aqp7	Down
2.34354	-0.161985	18.9736	1.32543e-05	3.83547e-05	Aqp3	Up
1.01453	6.13644	15.8839	6.73479e-05	0.000176615	Nol6	Up
0.518574	7.30773	9.95033	0.0016082	0.00340384	Ubap2	Up
0.64152	6.27111	17.8506	2.3894e-05	6.68682e-05	Ubap1	Up
0.522193	4.29616	8.4869	0.00357713	0.00709731	Nudt2	Up
-0.945494	2.96489	11.3417	0.00075785	0.00169828	Myorg	Down
-1.01397	4.03749	25.3644	4.74593e-07	1.61513e-06	Galt	Down
0.957489	3.45552	21.6279	3.31003e-06	1.02679e-05	Dnajb5	Up
-1.67514	3.71818	59.0752	1.51764e-14	9.36707e-14	Pigo	Down
0.877795	5.85468	16.8217	4.10605e-05	0.000111296	Stoml2	Up
-8.11351	4.84323	603.87	2.41048e-133	3.65493e-131	Unc13b	Down
-8.74019	0.946748	130.447	3.27076e-30	4.17469e-29	Atp8b5	Down
-2.50758	0.22307	31.5595	1.93424e-08	7.55271e-08	Car9	Down
7.42744	6.10758	900.685	6.9656e-198	2.73944e-195	Tpm2	Up
0.385861	8.40152	8.06622	0.00450982	0.00876541	Tln1	Up
-0.836927	3.64749	13.36	0.000257047	0.000623301	Gba2	Down
-0.855463	5.72697	21.4862	3.56377e-06	1.10143e-05	Rgp1	Down
-2.96236	2.93173	110.456	7.78574e-26	8.43231e-25	Npr2	Down
-2.52188	2.40198	73.4982	1.00727e-17	7.5187e-17	Hint2	Down
-2.03941	0.56908	22.9962	1.62322e-06	5.20863e-06	Tmem8b	Down
-5.78087	1.12896	94.729	2.18317e-22	2.02919e-21	Hrct1	Down
-3.92456	0.547431	31.1352	2.40663e-08	9.27072e-08	Reck	Down
2.09363	4.58613	81.7607	1.53605e-19	1.25691e-18	Glipr2	Up
-0.572887	5.28242	8.92592	0.00281152	0.00569316	Gne	Down
-1.50649	5.00114	17.3585	3.09518e-05	8.52545e-05	Grhpr	Down
0.771408	4.78387	11.9614	0.000543142	0.00124985	Polr1e	Up
1.11575	4.29512	31.21	2.31564e-08	8.95311e-08	Fbxo10	Up
0.512977	4.87692	9.3264	0.00225876	0.00465779	Dcaf10	Up
0.467263	6.12454	8.17322	0.00425134	0.00830794	Slc25a51	Up
-1.01551	5.26511	26.0059	3.40367e-07	1.17518e-06	Shb	Down
3.03381	-0.464067	16.8989	3.94243e-05	0.000107045	Tmod1	Up
0.526541	6.98304	8.26982	0.00403095	0.00792277	Ncbp1	Up
-0.780528	2.78138	9.49687	0.00205823	0.00427299	Xpa	Down
0.801974	8.14244	15.3051	9.14679e-05	0.000235693	Anp32b	Up
-4.99515	1.64299	125.804	3.39321e-29	4.14597e-28	Trim14	Down
-4.92506	5.57744	210.101	1.30534e-47	2.9653e-46	Coro2a	Down
-3.86154	3.11865	102.115	5.23865e-24	5.26165e-23	Tbc1d2	Down
-0.95386	2.9708	10.84	0.000993294	0.00218123	Anks6	Down
-2.48291	3.3973	111.944	3.67567e-26	4.02246e-25	Galnt12	Down
1.5286	2.96794	10.7699	0.00103164	0.00226109	Col15a1	Up
-1.72146	5.96075	128.198	1.01607e-29	1.26732e-28	Tgfbr1	Down
-0.472871	4.25634	8.26461	0.00404253	0.00794181	Invs	Down
0.675877	5.81671	17.2156	3.33681e-05	9.15295e-05	Tex10	Up
1.17763	4.47722	21.7644	3.08264e-06	9.58513e-06	Msantd3	Up
1.85718	0.9283	21.1978	4.14239e-06	1.27027e-05	Tmeff1	Up
3.51281	-1.03271	20.6881	5.40511e-06	1.63478e-05	Cavin4	Up
-7.35525	-0.30116	55.7947	8.0448e-14	4.75323e-13	Acnat2	Down
-11.407	3.54958	445.532	6.76999e-99	4.7072e-97	Acnat1	Down
-0.763456	5.89299	13.2814	0.000268051	0.000647786	Mrpl50	Down
-1.27659	3.67681	38.1799	6.45147e-10	2.87812e-09	Zfp189	Down
-13.6962	5.83231	497.415	3.47107e-110	2.93177e-108	Aldob	Down
-10.947	3.09322	358.783	5.18189e-80	2.48909e-78	Tmem246	Down
5.92257	6.24843	380.542	9.48275e-85	5.0143e-83	Abca1	Up
-1.6144	6.8598	64.0678	1.20212e-15	7.96247e-15	Slc44a1	Down
2.18258	3.11207	35.985	1.98839e-09	8.43406e-09	Fsd1l	Up
-1.30188	4.67829	27.4715	1.59425e-07	5.6902e-07	Fktn	Down
0.900008	8.39026	43.2249	4.87955e-11	2.36371e-10	Rad23b	Up
-1.39027	6.84014	17.2816	3.2229e-05	8.86174e-05	Klf4	Down
0.754067	6.46086	19.8241	8.49069e-06	2.50599e-05	Elp1	Up
0.973022	5.18314	30.5064	3.32769e-08	1.2637e-07	Abitram	Up
0.563609	6.9493	9.15907	0.00247488	0.00506939	Tmem245	Up
-4.26504	5.06378	174.22	8.86049e-40	1.58169e-38	Epb41l4b	Down
-1.57309	4.85223	56.2055	6.5277e-14	3.87871e-13	Ptpn3	Down
5.19455	4.87459	295.801	2.70771e-66	9.82031e-65	Lpar1	Up
0.53398	7.14479	11.3382	0.000759283	0.00170089	Ecpas	Up
-0.921118	5.51113	24.3413	8.06915e-07	2.67731e-06	Ptgr1	Down
-0.932718	6.5271	23.1744	1.47951e-06	4.7706e-06	Ugcg	Down
-7.08121	2.36562	200.283	1.81178e-45	3.89099e-44	Susd1	Down
-1.3563	7.30972	36.9288	1.22521e-09	5.32251e-09	Ptbp3	Down
-1.35803	4.48044	46.0455	1.15538e-11	5.88684e-11	Hsdl2	Down
-1.51204	3.36199	32.4995	1.19221e-08	4.72677e-08	E130308A19Rik	Down
0.572505	4.68806	9.92713	0.0016286	0.00344354	Inip	Up
1.54304	4.1517	68.1852	1.48841e-16	1.04064e-15	Zfp37	Up
-0.864756	3.28509	10.1853	0.00141567	0.00302073	Slc31a2	Down
-0.483007	5.28528	10.0244	0.00154477	0.00327784	Fkbp15	Down
0.891101	5.56118	16.6849	4.41318e-05	0.000119031	Prpf4	Up
3.4217	3.01346	86.5724	1.34715e-20	1.15333e-19	Rnf183	Up
5.97745	1.45812	126.957	1.89827e-29	2.33755e-28	Rgs3	Up
-13.2187	5.35521	783.582	2.00307e-172	5.04173e-170	Zfp618	Down
-10.7571	2.91168	103.473	2.63992e-24	2.68581e-23	Ambp	Down
-11.0169	3.16237	365.748	1.57779e-81	7.87957e-80	Kif12	Down
-2.59488	5.38469	157.96	3.15747e-36	4.97954e-35	Col27a1	Down
3.43446	2.69228	106.914	4.64952e-25	4.89659e-24	Akna	Up
2.79888	2.92845	96.0176	1.13869e-22	1.07585e-21	Whrn	Up
2.09982	2.71094	55.9598	7.39687e-14	4.38481e-13	Tmem268	Up
5.58081	6.47582	27.6975	1.41846e-07	5.07862e-07	Tnc	Up
6.06339	0.337957	52.4118	4.50003e-13	2.53164e-12	Pappa	Up
0.606132	5.45681	14.1993	0.000164428	0.000409363	Trim32	Up
1.21777	4.16241	34.9788	3.33311e-09	1.38852e-08	Tlr4	Up
0.840672	5.93601	11.8646	0.000572104	0.00131194	Cdk5rap2	Up
-1.36696	5.04793	38.8079	4.67635e-10	2.10185e-09	Megf9	Down
-0.733714	3.30747	9.86047	0.00168868	0.00356399	Dmac1	Down
-6.03611	1.71814	146.745	8.92283e-34	1.29801e-32	Ptprd	Down
-1.84368	5.91051	101.411	7.47474e-24	7.42459e-23	Lurap1l	Down
1.08503	5.31232	20.7027	5.36399e-06	1.62352e-05	Mpdz	Up
-0.511925	5.35998	9.16196	0.00247098	0.00506414	Zdhhc21	Down
0.863778	6.22314	16.3195	5.35098e-05	0.000142765	Ttc39b	Up
0.812449	7.08582	13.1985	0.000280168	0.000674687	Psip1	Up
10.0967	2.28717	180.138	4.52224e-41	8.46911e-40	Bnc2	Up
4.04856	2.7964	70.7108	4.13617e-17	2.98473e-16	Cntln	Up
6.81569	-0.659238	41.1724	1.39379e-10	6.53532e-10	Adamtsl1	Up
0.727602	5.5551	10.5069	0.00118927	0.00257518	Haus6	Up
-0.399766	8.80193	9.37124	0.00220417	0.00455267	Rps6	Down
0.540771	6.0827	11.379	0.00074281	0.00166784	Mllt3	Up
0.906475	5.17741	27.7472	1.3825e-07	4.95693e-07	Focad	Up
4.26075	1.12891	90.3182	2.02778e-21	1.81376e-20	Hacd4	Up
0.625457	8.10111	16.5237	4.80454e-05	0.000128896	Mtap	Up
2.82562	7.84056	137.321	1.02576e-31	1.36895e-30	Cdkn2a	Up
0.9943	0.658779	8.15862	0.00428569	0.00836726	Dmrta1	Up
-3.33815	-0.0106647	18.9455	1.34508e-05	3.887e-05	Zfp352	Down
0.517507	7.12976	12.8625	0.000335233	0.000797223	Plaa	Up
0.866105	5.03088	15.7376	7.27631e-05	0.000189827	Ift74	Up
1.25099	3.073	22.1707	2.49454e-06	7.83472e-06	Fggy	Up
-6.5989	4.38351	452.498	2.06318e-100	1.45871e-98	Hook1	Down
-4.08046	4.33711	134.901	3.47034e-31	4.56843e-30	Cyp2j6	Down
-3.73218	4.49264	319.198	2.16582e-71	8.76427e-70	Nfia	Down
-0.817949	3.79288	15.6233	7.72948e-05	0.000201149	Tm2d1	Down
-5.55184	5.70419	529.771	3.16722e-117	3.16345e-115	Patj	Down
1.32876	7.31209	47.6213	5.1703e-12	2.69545e-11	Dock7	Up
3.26364	3.05607	156.924	5.31811e-36	8.32443e-35	Atg4c	Up
1.05877	2.03901	12.1907	0.000480276	0.00111621	Efcab7	Up
-2.65156	2.81874	66.3775	3.72325e-16	2.52327e-15	Ror1	Down
3.92417	3.77546	166.594	4.10329e-38	6.93152e-37	Lepr	Up
4.4785	3.31215	32.9804	9.30921e-09	3.72398e-08	Pde4b	Up
5.50918	-0.14167	51.5753	6.89016e-13	3.83684e-12	Sgip1	Up
-0.70846	5.22844	20.7974	5.10519e-06	1.54929e-05	Slc35d1	Down
-4.1916	3.07577	167.013	3.32392e-38	5.62252e-37	Prkaa2	Down
0.76832	4.21763	10.613	0.00112294	0.0024426	Plpp3	Up
-1.79363	7.78614	28.5354	9.20017e-08	3.35412e-07	Pcsk9	Down
-0.577697	8.35408	8.39256	0.0037676	0.00744118	Dhcr24	Down
-2.66901	0.147461	28.6296	8.76309e-08	3.19941e-07	Acot11	Down
-0.799831	7.42339	14.1288	0.000170706	0.000424488	Tmem59	Down
0.511592	5.47724	7.87777	0.00500461	0.00962602	Lrrc42	Up
-5.85637	1.1876	70.7972	3.95896e-17	2.86014e-16	Dio1	Down
1.80949	6.8277	49.7358	1.75906e-12	9.49307e-12	Ndc1	Up
1.42146	6.41334	92.7143	6.04154e-22	5.52162e-21	Lrp8	Up
-0.698243	5.31951	19.8486	8.38262e-06	2.47645e-05	Cpt2	Down
6.51224	-0.901702	33.8385	5.98826e-09	2.44207e-08	Slc1a7	Up
-1.20819	4.58912	52.4067	4.51191e-13	2.53719e-12	Echdc2	Down
0.632117	6.65054	11.6233	0.000651312	0.00147876	Zyg11b	Up
0.761541	3.73324	8.00181	0.00467307	0.00904648	Coa7	Up
10.0002	2.19616	206.834	6.74032e-47	1.50402e-45	Gpx7	Up
0.542695	4.80429	9.67753	0.00186535	0.00390477	Tut4	Up
1.07032	3.11933	8.25946	0.00405401	0.00796312	Orc1	Up
0.856819	5.45622	24.6327	6.93645e-07	2.31737e-06	Zfyve9	Up
6.69233	3.56843	364.536	2.89635e-81	1.42943e-79	Rab3b	Up
0.64825	7.53741	19.9478	7.95839e-06	2.36106e-05	Nrd1	Up
-2.38112	3.34268	106.998	4.45719e-25	4.7019e-24	Ttc39a	Down
0.860206	6.60871	24.1167	9.06705e-07	2.99577e-06	Rnf11	Up
-1.24017	4.0624	17.6626	2.63764e-05	7.3326e-05	Cdkn2c	Down
2.95906	3.5701	50.1684	1.41103e-12	7.67739e-12	Spata6	Up
-5.44452	1.15935	86.6773	1.27753e-20	1.09596e-19	Trabd2b	Down
-1.89262	6.8734	125.178	4.65224e-29	5.6678e-28	Cmpk1	Down
-12.4935	4.63521	102.274	4.83583e-24	4.86093e-23	Pdzk1ip1	Down
-5.98247	0.13601	21.3623	3.80182e-06	1.17241e-05	Cyp4a12a	Down
-10.8125	2.9614	192.685	8.24632e-44	1.67657e-42	Cyp4b1	Down
-0.530546	5.5957	12.1943	0.000479358	0.00111449	Efcab14	Down
-1.73918	3.0043	47.6125	5.19354e-12	2.70644e-11	Atpaf1	Down
-0.811095	2.93093	9.21821	0.0023962	0.00491783	Mob3c	Down
-7.38069	4.39425	412.61	9.90645e-92	6.08159e-90	Faah	Down
-0.580036	6.51504	15.8316	6.92379e-05	0.000181231	Uqcrh	Down
1.35656	6.00926	72.4247	1.73531e-17	1.28087e-16	Pomgnt1	Up
2.94863	2.32295	91.8402	9.39678e-22	8.54469e-21	Lurap1	Up
3.0286	0.692731	40.0828	2.43425e-10	1.12175e-09	Tspan1	Up
-1.3117	5.09048	21.2397	4.0529e-06	1.24526e-05	Pik3r3	Down
0.508986	7.18104	8.33668	0.00388526	0.00765555	Mast2	Up
-0.562157	3.7851	8.1185	0.00438158	0.00853331	Ipp	Down
-1.91136	0.461333	15.2495	9.42035e-05	0.000242196	Ccdc17	Down
-0.438837	9.88135	10.4203	0.00124638	0.00268544	Prdx1	Down
-1.38657	3.0533	41.5574	1.1446e-10	5.39705e-10	Tesk2	Down
-2.51476	-0.0703582	25.0318	5.63926e-07	1.90524e-06	Zswim5	Down
1.51591	4.87173	36.0843	1.88959e-09	8.02854e-09	Eif2b3	Up
2.31413	4.94113	132.518	1.15266e-30	1.48935e-29	Plk3	Up
1.60294	1.27217	22.3713	2.24703e-06	7.10882e-06	Tmem53	Up
-0.71936	5.36873	15.174	9.80437e-05	0.00025171	Rnf220	Down
0.560395	5.14523	12.8979	0.000328947	0.000783721	Eri3	Up
0.937063	6.235	11.6725	0.000634307	0.00144354	Slc6a9	Up
3.72807	4.16454	220.567	6.80324e-50	1.6625e-48	B4galt2	Up
1.19479	6.07078	31.1154	2.43136e-08	9.36026e-08	Ipo13	Up
9.36507	3.44582	375.438	1.22533e-83	6.39866e-82	Artn	Up
-3.94099	7.89	538.012	5.10373e-119	5.26479e-117	Ptprf	Down
-8.94367	1.15024	92.1735	7.93992e-22	7.23562e-21	Tmem125	Down
0.956804	6.28437	27.3156	1.72808e-07	6.13827e-07	Ebna1bp2	Up
-1.01866	4.83849	26.9847	2.05072e-07	7.24953e-07	AU022252	Down
-1.5104	0.401082	13.0798	0.000298499	0.000715954	Ccdc30	Down
-1.32025	3.58418	25.2186	5.11854e-07	1.73771e-06	Ppcs	Down
0.640385	5.84301	14.3786	0.000149495	0.000374184	Foxj3	Up
7.21474	3.00243	260.608	1.26499e-58	3.78146e-57	Hivep3	Up
-2.65478	-0.0895922	23.3242	1.36865e-06	4.43702e-06	Edn2	Down
-5.0897	1.54396	126.499	2.39074e-29	2.93537e-28	Foxo6	Down
1.38942	4.97174	62.6113	2.5181e-15	1.63605e-14	Scmh1	Up
0.904956	7.03143	16.955	3.82758e-05	0.000104129	Ctps	Up
1.04295	5.28877	45.9091	1.23872e-11	6.29616e-11	Smap2	Up
1.02701	8.75726	37.224	1.05311e-09	4.60348e-09	Cap1	Up
3.88634	3.2219	186.317	2.02437e-42	3.94987e-41	Mfsd2a	Up
2.58319	3.22266	110.289	8.47067e-26	9.14265e-25	Mycl	Up
0.652332	3.8874	8.34711	0.003863	0.00761527	Trit1	Up
-7.78158	0.0737952	80.3028	3.21206e-19	2.58134e-18	Bmp8a	Down
0.977052	8.24252	29.8161	4.75036e-08	1.77873e-07	Macf1	Up
1.25666	5.87485	76.3657	2.35712e-18	1.81655e-17	Utp11	Up
0.667434	5.32809	8.97211	0.00274133	0.00556445	Fhl3	Up
0.8234	6.56504	15.9295	6.57461e-05	0.000172702	Sf3a3	Up
0.644498	5.40044	14.9421	0.000110863	0.000282889	Inpp5b	Up
0.977368	4.95594	37.7109	8.20452e-10	3.62294e-09	Yrdc	Up
0.822505	6.27955	30.9623	2.63092e-08	1.00976e-07	Gnl2	Up
0.653469	7.20502	12.874	0.000333186	0.000792806	Map7d1	Up
1.03312	5.34144	9.26595	0.00233453	0.00480067	Ago3	Up
-2.02451	0.478673	9.53158	0.00201966	0.00419914	Ago4	Down
8.07122	2.96475	223.079	1.92709e-50	4.78351e-49	5730409E04Rik	Up
0.718374	6.82847	19.8729	8.27641e-06	2.44742e-05	Psmb2	Up
-0.964218	6.37663	16.5496	4.73938e-05	0.000127229	AU040320	Down
0.984539	4.35252	11.6506	0.000641816	0.00145904	Zmym1	Up
-1.40199	1.71302	17.076	3.59141e-05	9.8235e-05	Tmem35b	Down
-1.64351	4.52097	74.2175	6.99661e-18	5.26944e-17	Gjb4	Down
0.505713	7.31723	10.1402	0.00145074	0.00309032	Phc2	Up
-2.23012	4.26249	88.5081	5.06283e-21	4.44012e-20	Zfp362	Down
3.06277	3.01028	86.6662	1.28474e-20	1.10139e-19	Azin2	Up
1.52307	7.70722	107.198	4.02926e-25	4.25405e-24	Ak2	Up
2.07058	5.75688	108.829	1.769e-25	1.89311e-24	Rnf19b	Up
0.850363	6.7437	24.2362	8.52168e-07	2.82076e-06	Yars	Up
-0.678697	7.67529	10.0149	0.00155281	0.00329324	C77080	Down
1.97139	0.137727	18.5374	1.66606e-05	4.76208e-05	Sync	Up
-1.33544	1.04546	16.4632	4.96045e-05	0.000132767	Zbtb8a	Down
1.88195	0.074292	15.6394	7.66393e-05	0.000199484	Ccdc28b	Up
0.454532	7.03253	10.2359	0.00137737	0.00294449	Kpna6	Up
0.484326	8.27489	11.5474	0.000678425	0.0015345	Ptp4a2	Up
-4.01814	1.57178	57.7115	3.0352e-14	1.84353e-13	Adgrb2	Down
7.04542	5.0464	424.928	2.06472e-94	1.32574e-92	Col16a1	Up
-2.52233	7.35596	95.8718	1.22572e-22	1.15634e-21	Tinagl1	Down
5.47378	1.61053	40.9144	1.59043e-10	7.43798e-10	Serinc2	Up
6.53169	-0.878912	36.2702	1.71773e-09	7.33052e-09	Fabp3	Up
3.23487	6.582	310.397	1.78926e-69	6.97148e-68	Sdc3	Up
-7.69642	4.7059	528.16	7.10045e-117	6.98118e-115	Ptpru	Down
0.520079	5.58262	9.68461	0.00185817	0.00389168	Srsf4	Up
9.46859	1.68694	147.551	5.94632e-34	8.7124e-33	Tmem200b	Up
0.647612	5.23217	10.6791	0.00108352	0.00236369	Gmeb1	Up
0.542503	4.69085	8.01345	0.00464312	0.00899949	Taf12	Up
0.906138	6.1672	12.61	0.000383694	0.000902408	Rcc1	Up
-0.599068	6.19346	14.2931	0.000156433	0.000390463	Sesn2	Down
-0.775869	6.82614	29.6114	5.27934e-08	1.96861e-07	Atpif1	Down
0.552098	6.71957	11.4732	0.000706076	0.00159161	Dnajc8	Up
1.20998	6.02849	29.5235	5.52431e-08	2.05813e-07	Ppp1r8	Up
-0.857926	5.61054	11.8778	0.000568069	0.0013034	Ahdc1	Down
4.66206	-0.816737	31.1973	2.33092e-08	9.00665e-08	Gpr3	Up
2.6978	4.22028	138.129	6.8296e-32	9.18275e-31	Map3k6	Up
3.97416	0.706168	62.8924	2.18311e-15	1.42502e-14	Trnp1	Up
0.753298	6.87077	12.1114	0.000501151	0.00116087	Nudc	Up
0.717539	3.68519	13.4323	0.00024733	0.000601361	Gpn2	Up
0.952861	4.80341	30.9326	2.67144e-08	1.02375e-07	Zdhhc18	Up
-1.43535	6.54756	60.6496	6.81926e-15	4.31692e-14	Rps6ka1	Down
7.27772	5.04949	407.478	1.29759e-90	7.81348e-89	Sh3bgrl3	Up
0.684301	4.58956	16.9304	3.87759e-05	0.000105421	Cep85	Up
-3.27223	1.2342	40.422	2.04629e-10	9.4818e-10	Cnksr1	Down
-2.36911	5.88175	226.35	3.72759e-51	9.53492e-50	Pafah2	Down
-2.10265	4.10944	59.1221	1.48189e-14	9.16443e-14	Paqr7	Down
0.583328	5.91504	12.7261	0.000360592	0.000852376	Mtfr1l	Up
4.23289	4.97434	330.075	9.25517e-74	3.93501e-72	Man1c1	Up
-1.38167	5.72463	43.6776	3.87169e-11	1.89077e-10	Ldlrap1	Down
8.52794	0.807966	106.635	5.35279e-25	5.61842e-24	Rhd	Up
12.5591	4.70504	592.121	8.66239e-131	1.2249e-128	Runx3	Up
1.6701	8.45651	115.982	4.79683e-27	5.41418e-26	Clic4	Up
0.49211	7.76145	9.13397	0.00250907	0.00513524	Srrm1	Up
-1.98321	4.61362	51.8068	6.12383e-13	3.41615e-12	Nipal3	Down
-6.30173	1.13083	100.304	1.3069e-23	1.28495e-22	Grhl3	Down
-2.65465	3.97758	91.6849	1.01638e-21	9.22881e-21	Ifnlr1	Down
-9.66939	4.92689	660.887	9.58167e-146	1.62953e-143	Il22ra1	Down
-5.97068	0.828134	61.2811	4.94801e-15	3.16095e-14	Myom3	Down
0.639833	4.57884	9.41494	0.00215224	0.00445478	Pithd1	Up
0.562377	6.38797	15.9589	6.47326e-05	0.000170271	Eloa	Up
-0.794933	5.84586	7.92381	0.00487884	0.00940998	Id3	Down
1.59325	3.11089	37.2987	1.01353e-09	4.4397e-09	Asap3	Up
-1.23939	3.26155	17.6951	2.59298e-05	7.2196e-05	Tcea3	Down
0.571433	4.16745	10.8171	0.00100569	0.00220614	Zfp46	Up
-3.42313	-0.559609	25.9237	3.55178e-07	1.22396e-06	Htr1d	Down
1.80978	1.98093	31.2431	2.2766e-08	8.813e-08	Ephb2	Up
7.00864	-0.510021	48.3639	3.54033e-12	1.87049e-11	Epha8	Up
-6.76759	3.16939	300.527	2.52914e-67	9.36154e-66	Wnt4	Down
1.48276	8.08274	86.1488	1.66892e-20	1.42492e-19	Hspg2	Up
-0.824787	5.75703	27.3003	1.74186e-07	6.18548e-07	Rap1gap	Down
-2.48725	0.371356	31.2354	2.28558e-08	8.84501e-08	Alpl	Down
-1.37518	7.04607	77.4314	1.37416e-18	1.07348e-17	Eif4g3	Down
0.741621	7.5804	18.7769	1.4694e-05	4.22972e-05	Hp1bp3	Up
4.72809	4.73466	387.064	3.60686e-86	2.01743e-84	Sh2d5	Up
2.57358	-0.25503	21.4312	3.66745e-06	1.13208e-05	Kif17	Up
0.579295	7.81939	18.1367	2.05602e-05	5.81329e-05	Ddost	Up
-1.04868	5.30596	10.9655	0.000928263	0.00204951	Camk2n1	Down
0.77082	2.62201	10.6116	0.00112378	0.0024439	Tmco4	Up
5.75645	2.81844	188.381	7.17237e-43	1.42148e-41	Nbl1	Up
-0.993159	4.86667	15.5404	8.07607e-05	0.000209605	Akr7a5	Down
1.3804	5.88128	31.3238	2.18381e-08	8.47985e-08	Mrto4	Up
1.22503	5.99717	64.0167	1.23368e-15	8.15862e-15	Emc1	Up
0.761221	8.34914	25.6917	4.0055e-07	1.37205e-06	Ubr4	Up
1.31058	6.02649	56.2354	6.42931e-14	3.823e-13	Iffo2	Up
-10.9527	3.09681	198.886	3.6561e-45	7.79864e-44	Klhdc7a	Down
2.03725	4.00476	43.5242	4.1875e-11	2.03946e-10	Arhgef10l	Up
1.70574	8.19506	33.2609	8.05861e-09	3.2464e-08	Rcc2	Up
9.2932	6.41951	962.172	2.99856e-211	1.50948e-208	Padi4	Up
1.96082	-0.215016	16.2675	5.50004e-05	0.000146493	Padi3	Up
1.54043	6.36309	66.6911	3.17563e-16	2.16732e-15	Padi2	Up
0.712589	6.70381	19.4546	1.0302e-05	3.02019e-05	Sdhb	Up
0.851659	3.22283	8.22582	0.00412985	0.00809441	Crocc	Up
0.603326	5.59458	16.4502	4.99454e-05	0.000133651	Fbxo42	Up
2.10796	3.68006	44.4049	2.6702e-11	1.32405e-10	Arhgef19	Up
-2.94075	1.71231	63.8448	1.34615e-15	8.89305e-15	Fam131c	Down
0.514843	7.1602	8.88382	0.00287708	0.0058147	Fblim1	Up
-8.09529	0.368657	33.2599	8.063e-09	3.24713e-08	Slc25a34	Down
0.456489	4.94221	8.22841	0.00412397	0.00808665	Plekhm2	Up
0.811722	5.96544	18.4095	1.78168e-05	5.081e-05	Efhd2	Up
-7.5507	-0.105141	29.0227	7.1535e-08	2.63082e-07	Fhad1	Down
-7.84427	4.85745	463.554	8.09809e-103	5.95991e-101	Tmem51	Down
3.77336	5.35859	172.777	1.83123e-39	3.23226e-38	Pdpn	Up
-0.456615	4.67705	8.04055	0.00457415	0.0088816	Pramef8	Down
0.821188	4.32826	8.96401	0.0027535	0.00558376	Tnfrsf1b	Up
1.29915	0.202366	10.4372	0.00123503	0.0026651	Zfp992	Up
2.93065	0.710225	48.6728	3.02439e-12	1.60871e-11	Zfp991	Up
3.69507	1.05586	45.9786	1.19554e-11	6.08652e-11	Zfp979	Up
-1.04114	3.71834	28.0548	1.1793e-07	4.2648e-07	Zfp984	Down
0.729271	6.29875	25.2464	5.04545e-07	1.71382e-06	Mfn2	Up
0.578741	5.05767	7.80782	0.00520207	0.00995713	Plod1	Up
6.34008	0.572111	94.4583	2.50316e-22	2.31804e-21	Nppb	Up
4.98041	2.29577	40.3331	2.14149e-10	9.91196e-10	Agtrap	Up
-1.13481	2.82889	14.9799	0.000108661	0.000277666	Fbxo44	Down
-3.70846	2.20412	84.2258	4.41369e-20	3.69078e-19	Fbxo2	Down
0.40525	6.23752	8.5854	0.00338869	0.00675966	Mtor	Up
1.26826	6.26692	11.1508	0.000839936	0.00186727	Srm	Up
-6.0344	2.2534	97.7044	4.8575e-23	4.6701e-22	Casz1	Down
0.925571	5.27299	27.3255	1.71926e-07	6.11038e-07	Pex14	Up
1.60903	2.68097	10.4327	0.00123801	0.00267062	Cenps	Up
0.49016	7.45377	12.21	0.000475346	0.00110536	Ube4b	Up
0.768852	4.1703	13.5319	0.000234546	0.00057238	Ctnnbip1	Up
2.38592	1.7768	40.2134	2.27681e-10	1.05074e-09	Pik3cd	Up
1.10293	5.19514	29.3742	5.96655e-08	2.21502e-07	Tmem201	Up
2.20437	4.51638	89.5908	2.92882e-21	2.60122e-20	Slc25a33	Up
4.02977	4.46659	187.607	1.05851e-42	2.08799e-41	Spsb1	Up
-1.53054	7.49708	66.7127	3.14108e-16	2.1449e-15	H6pd	Down
1.26598	7.8761	27.9477	1.24641e-07	4.49843e-07	Errfi1	Up
0.524123	6.89981	11.3232	0.000765438	0.00171437	Park7	Up
8.91452	4.94846	159.248	1.65174e-36	2.63462e-35	Tnfrsf9	Up
1.24	2.2404	11.5168	0.00068969	0.00155802	Camta1	Up
-1.52672	3.46762	27.8199	1.33151e-07	4.785e-07	Per3	Down
1.10827	5.21572	41.9846	9.19941e-11	4.36721e-10	Phf13	Up
1.17435	4.90531	38.7404	4.84075e-10	2.17187e-09	Klhl21	Up
0.815033	6.8708	12.8629	0.000335162	0.000797207	Acot7	Up
6.87284	2.66439	203.696	3.26072e-46	7.16164e-45	Gpr153	Up
0.585089	6.27891	14.0831	0.000174911	0.000434344	Icmt	Up
7.0381	-0.486686	51.4299	7.42e-13	4.12095e-12	Nphp4	Up
0.994945	5.65311	43.128	5.12744e-11	2.47712e-10	Cep104	Up
-1.26116	2.91756	26.5768	2.53265e-07	8.8793e-07	Smim1	Down
-12.8451	4.98248	538.168	4.72096e-119	4.91019e-117	Arhgef16	Down
2.68434	-0.49993	20.4489	6.12451e-06	1.84439e-05	Prdm16	Up
0.7133	4.51397	13.4247	0.000248337	0.000603692	Pank4	Up
-2.24748	0.414683	15.9965	6.34612e-05	0.000167153	Morn1	Down
-9.0903	3.84771	472.623	8.6096e-105	6.60682e-103	Prkcz	Down
0.493256	5.52348	10.5373	0.00116991	0.00253675	Slc35e2	Up
0.656979	6.79224	21.3771	3.77248e-06	1.16393e-05	Cdk11b	Up
0.731303	5.9235	12.8581	0.000336016	0.000798936	Atad3a	Up
1.95512	-0.308293	13.4236	0.000248485	0.000603936	Vwa1	Up
0.677157	5.31145	9.09044	0.00256949	0.00524441	Mrpl20	Up
0.498487	5.47105	8.24454	0.00408748	0.0080201	Aurkaip1	Up
8.19378	6.24402	691.421	2.19437e-152	4.18426e-150	Mxra8	Up
0.698373	6.09239	13.4545	0.000244417	0.000594853	Dvl1	Up
0.449526	5.84743	7.84073	0.0051082	0.00980129	Ints11	Up
0.602724	5.27694	15.2548	9.39396e-05	0.000241617	Ube2j2	Up
2.81183	1.66339	71.1437	3.32136e-17	2.41615e-16	C1qtnf12	Up
0.996185	4.95029	20.7055	5.3563e-06	1.62158e-05	9430015G10Rik	Up
-2.59696	8.88434	113.614	1.58319e-26	1.75391e-25	Agrn	Down
4.49076	1.15958	77.2033	1.54233e-18	1.20262e-17	Isg15	Up
1.40567	4.73154	13.1188	0.000292355	0.000702422	Plekhn1	Up
1.01634	7.40049	32.4808	1.20373e-08	4.76383e-08	Noc2l	Up
-0.636064	6.99038	11.4314	0.00072215	0.0016261	Cdk6	Down
0.4819	6.48108	10.1688	0.00142836	0.00304523	Gatad1	Up
1.04938	0.714721	7.88861	0.00497472	0.00957291	Mterf1b	Up
1.1773	4.49535	41.2008	1.37365e-10	6.44332e-10	Fzd1	Up
2.82849	5.68987	130.84	2.68346e-30	3.43204e-29	Cdk14	Up
0.612349	5.05075	9.48343	0.00207336	0.00430155	Gtpbp10	Up
5.23298	-0.374977	44.88	2.09485e-11	1.05035e-10	Gm8773	Up
-3.19318	4.67946	163.491	1.95368e-37	3.2098e-36	Cfap69	Down
-1.48444	8.16517	72.4198	1.73959e-17	1.28328e-16	Steap2	Down
-1.02818	6.25005	25.4205	4.60987e-07	1.57095e-06	Steap1	Down
-4.03975	-0.780217	16.9651	3.80729e-05	0.000103667	Steap4	Down
5.35756	0.428277	64.2083	1.11935e-15	7.44162e-15	Adam22	Up
0.853002	6.53295	9.1035	0.00255121	0.00521133	Dbf4	Up
1.34736	3.91179	39.1041	4.01804e-10	1.81569e-09	Slc25a40	Up
-2.36978	3.18609	60.6657	6.7637e-15	4.2839e-14	Rundc3b	Down
-2.04968	5.07492	39.7584	2.87404e-10	1.31622e-09	Abcb1a	Down
1.41096	4.76234	20.037	7.59601e-06	2.26155e-05	Abcb1b	Up
-1.51207	6.29087	108.862	1.73975e-25	1.86338e-24	Crot	Down
1.04677	2.37793	15.2025	9.65762e-05	0.000248043	Tmem243	Up
6.39272	1.38653	61.6526	4.09731e-15	2.62683e-14	9330182L06Rik	Up
3.69056	7.56748	252.907	6.03444e-57	1.74985e-55	Sema3a	Up
-1.43638	6.0019	66.1926	4.08945e-16	2.764e-15	Sema3e	Down
-1.90541	-0.287654	12.6714	0.00037129	0.000875855	Pclo	Down
6.2951	4.93225	26.3251	2.88519e-07	1.00499e-06	Cacna2d1	Up
6.40847	0.6454	60.4478	7.55576e-15	4.75684e-14	Hgf	Up
-4.80107	7.73188	433.934	2.26261e-96	1.52272e-94	Sema3c	Down
-1.7924	4.38045	106.309	6.30866e-25	6.56153e-24	Gnai1	Down
1.8846	1.61917	23.7262	1.11061e-06	3.63324e-06	Magi2	Up
1.68166	4.6632	44.0058	3.27396e-11	1.612e-10	Phtf2	Up
2.1488	-0.0113251	10.452	0.00122514	0.00264829	Fgl2	Up
1.38739	4.60141	61.1703	5.23444e-15	3.33715e-14	Fam185a	Up
-0.566038	5.50264	13.3835	0.000253846	0.000616371	Armc10	Down
0.422985	6.67746	9.05791	0.00261561	0.00532817	Pmpcb	Up
0.841118	6.70327	17.4805	2.90275e-05	8.02882e-05	Dnajc2	Up
0.753783	7.58809	21.222	4.09037e-06	1.25554e-05	Psmc2	Up
2.99789	2.1062	79.8765	3.98549e-19	3.18865e-18	Reln	Up
1.5592	5.83318	45.6902	1.38514e-11	7.01489e-11	Pus7	Up
0.562441	5.29204	8.54347	0.00346765	0.00689748	Tomm7	Up
2.34286	6.60443	175.445	4.78663e-40	8.66759e-39	Fam126a	Up
0.807579	4.69469	23.4712	1.26796e-06	4.1276e-06	Klhl7	Up
2.23997	1.70654	26.7079	2.36651e-07	8.31682e-07	Kcnh2	Up
3.17678	5.26337	74.0025	7.80179e-18	5.85761e-17	Atg9b	Up
-1.27305	2.97158	13.8709	0.000195802	0.00048317	Tmub1	Down
0.955943	6.01427	24.9291	5.94779e-07	2.00463e-06	Agap3	Up
1.16067	7.44464	28.5165	9.29026e-08	3.38598e-07	Abcf2	Up
-1.59943	3.0128	33.1464	8.54765e-09	3.43681e-08	Smarcd3	Down
-0.910127	8.09537	8.21925	0.00414483	0.00811745	Insig1	Down
-0.827808	4.06029	12.6904	0.000367533	0.000867643	Lmbr1	Down
0.486098	5.67112	8.99579	0.00270603	0.00549989	Nom1	Up
0.520791	6.58999	9.67867	0.0018642	0.003903	Dnajb6	Up
-0.751143	7.25263	25.9134	3.57076e-07	1.23017e-06	Hadha	Down
-1.02774	5.6845	42.0473	8.9091e-11	4.23418e-10	Hadhb	Down
-0.572318	6.87351	7.83047	0.00513727	0.00985106	Selenoi	Down
-5.68213	1.02946	110.523	7.52807e-26	8.16028e-25	Drc1	Down
1.0679	6.05079	10.9048	0.000959161	0.0021118	Cenpa	Up
6.45527	4.57972	246.675	1.37851e-55	3.85524e-54	Emilin1	Up
-1.19345	4.19647	17.8821	2.3502e-05	6.58457e-05	Khk	Down
-1.59948	3.9495	68.0695	1.57834e-16	1.10047e-15	Cgref1	Down
1.28117	2.00119	11.0037	0.000909306	0.00201083	Abhd1	Up
-9.35121	1.55041	35.6279	2.38845e-09	1.00665e-08	Tcf23	Down
-0.656135	4.88819	8.37762	0.0037987	0.00750025	Atraid	Down
1.24255	7.82404	17.6526	2.65156e-05	7.36966e-05	Cad	Up
7.21625	-0.350813	30.5596	3.23763e-08	1.23024e-07	Trim54	Up
-0.441002	6.37498	8.00531	0.00466404	0.00903585	Snx17	Down
0.679022	6.61507	21.8757	2.90889e-06	9.06595e-06	Nrbp1	Up
0.674745	5.16561	13.803	0.000203007	0.000499774	Slc4a1ap	Up
0.7097	5.12818	20.0578	7.51375e-06	2.23971e-05	Babam2	Up
1.1049	6.93589	12.5975	0.000386257	0.000907759	Fosl2	Up
4.87208	1.05983	89.5122	3.04758e-21	2.70288e-20	Plb1	Up
-0.485854	5.66796	8.75427	0.00308878	0.0062063	Yes1	Down
-1.42329	3.79937	47.7272	4.89842e-12	2.55795e-11	Pisd	Down
-7.01904	5.34884	506.778	3.18651e-112	2.78488e-110	Spon2	Down
-6.27074	4.70729	384.342	1.41115e-85	7.7892e-84	Fgfr3	Down
0.486028	5.17481	8.2762	0.00401681	0.00789621	Nelfa	Up
-3.61714	1.616	61.9923	3.44805e-15	2.21623e-14	Nat8l	Down
1.1668	5.14895	25.1289	5.36244e-07	1.8161e-06	Haus3	Up
-1.39944	6.42333	48.6677	3.03224e-12	1.6122e-11	Mxd4	Down
0.445597	7.63527	9.16187	0.00247111	0.00506414	Rnf4	Up
4.78829	4.14124	260.731	1.18905e-58	3.56289e-57	Sh3bp2	Up
1.28667	6.85541	55.5122	9.28801e-14	5.45448e-13	Nop14	Up
0.660862	6.16179	15.6575	7.59093e-05	0.000197666	Htt	Up
-12.6561	4.7962	137.642	8.72684e-32	1.16838e-30	Hgfac	Down
-6.58588	-0.914251	39.637	3.0583e-10	1.39654e-09	Dok7	Down
-1.59394	5.05627	57.4243	3.51243e-14	2.12315e-13	Lrpap1	Down
-0.893085	4.72602	16.4206	5.07313e-05	0.000135697	Acox3	Down
[truncated: 4,580 more rows]

## Sheet: B-Bulk_tumor
Supplementary Data 9 - DEG between NrasG12DPtenKO relative to NrasG12VPtenKO from Bulk tumor RNA-seq
Negative Binomial Generalized Linear Model Likelihood Ratio Test, two-sided, correction for multiple testing using BH reported as FDR
logFC	logCPM	LR	PValue	FDR	Symbols
-3.01232	1.60728	20.7458	5.24461e-06	2.29139e-05	Sox17
-0.915954	6.35276	15.4729	8.36948e-05	0.000284959	Mrpl15
-2.13089	6.28872	54.3528	1.67535e-13	2.59808e-12	Lypla1
6.50349	0.587628	32.5922	1.13672e-08	8.00066e-08	Rgs20
-1.12368	6.2435	17.656	2.64684e-05	0.000100436	Pcmtd1
2.15298	-0.223549	8.55521	0.00344534	0.00797976	Sntg1
1.24231	5.53355	19.6356	9.37056e-06	3.89966e-05	Rrs1
-4.25244	5.93153	58.8786	1.67709e-14	3.12643e-13	Adhfe1
-1.92686	5.65258	28.7867	8.0806e-08	4.95367e-07	Sgk3
-2.68664	0.110013	10.8902	0.000966758	0.00257122	Mcmdc2
-2.44254	4.8179	11.9361	0.000550561	0.00155297	Tcf24
-5.05259	1.38599	50.4189	1.24195e-12	1.70656e-11	Ppp1r42
5.1074	5.44366	18.395	1.79529e-05	7.07289e-05	Sulf1
6.47784	3.19472	14.3863	0.000148884	0.000480129	Slco5a1
-1.38847	7.97556	25.2254	5.10056e-07	2.72338e-06	Tram1
-3.3909	7.47265	143.296	5.06493e-33	1.32364e-30	Lactb2
-4.66808	3.63619	97.9272	4.3405e-23	2.86229e-21	Xkr9
8.26186	0.240019	22.6589	1.9346e-06	9.21709e-06	Eya1
-1.09071	2.764	8.80857	0.00299819	0.00704234	Ly96
4.19638	2.10693	31.2247	2.29828e-08	1.54078e-07	Jph1
4.20991	1.82387	13.0312	0.000306342	0.000916962	Pi15
-3.22641	4.04756	27.6866	1.42645e-07	8.38052e-07	Pkhd1
2.05668	6.22834	29.3035	6.18854e-08	3.86941e-07	Mcm3
3.89916	3.08543	35.0639	3.19064e-09	2.45777e-08	Paqr8
-5.07341	8.89222	58.3979	2.14119e-14	3.90393e-13	Gsta3
6.08103	1.90562	39.6648	3.01517e-10	2.80674e-09	Kcnq5
-2.87516	0.869841	9.08902	0.00257148	0.00613919	Rims1
-1.2307	3.88496	12.9437	0.000320999	0.000956492	Sdhaf4
8.31011	0.217102	18.9279	1.35754e-05	5.47361e-05	Khdrbs2
1.57547	4.20237	24.8591	6.16771e-07	3.2465e-06	Prim2
2.35233	5.26769	36.22	1.76251e-09	1.41967e-08	Bag2
1.28725	5.46439	24.1724	8.80864e-07	4.48278e-06	Zfp451
3.40362	1.04134	14.9542	0.000110152	0.000364985	Bend6
2.75672	0.714239	10.2323	0.00138006	0.00353263	Arhgef4
2.11545	5.50635	20.066	7.48142e-06	3.16955e-05	Plekhb2
-1.09508	7.36152	20.6313	5.56788e-06	2.42064e-05	Hs6st1
2.18395	3.76204	36.893	1.24796e-09	1.03231e-08	Arid5a
3.6885	4.6059	68.0794	1.57042e-16	4.11928e-15	Cnnm4
2.11209	4.82319	18.2248	1.96307e-05	7.66966e-05	Sema4c
-4.76986	3.36637	40.2065	2.28485e-10	2.15678e-09	Zap70
1.93808	7.01713	26.9443	2.09409e-07	1.19305e-06	Tmem131
-1.08554	4.84326	12.7746	0.00035135	0.00103664	Inpp4a
3.04663	4.22987	29.0248	7.14584e-08	4.4229e-07	Mgat4a
4.86178	1.79438	18.789	1.46009e-05	5.85099e-05	2010300C02Rik
-0.784302	6.05505	8.27711	0.00401479	0.00914998	Mrpl30
4.30774	2.01185	17.8072	2.44459e-05	9.35922e-05	Aff3
1.13792	5.47576	25.017	5.68272e-07	3.01143e-06	Pdcl3
-2.74828	3.94301	22.8295	1.77023e-06	8.49135e-06	Npas2
2.49517	7.31864	43.2155	4.9031e-11	5.19463e-10	Map4k4
6.45985	3.65976	52.7139	3.85846e-13	5.67193e-12	Il1r2
1.16096	5.95091	9.07055	0.00259759	0.00619417	Il1r1
3.58587	2.98713	24.6196	6.98377e-07	3.63672e-06	Il1rl2
10.3884	5.37032	21.5654	3.41966e-06	1.54723e-05	Il1rl1
3.86576	3.19107	34.6205	4.00659e-09	3.03007e-08	Il18rap
13.7407	5.2614	88.8386	4.28373e-21	2.08455e-19	Slc9a2
4.11894	4.73207	63.0637	2.00126e-15	4.31832e-14	Fhl2
1.02735	5.00245	11.0258	0.000898502	0.00240875	Nck2
1.22804	5.36313	9.36986	0.00220582	0.00534854	Uxs1
2.05959	1.12051	10.2744	0.00134889	0.00346351	Gulp1
3.7872	10.4789	23.7606	1.09094e-06	5.45354e-06	Col3a1
4.68628	8.4953	31.0936	2.45883e-08	1.63984e-07	Col5a2
1.23897	5.91802	21.8774	2.9063e-06	1.33508e-05	Wdr75
-2.16829	7.16822	61.2448	5.04008e-15	1.01753e-13	Slc40a1
2.54222	5.9504	52.1017	5.26994e-13	7.56556e-12	Slc39a10
-3.412	2.63508	14.2867	0.000156966	0.000502976	Tmeff2
-2.27412	4.21565	28.6833	8.52363e-08	5.20942e-07	Cavin2
-2.78249	5.11306	24.4178	7.75491e-07	3.99261e-06	Stat1
2.35254	6.94927	63.0677	1.99728e-15	4.31632e-14	Gls
-1.56475	4.20422	9.64473	0.00189896	0.00467518	Mfsd6
-1.30062	4.39546	14.7048	0.000125726	0.0004108	Inpp1
-2.99721	5.81647	95.9863	1.15682e-22	7.0704e-21	Hibch
-1.16164	3.82817	15.5204	8.16203e-05	0.000278555	Osgepl1
2.96442	5.13964	31.6543	1.84204e-08	1.25397e-07	Stk17b
3.09541	5.84066	31.0192	2.55489e-08	1.70069e-07	Pgap1
3.46987	5.20885	24.9179	5.98244e-07	3.16195e-06	Ankrd44
0.846249	5.46946	11.4943	0.000698106	0.00192228	Mob4
2.19137	2.5491	23.9618	9.82647e-07	4.95608e-06	Rftn2
2.58161	2.20536	23.5234	1.23407e-06	6.09347e-06	Plcl1
-2.55155	4.83627	94.1213	2.96763e-22	1.72024e-20	1700066M21Rik
-0.817663	4.8524	8.72327	0.00314174	0.00733921	Maip1
-1.70919	4.30986	19.5996	9.54889e-06	3.96335e-05	Spats2l
2.01139	4.29256	16.024	6.2544e-05	0.000219557	Sgo2a
-2.85127	5.99052	38.6299	5.12291e-10	4.54968e-09	Aox1
-2.94508	6.58315	12.3183	0.000448542	0.0012918	Aox3
2.03323	5.18164	37.6847	8.31527e-10	7.12046e-09	Orc2
-1.07188	5.60851	10.1275	0.00146075	0.00371431	Ndufb3
-2.30252	4.81674	82.4952	1.05927e-19	4.18722e-18	Stradb
-2.10101	0.633642	10.1183	0.00146802	0.00373005	Mpp4
1.75813	5.52271	13.2729	0.000269268	0.00081666	Fzd7
0.813896	7.04683	9.75296	0.00179034	0.00443328	Nop58
1.68131	6.67426	9.04676	0.00263161	0.00626049	Bmpr2
1.96204	5.54095	27.1069	1.92509e-07	1.10704e-06	Fam117b
-1.57587	7.37127	17.7102	2.57242e-05	9.80605e-05	Raph1
2.69868	6.42899	29.0504	7.05206e-08	4.36869e-07	Nrp2
1.88294	5.35546	23.5668	1.20653e-06	5.96583e-06	Klf7
0.858592	4.03503	11.0968	0.00086476	0.00232936	Ccnyl1
1.32093	3.67028	11.16	0.000835806	0.00225999	Plekhm3
-2.31915	8.23532	49.6787	1.81101e-12	2.42017e-11	Idh1
1.99951	4.00235	9.18651	0.00243805	0.00585332	Map2
-1.72562	7.65302	42.0807	8.75821e-11	8.91102e-10	Acadl
-4.65856	10.7647	23.5948	1.1891e-06	5.89618e-06	Cps1
-3.30181	0.561755	15.7459	7.24441e-05	0.000250449	Erbb4
3.03596	3.19302	27.1915	1.84264e-07	1.06223e-06	Bard1
1.21549	7.20521	14.3654	0.000150543	0.000484644	Atic
-2.60614	5.33782	30.0909	4.12259e-08	2.64927e-07	Mreg
-3.30031	7.18976	87.0531	1.05646e-20	4.76318e-19	Pecr
5.61904	-0.167964	15.5531	8.02198e-05	0.00027424	Marchf4
2.00853	0.478244	10.9145	0.000954167	0.00254127	Cxcr2
3.77356	-0.605416	14.818	0.000118401	0.000389391	Gpbar1
-3.31056	6.95815	115.924	4.93761e-27	5.57436e-25	Pnkd
0.849591	6.74596	9.28325	0.00231258	0.0055777	Tmbim1
-1.48366	7.15219	37.6195	8.59797e-10	7.34471e-09	Ctdsp1
1.0797	4.93183	16.5024	4.85876e-05	0.000174916	Usp37
0.981881	6.24143	10.3352	0.00130514	0.00335853	Cnot9
0.993656	4.8826	9.05314	0.00262244	0.00624348	Zfp142
-1.69003	4.58971	42.1949	8.26131e-11	8.41759e-10	Bcs1l
2.02554	1.42568	10.7281	0.00105518	0.00278435	Stk36
-2.9224	7.7024	38.8824	4.50119e-10	4.03563e-09	Cyp27a1
-1.1354	4.43732	16.3283	5.3263e-05	0.000190146	Zfand2b
-1.41931	6.23576	38.3803	5.82177e-10	5.10926e-09	Stk16
-1.02128	7.90002	8.38094	0.00379177	0.0086975	Tuba4a
-1.54474	5.66386	30.5454	3.26147e-08	2.12984e-07	Dnajb2
11.113	5.73067	316.046	1.05257e-70	7.42695e-67	Ptprn
2.5407	4.72811	8.38403	0.00378532	0.00868734	Des
2.94253	3.26724	20.285	6.67229e-06	2.85331e-05	Speg
2.90257	5.15658	34.7006	3.84513e-09	2.9142e-08	Chpf
2.47863	5.45652	28.1133	1.14415e-07	6.85034e-07	Obsl1
5.21808	2.92392	40.1642	2.33484e-10	2.20102e-09	Epha4
8.73784	0.554109	20.8601	4.94076e-06	2.17277e-05	Pax3
4.09504	2.46241	26.5709	2.54041e-07	1.42968e-06	Kcne4
7.62243	3.48569	17.0076	3.723e-05	0.000136892	Scg2
5.43475	6.4074	29.9071	4.53257e-08	2.89559e-07	Serpine2
-4.12821	1.28424	28.702	8.44172e-08	5.16607e-07	Col4a4
-5.82349	2.80009	33.2378	8.15505e-09	5.90781e-08	Col4a3
-6.90522	2.16204	68.1564	1.51026e-16	4.00115e-15	Ccl20
-3.71905	6.34925	71.8454	2.3273e-17	6.82803e-16	Pid1
9.89019	1.56994	32.3343	1.29804e-08	9.04141e-08	Slc16a14
-1.61386	4.34214	12.5601	0.000394078	0.0011494	Sp100
-5.0401	6.28166	98.798	2.79613e-23	1.90623e-21	2810459M11Rik
6.82048	0.825305	11.1374	0.000846051	0.0022855	Htr2b
4.17505	1.7471	18.3	1.88712e-05	7.38725e-05	B3gnt7
1.27461	10.0856	18.2219	1.9661e-05	7.67726e-05	Ncl
10.1084	1.77338	18.8037	1.44885e-05	5.81355e-05	Nppc
-5.50925	3.09123	24.2383	8.51231e-07	4.34451e-06	Ugt1a9
3.89379	2.85656	12.7819	0.00034999	0.00103306	Ugt1a7c
-5.61488	3.23304	44.7811	2.2034e-11	2.47567e-10	Ugt1a6b
-3.98624	3.46837	34.0101	5.4827e-09	4.07435e-08	Ugt1a6a
-7.2327	4.29322	41.4896	1.18499e-10	1.17682e-09	Ugt1a5
-4.83262	5.95737	43.0471	5.34368e-11	5.62341e-10	Ugt1a1
-2.5162	0.948119	28.2394	1.07199e-07	6.44837e-07	Mroh2a
-5.75952	6.90848	49.9689	1.562e-12	2.10937e-11	Spp2
6.04745	1.53292	43.6693	3.88818e-11	4.21428e-10	Glrp1
3.53523	5.63819	70.0652	5.73751e-17	1.6226e-15	Arl4c
1.23085	5.35772	17.4937	2.88254e-05	0.000108331	Agap1
5.68788	-0.656415	13.1449	0.000288309	0.000868804	Iqca
5.5543	5.82448	111.721	4.11233e-26	4.20531e-24	Ackr3
1.08743	6.00594	19.3521	1.08698e-05	4.46435e-05	Cops8
3.34492	7.61782	23.3386	1.3585e-06	6.67053e-06	Col6a3
3.24982	3.6856	15.4673	8.39442e-05	0.000285657	Mlph
-3.31617	4.32593	35.3689	2.72815e-09	2.12823e-08	Rab17
1.64721	6.95454	35.3272	2.78712e-09	2.16943e-08	Lrrfip1
-2.08964	6.85732	78.9819	6.26822e-19	2.25082e-17	Scly
4.02942	2.59527	30.8152	2.83802e-08	1.87237e-07	Erfe
-1.89909	5.80866	45.8728	1.26185e-11	1.48202e-10	Hes6
-1.86652	5.04994	14.0407	0.000178897	0.000566279	Per2
1.2093	4.00764	15.2623	9.35648e-05	0.000315504	Asb1
5.50498	1.56604	27.6891	1.42466e-07	8.3735e-07	Twist2
1.52812	4.91801	20.2834	6.67787e-06	2.85484e-05	Hdac4
-1.2913	7.53362	15.5574	8.00367e-05	0.00027368	Ndufa10
2.22465	6.60926	19.0437	1.27762e-05	5.16317e-05	Gpc1
-1.16459	3.22401	8.15448	0.00429548	0.00970817	Dusp28
-1.3593	6.57683	31.6895	1.80898e-08	1.23385e-07	Rnpepl1
2.8855	4.00948	13.4889	0.000239981	0.000735254	Gpr35
4.15375	2.48401	13.1531	0.000287047	0.000866008	Kif1a
-5.63095	7.44009	48.9371	2.64308e-12	3.44089e-11	Agxt
1.70916	3.00642	14.2821	0.000157353	0.000504102	Pask
0.764137	4.88982	8.37128	0.00381197	0.00873429	Ing5
-1.57486	4.24414	35.083	3.15939e-09	2.43636e-08	D2hgdh
-1.08129	6.84142	10.2074	0.00139878	0.00357472	Ppip5k2
-1.62498	3.60716	21.3718	3.78294e-06	1.70178e-05	Gin1
2.05592	6.17692	16.1736	5.77944e-05	0.00020482	Pam
0.843487	5.45529	10.1966	0.00140697	0.00359239	Pign
11.0995	4.82257	52.9551	3.41255e-13	5.048e-12	Serpinb2
3.14275	2.95923	35.0157	3.27053e-09	2.51382e-08	Dsel
1.16226	5.96096	15.3175	9.0873e-05	0.000307162	Clasp1
-3.32335	4.55357	34.9452	3.39113e-09	2.60226e-08	Tfcp2l1
4.62294	0.82208	10.1711	0.00142659	0.00363656	Gli2
-3.03728	5.95903	54.4797	1.57064e-13	2.4573e-12	Epb41l5
-1.56717	3.95685	23.5673	1.20619e-06	5.96583e-06	Tmem177
-2.89572	6.38373	61.5931	4.22298e-15	8.61196e-14	Tmem37
-3.15679	8.7113	61.0945	5.43989e-15	1.09045e-13	Dbi
-3.44154	7.48324	107.344	3.74281e-25	3.40765e-23	Insig2
1.21839	5.82277	14.0982	0.000173513	0.000550745	Ddx18
1.39665	7.84419	18.729	1.5067e-05	6.02337e-05	Actr3
-1.83421	6.33064	18.4143	1.77723e-05	7.01154e-05	Slc35f5
1.91126	5.86181	9.81481	0.00173112	0.00430857	Mgat5
5.84641	1.93294	22.6924	1.90114e-06	9.06384e-06	Tmem163
-2.9739	4.4606	14.5011	0.00014008	0.000454023	Acmsd
-0.773783	7.23329	13.095	0.000296082	0.000889419	Ubxn4
1.61164	7.11786	24.6431	6.89901e-07	3.59656e-06	Mcm6
-4.41636	8.3718	44.7961	2.1866e-11	2.46071e-10	C4bp
-1.33415	3.60278	9.99541	0.00156931	0.00395395	Pfkfb2
-5.63652	8.94963	45.3168	1.67606e-11	1.91542e-10	Pigr
1.76718	3.7535	10.2212	0.00138836	0.00355131	Dyrk3
-2.26472	5.71855	24.3764	7.92329e-07	4.06447e-06	Ikbke
1.66697	3.5229	14.2098	0.000163518	0.000521955	Rab7b
-5.41285	6.19951	67.1546	2.51026e-16	6.33718e-15	Pm20d1
1.93034	4.54028	21.8537	2.94249e-06	1.34995e-05	Slc41a1
-1.13956	3.52292	13.2113	0.000278264	0.000841231	Rab29
-2.02788	4.9814	65.3755	6.19045e-16	1.45116e-14	Slc45a3
-1.23525	5.92184	17.5086	2.86016e-05	0.000107691	Cdk18
2.96053	3.38265	28.9101	7.58166e-08	4.67215e-07	Tmcc2
5.74783	1.60434	12.4534	0.00041724	0.0012098	Lrrn2
-2.20499	4.46604	44.3125	2.79924e-11	3.09342e-10	Pik3c2b
-2.67997	6.31447	64.0194	1.23198e-15	2.71652e-14	Plekha6
-5.00997	1.17876	64.7187	8.63918e-16	1.94444e-14	Golt1a
-3.57851	6.80006	20.2469	6.80631e-06	2.90183e-05	Etnk2
-3.45977	0.569869	19.0802	1.2534e-05	5.07545e-05	Lax1
-4.53288	-0.14525	38.8233	4.63957e-10	4.14652e-09	Optc
-2.15447	6.35794	26.1135	3.21926e-07	1.78088e-06	Btg2
-4.31377	4.6181	58.6133	1.91912e-14	3.54949e-13	Adora1
0.954773	5.83763	12.2229	0.000472054	0.00135371	Kdm5b
10.9411	5.53869	157.805	3.4147e-36	1.33856e-33	Lgr6
1.41723	5.97533	20.4615	6.08416e-06	2.62087e-05	Arl8a
-0.85868	6.22287	10.5759	0.00114569	0.00299353	Rnpep
1.08475	6.11319	16.4708	4.94058e-05	0.000177408	Timm17a
3.37186	2.65731	37.0386	1.15811e-09	9.64206e-09	Shisa4
1.69749	6.74588	30.9321	2.67213e-08	1.77204e-07	Ipo9
3.07754	6.24492	32.3924	1.25978e-08	8.80535e-08	Nav1
2.24052	6.26518	17.0608	3.62014e-05	0.000133318	Csrp1
5.73738	0.77133	14.9862	0.000108299	0.000359774	Tnni1
6.87838	3.09775	38.0918	6.74933e-10	5.85412e-09	Tnnt2
4.33389	3.49032	23.0079	1.61339e-06	7.8e-06	Pkp1
2.16387	6.00941	18.1214	2.07256e-05	8.05101e-05	Camsap2
1.96548	3.82453	22.2401	2.406e-06	1.12727e-05	Kif14
-4.03002	5.94221	70.9136	3.73217e-17	1.07268e-15	Nr5a2
-4.61221	6.64768	51.6679	6.57292e-13	9.3505e-12	F13b
-4.41764	5.62947	47.1856	6.45721e-12	7.9515e-11	Cfhr1
-4.97004	6.56431	66.7962	3.0108e-16	7.40216e-15	Gm4788
-4.87839	7.69853	39.395	3.46187e-10	3.17852e-09	Cfhr2
-2.3385	8.82969	32.6081	1.12744e-08	7.95122e-08	Cfh
2.31644	4.83578	26.5706	2.54085e-07	1.42968e-06	Ro60
3.91185	4.19885	54.853	1.29889e-13	2.05034e-12	Pla2g4a
9.86491	7.01765	80.2186	3.35189e-19	1.24152e-17	Ptgs2
-1.10719	5.89899	21.6021	3.3548e-06	1.51935e-05	Odr4
-3.49442	6.4381	99.707	1.76696e-23	1.22834e-21	Prg4
-1.06789	5.08758	12.2525	0.000464623	0.00133403	Trmt1l
1.01679	5.66114	8.36958	0.00381553	0.00873678	Rnf2
2.61718	3.6971	45.3503	1.64763e-11	1.88738e-10	1700025G04Rik
8.46446	4.61176	55.2158	1.07999e-13	1.72603e-12	Nmnat2
8.58026	7.81614	57.7854	2.92338e-14	5.18275e-13	Lamc2
2.40248	7.83119	27.5877	1.50132e-07	8.78386e-07	Lamc1
3.23239	2.69914	21.052	4.46977e-06	1.98544e-05	Npl
-1.43398	3.6795	10.2934	0.0013351	0.00343124	Mr1
3.63856	2.07496	27.0922	1.93978e-07	1.11459e-06	BC034090
-1.65475	8.24155	25.4708	4.49128e-07	2.4256e-06	Qsox1
3.8987	-0.319589	17.1793	3.40127e-05	0.000125717	Axdnd1
4.20793	6.67625	93.744	3.59081e-22	2.0599e-20	Soat1
3.05224	6.78981	65.5213	5.749e-16	1.3593e-14	Abl2
2.04101	6.1775	15.9842	6.38727e-05	0.000223665	Fam20b
-1.2449	5.12982	13.166	0.00028508	0.00086073	Ralgps2
1.06476	4.46584	10.5131	0.00118529	0.0030827	Rasal2
-2.59835	4.73375	88.6021	4.82775e-21	2.28621e-19	Cryzl2
-3.72433	6.76079	252.637	6.91249e-57	2.43873e-53	Sec16b
2.2635	4.39502	22.8436	1.75734e-06	8.43235e-06	4930523C07Rik
13.2986	4.82058	21.113	4.32992e-06	1.92817e-05	Tnn
-0.971357	5.4967	11.9653	0.000541995	0.00153218	Mrps14
-4.94417	10.2651	47.8722	4.54916e-12	5.7422e-11	Serpinc1
-1.63169	5.31169	47.5064	5.48249e-12	6.84075e-11	Dars2
0.992581	5.49926	10.7788	0.00102668	0.00271726	Suco
1.75853	8.14657	26.4311	2.73103e-07	1.52695e-06	Prrc2c
-4.70361	4.67601	35.4809	2.57564e-09	2.02042e-08	Fmo4
-4.25339	7.57058	43.9726	3.32998e-11	3.65207e-10	Fmo1
-2.04087	4.56289	8.51701	0.00351841	0.00813431	Fmo2
5.46829	5.82407	149.283	2.4876e-34	7.8011e-32	Prrx1
1.56651	3.58263	21.0097	4.56963e-06	2.02661e-05	Gorab
2.41993	4.5804	37.3487	9.87872e-10	8.34781e-09	Kifap3
-1.00467	5.2517	23.7817	1.07901e-06	5.39966e-06	Scyl3
2.48422	3.48531	23.6228	1.17188e-06	5.82105e-06	BC055324
3.50621	1.36482	15.03	0.000105814	0.000352598	Sele
2.97846	3.57385	11.7363	0.000612936	0.00170607	Selp
-4.42072	8.39743	44.3939	2.68528e-11	2.9768e-10	F5
-1.16678	6.73532	18.7774	1.46899e-05	5.88263e-05	Slc19a2
-2.37764	6.51591	21.8791	2.90385e-06	1.33483e-05	Atp1b1
-5.96815	-0.546177	29.7596	4.89069e-08	3.10889e-07	Xcl1
0.933329	5.34253	18.4548	1.73986e-05	6.8814e-05	Tiprl
5.88044	2.87159	73.9877	7.86051e-18	2.48717e-16	Gpr161
-3.08478	6.87642	61.43	4.58764e-15	9.32863e-14	Mpc2
2.32074	5.50334	37.1767	1.07897e-09	9.02575e-09	Mpzl1
-3.42265	8.0116	158.975	1.89522e-36	8.10464e-34	Creg1
-4.21474	0.106405	15.1221	0.000100775	0.000337399	Cd247
2.0873	4.7339	32.3415	1.29321e-08	9.01669e-08	Pogk
6.84412	5.00831	102.72	3.86052e-24	3.03906e-22	Fam78b
3.03925	7.30928	70.1323	5.54571e-17	1.57151e-15	Uck2
-1.21634	6.23173	19.9028	8.14801e-06	3.42931e-05	Tmco1
-2.39642	8.08736	74.664	5.58056e-18	1.82298e-16	Aldh9a1
-5.12802	2.56201	41.8156	1.00301e-10	1.00815e-09	Rxrg
2.19101	5.66256	37.7962	7.85365e-10	6.75385e-09	Pbx1
1.474	4.04796	9.11991	0.00252842	0.00604661	Nuf2
3.0982	7.95329	26.9773	2.05854e-07	1.17564e-06	Rgs5
2.09848	2.11225	14.314	0.00015471	0.000496762	Rgs4
3.2231	5.17044	17.8897	2.34081e-05	9.00342e-05	Ddr2
-1.5424	3.893	11.0689	0.000877875	0.00236018	Gm7694
4.10677	4.49523	78.3121	8.79801e-19	3.12739e-17	Olfml2b
-1.63008	4.67695	31.5958	1.89839e-08	1.28985e-07	Dusp12
5.24793	0.934211	14.5559	0.000136064	0.00044212	Fcrlb
1.96398	5.72475	19.1549	1.20526e-05	4.90021e-05	Fcgr3
-1.86119	1.90397	15.3953	8.7206e-05	0.000296043	Cfap126
-1.38072	7.37463	28.3702	1.00193e-07	6.06894e-07	Sdhc
-3.02564	2.88961	16.0264	6.24664e-05	0.000219339	Pcp4l1
-3.56888	7.77939	16.2775	5.4711e-05	0.000194822	Nr1i3
-0.988262	4.94568	11.4838	0.000702045	0.00193275	Tomm40l
-4.87575	10.5504	36.6403	1.42061e-09	1.16556e-08	Apoa2
4.66402	4.71148	34.8347	3.58925e-09	2.73496e-08	Adamts4
-1.04182	6.30678	18.0655	2.13436e-05	8.26793e-05	Ufc1
-2.13555	6.36905	92.4541	6.89038e-22	3.76888e-20	Nit1
-6.67985	5.15624	93.2493	4.61061e-22	2.58194e-20	Tstd1
-1.39013	7.29108	34.713	3.82067e-09	2.89722e-08	F11r
3.61873	3.07879	19.6977	9.07117e-06	3.78399e-05	Cd244a
-3.06616	2.75744	50.538	1.16882e-12	1.6092e-11	Ly9
-3.24243	1.94225	28.264	1.05846e-07	6.37786e-07	Slamf7
2.54671	2.99875	29.2213	6.4567e-08	4.02282e-07	Vangl2
0.741346	7.0404	8.77332	0.00305668	0.00716423	Ncstn
-1.23948	6.78963	30.5141	3.31443e-08	2.16043e-07	Pex19
-0.817714	7.34191	13.6228	0.000223455	0.000689569	Dcaf8
0.915258	6.49881	10.0413	0.00153073	0.00387126	Pea15a
1.30319	6.25964	13.0088	0.000310033	0.000926947	Igsf8
-2.59405	1.88066	14.3574	0.000151188	0.000486449	Kcnj10
1.4399	8.41315	29.8661	4.62944e-08	2.9548e-07	Tagln2
3.53372	1.11819	15.6598	7.58201e-05	0.000260953	Cfap45
-2.06546	3.81205	41.7125	1.05732e-10	1.05672e-09	Dusp23
-4.93375	7.55015	63.0066	2.06019e-15	4.42518e-14	Crp
-4.49677	7.83374	37.8975	7.45622e-10	6.43561e-09	Apcs
-2.70858	2.08926	11.7491	0.000608719	0.00169533	Ifi213
-2.26789	0.858143	8.86363	0.00290908	0.00685232	Ifi208
1.7842	1.9606	12.0593	0.000515336	0.00146533	Ifi211
2.13895	1.39222	10.1233	0.0014641	0.00372143	Ifi205
3.90833	-0.656855	17.5685	2.77134e-05	0.00010457	Rgs7
-1.82143	7.37087	33.1562	8.50466e-09	6.12961e-08	Fh1
-5.21794	7.16061	82.725	9.43009e-20	3.7699e-18	Kmo
1.51108	4.20548	9.89787	0.0016547	0.00414027	Chml
3.07387	4.32688	32.3226	1.30587e-08	9.09147e-08	Exo1
8.97607	0.764608	25.8811	3.631e-07	1.99148e-06	Pld5
3.00149	6.46075	59.1824	1.43712e-14	2.71131e-13	Cep170
2.88758	4.2522	24.661	6.83552e-07	3.56741e-06	Akt3
-1.88614	4.71777	23.9117	1.00855e-06	5.07584e-06	Cox20
5.64558	4.4967	33.283	7.9675e-09	5.78679e-08	Kif26b
1.42907	4.25991	19.4833	1.01483e-05	4.19117e-05	Sccpdh
1.14931	7.53151	10.8076	0.00101084	0.00267836	Ahctf1
1.16749	6.62975	8.32834	0.00390313	0.00891278	Cdc42bpa
-5.04733	8.28697	102.588	4.12541e-24	3.21646e-22	Coq8a
-3.42271	7.61537	64.787	8.34476e-16	1.89023e-14	Psen2
1.26333	4.10381	8.87049	0.00289818	0.00683132	Lin9
1.05158	5.17384	17.5314	2.82605e-05	0.00010652	Sde2
2.06635	5.00437	37.5485	8.91659e-10	7.58475e-09	Pycr2
4.50815	1.82245	46.4591	9.35525e-12	1.12168e-10	Lefty1
2.96623	5.66212	82.6767	9.66357e-20	3.85233e-18	Tmem63a
-3.52522	7.64894	76.3371	2.39143e-18	8.07364e-17	Ephx1
-5.26566	1.80796	32.2729	1.33965e-08	9.29916e-08	9130409I23Rik
1.45094	5.12924	32.3666	1.27663e-08	8.91118e-08	Cnih4
5.21502	4.47099	37.3354	9.94648e-10	8.39502e-09	Enah
-1.06013	6.23127	17.8005	2.45318e-05	9.38702e-05	Srp9
1.23737	7.05458	10.0174	0.00155065	0.00391602	Degs1
1.32558	5.07652	23.8711	1.03007e-06	5.17306e-06	Fbxo28
1.47105	7.41765	35.1648	3.0295e-09	2.34516e-08	Capn2
0.843009	5.63623	8.21393	0.00415699	0.0094375	Brox
1.79081	5.30896	48.7366	2.9275e-12	3.77287e-11	Aida
-2.82467	0.734	26.9668	2.06977e-07	1.18062e-06	Hhipl2
2.06771	4.48684	22.3528	2.26883e-06	1.06975e-05	Dusp10
-4.77258	7.28269	44.4929	2.55286e-11	2.84341e-10	Mtarc1
-2.35492	8.08515	37.6874	8.30391e-10	7.11505e-09	Mtarc2
-2.91812	7.46081	27.0574	1.97506e-07	1.13255e-06	C130074G19Rik
2.28468	2.30165	16.3523	5.25909e-05	0.000187937	Mark1
-5.30908	6.07286	64.1794	1.13591e-15	2.5086e-14	Slc30a10
-2.81862	3.70728	76.5086	2.19256e-18	7.45577e-17	Lyplal1
2.22452	3.29042	9.02748	0.00265952	0.00632369	Tgfb2
-0.915127	4.68007	11.4177	0.000727459	0.00199106	Gpatch2
-6.0678	0.909843	16.9225	3.89374e-05	0.000142723	Esrrg
-1.45041	5.8811	25.3235	4.84769e-07	2.59919e-06	Kctd3
5.97841	2.55298	64.4157	1.0075e-15	2.24255e-14	Kcnk2
2.55706	4.2369	29.6909	5.06723e-08	3.20811e-07	Ptpn14
-3.36267	7.28781	40.3881	2.082e-10	1.97987e-09	Prox1
5.80256	2.24066	73.6162	9.48809e-18	2.98209e-16	Vash2
0.803119	4.66451	8.39766	0.00375704	0.00862944	Flvcr1
1.71141	3.35815	11.4682	0.000707968	0.00194753	Nsl1
1.08128	3.67203	12.5655	0.00039293	0.00114733	Pacc1
-1.34503	7.32582	38.3969	5.77252e-10	5.07234e-09	Ppp2r5a
3.18133	4.99205	42.8826	5.81268e-11	6.08069e-10	Dtl
-1.50309	7.78221	13.3354	0.000260442	0.000792615	Lpgat1
-2.18021	5.43467	32.5954	1.13483e-08	7.9954e-08	Slc30a1
8.47473	2.3431	74.0631	7.56608e-18	2.42114e-16	Kcnh1
2.57717	2.41786	35.6337	2.38134e-09	1.87531e-08	Hhat
3.95268	2.13703	19.4768	1.01831e-05	4.19949e-05	Sertad4
-2.71698	5.22089	39.4668	3.33687e-10	3.07375e-09	Irf6
1.79893	3.55016	9.89813	0.00165447	0.00414027	Lamb3
-4.63069	8.32901	63.0171	2.04924e-15	4.40837e-14	Hsd11b1
-3.46937	6.44425	24.2273	8.56105e-07	4.36465e-06	G0s2
-0.881672	5.79	14.8106	0.000118868	0.000390652	Cr1l
2.86117	4.38407	67.7697	1.83751e-16	4.74925e-15	Fam171a1
1.89782	6.04989	26.2818	2.95062e-07	1.64322e-06	Nmt2
3.26658	3.23949	25.3591	4.75907e-07	2.55402e-06	Suv39h2
0.960191	5.34696	13.3198	0.000262615	0.000798197	Hspa14
2.36113	2.40341	22.2013	2.45506e-06	1.14873e-05	Gm45902
3.66502	6.17862	110.122	9.21452e-26	8.78617e-24	Frmd4a
-3.85192	8.98557	69.1691	9.03741e-17	2.48608e-15	Phyh
-1.5261	6.00309	15.1203	0.000100875	0.000337654	Optn
-1.92977	6.83224	21.5689	3.41344e-06	1.54491e-05	Camk1d
1.41297	4.74268	11.1898	0.000822463	0.00222775	Sec61a2
-1.6016	6.18772	9.59003	0.00195637	0.00479727	Dhtkd1
-2.01817	4.06599	15.4455	8.49177e-05	0.000288761	Proser2
-4.29569	6.34226	130.008	4.08174e-30	7.11129e-28	Echdc3
1.36255	6.24695	11.1912	0.00082184	0.00222692	Usp6nl
1.84897	4.44743	22.7524	1.8427e-06	8.81197e-06	Celf2
3.05254	2.9214	11.4655	0.000708988	0.00194996	Gata3
1.03301	4.11091	10.4445	0.00123017	0.00318419	Taf3
-4.07971	9.78479	36.5786	1.46631e-09	1.19611e-08	Itih2
-5.19108	6.36392	57.9383	2.70464e-14	4.83138e-13	Itih5
2.47036	5.75325	23.8516	1.04057e-06	5.21856e-06	Pfkfb3
1.24275	6.51816	23.7392	1.10315e-06	5.51065e-06	Rbm17
-3.34687	5.091	61.2323	5.07223e-15	1.02256e-13	Il15ra
-3.92642	7.39908	101.678	6.53382e-24	4.95727e-22	Pter
5.64736	5.06868	64.2082	1.11943e-15	2.47608e-14	Cubn
4.02293	9.54355	83.0363	8.05615e-20	3.27632e-18	Vim
1.26177	4.6229	13.1721	0.000284153	0.000858115	Hacd1
1.77017	5.65316	42.4449	7.27008e-11	7.47236e-10	Stam
1.5161	6.45225	25.3291	4.83369e-07	2.59267e-06	Mrc1
5.63594	2.12556	44.143	3.05239e-11	3.36526e-10	Cacnb2
3.05731	3.83377	17.8279	2.41809e-05	9.26782e-05	Plxdc2
1.73393	1.9278	9.06852	0.00260048	0.00620002	A930004D18Rik
1.00067	4.5494	11.163	0.000834451	0.00225719	Pip4k2a
-1.69747	3.66181	18.5047	1.69482e-05	6.71835e-05	Msrb2
9.30986	1.03293	19.5346	9.87965e-06	4.09221e-05	Gad2
3.03239	5.37646	58.1579	2.41904e-14	4.3766e-13	Apbb1ip
1.00057	6.55051	14.8414	0.00011694	0.000384943	Abi1
-1.61805	7.06148	34.9053	3.46139e-09	2.65185e-08	Acbd5
2.74809	3.91741	29.2575	6.3369e-08	3.95342e-07	Mastl
-3.60263	3.61454	31.4146	2.08403e-08	1.40784e-07	Hnmt
2.43527	7.46586	14.4317	0.000145334	0.000469862	Il1rn
1.0577	6.15302	19.2583	1.14174e-05	4.66615e-05	Ehmt1
-3.80642	7.11868	212.134	4.70295e-48	9.48114e-45	Pnpla7
-1.84908	6.97128	35.1391	3.06976e-09	2.37372e-08	Nsmf
-5.77508	6.73246	49.559	1.92498e-12	2.55313e-11	Entpd8
-2.97632	2.73387	21.5031	3.53264e-06	1.5963e-05	Entpd2
-4.02593	-0.956879	9.5405	0.00200986	0.00491308	Lcn12
-6.4623	7.55324	57.7949	2.90919e-14	5.17058e-13	C8g
-1.21953	7.25809	9.54881	0.00200079	0.00489514	Edf1
2.50994	5.78297	45.3828	1.62047e-11	1.86071e-10	Camsap1
-1.05366	6.14721	17.643	2.66492e-05	0.000100986	Tmem250-ps
2.72036	3.42506	32.78	1.03199e-08	7.32806e-08	Gpsm1
-2.02778	4.88231	15.1233	0.000100713	0.000337272	Egfl7
-3.07933	7.67477	88.7714	4.43171e-21	2.12001e-19	Agpat2
2.18263	2.20553	9.55865	0.00199009	0.00487066	Dipk1b
-2.51845	1.57271	14.9828	0.000108493	0.000360334	Adamts13
-0.786341	5.78969	8.46176	0.0036269	0.00835638	Cacfd1
-4.24485	9.17353	133.742	6.22205e-31	1.21952e-28	Sardh
2.00042	1.09814	14.5227	0.000138479	0.000449039	Brd3os
-1.5896	8.09693	17.2335	3.30559e-05	0.000122598	Rxra
5.05025	8.67286	38.1599	6.51769e-10	5.66016e-09	Col5a1
3.16783	3.9147	23.1127	1.52777e-06	7.42676e-06	Olfm1
2.08251	4.81051	28.3722	1.00092e-07	6.06894e-07	Ralgds
0.987856	4.45485	12.1894	0.000480615	0.00137603	Gtf3c5
0.803808	4.31069	8.34022	0.00387769	0.008859	Ddx31
1.04984	7.21337	8.46899	0.00361252	0.00832868	Rapgef1
-4.97606	-0.787711	16.7139	4.34621e-05	0.000157779	Gm13420
3.95681	3.62569	19.4347	1.041e-05	4.28797e-05	Cercam
1.92319	5.76885	36.2262	1.75689e-09	1.41675e-08	Odf2
1.29767	8.3385	17.6963	2.59126e-05	9.86453e-05	Set
2.36558	4.32273	68.617	1.19568e-16	3.22627e-15	Pkn3
-0.621971	5.29841	9.66244	0.00188074	0.00463517	Zer1
-2.46587	4.9813	37.2558	1.03604e-09	8.71312e-09	Endog
-5.8976	7.70989	175.916	3.7774e-40	2.66533e-37	Kyat1
-2.73276	1.79806	12.6092	0.000383853	0.00112338	Phyhd1
1.95803	6.55167	44.79	2.1934e-11	2.4664e-10	Nup188
-1.67162	5.86336	47.5417	5.38453e-12	6.73042e-11	Miga2
-1.67225	6.1199	39.9039	2.66776e-10	2.49983e-09	Crat
0.788727	7.05513	13.2706	0.0002696	0.000817223	Ptpa
2.59975	2.21158	12.2855	0.000456487	0.00131307	Ier5l
1.36063	4.83142	21.5628	3.42424e-06	1.54881e-05	Asb6
7.32199	1.25816	50.6404	1.10935e-12	1.53032e-11	Prrx2
4.71145	5.82115	47.2974	6.09928e-12	7.54365e-11	Ptges
-1.12288	5.76473	20.5603	5.77819e-06	2.50513e-05	Tor1a
-0.856175	4.683	9.62135	0.00192328	0.00472516	Usp20
0.734296	5.7554	8.86812	0.00290194	0.0068379	Gpr107
4.86983	5.19342	76.591	2.10293e-18	7.20305e-17	Ncs1
-3.13226	10.2062	30.8498	2.78787e-08	1.84274e-07	Ass1
1.20666	6.2898	16.4288	5.05116e-05	0.000180965	Fubp3
1.05646	5.59849	9.85119	0.00169722	0.0042369	Exosc2
1.10705	6.83682	21.8195	2.99543e-06	1.37201e-05	Abl1
11.9452	3.49894	44.5503	2.47911e-11	2.76563e-10	Qrfp
4.92252	2.25576	12.8867	0.000330931	0.000982351	Fibcd1
7.54078	4.52699	63.5064	1.59847e-15	3.48648e-14	Aif1l
1.28029	6.19081	17.6262	2.68861e-05	0.000101802	Nup214
1.78369	8.2784	12.7968	0.000347214	0.00102529	Prrc2b
6.17919	4.31099	51.2769	8.02154e-13	1.12974e-11	Dnm1
-3.38	9.30013	16.1635	5.81016e-05	0.000205734	Lcn2
-1.75226	6.84311	27.2892	1.75188e-07	1.01197e-06	Slc25a25
-0.89516	5.66712	9.54828	0.00200137	0.0048957	St6galnac6
4.9496	4.62546	29.4809	5.64709e-08	3.55449e-07	Ak1
-2.13035	7.35283	36.8724	1.2612e-09	1.04265e-08	Fpgs
-1.09004	3.91333	8.71518	0.00315572	0.00736943	Sh2d3c
-1.33646	5.78133	26.7298	2.33983e-07	1.3229e-06	Tor2a
1.88769	3.25068	17.1867	3.38809e-05	0.000125295	Ptrh1
2.77168	4.8564	62.2824	2.9758e-15	6.21219e-14	Stxbp1
4.1421	7.42539	74.4492	6.22202e-18	2.01851e-16	Fam129b
-0.895896	3.98562	9.24001	0.00236784	0.00569832	Slc2a8
2.88779	1.63437	30.323	3.65765e-08	2.36992e-07	Garnl3
4.06693	6.83119	76.4519	2.25643e-18	7.63613e-17	Angptl2
1.09654	4.34967	13.826	0.000200545	0.000626819	Zbtb34
2.75057	4.4637	48.1112	4.02724e-12	5.12003e-11	Mvb12b
1.31399	3.34182	14.7095	0.00012541	0.000410148	Pbx3
-1.2573	10.0489	10.6082	0.00112589	0.00294834	Hspa5
0.896456	4.6439	9.85597	0.00169281	0.00422889	Rabepk
-5.57126	5.38919	92.941	5.38756e-22	2.96989e-20	Cutal
2.01359	1.8507	12.9158	0.000325816	0.00096941	Phf19
-5.69961	9.48673	105.964	7.50691e-25	6.49923e-23	Hc
-5.69454	7.63923	86.252	1.58407e-20	7.02967e-19	AI182371
3.41903	8.0962	57.732	3.00374e-14	5.31188e-13	Gsn
1.89215	5.65195	24.6824	6.75977e-07	3.53404e-06	Ggta1
-1.06182	7.0389	8.35581	0.00384457	0.00879756	Ndufa8
1.32378	5.11027	22.0083	2.71467e-06	1.25728e-05	Rbm18
2.7945	5.92917	29.1206	6.80091e-08	4.22051e-07	Ptgs1
1.50654	6.00559	16.9555	3.82653e-05	0.000140552	Rc3h2
0.974045	4.55368	12.4164	0.000425585	0.00123121	Zbtb6
-1.51477	5.91756	18.3022	1.88487e-05	7.38047e-05	Strbp
-0.976669	5.33389	12.4523	0.000417482	0.00121	Dennd1a
-1.22251	7.16283	20.8842	4.8789e-06	2.14958e-05	Nek6
-0.798463	5.61102	10.7648	0.00103446	0.00273651	Arpc5l
-0.736695	5.18746	9.93349	0.00162298	0.00406957	Golga1
1.48269	3.67469	18.3469	1.8412e-05	7.2286e-05	Scai
-4.38521	6.49883	60.7377	6.52091e-15	1.29793e-13	Kynu
2.46307	5.91831	28.9797	7.31417e-08	4.51916e-07	Zeb2
0.870719	5.60194	10.292	0.00133606	0.00343308	Orc4
1.16243	5.23532	10.8792	0.000972527	0.00258413	Epc2
5.30526	0.0637978	12.3592	0.00043881	0.00126688	Lypd6
-0.786201	6.36406	10.2813	0.00134382	0.00345177	Mmadhc
-0.85463	3.41571	9.86511	0.00168443	0.00420943	Rbm43
-2.25239	4.29194	63.8774	1.32406e-15	2.90593e-14	Nmi
4.85126	3.16465	18.7211	1.51298e-05	6.04506e-05	Tnfaip6
1.49957	5.87384	12.6504	0.000375478	0.00110129	Rif1
-2.48865	4.76363	38.6591	5.04683e-10	4.48981e-09	Neb
1.30145	5.74345	14.7458	0.000123024	0.000402905	Stam2
1.39219	5.55179	13.8165	0.000201554	0.000629557	Fmnl2
1.09508	4.17756	13.1421	0.000288729	0.000869699	Arl6ip6
2.35863	5.88528	72.4347	1.72654e-17	5.17302e-16	Acvr1
-1.40184	6.04676	14.249	0.000160143	0.000512109	Upp2
-2.28975	1.56633	13.2605	0.000271051	0.000821184	Ccdc148
1.34863	6.16907	20.9091	4.81602e-06	2.12386e-05	Tanc1
1.1306	6.33162	13.8588	0.000197076	0.00061707	Marchf7
-2.90174	7.05231	79.1177	5.85182e-19	2.11365e-17	Cd302
1.88487	5.12567	9.21109	0.00240554	0.00578116	Ly75
1.41474	2.93559	11.9697	0.000540718	0.00152888	Pla2r1
1.67824	6.96322	50.0607	1.49064e-12	2.0188e-11	Rbms1
-3.4771	6.34863	57.0104	4.33505e-14	7.38914e-13	Dpp4
-2.35512	5.24725	31.8559	1.66046e-08	1.13916e-07	Ifih1
-3.22288	3.88285	85.6047	2.19748e-20	9.60087e-19	Gca
-2.66725	3.86079	55.9837	7.30741e-14	1.20329e-12	Fign
-1.63441	6.44219	17.6015	2.72368e-05	0.000103019	Grb14
1.96849	2.40066	20.7984	5.10245e-06	2.23832e-05	Galnt3
1.87593	4.15016	21.2111	4.11369e-06	1.83885e-05	Ttc21b
7.64215	3.26318	58.6778	1.85723e-14	3.44859e-13	Scn9a
10.3683	2.00635	15.6187	7.74828e-05	0.000265914	Xirp2
-2.64085	3.73076	14.4688	0.000142501	0.000461444	B3galt1
2.84999	4.32675	43.3599	4.55424e-11	4.86259e-10	Stk39
-4.90631	8.88093	60.1517	8.78191e-15	1.72125e-13	Abcb11
0.940264	6.30882	15.5864	7.88211e-05	0.000270244	Ppig
0.855045	7.3685	11.1813	0.000826277	0.00223723	Ssb
-1.1621	3.66763	16.1413	5.87885e-05	0.000207821	Mettl5
0.90168	6.85039	17.6718	2.62486e-05	9.9817e-05	Dync1i2
1.37365	5.48312	12.9414	0.000321389	0.000957451	Hat1
-2.42418	6.11899	23.2774	1.4024e-06	6.85987e-06	Metap1d
9.96092	1.6263	26.2136	3.0566e-07	1.69622e-06	Dlx2
2.17955	7.66502	21.7626	3.08556e-06	1.40735e-05	Itga6
-2.44138	6.31706	17.8606	2.37689e-05	9.12479e-05	Rapgef4
2.0575	5.13976	20.0121	7.69523e-06	3.24843e-05	Cdca7
-2.04051	5.61149	76.5376	2.16055e-18	7.38249e-17	Scrn3
-1.398	4.68761	12.3596	0.000438735	0.00126688	Gpr155
2.50538	5.3038	51.0581	8.9671e-13	1.25167e-11	Wipf1
11.7896	3.34841	37.5561	8.88215e-10	7.56001e-09	Chrna1
-0.974716	8.34177	9.82506	0.0017215	0.00428798	Atp5g3
2.34545	4.52705	29.6839	5.0856e-08	3.21829e-07	Lnpk
1.50815	6.46213	24.2671	8.38597e-07	4.28778e-06	Agps
6.31337	2.72052	32.4369	1.23127e-08	8.62746e-08	Osbpl6
1.54574	3.47788	16.6238	4.55757e-05	0.000164872	Fkbp7
0.983212	5.3086	10.7848	0.00102339	0.00270958	Plekha3
-2.65331	4.50636	32.4293	1.23609e-08	8.65265e-08	Ccdc141
3.95523	5.26942	133.214	8.1157e-31	1.56889e-28	Sestd1
-3.20172	3.8481	40.1076	2.40353e-10	2.26426e-09	Zfp385b
0.904675	5.3174	13.246	0.000273164	0.000826874	Cwc22
-2.48854	1.98788	24.5877	7.10044e-07	3.6893e-06	Cerkl
2.16747	3.34622	15.7717	7.14648e-05	0.000247366	Pde1a
0.977725	4.15028	8.29231	0.00398133	0.00907959	Nup35
2.1726	7.17007	26.4842	2.65702e-07	1.4903e-06	Itgav
3.67068	3.07646	37.3089	1.00824e-09	8.48946e-09	Fam171b
1.29607	4.56342	10.1453	0.00144669	0.00368248	Calcrl
1.78438	4.40245	13.6183	0.000223989	0.000690311	Selenoh
-2.11887	1.62059	12.7372	0.000358461	0.00105586	Ypel4
-2.24522	9.22782	16.8453	4.05532e-05	0.000148031	Serping1
-3.16769	6.18872	81.1823	2.05831e-19	7.72522e-18	Ube2l6
-2.03801	4.03362	32.7935	1.02485e-08	7.28234e-08	Slc43a1
3.83063	1.95938	11.3857	0.000740103	0.00202111	Rtn4rl2
-2.74524	-0.85746	17.2316	3.30883e-05	0.000122686	Prg2
-3.35763	0.770033	15.0967	0.000102139	0.000341561	P2rx3
1.91699	7.74106	22.0706	2.62807e-06	1.22078e-05	Ssrp1
0.938702	6.57475	8.98615	0.00272034	0.00645526	Tnks1bp1
-2.55223	1.8143	8.42186	0.00370737	0.0085223	Aplnr
-2.28112	1.81358	8.40232	0.00374742	0.00861016	Olfr1034
1.82021	5.94203	32.7144	1.06745e-08	7.55837e-08	Nup160
3.19747	-0.258898	10.1463	0.00144588	0.00368109	Agbl2
-1.06321	6.66475	13.7705	0.00020655	0.000643166	Ndufs3
5.30761	0.847864	11.7174	0.000619188	0.00172177	Rapsn
1.72419	5.46825	30.1805	3.93649e-08	2.53893e-07	Slc39a13
-3.98369	6.40177	133.049	8.81882e-31	1.68177e-28	Nr1h3
-0.798606	5.56765	14.7678	0.000121594	0.000398498	Pacsin3
-1.32082	7.204	25.9404	3.5213e-07	1.9396e-06	Arfgap2
2.11005	2.80156	28.1371	1.1302e-07	6.77545e-07	1110051M20Rik
-1.33978	4.99887	25.1767	5.23095e-07	2.78879e-06	Lrp4
2.53434	6.80313	40.3155	2.16087e-10	2.04797e-09	Ckap5
-5.00116	10.1411	61.0212	5.64625e-15	1.12861e-13	F2
1.75135	6.53283	43.3002	4.69526e-11	4.99694e-10	Arhgap1
-1.64536	3.99792	30.1705	3.95679e-08	2.54895e-07	Harbi1
5.67337	0.827515	13.9798	0.000184781	0.000582579	Chrm4
6.09766	5.6315	20.964	4.67988e-06	2.069e-05	Mdk
2.98324	4.4604	20.4542	6.10756e-06	2.62935e-05	Creb3l1
-3.71366	3.94199	32.8918	9.74327e-09	6.96188e-08	Large2
-2.86478	5.70067	101.485	7.2024e-24	5.34949e-22	Pex16
-2.20822	1.15322	10.09	0.00149073	0.0037796	1700029I15Rik
1.29266	2.51452	8.22795	0.004125	0.00937845	Mapk8ip1
-1.54104	6.02903	37.1771	1.07871e-09	9.02575e-09	Slc35c1
3.46135	2.44989	20.1814	7.04334e-06	2.99693e-05	Chst1
7.521	1.42705	32.3653	1.27745e-08	8.91118e-08	Syt13
0.90969	7.17395	8.9518	0.00277197	0.00656893	Cd82
1.25679	6.32691	18.1924	1.99671e-05	7.78807e-05	Ext2
-0.916023	5.61952	15.4703	8.38127e-05	0.000285278	Ttc17
-1.64353	3.72544	28.8601	7.78011e-08	4.78192e-07	B230118H07Rik
2.55792	1.02837	8.82475	0.00297173	0.00698485	Fjx1
-2.91333	5.90291	13.4629	0.000243327	0.000744382	Slc1a2
4.65006	8.50811	167.193	3.03604e-38	1.64787e-35	Cd44
-3.88474	10.3038	120.447	5.04947e-28	6.72246e-26	Cat
-0.870902	6.97589	12.9814	0.000314599	0.000939801	Fbxo3
-1.46468	4.82516	14.7723	0.000121307	0.000397649	Cd59a
-2.26398	4.93283	32.9031	9.68689e-09	6.9251e-08	Depdc7
3.4499	4.75793	10.3028	0.00132826	0.0034149	Prrg4
-4.00944	3.19028	42.5981	6.72237e-11	6.95499e-10	Them7
2.70958	5.83995	32.4211	1.24134e-08	8.68079e-08	Rcn1
-1.10592	2.77545	11.5727	0.000669285	0.00184941	Mettl15
2.40778	3.75987	15.7682	7.15941e-05	0.000247753	Kif18a
4.05913	3.22631	15.8321	6.92184e-05	0.000240653	Bdnf
-1.64548	6.05869	33.7399	6.29961e-09	4.63746e-08	Lgr4
-5.53815	5.94798	68.4234	1.31902e-16	3.54554e-15	Bbox1
2.92319	5.56787	56.797	4.83207e-14	8.1861e-13	Lpcat4
0.969541	4.23727	13.5279	0.000235043	0.000721384	Slc12a6
1.62102	4.47804	28.0354	1.19117e-07	7.09273e-07	Katnbl1
15.2133	6.72349	72.142	2.00252e-17	5.96195e-16	Grem1
1.66242	5.76139	15.8035	7.02737e-05	0.000243722	Arhgap11a
-3.97921	-0.894499	27.1936	1.84069e-07	1.06154e-06	Actc1
1.35785	4.70343	21.7736	3.06797e-06	1.40114e-05	Dph6
-1.03101	4.04489	9.9633	0.00159692	0.00401348	BC052040
1.46659	6.21134	11.9033	0.000560332	0.00157675	Spred1
0.759866	5.21652	8.63609	0.00329567	0.00767088	Fam98b
5.3233	8.46459	28.5719	9.02832e-08	5.50119e-07	Thbs1
4.08956	3.00423	18.044	2.15856e-05	8.35478e-05	Gpr176
0.825425	5.14511	8.98743	0.00271843	0.00645182	Eif2ak4
2.11603	5.80519	24.7232	6.61839e-07	3.4682e-06	Bub1b
-1.81623	4.97611	8.36789	0.0038191	0.00874211	Pak6
2.75845	5.00732	47.8813	4.52811e-12	5.72587e-11	Ccdc9b
6.61546	5.67709	126.305	2.63678e-29	4.13447e-27	Disp2
2.40173	4.114	40.6544	1.8168e-10	1.74294e-09	Chst14
2.63773	4.90206	20.3973	6.29192e-06	2.70325e-05	Knl1
2.23425	4.60472	22.1213	2.55949e-06	1.19364e-05	Rad51
-1.77151	6.05295	56.3768	5.98307e-14	9.98027e-13	Rmdn3
-4.34711	6.12815	87.8592	7.02853e-21	3.24139e-19	Gchfr
4.84704	2.19866	35.4372	2.63403e-09	2.06508e-08	Gm14137
4.14141	3.79289	24.486	7.48515e-07	3.86783e-06	Spint1
4.32373	0.379228	20.2872	6.66438e-06	2.85079e-05	Rhov
-1.3472	4.95716	22.7859	1.81088e-06	8.67995e-06	Ndufaf1
1.14172	5.85999	14.809	0.000118967	0.000390888	Rtf1
-3.1668	2.50799	26.471	2.67531e-07	1.49844e-06	Itpka
4.12169	3.39074	41.3909	1.24636e-10	1.23256e-09	Tyro3
1.25508	6.68789	17.7561	2.51112e-05	9.5879e-05	Mga
1.22071	4.58248	9.05324	0.00262229	0.00624348	Mapkbp1
1.38242	5.95686	16.153	5.84255e-05	0.000206642	Ehd4
-3.18733	-0.977773	11.2155	0.00081115	0.00219922	Pla2g4f
-2.30617	5.12262	35.0261	3.25308e-09	2.50177e-08	Ganc
1.14139	8.4424	8.9497	0.00277515	0.00657537	Zfp106
-0.744771	3.87964	8.98479	0.00272237	0.00645899	Lrrc57
1.78285	3.9472	21.3844	3.75822e-06	1.69174e-05	Ttbk2
-3.04771	4.28133	96.4281	9.25453e-23	5.70305e-21	Tmem62
-1.05918	3.78449	11.8919	0.000563792	0.00158491	Adal
1.0037	5.45941	12.6348	0.000378634	0.00110945	Trp53bp1
4.24594	3.63144	23.3352	1.36088e-06	6.67992e-06	Map1a
4.88282	-0.61319	14.744	0.000123138	0.000403184	Frmd5
1.35478	4.91024	14.0294	0.000179973	0.000569281	Ctdspl2
-1.84697	10.1464	30.7944	2.86862e-08	1.88991e-07	B2m
-4.6204	9.02027	106.029	7.26492e-25	6.32856e-23	Sord
1.96631	6.59392	13.9146	0.000191302	0.000600857	Gatm
7.45734	3.37021	58.1244	2.46058e-14	4.43471e-13	AA467197
1.68638	6.28814	13.3797	0.000254366	0.00077496	Slc30a4
-3.52899	6.74122	54.0319	1.97265e-13	3.02588e-12	Sqor
1.49098	5.6471	39.6001	3.1167e-10	2.88791e-09	Sema6d
2.0877	6.03035	40.3024	2.17536e-10	2.06032e-09	Myef2
6.87475	-0.866712	30.0284	4.25774e-08	2.73115e-07	Slc12a1
1.45497	5.67799	14.5322	0.000137784	0.000447268	Dut
3.75931	7.07849	20.4906	5.99264e-06	2.58697e-05	Fbn1
1.58942	1.66855	10.5737	0.00114706	0.00299544	Shc4
1.66974	5.52466	25.0345	5.63145e-07	2.98763e-06	Eid1
8.61457	0.500625	32.1873	1.40006e-08	9.70818e-08	Fgf7
-5.99987	9.07711	91.579	1.07227e-21	5.64623e-20	Slc27a2
1.29288	4.84548	18.6528	1.5682e-05	6.25685e-05	Gabpb1
-1.35237	7.45905	20.7421	5.25492e-06	2.29519e-05	Sppl2a
1.97253	5.10289	20.7984	5.10252e-06	2.23832e-05	Ncaph
-0.867827	7.53469	9.76545	0.00177822	0.00440713	Stard7
-2.3166	3.67779	19.5732	9.68157e-06	4.01488e-05	Fahd2a
-1.52646	3.6238	9.99617	0.00156866	0.00395302	Mtln
3.19318	5.40884	29.96	4.41059e-08	2.82534e-07	Bub1
1.49797	4.797	22.9312	1.67901e-06	8.08677e-06	Bcl2l11
1.27214	7.58691	13.2362	0.000274599	0.000830802	Anapc1
1.5703	4.46121	15.6195	7.74527e-05	0.000265875	Ttl
-0.882696	4.18759	12.1778	0.000483611	0.00138349	Chchd5
1.36056	7.32065	9.50754	0.00204629	0.00499347	Slc20a1
1.6667	4.95197	12.9719	0.000316205	0.000943799	Ckap2l
3.02934	3.27442	13.2722	0.000269364	0.000816775	Il1b
7.07496	1.07802	39.0718	4.08497e-10	3.70721e-09	Pdyn
0.948914	5.23681	11.4207	0.000726292	0.00198864	Stk35
1.45425	6.85617	13.1382	0.000289341	0.000870985	Snrpb
1.78212	7.24569	26.5411	2.5799e-07	1.44992e-06	Nop56
2.88933	0.206745	16.4573	4.97585e-05	0.000178539	Ebf4
2.39237	4.60137	9.60887	0.0019364	0.00475326	Cpxm1
-1.44058	4.72013	25.7678	3.85064e-07	2.10539e-06	Pced1a
1.36234	6.4637	17.8064	2.44566e-05	9.36076e-05	Ptpra
-1.38753	5.01325	24.061	9.33313e-07	4.72414e-06	Lzts3
-1.50924	6.48566	27.6835	1.42876e-07	8.38715e-07	Ddrgk1
2.21136	2.09878	15.5274	8.13172e-05	0.000277655	Slc4a11
3.48653	-0.234841	16.8271	4.09445e-05	0.000149305	Gfra4
-2.54909	1.08843	9.82648	0.00172017	0.00428737	Adam33
1.92783	4.13477	37.117	1.11249e-09	9.28411e-09	1700037H04Rik
1.71675	4.35635	27.1872	1.84679e-07	1.06375e-06	Cdc25b
-2.13803	4.64547	73.2425	1.14661e-17	3.55627e-16	Ap5s1
-1.47011	6.53019	17.6472	2.65911e-05	0.00010082	Mavs
4.88392	0.60935	26.7299	2.33968e-07	1.3229e-06	Adra1d
2.30417	6.59064	17.671	2.62595e-05	9.98314e-05	Prnp
1.49387	6.68711	16.6032	4.60739e-05	0.000166418	Pcna
10.9955	2.58836	72.6568	1.54277e-17	4.71247e-16	Prokr2
-1.29542	2.14827	12.6046	0.000384792	0.00112589	Shld1
1.19863	5.45384	9.78953	0.00175508	0.00435745	Trmt6
1.43848	3.62069	9.95758	0.00160189	0.00402453	Mcm8
-1.91968	5.88417	50.1232	1.44389e-12	1.95925e-11	Crls1
3.18174	4.5015	20.9939	4.60749e-06	2.04147e-05	Bmp2
-5.33286	6.95021	66.4797	3.53517e-16	8.63119e-15	Hao1
1.27338	3.09731	9.69897	0.00184372	0.00455427	Plcb4
9.87368	1.55724	22.4027	2.21058e-06	1.04403e-05	Snap25
-1.03985	3.74027	8.91495	0.00282845	0.00668706	Mkks
4.70183	7.64763	79.3683	5.15478e-19	1.8797e-17	Jag1
2.32913	5.17909	24.1906	8.7259e-07	4.44228e-06	Btbd3
5.4115	3.23315	25.6842	4.02106e-07	2.19178e-06	Ism1
1.01224	5.58483	10.2016	0.00140317	0.00358383	Esf1
-1.443	2.38061	10.9144	0.0009542	0.00254127	Macrod2
7.59974	5.42642	106.571	5.52846e-25	4.84581e-23	Flrt3
1.26073	5.25807	14.7818	0.000120696	0.000395831	Snrpb2
5.11673	1.44776	35.3703	2.72612e-09	2.12782e-08	Bfsp1
0.800694	7.59362	12.0798	0.000509717	0.00145023	Snx5
-1.12422	4.77357	16.6447	4.50766e-05	0.00016315	Dtd1
2.86967	5.91295	65.7037	5.24086e-16	1.25567e-14	Rin2
-0.999193	6.43693	9.27744	0.00231994	0.00559258	Ralgapa2
1.41834	7.01199	10.1567	0.0014378	0.00366249	Xrn2
3.99558	6.11271	21.1588	4.22755e-06	1.88556e-05	Thbd
8.28009	0.178211	34.5819	4.08683e-09	3.08413e-08	Syndig1
-0.905007	5.39641	10.7404	0.00104819	0.00276746	Apmap
-0.93856	5.14945	17.0314	3.67661e-05	0.000135327	Entpd6
2.73685	2.84834	21.7442	3.11535e-06	1.42002e-05	Ninl
0.897384	7.94497	11.7637	0.000603978	0.00168312	Fkbp1a
6.61843	0.8909	36.2316	1.75209e-09	1.41369e-08	Angpt4
-2.47518	6.92615	54.3801	1.65227e-13	2.57076e-12	Srxn1
-2.3818	5.12758	26.9712	2.06515e-07	1.17846e-06	Trib3
2.34837	4.79961	39.5911	3.13102e-10	2.89738e-09	Sox12
2.2842	6.19958	21.2412	4.04958e-06	1.81249e-05	Tpx2
-2.15908	2.35947	13.1162	0.00029276	0.000880715	Ccm2l
1.70282	1.22124	10.2553	0.00136292	0.00349509	Tspyl3
1.71133	5.54619	21.1081	4.34084e-06	1.93182e-05	Plagl2
1.49032	5.36959	8.15856	0.00428583	0.00969102	Kif3b
1.64475	4.68411	30.949	2.64904e-08	1.75756e-07	Nol4l
-1.42227	4.39058	15.7858	7.09318e-05	0.000245702	Dnmt3b
1.77915	7.18908	37.7299	8.1251e-10	6.9703e-09	Mapre1
4.27389	-0.984461	14.7085	0.000125478	0.000410179	Efcab8
9.52672	1.21922	14.0885	0.000174408	0.000553212	Bpifb4
-1.22597	3.9112	14.8815	0.000114483	0.000377649	Cdk5rap1
1.54514	5.23927	20.9252	4.7756e-06	2.10736e-05	Cbfa2t2
2.79822	5.0575	47.464	5.60245e-12	6.95966e-11	E2f1
-3.41083	7.01215	102.364	4.62137e-24	3.54439e-22	Pxmp4
-1.2104	8.89407	13.4499	0.000245019	0.000749037	Ahcy
-1.49045	7.33512	24.072	9.27994e-07	4.70228e-06	Trp53inp2
1.0357	6.4644	13.7817	0.000205329	0.000640109	Ncoa6
-4.39157	7.16858	144.591	2.63879e-33	7.02616e-31	Acss2
-2.05011	6.82563	45.6051	1.44662e-11	1.68161e-10	Gss
-1.59043	6.35682	41.1081	1.44041e-10	1.40187e-09	Edem2
3.08642	3.62469	32.4276	1.23715e-08	8.65575e-08	Procr
2.15662	6.14133	35.8225	2.16139e-09	1.71357e-08	Cep250
-2.83495	1.64842	16.046	6.18221e-05	0.000217239	6430550D23Rik
2.14724	1.56392	11.6374	0.000646378	0.00179173	Spag4
1.35442	4.29508	17.8899	2.34057e-05	9.00342e-05	Rbm12
-0.802641	6.04865	13.0894	0.00029697	0.00089148	Nfs1
1.71898	5.14887	27.0296	2.00359e-07	1.14751e-06	Phf20
4.27911	6.00917	54.5315	1.52977e-13	2.39602e-12	Epb41l1
2.54827	4.21669	32.6664	1.09413e-08	7.72788e-08	Tgif2
1.0554	5.42009	13.6605	0.000219014	0.000677198	Ndrg3
1.84614	3.72879	17.7488	2.52074e-05	9.61974e-05	Dsn1
3.85664	4.98263	50.2858	1.32905e-12	1.82269e-11	Soga1
1.16727	4.591	19.0753	1.25662e-05	5.08557e-05	Manbal
2.96906	6.35242	48.7571	2.89703e-12	3.74042e-11	Src
0.678489	5.83283	9.02607	0.00266156	0.00632749	Blcap
1.09082	5.07094	11.756	0.000606463	0.00168938	Ctnnbl1
2.44686	2.24624	9.44534	0.00211686	0.005147	D630003M21Rik
-2.76161	7.00135	36.9046	1.24056e-09	1.02679e-08	Lbp
-4.28391	2.54308	15.3124	9.11153e-05	0.000307907	Snhg11
1.09028	6.14046	9.30947	0.00227973	0.00550505	Ralgapb
-2.41113	2.39717	14.1853	0.000165657	0.000528304	Ppp1r16b
-2.22721	6.10923	38.4562	5.59952e-10	4.93569e-09	Zhx3
-2.34605	3.85715	31.7368	1.76549e-08	1.20652e-07	Lpin3
8.08599	0.440364	17.0205	3.69775e-05	0.000136053	Ptprt
-3.95163	5.98169	47.0502	6.91918e-12	8.48336e-11	Sgk2
1.82284	5.11377	11.6315	0.000648451	0.00179606	Mybl2
-3.43652	2.50363	29.4997	5.59256e-08	3.52174e-07	Tox2
4.1375	2.54122	15.2135	9.60128e-05	0.000323219	Jph2
-4.56547	9.19548	45.5484	1.48911e-11	1.72957e-10	Hnf4a
1.71897	1.96871	13.5012	0.000238414	0.00073062	Ada
-7.81146	1.95159	55.2673	1.05204e-13	1.69094e-12	Rims4
2.58886	0.0564901	10.8546	0.000985523	0.00261718	Pabpc1l
1.18421	5.67458	11.7333	0.000613917	0.00170812	Tomm34
-6.16078	0.274189	62.3955	2.8097e-15	5.90037e-14	Wfdc15b
-1.04724	4.03507	9.73174	0.00181113	0.00447926	Acot8
1.29722	2.75262	10.0369	0.00153435	0.00387902	Zswim3
-3.56293	6.68429	24.8792	6.10369e-07	3.2152e-06	Pltp
10.5994	8.76322	29.22	6.46086e-08	4.02364e-07	Mmp9
1.66333	6.27168	31.7639	1.74098e-08	1.19092e-07	Elmo2
2.18704	4.0385	36.8185	1.29657e-09	1.07064e-08	Zfp334
-2.81428	4.55523	33.2693	8.024e-09	5.82184e-08	Ocstamp
-2.33951	4.55865	18.3535	1.83484e-05	7.21059e-05	Slc13a3
4.13207	1.64964	34.7617	3.72641e-09	2.83183e-08	Slc2a10
5.75356	1.53413	16.8717	3.99944e-05	0.000146247	Eya2
0.842712	6.41307	11.295	0.000777153	0.00211273	Zmynd8
2.39881	5.77034	15.1387	9.9897e-05	0.000334698	Sulf2
1.17466	7.12962	9.81154	0.0017342	0.00431472	Cse1l
0.991686	6.53945	15.2744	9.29702e-05	0.000313649	Ddx27
-1.1264	5.81325	9.26174	0.00233991	0.00563784	Znfx1
2.88261	3.70754	8.23633	0.004106	0.00933826	Ptgis
1.47548	7.18455	14.8892	0.000114012	0.000376447	B4galt5
-0.686448	5.94924	10.4056	0.00125633	0.00324595	Slc9a8
-0.98671	6.40812	24.2376	8.51542e-07	4.34453e-06	Rnf114
4.34945	4.15768	34.3284	4.6553e-09	3.47964e-08	Snai1
1.99607	4.8248	16.7789	4.19974e-05	0.000152858	Tmem189
1.01087	6.32764	16.1038	5.99641e-05	0.000211501	Ptpn1
-2.77775	6.02707	57.6309	3.16224e-14	5.57122e-13	Atp9a
0.944566	5.42899	13.767	0.00020694	0.000643955	Zfp217
1.22463	4.67731	8.44831	0.00365382	0.00841153	Pfdn4
1.98448	5.77919	13.9941	0.000183388	0.000579093	Aurka
3.16998	0.563143	11.6944	0.000626901	0.00174082	Cass4
5.75077	5.05189	25.837	3.715e-07	2.03676e-06	Bmp7
0.900873	6.17402	11.6797	0.000631864	0.00175391	Rae1
2.21004	5.51304	22.3812	2.23548e-06	1.05509e-05	Rbm38
-2.57919	9.08034	8.58911	0.00338179	0.00784801	Pck1
-2.47933	4.34073	11.9571	0.000544388	0.00153771	Zbp1
4.31505	6.46908	48.2331	3.78454e-12	4.83325e-11	Pmepa1
0.95401	6.08369	11.5776	0.000667497	0.00184556	Rab22a
-1.32835	7.13803	11.3877	0.000739304	0.00201995	Atp5e
-3.43098	-0.359641	26.4807	2.66185e-07	1.49241e-06	Zfp831
-1.40488	2.77357	9.31386	0.00227427	0.00549374	Zfp970
2.5261	0.753776	11.275	0.000785565	0.00213436	Ppp1r3d
2.40492	2.01627	10.4087	0.00125423	0.00324111	Fam217b
1.18538	5.86936	28.5568	9.09907e-08	5.53952e-07	Lsm14b
-1.58648	4.40672	44.462	2.59346e-11	2.8818e-10	Mtg2
5.81761	2.02943	65.9329	4.66547e-16	1.12162e-14	Slco4a1
7.68379	-0.309231	13.0579	0.00030201	0.000904875	Tcfl5
-3.01316	4.15449	40.6832	1.79022e-10	1.72173e-09	Slc17a9
-7.94796	5.6362	39.8338	2.76524e-10	2.58773e-09	Chrna4
-1.33617	5.62654	13.9734	0.000185419	0.000584329	Ppdpf
-3.72564	0.351584	14.7876	0.000120327	0.000394804	Ptk6
-3.07643	-0.229419	10.1864	0.00141479	0.00361105	Srms
-2.8672	7.90487	121.883	2.44893e-28	3.45593e-26	Helz2
-1.22069	3.09914	10.1801	0.00141961	0.00362009	Zbtb46
-2.40488	3.21848	12.3984	0.000429695	0.00124208	Sox18
1.41871	4.19106	13.2541	0.000271978	0.000823639	Rgs19
-1.01402	5.30688	23.073	1.55962e-06	7.57116e-06	Pcmtd2
3.66881	-0.756576	14.8851	0.000114263	0.000377012	Nudt11
3.51464	4.13278	38.5645	5.29749e-10	4.69882e-09	Shroom4
2.49042	6.06028	27.8246	1.32827e-07	7.83306e-07	Clcn5
2.09147	1.6705	18.4717	1.72444e-05	6.83001e-05	Usp27x
4.5457	6.32472	127.075	1.78919e-29	2.86921e-27	Plp2
-3.68127	3.07325	31.835	1.67841e-08	1.14986e-07	Magix
3.18746	3.07082	20.3971	6.29263e-06	2.70325e-05	Praf2
-1.63563	4.0329	17.356	3.09914e-05	0.000115701	Ccdc120
4.25801	2.12346	49.3233	2.17072e-12	2.86827e-11	Kcnd1
-1.31576	5.36126	24.2457	8.47941e-07	4.33399e-06	Timm17b
2.85961	6.08101	29.8143	4.75469e-08	3.02789e-07	Suv39h1
-0.865976	5.439	14.3783	0.000149515	0.000481944	Wdr13
1.59049	7.40934	20.2783	6.69545e-06	2.86062e-05	Rbm3
-2.53558	7.37937	71.7826	2.40257e-17	7.03423e-16	Ebp
1.93612	3.12044	13.0395	0.000304982	0.000913198	Porcn
2.45198	1.44534	10.4263	0.0012423	0.00321205	B630019K06Rik
5.46735	0.420691	41.9855	9.19519e-11	9.31533e-10	Lancl3
-2.325	3.51045	19.8701	8.28851e-06	3.48014e-05	Xk
2.95856	2.12972	10.2562	0.00136227	0.00349408	Srpx
-4.77565	8.04851	27.2908	1.75039e-07	1.01153e-06	Otc
1.42543	6.75001	12.2192	0.000472998	0.00135615	Atp6ap2
0.983165	4.86141	17.575	2.76191e-05	0.000104242	1810030O07Rik
1.44464	5.67331	15.223	9.55339e-05	0.000321683	Cask
1.12043	5.59778	8.65351	0.00326433	0.00760168	Maoa
-4.64084	7.34651	66.8102	2.9894e-16	7.37524e-15	Maob
9.56163	1.26109	34.9295	3.41868e-09	2.62198e-08	Ndp
1.86582	4.70664	27.1208	1.91132e-07	1.10002e-06	Jade3
-5.71779	8.95996	41.9394	9.41449e-11	9.51699e-10	Rgn
-1.16124	6.68864	16.4144	5.08963e-05	0.000182113	Ndufb11
1.17592	6.58772	20.9137	4.80452e-06	2.11945e-05	Cdk16
2.3952	3.32395	37.577	8.78752e-10	7.4885e-09	Usp11
-0.88215	6.79786	12.5207	0.000402463	0.00117056	Araf
3.50794	2.0804	26.7558	2.30857e-07	1.3068e-06	Syn1
4.42821	7.18144	29.207	6.50429e-08	4.0489e-07	Timp1
1.51104	4.50578	12.7395	0.000358009	0.00105474	Elk1
-1.51857	3.9833	24.8882	6.07526e-07	3.20381e-06	Uxt
-2.59515	4.24143	15.2046	9.64702e-05	0.000324526	Klhl13
2.80516	3.81124	46.0573	1.14845e-11	1.36192e-10	Dock11
2.33135	3.28087	14.2747	0.000157973	0.000505742	Lonrf3
-3.00207	9.20322	88.6949	4.60657e-21	2.19622e-19	Pgrmc1
-1.23381	3.37799	10.5729	0.00114756	0.00299618	Akap17b
-1.40904	8.93812	21.0684	4.43173e-06	1.96916e-05	Slc25a5
-1.7643	6.01835	25.7421	3.90228e-07	2.13198e-06	Ndufa1
1.46627	5.95366	10.5581	0.00115677	0.00301632	Cul4b
-3.25534	1.70693	27.4422	1.61861e-07	9.4077e-07	Dcaf12l1
4.72884	0.777967	24.3794	7.91118e-07	4.05973e-06	Smarca1
1.28469	4.6833	10.9917	0.00091523	0.00244941	Ocrl
2.81523	4.17469	17.0538	3.63348e-05	0.000133774	Apln
-1.23547	6.92178	13.6906	0.000215534	0.000668341	Zdhhc9
1.24535	4.57617	13.3993	0.000251714	0.000767543	Bcorl1
2.21978	5.15243	25.8922	3.61016e-07	1.98313e-06	Elf4
-1.48182	6.99741	17.1272	3.49577e-05	0.000129041	Aifm1
1.85175	2.14166	12.9657	0.000317244	0.000946699	Slc25a14
2.7426	3.14735	24.4083	7.79334e-07	4.00654e-06	Rbmx2
5.26808	4.12228	16.1977	5.70648e-05	0.000202387	Hs6st2
-2.09396	6.22262	36.9779	1.19478e-09	9.92978e-09	Gpc4
-2.44478	6.02727	17.959	2.25713e-05	8.70529e-05	Gpc3
1.91588	1.80276	15.0702	0.000103586	0.000345827	Zfp449
5.50011	1.24865	20.2719	6.71803e-06	2.8694e-05	Fgf13
-4.6415	6.96321	63.884	1.31962e-15	2.9007e-14	F9
-1.88679	6.82413	31.315	2.19375e-08	1.4749e-07	Atp11c
7.98108	3.05496	37.7213	8.16075e-10	6.99663e-09	Aff2
-2.21833	4.21268	36.1823	1.79697e-09	1.4433e-08	Mtm1
-1.30517	5.43332	20.846	4.97736e-06	2.1875e-05	Mtmr1
11.9301	3.48621	22.9407	1.67076e-06	8.05251e-06	Gpr50
4.74157	2.41768	22.7774	1.81896e-06	8.71025e-06	Gabre
-2.53353	6.66488	32.8317	1.00492e-08	7.16595e-08	Nsdhl
2.25979	9.44114	14.974	0.000109003	0.0003616	Bgn
6.25088	6.69411	82.3942	1.11481e-19	4.37006e-18	Dusp9
2.03214	1.52363	9.28375	0.00231196	0.00557716	Pnck
2.98917	6.49992	57.4957	3.38723e-14	5.92325e-13	Slc6a8
-1.27436	6.98646	18.7658	1.47791e-05	5.91498e-05	Ssr4
3.62664	1.13391	24.6701	6.80308e-07	3.55443e-06	Pdzd4
5.59555	3.83131	19.7741	8.71557e-06	3.64535e-05	L1cam
2.25225	4.28775	13.9645	0.000186296	0.000586701	Renbp
1.27527	5.60852	24.4948	7.45115e-07	3.85308e-06	Mecp2
3.87683	9.30986	89.8218	2.60603e-21	1.30877e-19	Flna
1.47725	5.10955	30.8727	2.75514e-08	1.82281e-07	Emd
1.09861	3.52106	10.0071	0.00155934	0.00393375	Dnase1l1
-1.1953	5.48022	13.0914	0.000296647	0.000890699	Taz
1.44472	7.51052	26.8328	2.21844e-07	1.25881e-06	Atp6ap1
0.923764	6.91102	9.59968	0.00194611	0.0047746	Gdi1
1.56923	4.25323	14.3224	0.00015402	0.00049477	Plxna3
-0.900509	4.58987	9.40609	0.00216266	0.00525201	Lage3
-0.935678	5.953	16.1566	5.83138e-05	0.00020635	Ubl4a
-0.74264	4.75261	11.8679	0.000571104	0.00160291	Fam3a
-1.02374	6.49331	19.9631	7.89502e-06	3.32978e-05	Ikbkg
1.84206	6.47001	10.6518	0.00109963	0.00288599	Dkc1
-2.71675	3.21336	20.6602	5.48452e-06	2.38587e-05	F8
1.77452	5.11244	40.7267	1.75081e-10	1.68536e-09	Fundc2
1.44678	5.47781	17.0203	3.69827e-05	0.000136053	Vbp1
1.50341	7.09248	11.0535	0.000885195	0.00237804	Pls3
1.42082	3.28363	10.4036	0.00125768	0.00324882	Tmem47
-1.24337	5.64897	18.3466	1.84147e-05	7.2286e-05	Dmd
1.10454	4.79462	8.52646	0.00350019	0.00809484	Tab3
-2.76107	7.12865	59.4285	1.26819e-14	2.42831e-13	Gk
2.10636	4.81738	15.7396	7.26873e-05	0.000251105	Pola1
5.16356	3.4597	45.9387	1.22013e-11	1.43847e-10	Pcyt1b
2.75268	3.1036	22.0029	2.72246e-06	1.26006e-05	Pdk3
0.983799	5.77084	11.0274	0.000897752	0.0024072	Zfx
2.00828	2.21191	14.4304	0.000145433	0.000470074	Zxdb
2.989	2.04087	13.7202	0.000212159	0.000658598	Spin4
1.10799	4.29702	11.3486	0.00075504	0.00205817	Amer1
4.55493	-0.151911	19.3971	1.06169e-05	4.36427e-05	Zc3h12b
3.52067	8.68794	135.54	2.51608e-31	5.37983e-29	Msn
1.89193	4.08703	13.9235	0.000190403	0.000598433	Ar
-6.89379	2.72942	43.0115	5.44181e-11	5.7139e-10	P2ry4
2.31838	4.93435	15.353	8.91814e-05	0.00030166	Kif4
1.94089	5.43199	28.8478	7.8296e-08	4.81024e-07	Dlg3
3.14768	2.54076	10.1942	0.0014088	0.00359643	Slc7a3
-1.75034	5.68514	27.8568	1.30636e-07	7.72002e-07	Foxo4
-5.77789	8.84231	80.0592	3.63351e-19	1.3388e-17	Gjb1
1.26914	7.91657	15.0395	0.000105285	0.000351001	Nono
1.05631	6.05122	11.5658	0.000671776	0.00185593	Taf1
2.81943	4.16964	24.6921	6.72585e-07	3.5219e-06	Ercc6l
3.56823	3.88133	18.3182	1.86912e-05	7.32899e-05	Chic1
-2.00348	6.80008	20.4089	6.25379e-06	2.6882e-05	Slc16a2
1.38824	7.08081	18.0009	2.208e-05	8.5321e-05	Rlim
-1.65305	6.32332	18.4624	1.73288e-05	6.85575e-05	Abcb7
1.555	0.488289	8.67019	0.00323457	0.00754235	Zdhhc15
1.74003	3.10257	18.773	1.47237e-05	5.8945e-05	Magee1
-1.03804	7.59095	8.37638	0.00380129	0.00871408	Cox7b
3.11598	4.79949	12.6265	0.00038032	0.0011135	Atp7a
2.12254	8.77103	14.8938	0.000113736	0.000375735	Pgk1
8.31106	0.223831	18.4675	1.72823e-05	6.84119e-05	Fndc3c1
-2.77602	-0.568751	16.4384	5.02564e-05	0.000180096	Gpr174
3.20354	2.71197	13.1019	0.000295003	0.000886518	Itm2a
-1.19879	5.85912	13.2213	0.000276789	0.000836951	Hmgn5
6.07295	4.02154	45.7149	1.36777e-11	1.60182e-10	Rps6ka6
2.86381	1.38238	12.5414	0.000398032	0.00115958	Hdx
-1.34632	4.71685	17.2808	3.22428e-05	0.000119803	Apool
-3.72712	0.510742	37.1343	1.10268e-09	9.21317e-09	Nap1l3
4.66866	3.2583	13.1439	0.000288459	0.000869072	Pcdh19
2.24563	2.01005	17.3107	3.17401e-05	0.000118152	Tspan6
2.42183	3.49016	11.3332	0.000761331	0.00207411	Srpx2
-1.71092	2.37824	8.87066	0.0028979	0.00683132	Sytl4
1.1246	6.16529	12.4266	0.000423262	0.00122499	Cstf2
2.49929	4.0125	21.4437	3.6438e-06	1.64391e-05	Cenpi
2.29662	5.07505	20.491	5.99109e-06	2.58697e-05	Gla
1.51653	3.82397	9.4987	0.00205618	0.00501413	Armcx4
1.8019	2.89811	15.188	9.73199e-05	0.000327151	Armcx1
2.71606	4.62255	20.0768	7.43944e-06	3.15272e-05	Armcx2
2.87901	2.53295	18.3025	1.88461e-05	7.38047e-05	Arxes2
-2.95142	4.87595	27.3993	1.65488e-07	9.59871e-07	Bex4
-5.689	2.60017	64.7759	8.39212e-16	1.89791e-14	Tceal5
-4.07664	6.2025	31.186	2.34452e-08	1.57103e-07	Bex1
1.53366	6.13427	20.2132	6.9275e-06	2.94994e-05	Bex3
8.57827	3.98617	32.8043	1.01917e-08	7.25657e-08	Nrk
-4.11552	6.06918	50.5736	1.14779e-12	1.58179e-11	Serpina7
5.07533	2.98502	29.1974	6.53684e-08	4.06557e-07	Pwwp3b
-2.72325	5.8384	16.076	6.08494e-05	0.000214195	Cldn2
-1.12114	6.03821	10.0519	0.00152192	0.00385105	Prps1
-1.18799	3.89729	11.9363	0.000550511	0.00155297	Atg4a
3.49596	2.09109	11.0179	0.000902353	0.00241815	Col4a6
3.05527	5.22753	29.7122	5.01193e-08	3.1831e-07	Ammecr1
6.88098	2.47768	61.2753	4.96265e-15	1.00478e-13	Lrch2
-2.30346	3.75165	10.0585	0.0015165	0.0038394	Alas2
-3.11744	4.77452	61.0687	5.51176e-15	1.10329e-13	Pfkfb1
4.65979	1.30511	25.0078	5.70991e-07	3.02471e-06	Tro
1.86114	5.67746	28.2569	1.06233e-07	6.39576e-07	Maged2
1.57073	4.53057	10.1686	0.00142856	0.00364092	Fgd1
5.91423	1.46084	36.1627	1.8151e-09	1.4562e-08	Wnk3
-1.48247	6.83801	20.7653	5.19165e-06	2.27247e-05	Hsd17b10
1.28084	2.27052	8.2162	0.00415179	0.00942721	Kantr
3.1549	0.223356	23.8873	1.02146e-06	5.13715e-06	Gpr173
-1.18642	4.98505	9.329	0.00225556	0.00545508	Shroom2
2.49684	0.453188	10.2598	0.00135962	0.00348916	Klf8
-1.9624	2.73903	15.0399	0.000105263	0.000351001	Kctd12b
1.89355	5.22471	33.8077	6.08382e-09	4.49267e-08	Acot9
7.57882	-0.331228	19.1461	1.21083e-05	4.92001e-05	Ptchd1
8.39516	0.291908	30.2879	3.72442e-08	2.40986e-07	Phex
2.15783	5.34096	36.3554	1.64421e-09	1.33089e-08	Sms
1.28572	5.45011	14.6527	0.000129246	0.000420938	Mbtps2
9.00998	0.787867	31.5464	1.94729e-08	1.32116e-07	Cnksr2
1.4061	6.42449	11.8432	0.000578722	0.00162042	Rps6ka3
4.25826	6.07004	120.685	4.4798e-28	6.07875e-26	Sh3kbp1
2.19954	1.14446	11.0387	0.000892308	0.00239442	Map3k15
-1.16976	5.38068	15.8536	6.84375e-05	0.000238114	Phka2
2.3395	1.1686	9.35242	0.00222691	0.00539412	Nhs
-4.10684	4.61143	38.9377	4.37551e-10	3.93545e-09	Reps2
-1.0447	5.03709	11.4639	0.000709612	0.00195048	Txlng
-2.54683	2.87461	8.76943	0.00306321	0.00717717	S100g
1.70607	3.88739	24.4727	7.5372e-07	3.89045e-06	Ap1s2
0.988271	4.48689	18.0499	2.15186e-05	8.33343e-05	Zrsr2
1.66789	2.84391	14.6654	0.000128379	0.000418305	Siah1b
-2.00248	4.1486	22.626	1.96799e-06	9.36669e-06	Pir
-0.854099	5.43309	11.9601	0.000543524	0.00153589	Mospd2
3.76192	3.93573	19.58	9.64737e-06	4.00187e-05	Gpm6b
-1.23032	5.54538	18.3119	1.87536e-05	7.34936e-05	Rab9
1.51402	8.71518	12.8339	0.000340403	0.0010075	Tmsb4x
1.76178	3.81018	12.4155	0.000425793	0.00123156	Arhgap6
1.33074	4.72761	10.4859	0.00120291	0.00312163	Hccs
-1.08002	5.70534	27.6919	1.42256e-07	8.36813e-07	Pex2
-1.41062	1.52803	8.89452	0.00286028	0.0067544	Il7
5.38754	3.64568	16.9364	3.86529e-05	0.000141865	Stmn2
2.19248	2.41222	20.7515	5.22919e-06	2.28678e-05	Hey1
-1.4373	4.98797	17.2991	3.19346e-05	0.000118702	Mrps28
1.63849	4.43585	15.3546	8.91022e-05	0.000301465	Zbtb10
1.68214	4.148	12.2048	0.000476678	0.00136559	Pag1
-2.60876	7.38626	94.4641	2.49575e-22	1.46141e-20	Fabp5
3.22249	-0.417331	12.0442	0.00051953	0.00147583	Gm9833
-2.58903	5.31723	40.6232	1.84599e-10	1.76974e-09	Fabp4
-0.953312	6.3763	14.7836	0.00012058	0.000395544	Impa1
-5.79577	4.94617	45.8721	1.26232e-11	1.48202e-10	Slc10a5
-1.36583	4.49844	24.8138	6.31445e-07	3.31879e-06	Zfand1
4.77616	3.54998	59.8207	1.03904e-14	2.00314e-13	Car13
-3.19786	1.05986	11.5753	0.000668354	0.0018472	Car1
-7.68975	9.54392	59.0027	1.57458e-14	2.95093e-13	Car3
3.12481	0.996302	14.0684	0.000176283	0.000558657	Sirpb1c
6.83106	3.1058	83.0714	7.91406e-20	3.22784e-18	Bhlhe22
1.02093	4.64203	12.4106	0.000426912	0.00123454	Pde7a
-4.1254	10.852	44.8019	2.18014e-11	2.4554e-10	Cp
-2.37098	3.01786	11.7563	0.00060639	0.00168938	Naaladl2
6.60089	-1.04203	25.8826	3.62828e-07	1.99076e-06	Nlgn1
-3.78897	2.95116	33.1824	8.39073e-09	6.05677e-08	Tnfsf10
-4.22165	7.42577	33.5478	6.95347e-09	5.09753e-08	Slc2a2
2.63181	2.44101	27.4447	1.61651e-07	9.39931e-07	Eif5a2
1.69507	6.00787	19.0384	1.28113e-05	5.17588e-05	Skil
2.44014	3.95628	54.9641	1.22754e-13	1.94204e-12	Gnb4
-1.36324	6.52593	24.4574	7.59707e-07	3.91706e-06	Ndufb5
-2.17881	5.37566	37.6689	8.38299e-10	7.17062e-09	Dnajc19
11.7301	3.28767	34.7587	3.73214e-09	2.83466e-08	Sox2
-1.77221	5.81902	35.357	2.74478e-09	2.13884e-08	Mccc1
1.0162	3.99557	9.9888	0.00157495	0.00396479	Zfp267
1.78768	-0.225891	9.0487	0.00262882	0.00625491	Cetn4
2.13077	2.18029	10.5686	0.00115026	0.00300212	Bbs12
3.87709	3.18483	13.6646	0.000218539	0.00067617	Fgf2
-1.95357	3.10801	17.6543	2.64919e-05	0.000100471	Nudt6
1.14075	4.29772	9.32335	0.00226252	0.00546912	Spata5
-3.90752	0.614794	28.0459	1.18472e-07	7.06894e-07	Gm5148
2.98663	6.18522	53.9857	2.01958e-13	3.09114e-12	Ankrd50
2.13378	3.76553	43.8341	3.57425e-11	3.90099e-10	Fat4
1.91094	4.727	25.6498	4.09329e-07	2.22685e-06	Plk4
-2.74167	5.82773	58.566	1.96582e-14	3.62162e-13	Larp1b
-0.991712	6.4917	18.1874	2.00198e-05	7.8044e-05	Pgrmc2
-1.52397	3.2281	20.4493	6.12335e-06	2.63534e-05	D3Ertd751e
2.07522	5.61173	17.6565	2.64606e-05	0.000100436	Noct
5.92294	2.41156	22.748	1.84695e-06	8.82634e-06	Mgarp
-1.50683	5.67821	16.2729	5.48419e-05	0.00019519	Ndufc1
1.10869	7.09746	16.1598	5.82156e-05	0.000206054	Naa15
4.93086	3.61653	43.0979	5.20684e-11	5.4876e-10	Mgst2
2.06837	3.69553	19.547	9.81561e-06	4.06807e-05	Maml3
-1.0335	5.62736	9.8255	0.00172109	0.00428798	Foxo1
2.27351	5.43227	19.6541	9.2802e-06	3.86547e-05	Lhfp
-0.770288	6.07449	9.46493	0.00209437	0.00510095	Ufm1
2.98284	6.50443	21.1499	4.24724e-06	1.89375e-05	Postn
-0.760685	5.71464	11.1212	0.000853469	0.00230212	Alg5
5.26375	3.49608	46.0083	1.17752e-11	1.39523e-10	Dclk1
2.77818	3.74235	36.3548	1.64475e-09	1.33089e-08	Nbea
3.83003	7.16935	65.2805	6.49611e-16	1.51526e-14	Tm4sf1
-2.48092	7.59256	13.471	0.000242276	0.000741327	Tm4sf4
1.54748	6.16736	22.3053	2.32568e-06	1.09327e-05	Wwtr1
-1.42016	6.94464	17.4774	2.90747e-05	0.00010921	Rnf13
-1.67845	8.39775	34.1259	5.16579e-09	3.84289e-08	Serp1
-1.25464	4.88652	25.4088	4.63801e-07	2.49625e-06	Siah2
-3.11222	2.79704	55.5785	8.98021e-14	1.45833e-12	Med12l
2.72665	1.57908	12.5565	0.00039483	0.00115121	Gpr171
-6.0286	8.18501	77.6527	1.22848e-18	4.30181e-17	Aadac
-7.09233	3.83909	137.032	1.18653e-31	2.7007e-29	Sucnr1
-2.19037	2.69388	23.2093	1.45294e-06	7.09724e-06	P2ry1
1.9514	4.71876	24.7867	6.40394e-07	3.36207e-06	Rap2b
-2.20779	4.2852	20.5014	5.95874e-06	2.57549e-05	Arhgef26
13.4078	4.93089	68.3179	1.39151e-16	3.70508e-15	Gpr149
-3.82223	5.10349	20.2567	6.7715e-06	2.88961e-05	Mme
-1.63201	2.77185	20.4789	6.02928e-06	2.6004e-05	E130311K13Rik
-2.34755	6.32746	81.9782	1.37594e-19	5.31979e-18	Slc33a1
-9.04954	2.64406	72.4547	1.70913e-17	5.13176e-16	Vmn2r3
4.46324	3.0216	21.9798	2.75528e-06	1.274e-05	Kcnab1
3.06517	5.54289	39.6365	3.05915e-10	2.84393e-09	Tiparp
2.11327	0.464843	10.4252	0.00124305	0.00321339	Lekr1
-3.20371	0.278278	30.5683	3.22311e-08	2.10772e-07	Veph1
1.99793	3.04212	26.643	2.44738e-07	1.38039e-06	Lxn
-5.03548	4.68234	76.0495	2.76641e-18	9.25107e-17	Rarres1
1.32132	6.78639	21.6243	3.31616e-06	1.50389e-05	Smc4
3.43654	4.91432	48.6497	3.06022e-12	3.92955e-11	Trim59
1.02448	6.80449	9.3238	0.00226196	0.0054687	Kpna4
-3.93289	7.06091	43.3976	4.46736e-11	4.77963e-10	Bche
1.35502	5.72126	14.9205	0.000112139	0.000370958	Fnip2
-2.433	7.22888	36.5542	1.48482e-09	1.2098e-08	Etfdh
1.86618	2.49829	17.7585	2.50801e-05	9.57861e-05	4930579G24Rik
-2.28251	5.25054	34.3673	4.56334e-09	3.41452e-08	Ctso
-6.04482	8.37701	56.6265	5.26968e-14	8.89543e-13	Tdo2
-5.94034	0.611645	59.3489	1.32052e-14	2.52509e-13	Asic5
-3.53571	10.7666	48.3418	3.58044e-12	4.57674e-11	Fgg
-3.29922	11.0922	38.5618	5.30483e-10	4.70237e-09	Fga
-3.30311	11.2078	41.4007	1.24015e-10	1.22728e-09	Fgb
-1.99867	5.7471	37.0356	1.1599e-09	9.65128e-09	Trim2
3.47254	3.40884	25.3588	4.75983e-07	2.55402e-06	Fhdc1
-1.12983	4.73294	13.6038	0.000225725	0.000695053	Fbxw7
-2.9119	5.15769	94.2053	2.8444e-22	1.65869e-20	Gatb
-1.26245	1.80667	8.74928	0.00309725	0.00724968	Glt28d2
-1.9344	5.95111	23.7478	1.0982e-06	5.4879e-06	Lrba
-5.12852	1.86436	26.4458	2.71033e-07	1.51598e-06	Mab21l2
-3.97349	7.55	126.881	1.97235e-29	3.12739e-27	Cd1d1
4.33575	5.72772	100.426	1.22934e-23	8.76693e-22	Kirrel
-3.80401	6.73155	32.985	9.28714e-09	6.65617e-08	Cd5l
-5.19566	0.891375	42.9671	5.56691e-11	5.83657e-10	Sh2d2a
-1.05544	6.37577	9.95275	0.00160609	0.00403367	Mrpl24
13.2897	4.8231	137.91	7.62405e-32	1.82357e-29	Crabp2
4.67705	6.55411	72.8698	1.3849e-17	4.25788e-16	Nes
-1.1835	5.80711	18.8994	1.37794e-05	5.55108e-05	Naxe
1.12205	4.76268	9.56735	0.00198069	0.00485016	Iqgap3
0.943331	6.74499	12.7511	0.000355799	0.00104867	Mef2d
-4.20595	-0.313231	18.9242	1.36019e-05	5.4827e-05	Rhbg
0.675013	6.87924	9.51089	0.00204256	0.00498523	Smg5
-7.17721	0.931068	19.2567	1.14268e-05	4.66865e-05	Bglap3
-1.18968	6.33231	12.8774	0.000332581	0.000986821	Slc25a44
-3.06703	6.80658	112.036	3.50967e-26	3.61522e-24	Sema4a
1.4293	7.75744	23.1456	1.50187e-06	7.31094e-06	Lmna
5.16823	4.80192	146.611	9.54432e-34	2.74877e-31	Mex3a
-1.20053	5.90873	15.191	9.7167e-05	0.000326714	Lamtor2
-2.81535	3.36498	25.4197	4.6118e-07	2.48498e-06	Fdps
-5.91914	7.7466	76.4713	2.23435e-18	7.57959e-17	Pklr
2.04568	3.07378	23.5858	1.19466e-06	5.91751e-06	Fam189b
0.967659	6.19753	15.561	7.98853e-05	0.000273361	Gba
-0.871802	5.59963	8.78328	0.00304005	0.00713117	Mtx1
2.87287	3.04597	38.7813	4.74045e-10	4.22865e-09	Thbs3
-1.50247	6.37809	20.9334	4.75534e-06	2.09973e-05	Krtcap2
-2.01663	6.41847	19.05	1.27335e-05	5.14885e-05	Efna1
6.53997	0.520114	14.567	0.000135265	0.000439727	Efna3
2.06319	2.12647	12.8312	0.000340883	0.00100871	Efna4
2.49636	5.58778	57.7414	2.98939e-14	5.29314e-13	Adam15
-0.935799	6.72488	11.421	0.000726168	0.00198864	Zbtb7b
-1.54865	5.32342	42.5175	7.00515e-11	7.22158e-10	Flad1
1.60132	5.53954	16.3195	5.35118e-05	0.000190889	Cks1b
0.798523	5.63427	10.6397	0.00110686	0.00290334	Pygo2
1.04901	5.5289	16.1044	5.9946e-05	0.000211489	Pbxip1
-2.03926	5.53466	38.4149	5.71949e-10	5.02888e-09	Pmvk
4.65704	1.10036	17.3922	3.04076e-05	0.000113732	Kcnn3
3.29908	5.47591	54.2769	1.74134e-13	2.68566e-12	Atp8b2
-1.14554	5.68321	18.609	1.60462e-05	6.38051e-05	Hax1
0.9888	7.71196	20.0957	7.36612e-06	3.12539e-05	Ubap2l
1.58219	7.73281	31.9514	1.5808e-08	1.08874e-07	Tpm3
4.45857	1.10654	42.3495	7.63376e-11	7.82336e-10	Nup210l
-1.02187	5.58109	8.22635	0.00412866	0.00938525	Jtb
1.07037	6.25346	11.4217	0.000725897	0.00198833	Gatad2b
-1.8333	3.65117	20.733	5.27973e-06	2.30531e-05	Npr1
1.21953	6.14034	17.1922	3.37818e-05	0.000124962	Ilf2
2.18562	-0.505025	8.22072	0.00414148	0.00940681	S100a4
4.43826	7.39738	69.4624	7.78834e-17	2.17642e-15	S100a6
2.52543	3.07394	17.9519	2.2656e-05	8.73317e-05	S100a8
2.51897	3.45179	24.7036	6.68584e-07	3.50225e-06	S100a9
4.20492	0.508203	15.0473	0.000104852	0.000349721	Lor
11.3573	2.93335	32.542	1.16647e-08	8.18619e-08	Prr9
10.2916	1.93551	26.1405	3.17459e-07	1.75823e-06	Sprr2h
7.64833	-0.304231	14.4364	0.000144975	0.000468811	Sprr2k
11.6635	3.23306	36.6162	1.43829e-09	1.17801e-08	Sprr1b
3.6679	1.70177	10.6776	0.00108439	0.00285184	Ivl
11.196	2.77898	26.524	2.6029e-07	1.4611e-06	Lce1g
4.01128	1.00498	24.4814	7.50298e-07	3.87562e-06	Tchh
-1.76721	4.30014	29.4769	5.65877e-08	3.56026e-07	Them4
-4.6722	6.29911	91.505	1.11313e-21	5.81794e-20	Rorc
-4.53758	0.700121	26.3368	2.86779e-07	1.60088e-06	Lingo4
-3.44438	4.5767	20.2517	6.78933e-06	2.89547e-05	Selenbp2
-4.02835	5.87636	62.6528	2.46554e-15	5.20084e-14	Cgn
-2.84763	7.14101	25.0384	5.61986e-07	2.9826e-06	Selenbp1
-0.87798	4.77424	8.892	0.00286423	0.00676167	Rfx5
2.06711	5.72235	56.9051	4.57362e-14	7.77626e-13	Pip5k1a
3.22846	4.13722	66.428	3.62906e-16	8.84512e-15	Mllt11
-1.37927	8.65275	28.3037	1.03698e-07	6.26758e-07	Cers2
2.27785	3.4838	17.4343	2.9741e-05	0.000111387	Ctsk
2.53465	4.30037	28.2104	1.08821e-07	6.53204e-07	Adamtsl4
3.62042	8.37425	55.262	1.05489e-13	1.69272e-12	Ecm1
2.44055	2.18088	14.2141	0.000163145	0.00052112	Ciart
1.64096	6.7004	29.4398	5.76804e-08	3.62577e-07	Anp32e
2.04826	5.36762	22.6101	1.98442e-06	9.43855e-06	Plekho1
-1.81094	5.45598	36.5636	1.47766e-09	1.20467e-08	Mtmr11
1.02465	5.76127	11.3033	0.000773694	0.00210414	Sf3b4
2.35698	0.218093	13.7534	0.000208444	0.000648268	Sv2a
-1.80083	4.03454	10.4612	0.00121911	0.0031573	Bola1
-5.4993	6.59691	56.5196	5.56409e-14	9.35881e-13	Hjv
-1.06964	4.09263	12.4338	0.00042164	0.00122055	Polr3gl
1.92667	4.72748	30.2827	3.73449e-08	2.41526e-07	Lix1l
-0.942104	4.12041	9.50326	0.00205108	0.00500256	Pex11b
-4.77328	5.64233	42.0566	8.867e-11	9.00872e-10	Pdzk1
-1.42881	5.82167	44.5344	2.49921e-11	2.78585e-10	Gpr89
-1.00542	5.78209	11.7426	0.000610871	0.00170065	Acp6
-4.29841	9.07902	31.8595	1.6574e-08	1.13816e-07	Fmo5
1.74883	4.13191	13.048	0.000303607	0.000909467	Prkab2
-4.70319	10.3082	62.3705	2.84556e-15	5.96679e-14	Hmgcs2
2.60556	3.67316	12.2323	0.000469685	0.00134774	Zfp697
-6.87442	3.84265	97.0719	6.68563e-23	4.21195e-21	Hsd3b2
-6.15179	5.71603	64.368	1.0322e-15	2.29393e-14	Hsd3b3
-5.41098	3.79652	52.4026	4.52123e-13	6.56415e-12	Hao2
0.939081	5.92969	11.9258	0.000553623	0.00156036	Wdr3
-1.21639	5.01337	20.0604	7.50326e-06	3.17499e-05	Gdap2
1.48602	1.9058	11.1769	0.000828205	0.00224202	Trim45
2.60658	6.34792	17.0838	3.5766e-05	0.000131818	Ptgfrn
-3.19807	0.487706	8.6048	0.00335278	0.00778711	Cd2
4.80041	3.78826	83.5795	6.12038e-20	2.51078e-18	Igsf3
-2.97481	1.91503	17.3092	3.17651e-05	0.000118214	Mab21l3
-4.27905	1.6707	19.1707	1.19531e-05	4.86117e-05	Nr1h5
3.27315	7.74392	89.9026	2.50174e-21	1.26088e-19	Nras
2.84701	2.06667	31.9681	1.56722e-08	1.08202e-07	Dennd2c
1.23308	5.91191	17.4591	2.93558e-05	0.000110149	Trim33
2.90219	5.25033	22.7802	1.81625e-06	8.70023e-06	Olfml3
4.26815	0.283762	11.3527	0.000753374	0.00205442	Bcl2l15
2.09231	5.17696	20.4967	5.97342e-06	2.58025e-05	Rsbn1
1.8315	4.18005	34.4888	4.28702e-09	3.22623e-08	Phtf1
0.898316	6.50795	9.90499	0.00164831	0.00412647	Rhoc
-1.34826	6.23262	19.8124	8.54263e-06	3.57832e-05	Mov10
1.64713	5.84345	11.445	0.00071688	0.00196783	Capza1
-0.959196	4.72282	13.1273	0.00029103	0.000875728	St7l
3.08942	5.31685	50.768	1.03956e-12	1.43826e-11	Cttnbp2nl
0.981441	5.0382	9.11251	0.00253868	0.00606498	Ddx20
2.71524	-0.476905	11.8855	0.00056573	0.00158941	Adora3
5.55302	6.06789	24.395	7.84718e-07	4.03129e-06	Chil3
-2.75266	4.41303	52.2729	4.83004e-13	6.96578e-12	Dennd2d
-1.03444	6.22787	11.7982	0.000592883	0.00165547	Cept1
-0.766646	6.01721	10.6057	0.00112737	0.00295082	Dram2
2.01649	5.57133	18.402	1.78873e-05	7.05099e-05	Cd53
-5.56052	2.47711	61.176	5.21942e-15	1.04924e-13	Kcna2
8.70772	2.60122	22.2807	2.35566e-06	1.10479e-05	Slc6a17
0.746955	5.44929	8.25058	0.00407389	0.00927121	Strip1
-4.50832	0.442632	29.3975	5.89528e-08	3.69424e-07	Eps8l3
-1.37784	4.5752	11	0.000911098	0.00243974	Gstm5
-5.23568	5.67351	45.3723	1.62919e-11	1.8692e-10	Gstm7
-5.4641	5.94548	51.2436	8.15878e-13	1.1445e-11	Gstm6
-5.69271	7.25505	33.1279	8.6292e-09	6.20985e-08	Gstm3
-3.68728	6.54202	67.4756	2.13315e-16	5.45344e-15	Gstm2
-4.86141	9.9679	41.9799	9.22142e-11	9.3352e-10	Gstm1
-4.15817	5.60659	202.696	5.38968e-46	8.45102e-43	Gstm4
-2.75357	1.54071	36.5828	1.46316e-09	1.19423e-08	Gnat2
-6.55016	5.38755	84.8261	3.25803e-20	1.3807e-18	5330417C22Rik
1.56723	3.07556	20.1812	7.04423e-06	2.99693e-05	Wdr47
-1.02804	5.74139	17.4099	3.01249e-05	0.000112735	Clcc1
3.05844	5.36484	34.6363	3.97427e-09	3.00724e-08	Fam102b
2.1906	5.89434	38.3314	5.96945e-10	5.22586e-09	Slc25a24
-4.34486	6.57499	28.9918	7.26872e-08	4.49304e-07	Amy1
8.56203	4.96414	27.3017	1.74059e-07	1.00671e-06	Col11a1
-4.60661	0.979874	19.4318	1.04254e-05	4.29182e-05	Olfm3
-1.73626	5.71867	15.9531	6.49303e-05	0.000227031	S1pr1
0.921695	4.33898	8.98242	0.00272589	0.00646626	Extl2
1.10876	4.90523	14.2916	0.00015656	0.000501902	Rtca
-2.29621	6.50722	28.0269	1.19641e-07	7.11791e-07	Dbt
-3.16116	2.65831	19.3147	1.10852e-05	4.54223e-05	Lrrc39
-0.735607	6.1142	9.69685	0.00184585	0.00455873	Slc35a3
-2.45005	5.47331	13.8759	0.000195286	0.000611818	Palmd
-4.23125	7.73463	44.1043	3.11329e-11	3.42705e-10	Dpyd
1.43344	5.17277	13.5153	0.000236624	0.000725605	Ptbp2
-5.20649	7.6355	62.7237	2.37841e-15	5.05484e-14	Tlcd4
-1.53749	4.63362	26.4966	2.64006e-07	1.48137e-06	Alg14
-3.76204	4.7013	34.582	4.0866e-09	3.08413e-08	Slc44a3
2.67256	3.7552	13.317	0.000263012	0.000799229	F3
-2.78476	8.00092	73.2686	1.13156e-17	3.5173e-16	Abcd3
-2.62359	7.57863	36.4153	1.59449e-09	1.29393e-08	Gclm
0.950158	6.31947	11.8451	0.000578126	0.00161923	Dnttip2
2.27035	3.64045	30.7779	2.89316e-08	1.90519e-07	Pde5a
-7.68221	6.31303	89.8076	2.62488e-21	1.31356e-19	Fabp2
2.32515	4.91893	9.28019	0.00231645	0.00558513	Usp53
0.686174	4.32573	8.20461	0.00417841	0.00948045	Mettl14
7.27368	3.86644	31.6933	1.80541e-08	1.23204e-07	Prss12
7.5407	3.45724	77.5072	1.32241e-18	4.60786e-17	Ndst3
7.57776	-0.350939	36.9066	1.23925e-09	1.02631e-08	Tram1l1
4.60292	0.888589	19.7125	9.001e-06	3.75805e-05	Arsj
2.91469	5.85235	57.7893	2.91747e-14	5.17879e-13	Camk2d
-1.02421	4.00877	9.31241	0.00227607	0.00549716	Tifa
-1.95815	5.76602	13.4054	0.000250904	0.000765403	Enpep
-2.40483	7.25554	23.0571	1.57262e-06	7.62639e-06	Elovl6
1.11213	4.87501	10.5605	0.00115532	0.00301365	Gar1
-4.61172	9.18415	55.897	7.63686e-14	1.25316e-12	Cfi
3.7128	2.96439	42.8246	5.98754e-11	6.2451e-10	Mcub
1.17388	6.28851	19.9234	8.06072e-06	3.3946e-05	Sec24b
6.44132	0.834956	8.59401	0.00337271	0.00782954	Col25a1
-1.05066	6.88518	11.3479	0.00075532	0.00205853	Ostc
3.45917	1.1901	8.91636	0.00282627	0.00668303	Lef1
-2.39119	8.20885	56.2673	6.32577e-14	1.04899e-12	Hadh
-2.43935	2.83764	32.8396	1.00083e-08	7.14222e-08	Cyp2u1
1.16781	5.48799	26.9726	2.06361e-07	1.17806e-06	Papss1
5.58101	2.97797	54.0859	1.91911e-13	2.94695e-12	Dkk2
-3.62606	3.79703	35.9857	1.98767e-09	1.58385e-08	Gimd1
5.8702	5.46973	48.0456	4.1643e-12	5.28476e-11	Npnt
1.0605	4.62162	10.5133	0.00118521	0.0030827	Gstcd
1.05756	4.49002	13.699	0.000214568	0.000665638	Ints12
-1.13863	5.79783	11.3234	0.000765382	0.00208354	Ppa2
2.21756	5.48457	19.182	1.18827e-05	4.83533e-05	Cenpe
-2.80789	4.15764	33.2035	8.30022e-09	5.99758e-08	Bdh2
1.0501	5.66426	9.0199	0.00267056	0.0063478	Manba
1.31824	6.22271	22.9822	1.63512e-06	7.89691e-06	Ppp3ca
-1.95988	3.37181	19.8149	8.5314e-06	3.57468e-05	Emcn
-4.87185	8.31825	102.819	3.67217e-24	2.92778e-22	Mttp
-3.82948	2.59822	42.3316	7.70368e-11	7.88929e-10	Adh7
-5.28331	10.1192	57.2604	3.81764e-14	6.58613e-13	Adh1
-4.73151	5.21001	40.0996	2.41341e-10	2.27205e-09	Adh4
-1.59452	8.17659	23.0485	1.57962e-06	7.65246e-06	Adh5
2.89485	2.81644	23.4194	1.30256e-06	6.4182e-06	Tspan5
7.10549	1.05926	31.3236	2.18414e-08	1.46984e-07	Bmpr1b
1.44662	6.79974	16.0366	6.21297e-05	0.000218266	Pdlim5
-1.86819	4.67752	9.97626	0.00158571	0.00398675	Gbp7
-2.02639	4.08193	11.9235	0.00055431	0.00156167	Gbp3
-3.44002	1.06951	14.6882	0.000126836	0.000413852	Gbp2b
-3.22149	7.39912	26.1545	3.15165e-07	1.7469e-06	Kyat3
1.66754	6.05543	18.7941	1.4562e-05	5.8397e-05	Hs2st1
1.23713	7.22926	19.803	8.58501e-06	3.59287e-05	Sh3glb1
7.78321	-0.225412	28.8069	7.99662e-08	4.90645e-07	Clca3b
3.71197	0.847282	11.0455	0.000889047	0.00238672	Col24a1
2.20833	5.80228	16.3613	5.23429e-05	0.000187145	Ccn1
-2.00334	7.73238	12.5861	0.000388619	0.00113615	Ddah1
1.75286	4.56999	9.08501	0.00257714	0.00615061	Syde2
1.3178	4.37728	9.94719	0.00161095	0.00404298	Ssx2ip
-5.53521	9.15025	64.4168	1.00694e-15	2.24255e-14	Uox
-5.16417	3.94363	35.8763	2.10252e-09	1.66877e-08	Dnase2b
1.89783	3.31741	12.0253	0.000524845	0.00148877	Ttll7
-1.69287	3.7105	15.0761	0.000103262	0.000344988	Adgrl4
-2.57164	3.39886	11.4428	0.000717697	0.00196931	Ifi44
2.40104	3.3736	14.8878	0.000114099	0.000376641	Nexn
0.93878	6.30464	12.8407	0.000339169	0.00100427	Zzz3
4.78853	1.53851	12.8006	0.000346504	0.00102384	Ak5
-2.70065	7.76976	60.8553	6.14271e-15	1.22438e-13	Acadm
-3.05995	6.29191	51.9877	5.58497e-13	7.99341e-12	Cryz
6.45889	3.02445	15.5581	8.00074e-05	0.00027368	Ptger3
-3.99524	7.84794	23.7156	1.11675e-06	5.57074e-06	Cth
2.78358	5.91863	49.2699	2.23058e-12	2.93912e-11	Wls
0.904257	4.35801	11.6964	0.000626215	0.00173925	Tmem68
6.06922	0.904146	42.1458	8.47141e-11	8.62543e-10	Plag1
-5.38395	6.3726	53.1571	3.07908e-13	4.57872e-12	Cyp7a1
-2.85482	2.41102	24.2708	8.36968e-07	4.28101e-06	Tox
0.917411	5.64813	11.9773	0.00053853	0.00152422	Chd7
5.72309	0.0153107	14.1118	0.000172257	0.000547129	Clvs1
-2.13345	4.00852	39.2539	3.72117e-10	3.39891e-09	Ndufaf6
-1.98989	6.65003	17.4468	2.95463e-05	0.000110716	Trp53inp1
3.38799	3.91568	36.1876	1.7921e-09	1.44021e-08	Ccne2
5.02567	3.85192	42.2487	8.03736e-11	8.20718e-10	Gem
1.21423	3.72083	9.13107	0.00251305	0.0060129	Pdp1
3.37051	0.459967	10.6181	0.00111984	0.00293466	Triqk
-5.92743	5.14314	123.909	8.81847e-29	1.29632e-26	Necab1
-1.46535	6.1036	10.4746	0.00121028	0.00313672	Tmem64
-2.76458	7.02935	98.5254	3.20886e-23	2.15635e-21	Decr1
-3.27655	3.40558	74.5685	5.85709e-18	1.9089e-16	Rmdn1
-1.2924	6.77207	11.1613	0.000835216	0.00225883	Wwp1
1.61097	4.25665	11.0349	0.00089411	0.00239834	Atp6v0d2
-3.96799	7.64993	38.8973	4.46693e-10	4.01512e-09	Ttpa
1.16259	4.64569	14.1828	0.000165882	0.000528903	Ggh
-0.841817	4.57049	10.2806	0.00134439	0.0034526	Ccnc
-1.69205	4.49113	31.0846	2.47023e-08	1.64666e-07	Tstd3
-1.68543	4.74279	43.7613	3.70968e-11	4.03943e-10	Coq3
4.38934	1.8568	37.0519	1.15025e-09	9.58223e-09	Faxc
-1.08122	4.75065	16.6182	4.57112e-05	0.000165235	Fbxl4
1.10405	4.2231	12.3372	0.000444024	0.00127957	Mms22l
8.81133	0.662823	36.1812	1.79799e-09	1.4433e-08	Klhl32
-0.841457	5.37733	9.82492	0.00172163	0.00428798	Ndufaf4
-1.03707	5.83003	9.97009	0.00159103	0.0039994	Ufl1
10.0367	2.13731	18.5881	1.62234e-05	6.44573e-05	Fut9
-2.65185	3.71782	20.6722	5.45019e-06	2.37459e-05	Bach2
-1.25142	3.23507	21.1739	4.19428e-06	1.87131e-05	Lyrm2
-1.71405	5.65135	10.0931	0.00148826	0.00377468	Rragd
-3.38166	0.927554	14.5274	0.000138136	0.000448235	Pm20d2
-1.43945	6.89581	11.8464	0.000577731	0.00161923	Pnrc1
9.00479	4.52115	68.0151	1.62244e-16	4.24785e-15	Cnr1
-1.06688	3.19489	11.5925	0.000662197	0.0018327	Smim8
-2.78594	5.91566	61.3366	4.81064e-15	9.76803e-14	Mob3b
9.12189	0.881095	40.4251	2.04302e-10	1.94411e-09	Lingo2
-2.10595	7.86504	50.2796	1.33331e-12	1.82677e-11	Aco1
-1.60482	5.6309	15.2279	9.52849e-05	0.000320921	Ddx58
-2.02845	2.6487	16.4464	5.00462e-05	0.000179479	Smim27
-1.32691	6.02924	18.3272	1.86033e-05	7.29859e-05	Ndufb6
-6.69477	1.40007	68.3775	1.35008e-16	3.61523e-15	Aqp7
9.06439	4.34811	32.1808	1.40469e-08	9.73148e-08	Aqp3
0.804997	7.03862	14.6749	0.000127735	0.000416498	Ubap2
-0.804052	4.16237	8.49276	0.00356562	0.00823265	Nudt2
-2.57338	5.35225	53.8948	2.11514e-13	3.22343e-12	Myorg
-2.05708	5.26073	41.323	1.29042e-10	1.26902e-09	Il11ra1
-1.3173	4.53769	10.1019	0.00148117	0.00375939	Rpp25l
-2.08966	7.87966	62.7097	2.39538e-15	5.08325e-14	Sigmar1
-2.31703	6.14326	47.2569	6.22674e-12	7.69455e-11	Galt
-1.12156	4.89762	13.9633	0.000186418	0.000586953	Pigo
-3.13114	4.90594	49.6872	1.80319e-12	2.41429e-11	Unc13b
-3.63785	0.789766	41.8394	9.90858e-11	9.98071e-10	Atp8b5
2.01547	5.97304	23.0661	1.56525e-06	7.59324e-06	Rusc2
-2.17575	5.81427	22.7397	1.85493e-06	8.85845e-06	Ccdc107
6.09636	3.41705	15.9378	6.54588e-05	0.000228652	Car9
3.79921	5.44105	42.6628	6.5038e-11	6.74369e-10	Tpm2
-2.83871	5.6744	27.4512	1.61106e-07	9.37312e-07	Hint2
-2.15062	-0.38911	12.1658	0.000486746	0.00139161	Spaar
-2.17126	7.25468	50.266	1.34254e-12	1.83763e-11	Gne
1.96325	4.45587	21.307	3.91298e-06	1.7558e-05	Melk
-3.52329	-0.0404462	26.0659	3.29965e-07	1.82178e-06	Pax5
-3.54002	7.17282	88.7961	4.37683e-21	2.11538e-19	Grhpr
2.14868	2.52954	19.2888	1.12362e-05	4.59477e-05	Fbxo10
-0.859982	4.28894	8.74585	0.00310307	0.0072609	Exosc3
-0.89861	5.34253	8.5729	0.00341203	0.00791169	Shb
-4.66608	8.38023	137.259	1.05866e-31	2.44914e-29	Aldh1b1
-4.01547	7.95051	87.0767	1.04392e-20	4.72175e-19	Stra6l
-0.958421	5.72153	10.4276	0.00124147	0.00321108	Tdrd7
0.788878	6.2925	10.7494	0.00104312	0.00275717	Ncbp1
-1.19333	3.66509	10.3887	0.00126786	0.00327154	Xpa
0.888748	7.69758	11.1856	0.000824358	0.00223246	Anp32b
-2.68112	3.2873	30.1945	3.90817e-08	2.52297e-07	Trim14
-2.77049	4.35948	11.7988	0.000592701	0.00165529	Gabbr2
3.42438	7.70342	22.7854	1.8114e-06	8.67995e-06	Col15a1
-1.28415	6.22578	17.4689	2.92041e-05	0.000109638	Sec61b
-0.910087	5.18908	16.0205	6.26603e-05	0.000219856	Stx17
-1.46796	6.72275	32.3387	1.29506e-08	9.0251e-08	Erp44
-1.05893	3.98555	9.20335	0.00241572	0.00580365	Invs
0.869379	5.18008	12.2604	0.00046268	0.00132899	Tex10
5.62969	2.9942	35.9627	2.01132e-09	1.60179e-08	Tmeff1
-4.47838	5.61386	22.0318	2.68176e-06	1.24368e-05	Acnat2
-5.26005	4.35086	64.2521	1.09473e-15	2.42526e-14	Acnat1
-4.35702	6.94319	39.0693	4.09017e-10	3.70955e-09	Baat
-1.72928	6.69337	41.3576	1.26775e-10	1.25108e-09	Mrpl50
-5.0158	10.9137	43.4976	4.24484e-11	4.56579e-10	Aldob
1.66773	5.8429	19.9213	8.06953e-06	3.39729e-05	Smc2
-1.8324	5.59705	32.7152	1.06699e-08	7.55837e-08	Nipsnap3b
-1.59914	8.11666	10.5865	0.00113915	0.00297807	Abca1
-1.27982	6.46364	8.75882	0.00308108	0.00721424	Slc44a1
1.87242	2.5669	17.3084	3.1778e-05	0.000118231	Fsd1l
-2.46344	6.02994	44.4183	2.65192e-11	2.94213e-10	Tmem38b
3.39767	4.8184	20.1979	6.98304e-06	2.97269e-05	Klf4
1.27866	6.29302	19.8592	8.33623e-06	3.49809e-05	Elp1
2.09266	5.22396	11.2102	0.00081347	0.00220509	Ctnnal1
-3.6587	5.73689	41.9139	9.53817e-11	9.62823e-10	Epb41l4b
-1.78685	5.65697	22.5974	1.99754e-06	9.49132e-06	Ptpn3
-3.68325	3.64744	17.3459	3.11575e-05	0.000116229	D630039A03Rik
3.61669	4.10558	24.5925	7.08251e-07	3.6827e-06	Lpar1
-1.50572	4.81587	27.2093	1.82578e-07	1.05337e-06	Dnajc25
1.62286	6.76064	13.4496	0.000245061	0.000749037	Ugcg
-1.60003	4.41653	17.8934	2.33634e-05	8.99111e-05	Susd1
-2.21102	6.07153	36.4564	1.56118e-09	1.26836e-08	Hsdl2
1.06135	4.12027	18.6364	1.58175e-05	6.3002e-05	Inip
1.75451	5.25264	21.6731	3.23298e-06	1.47079e-05	Snx30
-4.0346	0.931421	8.99951	0.00270053	0.00641579	Mup9
-4.27691	1.36556	19.6319	9.38899e-06	3.9046e-05	Mup10
-4.9855	3.04338	26.2572	2.98846e-07	1.66298e-06	Mup13
-5.44179	1.09989	21.1911	4.15699e-06	1.85644e-05	Mup14
-7.1342	4.14604	97.9167	4.36348e-23	2.86406e-21	Mup17
-8.33629	7.20618	70.2727	5.16469e-17	1.46648e-15	Mup20
-8.55009	9.19159	74.0519	7.60908e-18	2.4294e-16	Mup3
-7.77429	2.2619	77.7963	1.14233e-18	4.0201e-17	Mup21
-1.88189	7.50635	33.4259	7.40332e-09	5.40484e-08	Slc31a1
7.43849	1.36566	64.318	1.05875e-15	2.34922e-14	Rnf183
-3.49928	4.50765	50.7919	1.02695e-12	1.42361e-11	Hdhd3
-2.81337	7.07683	61.716	3.96742e-15	8.13782e-14	Alad
-1.63353	3.52556	12.2954	0.000454086	0.00130723	Rgs3
-4.31471	10.7784	45.4128	1.59587e-11	1.83596e-10	Ambp
-3.41226	8.6615	28.0145	1.20409e-07	7.15325e-07	Orm1
4.44391	4.03729	17.4696	2.91934e-05	0.000109627	Whrn
6.09694	7.2581	43.8038	3.63e-11	3.95877e-10	Tnc
5.52758	3.69716	11.4302	0.000722592	0.00198051	Pappa
2.1821	3.28797	12.5926	0.000387281	0.00113247	Tlr4
0.861722	5.19248	8.73195	0.00312682	0.00730678	Cdk5rap2
-1.99821	5.99041	18.2655	1.92154e-05	7.51575e-05	Megf9
-1.2042	5.9491	24.9163	5.9874e-07	3.16339e-06	Tle1
-1.67686	4.67047	28.8778	7.70901e-08	4.74235e-07	Dmac1
-3.27076	6.46838	51.2669	8.06236e-13	1.1321e-11	Ptprd
-1.74636	4.99636	10.8889	0.000967437	0.00257157	Lurap1l
1.06624	5.77553	8.98126	0.00272763	0.0064693	Zdhhc21
1.57827	5.8866	14.9784	0.000108746	0.00036091	Ttc39b
-2.03405	2.86482	12.2051	0.000476579	0.00136558	Ccdc171
4.106	1.21563	9.16779	0.00246311	0.00590645	Bnc2
3.27486	3.8288	9.30908	0.00228021	0.00550528	Adamtsl1
1.49243	4.98035	23.1131	1.5275e-06	7.42676e-06	Haus6
-1.80351	8.83575	16.2061	5.681e-05	0.000201585	Plin2
-2.80575	4.60637	39.3016	3.63137e-10	3.3255e-09	Acer2
7.57408	-0.355261	23.9308	9.9861e-07	5.03299e-06	Slc24a2
1.0477	5.02059	9.39305	0.00217809	0.00528676	Mllt3
3.94875	5.67892	47.0764	6.82736e-12	8.37806e-11	Cdkn2a
1.14257	3.42056	14.8874	0.000114124	0.000376641	Ift74
-1.27342	3.19419	10.3645	0.00128459	0.00331167	Tek
-2.93182	6.19047	148.118	4.47032e-34	1.37142e-31	Fggy
-4.10522	6.22176	44.9551	2.01607e-11	2.2852e-10	Hook1
-2.87934	5.90519	65.0069	7.46356e-16	1.7154e-14	Cyp2j6
-2.79491	3.03704	10.4941	0.00119758	0.00310938	Cyp2j9
-5.14952	7.79324	37.2397	1.04466e-09	8.77514e-09	Cyp2j5
-2.13255	5.93464	53.9343	2.07308e-13	3.16517e-12	Nfia
-1.15018	4.7065	8.78071	0.00304433	0.00714005	Patj
1.90483	6.32475	17.6548	2.64849e-05	0.000100471	Dock7
-5.83947	9.0382	43.6751	3.87677e-11	4.20514e-10	Angptl3
-0.955823	4.02118	11.4764	0.000704868	0.00193976	Alg6
-1.76573	2.63835	18.4273	1.76509e-05	6.9695e-05	Itgb3bp
1.59746	0.642489	9.08013	0.00258401	0.00616494	Efcab7
2.18619	3.57956	13.8264	0.000200496	0.000626807	Ror1
-4.05061	1.31726	43.4722	4.30018e-11	4.62179e-10	Ube2u
-1.761	6.92949	10.741	0.00104787	0.00276712	Ak4
0.996509	5.74111	15.5171	8.17628e-05	0.000278907	Leprot
2.20764	4.44262	12.8034	0.00034599	0.00102275	Lepr
2.28488	0.255628	10.0163	0.00155164	0.00391713	Sgip1
-3.13193	7.09082	82.5764	1.01662e-19	4.03982e-18	Slc35d1
-1.15097	4.48737	14.9972	0.000107673	0.000358199	Oma1
-4.44855	6.25585	39.52	3.24721e-10	2.99703e-09	C8b
-4.48954	8.01394	44.1695	3.01131e-11	3.32256e-10	C8a
-3.43471	3.9576	22.2203	2.43093e-06	1.1382e-05	Fyb2
-4.60101	6.24215	52.3995	4.5283e-13	6.56766e-12	Prkaa2
-4.21602	7.50923	59.3216	1.33896e-14	2.55689e-13	Pcsk9
-3.41826	9.1984	28.7142	8.38877e-08	5.13589e-07	Dhcr24
-0.917668	3.17041	8.14038	0.00432901	0.00977612	Pars2
-0.82677	5.28922	9.99467	0.00156994	0.0039545	Ttc4
-1.38495	3.30557	16.0778	6.07927e-05	0.000214049	Acot11
-1.00385	6.01186	16.6762	4.43331e-05	0.000160665	Mrpl37
-1.87512	3.39937	28.7317	8.31317e-08	5.09182e-07	Cyb5rl
-5.47544	5.79886	165.394	7.50334e-38	3.41571e-35	Dio1
-1.075	5.12076	17.3126	3.17078e-05	0.000118063	Yipf1
1.11881	5.88909	9.7619	0.00178166	0.0044141	Ndc1
3.52424	2.74676	24.4033	7.8136e-07	4.0155e-06	Glis1
2.23658	3.74672	15.1433	9.96539e-05	0.000333962	Lrp8
-1.35985	5.04651	15.0941	0.000102284	0.000341965	Czib
-2.47284	6.85412	107.261	3.90213e-25	3.52993e-23	Cpt2
-4.32898	9.56952	144.828	2.34154e-33	6.35459e-31	Scp2
-3.56186	7.3365	40.1941	2.2994e-10	2.16906e-09	Echdc2
-4.10595	2.08215	42.2915	7.86318e-11	8.04096e-10	Zyg11a
-1.48888	4.96371	33.9474	5.66224e-09	4.19893e-08	Coa7
1.94161	4.37764	22.0837	2.61013e-06	1.21485e-05	Gpx7
4.41591	2.39379	37.5957	8.70361e-10	7.43045e-09	Orc1
-1.33411	5.52678	25.485	4.45831e-07	2.41022e-06	Txndc12
-2.89099	4.62048	46.4709	9.29894e-12	1.11587e-10	Ttc39a
4.34835	0.323393	25.4533	4.53221e-07	2.4449e-06	Bend5
2.59908	3.1084	53.2566	2.92704e-13	4.38032e-12	Spata6
-3.65814	-0.587917	24.2392	8.50808e-07	4.34451e-06	Slc5a9
4.17344	2.31324	16.7135	4.34696e-05	0.000157779	Trabd2b
-1.43385	6.64342	26.9445	2.09386e-07	1.19305e-06	Cmpk1
1.77325	3.95569	12.0345	0.000522239	0.00148227	Stil
-3.45595	2.72348	14.3867	0.000148848	0.000480123	Pdzk1ip1
-10.3888	2.89294	46.7692	7.98578e-12	9.74031e-11	Cyp4a12a
-5.5077	7.34553	39.4441	3.37591e-10	3.10363e-09	Cyp4a14
-5.93385	6.95846	35.7433	2.25108e-09	1.78067e-08	Cyp4a10
-6.3671	3.83193	47.1504	6.57443e-12	8.0747e-11	Cyp4a31
-5.234	1.48331	31.0825	2.47294e-08	1.64769e-07	Cyp4a32
-4.32862	2.96195	56.7233	5.0166e-14	8.48852e-13	Cyp4b1
-1.94339	3.93771	47.8388	4.62751e-12	5.83067e-11	Atpaf1
-1.92364	4.51208	38.3703	5.85177e-10	5.13239e-09	Mob3c
-1.39853	5.25206	26.29	2.93808e-07	1.63752e-06	Mknk1
-4.7982	7.45184	47.2254	6.32764e-12	7.80556e-11	Faah
-1.68469	4.7538	47.6276	5.15376e-12	6.46488e-11	Nsun4
-1.12782	7.33469	15.1996	9.67241e-05	0.000325303	Uqcrh
2.30263	0.845262	16.4205	5.07329e-05	0.000181619	Lurap1
-1.4268	4.61989	19.469	1.02248e-05	4.21537e-05	Tmem69
-0.812573	6.31112	11.954	0.000545303	0.00153906	Gpbp1l1
-2.33985	2.3689	16.574	4.6789e-05	0.000168828	Ccdc17
0.951466	6.25264	12.5219	0.000402201	0.00117028	Nasp
-1.36894	9.49024	19.4358	1.04039e-05	4.28672e-05	Prdx1
-1.47749	5.00853	26.7966	2.26034e-07	1.28104e-06	Mmachc
-2.02813	3.9407	41.0045	1.51876e-10	1.47188e-09	Tesk2
-2.59926	2.77398	30.3002	3.70092e-08	2.39575e-07	Zswim5
-1.80894	6.10873	65.0363	7.35304e-16	1.69276e-14	Urod
-1.47312	5.92058	33.6097	6.73555e-09	4.94291e-08	Hectd3
2.02124	2.97968	11.4014	0.00073389	0.00200632	Btbd19
-3.14723	4.41937	55.09	1.15135e-13	1.82972e-12	Tmem53
-3.34864	5.57402	147.258	6.89181e-34	2.02619e-31	Slc6a9
2.90628	3.35192	49.3132	2.18187e-12	2.88031e-11	B4galt2
2.38377	-0.272622	8.77778	0.00304921	0.0071503	Artn
-2.34744	5.94522	62.4001	2.80304e-15	5.89516e-14	St3gal3
-1.87762	7.81325	11.3827	0.000741312	0.00202387	Ptprf
-2.88408	5.54303	33.446	7.32712e-09	5.3523e-08	Hyi
-1.02	5.56416	22.5665	2.02992e-06	9.63869e-06	Med8
-0.694234	6.36415	10.0734	0.00150423	0.00381039	Elovl1
-4.65547	2.71931	23.4509	1.28144e-06	6.31632e-06	2610528J11Rik
-4.2063	2.64373	54.1604	1.84777e-13	2.84358e-12	Tmem125
3.6084	7.4319	33.1187	8.67002e-09	6.23287e-08	Slc2a1
-1.60397	5.85417	43.6623	3.90213e-11	4.22616e-10	AU022252
-2.75645	4.3121	89.0287	3.89132e-21	1.92008e-19	Ppcs
-1.81545	2.35675	23.2882	1.3945e-06	6.82549e-06	Frg2f1
1.21637	5.37392	10.6998	0.00107148	0.0028205	Foxj3
2.329	3.3289	15.9126	6.63353e-05	0.000231227	Hivep3
8.12445	0.0920787	25.2495	5.03737e-07	2.69372e-06	Edn2
0.853328	6.25389	11.2476	0.000797257	0.00216446	Ctps
-1.26706	6.02778	18.0682	2.13126e-05	8.25819e-05	Smap2
1.18488	5.52484	13.078	0.000298778	0.000896334	Rlf
1.11914	8.07729	21.9223	2.8391e-06	1.3089e-05	Cap1
-4.16224	5.22016	28.8827	7.68978e-08	4.73465e-07	Mfsd2a
-3.29927	2.4758	56.8532	4.69598e-14	7.9747e-13	Mycl
-3.97739	5.51449	50.1373	1.43354e-12	1.94895e-11	Bmp8b
-1.454	5.4086	22.9731	1.64286e-06	7.92619e-06	Ndufs5
-0.874968	4.95288	10.7611	0.00103658	0.00274142	Mycbp
-1.3251	5.54039	20.5425	5.83231e-06	2.52781e-05	Inpp5b
-1.12897	4.03467	14.753	0.000122553	0.000401454	1110065P20Rik
1.24136	5.28845	8.10312	0.00441891	0.00996161	Cdca8
-1.37845	5.44314	15.0688	0.000103663	0.000346002	Mrps15
2.17346	1.32794	19.0338	1.28421e-05	5.18682e-05	Oscp1
-1.04256	5.69725	9.14853	0.00248917	0.00596286	Stk40
-1.6756	2.9791	14.2553	0.00015961	0.00051052	Ago4
2.62722	4.19632	38.1395	6.58631e-10	5.71624e-09	Clspn
11.2009	2.98269	10.3542	0.00129179	0.0033272	Tfap2e
-1.01562	6.05452	8.62562	0.00331467	0.00771001	AU040320
0.849941	5.40667	8.73846	0.00311567	0.00728556	Zmym4
-2.17089	3.15217	35.2806	2.85457e-09	2.21704e-08	Tmem35b
-1.58034	2.35264	11.6607	0.000638351	0.00177017	Gja4
7.37513	3.51366	61.2959	4.91109e-15	9.95766e-14	Gjb3
6.89077	2.10681	57.6466	3.13711e-14	5.53386e-13	Gjb4
5.60732	1.86176	14.9242	0.00011192	0.000370406	Gjb5
-2.72171	3.07534	8.38463	0.00378406	0.00868587	Tlr12
2.68337	2.74505	17.3988	3.03013e-05	0.000113365	Azin2
-1.77686	8.70297	32.686	1.08314e-08	7.66182e-08	Ak2
-6.68381	2.1472	53.1593	3.07566e-13	4.57846e-12	Tmem54
4.22182	0.438162	14.3879	0.000148755	0.000479932	Sync
-1.56375	4.8272	41.9461	9.3823e-11	9.49126e-10	Zbtb8os
-1.46712	6.17618	28.0656	1.17272e-07	7.00654e-07	Bsdc1
2.01104	5.8518	23.7159	1.11659e-06	5.57074e-06	Marcksl1
0.838595	5.96486	18.7277	1.50775e-05	6.02588e-05	Hdac1
-3.19893	1.82911	21.909	2.85886e-06	1.31672e-05	Lck
-2.86184	2.42555	31.8564	1.65998e-08	1.13916e-07	Fam167b
-2.48004	0.399403	11.5136	0.00069087	0.00190384	Dcdc2b
0.970247	6.8903	16.6762	4.43327e-05	0.000160665	Khdrbs1
3.625	5.63965	13.9266	0.000190088	0.000597578	Col16a1
-1.23303	5.91712	26.2389	3.01682e-07	1.67678e-06	Pef1
1.94045	5.73323	31.807	1.70274e-08	1.16533e-07	Tinagl1
6.64599	2.94878	117.051	2.79835e-27	3.26366e-25	Nkain1
3.38993	2.76771	11.8216	0.000585463	0.00163767	Ptpru
-1.23656	5.50049	29.1478	6.7062e-08	4.16724e-07	Mecr
-2.04324	7.44886	42.0733	8.79149e-11	8.93844e-10	Epb41
-1.02266	4.78962	20.1088	7.31609e-06	3.1051e-05	Taf12
1.22329	6.10591	15.37	8.83827e-05	0.000299408	Rcc1
-1.64068	3.89939	29.259	6.332e-08	3.95342e-07	Xkr8
-1.63024	5.63456	19.8876	8.21294e-06	3.45457e-05	Smpdl3b
1.03686	5.31558	12.4707	0.000413385	0.00120035	Ppp1r8
-3.02811	2.56491	22.5309	2.06786e-06	9.80896e-06	Sytl1
-0.932176	6.56921	8.75525	0.00308711	0.00722717	Wdtc1
1.38725	5.30253	15.0561	0.00010436	0.000348178	Slc9a1
2.84622	0.25625	10.0256	0.00154376	0.00390143	Tent5b
3.7129	0.449287	18.3962	1.79416e-05	7.07044e-05	Trnp1
-3.43913	2.61238	19.7448	8.85044e-06	3.69738e-05	Kdf1
-4.922	5.32363	26.9158	2.12514e-07	1.20927e-06	Nr0b2
-1.28828	3.84011	13.8968	0.000193125	0.000605989	Pigv
-1.1691	5.50614	21.4832	3.56938e-06	1.61188e-05	Dhdds
-5.81646	-0.706914	21.9709	2.76817e-06	1.27912e-05	Zfp683
-5.4164	2.59988	81.5246	1.73095e-19	6.60194e-18	Crybg2
1.35432	6.11388	8.61031	0.00334265	0.0077674	Sh3bgrl3
-1.76056	5.80032	26.3514	2.84611e-07	1.58941e-06	Cep85
-0.923554	4.1918	12.3563	0.000439499	0.00126809	Pdik1l
-5.13809	3.12525	120.499	4.91873e-28	6.61077e-26	Extl1
-3.9112	6.81087	138.933	4.55622e-32	1.10858e-29	Pafah2
-2.0669	4.97584	35.8026	2.18359e-09	1.7302e-08	Paqr7
2.17631	3.07711	10.8554	0.000985055	0.00261643	Aunip
-0.772823	6.30858	12.2894	0.000455529	0.00131085	Mtfr1l
2.66618	5.41236	65.5369	5.70357e-16	1.35275e-14	Selenon
1.8957	4.38111	17.5911	2.73862e-05	0.000103529	Man1c1
-1.64896	8.48088	11.3189	0.000767225	0.00208695	Rsrp1
2.27827	3.01541	11.464	0.000709583	0.00195048	Runx3
2.25227	4.28173	31.4101	2.0889e-08	1.41046e-07	Rcan3
-3.62412	3.13784	22.2742	2.36358e-06	1.10776e-05	Il22ra1
-1.34514	6.61636	40.5623	1.90444e-10	1.8196e-09	Pnrc2
-1.26382	6.23393	24.6475	6.88336e-07	3.58973e-06	Fuca1
-3.1224	7.00006	60.4325	7.61456e-15	1.50079e-13	Hmgcl
-3.15456	6.04246	67.0013	2.71326e-16	6.80098e-15	Gale
-1.31511	4.51431	10.7133	0.00106369	0.00280367	Asap3
-4.93365	6.62413	87.8985	6.89022e-21	3.19851e-19	Tcea3
3.99671	-1.13457	13.1529	0.000287074	0.000866008	Htr1d
1.33885	6.28773	33.3969	7.51444e-09	5.4803e-08	Kdm1a
3.7552	3.59937	25.283	4.95041e-07	2.65024e-06	Wnt4
2.19737	7.83013	13.6642	0.000218586	0.00067617	Hspg2
-1.92283	5.91942	17.3026	3.18748e-05	0.000118529	Alpl
6.2441	4.3727	98.8441	2.73177e-23	1.8714e-21	Sh2d5
4.71744	-0.578047	21.3031	3.92098e-06	1.75883e-05	Kif17
-2.25095	6.82709	64.6598	8.90103e-16	1.99383e-14	Pink1
-1.29825	5.51469	36.3585	1.64163e-09	1.32989e-08	Mul1
-1.79943	6.02618	41.2793	1.31956e-10	1.29251e-09	Camk2n1
3.1086	-0.144525	11.3505	0.000754292	0.00205652	Pla2g2d
-4.66932	0.0782817	49.5551	1.92879e-12	2.55578e-11	Pla2g2e
-6.88998	2.40629	94.7172	2.19622e-22	1.30223e-20	Rnf186
-1.48392	4.09456	24.3358	8.09226e-07	4.14813e-06	Tmco4
4.89544	4.58892	52.6176	4.05251e-13	5.93863e-12	Nbl1
-1.8091	4.52843	36.8008	1.30836e-09	1.07974e-08	Pqlc2
-3.27626	6.42888	92.1604	7.99297e-22	4.28885e-20	Akr7a5
1.14094	5.78907	14.8946	0.000113689	0.000375732	Iffo2
-3.88256	7.62733	102.986	3.37578e-24	2.70676e-22	Aldh4a1
-4.9865	4.41919	55.5997	8.88358e-14	1.44596e-12	Klhdc7a
-2.17303	5.70704	79.4038	5.06275e-19	1.85092e-17	Arhgef10l
1.15193	7.51216	22.6562	1.93735e-06	9.22712e-06	Rcc2
6.71137	3.73469	23.8792	1.02572e-06	5.15491e-06	Padi4
9.51761	1.23921	16.5847	4.65256e-05	0.000167921	Padi1
3.51909	3.61036	32.795	1.02407e-08	7.28234e-08	Padi2
-1.4004	7.48356	27.8766	1.29307e-07	7.65105e-07	Sdhb
2.89262	2.09791	18.4464	1.74754e-05	6.90985e-05	Mfap2
1.02611	4.99626	10.0479	0.00152521	0.00385869	Necap2
-1.83325	6.29723	27.9725	1.23054e-07	7.29333e-07	Arhgef19
1.4554	6.58906	22.9569	1.65672e-06	7.99029e-06	Epha2
-4.84183	2.52009	35.9059	2.07083e-09	1.64547e-08	Fam131c
5.80462	3.39264	12.6552	0.000374514	0.00109901	Hspb7
2.48272	5.72531	40.0964	2.41735e-10	2.27424e-09	Fblim1
-3.30525	5.18987	47.8767	4.53881e-12	5.73426e-11	Tmem82
-2.55441	2.39193	10.7952	0.00101765	0.00269489	Slc25a34
-1.27775	7.73778	19.7816	8.68162e-06	3.63223e-05	Ddi2
-4.87844	6.7075	47.4923	5.52191e-12	6.88385e-11	Agmat
7.2386	6.25725	42.5562	6.86805e-11	7.09531e-10	Pdpn
-1.68461	7.09346	18.0079	2.19994e-05	8.50331e-05	Dhrs3
-1.22114	7.00396	13.709	0.000213432	0.000662404	Vps13d
10.0724	3.79248	25.8841	3.62534e-07	1.98992e-06	Nppb
-1.30808	5.48879	12.9724	0.000316123	0.000943754	Mthfr
1.24163	4.26005	19.4115	1.05368e-05	4.33388e-05	Agtrap
-1.78821	4.64178	25.0266	5.65456e-07	2.99877e-06	Mad2l2
-2.35291	5.57537	59.9821	9.57254e-15	1.86328e-13	Fbxo6
-1.01939	4.94334	13.1879	0.000281755	0.00085142	Ubiad1
-0.90353	6.51395	10.9553	0.000933355	0.00249319	Mtor
-5.21135	7.74443	58.58	1.95189e-14	3.60066e-13	Masp2
-1.06483	6.1488	16.8567	4.03098e-05	0.000147218	Pex14
-1.24104	5.56471	26.9561	2.08131e-07	1.18672e-06	Dffa
-3.95472	-0.292604	17.2118	3.34357e-05	0.000123844	Rbp7
-1.73917	4.43565	42.7811	6.1221e-11	6.37132e-10	Nmnat1
2.05318	4.90664	18.1568	2.03442e-05	7.9134e-05	Clstn1
-1.0168	4.48403	10.3732	0.00127858	0.003298	Slc25a33
4.11172	4.66698	70.9305	3.70033e-17	1.06787e-15	Spsb1
-2.26207	8.70814	39.3648	3.51571e-10	3.22586e-09	H6pd
8.93317	0.815517	13.7816	0.000205341	0.000640109	Car6
0.811667	6.91605	12.5485	0.000396521	0.0011559	Rere
-1.45711	7.5594	17.7952	2.46e-05	9.408e-05	Park7
5.88041	5.06978	31.0262	2.54569e-08	1.69537e-07	Tnfrsf9
1.87813	5.68615	69.2036	8.88048e-17	2.44768e-15	Vamp3
-0.697275	6.94738	9.75063	0.00179261	0.00443813	Dnajc11
1.81641	4.44353	29.9244	4.49222e-08	2.87242e-07	Phf13
-1.74076	4.20068	18.1658	2.02486e-05	7.88272e-05	Zbtb48
2.16765	6.1047	52.1458	5.15301e-13	7.41276e-12	Acot7
3.75659	4.03242	25.6509	4.09105e-07	2.22649e-06	Gpr153
2.98226	1.09156	14.1505	0.000168752	0.00053684	Chd5
3.03014	3.8136	12.7718	0.00035188	0.00103799	Kcnab2
3.1836	0.104406	10.6752	0.00108579	0.00285445	Nphp4
-1.48415	5.00068	27.9159	1.26704e-07	7.50018e-07	A430005L14Rik
1.59729	4.99823	24.1345	8.98382e-07	4.56042e-06	Cep104
-0.849345	3.97444	11.5789	0.000667045	0.00184467	Wrap73
-0.783638	5.72879	8.72076	0.00314607	0.00734813	Tprgl
-3.66658	4.37087	29.1386	6.73819e-08	4.18527e-07	Arhgef16
-2.57392	3.21328	41.0551	1.47997e-10	1.43739e-09	Prxl2b
-1.26308	3.68805	12.2372	0.000468473	0.00134454	Pex10
-1.37084	1.26944	8.34056	0.00387697	0.00885878	Morn1
-1.09685	4.61101	15.0861	0.000102717	0.00034325	Faap20
-2.88165	4.24604	45.4892	1.53483e-11	1.77538e-10	Prkcz
1.12339	8.34487	19.5076	1.002e-05	4.14245e-05	Gnb1
-0.785027	8.1573	9.16061	0.0024728	0.00592766	Nadk
-1.09212	5.90746	21.8382	2.96638e-06	1.36002e-05	Slc35e2
-1.6358	5.06314	22.6111	1.98333e-06	9.43652e-06	Mib2
-0.911892	6.13587	8.52014	0.00351237	0.00812167	Aurkaip1
2.65252	5.28577	34.488	4.28884e-09	3.22623e-08	Mxra8
-0.814213	4.87515	8.11046	0.00440105	0.00992611	Cptp
1.72179	4.1572	24.389	7.87172e-07	4.04095e-06	Acap3
2.76812	3.6413	21.9783	2.75753e-06	1.27462e-05	C1qtnf12
-2.46752	4.42898	11.3255	0.0007645	0.00208194	Isg15
1.59935	4.82017	17.4496	2.95033e-05	0.000110643	Plekhn1
0.803149	7.17928	8.42229	0.00370649	0.00852167	Noc2l
4.62782	0.245375	12.9361	0.000322306	0.000959778	Samd11
-1.73664	5.12297	69.3643	8.18571e-17	2.27395e-15	Pex1
-3.18488	-0.870692	11.2276	0.000805916	0.00218545	Lrrd1
-2.01211	7.40904	16.7184	4.33587e-05	0.000157457	Cyp51
2.90549	5.15822	26.4555	2.69684e-07	1.50903e-06	Fzd1
3.44138	3.22177	71.3386	3.0089e-17	8.71901e-16	Cdk14
2.16449	2.21134	13.434	0.000247109	0.000755107	Cfap69
3.17444	6.39947	34.3195	4.67676e-09	3.4885e-08	Steap2
5.20108	3.07433	45.4113	1.59714e-11	1.83596e-10	Steap1
-3.95093	7.19765	50.8561	9.93938e-13	1.38192e-11	Steap4
1.71416	5.61483	20.839	4.99564e-06	2.19348e-05	Dbf4
3.52386	5.01092	48.7295	2.9381e-12	3.78307e-11	Abcb1b
-4.0272	7.3216	57.3627	3.62408e-14	6.30277e-13	Abcb4
-2.87578	8.36596	87.2805	9.417e-21	4.27308e-19	Crot
-3.00484	5.16941	65.2361	6.64415e-16	1.54468e-14	Tmem243
8.36528	5.9756	84.3165	4.21581e-20	1.76743e-18	Sema3a
7.54749	4.1911	85.411	2.42371e-20	1.05241e-18	Sema3e
3.68464	4.36041	56.2546	6.36673e-14	1.05455e-12	Cacna2d1
4.36437	3.70825	32.0587	1.49583e-08	1.03476e-07	Sema3c
-4.85071	6.5147	128.53	8.59494e-30	1.44395e-27	Cd36
2.95835	1.67901	20.2605	6.75803e-06	2.88473e-05	Magi2
1.53616	4.58128	12.453	0.000417331	0.00120981	Phtf2
1.30333	6.20024	17.7011	2.5848e-05	9.85059e-05	Ptpn12
-0.876918	5.49646	9.82297	0.00172346	0.00429178	Fam185a
4.09746	-0.53146	11.9971	0.000532839	0.00150932	Lrrc17
-1.0973	3.08317	11.132	0.000848495	0.00229123	Napepld
-1.2262	6.92539	26.8523	2.19614e-07	1.24766e-06	Pmpcb
0.94068	5.9866	15.5393	8.08097e-05	0.000275989	Dnajc2
-1.71081	5.72266	8.69362	0.00319325	0.00745215	Reln
0.955973	5.69296	9.09003	0.00257007	0.00613685	Srpk2
1.48562	6.27636	42.8535	5.8996e-11	6.16248e-10	Pus7
-0.900805	5.16622	16.4427	5.01418e-05	0.000179731	Rint1
1.73743	5.67847	12.4973	0.000407534	0.00118458	Fam126a
1.05703	4.59045	17.1848	3.3913e-05	0.000125381	Klhl7
6.65116	2.95806	30.8034	2.85535e-08	1.88205e-07	Kcnh2
5.51023	5.38296	108.492	2.09704e-25	1.94694e-23	Atg9b
-1.72302	6.2564	55.2918	1.03902e-13	1.67382e-12	Abcb8
1.15601	6.58981	24.5306	7.314e-07	3.79328e-06	Slc4a2
0.81	6.12	9.51516	0.00203781	0.00497537	Agap3
0.976205	6.57736	9.4482	0.00211356	0.00514073	Abcf2
1.75851	1.7852	8.99119	0.00271284	0.00644071	Smarcd3
-2.05308	-0.529824	11.9328	0.000551547	0.00155513	Wdr86
-0.957402	5.28386	13.4003	0.000251585	0.000767316	Prkag2
1.20224	3.02325	8.2434	0.00409005	0.00930498	Xrcc2
8.41214	0.291377	25.097	5.45173e-07	2.89664e-06	Gm7361
-3.69973	8.38374	69.1134	9.29596e-17	2.55223e-15	Insig1
0.907748	5.62315	9.08721	0.00257403	0.00614424	Dnajb6
4.4836	0.128624	13.0826	0.000298057	0.000894551	Il6
4.59802	1.23522	21.4634	3.60648e-06	1.62759e-05	Garem2
-1.61328	8.11674	25.9256	3.5484e-07	1.95224e-06	Hadha
-1.98958	7.14731	28.537	9.19263e-08	5.59407e-07	Hadhb
-6.49002	1.92845	109.576	1.21351e-25	1.14167e-23	Drc1
-2.02647	5.46689	20.4723	6.05015e-06	2.60702e-05	Mapre3
-0.810019	7.01709	9.95948	0.00160023	0.00402109	Tmem214
-1.12664	6.19657	12.281	0.00045759	0.00131571	Ost4
-4.91786	7.93865	82.5716	1.01912e-19	4.03982e-18	Khk
-1.24774	7.50925	24.0619	9.3289e-07	4.7237e-06	Preb
-0.6898	5.76569	9.79768	0.00174732	0.004342	Atraid
1.54361	7.55169	22.7223	1.87188e-06	8.92731e-06	Cad
-0.824773	5.13888	9.73797	0.001805	0.00446488	Mpv17
-0.800093	5.68704	14.3825	0.000149181	0.00048098	Eif2b4
1.58203	5.63396	46.5967	8.72078e-12	1.05186e-10	Snx17
0.982367	7.05036	15.9234	6.59583e-05	0.000230283	Ppm1g
-2.94706	5.54877	59.9593	9.68382e-15	1.88234e-13	Fndc4
-5.45219	8.11825	39.0654	4.09853e-10	3.70998e-09	Gckr
-2.66314	3.5585	33.6541	6.58365e-09	4.8415e-08	Rbks
2.48683	5.93459	24.5352	7.29655e-07	3.78562e-06	Fosl2
0.881857	6.78225	15.3892	8.74866e-05	0.000296796	Ywhah
-3.9618	3.2356	24.604	7.04057e-07	3.66359e-06	Slc5a1
-2.94933	5.83525	68.3574	1.3639e-16	3.64533e-15	Spon2
0.989161	7.03521	18.3709	1.81817e-05	7.14906e-05	Ctbp1
0.81773	4.91244	10.4784	0.00120775	0.00313247	Slbp
-0.821532	5.0671	10.9384	0.000941934	0.0025123	Tmem129
1.76109	5.39615	13.8514	0.000197847	0.000618799	Tacc3
-2.68315	5.76777	26.3012	2.92115e-07	1.62873e-06	Fgfr3
-0.847904	6.33012	12.2253	0.000471458	0.00135229	Letm1
1.75001	6.68152	31.3592	2.14442e-08	1.44449e-07	Nsd2
3.47164	-0.283164	9.91347	0.00164073	0.00410969	Gm1673
2.99854	0.427064	16.853	4.03888e-05	0.000147469	Nat8l
1.04033	4.24327	8.56332	0.00343004	0.00794822	Haus3
-1.10009	6.65577	13.1126	0.000293315	0.000882006	Mxd4
1.09866	7.08768	12.8878	0.000330732	0.000981968	Add1
2.09547	5.16956	24.0309	9.48001e-07	4.79333e-06	Mfsd10
0.967874	6.16648	19.6709	9.19933e-06	3.83405e-05	Nop14
1.69595	3.92073	16.6456	4.50542e-05	0.00016315	Rgs12
-6.93729	8.26531	82.9705	8.32882e-20	3.37748e-18	Hgfac
4.44645	5.08849	36.7816	1.32129e-09	1.0885e-08	Htra3
-1.48854	3.6991	8.36416	0.00382694	0.00875865	Sh3tc1
4.9237	6.01661	52.5228	4.25279e-13	6.19994e-12	Afap1
7.49108	4.99936	117.415	2.32926e-27	2.78563e-25	Sorcs2
-1.08427	6.95088	15.2387	9.47411e-05	0.000319318	Grpel1
-1.25691	6.3515	10.8012	0.00101436	0.00268668	Man2b2
2.76392	6.13808	13.1272	0.000291041	0.000875728	Wfs1
5.10827	3.29887	33.0989	8.75861e-09	6.29015e-08	Crmp1
7.01701	-0.30648	15.9168	6.6187e-05	0.00023091	Stk32b
-1.08145	4.47554	15.677	7.51329e-05	0.000258919	Stx18
3.05292	2.10108	27.1704	1.86289e-07	1.07258e-06	Nsg1
-2.24141	5.06804	18.5724	1.63574e-05	6.49327e-05	Slc2a9
1.35506	7.81554	17.3504	3.1084e-05	0.000115985	Wdr1
1.9663	4.16802	20.2649	6.74263e-06	2.87903e-05	Zfp518b
5.5114	3.02869	36.5228	1.50892e-09	1.22732e-08	Hs3st1
3.45381	2.61184	9.99802	0.00156709	0.00395047	Bst1
-1.5041	2.63086	10.4514	0.00122555	0.00317281	Ldb2
-2.28096	8.08289	42.4695	7.17936e-11	7.38987e-10	Qdpr
-1.36938	7.97381	23.6738	1.14123e-06	5.67478e-06	Lap3
1.92059	4.96153	20.626	5.58339e-06	2.42663e-05	Ncapg
4.84176	1.91838	39.6571	3.02705e-10	2.81594e-09	Slit2
-1.90788	3.19407	9.14146	0.00249881	0.00598088	Ccdc149
5.2656	4.38876	34.9816	3.32839e-09	2.55551e-08	Lgi2
-2.07728	6.39369	56.9649	4.43651e-14	7.55224e-13	Sepsecs
1.93416	6.08245	50.6501	1.10391e-12	1.52431e-11	Pi4k2b
0.914087	5.94113	18.6192	1.59601e-05	6.34986e-05	Anapc4
-3.33739	4.49059	34.9029	3.46557e-09	2.65362e-08	Sel1l3
-1.16031	4.77285	20.9658	4.67555e-06	2.06773e-05	Smim20
2.42916	5.83941	24.315	8.17998e-07	4.19005e-06	Rbpj
6.23628	6.17427	92.2336	7.70241e-22	4.16461e-20	Pcdh7
-3.54707	5.48681	82.0942	1.29752e-19	5.0304e-18	0610040J01Rik
2.59315	6.22858	58.5903	1.94176e-14	3.58667e-13	Tbc1d1
-3.18492	3.49838	22.1398	2.53498e-06	1.18377e-05	Tlr1
2.99952	1.05022	17.2565	3.26581e-05	0.000121282	Tmem156
2.16268	3.664	17.3068	3.18049e-05	0.0001183	Wdr19
-4.77258	5.40977	53.2373	2.9559e-13	4.41883e-12	Klb
-0.779427	6.34356	10.4589	0.00122063	0.00316064	Smim14
-1.59922	6.1921	20.887	4.87201e-06	2.14722e-05	Rbm47
2.52866	6.08263	72.0048	2.14673e-17	6.35109e-16	Apbb2
3.13099	2.79398	11.9173	0.000556161	0.00156626	Uchl1
1.67689	3.59243	22.1137	2.56969e-06	1.1976e-05	Gnpda2
2.0329	3.52678	26.2236	3.0409e-07	1.68817e-06	Sgcb
1.21703	2.53352	8.09631	0.00443556	0.00999594	Rasl11b
2.39456	4.87396	10.9143	0.000954236	0.00254127	Pdgfra
-1.77101	5.43865	12.4492	0.00041816	0.00121122	Kdr
4.48754	0.972532	11.4522	0.000714104	0.00196059	C530008M17Rik
-1.10159	4.07589	8.13026	0.00435325	0.00982615	Aasdh
-3.86161	5.02883	40.025	2.50736e-10	2.35735e-09	Hopx
5.0846	0.0728007	33.4022	7.49387e-09	5.46812e-08	Spink2
1.05749	5.96367	10.39	0.00126701	0.00326995	Rest
6.27074	4.13871	67.6708	1.93208e-16	4.97546e-15	Adgrl3
10.1368	1.77981	23.049	1.57925e-06	7.65246e-06	Epha5
0.925764	4.22743	11.585	0.00066485	0.00183932	Cenpc1
-5.08102	2.76453	57.6147	3.1883e-14	5.60381e-13	Stap1
1.79185	5.54785	14.2271	0.000162021	0.000517644	Uba6
7.70429	1.57098	23.859	1.03659e-06	5.20396e-06	Tmprss11f
11.0603	2.64444	50.1738	1.40711e-12	1.91487e-11	Tmprss11b
11.4627	3.04036	28.309	1.03414e-07	6.25535e-07	Tmprss11e
0.855828	6.32358	10.2139	0.00139389	0.00356285	Ythdc1
-5.84958	8.37909	104.722	1.40537e-24	1.18758e-22	Ugt2b34
-8.86204	6.914	217.844	2.67132e-49	6.28295e-46	Ugt2b1
-6.1465	6.93038	85.7579	2.03368e-20	8.96852e-19	Ugt2b35
-6.07508	7.9851	53.3423	2.80207e-13	4.2007e-12	Ugt2b36
-5.87258	7.62625	59.033	1.5505e-14	2.90967e-13	Ugt2b5
-3.41171	1.71177	11.1906	0.000822108	0.00222722	Ugt2b37
-5.93279	6.62676	50.9238	9.60198e-13	1.33764e-11	Ugt2a3
-5.15936	1.06838	54.8113	1.32673e-13	2.09193e-12	Ugt2b38
-5.02853	3.17157	58.0099	2.60801e-14	4.67653e-13	Sult1b1
-3.08362	6.57103	16.8572	4.03003e-05	0.000147218	Sult1d1
-6.34772	4.89248	59.098	1.50008e-14	2.8188e-13	Jchain
-1.40304	5.789	39.8114	2.79708e-10	2.61407e-09	Rufy3
0.900881	5.00274	12.456	0.000416651	0.00120834	Dck
-2.16792	6.45029	15.4557	8.44606e-05	0.000287345	Slc4a4
-4.13821	11.7566	43.1618	5.03958e-11	5.33123e-10	Gc
4.36661	0.867949	9.23363	0.0023761	0.00571723	Adamts3
-4.45421	13.6181	41.3653	1.2628e-10	1.24707e-09	Alb
-5.11983	9.63393	80.7811	2.52155e-19	9.41378e-18	Afp
-7.83177	7.9433	98.5158	3.22446e-23	2.15657e-21	Afm
-6.26455	5.2889	102.754	3.79365e-24	3.00764e-22	Albfm1
-1.72931	4.5166	10.3229	0.00131393	0.00337929	Rassf6
1.56749	3.12241	9.10177	0.00255362	0.00609963	Pf4
-2.66434	5.14816	9.9945	0.00157009	0.0039545	Cxcl1
1.84133	3.27969	18.2424	1.94498e-05	7.60319e-05	Mthfd2l
6.11912	4.47745	73.9128	8.16465e-18	2.57762e-16	Ereg
7.16228	4.72408	49.1827	2.33199e-12	3.06701e-11	Areg
1.94491	4.30287	8.63008	0.00330658	0.00769372	Btc
2.6412	3.16725	11.413	0.000729307	0.00199496	Parm1
8.72874	2.58198	98.5431	3.18022e-23	2.14733e-21	Odaph
1.44962	4.31583	15.3195	9.07725e-05	0.000306896	Naaa
-7.43181	6.39165	46.159	1.09035e-11	1.2952e-10	Cxcl9
-1.93513	0.90925	8.40423	0.00374348	0.00860251	Art3
-3.29666	5.33703	21.3216	3.88336e-06	1.74307e-05	Cxcl10
-6.30486	3.57931	57.3815	3.58967e-14	6.25401e-13	Cxcl11
-5.34143	2.8116	71.9558	2.20071e-17	6.48358e-16	Fam47e
-1.80893	5.32168	29.7345	4.95453e-08	3.14805e-07	Shroom3
-3.23544	3.60724	24.159	8.86985e-07	4.51231e-06	Sowahb
1.93057	7.16781	27.7311	1.39401e-07	8.20703e-07	Septin11
2.60325	5.81405	44.8381	2.14018e-11	2.41425e-10	Ccng2
-1.21955	5.45436	19.3155	1.10801e-05	4.54145e-05	Mrpl1
-2.79442	2.12708	13.9888	0.000183901	0.000580556	Fras1
2.78965	5.45708	43.5612	4.10899e-11	4.43318e-10	Anxa3
1.30564	4.7055	10.7264	0.00105619	0.00278651	Bmp2k
-1.39013	2.48846	12.5964	0.000386498	0.00113065	Paqr3
1.39982	6.73804	12.4507	0.000417827	0.00121076	Antxr2
7.10225	1.11971	19.3733	1.07502e-05	4.41649e-05	Prdm8
[truncated: 4,266 more rows]

## Sheet: C-CD45pos
Supplementary Data 9 - DEG between NrasG12DPtenKO relative to NrasG12VPtenKO from CD45+ RNA-seq
Negative Binomial Generalized Linear Model Likelihood Ratio Test, two-sided, correction for multiple testing using BH reported as FDR
logFC	logCPM	F	PValue	FDR	Symbols
0.652868	7.17744	17.198	0.000283168	0.00264502	Atp6v1h
3.75052	-0.789143	7.54267	0.0117861	0.0476227	St18
-0.715621	5.30267	10.206	0.00345248	0.0190129	Pcmtd1
0.738967	5.83463	10.4146	0.0031798	0.0178377	Sgk3
-1.20992	5.47832	14.4021	0.00072649	0.00564196	Cspp1
4.05502	-0.8168	8.05841	0.00907598	0.0395296	Cpa6
-0.923671	5.61051	11.6736	0.00195744	0.0122109	Ncoa2
-7.57686	-0.262911	24.5292	0.000144343	0.00155114	Msc
-0.786822	5.24556	7.17156	0.012254	0.0488923	Terf1
-1.08653	5.73052	12.7806	2.0555e-05	0.00898737	Tram2
-6.50385	-0.65315	14.0585	0.00110991	0.00796366	Khdc1b
-5.53162	1.58144	25.0365	2.74923e-05	0.000402481	Kcnq5
0.835864	4.7662	7.33763	0.0113904	0.0464885	Ogfrl1
0.777791	7.02624	10.8207	0.0027134	0.0157305	Lmbrd1
1.01838	6.43187	8.95013	0.00573591	0.027826	Ccdc115
-1.25254	5.45809	20.3823	0.000104498	0.00118699	Ptpn18
1.31524	2.8579	7.41897	0.0109918	0.0453194	Hs6st1
0.949088	6.80526	8.55909	0.00674888	0.0315722	Cnnm4
-4.6932	6.43198	67.8482	8.69093e-09	5.7975e-07	Zap70
1.97115	5.89691	39.2959	8.92926e-07	2.46155e-05	Tmem131
1.19121	7.01081	27.2405	1.52537e-05	0.000250252	Mgat4a
-3.117	3.73976	51.6873	7.99766e-08	3.37621e-06	Aff3
-3.73371	3.51169	32.4272	4.18406e-06	8.61295e-05	Chst10
0.94836	6.49568	8.52835	0.00683637	0.0319076	Pdcl3
0.864146	5.87616	10.2033	0.00345618	0.0190258	Tbc1d8
1.20779	6.33158	15.5446	0.000490254	0.00408796	Rnf149
4.32812	10.8215	78.0009	2.06295e-09	1.82726e-07	Il1r2
3.5502	3.64528	18.9697	0.00016505	0.00172389	Il1rl2
2.11336	3.42503	8.48503	0.00696178	0.0322792	Il1rl1
-2.47172	4.19798	44.5333	3.05828e-07	1.03469e-05	Il18r1
10.0921	1.94578	48.8625	1.5898e-06	3.97226e-05	Slc9a4
-5.33584	-0.247963	16.2204	0.000435536	0.00374429	Gpr45
-2.13021	2.36998	11.5701	0.00203561	0.0125841	Nck2
-1.01839	7.14191	8.27722	0.00759914	0.0345109	Slc40a1
-2.68732	5.47069	25.6932	2.46907e-05	0.000368329	Cavin2
-1.81701	5.23364	21.5371	7.40918e-05	0.000889479	Stat4
-1.70126	6.31785	30.8137	6.17642e-06	0.000118036	Stat1
-0.657637	6.63155	7.93944	0.00877465	0.0384921	Nab1
-2.62794	4.88839	35.6972	1.96274e-06	4.67516e-05	Nemp2
-0.900335	4.2536	9.04358	0.00551911	0.0270729	Mfsd6
-2.87736	5.1381	90.0605	3.0319e-10	3.97011e-08	Inpp1
-6.68891	2.01507	35.9954	1.83552e-06	4.45247e-05	1700019D03Rik
-1.27327	3.728	7.32127	0.0114724	0.0466885	Pms1
-2.75075	4.81351	59.2871	2.1889e-08	1.22353e-06	Pgap1
-1.28042	7.55105	31.2423	5.56327e-06	0.00010912	Ankrd44
-1.26842	4.02574	8.65776	0.00647615	0.0305591	Mars2
2.66408	2.15017	9.31276	0.00494277	0.0249378	Plcl1
-0.7667	9.2262	8.61975	0.00657977	0.0309131	Clk1
-1.07038	4.18251	9.26715	0.00503565	0.0252981	Fam126b
0.680867	7.41197	9.5493	0.00449	0.0231682	Casp8
3.01909	3.0486	12.8589	0.0012605	0.00877262	Fzd7
1.1997	4.86625	8.97708	0.00567247	0.0275765	Bmpr2
0.964328	5.47355	8.7656	0.00619171	0.0295622	Fam117b
-4.47684	6.68389	57.566	4.38533e-08	2.10943e-06	Cd28
-3.44392	6.81493	38.0687	1.51864e-06	3.83835e-05	Ctla4
-2.67446	6.2661	24.7067	3.44237e-05	0.000477743	Icos
1.56187	4.46314	21.4418	7.61997e-05	0.000909381	Nrp2
1.84172	6.86724	45.8166	2.38092e-07	8.61152e-06	Klf7
1.90403	7.2292	34.3456	2.67021e-06	6.02697e-05	Idh1
-5.36224	0.454173	16.4069	0.000367166	0.00325955	Map2
-0.861051	5.40722	9.6065	0.00438739	0.02287	Lancl1
-2.69699	5.72576	22.9183	5.61176e-05	0.000713683	Ikzf2
4.70881	9.29527	102.107	1.0898e-10	1.77149e-08	Fn1
-3.1187	3.86991	39.4273	8.68329e-07	2.41256e-05	Xrcc5
4.2586	0.264073	8.60746	0.00690879	0.0320755	Igfbp2
5.1764	-0.721169	13.0002	0.00141872	0.00960898	Igfbp5
1.22754	4.39567	9.01047	0.0055949	0.0273221	Tns1
1.29281	6.99079	13.9177	0.000861464	0.00648368	Cxcr2
1.02768	10.288	24.7228	2.99604e-05	0.000424549	Arpc2
1.52432	6.1429	21.5137	7.46038e-05	0.000894108	Tmbim1
1.05794	7.89028	20.226	0.000109551	0.00123546	Slc11a1
-3.93175	-1.16146	8.12417	0.00810904	0.0363135	Plcd4
-1.81398	3.86963	10.6263	0.00292666	0.0167092	Zfp142
-6.64555	-0.909886	13.5047	0.0020508	0.0126648	Wnt10a
-2.6375	2.7165	10.9917	0.00253965	0.0149962	Chpf
-3.23487	-0.439895	8.38725	0.00725411	0.0333077	AC147806.2
-1.2264	6.20759	30.242	7.10942e-06	0.000132816	Sp110
-1.66681	8.2851	36.8263	1.52554e-06	3.84568e-05	Sp100
-0.789733	5.85895	11.4498	0.00213079	0.0130845	A630001G21Rik
1.92406	3.33306	8.27851	0.00759499	0.0345031	Gpr55
1.22369	3.82772	7.12657	0.0125001	0.0496231	Armc9
3.68956	3.0052	23.9678	3.69306e-05	0.000505588	B3gnt7
-0.824125	5.73294	10.7143	0.00282796	0.0162112	Gigyf2
-1.42718	6.63915	30.1199	7.32775e-06	0.000136714	Dgkd
-1.4335	4.9152	10.2867	0.00334407	0.0185531	Usp40
1.49391	4.55355	7.47604	0.0107484	0.044563	Ugt1a7c
-0.833666	5.91695	8.96283	0.00570593	0.0277106	Hjurp
1.20814	3.78554	7.29611	0.0115999	0.0471058	Agap1
4.89612	3.05284	18.4986	0.000263336	0.00249605	Ackr3
0.920065	8.59222	35.2996	2.1472e-06	5.00914e-05	Lrrfip1
-1.84718	3.64131	24.333	3.33635e-05	0.000464396	Scly
0.493187	7.23747	7.99942	0.00855225	0.0377249	Ndufa10
1.79142	7.30274	16.1276	0.000434955	0.00374307	Gpr35
0.838377	7.10289	18.6414	0.000178549	0.0018364	Hdlbp
-4.15883	7.3869	29.2374	1.37559e-05	0.000229508	Pdcd1
-0.850293	6.637	9.73212	0.00417086	0.0220535	Relch
1.56287	4.14749	9.4321	0.00470844	0.0240125	Tnfrsf11a
-2.7954	7.04914	99.9358	9.7444e-11	1.6603e-08	Bcl2
7.07334	-0.646843	22.9804	0.000199288	0.00200735	Serpinb12
4.13228	4.39445	28.1251	1.41992e-05	0.00023541	Serpinb2
-1.19518	5.72277	19.7684	0.00012592	0.00138043	Clasp1
-6.07019	-0.351852	19.6912	0.000173845	0.00179829	Tfcp2l1
2.19842	7.04096	93.2302	2.08488e-10	3.0086e-08	Ralb
1.54868	5.28127	7.81995	0.00948708	0.040816	Tmem185b
2.31972	6.23267	59.8695	1.99153e-08	1.12208e-06	Tmem37
1.41034	7.87833	40.0486	7.61507e-07	2.18443e-05	Dbi
-4.42213	2.08013	31.3693	5.39449e-06	0.000105957	Tmem163
-2.57204	1.52034	8.94716	0.00574296	0.0278331	Map3k19
-0.671016	5.23218	7.3997	0.0110848	0.0455313	Rab3gap1
-1.19515	7.119	15.8211	0.000446544	0.00382034	Mcm6
-3.33975	7.51347	68.499	5.75915e-09	4.24198e-07	Cd55
-4.58444	0.169385	8.3875	0.00838311	0.0371626	C4bp
-4.91214	-0.670586	8.07134	0.00950926	0.040863	Fcamr
-3.55816	6.59431	70.6268	4.25912e-09	3.29376e-07	Fcmr
-3.04078	4.36552	25.7697	2.25355e-05	0.000341036	Il10
-0.825788	5.3104	11.1117	0.00242499	0.0144518	Eif2d
-1.92767	3.4793	8.47269	0.00699797	0.0324051	Ctse
-0.968698	5.7374	14.6111	0.000675456	0.00534544	Elk4
-2.49922	1.49429	11.9308	0.00177676	0.0113789	Mfsd4a
-1.27128	7.12984	31.7293	4.94503e-06	9.91954e-05	Mdm4
-3.0028	4.40815	42.9527	4.1894e-07	1.34958e-05	Pik3c2b
0.807724	5.93734	10.9344	0.0025965	0.0152483	Ppp1r15b
-4.87453	6.11997	126.94	6.53579e-12	2.36998e-09	Lax1
-4.24662	1.7589	11.2618	0.00228928	0.0138355	Prelp
-1.4937	4.5366	14.8314	0.000625792	0.00501414	Klhl12
-1.22952	4.52031	14.6038	0.00067716	0.00535294	Ube2t
-2.29648	1.10739	9.92537	0.00386004	0.0207479	Ptprv
0.974086	6.32612	15.7624	0.00045546	0.00387552	Rnpep
-1.52755	6.24147	20.6747	9.57053e-05	0.00110217	Kif21b
1.03031	4.02263	7.28764	0.0116432	0.0472204	Camsap2
-0.718277	10.5676	19.8383	0.000123256	0.00135967	Ptprc
-4.14629	-1.42414	7.8931	0.0116049	0.0471058	Atp6v1g3
-2.05759	3.56803	8.77107	0.00617762	0.0295248	Aspm
-4.90256	1.14977	10.065	0.00365106	0.0199202	Cfhr2
1.60424	5.45114	33.5417	3.21743e-06	6.97866e-05	Cfh
0.77025	6.74461	8.74743	0.00623864	0.0297461	Uchl5
1.82328	5.49963	14.8603	0.000635825	0.005083	Pla2g4a
1.73788	6.85066	26.9095	1.66378e-05	0.000268597	Ptgs2
3.03401	2.80948	10.4834	0.00309501	0.017459	Prg4
-1.1752	5.94528	27.336	1.48777e-05	0.000245222	Swt1
-1.18417	5.62184	21.6987	7.066e-05	0.000854811	Trmt1l
-4.12336	0.529181	7.32586	0.0114493	0.0466366	Colgalt2
0.757108	10.3602	8.08724	0.00823757	0.0367849	Arpc5
1.68048	8.54335	55.5587	4.07147e-08	1.97865e-06	Ncf2
-1.10074	5.49352	13.3241	0.0010649	0.00768695	Dhx9
2.29437	4.4923	17.2403	0.000279304	0.00261584	Npl
-7.58146	0.101637	13.7259	0.0016228	0.0106347	Rgs8
-5.20381	3.5656	24.7376	3.34853e-05	0.000465633	Rgs16
1.86966	5.58896	22.398	5.76601e-05	0.000728712	Rnasel
0.86464	6.26821	7.33472	0.0114049	0.0465211	Glul
-3.60653	4.08596	28.0715	1.22947e-05	0.000209736	Cacna1e
-5.27915	-1.1374	8.63545	0.00812564	0.0363763	Fam163a
1.49288	7.23974	22.1015	6.28283e-05	0.00077828	Soat1
-3.12557	6.4877	37.9634	1.48764e-06	3.77705e-05	Ralgps2
-3.17992	2.69505	12.4091	0.00148694	0.0099325	Angptl1
-1.69842	7.44902	47.1723	1.83646e-07	6.94418e-06	4930523C07Rik
-2.52932	6.82498	82.898	7.34753e-10	8.18179e-08	Rabgap1l
-2.55073	3.64604	7.2349	0.0122033	0.0488201	Serpinc1
1.38454	9.00315	52.481	6.9451e-08	2.98534e-06	Prdx6
-5.83091	6.55346	119.907	2.10422e-11	5.41052e-09	Fasl
0.99518	6.3033	11.2564	0.00229396	0.013846	Vamp4
-5.20685	-0.524393	7.59928	0.0115155	0.0468371	Fmo2
-0.842156	8.06118	12.672	0.00134972	0.00923895	Sell
2.25107	3.59507	26.1476	2.03635e-05	0.000315019	F5
-2.53706	5.18517	40.3544	7.14186e-07	2.07714e-05	Atp1b1
-6.22752	6.16527	94.2371	3.17557e-10	4.10785e-08	Xcl1
0.80541	5.97315	9.33137	0.00490542	0.0247936	Sft2d2
-1.03613	7.1033	28.4604	1.11272e-05	0.000192845	Rcsd1
0.801443	8.4499	19.7836	0.000125335	0.00137722	Creg1
-3.98466	6.05425	54.74	6.51173e-08	2.8599e-06	Cd247
3.14678	6.36307	40.1823	9.39939e-07	2.56506e-05	Uck2
0.78977	6.82355	13.9796	0.000842802	0.00636014	Aldh9a1
1.9484	4.63566	27.1993	1.5419e-05	0.000251796	Mgst3
1.51981	4.79349	13.3149	0.00106843	0.00770117	Pbx1
1.83793	6.2049	31.0236	5.86762e-06	0.000113361	Uap1
1.63586	5.48277	19.0391	0.000157684	0.00166252	Sh2d1b1
6.0822	3.83215	43.9504	3.9162e-07	1.27847e-05	Fcrlb
-2.24746	6.23744	49.7471	1.13621e-07	4.64399e-06	Fcrla
3.13796	10.0776	166.699	2.61961e-13	2.05814e-10	Fcgr2b
0.787582	7.74576	9.97854	0.00377899	0.0204471	Fcgr4
3.04815	10.8238	128.881	5.4836e-12	2.15414e-09	Fcgr3
0.691803	6.52881	10.9937	0.00253767	0.0149944	Sdhc
-4.25177	4.46277	38.8895	1.03235e-06	2.77031e-05	Apoa2
1.56161	10.8066	40.5128	6.90921e-07	2.04843e-05	Fcer1g
3.25104	7.02042	121.747	1.05684e-11	3.39722e-09	F11r
0.913136	7.38148	10.5119	0.0030607	0.0173068	Cd244a
-2.6826	6.77596	49.5182	1.18497e-07	4.80166e-06	Ly9
-2.12507	6.7421	39.5018	8.54713e-07	2.39353e-05	Slamf7
-1.0281	7.97055	10.0816	0.00362705	0.0198122	Cd48
-3.03598	4.49812	58.6172	2.44213e-08	1.32833e-06	Slamf1
-2.46503	6.77073	92.7238	2.21193e-10	3.15971e-08	Slamf6
0.914243	6.87091	18.9497	0.000162135	0.00170097	Ncstn
-0.575856	6.36056	10.0062	0.00373764	0.0202675	Dcaf8
1.34984	6.61988	30.8412	6.13489e-06	0.000117401	Slamf9
1.37095	8.65664	31.9805	4.65528e-06	9.39158e-05	Tagln2
4.71629	-0.754397	11.5121	0.00261656	0.015316	Vsig8
-7.37668	0.98143	26.902	1.66706e-05	0.000268821	Fcrl6
1.19128	3.45831	8.39579	0.00722806	0.0332745	Dusp23
-7.46755	0.650385	23.6618	5.87294e-05	0.000740158	Apcs
-3.02189	5.46877	25.3892	2.87033e-05	0.000413784	Ifi206
-3.55162	4.65955	21.4528	8.56945e-05	0.00100239	Ifi214
-2.43842	6.37939	16.7871	0.000373427	0.0033019	Ifi213
-3.23171	5.35674	43.2619	4.04329e-07	1.30847e-05	Ifi208
-2.11372	7.49615	63.3306	1.15056e-08	7.46671e-07	Mndal
-2.05721	7.22024	41.2385	5.94258e-07	1.80343e-05	Ifi203
0.740288	6.35096	11.4404	0.00213843	0.0131257	Fh1
-2.0044	4.82526	17.3299	0.000271293	0.00255435	Coq8a
-1.80339	6.65345	32.3422	4.2696e-06	8.73817e-05	Itpkb
-1.60687	3.52173	12.0205	0.00171808	0.0110925	Lin9
-0.670985	5.58304	8.28971	0.0075591	0.0343732	Nvl
0.741824	7.51459	11.2224	0.0023241	0.0139683	Wdr26
-4.01153	-0.350548	7.33697	0.0113937	0.0464886	Dnah14
-0.964677	6.07939	18.2475	0.000202178	0.00202636	Lbr
6.3944	4.26482	47.0067	2.51312e-07	8.92977e-06	Enah
0.984042	8.34087	25.2283	2.60916e-05	0.000385164	Degs1
0.811784	6.39441	10.0349	0.00369506	0.0201112	Capn2
-1.77004	5.08586	33.6187	3.16016e-06	6.88614e-05	Dusp10
1.3967	2.5267	7.1086	0.0126	0.0499408	Hlx
1.03466	4.92578	9.00484	0.00560789	0.0273661	Bpnt1
-2.39301	4.14257	11.467	0.00217806	0.0132883	Dtl
-1.20472	5.61789	26.2764	1.96754e-05	0.00030678	Ints7
-0.986358	5.98252	11.7888	0.00187416	0.0117797	Traf5
-1.09825	6.78724	22.2794	5.96714e-05	0.000748778	Traf3ip3
-2.22977	5.5999	31.401	5.35322e-06	0.000105292	Lamb3
-4.11785	4.76468	45.5596	2.68215e-07	9.31965e-06	Cr2
-2.58867	4.07124	14.4149	0.000734905	0.00568857	Akap12
-1.18709	4.64501	15.4042	0.000514208	0.00424514	Rmnd1
2.43608	3.12071	8.66672	0.00645198	0.0304756	Esr1
-2.6432	3.86246	7.65332	0.0106042	0.0441542	Myct1
-1.86848	3.6706	20.55	9.93523e-05	0.00113676	Fbxo5
-2.3016	5.31548	55.7387	3.94873e-08	1.92562e-06	Ipcef1
-2.53467	5.58256	53.72	5.58774e-08	2.51817e-06	Zc3h12d
-1.0509	4.1769	11.8935	0.0018018	0.0114796	Stxbp5
1.37042	7.34083	30.8946	6.0553e-06	0.000116351	Rab32
-1.47561	4.38594	22.0004	6.47027e-05	0.000796367	Shprh
-2.32255	6.80724	64.4053	9.74515e-09	6.41004e-07	Utrn
-0.968292	5.30734	12.4599	0.00145925	0.00980898	Heca
-0.97092	3.7191	7.71176	0.00967805	0.0414372	Ccdc28a
-7.04945	-0.428597	14.4725	0.00130045	0.00899752	Il20ra
-1.86433	3.53104	9.77635	0.0040974	0.0217758	Ahi1
-3.00828	3.21204	16.8309	0.000319241	0.00291272	Myb
-5.78498	1.01285	11.4376	0.00214071	0.0131331	Aldh8a1
1.92865	7.77099	47.5052	1.7243e-07	6.59054e-06	Sgk1
6.26339	0.286944	16.7698	0.000364979	0.00324421	Raet1e
-3.397	2.56256	27.7702	1.32891e-05	0.000223465	H60b
4.20773	2.17032	18.9002	0.000218565	0.00215283	Raet1d
1.48158	8.08343	34.1996	2.7617e-06	6.16997e-05	Stx7
-1.4468	4.54469	11.188	0.00235488	0.0141173	Enpp1
7.09706	10.4715	49.4559	2.79643e-07	9.64562e-06	Arg1
2.81783	4.14453	49.2804	1.23801e-07	4.95977e-06	Akap7
-6.09591	5.07139	71.1071	5.50551e-09	4.09784e-07	Samd3
-0.96788	4.51613	13.5852	0.000969676	0.00710526	L3mbtl3
1.01327	5.96146	15.7447	0.000458186	0.00388936	Arhgap18
-5.69277	5.41473	110.137	3.39192e-11	7.61406e-09	Themis
3.81619	3.48275	18.1394	0.000214976	0.00212304	Rnf217
-1.18264	6.37261	21.4734	7.54946e-05	0.000903252	Zup1
-3.90548	5.78568	66.8824	7.33274e-09	5.05851e-07	Calhm6
-2.48097	2.43711	14.4576	0.000712535	0.00557647	Tspyl4
-1.61683	6.86528	34.8295	2.38968e-06	5.49509e-05	Fyn
-2.70599	3.07168	30.0176	7.51604e-06	0.000139125	Traf3ip2
-1.06008	4.69545	9.48785	0.00460312	0.023586	Rev3l
0.909823	8.65458	22.2249	6.062e-05	0.000755986	Cd164
-1.88943	5.97259	27.6775	1.36123e-05	0.000227817	Sesn1
1.00361	8.42743	21.1825	8.22674e-05	0.000969246	Snx3
-4.38436	4.2624	66.3559	7.24527e-09	5.02268e-07	Scml4
2.67577	7.60415	54.4446	4.9281e-08	2.30011e-06	Cd24a
1.94024	9.24761	33.0958	3.57184e-06	7.58454e-05	Lilr4b
1.52051	5.55805	20.7888	9.24917e-05	0.00107215	Nus1
-6.32931	0.218146	11.3737	0.00274736	0.0158844	Fam184a
-1.31078	6.38017	26.4543	1.87657e-05	0.000295857	Man1a
1.01926	6.26473	13.444	0.00101996	0.00743138	Pkib
2.60264	4.72267	12.1771	0.00172311	0.0111068	Fabp7
0.774621	8.54398	7.27913	0.0116868	0.0473295	Smpdl3a
0.661851	8.06921	8.0392	0.00840813	0.0372349	Lims1
1.73955	6.57805	51.3096	8.55753e-08	3.59112e-06	P4ha1
1.75575	3.37478	18.4801	0.000187846	0.00191254	Ddit4
-5.4427	0.666364	13.7739	0.00090656	0.00676547	Spock2
-4.3553	5.15867	46.8303	2.44838e-07	8.78808e-06	Chst3
0.957936	6.74973	9.32169	0.00492481	0.0248649	Sgpl1
-2.95046	3.84446	12.0588	0.00176285	0.011296	Adamts14
-5.71173	6.16096	88.9472	5.78834e-10	6.82155e-08	Prf1
3.25682	4.12584	30.2591	7.07947e-06	0.000132431	Pald1
3.26266	4.81138	30.4587	7.35253e-06	0.000136893	Aifm2
0.76294	6.96568	8.14591	0.0080344	0.0360767	Vps26a
1.17238	11.03	26.1902	2.01333e-05	0.000312199	Srgn
-1.75692	3.52343	10.7196	0.00282218	0.0161846	Rufy2
-0.983171	5.0873	10.1353	0.00355065	0.0194852	Hnrnph3
1.11416	6.32604	24.5851	3.11178e-05	0.000440067	Reep3
1.8303	6.79282	15.9954	0.000454233	0.00386974	Egr2
-1.90274	3.44641	8.68579	0.00640088	0.0303254	Tmem26
-1.45334	3.20857	9.99394	0.00375587	0.0203512	Rhobtb1
-1.04461	5.30974	24.8566	2.888e-05	0.000415061	Tfam
0.849426	5.847	8.94944	0.00573756	0.027826	Specc1l
1.63971	4.32187	16.7858	0.000324001	0.00294854	Ggt5
-3.58591	1.50753	11.6847	0.0019492	0.0121765	Susd2
-0.832594	5.79452	13.68	0.000937378	0.00692964	Cabin1
-0.966434	4.94496	9.71764	0.00419521	0.0220868	Gstt2
1.663	8.06584	57.6461	2.86665e-08	1.50149e-06	Mif
-4.78914	3.89628	23.6182	4.62457e-05	0.00061065	Derl3
-0.951175	3.51526	7.66298	0.00988449	0.0420917	Chchd10
-4.36223	4.05676	53.7164	5.59119e-08	2.51817e-06	Vpreb3
-2.55804	2.60796	10.7669	0.00277073	0.0159868	Zfp280b
0.809942	5.2371	8.50404	0.00690645	0.0320755	Pofut2
0.696618	9.85778	7.67184	0.00984662	0.0419683	Itgb2
1.39015	7.87938	42.5517	4.54282e-07	1.44352e-05	Pttg1ip
1.4547	7.27678	29.2092	9.20113e-06	0.00016513	Pfkl
6.5827	1.66234	27.4246	2.28787e-05	0.000344569	Dnmt3l
-1.62894	5.64277	33.5804	3.1885e-06	6.92654e-05	Agpat3
1.46892	8.94748	36.151	1.77267e-06	4.31483e-05	Cstb
-2.12367	3.62187	23.4952	4.21669e-05	0.000569555	2610008E11Rik
1.98855	3.7509	9.97729	0.00378088	0.0204471	Plpp2
-3.16505	2.50715	10.7405	0.00279926	0.0160924	Gzmm
1.28048	8.59086	40.347	7.15293e-07	2.07714e-05	Bsg
-4.45065	-1.36411	7.78739	0.0120838	0.0484793	Fgf22
3.88407	5.30063	32.5983	4.97061e-06	9.95671e-05	Prtn3
-0.827597	8.54007	10.0428	0.00368356	0.0200689	Cnn2
-1.51131	8.73565	25.0487	2.74014e-05	0.000401565	Arhgap45
-1.4924	5.22425	23.9818	3.67866e-05	0.000504105	Pwwp3a
1.34465	3.69053	12.4754	0.00145092	0.00978024	Gamt
7.61455	-0.080402	14.0724	0.00146326	0.00982127	Adamtsl5
0.786224	8.06469	11.9923	0.00173632	0.0111644	Uqcr11
-1.15219	5.16905	22.2411	6.03357e-05	0.00075333	Tcf3
-2.13672	4.1421	29.3907	8.79035e-06	0.000158843	Izumo4
4.61528	-0.984151	8.10556	0.00817356	0.0365677	Gng7
-4.87491	-0.0541679	9.949	0.00382379	0.0205847	Atcay
1.7336	6.4295	19.8832	0.000122261	0.00135291	Matk
1.10559	6.77223	15.2462	0.000542683	0.00444391	Pip5k1c
-3.9574	3.34332	18.9768	0.000161032	0.00169192	Tbxa2r
1.38666	4.05534	11.0901	0.00244521	0.0145553	Mfsd12
1.0943	6.01045	13.1929	0.00111651	0.00799481	Ncln
-2.92971	5.57909	70.3275	4.03754e-09	3.18988e-07	S1pr4
-1.43998	5.64348	22.3272	5.88513e-05	0.000740458	Gna11
-2.46036	3.20695	17.0601	0.000296175	0.00273937	AU041133
-0.645626	5.74573	7.17601	0.01223	0.0488742	Nfyb
1.58695	6.64125	42.1776	4.90144e-07	1.52679e-05	Txnrd1
-2.76182	1.44496	11.3519	0.00221179	0.0134677	Mterf2
-2.92217	3.368	28.9346	9.86215e-06	0.000173704	Btbd11
-3.58759	0.995389	7.61076	0.0101108	0.0427412	Ttc41
-1.48695	6.86909	8.31293	0.00773799	0.034973	Stab2
-6.37619	1.96486	10.38	0.00404742	0.0215507	Pah
-1.69839	6.02914	19.5979	0.000132673	0.00143885	Igf1
-2.45097	5.54589	15.5932	0.000526118	0.00433224	Spic
-0.649744	6.43513	7.63859	0.00998948	0.0423729	Tmpo
-0.870344	5.54927	9.84022	0.00399378	0.0213091	Cdk17
1.97185	8.57422	61.8135	1.45948e-08	8.93502e-07	Lta4h
-6.24851	0.787571	19.1339	0.000153108	0.00162923	Amdhd1
0.759376	7.62691	8.24188	0.00771371	0.0349191	Metap2
1.73194	3.41643	11.5747	0.00203203	0.0125764	Fgd6
2.85323	6.33059	61.7382	1.47696e-08	9.00311e-07	Socs2
5.3216	-1.54597	8.30799	0.0108374	0.0448374	Nts
-0.996718	7.54398	36.4451	1.66015e-06	4.10452e-05	Ppp1r12a
-0.983092	4.8535	8.3426	0.00739204	0.0337656	Krr1
-1.42195	6.43346	31.1092	5.74643e-06	0.000111629	Glipr1
-0.894109	4.38249	9.80127	0.00405664	0.0215916	Rab3ip
1.05618	13.3591	20.8124	9.18409e-05	0.00106548	Lyz2
-1.84713	4.35305	13.843	0.000884596	0.00662253	Cpm
-6.4824	6.03511	111.713	5.19797e-11	9.92523e-09	Ifng
4.5472	0.0998836	9.17392	0.00523143	0.0260547	Hmga2
0.90039	7.35241	15.7066	0.000464114	0.00392085	Gns
0.884329	6.47009	15.3864	0.00051734	0.00426851	Tspan31
-2.20209	2.78361	18.189	0.000205965	0.00205413	Agap2
1.9836	7.03654	43.6978	3.60857e-07	1.19234e-05	Lrp1
-7.10663	1.65367	11.2128	0.003014	0.0171099	Rdh7
-1.04887	5.36273	15.3162	0.000529862	0.00435658	Prim1
0.558565	9.70251	8.35339	0.00735844	0.0336522	Atp5b
-0.667401	6.30214	7.40277	0.0110699	0.0455116	Baz2a
2.77306	4.61151	7.47122	0.0114222	0.046578	Il23a
-0.809985	5.12451	8.39012	0.00724535	0.0332891	Pan2
-2.40087	1.53677	7.81539	0.00925487	0.0400252	Myl6b
-2.1109	6.74686	78.3402	1.3308e-09	1.28905e-07	Dgka
4.35837	5.02014	31.3557	6.90176e-06	0.000129449	Mmp19
0.887796	4.42946	11.8613	0.00182376	0.0115587	Ormdl2
-2.59201	4.8606	39.6902	8.21291e-07	2.33227e-05	Gdf11
2.01611	8.23882	40.3502	7.14821e-07	2.07714e-05	Cd63
-2.52458	6.03957	41.0997	6.11561e-07	1.84801e-05	Tespa1
-1.34739	4.34282	16.0851	0.000408693	0.00355239	Sfi1
-0.62063	5.61767	9.24373	0.00508407	0.0254871	Eif4enif1
-1.22368	4.9338	18.8701	0.000166211	0.00173473	Limk2
2.02378	8.13098	105.639	5.2637e-11	9.92523e-09	Tcn2
4.43414	0.267666	14.2927	0.000916308	0.00680875	Gal3st1
2.33462	8.1165	33.3415	3.71484e-06	7.80612e-05	Osm
-1.56605	4.22258	18.1711	0.000207134	0.00205998	Nipsnap1
-3.88871	2.03936	15.0112	0.000588199	0.0047506	Nefh
1.40218	2.82199	7.81237	0.00926694	0.0400651	Gas2l1
-2.4683	3.331	10.9931	0.00253829	0.0149944	Emid1
-1.8782	5.51118	39.3953	8.7426e-07	2.4148e-05	Znrf3
1.21447	9.94876	23.6751	4.00852e-05	0.000544558	Xbp1
-2.52973	3.57759	28.0421	1.23879e-05	0.000210818	Polm
-1.26082	7.01047	35.935	1.86057e-06	4.49014e-05	H2az2
4.03563	6.40628	23.5361	5.70458e-05	0.000724184	Ramp3
-5.47463	0.938285	9.32464	0.00546366	0.0268661	Igfbp1
2.50731	5.86859	17.9066	0.000250342	0.00238889	Upp1
4.66329	2.47865	17.5989	0.000321788	0.00293406	Abca13
-0.740723	7.22256	12.9515	0.00121865	0.00854871	Ikzf1
1.47334	9.0679	40.7542	6.57016e-07	1.96438e-05	Plek
-5.01207	2.97886	57.9129	2.74263e-08	1.46363e-06	Cnrip1
-1.40889	3.71346	8.78423	0.00614395	0.0293937	Etaa1
0.942642	8.12311	19.8195	0.000123968	0.00136628	Rab1a
-1.40098	4.63504	17.0275	0.000299339	0.00276322	Cep68
-2.86832	2.55913	18.3303	0.000196947	0.00198803	Lgalsl
-1.04222	7.88981	18.6274	0.000179337	0.00184182	Peli1
-1.05513	6.20402	12.6447	0.0013633	0.00931423	Vps54
1.06266	6.20234	17.9594	0.000221579	0.00217458	Ugp2
-2.71246	6.0629	34.5585	2.81301e-06	6.2747e-05	Bcl11a
-0.734225	4.95182	7.7274	0.00961282	0.0411953	Vrk2
0.806287	6.42673	14.1505	0.000793494	0.00606572	Ccdc88a
-4.1825	-0.343369	8.19208	0.00787833	0.0355165	Clhc1
0.82009	6.53103	13.7013	0.000930292	0.00689528	Rtn4
1.022	4.55705	7.90122	0.00891965	0.0390048	Cpeb4
-3.54239	2.64071	14.6513	0.000666074	0.00528895	Nsg2
-4.13363	2.7444	17.9476	0.000222411	0.00218124	Il9r
-3.75528	5.21621	18.7371	0.000217384	0.00214383	Hba-a1
-3.72068	2.51874	17.5282	0.000254448	0.00241991	Hba-a2
3.29987	5.57395	21.893	8.20982e-05	0.000968334	Sh3pxd2b
-0.667178	6.16559	9.5349	0.00451624	0.0232673	Stk10
-1.17746	8.00947	26.6325	1.79e-05	0.000284428	Dock2
-1.95307	3.36024	11.3949	0.00217579	0.0132801	Insyn2b
-0.834011	6.74678	18.601	0.000180831	0.00185312	Pttg1
-0.902906	4.40552	8.20055	0.00785009	0.0354118	Pwwp2a
-0.719815	6.06339	9.91647	0.00387379	0.0207748	Rnf145
-4.27104	5.94881	79.9205	1.18299e-09	1.17816e-07	Ebf1
-1.32009	5.81458	35.3463	2.12462e-06	4.96634e-05	Adam19
-1.98268	6.67903	78.245	1.34778e-09	1.29662e-07	Cyfip2
-3.88467	6.16084	56.7322	4.47399e-08	2.13754e-06	Itk
-6.59616	-0.0275008	21.7894	6.88091e-05	0.000836714	Fam71b
1.04432	6.35501	13.1465	0.00113538	0.0080971	Havcr2
-4.30103	1.93043	7.24801	0.0119895	0.0482928	Timd2
-3.22469	3.05235	8.71791	0.00646169	0.0305011	Havcr1
-3.13183	4.2605	29.3121	8.96576e-06	0.000161521	Trim7
-1.41158	6.90735	12.2485	0.0016221	0.0106347	Irgm1
-1.86367	4.77179	42.3162	4.7652e-07	1.49092e-05	Psme2b
-1.89755	3.53095	17.1768	0.000285121	0.00265975	9930111J21Rik1
-4.30106	3.21684	24.7709	2.95676e-05	0.000420776	Tgtp1
-1.31303	5.6715	33.7217	3.0852e-06	6.75401e-05	9930111J21Rik2
-3.85092	5.24071	32.0242	5.61691e-06	0.000109716	Tgtp2
-2.11754	7.65426	32.0741	4.62672e-06	9.34729e-05	Ifi47
-4.48328	0.911517	9.69419	0.00423499	0.0222479	Olfr1396
-0.949067	5.58112	10.94	0.00259091	0.0152378	Zfp62
-6.03139	-1.32914	10.3294	0.00625166	0.0297981	Rasgef1c
0.754527	6.53866	7.32335	0.0114619	0.0466594	Rnf130
0.681349	9.08318	7.55714	0.0103491	0.043398	Sqstm1
1.53905	4.49791	15.4661	0.000503504	0.00417138	Mgat4b
5.14359	2.74664	42.4325	4.65398e-07	1.46912e-05	Ltc4s
1.11398	4.2558	10.2701	0.00336609	0.0186387	Maml1
-5.09234	-0.326496	7.86606	0.0103298	0.043361	Zfp2
0.768612	7.03886	13.0012	0.00119683	0.0084165	Nhp2
-2.81754	2.75772	16.6095	0.000343362	0.00309485	N4bp3
-2.10318	4.34558	31.6973	4.98324e-06	9.9679e-05	Jade2
-0.839366	6.6776	10.2078	0.00344999	0.0190065	Cdkn2aipnl
-4.46	5.77694	92.3029	2.32384e-10	3.28638e-08	Tcf7
1.24939	5.46163	8.02108	0.00848464	0.0375085	Vdac1
0.724191	7.2541	9.16192	0.00525723	0.026142	9530068E07Rik
-0.980896	5.57686	13.0049	0.00119521	0.0084135	Rad50
-1.85992	7.59488	48.8292	1.34577e-07	5.30136e-06	Irf1
-2.78486	4.66499	40.213	7.3566e-07	2.13191e-05	Gm12216
2.56404	1.81242	7.70113	0.0097226	0.0415524	Slc22a4
4.40723	3.08152	22.5973	5.44445e-05	0.000696161	P4ha2
0.869392	5.68405	8.01146	0.00850834	0.0376016	Fnip1
-1.39038	7.40305	39.7478	8.11351e-07	2.30868e-05	Rapgef6
2.69511	5.24464	19.2307	0.000163732	0.00171265	Gpx3
-1.1797	8.17221	25.0023	2.77506e-05	0.000405423	Anxa6
-1.01397	5.26758	12.0705	0.00168628	0.0109542	Ccdc69
2.35828	11.4683	49.3959	1.21193e-07	4.88295e-06	Gm2a
4.16048	-0.314116	8.69073	0.00638772	0.0303036	Slc36a2
1.47707	7.83698	32.0135	4.61863e-06	9.34729e-05	Atox1
5.14159	-1.75455	8.41019	0.0116509	0.0472384	Hand1
-1.90708	6.92303	27.8543	1.30033e-05	0.000219442	Igtp
-1.77357	4.72157	19.6344	0.000131193	0.00142499	Irgm2
5.83238	1.58088	15.7725	0.000566782	0.00461187	4930438A08Rik
-3.1444	1.21873	8.67811	0.00642141	0.0303819	Gm12253
-3.7249	2.38308	12.4794	0.0014488	0.00977523	Obscn
-0.939288	3.65383	7.76727	0.00944882	0.0407007	2310033P09Rik
0.794036	9.41314	17.9729	0.000220624	0.00216672	Arf1
1.44784	5.53168	12.8889	0.00124678	0.00870862	Nlrp3
1.27584	7.45036	17.7614	0.000236062	0.00228344	Map2k3
0.699217	6.0908	7.23525	0.0119146	0.0480458	Usp22
-3.36178	7.05897	95.9361	1.52619e-10	2.37181e-08	Grap
4.21929	5.67594	43.9419	4.56013e-07	1.44352e-05	Adora2b
2.02899	4.00234	17.5819	0.000250084	0.00238804	Zswim7
-0.8293	7.78746	15.5247	0.000493585	0.00410678	Ncor1
0.658126	6.74938	7.94727	0.00874527	0.0383967	Trpv2
1.90413	4.12748	12.0766	0.00168243	0.0109425	Pmp22
2.81844	6.24426	28.4781	1.3002e-05	0.000219442	Hs3st3b1
1.36416	6.46057	35.5312	2.03761e-06	4.80265e-05	Map2k4
-4.18479	-0.33493	10.0917	0.00361256	0.0197559	Ntn1
1.32892	5.25499	24.0695	3.5898e-05	0.000495287	Pik3r6
1.1229	7.993	13.9404	0.00085458	0.00643872	Ndel1
1.30882	4.79485	14.9836	0.000593807	0.00479043	Ctc1
-0.94013	4.86494	8.52278	0.00685237	0.0319237	Vamp2
1.07733	6.61399	22.439	5.69825e-05	0.000724031	Trappc1
-1.69801	5.62775	24.9573	2.80947e-05	0.00040834	Chd3
1.55387	9.57674	37.3274	1.36613e-06	3.53195e-05	Cd68
0.647909	7.65477	11.7251	0.00191972	0.0120228	Eif4a1
-0.970909	5.63231	13.0415	0.00117945	0.0083357	Zbtb4
-2.25232	2.22952	11.3154	0.00224283	0.0136129	Chrnb1
2.92883	2.62574	9.41564	0.00474003	0.0241437	Kctd11
-1.68756	7.26249	28.0433	1.23842e-05	0.000210818	Acap1
1.36041	10.4887	43.394	3.83423e-07	1.25809e-05	Eif5a
0.781611	6.4029	7.41408	0.0110153	0.0453957	Elp5
0.945498	8.41635	34.64	2.49557e-06	5.7015e-05	Gabarap
0.815677	5.5602	11.909	0.00179138	0.0114373	Phf23
0.610634	5.4358	8.63106	0.00654875	0.0307989	Acadvl
3.12941	0.112772	7.60611	0.0101312	0.0427817	Asgr2
4.89871	8.25856	30.7005	1.05115e-05	0.000184205	Mgl2
1.23925	5.62378	11.8521	0.00183003	0.0115692	Clec10a
4.15886	4.14525	13.5464	0.00113711	0.00810534	Alox15
1.30015	7.91333	22.4032	5.7575e-05	0.000728288	Cxcl16
-1.45138	7.3455	45.4958	2.53365e-07	8.94491e-06	Rnf167
-1.39753	5.4613	14.2173	0.000775087	0.00595721	Eno3
1.90233	6.42495	28.1553	1.20324e-05	0.000206759	Scimp
-7.18978	3.08608	34.1341	2.94847e-06	6.51521e-05	6330403K07Rik
-0.839485	6.49142	7.82678	0.00920961	0.0399251	Xaf1
5.01658	0.214756	7.48279	0.0110748	0.0455156	Smtnl2
-1.74006	5.87357	22.8514	5.06215e-05	0.000655576	Atp2a3
-1.82282	3.50566	7.89312	0.00895074	0.0391045	Haspin
1.48542	5.39762	14.8948	0.000612247	0.00492234	Tax1bp3
-4.49527	-0.790952	7.79648	0.0106254	0.0442042	Olfr412
-0.67372	5.15565	7.21648	0.0120136	0.0483208	Mettl16
1.77258	2.74968	9.75834	0.00412715	0.02186	Hic1
-2.38353	2.57287	10.897	0.00263432	0.0154008	Rtn4rl1
-0.66021	6.91755	8.81642	0.00606236	0.0290722	Rpa1
-1.50673	4.0055	9.49328	0.00459301	0.0235531	Smyd4
0.799829	5.70838	7.72429	0.00962577	0.0412383	Slc43a2
1.22784	7.46349	28.5668	1.08289e-05	0.000189065	Pitpna
0.682746	6.62338	7.3641	0.0112589	0.0461117	Crk
0.82627	8.17587	8.06783	0.00830603	0.0369383	Ywhae
0.720423	5.31323	10.7463	0.002793	0.0160825	Vps53
2.2262	4.93862	29.9543	7.63525e-06	0.000140963	Cpd
0.925919	5.79438	9.08138	0.00543395	0.0267573	Flot2
-2.03872	5.0285	13.5664	0.00101637	0.00740902	Traf4
-1.79134	3.61018	8.9315	0.00578024	0.027985	Nek8
4.26158	5.73044	28.2712	1.71098e-05	0.000274028	Aldoc
-3.75196	2.742	13.9819	0.000842123	0.00635841	Vtn
0.899013	6.01519	8.52628	0.00684232	0.0319143	Tmem199
0.875792	6.71565	19.0985	0.0001548	0.00163738	Tnfaip1
-1.33923	4.79436	14.0626	0.000818458	0.00621624	Ccnq
-1.7669	3.87152	16.7298	0.000330023	0.00299179	Lyrm9
6.89909	2.05732	20.0479	0.000157025	0.00165843	Nos2
1.08523	8.62591	24.9038	2.85089e-05	0.000412664	Lgals9
1.09761	4.60537	11.0898	0.00244544	0.0145553	Nf1
-2.10762	3.46054	15.7602	0.000455787	0.00387597	Rab11fip4
-0.799511	7.53963	14.5338	0.000693846	0.00546041	Crlf3
0.534268	7.56803	7.61815	0.0100784	0.0426704	Psmd11
-4.45237	6.53806	34.3666	4.29354e-06	8.77446e-05	Ccl8
-4.22718	2.19284	12.4098	0.00148654	0.0099325	Ccl1
1.50251	4.16836	14.1016	0.000807278	0.00614784	Rffl
-1.40939	5.56272	41.0352	6.19792e-07	1.86889e-05	Slfn8
-2.02588	2.43222	9.325	0.00491817	0.0248403	Taf15
-3.73432	0.818045	9.60003	0.00439886	0.0228922	Heatr9
-5.22145	9.99355	207.418	1.81271e-14	4.27255e-11	Ccl5
2.73676	9.00578	110.343	3.23038e-11	7.48918e-09	Ccl9
4.26209	11.407	146.762	1.19866e-12	7.06308e-10	Ccl6
-1.03264	9.77709	14.8885	0.000613589	0.00493032	Ccl4
3.05889	5.62254	12.5937	0.00159006	0.0104735	Wfdc21
10.5403	7.7797	130.614	7.16919e-10	8.11093e-08	Car4
1.01417	5.84838	8.04555	0.00838537	0.0371626	Rnft1
0.831376	7.75777	19.7743	0.000125692	0.00137901	Cltc
-2.0549	3.17511	20.1212	0.000113087	0.00127129	Ska2
-3.91269	1.16857	11.408	0.00216495	0.0132368	Ppm1e
-3.70047	4.38373	26.7222	1.95829e-05	0.000306013	Septin4
-4.69843	3.20672	38.8274	9.86846e-07	2.66845e-05	Rnf43
-0.782194	7.71656	11.8811	0.00181024	0.011511	Supt4a
-3.80925	1.86355	19.1171	0.000153905	0.00163184	Cuedc1
-3.29263	5.21143	87.8724	3.94994e-10	4.9875e-08	Msi2
-5.67356	-0.446531	12.8337	0.00127211	0.00884474	Hlf
0.764894	6.42587	12.6941	0.00133881	0.00918207	Nme1
1.40276	6.5509	24.4366	3.24206e-05	0.000453504	Lrrc59
-1.41589	3.95022	11.2724	0.00228	0.0137912	Fam117a
5.6344	-1.5241	12.2256	0.00356452	0.0195461	Igf2bp1
0.983352	7.80959	21.8587	6.74297e-05	0.000823481	Atp5g1
-4.68171	7.12285	118.112	1.7199e-11	4.58921e-09	Skap1
-0.703305	5.96766	14.637	0.000669396	0.00530639	Cbx1
0.764547	5.04071	7.5383	0.0104342	0.0436312	Pnpo
-1.12978	3.5498	7.11607	0.0125584	0.0498039	Osbpl7
-4.79843	5.67817	50.1463	1.51238e-07	5.87584e-06	Tbx21
1.37427	5.90714	35.5985	2.00687e-06	4.746e-05	Npepps
-4.94334	6.29099	168.752	2.26011e-13	1.98127e-10	Ikzf3
-3.28909	1.36543	7.88547	0.00898017	0.0391847	Zpbp2
-1.20603	4.61059	12.9145	0.0012352	0.00864333	Ormdl3
1.13829	5.06794	14.0043	0.000835469	0.00632506	Rara
-1.1884	6.37447	22.762	5.19329e-05	0.000670717	Top2a
6.57077	0.379823	11.9802	0.00202866	0.0125665	Krt20
6.76042	1.01595	16.3442	0.000473296	0.00397703	Krt19
-7.279	-0.28965	13.2672	0.00219628	0.0133936	Krt17
1.22198	5.04081	15.7101	0.000463562	0.00392001	Jup
-1.51764	5.76508	32.5567	4.05718e-06	8.40406e-05	Nt5c3b
2.09768	7.3675	57.0781	3.15105e-08	1.61457e-06	Acly
-1.50288	6.81466	27.9536	1.26739e-05	0.00021491	Cnp
-0.587818	7.38416	11.9153	0.00178713	0.0114179	Dnajc7
1.37974	5.68614	12.0464	0.00170153	0.0110279	Nkiras2
1.01429	4.07593	7.26696	0.0117495	0.04754	Rab5c
-0.656859	5.52476	9.24133	0.00508907	0.025503	Stat5b
5.71504	-0.421435	13.4958	0.0013333	0.00916209	Hsd17b1
-4.2951	-0.0602508	7.62998	0.0100268	0.0424931	Tubg2
-4.94972	1.06504	14.3801	0.000802649	0.00612578	Ccr10
-0.904131	5.31633	15.7527	0.000456945	0.00388344	Ezh1
-2.81586	4.32513	16	0.000436703	0.00374976	Ramp2
1.75387	2.85172	14.4762	0.000707928	0.00554963	Vat1
-1.46498	5.11423	23.2067	4.57508e-05	0.000606949	Rdm1
-1.45839	3.93684	9.72048	0.00419043	0.0220868	Arl4d
1.90316	7.89468	73.3679	2.62224e-09	2.20736e-07	Dusp3
8.62731	0.686076	19.3805	0.000344253	0.00310091	Nags
0.714719	6.95923	7.6018	0.0101502	0.0428132	Slc25a39
0.929891	9.14096	13.0562	0.00117315	0.008312	Grn
-3.041	3.65632	16.4381	0.000363387	0.0032382	Adam11
0.571527	6.73817	7.33831	0.011387	0.046488	Nmt1
-1.08957	5.13797	12.0755	0.00168315	0.0109425	Arhgap27
0.892904	7.20398	18.3191	0.000197643	0.00199221	Nsf
1.93573	7.27081	46.6665	2.02211e-07	7.46651e-06	Arf2
-0.530858	5.94885	9.64478	0.00432015	0.0226029	Kansl1
-3.1117	2.56134	21.2451	8.07553e-05	0.000954884	Myl4
-5.66962	-1.54126	10.3625	0.00618813	0.0295551	Mrc2
-1.74451	8.39567	53.7227	5.58512e-08	2.51817e-06	Limd2
-4.46332	-0.981737	8.39791	0.00834864	0.0370903	Tcam1
-5.28642	-0.811143	9.18534	0.00660597	0.0310165	Gh
-3.32042	8.03184	129.415	5.22749e-12	2.15414e-09	Cd79b
-1.59601	6.11342	51.0229	9.01054e-08	3.77003e-06	Icam2
0.608361	6.54975	8.07134	0.00829359	0.0368946	Pecam1
2.14026	6.35499	53.5031	5.80316e-08	2.59862e-06	Milr1
-1.11435	4.77235	9.96999	0.0037919	0.0204832	Polg2
-0.761976	7.48437	12.1305	0.00164897	0.0107762	Bptf
-1.53866	7.52866	43.6069	3.67454e-07	1.21131e-05	Pitpnc1
-1.0406	5.42381	16.7932	0.000323215	0.00294517	Helz
-1.68393	4.12451	20.7381	9.39053e-05	0.00108497	Prkca
-4.99505	2.17402	12.7708	0.00130171	0.00899786	Apoh
-3.08297	0.592417	9.22275	0.00512787	0.0256248	Axin2
2.94615	2.62685	10.3605	0.00324817	0.0181134	Fam20a
1.61594	4.28333	7.3032	0.0116031	0.0471058	Cdc42ep4
2.22289	4.15596	19.5403	0.00013504	0.00146005	Ttyh2
2.87152	3.42345	11.6194	0.00201152	0.0124767	Gprc5c
-1.94732	4.43962	16.3736	0.000371239	0.00328745	Cd300c
0.838136	7.70919	12.892	0.00124536	0.00870585	Cd300c2
-3.14016	4.76846	33.1916	3.49231e-06	7.49443e-05	Cd300e
-2.15372	4.77382	13.1865	0.00116958	0.00829914	Rab37
3.28876	8.79913	74.3718	2.28052e-09	1.99081e-07	Cd300lf
0.818648	4.58467	15.8686	0.000439461	0.00376887	Nat9
1.30277	5.3342	8.94802	0.00574093	0.0278328	Tmem104
-4.41516	3.83026	49.7519	1.13522e-07	4.64399e-06	Hid1
-0.959633	4.23245	9.28086	0.00500754	0.025196	Kctd2
-6.70295	1.41669	21.4338	7.63787e-05	0.000910748	Slc16a5
-0.861872	5.90003	7.21185	0.0120381	0.0483783	Armc7
-0.978217	6.22533	27.5195	1.41827e-05	0.00023541	Mif4gd
1.17594	5.97058	18.2128	0.00020441	0.00204294	Galk1
0.949474	11.9287	8.0388	0.00840958	0.0372349	H3f3b
-1.30363	5.24807	14.4399	0.000716953	0.00559556	Unc13d
-0.999252	4.34246	10.4674	0.00311456	0.0175343	Trim65
1.21823	5.11095	12.4245	0.00147846	0.00990917	Acox1
-1.12598	4.31579	7.37152	0.0112224	0.0460154	Rnf157
5.26533	3.78199	31.6606	1.02465e-05	0.000180007	Sphk1
-1.38014	6.14788	28.6224	1.06764e-05	0.000186864	Mettl23
-1.23664	5.71658	20.2698	0.00010811	0.00122213	Tnrc6c
-1.24956	3.15929	7.34416	0.0113578	0.0463956	Tmc8
1.29996	8.88605	14.942	0.000602381	0.00485129	Syngr2
-2.12731	2.45023	10.65	0.00289978	0.0165692	Afmid
0.987027	7.16214	9.23746	0.00509711	0.0255252	Socs3
0.837373	6.27274	12.6613	0.00135499	0.00927058	Pgs1
-1.27124	3.27842	8.14048	0.00805298	0.0361363	Cbx8
-1.20612	5.57678	17.755	0.000236554	0.00228664	Cbx4
-1.39116	4.58027	14.1017	0.00080726	0.00614784	Slc26a11
1.20694	8.76377	42.8398	4.28579e-07	1.37437e-05	Actg1
1.63363	9.57196	82.045	8.19576e-10	8.78064e-08	P4hb
-4.17461	2.75409	33.6249	3.15558e-06	6.88614e-05	Pycr1
0.975555	5.29891	10.7438	0.00279567	0.0160856	Dcxr
2.27031	6.48125	21.0052	9.6713e-05	0.00111287	Slc16a3
-5.42693	7.13865	117.359	2.66667e-11	6.61614e-09	Cd7
0.694711	6.29864	12.4172	0.00148247	0.00992665	Wdr45b
0.878605	5.43393	7.55675	0.0103508	0.043398	Metrnl
0.58519	6.39825	7.98566	0.0086027	0.0379119	Rab10
-1.02636	6.65011	25.7153	2.28684e-05	0.000344569	Asxl2
-2.65911	4.00634	36.2829	1.72123e-06	4.23333e-05	Dtnb
2.99301	3.8742	18.9077	0.00016427	0.00171701	Fkbp1b
-7.09838	0.184381	15.4054	0.000724771	0.00563171	Apob
-0.95298	3.76411	9.66953	0.00427727	0.0224264	Ttc32
-0.4461	7.34952	7.55823	0.0103441	0.0433957	Smc6
-0.567639	6.70537	7.58202	0.0102378	0.0431028	Fam49a
-3.9167	4.36002	52.5825	6.8216e-08	2.95924e-06	Trib2
-0.956197	3.71564	7.71079	0.00968209	0.0414386	Nol10
0.9623	7.09025	19.3809	0.000141836	0.00152652	Hpcal1
-2.01313	4.48506	24.3996	3.27539e-05	0.000457261	Rnf144a
-0.75838	8.9156	11.6838	0.00194991	0.0121765	Rps7
-0.617461	5.22597	7.39154	0.0111244	0.0456535	Trappc12
-4.62407	1.224	14.3208	0.000747441	0.00576353	Gpr22
1.80237	4.12554	23.9946	3.66555e-05	0.000502795	Ccdc71l
1.35679	7.75256	37.105	1.43454e-06	3.67523e-05	Nampt
0.652756	6.17663	9.21989	0.00513388	0.0256368	Sypl
-1.41671	3.65044	8.24688	0.00769737	0.0348757	Hdac9
2.39952	5.61216	67.2305	6.35633e-09	4.563e-07	Ahr
-10.5475	2.3388	92.8934	1.48419e-07	5.7822e-06	Sostdc1
-1.45879	6.23935	29.0418	9.59817e-06	0.000169884	Arl4a
-8.34004	0.529556	26.1157	4.04198e-05	0.000548051	Lrrn3
-8.33646	4.15987	42.7779	6.78459e-07	2.01571e-05	Coch
4.27447	5.3243	41.584	7.08987e-07	2.07714e-05	Egln3
0.858203	8.19071	13.7427	0.000916692	0.00680875	Psma6
0.718663	10.3797	10.5652	0.00299739	0.0170374	Nfkbia
-0.686924	5.20464	7.41379	0.0110167	0.0453957	Ralgapa1
-3.11787	5.58698	12.2077	0.00181731	0.0115355	Clec14a
-0.629902	6.65783	12.1444	0.00164043	0.0107253	Pnn
0.718567	6.03121	11.2865	0.00226769	0.0137284	Mia2
-1.3191	6.58455	40.4823	6.95347e-07	2.05294e-05	Fkbp3
-1.92487	3.13188	13.491	0.00100292	0.00732612	Fancm
-1.4462	2.55826	7.79403	0.00934041	0.0403212	Klhdc1
3.08769	7.40332	66.5904	6.99458e-09	4.92126e-07	Pygl
-0.634145	7.43276	12.271	0.00156496	0.0103409	Arid4a
-5.99786	-1.15432	10.3797	0.00533322	0.0264084	Dact1
6.87398	-0.80636	17.0447	0.00102554	0.00746047	Six1
-1.94158	7.13826	59.0467	2.27637e-08	1.25262e-06	Prkch
2.51793	7.7992	73.4503	2.59223e-09	2.19517e-07	Hif1a
-1.06176	5.07596	10.875	0.00265687	0.0154814	Syne2
-1.24353	4.21768	12.2981	0.00154933	0.0102626	Zbtb25
-0.800356	4.92422	9.12452	0.00533851	0.0264161	Churc1
7.83533	1.20219	23.6067	5.95793e-05	0.000748455	Rab15
-0.883028	5.0677	8.24632	0.0076992	0.0348757	Fut8
1.54154	5.05784	10.4491	0.00313912	0.0176532	Arg2
1.63784	3.7841	23.76	3.91419e-05	0.000533281	Actn1
-1.28964	5.59078	9.89463	0.00390776	0.0209411	Sipa1l1
-1.28631	4.11349	15.7398	0.000458945	0.00389346	Dcaf4
0.755949	9.28755	10.5988	0.00295832	0.0168628	Npc2
-0.783593	4.96795	10.2875	0.00334301	0.0185531	Ylpm1
6.26232	5.16049	83.3502	4.71164e-09	3.56321e-07	Pgf
1.77647	7.0974	33.9803	2.90539e-06	6.45491e-05	Eif2b2
0.841115	8.6056	10.3808	0.00322232	0.018019	Tmed10
-1.40434	6.62302	24.8903	2.86146e-05	0.000413348	Batf
1.49576	3.40251	12.5939	0.00138899	0.00944435	Ift43
-1.33897	3.96002	14.3457	0.000740965	0.00572019	Irf2bpl
-0.994217	4.3325	12.3751	0.00150573	0.0100301	Cipc
1.23159	7.43391	49.435	1.20324e-07	4.86176e-06	Sptlc2
1.58123	3.85616	9.60449	0.00439095	0.0228757	Ston2
-2.51522	3.34026	18.498	0.00018679	0.00190316	Eml5
2.21584	3.94354	12.0282	0.00171315	0.0110728	Kcnk13
0.821866	7.73417	9.35666	0.00485514	0.0245922	Psmc1
1.07368	11.1042	18.1236	0.000210286	0.00208399	Calm1
-2.31637	4.24305	31.6231	5.07323e-06	0.000101193	Gpr68
-2.43233	6.90164	70.1795	4.12463e-09	3.23619e-07	Ccdc88c
-9.1883	1.08188	24.6433	0.000100543	0.00114761	Fbln5
-0.512643	6.51232	7.39011	0.0111314	0.0456688	Trip11
0.873065	4.58789	7.35714	0.0112933	0.0462124	Atxn3
0.887178	6.80984	11.2271	0.00231984	0.0139502	Rin3
1.17285	9.69097	17.6098	0.000247852	0.00237153	Lgmn
1.23525	5.26441	17.558	0.000252018	0.00240003	Tmem251
-0.658135	7.00166	10.9409	0.00258999	0.0152378	Ifi27
-4.01157	-0.719249	8.17485	0.00826354	0.0368304	Ifi27l2b
-5.36146	3.59206	38.2671	1.11332e-06	2.95397e-05	Serpina1b
-8.05326	2.58759	38.036	3.31336e-06	7.14528e-05	Serpina1d
-5.87094	1.46686	27.9931	1.25454e-05	0.000213241	Serpina1a
-3.95618	0.167218	12.7742	0.00130009	0.00899752	Serpina1c
-3.99829	1.51057	9.02388	0.00556407	0.0272179	Serpina1e
6.12885	-0.0184389	20.9219	0.000148663	0.00158957	Serpina11
-5.69936	-1.50434	10.6364	0.00568928	0.0276393	Serpina9
-4.51866	5.5023	68.3729	6.58903e-09	4.70617e-07	Serpina3f
-3.01826	6.19433	91.6206	2.51838e-10	3.42452e-08	Serpina3g
-0.793567	5.04469	11.4995	0.00209089	0.0128786	Dicer1
3.9689	1.68956	10.7365	0.00280368	0.0161112	Clmn
1.69372	5.12478	20.5849	9.83164e-05	0.00112673	Glrx5
-7.07366	-0.282348	13.5274	0.0017229	0.0111068	D430019H16Rik
1.41346	7.36455	26.4372	1.88511e-05	0.000296874	Vrk1
-4.99032	5.49062	82.4767	9.32245e-10	9.76578e-08	Bcl11b
5.63737	-1.49846	10.6833	0.0042708	0.0224027	Hhipl1
1.72888	7.54944	27.6481	1.37165e-05	0.00022929	Tnfaip2
-6.32948	-0.507181	9.89654	0.00469522	0.023971	Aspg
1.64021	7.28706	33.8282	3.00977e-06	6.60934e-05	Adssl1
0.760706	5.97009	10.9529	0.00257797	0.0151844	Siva1
0.964952	6.20325	9.45198	0.00467059	0.0238665	Akt1
0.932809	9.5939	20.7182	9.44653e-05	0.00108966	Pld4
1.04874	4.17355	9.14427	0.00529541	0.026281	Pacs2
1.61156	10.0178	45.7714	2.40182e-07	8.66493e-06	Crip1
-5.56805	-1.29079	11.4643	0.00266094	0.0154924	Tmem121
-5.36103	-1.26428	7.95893	0.0105558	0.0440123	Adam6b
-1.54174	4.19747	8.13636	0.0080671	0.0361665	Cdca7l
-2.06334	4.29191	45.6797	2.44485e-07	8.78808e-06	Sp4
1.16206	9.54654	36.6098	1.60049e-06	3.99037e-05	Gdi2
-1.22252	4.89798	20.5718	9.87047e-05	0.00113027	Tasor2
-1.29748	5.08792	32.8181	3.81358e-06	7.96627e-05	Asb13
2.44229	5.78005	29.1123	9.82964e-06	0.000173547	Net1
-4.82061	0.83489	9.81739	0.00483605	0.0245043	Akr1c19
1.68883	8.66768	61.6278	1.50302e-08	9.08364e-07	Pfkp
1.69575	3.37165	9.84141	0.00399189	0.0213091	Idi1
0.898072	7.28801	18.8075	0.000169497	0.00175864	Larp4b
3.94025	3.95273	39.6285	8.32077e-07	2.35345e-05	Dip2c
-0.987052	5.28409	19.2279	0.000148706	0.00158957	Zmynd11
-5.07283	3.54802	56.3629	3.55292e-08	1.7692e-06	Actn2
-3.14758	4.45935	35.3732	2.11171e-06	4.94433e-05	Edaradd
9.45035	2.37765	44.3026	6.96967e-07	2.05344e-05	Prl2c3
8.45387	0.418301	22.5026	0.000314998	0.00287772	Prl2c2
1.59411	5.73993	30.3853	6.86218e-06	0.000128878	Gpr137b
-0.644427	7.52735	7.16834	0.0122715	0.0489268	Arid4b
4.9046	5.89795	28.6194	1.5923e-05	0.000259128	Inhba
-6.78579	0.599278	19.6466	0.000130705	0.00142187	Trgc3
5.13874	0.519453	9.91401	0.00434981	0.0227332	Epdr1
-1.12384	7.31342	13.0429	0.00117883	0.0083357	Elmo1
-1.21212	4.70578	10.7315	0.00280917	0.0161231	Aoah
-0.659155	5.92937	12.1855	0.00161552	0.0106017	Zkscan3
-1.78717	3.00534	8.46822	0.0070111	0.0324553	Hist1h4m
-1.37498	3.92749	17.4763	0.000258746	0.00245748	H4c4
1.83091	6.10357	28.1348	1.20959e-05	0.000207598	H2bc4
0.819054	7.49452	12.0561	0.00169534	0.0109979	Hfe
1.82501	5.9157	19.9826	0.000117953	0.0013114	H1f2
-4.93014	-1.14099	7.9529	0.0113435	0.0463507	Slc17a3
-4.11956	6.13648	111.335	2.92081e-11	7.00103e-09	Cmah
-1.67741	7.26172	31.5164	5.2057e-06	0.000103252	Ripor2
-0.72532	5.41973	8.09269	0.00821849	0.0367339	Gmnn
-5.12945	-1.10723	10.1155	0.00378263	0.0204487	D130043K22Rik
0.839698	7.56349	14.3061	0.000751315	0.00578709	Uqcrfs1
0.997809	5.75313	17.1384	0.000288713	0.00268441	Dusp22
-0.533406	5.71964	7.40524	0.011058	0.0454995	Exoc2
1.33546	6.45845	7.66777	0.0101234	0.0427616	Serpinb1a
-2.34762	3.20691	7.19593	0.0121229	0.0485811	Serpinb9b
-1.01575	6.52119	17.6324	0.000246049	0.00235906	Serpinb6a
0.804304	5.26386	9.14663	0.00529029	0.0262694	Nqo2
2.25065	4.71599	9.89804	0.00407411	0.0216683	Pxdc1
-0.738448	6.65699	9.2219	0.00512967	0.0256248	Prpf4b
0.826046	5.74576	10.8004	0.00273484	0.0158249	Eci2
-1.18802	6.02502	20.7336	9.40303e-05	0.00108553	Snrnp48
-1.36899	7.34166	38.9724	9.56695e-07	2.59187e-05	Txndc5
1.75558	5.96374	33.1756	3.50547e-06	7.50966e-05	Gcnt2
1.02498	7.35754	23.4429	4.27942e-05	0.000574734	Tmem14c
-4.78019	-0.130115	11.1158	0.00369602	0.0201112	Elovl2
-0.547747	6.92023	8.78656	0.00613801	0.0293752	Nedd9
1.17681	5.48541	11.9755	0.00174723	0.0112162	Tmem170b
0.77603	5.17177	7.66439	0.00987845	0.0420786	Hivep1
0.954913	5.25061	11.701	0.00193724	0.0121169	Dtnbp1
-0.659654	6.73592	8.52503	0.00684589	0.0319204	Mylip
-1.21216	5.88443	13.4175	0.00102969	0.00747857	Atxn1
2.13068	3.80162	22.2839	5.95927e-05	0.000748455	Kif13a
-2.08339	2.17817	8.86688	0.00593687	0.028577	Zfp169
1.11879	7.96633	10.3113	0.00331181	0.0184011	Ninj1
1.34935	7.14889	22.6535	5.35741e-05	0.000687518	Card19
-0.7945	6.58415	7.43998	0.0108913	0.0450101	Susd3
5.94082	3.60774	37.0993	1.60269e-06	3.99037e-05	S1pr3
-1.0692	6.5008	17.232	0.000280053	0.00261766	Sema4d
1.81624	7.95684	32.8935	3.74624e-06	7.84878e-05	Nfil3
1.16825	6.51353	17.1105	0.000291345	0.00270177	Nop16
0.957834	5.58555	12.2477	0.00157855	0.0104026	Cltb
1.20148	4.32073	13.3576	0.00105213	0.00761087	Tspan17
-0.938011	5.82135	19.4483	0.000138919	0.00149854	Uimc1
0.9836	4.81208	9.73862	0.00415997	0.0220091	Rab24
1.2331	8.18068	26.5454	1.83175e-05	0.000290085	Prelid1
1.64877	5.84215	22.8754	5.02758e-05	0.000652293	Pdlim7
-1.77283	5.95757	21.3173	7.90515e-05	0.000937088	Fam193b
0.782254	7.81483	11.2782	0.00227495	0.0137665	Macroh2a1
5.41269	3.16511	29.1301	9.38648e-06	0.000167573	Cxcl14
2.21185	9.08896	65.8972	7.76396e-09	5.30425e-07	Tgfbi
-0.943459	6.41723	25.4408	2.46288e-05	0.000367794	Idnk
0.805632	6.41462	9.95162	0.0038198	0.0205711	Ubqln1
-0.872408	4.81279	12.4628	0.00145769	0.00980715	Rmi1
6.00982	-1.16366	11.4968	0.00373655	0.0202675	Slc28a3
5.22711	-1.53948	7.9012	0.0115691	0.047001	Gas1
3.32145	5.21587	44.6995	2.99605e-07	1.02219e-05	Dapk1
-3.12353	-0.621455	7.17121	0.0122559	0.0488923	Ctla2b
-2.0835	5.50816	18.5759	0.000190917	0.00193683	Ctla2a
-3.78426	1.85882	7.65094	0.00993616	0.0422249	Zfp808
-1.2848	4.63688	16.1704	0.00039721	0.00347393	Platr25
5.59958	4.76231	15.4831	0.000617784	0.0049584	Fbp1
-1.74	3.37295	17.9246	0.000224053	0.00219125	Ptch1
-1.22506	4.78544	12.4718	0.00145285	0.00978857	Zfp367
2.54532	8.70436	94.1337	1.8772e-10	2.82418e-08	Ctsl
0.703074	5.9638	9.09765	0.00539774	0.0266253	Mfsd14b
0.718032	7.32194	12.169	0.00162547	0.0106473	Uqcrb
0.813901	6.41158	12.7789	0.00129788	0.00898857	Mrpl36
-4.48831	0.291516	9.26265	0.00504492	0.0253177	Tert
-0.609859	6.00379	8.32361	0.00745156	0.0339607	Brd9
1.31478	4.11797	17.3738	0.000267467	0.00252336	Ftl1-ps1
0.8209	7.48317	7.42713	0.0109526	0.0452107	Glrx
-1.45649	3.8709	11.9537	0.0017616	0.0112931	Rfesd
-1.31591	4.45415	19.6805	0.000129354	0.00141043	Slf1
1.58149	5.13271	12.4772	0.00145001	0.00977875	Arrdc3
-2.61466	7.20064	69.3767	4.63385e-09	3.52322e-07	Mef2c
-1.21674	5.90077	35.4167	2.09102e-06	4.91641e-05	Rasa1
7.63556	0.898681	41.5602	1.15115e-06	3.02033e-05	Edil3
4.13105	5.3646	29.7017	1.0949e-05	0.000190456	Vcan
-1.23633	5.39523	21.8962	6.6697e-05	0.000818065	Ssbp2
-0.971813	4.54548	8.14014	0.00805414	0.0361363	Msh3
-1.90322	5.16282	21.5496	7.38202e-05	0.000887726	Arsb
3.13801	4.7262	36.219	1.74597e-06	4.28672e-05	Lhfpl2
3.4555	4.76618	44.6273	3.0022e-07	1.02219e-05	Scamp1
0.625164	6.55145	12.1612	0.00163017	0.0106716	Ap3b1
-4.21127	1.26019	13.0235	0.00118718	0.00837239	F2rl1
-3.14728	4.65912	25.9018	2.36667e-05	0.000354549	F2r
1.20189	6.11477	26.1197	2.05157e-05	0.000316405	Hmgcr
0.894364	7.26334	9.41022	0.0047505	0.0241573	Hexb
0.608617	6.19108	10.4681	0.00311367	0.0175343	Tnpo1
2.44965	2.86088	7.23645	0.0119084	0.0480427	Map1b
1.23067	3.91849	10.331	0.00328616	0.0182748	Smn1
1.4335	5.50456	34.6133	2.51091e-06	5.7273e-05	Naip2
-2.20749	4.32305	31.4964	5.23099e-06	0.000103609	Cd180
-2.9699	4.48707	36.3206	1.7068e-06	4.21223e-05	Mast4
1.90464	4.69036	11.1811	0.00241529	0.0144097	Nln
-1.44056	3.33307	12.9737	0.00120886	0.00848841	Ppwd1
-1.84499	3.3905	18.9558	0.000161824	0.00169897	Adamts6
2.81114	2.32163	7.39362	0.0111143	0.0456251	Rgs7bp
3.3671	3.92513	18.2981	0.000209963	0.00208384	Rnf180
1.99465	5.8099	27.3187	1.4945e-05	0.000246045	Gapt
1.26349	7.3169	8.04774	0.00861475	0.0379446	Plk2
-4.85207	-1.82181	8.08548	0.0117454	0.0475395	Actbl2
-5.14494	9.20161	186.861	6.54994e-14	1.15319e-10	Gzma
-6.83623	6.21275	80.3335	2.3436e-09	2.00868e-07	Gzmk
-3.97674	2.21575	13.195	0.00111565	0.00799268	Esm1
1.05109	6.49601	16.142	0.00040099	0.00349618	Snx18
-4.76216	2.92061	22.9458	4.92759e-05	0.00064329	Itga2
-1.68792	5.48151	25.0037	2.77402e-05	0.000405423	Itga1
-1.31603	5.02642	22.8292	5.09435e-05	0.000659143	Parp8
1.13781	8.95871	14.1066	0.000805855	0.00614361	Emb
-0.878113	5.69367	7.62274	0.0100584	0.0426129	4833420G17Rik
1.58407	4.95441	25.3963	2.4928e-05	0.000371477	Hmgcs1
-3.02932	0.35287	8.71531	0.00632263	0.0300655	D13Ertd608e
-1.29581	5.3507	12.1899	0.00161286	0.0105975	Gm21188
-3.10453	1.37927	10.4035	0.00319364	0.0179011	Gm21762
-3.0143	5.9863	21.2777	9.76243e-05	0.00112244	BC147527
-4.2762	-0.466519	8.56427	0.00673425	0.0315141	Gm3468
-1.44577	11.032	9.36298	0.00501517	0.0252221	Dnase1l3
-1.69795	4.12149	16.0338	0.00041576	0.00360274	Abhd6
-6.93603	0.0111632	10.1611	0.00510273	0.0255444	Acox2
-1.58276	4.0107	17.3084	0.000273197	0.00257056	Nr1d2
-0.985133	3.93691	10.8897	0.0026418	0.015419	Nkiras1
-2.50408	1.38266	9.3319	0.00490436	0.0247936	Gm21738
-7.04697	0.213432	22.7857	9.14583e-05	0.00106191	Gm2237
-4.11897	2.70633	27.9823	1.25803e-05	0.000213578	Kcnk5
-0.962121	4.51725	12.3617	0.00151321	0.0100705	Nudt13
-1.44625	4.485	17.8269	0.000231164	0.00224373	Fam149b
-0.893151	7.57374	8.84954	0.00597966	0.0287732	Dnajc9
-0.752861	5.75254	8.43085	0.00712214	0.0328511	Ppp3cb
2.2812	2.80461	8.43203	0.00711863	0.0328456	Plau
0.825571	5.80233	7.82619	0.00921197	0.0399251	Ap3m1
1.01794	8.10513	23.7823	3.8898e-05	0.000530468	Vdac2
1.7001	2.76276	13.4751	0.00100865	0.00736413	Lrmda
-1.1864	8.47833	9.628	0.00440991	0.022903	Rps24
-3.16278	2.09182	8.1264	0.00810136	0.0362906	Dnah12
-6.04499	-0.37135	10.4924	0.00411365	0.0218258	Il17rd
-1.38448	6.3728	28.9939	9.71537e-06	0.000171743	Arhgef3
-0.943711	5.23434	7.21891	0.0120007	0.0483143	Tasor
-1.85521	4.12196	20.4723	0.000101702	0.00115802	Ccdc66
6.15814	1.04028	12.2503	0.00157705	0.0103975	Erc2
1.58912	8.30895	40.2027	7.37261e-07	2.13218e-05	Tkt
1.1629	8.81439	13.6344	0.000952771	0.00702141	Prkcd
0.971258	4.57922	9.59167	0.00441375	0.0229146	Rft1
-3.67771	2.21227	8.44706	0.00707376	0.0326991	Itih3
-0.835194	7.48143	7.60191	0.0101497	0.0428132	Nisch
-6.03624	-1.20533	13.9051	0.00182955	0.0115692	Sema3g
-0.879339	6.42754	11.0756	0.00245887	0.0146058	Sh3bp5
0.823792	7.69692	14.3455	0.000741012	0.00572019	Timm23
5.28556	-0.470402	14.3524	0.000739208	0.0057125	Ogdhl
1.91241	5.33655	21.1546	8.29487e-05	0.000974303	Tmem273
-1.39634	3.80365	7.20567	0.012071	0.0484553	Shld2
0.983211	7.93598	25.7452	2.26847e-05	0.000342376	Glud1
-2.04062	5.18556	9.88824	0.0040693	0.0216509	Mmrn2
-0.935529	5.70283	14.1461	0.00079472	0.00607181	Ccser2
2.95793	2.33663	10.9482	0.00258266	0.0152056	Gm8113
3.30349	7.80356	66.3628	8.00636e-09	5.41751e-07	Ear2
-0.819295	5.28864	8.69699	0.00637106	0.030255	Txndc16
3.4892	7.51561	45.8276	3.12732e-07	1.05301e-05	Ero1l
0.555543	5.83653	7.75656	0.00949256	0.040816	Cnih1
0.734097	6.60378	13.6007	0.000964289	0.00707679	Gmfb
0.899357	6.90236	10.818	0.00271626	0.0157361	Gch1
1.86751	10.2716	47.7599	1.64346e-07	6.35021e-06	Lgals3
1.12102	5.01167	7.47789	0.0107125	0.0444533	Fbxo34
2.17744	3.5711	9.23927	0.00509334	0.0255154	Peli2
0.94614	5.87294	11.8924	0.00180256	0.0114796	Exoc5
0.940111	7.19706	20.113	0.00011337	0.00127345	Tep1
1.68602	6.02711	18.7272	0.00017381	0.00179829	Rnase4
-0.960426	7.57017	9.32037	0.00492746	0.0248694	Rnase6
7.35365	2.88727	32.1219	1.66303e-05	0.000268597	Rnase2a
8.15792	4.11359	34.1167	8.79468e-06	0.000158843	Ear6
-1.22753	4.62652	12.2921	0.00155278	0.0102758	Mettl17
2.87728	2.76025	12.596	0.00138789	0.00944435	Arhgef40
-3.15396	4.76529	54.5029	4.87875e-08	2.28461e-06	Rpgrip1
-0.874463	5.97286	12.1143	0.00165892	0.0108263	Chd8
0.873987	5.22033	11.0572	0.00247636	0.0146837	Slc7a7
2.28078	5.59326	26.9813	1.63622e-05	0.000265361	Mmp14
0.757295	6.86271	11.3469	0.00221597	0.0134788	Psmb5
-0.718978	6.39396	9.69473	0.00423408	0.0222479	Acin1
4.47562	3.14899	24.7915	2.94003e-05	0.000419405	Cebpe
-2.30531	2.94514	13.6519	0.000946841	0.00698135	Zfhx2
-2.00897	4.56656	37.0262	1.45967e-06	3.72437e-05	Pck2
-1.032	5.08324	11.2963	0.00225927	0.0136892	Rnf31
-0.759252	6.84698	8.38179	0.00727083	0.0333628	Irf9
-1.05433	5.84501	18.1244	0.000210229	0.00208399	Mdp1
0.69648	7.99165	9.95777	0.00381044	0.0205385	Nedd8
2.72791	3.54947	17.7777	0.000234833	0.00227358	Tgm1
0.978257	6.32014	13.179	0.00112214	0.00801884	Dhrs1
1.01369	5.86903	17.4044	0.000264833	0.00250519	Nop9
3.48142	6.8765	43.2219	5.18523e-07	1.59934e-05	Ltb4r1
0.892365	6.86086	18.4006	0.000192618	0.00195129	Ripk3
4.14471	-0.669692	10.306	0.00439457	0.0228822	Nynrin
-1.11124	4.62352	9.15395	0.00527442	0.026209	Khnyn
4.6297	2.52942	10.799	0.00326466	0.0181838	Mcpt1
3.88965	2.0599	7.82533	0.0100807	0.0426704	Mcpt2
2.73241	4.44969	12.4962	0.00151882	0.0100983	Mcpt8
-2.39777	3.56965	11.4612	0.00212155	0.0130504	Gzmc
-4.1932	8.07104	82.5183	1.11634e-09	1.11967e-07	Gzmb
-0.937387	4.88963	18.3406	0.000196306	0.00198297	Mphosph8
-1.00814	6.54151	22.3742	5.80589e-05	0.000733098	Zmym5
-2.96923	4.06342	39.074	9.36149e-07	2.56074e-05	Phf11c
-1.06339	4.02161	9.97339	0.00378676	0.0204632	Setdb2
-0.837813	6.23032	15.2678	0.00053869	0.00441888	Spata13
-1.20005	3.94614	11.0057	0.002526	0.0149467	Sacs
2.60331	5.53943	10.6302	0.00323849	0.0180737	Arl11
1.18674	4.96785	11.3136	0.00224435	0.0136163	Fdft1
-3.68522	5.49462	36.9191	1.85706e-06	4.48932e-05	Blk
1.09218	5.97267	7.82237	0.0092271	0.0399739	Msra
-1.38778	4.97794	18.2762	0.000200345	0.00201254	Kif13b
-9.37501	1.31651	39.9001	2.34933e-06	5.41112e-05	Nuggc
5.27732	-1.5179	9.27592	0.0063874	0.0303036	Scara3
-0.994358	6.06891	14.3641	0.00073621	0.00569556	Ptk2b
0.784652	7.7132	9.00622	0.0056047	0.0273599	Bnip3l
4.51444	6.58177	63.5103	1.63683e-08	9.64502e-07	Adamdec1
-1.69475	3.67383	22.0134	6.44582e-05	0.000794049	Rhobtb2
-2.97983	2.36192	10.2229	0.00342946	0.0189156	9930012K11Rik
-1.46586	5.00805	24.8843	2.86616e-05	0.000413604	Pdlim2
-2.0957	4.06157	25.7723	2.25198e-05	0.000341036	Sorbs3
-3.50709	4.99227	117.544	1.57899e-11	4.37843e-09	Ppp3cc
1.47848	3.83983	10.9108	0.00262032	0.0153316	Slc39a14
3.09598	3.41705	11.2389	0.00237243	0.0141958	Piwil2
4.72443	0.974818	11.8692	0.0019502	0.0121765	Hr
1.89258	8.2567	38.8129	9.89922e-07	2.67166e-05	Dok2
4.21855	2.1933	14.437	0.000717679	0.00559813	Gfra2
-3.23412	4.94068	63.26	1.16326e-08	7.51176e-07	Cysltr2
0.993994	6.46998	35.6983	1.96223e-06	4.67516e-05	Rcbtb2
8.14069	0.296257	16.4993	0.000732637	0.0056763	Htr2a
1.71336	8.22482	28.333	1.14958e-05	0.00019826	Esd
0.814546	10.4675	10.4814	0.00309748	0.017459	Lcp1
1.3915	5.78486	22.1224	6.24488e-05	0.000776056	Gpalpp1
1.5713	5.80301	12.2576	0.00160911	0.0105793	Nufip1
-1.25891	6.98776	21.6782	7.10858e-05	0.000858949	Epsti1
-1.24662	3.90756	13.7593	0.000911286	0.00678285	Dgkh
2.57059	8.48779	32.2267	5.28461e-06	0.000104524	Rgcc
-0.856349	4.84211	10.6761	0.00287038	0.0164211	Naa16
-1.53092	7.594	91.7137	2.49085e-10	3.41996e-08	Elf1
5.30009	1.2838	17.653	0.000244425	0.00234668	Dach1
-1.28159	4.27945	11.6266	0.00199252	0.012386	Bora
3.95656	2.14828	12.5575	0.00140768	0.00954791	Klf5
-4.35305	1.24936	15.5365	0.000491605	0.0040968	Klf12
1.15889	7.13397	18.1997	0.000205261	0.00204895	Kctd12
4.82435	1.75103	19.415	0.000188213	0.00191352	Scel
-4.07221	3.32082	36.2028	1.7523e-06	4.28737e-05	Slain1
-2.77204	6.309	45.6767	2.47875e-07	8.82986e-06	Spry2
0.815436	5.26287	8.08591	0.00824224	0.0367849	Gpr180
-4.89982	0.699021	19.4391	0.000139314	0.001501	Dzip1
3.93314	6.1351	108.493	3.90647e-11	8.00657e-09	Rap2a
-2.03734	3.00448	8.38422	0.00726339	0.0333395	Farp1
-2.85559	3.59945	38.5087	1.05676e-06	2.81976e-05	Dock9
-1.12813	6.5831	35.7059	1.95889e-06	4.67516e-05	Ubac2
-3.1184	6.27839	75.4501	1.96596e-09	1.75965e-07	Gpr18
-0.862788	7.36129	7.16464	0.0122916	0.048993	Gpr183
1.85048	4.9039	23.4471	4.27425e-05	0.000574585	Clybl
-2.04678	2.70806	9.51268	0.00455704	0.0234008	Tmtc4
-0.764243	9.80949	7.54715	0.0103941	0.0435022	Selenop
-1.10887	4.90764	12.8639	0.00125817	0.00876074	AW549877
-2.32385	4.59527	53.8907	5.42421e-08	2.4825e-06	Card6
-1.0824	5.5521	10.5898	0.00296869	0.0169083	Ptger4
4.08156	7.62407	185.13	7.33892e-14	1.15319e-10	Dab2
-1.80939	8.16252	109.237	3.61807e-11	7.99481e-09	Fyb
2.04143	6.41028	55.9434	3.81398e-08	1.87935e-06	Lifr
-0.48312	7.81607	7.64874	0.00994564	0.0422249	Nipbl
-6.7604	1.24412	25.8139	2.2269e-05	0.000338997	Slc1a3
4.31162	4.62112	27.0249	1.93051e-05	0.000302676	Rai14
-0.897917	4.81629	9.97973	0.0037772	0.0204471	Mtmr12
2.7434	5.36621	57.5158	2.92937e-08	1.52306e-06	Basp1
0.833938	6.23757	9.74843	0.0041436	0.0219389	Retreg1
2.64513	7.39144	83.3875	6.90365e-10	7.93752e-08	Zfp622
1.67595	5.51399	35.4127	2.09293e-06	4.91641e-05	Trio
-4.0168	2.87644	16.1606	0.000398512	0.00348316	Ncald
0.925407	7.49592	15.9672	0.000425144	0.00367281	Atp6v1c1
6.4947	5.43825	43.0789	7.5542e-07	2.17724e-05	Dcstamp
3.40896	1.01087	9.22212	0.00512919	0.0256248	Dpys
4.07318	3.91987	23.5231	4.60877e-05	0.000609133	Lrp12
-0.684926	5.73179	10.2829	0.00334914	0.0185667	Med30
1.31614	4.88092	12.2808	0.00155928	0.010314	Ext1
12.4891	4.2458	41.4701	5.7285e-05	0.000726501	Ccn3
2.60785	5.32504	34.8043	2.40349e-06	5.51789e-05	Deptor
-3.93133	3.77535	53.4536	5.85349e-08	2.60569e-06	Sntb1
-1.87239	1.97468	10.4468	0.00313984	0.0176532	Zhx2
-1.18919	6.06183	27.0141	1.61865e-05	0.000262812	Atad2
-1.01386	4.85447	10.5503	0.00301497	0.0171099	Wdyhv1
1.41123	4.30629	8.90806	0.00583654	0.0281759	Tmem65
1.35639	6.38809	25.2079	2.62375e-05	0.000386915	Mtss1
2.44381	5.14011	18.18	0.000223105	0.00218652	Sqle
0.858378	7.18822	10.5591	0.00300459	0.0170715	Trib1
-0.926363	6.89908	7.52352	0.0105016	0.0438481	Myc
0.485169	8.78162	7.17461	0.0122375	0.0488742	Fam49b
0.554088	6.66254	7.41231	0.0110238	0.0453986	Asap1
3.97802	6.12799	263.078	9.19142e-16	6.49926e-12	Ndrg1
4.86157	0.706137	11.9195	0.00251917	0.0149126	Khdrbs3
-1.49366	5.99858	26.5057	1.85116e-05	0.00029283	Ptp4a3
-2.49466	1.92826	8.58045	0.0066888	0.0313488	Lynx1
-3.46582	8.4479	63.2885	1.45133e-08	8.92376e-07	Ly6d
-4.58486	1.19206	12.0348	0.0017089	0.0110555	Ly6k
-2.52714	5.10765	17.7252	0.000260545	0.00247125	Ly6i
-3.19464	7.7868	43.6187	4.75817e-07	1.49092e-05	Ly6a
-3.46428	1.91872	15.0721	0.000576012	0.0046801	Ly6c1
-1.14777	8.01763	16.4291	0.000364471	0.00324276	Ly6c2
8.1722	0.182697	17.6204	0.000896421	0.00670041	Ly6f
-2.22451	7.57586	25.2	2.94195e-05	0.000419405	Gpihbp1
0.59588	6.28529	9.26329	0.00504359	0.0253177	Tsta3
-1.53121	3.95378	9.8958	0.00390593	0.0209392	Zfp707
-2.59862	3.04861	14.9371	0.000603386	0.00485662	Ccdc166
-1.1297	4.56759	8.53795	0.00680892	0.0317899	Scrib
-2.38336	3.69814	11.7377	0.00191058	0.0119767	Smpd5
0.671126	7.78866	16.5934	0.000345188	0.00310735	Cyc1
-2.71055	3.85415	24.1365	3.52341e-05	0.000487659	Slc39a4
-2.26412	3.01962	9.95655	0.00381229	0.0205385	Zfp251
-1.3806	3.0622	7.24689	0.0118537	0.0478411	Zfp7
-0.739658	5.41617	10.8902	0.00264127	0.015419	1110038F14Rik
-4.78859	0.931925	13.0489	0.00117626	0.00832565	Apol7b
-6.53053	3.69462	71.6058	3.36201e-09	2.76427e-07	Apol7e
0.498978	7.74767	8.54062	0.00680131	0.0317649	Txn2
0.866837	8.45827	21.7124	7.03781e-05	0.000852129	Ncf4
2.79559	6.38198	60.1875	1.89191e-08	1.07022e-06	Csf2rb2
3.21804	9.0532	131.717	4.26019e-12	1.88274e-09	Csf2rb
-3.97472	7.70299	56.8538	4.60588e-08	2.18578e-06	Il2rb
-0.533801	9.99019	7.92313	0.0088362	0.0386998	Rac2
-1.20546	5.68834	20.3277	0.000106236	0.00120383	Mfng
-2.71258	3.05954	9.08637	0.00542281	0.0267117	Cdc42ep1
4.57544	1.35341	10.6856	0.00426756	0.022394	Lgals2
1.02287	6.71871	7.62492	0.0100611	0.0426129	H1f0
0.482113	7.28081	7.35128	0.0113224	0.0462868	Eif3l
2.06275	4.17991	14.6969	0.000655621	0.00522354	Maff
-2.76304	3.04942	18.0722	0.000213755	0.00211521	Cbx6
-1.75813	7.66101	74.8372	2.13858e-09	1.87849e-07	Apobec3
-2.88075	4.7723	54.3848	4.97926e-08	2.31634e-06	Cbx7
-6.44236	3.67632	34.4163	3.00634e-06	6.60934e-05	Cacna1i
-2.7112	5.97882	122.45	9.89314e-12	3.33116e-09	Grap2
-1.61737	6.42467	33.4274	3.30452e-06	7.14528e-05	Tnrc6b
-3.49452	4.74453	67.6913	5.93574e-09	4.32697e-07	Tnfrsf13c
1.26642	7.23352	24.0806	3.5787e-05	0.000494238	Naga
1.17689	7.44008	28.3835	1.13482e-05	0.000195953	Smdt1
-5.1824	-1.68654	9.80929	0.0057655	0.0279232	Cyp2d9
-7.81115	0.898005	14.5668	0.000943045	0.00696062	Cyp2d26
0.918987	7.38632	12.2224	0.00159348	0.0104911	Nfam1
1.58867	7.62165	58.3698	2.54347e-08	1.37289e-06	Cyb5r3
2.05456	5.36028	24.0394	3.61999e-05	0.00049848	Arfgap3
2.09124	6.75851	49.263	1.24199e-07	4.96165e-06	Pacsin2
-3.27511	1.8978	7.2487	0.0118443	0.0478304	Bik
0.794266	9.69558	12.1494	0.00163736	0.0107102	Tspo
0.833847	6.87587	11.8706	0.00181736	0.0115355	Samm50
1.61439	3.37105	11.5512	0.00205024	0.0126648	Parvb
-2.16453	2.40873	9.13939	0.00530602	0.0263198	Prr5
-6.76114	-0.0405951	20.0493	0.000188101	0.00191352	Phf21b
0.994025	5.99783	9.56396	0.00446346	0.0230661	5031439G07Rik
-4.74772	1.70449	31.5644	5.14573e-06	0.000102206	Celsr1
1.32951	6.54714	9.49952	0.0047111	0.0240174	Pim3
-1.9629	2.73902	16.7461	0.000328253	0.00298339	Tubgcp6
-2.49593	4.844	19.4368	0.000146455	0.00157026	Hdac10
-2.65966	3.83274	11.7141	0.00195141	0.0121786	Mapk12
-3.71636	4.0016	37.2318	1.39508e-06	3.58714e-05	Mapk11
-2.52216	3.61708	18.3616	0.000195002	0.0019712	Dennd6b
-1.24112	4.79647	21.7656	6.92894e-05	0.000841108	Ppp6r2
-1.08284	4.75142	7.59298	0.0101891	0.0429576	Sbf1
2.5512	5.05873	20.3393	0.000114694	0.00128323	Abcd2
-5.64444	1.93821	21.5259	7.43375e-05	0.000891671	Endou
-3.56137	3.18646	14.0408	0.000824782	0.00625419	Rapgef3
0.916318	6.06635	9.56473	0.00446206	0.0230661	Slc48a1
-2.19709	5.80766	21.6203	7.73216e-05	0.000920439	Hdac7
5.23407	5.22939	32.5486	6.38032e-06	0.000121604	Vdr
-1.01858	5.04773	17.8408	0.000230135	0.00223529	Senp1
-0.861377	4.15288	7.49616	0.0106275	0.0442042	Ddx23
-1.98578	4.10064	10.2261	0.00342509	0.0188988	Fkbp11
0.668287	6.69004	9.01228	0.00559073	0.02732	Tuba1b
1.05698	7.49216	14.5124	0.000699054	0.00549224	Tuba1c
0.620294	10.062	9.45157	0.00467136	0.0238665	Tmbim6
5.80649	-1.42987	10.4602	0.00600457	0.0288734	Aqp5
-1.07565	5.71972	10.4208	0.00317204	0.0178015	Racgap1
0.690231	6.5422	16.3909	0.00036911	0.00327475	Cers5
0.996432	5.01406	10.8475	0.00268538	0.0156026	Lima1
0.891987	5.52464	12.187	0.00161458	0.0106004	Atf1
-1.1493	4.9345	12.6816	0.00134498	0.00921792	Letmd1
-3.48479	3.67666	40.3644	7.1269e-07	2.07714e-05	Pou6f1
-3.26723	3.53219	35.8012	1.9173e-06	4.60348e-05	Smagp
1.53424	3.19746	9.07501	0.00544819	0.0268087	Acvr1b
1.39343	4.28816	11.646	0.00197796	0.0123172	Krt80
4.06773	-0.684018	9.85942	0.00444173	0.023001	Krt81
-1.20335	3.79857	13.1014	0.00115409	0.00820982	Csad
-1.43192	5.51704	32.2542	4.36018e-06	8.88496e-05	Zfp740
-1.86011	7.94546	46.9951	1.89935e-07	7.13885e-06	Itgb7
0.954877	6.63991	10.5781	0.00298239	0.0169781	Mfsd5
-0.945989	7.78415	11.8657	0.00182071	0.0115516	Pfdn5
-0.835582	5.36605	12.6033	0.00138418	0.00942466	Aaas
-0.850042	4.45513	8.64432	0.00651258	0.030659	Calcoco1
-0.984205	5.44196	13.153	0.00113272	0.00808221	Cbx5
0.881698	7.85476	14.6711	0.000661515	0.00526412	Copz1
2.09599	5.16148	17.6516	0.00024993	0.00238804	Itga5
0.745346	7.53965	13.2896	0.0010782	0.00775977	Nckap1l
7.73442	-0.175174	22.9446	0.000288676	0.00268441	Mucl1
-3.74352	4.92138	108.888	3.75046e-11	8.00657e-09	Nlrc3
0.664587	6.25275	9.09353	0.00540689	0.0266519	Hmox2
1.30581	6.6656	27.2169	1.53479e-05	0.000251415	Rogdi
0.897897	6.27544	10.0845	0.00362295	0.0197975	Nagpa
-6.90835	2.14275	15.5323	0.000812865	0.0061804	AU021092
1.2559	6.6228	25.9636	2.13914e-05	0.000328402	Carhsp1
-1.07761	5.34429	10.3879	0.00321338	0.0179975	Socs1
1.59679	9.31984	46.3442	2.15083e-07	7.85972e-06	Litaf
-2.32654	3.65932	15.9063	0.000433921	0.00373722	Snn
-0.775623	5.88382	11.9774	0.00174599	0.0112134	Txndc11
-6.68828	1.5877	17.4793	0.00029159	0.00270227	Tnfrsf17
-2.05135	5.28533	23.2997	4.45617e-05	0.00059396	Snx29
-3.79034	0.190563	8.14686	0.00803116	0.0360767	A930007A09Rik
-0.61908	6.11746	8.18571	0.00789968	0.0355901	Fopnl
0.809326	5.88726	10.9318	0.00259916	0.015252	Abcc1
1.28397	5.68697	16.15	0.000399927	0.00349121	Cebpd
-1.02413	5.67354	12.8269	0.00127527	0.00885365	Top3b
0.797835	6.94331	13.1849	0.00111974	0.0080098	Ube2l3
-2.077	3.76121	34.2136	2.75275e-06	6.15972e-05	Tmem191c
1.17833	5.56138	12.2598	0.00157146	0.0103655	Slc25a1
1.13777	6.9454	23.4882	4.22507e-05	0.000569599	Comt
-3.16312	6.11377	14.8937	0.000723619	0.00562585	Cldn5
-1.63206	5.23953	45.6524	2.4578e-07	8.78961e-06	2510002D24Rik
-3.88712	7.28141	57.0626	4.45318e-08	2.13481e-06	Iglc2
-4.24322	2.30585	16.498	0.00035624	0.00319464	Olfr164
-5.44797	-0.695551	8.79004	0.00715726	0.0329915	Olfr166
-5.01177	-0.663103	8.56074	0.00739842	0.0337729	Lamp3
1.34574	7.04818	20.0158	0.000116765	0.00130023	Parl
1.44832	2.67669	7.51008	0.0105633	0.0440204	Eef1akmt4
0.703116	7.78095	7.42496	0.010963	0.0452404	Psmd2
3.00128	4.57488	41.3379	5.82192e-07	1.77062e-05	2510009E07Rik
-5.61134	-1.38635	11.2374	0.00355041	0.0194852	Map3k13
2.31381	4.74695	30.6871	6.37099e-06	0.00012159	Etv5
-4.18744	3.72198	19.3466	0.000155878	0.00164755	Ahsg
-4.30094	0.549222	9.17825	0.00547911	0.0269234	Hrg
-4.643	1.11113	10.7008	0.00284288	0.0162901	Kng2
-4.16316	3.82888	11.111	0.00269379	0.0156444	Kng1
-1.17518	7.94025	39.6307	8.3169e-07	2.35345e-05	Eif4a2
0.966598	5.89223	16.518	0.000353898	0.00317766	St6gal1
-1.24765	6.54482	37.8264	1.22499e-06	3.19038e-05	Bcl6
1.09842	6.95936	18.2758	0.000200372	0.00201254	Lpp
3.27934	2.35084	12.5592	0.00140684	0.00954677	Cldn1
2.17536	4.97512	17.1972	0.000289368	0.00268696	Il1rap
1.47477	5.66187	37.3973	1.34535e-06	3.4846e-05	Atp13a3
0.609572	6.38433	10.267	0.00337022	0.0186543	Ppp1r2
0.712409	6.31923	8.69837	0.0063674	0.0302478	0610012G03Rik
1.10997	5.13232	13.6967	0.000931834	0.00689948	Pcyt1a
-0.85969	5.56342	13.6748	0.000939148	0.0069391	Tfrc
-3.14697	4.05269	40.4839	6.95106e-07	2.05294e-05	Tnk2
-1.40931	4.93485	15.4095	0.000513282	0.00423997	Rubcn
-2.27262	5.90954	54.1116	5.22028e-08	2.40473e-06	Heg1
1.31689	4.89904	24.9608	2.80677e-05	0.00040834	Slc49a4
-0.941313	6.28582	10.3852	0.0032168	0.0180013	Parp14
1.8443	6.00543	67.4525	6.14984e-09	4.4373e-07	Fam162a
2.31603	4.55161	9.74494	0.00431865	0.0226029	Cstdc4
3.64412	1.90798	12.5915	0.00139019	0.00944741	Csta2
2.99618	2.59999	7.91042	0.00888454	0.0388633	Stfa1
6.22751	1.56595	19.9187	0.0001629	0.0017052	Cstdc5
4.96856	2.01576	11.8126	0.00216848	0.0132469	Stfa2
3.40094	0.460727	7.30132	0.0124503	0.049514	Stfa3
1.71718	8.17601	23.0103	4.83774e-05	0.000633622	Cd86
-5.05941	3.39943	29.5063	8.56342e-06	0.00015566	Eaf2
-2.00334	3.66967	17.9963	0.000218982	0.00215485	Iqcb1
1.23762	6.51514	8.0816	0.00844251	0.0373625	Lrrc58
4.39847	4.73534	41.6309	6.77914e-07	2.01571e-05	Pla1a
0.933231	7.0075	16.9366	0.000308365	0.00283128	Adprh
3.06617	6.26157	28.634	1.28998e-05	0.000218217	Cd80
1.14632	5.80983	13.186	0.00111927	0.0080098	Arhgap31
9.28494	1.4262	14.3656	0.00125267	0.00873966	Upk1b
6.02385	-1.31286	12.0876	0.00269479	0.0156444	Gap43
-2.27705	7.08318	69.0496	4.86031e-09	3.65609e-07	Zbtb20
-4.32115	6.49721	60.0655	2.76773e-08	1.47148e-06	Tigit
-1.27174	3.95675	13.2328	0.00110052	0.00790028	Ccdc191
1.43967	7.36943	55.991	3.78333e-08	1.87076e-06	Atp6v1a
1.01337	6.70423	7.40727	0.0110677	0.0455116	Naa50
-4.60857	4.49372	39.8277	9.56301e-07	2.59187e-05	Sidt1
-2.18171	3.72549	14.9512	0.000600472	0.00484143	Spice1
1.29412	6.41146	8.46567	0.00719698	0.033153	Cd200r1
-2.53301	2.35908	9.03647	0.00553528	0.0271052	Cd200r2
3.05775	5.62055	17.0668	0.000357831	0.00320282	Ccdc80
0.754261	7.90991	7.4129	0.011021	0.0453986	Atg3
-2.18793	6.38503	49.1697	1.26356e-07	5.02317e-06	Btla
-3.19523	5.83938	102.568	7.30915e-11	1.27612e-08	Plcxd2
-4.82592	6.07506	41.9906	8.9689e-07	2.46767e-05	Cd96
-5.54895	0.0992548	18.2712	0.000308971	0.00283363	Morc1
-5.71893	5.49223	112.205	2.82613e-11	6.89088e-09	Trat1
5.66299	3.61408	29.817	9.10031e-06	0.000163528	Retnla
-2.16003	6.58059	39.4321	8.67452e-07	2.41256e-05	Cblb
1.40628	5.41589	23.1358	4.66812e-05	0.000614107	Alcam
-2.89869	2.35275	21.4485	7.60488e-05	0.000908347	Nxpe3
-2.35612	3.95318	28.1002	1.22041e-05	0.000209082	Cep97
-1.13547	5.03525	17.2343	0.000279843	0.00261742	Senp7
0.935867	6.43633	8.28428	0.00757648	0.0344412	Tfg
5.13928	-0.303227	9.24657	0.00645731	0.0304906	Tmem45a2
-1.1938	6.26315	8.00024	0.00866798	0.0381165	St3gal6
0.783987	6.8592	8.27532	0.00760525	0.0345276	Cldnd1
1.57903	5.74627	10.2665	0.00348702	0.0191807	Pros1
-7.85831	-0.0769899	22.3683	0.000227237	0.00221474	Epha3
-0.915457	4.96771	13.6568	0.000945169	0.00697265	4930453N24Rik
2.66665	8.18633	101.748	7.98854e-11	1.37773e-08	App
0.637976	8.39054	7.59253	0.0101911	0.0429576	Cct8
1.23562	5.36156	14.8012	0.000632362	0.00505818	Bach1
-0.737852	6.94976	7.30716	0.0115437	0.0469247	Ifnar1
0.938719	6.99015	16.2872	0.000382056	0.00335592	Ifngr2
1.81624	5.30241	41.7453	5.35417e-07	1.64249e-05	Rcan1
1.3809	6.59641	34.2396	2.73628e-06	6.13256e-05	Runx1
-0.778562	4.92366	12.4106	0.00148607	0.0099325	Cbr1
-1.05596	5.00145	11.6407	0.00198191	0.0123363	Dop1b
-5.75522	-1.42888	11.967	0.00223277	0.0135635	Cldn14
-4.0398	2.9757	18.4017	0.00019255	0.00195129	Ripply3
-1.34602	4.68505	24.4841	3.19974e-05	0.000448471	Pigp
-1.70249	6.11615	43.1395	4.03493e-07	1.30847e-05	Ttc3
2.46934	7.53825	52.4982	6.92406e-08	2.98534e-06	Ets2
-0.679771	6.7461	7.69496	0.00974859	0.0416296	Hmgn1
-2.43643	2.62836	12.0359	0.00170819	0.0110555	Sh3bgr
-6.30305	0.779466	11.9347	0.00225788	0.0136866	Igsf5
3.84885	3.82766	10.759	0.00303501	0.0171891	Itgb2l
-2.64373	3.731	21.0578	9.96119e-05	0.00113853	Bace2
-1.105	5.057	11.1634	0.00237726	0.0142153	Mx1
0.810135	5.39999	10.7483	0.00279087	0.0160768	Snx9
-3.25236	4.97862	36.4102	1.75617e-06	4.28943e-05	Sytl3
2.15274	3.69239	14.2204	0.000774246	0.00595399	Rps6ka2
-2.55529	5.82338	109.908	3.37725e-11	7.61406e-09	Tagap
-2.01216	3.93099	12.9241	0.00123086	0.0086258	Ccr6
1.07895	5.48062	16.0427	0.000414531	0.00359602	Mpc1
-5.60329	-1.2315	9.52513	0.00708605	0.0327273	T2
4.24186	-0.238512	7.74904	0.00952344	0.040899	Pde10a
1.49047	6.37573	39.0201	9.46998e-07	2.57547e-05	Agpat4
-6.36928	-0.422434	9.98944	0.00453565	0.0233163	Slc22a1
-1.22458	4.915	15.5242	0.000493673	0.00410678	Igf2r
0.738488	7.44148	11.6836	0.00194999	0.0121765	Tcp1
1.37518	5.27712	10.6802	0.00286582	0.0164016	Acat2
1.11894	7.41473	15.676	0.000468934	0.00395212	Sod2
2.76157	3.71046	21.0354	8.59387e-05	0.00100442	Afdn
-4.67941	0.903145	10.636	0.0029156	0.0166528	Dll1
-0.827945	5.7275	7.91553	0.00886507	0.0388022	Fam120b
6.24388	-1.21018	13.7025	0.00237299	0.0141958	Has1
1.50152	5.30261	7.84078	0.00936688	0.0403873	Fpr2
-2.05176	3.07283	13.4382	0.0010221	0.0074431	Vmn2r97
-1.15514	3.18328	8.065	0.00831607	0.0369714	Zfp160
-0.90389	4.37886	9.50766	0.00456632	0.0234399	Zfp942
-1.32374	3.11996	7.12984	0.0124821	0.049587	Zfp994
-0.815127	4.34336	8.36411	0.00732525	0.0335689	Gm7072
-0.969183	4.25789	7.69618	0.00974344	0.0416289	Zfp758
-1.86469	5.42096	36.4702	1.65089e-06	4.08877e-05	Zfp945
-1.70232	2.34663	8.44739	0.00707277	0.0326991	Zfp40
2.19964	3.59306	7.38662	0.0112523	0.0460978	Mmp25
0.651347	5.64969	7.88293	0.00898997	0.0391912	Thoc6
1.03599	5.55267	16.9126	0.000310797	0.00284485	Hcfc1r1
1.45832	4.57592	9.26456	0.00504097	0.0253158	Tnfrsf12a
5.6952	-1.30009	8.62334	0.00968424	0.0414386	Cldn6
-4.67873	1.88055	13.7646	0.000909583	0.00677731	Kremen2
-5.79187	-1.10756	9.60867	0.00618639	0.0295551	Prss41
6.42279	-0.926529	14.6495	0.00123498	0.00864333	Prss22
6.8186	0.103751	16.7807	0.000477239	0.00400066	Prss27
1.27197	8.03074	39.3956	8.74202e-07	2.4148e-05	Atp6v0c
-1.2341	5.49431	15.0124	0.00058795	0.0047506	E4f1
1.35541	6.08963	35.01	2.29328e-06	5.30796e-05	Pgp
-3.38231	1.68862	13.8413	0.00106537	0.00768695	Rab26
-1.23392	4.16976	7.44912	0.0108479	0.0448571	Pkd1
2.4157	2.41202	12.3028	0.0015466	0.0102493	Rpl3l
1.43346	5.28042	20.0846	0.000114349	0.0012814	Msrb1
0.755583	7.39067	9.67577	0.00426652	0.022394	Nubp2
-0.929717	5.65173	7.63571	0.010002	0.0424131	Mapk8ip3
-1.11531	4.11473	8.44212	0.00708847	0.0327278	Ift140
-1.79372	5.30527	7.40411	0.0113801	0.0464734	Tmem204
0.695909	6.55196	11.0695	0.00246465	0.0146204	Clcn7
-2.58987	1.03702	9.95667	0.00381211	0.0205385	Unkl
-1.30107	5.70432	36.3131	1.70968e-06	4.21223e-05	Gnptg
-5.5069	4.00283	133.806	3.54743e-12	1.61831e-09	Baiap3
4.92271	4.8869	15.0322	0.000714637	0.00558673	Prss34
4.43567	6.30222	9.07404	0.0068591	0.0319294	Tpsb2
-8.00124	1.70003	29.0613	9.55101e-06	0.000169473	Cacna1h
5.90906	1.3176	15.3084	0.000863931	0.00649878	Msln
-3.93543	0.327025	8.15663	0.00799787	0.0359637	Ccdc78
-0.982652	3.93407	9.75886	0.00412629	0.02186	Fam173a
1.02989	3.55444	8.18661	0.00789665	0.0355878	Mcrip2
-1.13441	5.11955	14.0939	0.000809469	0.0061612	Mettl26
0.750525	6.62398	9.03017	0.00554967	0.0271612	Ergic1
1.06235	9.00701	29.9103	7.71936e-06	0.00014196	Atp6v0e
-1.29325	5.77357	20.4766	0.000101572	0.00115748	Crebrf
-2.00745	2.53792	10.4917	0.00308501	0.0174095	Phf1
-0.998555	4.90839	11.9626	0.00175572	0.0112605	Itpr3
-3.03703	4.34381	23.316	4.54362e-05	0.000603908	Pacsin1
6.17386	-1.00717	10.2412	0.00496415	0.0250367	Scube3
-0.632714	5.62075	7.31938	0.0114819	0.0467139	Def6
2.15271	5.90812	19.9712	0.000128312	0.00140339	Fkbp5
-0.79394	6.52202	18.0676	0.000214064	0.00211551	Srpk1
0.547711	6.65582	9.1091	0.00537241	0.0265281	Mapk14
3.05037	4.78113	17.0106	0.000332029	0.00300804	Mapk13
4.97667	-0.990154	12.2045	0.00187341	0.0117797	Pnpla1
3.197	9.92881	111.133	2.98116e-11	7.0266e-09	Cdkn1a
3.56399	5.27199	41.3978	6.65762e-07	1.98633e-05	Rab44
0.695211	7.82072	8.51267	0.00688148	0.0320125	Pim1
-3.64214	2.40789	21.3285	7.87896e-05	0.000935553	Dnah8
-3.73715	0.979858	7.88998	0.00896281	0.0391452	Glp1r
-4.78993	-1.41732	7.97344	0.0122352	0.0488742	Tmprss3
-4.5139	6.06211	78.1308	1.79885e-09	1.64125e-07	Ubash3a
-1.84367	4.15562	11.8132	0.00185701	0.0117007	Slc37a1
0.873316	6.95492	20.0109	0.000116939	0.00130114	Ndufv3
-0.934071	5.4669	11.4047	0.00216768	0.0132469	Pknox1
1.10787	5.40245	15.736	0.00045953	0.00389524	Rrp1b
-0.760402	6.54482	18.6953	0.000175556	0.00181087	Akap8
-0.770057	6.21403	8.59541	0.00664708	0.0311784	Akap8l
-2.1549	6.71154	45.4625	2.55007e-07	8.97092e-06	Rasal3
-3.98685	4.34894	52.9209	6.42658e-08	2.8313e-06	Pglyrp2
1.54195	6.35054	39.0859	9.33786e-07	2.55922e-05	Cyp4f16
-0.62211	5.74935	7.7372	0.00957225	0.041075	Zfp871
-1.45723	3.40211	10.0703	0.00364336	0.0198859	Zfp955b
-1.59742	4.87216	16.3238	0.000377431	0.00332562	Adamts10
2.16495	4.45606	39.5717	8.42136e-07	2.36769e-05	Kank3
-1.45171	11.9879	31.6353	5.0584e-06	0.000101039	H2-K1
-1.90996	4.85259	27.2787	1.51019e-05	0.000248051	H2-Oa
1.68858	9.71253	41.2064	5.98223e-07	1.81158e-05	H2-DMa
1.63659	8.98501	34.475	2.5919e-06	5.87415e-05	H2-DMb1
-1.28645	7.95657	24.0587	3.60066e-05	0.000496302	Psmb9
-1.58706	7.71857	26.7792	1.72193e-05	0.000275158	Tap1
-1.24931	5.42483	16.2406	0.000388022	0.00339988	Tap2
-2.08014	7.45344	35.8899	1.87949e-06	4.52036e-05	H2-Ob
1.01887	13.6765	9.5338	0.00451825	0.0232687	H2-Ab1
-2.39731	2.96813	11.8078	0.00186079	0.0117165	H2-Eb2
-2.14849	1.1537	7.55597	0.0103544	0.0433999	Prrt1
0.890178	7.18909	9.28581	0.00499742	0.0251686	Neu1
-2.62227	5.3372	16.1134	0.000443456	0.00379852	Hspa1b
-1.8255	7.29053	11.1244	0.00261337	0.0153088	Hspa1a
-0.853037	6.5743	8.50305	0.00690931	0.0320755	Vars
-4.25508	0.880875	9.14722	0.005289	0.0262694	Apom
-3.71382	7.81028	93.2548	2.07889e-10	3.0086e-08	Ltb
-3.03736	3.06833	19.8024	0.000124615	0.00137038	Lta
-0.685367	12.3283	8.92799	0.00578863	0.0280034	H2-D1
-1.39688	2.72426	7.56725	0.0103037	0.0432657	H2-Q1
-2.42642	2.98331	22.5078	5.58646e-05	0.000711104	H2-Q4
-2.91078	8.76104	58.707	2.42117e-08	1.32201e-06	H2-Q6
-3.28959	7.99699	60.3974	2.2197e-08	1.22621e-06	H2-Q7
2.47202	9.32556	35.2043	2.4793e-06	5.67352e-05	Ier3
1.17855	6.8019	31.1033	5.75473e-06	0.000111637	Flot1
-1.57062	3.34353	9.83304	0.0040053	0.0213586	Atat1
-1.32125	5.53582	13.5976	0.000965359	0.00708097	H2-T24
-1.36004	8.74119	20.9652	8.77506e-05	0.00102306	H2-T23
-1.89752	7.1446	33.4372	3.29698e-06	7.14026e-05	H2-T22
-3.21036	4.21935	54.5474	4.84152e-08	2.27471e-06	H2-T10
-1.23492	4.67317	11.434	0.00214359	0.0131358	Trim39
-7.64076	-0.273255	14.6382	0.00185633	0.0117007	H2-M10.1
-1.26748	5.76181	24.0997	3.55971e-05	0.000492096	Trim26
-1.15897	3.84775	8.05356	0.00835675	0.0370939	Gabbr1
-8.43497	0.709621	20.3962	0.000210982	0.00208944	Ubd
-0.824039	7.11645	8.07718	0.00827298	0.0368448	H2-M3
-1.08681	4.51567	7.67534	0.00983173	0.0419428	Cenpq
1.37924	4.92937	12.5478	0.00141276	0.0095778	Tnfrsf21
-2.74251	5.32767	17.7845	0.000292276	0.00270686	Adgrf5
2.07006	8.91704	35.6197	1.99732e-06	4.73134e-05	Pla2g7
-2.64964	3.67594	16.0825	0.000409047	0.00355328	Enpp5
-2.20971	4.27745	26.3397	1.93465e-05	0.000302987	Enpp4
-6.73137	-0.0995804	13.4883	0.00133662	0.00917593	Clic5
-0.928402	5.91272	10.6593	0.00288931	0.0165227	Runx2
0.952606	6.77595	17.4048	0.000264795	0.00250519	Slc29a1
3.28779	4.29097	19.5731	0.000146134	0.001568	Vegfa
0.619431	6.1591	7.47891	0.0107078	0.0444533	Mrps18a
-1.20607	6.18528	15.1661	0.000557745	0.00455404	Gtpbp2
-2.08432	5.27955	25.9837	2.12765e-05	0.000327057	Zfp318
5.48496	-1.44007	10.4404	0.00418997	0.0220868	Ptk7
0.947072	6.28084	16.7332	0.000329651	0.00299179	Mrpl2
0.928868	6.29205	12.463	0.0014576	0.00980715	Cnpy3
0.575696	7.11363	7.41004	0.0110348	0.0454305	Rpl7l1
2.12943	5.08855	22.9402	4.93536e-05	0.00064329	A530064D06Rik
2.68908	8.56354	55.8956	3.84498e-08	1.88805e-06	Trem1
0.967291	6.28944	8.00816	0.00852036	0.0376429	Trem3
1.6313	5.5328	22.1072	6.27239e-05	0.000778106	B430306N03Rik
1.73169	5.76167	9.04564	0.00573343	0.027825	Trem2
-4.88248	0.983074	14.1703	0.000787987	0.00603342	Apobec2
-5.37258	3.42193	42.8962	4.23731e-07	1.36191e-05	Unc5cl
-2.65999	6.72672	75.0835	2.06733e-09	1.82726e-07	Satb1
-1.6738	3.30104	8.36711	0.00731597	0.033542	Sgo1
-1.87616	4.41833	19.7301	0.000127404	0.00139562	Pot1b
-1.8761	5.51832	30.104	7.35674e-06	0.000136893	Adgre4
-0.905759	6.44973	7.9232	0.00883596	0.0386998	Sh3gl1
-0.780773	5.58736	9.74568	0.00414819	0.021955	Hdgfl2
6.82124	0.689248	12.2726	0.00254086	0.014997	Plin5
2.32911	7.75913	10.1741	0.00386144	0.0207479	Lrg1
0.825782	7.10089	15.4291	0.000509879	0.00421679	Mydgf
1.19743	6.24957	18.805	0.00016963	0.00175873	Plin3
0.957584	5.58916	7.92318	0.00883602	0.0386998	Lonp1
-1.33069	6.69547	21.3183	7.9026e-05	0.000937088	Dennd1c
1.37562	6.57375	7.85974	0.00932801	0.0402922	Tnfsf9
1.53587	3.87324	11.4097	0.00216355	0.013234	Trip10
1.1764	5.65714	16.0295	0.000416361	0.00360574	Man2a1
0.867293	8.4646	12.977	0.00120738	0.00848228	Vapa
0.951644	7.38675	10.3615	0.00324688	0.0181134	Rab31
-1.7504	7.11306	65.0896	8.77639e-09	5.82703e-07	Ankrd12
-2.11658	3.20424	12.0614	0.00169199	0.0109812	Ddx11
0.882037	8.0328	12.1771	0.00162057	0.0106299	Myl12a
-1.08018	6.04445	16.1139	0.000404777	0.00352702	Lpin2
3.18273	7.78598	91.0363	2.69886e-10	3.60069e-08	Emilin2
-1.22325	4.41729	7.95857	0.00870305	0.0382588	Gm4707
-1.18921	4.54803	7.83544	0.00917538	0.0398276	Ndc80
-1.67782	5.42305	40.0575	7.60085e-07	2.18443e-05	Lbh
-3.58164	7.22353	99.2254	1.05416e-10	1.73349e-08	Ehd3
-3.90248	5.55835	93.5811	2.00143e-10	2.94836e-08	Rasgrp3
-2.8069	3.01683	39.4101	8.71514e-07	2.4148e-05	Crim1
1.10135	6.20768	33.9681	2.91363e-06	6.45839e-05	Prkd3
3.83242	6.5043	32.9544	5.66422e-06	0.000110487	Qpct
-1.19827	5.73455	20.022	0.000116548	0.00129979	Cdc42ep3
1.4477	6.10216	49.5481	1.17849e-07	4.78912e-06	Hnrnpll
-1.64219	4.26812	23.4757	4.23998e-05	0.000571064	Dhx57
1.69387	4.64878	19.0076	0.000159236	0.00167553	Slc8a1
-0.527821	5.95091	7.86092	0.0090754	0.0395296	Mta3
-1.14851	4.74178	10.7504	0.00278855	0.0160765	Thada
-1.17566	4.50669	12.4079	0.00148756	0.0099325	Prkce
1.80157	5.23884	33.8742	2.97773e-06	6.55935e-05	Rhoq
1.29561	7.27251	33.2736	3.42571e-06	7.36268e-05	Mcfd2
-0.936946	5.2081	7.60793	0.0101232	0.0427616	Msh2
1.41709	5.64536	23.7107	3.96867e-05	0.000540182	Ppp1r21
0.805482	6.0954	8.00554	0.00852988	0.0376732	Svil
-1.44991	5.5739	15.6022	0.000480779	0.00402557	Zeb1
-0.773138	4.67396	8.3501	0.00736867	0.0336806	Arhgap12
1.01919	6.28987	7.73652	0.00957507	0.041075	Usp14
1.0085	5.31858	9.46709	0.00464205	0.0237622	Mib1
5.1466	-0.903803	8.42692	0.00949081	0.040816	Gata6
1.07549	7.08911	20.9358	8.85227e-05	0.00103036	Riok3
-5.13571	2.28131	15.709	0.000463738	0.00392001	Ankrd29
-1.1755	6.31985	7.68416	0.00994192	0.0422249	Impact
-4.75945	2.76004	19.0374	0.000157764	0.00166252	Ttr
2.78163	4.25995	46.7679	1.98334e-07	7.4202e-06	B4galt6
-2.278	5.98776	23.4879	4.59885e-05	0.000608582	Rnf125
-1.47071	5.66943	35.5825	2.01414e-06	4.75526e-05	Rnf138
-0.726044	6.12141	7.32512	0.011453	0.0466366	Sap130
-0.648071	5.79039	9.0759	0.00544622	0.0268084	Iws1
-1.0822	6.41498	20.0664	0.000114985	0.00128503	Bin1
3.00485	1.32618	7.48286	0.0106893	0.0444159	Tslp
-3.47669	3.60288	14.781	0.000668425	0.00530166	Camk4
1.11805	5.34826	17.7394	0.000237741	0.00229654	Stard4
0.674525	7.86014	10.127	0.00356235	0.0195418	Reep5
-0.851695	6.64954	11.9003	0.00179721	0.011459	Brd8
-4.99732	-0.139865	11.2407	0.00230783	0.0139119	Gm3550
0.537548	7.09124	7.17294	0.0122466	0.0488923	Etf1
0.654085	7.23918	7.46666	0.0107651	0.0446176	Hspa9
1.2419	6.80535	32.8218	3.81021e-06	7.96627e-05	Ctnna1
-0.574284	6.65998	11.7609	0.00189393	0.0118882	Matr3
-5.46567	1.37601	52.7407	6.63382e-08	2.9045e-06	Mzb1
-0.916354	4.01385	9.01041	0.00559503	0.0273221	Dnajc18
-1.86519	3.41274	8.35664	0.00734836	0.0336442	Ecscr
-1.10564	4.12275	8.61903	0.00658176	0.0309131	Cxxc5
-5.43733	0.122368	8.80699	0.00711019	0.0328174	Psd2
-0.980606	5.68436	8.76101	0.00620353	0.0296086	Pura
1.92724	4.45036	24.9287	2.83154e-05	0.000410961	Cystm1
0.684195	6.28581	7.55238	0.0103705	0.043442	Pfdn1
3.66803	5.88787	54.5743	5.85922e-08	2.60569e-06	Hbegf
0.83949	7.72501	14.6675	0.000662345	0.00526526	Sra1
3.33378	11.1205	79.1027	1.20276e-09	1.18947e-07	Cd14
0.627467	7.17723	7.55267	0.0103692	0.043442	Diaph1
-0.71733	7.27667	11.0336	0.00249899	0.0148055	Nr3c1
1.51431	4.35684	10.7856	0.00275066	0.015897	Prelid2
-4.71182	-0.412469	11.3862	0.00338092	0.0187062	Spink1
1.12369	6.45226	22.4179	5.7331e-05	0.000726501	Fem1c
1.15962	6.54345	20.2573	0.000108519	0.00122578	Ap3s1
2.21454	5.3725	89.6233	3.19519e-10	4.10785e-08	Eno1b
-1.32004	5.15986	20.0649	0.000115036	0.00128503	Dmxl1
0.974151	6.30817	10.4503	0.00313552	0.0176452	Hsd17b4
1.22519	8.86307	16.6997	0.000333303	0.00301766	Snx2
0.864691	4.67956	7.14835	0.0123803	0.0492913	Zfp608
-3.30646	7.2092	51.5237	1.0743e-07	4.42936e-06	Gramd3
-2.03286	3.72608	16.4095	0.000366848	0.00325877	Slc12a2
-1.73406	4.76654	11.2395	0.00231066	0.0139171	Gm4951
-6.55678	0.0324484	26.5764	1.81678e-05	0.000288038	Gm4841
-3.02385	2.40717	12.3937	0.00149543	0.00997564	F830016B08Rik
-4.29085	5.44706	50.9881	1.22238e-07	4.91105e-06	Iigp1
2.03551	6.7546	14.7413	0.000700156	0.00549479	Smim3
2.26686	2.89199	7.82193	0.00922888	0.0399739	Synpo
1.85703	5.95805	33.9439	2.92997e-06	6.48446e-05	Ndst1
1.27483	8.89638	18.5876	0.000181596	0.00185828	Csf1r
4.16456	-1.00495	7.75457	0.012237	0.0488742	Apcdd1
0.559457	6.69835	7.57631	0.0102632	0.0431714	Txnl1
0.85809	8.10641	11.5962	0.00201554	0.0124907	Nars
4.45448	4.38024	16.1066	0.000488207	0.00407569	Alpk2
1.20046	8.15726	13.8503	0.000882284	0.00661572	Malt1
7.83806	1.15426	29.2766	1.9642e-05	0.000306598	Zfp532
-1.12905	8.59967	28.2969	1.16029e-05	0.000199863	Sec11c
5.83276	-0.895397	8.94147	0.00723693	0.0332851	Ccbe1
1.14062	5.60813	12.7647	0.0013046	0.00900864	Impa2
2.8788	8.4333	82.8293	7.41226e-10	8.18939e-08	Tubb6
1.7062	3.12243	7.56055	0.0103338	0.043365	Spire1
0.656079	6.85009	9.17266	0.00523413	0.0260547	Ptpn2
1.14253	5.88342	17.356	0.000269016	0.00253459	Seh1l
-1.19648	5.24381	12.2933	0.00155208	0.0102758	Cep192
-1.43226	3.55821	7.27992	0.0116827	0.0473266	Ldlrad4
-1.52888	7.44646	27.2139	1.53601e-05	0.000251415	Tcf4
6.96317	-0.750535	17.5688	0.000907196	0.00676665	Dynap
0.931429	7.15356	11.6081	0.0020065	0.0124565	Acaa2
8.34646	0.954925	19.9647	0.000297649	0.00275091	Lipg
0.85058	6.42268	12.655	0.00135813	0.00928753	Ier3ip1
-8.13015	0.20438	25.9723	5.52148e-05	0.000704101	Rnf165
0.634832	9.04385	11.9841	0.0017416	0.0111903	Atp5a1
1.78959	4.74436	7.42477	0.0112385	0.0460546	Pstpip2
-2.25581	3.84794	23.3729	4.36484e-05	0.000585651	Slc14a1
-5.34802	3.21118	70.3943	3.9988e-09	3.17702e-07	Setbp1
1.83458	6.69732	54.7928	4.64131e-08	2.19523e-06	Slc66a2
-1.00623	7.08351	20.1652	0.000111588	0.00125643	Nfatc1
1.26732	7.9366	37.9682	1.1878e-06	3.11073e-05	Cndp2
-1.68743	3.35178	13.8899	0.00086999	0.00653741	Rttn
-4.71502	5.79105	62.7888	1.82403e-08	1.0486e-06	Cd226
-6.57133	-0.547859	14.2247	0.00105204	0.00761087	Dok6
0.754274	5.94036	8.2368	0.00773032	0.0349719	Cpt1a
9.3257	5.21041	39.716	3.67846e-06	7.7759e-05	Gal
-0.567495	5.715	8.13845	0.00805993	0.0361508	Kmt5b
0.708337	8.10233	7.49474	0.0106341	0.0442187	Tcirg1
1.56028	6.72379	35.9865	1.83921e-06	4.45378e-05	Aldh3b1
0.809188	9.12305	8.90762	0.0058376	0.0281759	Unc93b1
3.26331	1.69127	7.65379	0.0099239	0.042196	Acy3
0.69593	7.29284	8.52164	0.00685563	0.0319237	Ndufv1
-3.07081	3.32149	25.1761	2.64657e-05	0.000389467	Gstp3
0.704119	9.40038	16.8852	0.000313605	0.0028687	Cdk2ap2
-2.1468	3.71852	24.8636	2.88247e-05	0.000414688	Carns1
-3.24419	5.48542	107.295	4.42418e-11	8.68983e-09	Tbc1d10c
1.20516	7.70439	32.555	4.05881e-06	8.40406e-05	Rab1b
-5.56199	7.80393	182.536	8.71878e-14	1.23301e-10	Ctsw
0.770402	9.77127	17.1336	0.000289165	0.00268684	Cfl1
-1.06026	6.67648	15.1425	0.000562274	0.0045831	Sipa1
-3.1171	1.34703	9.76596	0.00411453	0.0218258	Kcnk7
3.55183	3.25872	19.81	0.000124326	0.00136826	Ltbp3
1.42078	4.34819	8.68674	0.00639833	0.0303235	Cdc42ep2
-1.26106	6.38087	18.0337	0.000216387	0.00213548	Map4k2
-0.897754	5.94888	9.53205	0.00452144	0.0232687	Rasgrp2
1.73348	9.30282	49.9977	1.08528e-07	4.46165e-06	Prdx5
1.04047	5.21696	11.4909	0.00209776	0.0129153	Bad
1.07954	7.60113	18.8324	0.00016818	0.00175115	Otub1
0.811425	8.29137	15.6631	0.000470988	0.00396235	Cox8a
1.08219	7.56555	32.4653	4.14628e-06	8.54762e-05	Rtn3
-2.74213	6.25675	61.9325	1.43228e-08	8.88388e-07	Plaat3
-5.9419	-1.40312	9.81309	0.00734882	0.0336442	Slc22a30
0.790751	9.43594	16.3367	0.000375817	0.00331386	Slc3a2
-3.30555	0.396535	9.01378	0.00558727	0.0273126	Gng3
-0.993952	4.43931	8.05219	0.00836162	0.0371039	Tut1
-1.10499	4.79858	9.26798	0.00503394	0.0252981	Asrgl1
2.09445	12.8627	85.0177	5.62095e-10	6.67996e-08	Fth1
3.03926	2.62551	30.9206	6.01703e-06	0.00011593	Best1
-1.75054	2.66262	9.83977	0.00399451	0.0213091	Fads3
0.682344	6.38898	10.5185	0.00305273	0.0172687	Sdhaf2
-0.934554	6.59532	8.65423	0.00648571	0.030594	Cyb561a3
-3.59922	5.80594	27.8913	1.69703e-05	0.000272102	Cd5
-4.02605	6.61096	56.0956	5.20962e-08	2.40473e-06	Cd6
1.96007	6.78504	22.1017	6.73187e-05	0.000822835	Slc15a3
1.82397	5.97951	12.6744	0.00142402	0.00964023	Tmem132a
0.940158	6.28442	7.20848	0.012056	0.0484364	Tmem109
1.80971	6.1767	21.7982	6.86327e-05	0.000835946	Ccdc86
3.19917	6.3064	19.9241	0.000153551	0.00163058	Ms4a8a
-3.74286	7.27077	87.2179	4.38526e-10	5.33105e-08	Ms4a1
-2.13262	6.84595	27.2021	1.66229e-05	0.000268597	Ms4a7
-5.29477	9.33689	155.86	5.86613e-13	3.77085e-10	Ms4a4b
-4.72097	6.9515	224.603	6.73433e-15	2.23046e-11	Gm8369
-2.02489	9.081	38.1218	1.14887e-06	3.01994e-05	Ms4a6b
-4.55087	0.0294609	13.0263	0.00118598	0.00837239	Ms4a4d
2.41411	8.7744	62.2993	1.35185e-08	8.49682e-07	Ms4a6d
3.73757	3.71242	8.54577	0.00729826	0.0334778	Ms4a3
-5.22674	1.52192	20.2839	0.000107651	0.00121792	Oosp1
2.84912	5.48891	65.6298	8.0845e-09	5.44434e-07	Stx3
-0.714262	7.73426	10.5285	0.00304084	0.0172083	Lpxn
1.26351	6.39316	21.2994	7.9469e-05	0.000941249	Gnaq
-1.57535	5.06469	28.4331	1.12052e-05	0.000193721	Vps13a
3.50449	4.74297	43.782	3.54859e-07	1.17803e-05	Prune2
0.701765	9.42812	15.8887	0.000436506	0.00374976	Ostf1
2.44342	9.35876	26.2084	2.31552e-05	0.000347993	Anxa1
-5.48571	0.332006	10.5063	0.00453441	0.0233163	Aldh1a7
0.577124	8.05139	9.24923	0.00507265	0.0254388	Zfand5
2.68052	7.63578	55.4322	4.16018e-08	2.00796e-06	Gda
6.76218	-0.867851	19.3684	0.000275999	0.00259003	Trpm3
2.76578	5.92036	28.3251	1.3507e-05	0.000226322	Klf9
-4.5416	1.50464	10.022	0.00371404	0.0201628	Tmem252
-1.14457	6.41822	18.1768	0.000206759	0.00205769	Dock8
-5.71337	-1.49124	9.71447	0.00758279	0.0344588	Dmrt2
-0.907184	6.18694	19.5721	0.000133727	0.00144806	Smarca2
-1.81582	3.59578	12.2674	0.00156707	0.0103456	Rfx3
-0.864074	5.41125	15.6821	0.000467974	0.00394639	Cdc37l1
1.09804	6.69961	31.0308	5.85722e-06	0.000113314	Jak2
-1.78797	4.00131	11.1407	0.00239807	0.0143216	Insl6
0.760291	6.87279	11.4366	0.0021415	0.0131331	Cd274
2.50165	5.45488	35.0007	2.29817e-06	5.31057e-05	Pdcd1lg2
-7.0824	0.267973	9.43677	0.00601882	0.0289222	Mbl2
1.1184	6.64049	28.7056	1.04526e-05	0.000183401	Pten
-0.984377	5.65097	7.84878	0.00912289	0.0396728	Fas
4.35373	2.7759	15.0778	0.000720417	0.00560712	Ch25h
-1.62858	5.24371	8.63156	0.00675204	0.0315765	Ifit1bl1
-1.64512	4.58586	16.4802	0.000358352	0.00320395	Kif20b
3.86301	3.86082	20.8152	9.96675e-05	0.00113853	Htr7
0.737176	5.71647	9.01945	0.00557424	0.0272583	Pcgf5
1.66326	6.23333	37.0508	1.45179e-06	3.71269e-05	Hhex
4.36925	2.02175	15.6695	0.00046996	0.00395738	Cyp26a1
1.53589	4.99258	22.2511	6.01616e-05	0.000752259	Myof
-2.80545	4.25166	15.3544	0.000552413	0.00451574	Rbp4
-1.54969	4.19229	9.39858	0.00477303	0.0242632	Hells
-6.30436	0.606088	11.5899	0.00254609	0.0150216	Cyp2c70
-1.66108	3.26656	13.8459	0.000883678	0.00661916	Sorbs1
0.808032	7.7298	13.0033	0.00119592	0.00841427	Entpd1
-1.71372	6.73733	36.0685	1.80573e-06	4.38774e-05	Blnk
0.670326	6.93527	8.89364	0.00587146	0.02832	Tm9sf3
2.58225	7.4838	74.2149	2.33063e-09	2.00868e-07	Pgam1
1.49654	4.73971	7.15253	0.0125023	0.0496231	Ubtd1
6.16334	-1.18777	10.2227	0.00561443	0.0273842	Crtac1
2.43721	7.56396	42.6908	4.43617e-07	1.41298e-05	Got1
6.23235	-1.04797	14.927	0.00137741	0.00939218	Scd3
1.75211	5.97209	40.4042	7.06788e-07	2.07714e-05	Scd2
3.54671	1.44966	8.3365	0.0074111	0.0338199	Scd4
-1.93914	5.8955	27.3731	1.47343e-05	0.000243426	Scd1
0.748181	7.34442	9.93226	0.00384943	0.0206991	Ndufb8
-0.758575	4.41727	9.11151	0.0053671	0.0265112	Hif1an
8.26356	6.33018	41.1954	1.20819e-06	3.15243e-05	Kazald1
-0.77823	6.70414	10.873	0.00265897	0.0154873	Oga
7.69496	-0.202956	16.4263	0.00118863	0.00837549	Elovl3
0.689519	6.94366	9.72932	0.00417556	0.0220586	Cuedc2
0.567889	6.67542	8.39169	0.00724055	0.0332886	Actr1a
0.605784	5.78812	8.44653	0.00707533	0.0326991	Wbp1l
-1.41433	4.17144	18.8202	0.000168822	0.00175421	Pcgf6
-2.31474	4.2113	24.8492	2.89386e-05	0.000415061	Calhm2
0.786698	6.53295	12.6446	0.00136335	0.00931423	Slk
1.96665	7.25975	46.7213	2.00108e-07	7.46651e-06	Gsto1
1.05636	6.13874	22.8648	5.04277e-05	0.000653665	Xpnpep1
1.51841	5.60068	12.9492	0.00121966	0.00855151	Mxi1
-1.70279	8.09033	24.44	3.23902e-05	0.000453504	Pdcd4
9.30868	1.17958	54.4743	1.56005e-06	3.90482e-05	Adra2a
2.11174	7.60012	68.8261	5.02183e-09	3.7576e-07	Tcf7l2
-7.47805	-0.42489	11.6008	0.00426713	0.022394	Afap1l2
-3.88347	6.98849	171.721	1.83072e-13	1.84929e-10	Ablim1
2.10403	3.6155	15.0184	0.000586745	0.004747	Atrnl1
2.68524	4.74151	45.8329	2.37345e-07	8.61152e-06	Shtn1
0.921697	5.05835	12.4581	0.00146026	0.00981042	Cacul1
1.96737	4.76621	18.751	0.000172516	0.00178735	Grk5
-1.24615	5.72236	17.6967	0.000241018	0.00231929	Zfp950
2.06306	7.47427	94.3874	1.82295e-10	2.77205e-08	Csf2ra
-0.653819	7.65034	9.58897	0.00441857	0.022915	Fam107b
-4.96122	-1.49068	8.2485	0.00885895	0.0387874	Dhtkd1
-2.6727	5.532	20.2862	0.000119395	0.00132638	Gata3
-4.22408	1.06897	7.7678	0.00944663	0.0407007	Itih2
-3.34682	3.58498	21.1778	8.23811e-05	0.000969246	Itih5
-3.88383	5.74177	160.206	4.22214e-13	2.93638e-10	Prkcq
1.44673	7.2929	40.0836	7.55922e-07	2.17724e-05	Rsu1
1.35546	8.86741	24.1597	3.50081e-05	0.000485377	Vim
-3.50193	3.3777	57.4142	2.97926e-08	1.54137e-06	St8sia6
2.86592	2.57181	10.4817	0.00309713	0.017459	Hacd1
2.28806	7.40574	67.6164	6.00199e-09	4.35283e-07	Mrc1
5.00954	-0.2743	10.3499	0.00397074	0.0212223	Cacnb2
5.19256	6.03485	30.8569	9.45313e-06	0.000167947	Plxdc2
-4.76571	2.63693	26.2986	1.95592e-05	0.000305981	Nebl
-0.629058	5.15009	7.19887	0.0121073	0.0485458	Mllt10
-2.02146	3.04185	14.9855	0.000593412	0.00478997	Armc3
2.71337	9.14203	47.0642	2.01404e-07	7.46651e-06	Il1rn
-0.817031	5.09469	7.51817	0.0105261	0.0439374	Tor4a
-1.53685	5.05406	15.4988	0.000497944	0.0041394	Abca2
-1.38196	4.71837	21.2029	8.17719e-05	0.000966097	Paxx
-0.962324	5.78483	14.5469	0.000690699	0.00543868	Traf2
-6.29699	-0.539489	15.8254	0.000636811	0.00508801	Ajm1
1.08294	7.41393	7.61419	0.0102258	0.0430655	Fcna
0.571844	6.90407	9.37638	0.00481631	0.0244305	Tmem250-ps
-1.70604	3.28064	10.1104	0.00358577	0.0196322	Snapc4
-0.883325	4.15116	9.02978	0.00555055	0.0271612	Inpp5e
-2.56455	5.61902	32.9366	3.70835e-06	7.80409e-05	Egfl7
1.43133	3.93647	10.0287	0.0037042	0.0201289	Agpat2
-4.72673	0.855864	18.5967	0.000181077	0.0018543	Lcn4
0.951466	8.1251	22.7194	5.25705e-05	0.000677713	Surf4
0.863396	4.53602	7.43552	0.0109125	0.0450715	Rxra
3.50049	3.81713	30.9933	5.91112e-06	0.000114045	Fcnb
3.59844	6.08164	66.6696	7.20835e-09	5.0217e-07	Olfm1
3.46825	1.8431	11.2483	0.00264177	0.015419	Gfi1b
-0.695749	6.00573	12.0913	0.00167322	0.0108944	Setx
-1.08241	6.40035	12.759	0.00130733	0.00901788	Rapgef1
-1.63896	4.47603	14.865	0.000618589	0.00496205	Zer1
-4.95448	-1.24356	10.9542	0.00318969	0.017886	Phyhd1
-0.848087	5.37212	7.56718	0.010304	0.0432657	Sh3glb2
1.16725	4.30004	9.18922	0.00519875	0.0259424	Crat
-1.97425	1.99758	10.2789	0.00335443	0.0185814	Ier5l
-5.04917	0.903622	14.9478	0.000601178	0.00484436	Cstad
0.908107	5.417	12.0876	0.00167554	0.0109045	Ntmt1
-1.5563	3.94259	9.11455	0.0053604	0.0264955	Usp20
3.18822	3.24395	9.64922	0.00443881	0.023001	Ncs1
-1.61183	4.33346	29.333	8.91864e-06	0.000160877	Fam78a
-1.47023	6.35496	39.9895	7.71028e-07	2.2028e-05	Prrc2b
2.68379	6.8364	11.2782	0.00260263	0.0152661	Lcn2
1.43633	4.08299	7.94127	0.00876779	0.0384836	Ptges2
-2.81259	5.31031	57.6935	2.84416e-08	1.49525e-06	Fam102a
-2.38819	6.67744	61.4367	1.54928e-08	9.20584e-07	Sh2d3c
2.49371	4.93548	28.4513	1.11529e-05	0.000193053	Fam129b
1.58387	3.21389	16.4797	0.000358411	0.00320395	Mvb12b
-1.38434	7.33876	17.2999	0.00027395	0.00257593	Traf1
-1.06124	7.38045	27.0944	1.58487e-05	0.000258229	Cntrl
0.740321	8.36049	23.1874	4.6003e-05	0.000608582	Rab14
2.63043	8.66473	76.384	1.73098e-09	1.59997e-07	Gsn
1.47376	6.18558	31.2036	5.61591e-06	0.000109716	Ggta1
0.876922	7.8102	12.4873	0.00144461	0.00975161	Ndufa8
1.79122	6.37606	46.6477	2.02939e-07	7.47388e-06	Ptgs1
-0.848619	5.51158	9.14384	0.00529634	0.026281	Rc3h2
-0.810663	4.84379	12.0398	0.00170569	0.0110448	Rabgap1
-2.19613	5.14812	56.4472	3.50282e-08	1.75815e-06	Strbp
1.01037	6.49542	7.35084	0.0113246	0.0462868	Nek6
0.661324	5.59812	11.03	0.00250247	0.0148199	Psmb7
-0.92585	7.32615	13.766	0.000909116	0.00677731	Arpc5l
-0.98753	4.30127	8.64955	0.00649837	0.0306231	Golga1
-2.71825	4.0865	35.9192	1.86717e-06	4.4984e-05	Scai
-1.37293	7.69865	20.0195	0.000116634	0.00129979	Arhgap15
-1.7164	3.25082	18.5086	0.000186168	0.00189819	Gtdc1
1.15023	5.38886	7.53478	0.0104502	0.0436853	Rnd3
3.14168	3.83489	15.7559	0.000473671	0.00397782	Tnfaip6
-1.2837	5.53113	26.8433	1.69306e-05	0.000272082	Rif1
0.623759	7.68146	9.8417	0.00399143	0.0213091	Prpf40a
1.09252	6.2739	19.9299	0.000119859	0.00133049	Gpd2
0.942099	9.14268	21.6017	7.26994e-05	0.000876483	Cytip
-4.3022	2.87569	28.8674	1.00316e-05	0.000176451	Dapl1
-2.18528	3.77735	35.0513	2.27181e-06	5.27351e-05	Tanc1
0.827301	7.25762	11.5099	0.00208263	0.012839	Baz2b
1.34245	7.14872	32.921	3.72201e-06	7.8096e-05	Cd302
1.28307	8.13362	33.1701	3.51003e-06	7.50966e-05	Rbms1
0.905406	7.95174	12.3061	0.00154474	0.0102418	Psmd14
-8.74211	0.655878	18.2463	0.000776692	0.00596631	Gcg
-2.3101	3.26371	9.99388	0.00375596	0.0203512	Cobll1
1.35775	5.55594	27.8428	1.30419e-05	0.000219832	Nostrin
4.25941	-0.3359	9.87899	0.00393228	0.0210406	Klhl41
-3.23596	2.16505	12.9775	0.00120717	0.00848228	Myo3b
-5.00874	0.285306	8.77614	0.00616463	0.0294826	Gad1
0.909773	7.39179	15.9588	0.000426347	0.00368095	Gorasp2
1.26095	5.79788	23.3105	4.44256e-05	0.000593264	Pdk1
-6.16539	3.42989	62.8665	1.23685e-08	7.87907e-07	Rapgef4
7.58289	-0.290423	16.6895	0.000695563	0.00547089	Chrna1
-6.32246	-1.17153	11.2508	0.00403523	0.021502	Chn1
1.39773	8.83916	20.7736	9.29143e-05	0.0010744	Nfe2l2
0.740741	5.9351	10.6924	0.00285225	0.016337	Agps
-3.3322	3.65294	25.8234	2.2212e-05	0.000338494	Ttn
2.15361	4.1572	8.9126	0.00598562	0.028792	Sestd1
1.09589	6.10657	15.9084	0.000433626	0.00373695	Ube2e3
-1.21401	7.29	47.3371	1.78e-07	6.76688e-06	Itga4
1.35753	5.90362	21.3674	7.78893e-05	0.000926417	Itprid2
-1.28436	2.86577	7.76733	0.00944858	0.0407007	Dusp19
-0.931532	4.77088	7.88612	0.00897767	0.0391847	Nup35
-1.63778	4.82714	17.5938	0.000249124	0.00238209	Calcrl
0.883996	4.71964	9.53234	0.00452092	0.0232687	Tfpi
1.93261	2.84608	18.6584	0.000177599	0.00182929	Ctnnd1
-3.11462	1.43303	7.1105	0.0125893	0.0499127	Slc43a1
0.981635	3.89483	9.06161	0.00547831	0.0269234	Ptpmt1
1.39559	8.58419	36.7285	1.55891e-06	3.90482e-05	Spi1
-1.1205	6.02792	7.23067	0.0120101	0.0483205	Nr1h3
-2.51114	3.91716	22.5529	5.51447e-05	0.000703841	Ddb2
2.30029	2.93651	7.84092	0.00915376	0.0397703	Lrp4
-3.16639	3.31237	10.273	0.00344305	0.0189757	F2
-1.53582	2.97507	7.65074	0.00993702	0.0422249	Harbi1
-2.97799	4.83808	45.4903	2.53635e-07	8.94491e-06	Trp53i11
-2.26613	7.99281	41.8065	5.28746e-07	1.62555e-05	Cd82
1.42222	6.05511	32.1426	4.47795e-06	9.09873e-05	Hsd17b12
0.850665	6.744	17.8957	0.000226133	0.00220702	Api5
1.08622	5.38491	8.08542	0.00824398	0.0367849	Traf6
1.11899	5.50597	17.5625	0.00025165	0.00239814	Commd9
-1.56106	3.5643	9.45893	0.00465744	0.0238212	Ldlrad3
1.27492	9.24705	39.5469	8.46583e-07	2.37547e-05	Cd44
1.84079	3.21687	16.3547	0.000373571	0.0033019	Tcp11l1
-2.60444	4.90892	67.9718	5.69434e-09	4.2162e-07	Rcn1
-0.888988	6.10784	7.95201	0.00872754	0.0383426	Immp1l
1.81021	2.43166	9.37665	0.00481579	0.0244305	Fmn1
6.96529	-0.653443	16.9902	0.000800301	0.00611115	Grem1
1.66547	4.39623	17.0146	0.000300602	0.00277126	Spred1
4.22802	9.14909	83.7863	9.54569e-10	9.92612e-08	Thbs1
-4.63815	-0.372303	9.28053	0.0050082	0.025196	Pak6
0.772953	5.37347	10.0375	0.00369121	0.0201005	Zfyve19
5.19109	7.57919	45.438	4.92261e-07	1.52809e-05	Spint1
1.36911	6.76796	21.1107	8.4038e-05	0.000985461	Chp1
-4.89689	0.874792	10.0282	0.00370497	0.0201289	Ltk
-0.87067	5.8277	13.8566	0.000880321	0.00661152	Mga
-1.24303	4.67202	22.9076	4.98151e-05	0.0006481	Ganc
0.877849	7.64693	8.0466	0.00838162	0.0371626	Snap23
-1.20612	4.1959	16.4888	0.000357329	0.00320035	Cdan1
-0.968458	5.39378	17.7078	0.000240164	0.00231362	Ubr1
-1.48844	4.55008	15.0492	0.00058057	0.00470781	Tubgcp4
-1.63873	4.56521	23.2185	4.55984e-05	0.000605495	Trp53bp1
-4.57731	-0.716722	10.567	0.00299534	0.0170374	Map1a
-1.20734	3.78506	14.8066	0.000631199	0.00505173	Wdr76
-3.99985	1.5112	12.0989	0.00166848	0.0108786	Casc4
0.639513	5.16587	7.97836	0.00862962	0.0379832	Eif3j1
-0.903158	12.1145	10.4728	0.00310791	0.0175108	B2m
-2.30021	5.2552	60.3573	1.8409e-08	1.05401e-06	Slc28a2
-4.95819	1.46291	18.9794	0.000160643	0.00168908	Slc28a2b
1.4093	7.7046	18.6357	0.00017887	0.00183836	Gatm
4.84952	5.82045	88.9537	4.21551e-10	5.18398e-08	AA467197
1.7831	6.10366	25.8962	2.17821e-05	0.00033266	Sqor
-2.14327	4.04721	25.8623	2.19812e-05	0.000335338	Sema6d
-1.6409	3.00312	13.948	0.000852263	0.00642658	Myef2
-1.32525	5.73066	27.2874	1.50678e-05	0.000247777	Dut
0.954639	4.08693	7.1234	0.0125177	0.0496703	Cep152
0.873527	5.95688	16.8779	0.000314354	0.00287369	Secisbp2l
-6.46152	1.18941	16.4215	0.000531415	0.00436427	Slc27a2
0.704639	7.3195	8.48429	0.00696393	0.0322792	Blvra
-1.66652	7.59198	29.5263	8.49614e-06	0.000154636	Dusp2
6.50623	-1.00095	13.9746	0.00179395	0.0114486	Mall
-3.52626	1.94276	11.7406	0.00190851	0.01197	Acoxl
1.35684	5.42698	24.8926	2.85969e-05	0.000413348	Mertk
3.97648	7.38828	86.1599	5.90308e-10	6.89929e-08	Il1a
2.25124	10.9697	75.6946	1.90129e-09	1.71262e-07	Il1b
1.19939	8.11187	18.2318	0.000203182	0.00203498	Sirpa
-4.82355	-1.47176	10.3233	0.00400963	0.0213736	Tgm3
5.29664	-0.698428	13.6823	0.001124	0.00802809	Gfra4
-1.24791	4.9199	13.6252	0.000955893	0.00702976	Cdc25b
1.04119	4.59846	8.31109	0.00749106	0.0341077	Ap5s1
1.99201	3.4589	7.39964	0.0110851	0.0455313	Rnf24
2.79773	6.76603	62.3084	1.34992e-08	8.49682e-07	Smox
-0.714114	5.71225	8.54517	0.00678835	0.0317148	Rassf2
0.975266	4.91846	13.0934	0.00115745	0.00822549	Slc23a2
-1.50473	4.5591	16.3363	0.000375861	0.00331386	Shld1
1.36814	3.42907	7.58546	0.0102225	0.0430641	Plcb1
1.68433	3.36916	12.3627	0.00151265	0.0100705	Jag1
-1.63785	4.53038	29.6671	8.202e-06	0.000149668	Tasp1
7.63863	6.13188	32.7931	6.60932e-06	0.000124959	Flrt3
5.46883	2.19658	14.0317	0.000839239	0.0063484	Bfsp1
2.4303	7.59371	45.2684	2.64819e-07	9.26998e-06	Dstn
0.753916	7.85752	16.1734	0.000396814	0.00347262	Rrbp1
-0.926442	5.32123	10.385	0.00321698	0.0180013	Dtd1
1.91985	5.3944	42.0695	5.01072e-07	1.55058e-05	Rin2
-1.213	4.7563	16.4281	0.000364587	0.00324276	Ralgapa2
2.42849	5.66633	33.1321	3.5415e-06	7.54562e-05	Thbd
1.07643	6.78376	9.62777	0.00434988	0.0227332	Cd93
0.950152	4.07059	9.13494	0.00531571	0.0263531	Gzf1
1.79971	11.5595	56.312	3.58354e-08	1.77819e-06	Cst3
-5.39716	-1.61613	8.72159	0.00935404	0.0403553	Zfp345
-4.17203	6.07658	127.307	6.32141e-12	2.35256e-09	Cst7
-1.01803	5.22855	14.6697	0.00066183	0.00526412	Acss1
0.733305	7.17361	8.68934	0.0063914	0.0303109	Abhd12
1.38432	8.47056	60.7774	1.72095e-08	1.00155e-06	Fkbp1a
1.61997	5.24722	7.73652	0.00983034	0.0419428	Fam110a
2.78561	4.50914	13.1969	0.00119011	0.00838174	Slc52a3
3.22071	4.35968	36.8852	1.50578e-06	3.81627e-05	Srxn1
-0.770529	7.17682	7.63332	0.0100123	0.0424444	Rbck1
2.36102	6.20516	33.9918	2.90749e-06	6.45491e-05	Id1
0.704154	7.7152	8.65241	0.00649062	0.030607	Hck
0.669713	5.13385	8.33213	0.00742477	0.0338604	Ncoa6
-3.93135	1.17941	11.6375	0.00198432	0.0123405	Ggt7
0.888575	4.75857	7.28899	0.0116362	0.0472193	Gss
1.12051	7.87237	17.8829	0.000227055	0.00221449	Eif6
-0.998405	5.15165	16.6748	0.000336044	0.00303858	Cep250
-0.718492	9.40521	12.1045	0.00166501	0.010861	Rbm39
-3.52909	5.73001	52.2864	8.10686e-08	3.41212e-06	Sla2
-0.85943	5.37602	7.50731	0.010576	0.0440547	Ndrg3
0.730444	9.4567	12.3248	0.00153403	0.0101803	Samhd1
3.88053	2.33863	25.8014	2.23439e-05	0.000339772	Src
1.44409	4.86018	15.633	0.0004758	0.00399333	Blcap
2.51408	7.88497	57.7151	2.834e-08	1.49525e-06	Tgm2
1.7165	3.1657	7.67255	0.00984357	0.041968	Lbp
-2.68809	8.50531	26.0017	2.51487e-05	0.000373586	Ppp1r16b
1.20326	6.43248	21.8659	6.72886e-05	0.000822835	Mafb
-2.82569	5.5109	91.7522	2.47954e-10	3.41996e-08	Plcg1
-2.08219	3.56274	23.1076	4.70566e-05	0.000617323	Zhx3
-1.43611	5.84901	21.8161	6.82748e-05	0.000833083	Chd6
-5.20586	2.91306	20.6759	9.80387e-05	0.00112519	Tox2
-1.21799	5.9541	14.7763	0.000637842	0.0050905	Ttpal
-0.83009	7.76578	9.58057	0.00443359	0.0229838	Serinc3
-0.910018	5.20986	8.67124	0.00643982	0.0304385	Ada
-2.25262	8.59822	34.4807	2.72369e-06	6.11404e-05	Slpi
0.940627	8.41561	7.23113	0.0119363	0.0481058	Sdc4
1.00928	9.99197	31.16	5.67584e-06	0.000110562	Ctsa
1.58014	6.98638	11.988	0.00182879	0.0115692	Mmp9
4.27926	5.45156	71.603	3.5494e-09	2.8848e-07	Ocstamp
-3.3247	3.14446	10.0355	0.0037799	0.0204471	Eya2
-0.6401	6.70341	7.61148	0.0101076	0.0427412	Zmynd8
2.2675	6.18598	18.8157	0.000185785	0.00189565	Sulf2
-2.91451	3.19131	10.0248	0.00392165	0.0209958	Kcnb1
-0.678954	7.81941	10.0425	0.00368398	0.0200689	Rnf114
2.98136	2.20441	11.7404	0.00190867	0.01197	Snai1
1.62411	6.49885	14.7481	0.000670358	0.00531104	Tmem189
1.88888	4.4242	31.577	5.13003e-06	0.000102038	Cebpb
1.92726	9.50869	50.1058	1.06408e-07	4.40006e-06	Ptpn1
-2.63132	3.25565	10.9395	0.00259136	0.0152378	Tshz2
2.87708	1.88043	7.24729	0.0118516	0.0478411	Bcas1
2.18493	5.23142	57.5169	2.92879e-08	1.52306e-06	Cass4
0.453294	7.31382	7.26643	0.0117522	0.04754	Rtf2
-3.06419	1.27952	7.35524	0.0113028	0.0462243	Bmp7
-6.16136	1.2244	19.6603	0.000130157	0.001417	Spo11
-1.16013	5.75742	10.1212	0.00357047	0.0195598	Rbm38
-0.921052	6.231	8.80079	0.00610184	0.0292318	Zbp1
1.65466	4.35634	15.2254	0.00054655	0.00447039	Pmepa1
0.629721	4.88069	8.3043	0.0075126	0.0341948	Rab22a
-2.15381	2.52679	13.822	0.000891209	0.00666498	Gnas
1.6554	10.3935	47.1992	1.82713e-07	6.92741e-06	Ctsz
0.833948	6.57955	8.36241	0.00733049	0.033582	Prelid3b
-3.82142	3.42782	26.7609	1.73027e-05	0.00027618	Zfp831
-1.99403	3.41441	18.8559	0.000166949	0.00174115	Zfp931
-5.70796	1.16374	15.437	0.00050851	0.00420793	Phactr3
2.1887	3.27682	7.45079	0.01084	0.0448374	Ppp1r3d
2.7005	4.02964	32.0093	4.62323e-06	9.34729e-05	Fam217b
-1.02276	5.31863	11.8822	0.00180945	0.011511	Mtg2
0.624736	6.77076	9.92036	0.00386778	0.0207583	Adrm1
-1.4453	5.90007	20.6992	9.50042e-05	0.00109499	Helz2
-1.36167	4.15444	12.0156	0.00172122	0.0111047	Rtel1
-0.695435	5.76486	13.0347	0.00118237	0.00835217	Arfrp1
0.526002	7.30066	7.12013	0.0125358	0.0497283	Dnajc5
4.86021	-1.31562	8.75687	0.0092386	0.0400022	Oprl1
1.53843	8.90012	24.8509	2.89248e-05	0.000415061	Tpd52
-2.66697	3.30275	12.7434	0.00131481	0.00905263	Zbtb10
2.40957	7.08728	88.052	3.86437e-10	4.92342e-08	Fabp5
-1.77918	5.63574	16.9882	0.000303634	0.00279374	Fabp4
0.767879	5.16054	9.49309	0.00459336	0.0235531	Sirpb1b
1.82932	6.09691	44.1775	3.28071e-07	1.09683e-05	Sirpb1c
-2.50125	6.02357	99.3048	1.04492e-10	1.73349e-08	Pde7a
-2.74888	2.55179	9.07286	0.00545301	0.0268231	Cp
1.44375	6.73324	15.7743	0.000453635	0.00386697	Gyg
3.5169	6.9033	9.60128	0.00489065	0.0247366	Cpa3
0.686623	6.16318	11.2184	0.00232758	0.0139833	Nceh1
-4.46291	4.4263	70.9845	3.67381e-09	2.96886e-07	Tnfsf10
1.53611	5.32976	13.4079	0.00103327	0.00749358	Fndc3b
1.48288	4.78871	22.6267	5.39876e-05	0.000690944	Pld1
-3.30977	5.03752	63.0601	1.20003e-08	7.71403e-07	Tnik
-1.30234	6.0539	27.5167	1.41931e-05	0.00023541	Phc3
0.649648	6.65147	7.18023	0.0122072	0.048822	Atp11b
1.12696	9.13118	17.6199	0.000247041	0.00236697	Anxa5
-5.00739	-0.342232	7.70318	0.0124813	0.049587	Trpc3
-1.03411	6.75689	14.6014	0.000677723	0.00535439	4932438A13Rik
-3.80908	1.62425	16.2513	0.00038664	0.00338987	Il2
-10.5316	2.35779	68.9165	3.4412e-07	1.14777e-05	Il21
0.80996	5.69069	8.08499	0.00824551	0.0367849	Hspa4l
-0.886685	4.85725	12.4598	0.00145935	0.00980898	Jade1
-2.18746	2.76139	8.6806	0.00641473	0.0303605	D3Ertd751e
1.92953	7.75647	16.1012	0.000438735	0.00376492	Slc7a11
4.12175	2.29704	15.3311	0.00052718	0.00433704	Mgarp
0.870203	6.267	13.3814	0.00104316	0.00755755	Ndufc1
-2.25146	5.33305	33.3149	3.39271e-06	7.30285e-05	Mgst2
-1.52012	5.93507	45.1831	2.69259e-07	9.333e-06	Foxo1
[truncated: 1,571 more rows]

## Sheet: D-GM-CSF_signature
Supplementary Data 9 - DEG from GM-CSF signature Csf2rbKO - WT (Croxford et al., 2015)											Supplementary Data 9 - Risk table of the survival from patients segreated by high correlation of positively regulated genes by GM-CSF (from GM-CSF signature )
Negative Binomial Generalized Linear Model Likelihood Ratio Test, two-sided, correction for multiple testing using BH reported as FDR											strata	time	n.risk	pct.risk	n.event	cum.n.event	n.censor	cum.n.censor	strata_size	group
logFC	logCPM	LR	PValue	FDR	Symbols						group=highcorwithGMCSF	0	103	100	0	0	2	2	103	highcorwithGMCSF
-0.246212	8.84776	10.542	0.00116694	0.0052203	Gnai3						group=highcorwithGMCSF	30	20	19	42	42	39	41	103	highcorwithGMCSF
0.0873093	7.14609	1.2318	0.267057	0.4281	Narf						group=highcorwithGMCSF	60	7	7	2	44	11	52	103	highcorwithGMCSF
-0.433512	7.4567	7.70841	0.00549642	0.0195235	Cav2						group=highcorwithGMCSF	90	3	3	2	46	2	54	103	highcorwithGMCSF
0.0885745	11.3106	1.08416	0.297768	0.46292	Klf6						group=highcorwithGMCSF	120	1	1	0	46	2	56	103	highcorwithGMCSF
-0.527505	7.45141	36.3434	1.65439e-09	2.09064e-08	Cox5a						group=lowcorwithGMCSF	0	82	100	0	0	1	1	82	lowcorwithGMCSF
-0.347799	6.9051	19.9579	7.9166e-06	5.73231e-05	Dlat						group=lowcorwithGMCSF	30	26	32	13	13	42	43	82	lowcorwithGMCSF
-0.315809	9.37183	15.1435	9.96388e-05	0.000568873	Sdhd						group=lowcorwithGMCSF	60	11	13	5	18	10	53	82	lowcorwithGMCSF
0.188784	11.2197	5.43249	0.0197654	0.0568328	Dazap2						group=lowcorwithGMCSF	90	3	4	1	19	7	60	82	lowcorwithGMCSF
0.126112	7.62482	2.7095	0.0997524	0.202983	Trappc10						group=lowcorwithGMCSF	120	0	0	1	20	2	62	82	lowcorwithGMCSF
-0.0463907	5.10883	0.151215	0.697377	0.814359	Mkrn2
1.33512	5.26795	41.6464	1.09364e-10	1.59543e-09	Pdgfb
0.604967	2.54987	4.3877	0.0361991	0.0930901	Tamalin						Supplementary Data 9 - Median survival from patients segreated by high correlation of positively regulated genes by GM-CSF (from GM-CSF signature )
0.242322	8.97893	9.58207	0.00196487	0.00818113	Itga5						strata	median	lower	upper
-1.05507	4.84037	67.5685	2.03491e-16	4.80625e-15	Adora3						group=highcorwithGMCSF	25.6	18.5333
0.0223538	7.17836	0.0807807	0.776242	0.868621	C1d						group=lowcorwithGMCSF	84.4	54.1333
-0.343249	11.836	15.1226	0.00010075	0.000574393	Gm2a
-0.0403524	8.08649	0.297217	0.585632	0.729833	Clcn4
0.382269	3.92809	5.64474	0.0175078	0.0514601	Haao
0.183695	11.7788	3.37915	0.0660261	0.145956	Cd52						Supplementary Data 9 - Risk table of the survival from patients segreated by high correlation of negatively regulated genes by GM-CSF (from GM-CSF signature )
0.00980392	8.79329	0.0148993	0.90285	0.947502	Rab5b						strata	time	n.risk	pct.risk	n.event	cum.n.event	n.censor	cum.n.censor	strata_size	group
-0.088926	7.34972	1.1536	0.282796	0.446532	Icosl						group=highcorwithGMCSF	0	62	100	0	0	0	0	62	highcorwithGMCSF
-0.024057	8.59091	0.0959833	0.756704	0.855199	Chmp1a						group=highcorwithGMCSF	30	24	39	9	9	29	29	62	highcorwithGMCSF
0.467665	7.08778	35.8217	2.16227e-09	2.66456e-08	Il12rb1						group=highcorwithGMCSF	60	8	13	6	15	10	39	62	highcorwithGMCSF
-4.34558	0.70009	35.2413	2.91283e-09	3.50246e-08	Kcnn3						group=highcorwithGMCSF	90	1	2	3	18	4	43	62	highcorwithGMCSF
0.07045	2.91979	0.0722293	0.788118	0.875001	Top1mt						group=highcorwithGMCSF	120	0	0	0	18	1	44	62	highcorwithGMCSF
0.299032	6.98198	12.2378	0.00046832	0.00228011	Oxa1l						group=lowcorwithGMCSF	0	103	100	0	0	3	3	103	lowcorwithGMCSF
-0.551978	7.90587	49.6296	1.85689e-12	3.16229e-11	Ccl3						group=lowcorwithGMCSF	30	24	23	37	37	39	42	103	lowcorwithGMCSF
-0.749853	5.6517	20.7628	5.19838e-06	3.87001e-05	S100a4						group=lowcorwithGMCSF	60	9	9	5	42	10	52	103	lowcorwithGMCSF
-0.30634	9.28382	13.9669	0.000186059	0.000993652	S100a6						group=lowcorwithGMCSF	90	2	2	1	43	6	58	103	lowcorwithGMCSF
-0.192598	5.63377	3.04162	0.0811547	0.171471	Rmnd5b						group=lowcorwithGMCSF	120	0	0	1	44	1	59	103	lowcorwithGMCSF
-0.419332	6.70188	26.7841	2.27506e-07	2.05169e-06	Nhp2
-0.339161	9.21405	16.2859	5.44688e-05	0.000333537	Cfp
0.119609	1.64935	0.098792	0.753284	0.851819	Uxt						Supplementary Data 9 - Median survival from patients segreated by high correlation of negatively regulated genes by GM-CSF (from GM-CSF signature )
0.0476246	6.32099	0.261565	0.609047	0.747562	Mcm3ap						strata	median	lower	upper
0.563958	8.34801	45.4174	1.59214e-11	2.50699e-10	Mxd1						group=highcorwithGMCSF	59.7	54.1333
-0.357312	6.93065	19.73	8.91889e-06	6.37661e-05	Dpp9						group=lowcorwithGMCSF	33.5	25.6
1.19117	6.48709	141.79	1.0812e-32	5.95862e-31	Ckb
-0.320444	5.32469	8.45734	0.00363573	0.0139928	Rrp15
-0.327136	5.99184	10.1937	0.0014092	0.00619239	Hars
0.0503354	7.63765	0.453079	0.500876	0.665599	Zmat2
-0.0557471	8.9925	0.511964	0.47429	0.639695	Kpnb1
0.610676	0.470961	1.23994	0.265482	0.426319	Tbx21
-0.810495	6.11897	64.4582	9.86002e-16	2.19801e-14	Cyp51
-0.378548	8.25398	22.524	2.0754e-06	1.64375e-05	Tubb6
0.18509	0.437633	0.125796	0.722831	0.832764	Meox1
0.420558	7.92662	32.1271	1.44409e-08	1.57855e-07	Ell2
-0.258844	5.42242	5.12028	0.0236478	0.0653444	Ddt
-0.190265	5.7512	3.3589	0.0668429	0.147106	Eef1e1
0.0229692	9.49177	0.0808161	0.776194	0.868621	Naglu
0.245659	1.36052	0.317445	0.573147	0.724052	Smo
0.158788	6.54891	3.19492	0.0738674	0.159037	Crnkl1
0.0200174	6.91687	0.0577211	0.810135	0.890064	Chordc1
0.16362	8.81324	4.15713	0.0414595	0.103271	Rtcb
-0.125274	8.25688	2.60942	0.10623	0.212783	Nacc1
-0.211685	7.18345	7.34568	0.00672243	0.0231349	Siae
0.00250199	6.35912	0.00046519	0.982792	0.989809	Fam50a
-0.199127	4.30979	1.93115	0.164633	0.298839	Taco1
0.703918	6.66736	66.6075	3.31326e-16	7.64361e-15	Sipa1l2
-0.11821	8.10893	2.09205	0.148067	0.275936	Bcap31
-0.00435101	7.52206	0.00339704	0.953522	0.975248	Supt6
-2.55008	2.34405	54.8573	1.29605e-13	2.48441e-12	Spag5
0.0947151	9.71907	0.816388	0.366238	0.535064	Spi1
-0.268365	8.42777	11.6375	0.000646344	0.00307517	Napsa
-0.380785	5.86314	14.5065	0.000139679	0.000768721	Def6
0.00406796	4.72656	0.000814679	0.977229	0.987935	Gmpr2
0.250895	5.50568	5.4096	0.0200263	0.0572511	Mdp1
0.0436335	7.22167	0.2766	0.598939	0.74017	Ranbp3
-0.142496	6.75556	3.19599	0.0738192	0.15902	Ndufa11
0.121359	5.40488	1.11495	0.291008	0.45551	Ocel1
-0.210916	6.27854	4.8004	0.0284531	0.0764918	Snrpd1
0.128472	6.39699	2.25969	0.132781	0.252334	Mien1
0.125136	7.62009	2.43881	0.118366	0.231757	Ccdc97
0.0914178	6.74415	1.33787	0.247411	0.405021	Gtf2f1
-0.226094	5.27913	3.4291	0.0640572	0.142637	Clpp
0.595627	5.94137	36.02	1.95303e-09	2.42935e-08	Dennd1c
-0.0972414	5.27292	0.740299	0.389565	0.55825	Prkra
0.0470183	6.91163	0.373855	0.54091	0.697767	Plekha3
-0.178076	7.96779	5.7461	0.0165253	0.0492654	Ykt6
-0.0491771	8.24541	0.412168	0.520871	0.68434	Baz1b
-0.147964	6.85481	2.49667	0.114087	0.224552	Mea1
0.330072	4.88342	7.66334	0.0056354	0.0199654	Ggct
-0.0965945	5.25369	0.572294	0.449349	0.614763	Nudt14
0.0269082	8.02627	0.110644	0.739413	0.842374	Flii
-0.105945	5.14065	0.774921	0.378699	0.546627	Atg4d
-0.279066	3.57337	2.56672	0.109134	0.217173	Qtrt1
-1.43914	3.82997	70.4363	4.75379e-17	1.18635e-15	Chaf1a
0.0517504	8.57609	0.469409	0.493259	0.657458	Adprh
0.0978065	4.73392	0.601991	0.437819	0.604898	Timmdc1
-1.33565	0.768522	5.79692	0.0160543	0.0481704	Pla1a
-0.783154	5.57441	50.9165	9.6379e-13	1.69218e-11	Mcm2
0.473216	8.56487	25.5026	4.41787e-07	3.86125e-06	Il17ra
-0.193697	6.28988	3.609	0.0574676	0.131658	Med25
-0.829265	9.08456	8.28544	0.00399643	0.0150489	Klf4
0.0466637	8.606	0.380415	0.537381	0.695249	Fam32a
-0.242239	8.08006	9.62004	0.00192466	0.00804746	Pafah1b2
-0.563456	5.59951	15.2315	9.51035e-05	0.000545333	Ebi3
-0.0561001	4.61098	0.171926	0.678406	0.79968	Yju2
0.0253024	8.80573	0.0997739	0.752101	0.850723	Ranbp2
-1.12429	5.00271	83.6937	5.77688e-20	1.72351e-18	Grk5
-3.21378	0.601705	24.3944	7.84969e-07	6.66972e-06	Fkbp11
-0.00974228	0.649934	0.000308838	0.985979	0.991476	Grik5
0.646965	2.09326	3.46638	0.0626284	0.140163	Cd79a
-0.218492	0.918325	0.169236	0.680792	0.801835	Elavl3
-0.462263	6.38885	25.6292	4.13727e-07	3.624e-06	Fcgrt
0.179597	7.08445	5.48566	0.0191731	0.0554511	Supt5
0.09022	5.1582	0.62103	0.430665	0.597719	Med29
0.186071	0.374666	0.104255	0.746783	0.846637	Phyhip
0.104286	9.15613	1.77696	0.182523	0.323912	Cyp4f18
0.370628	5.58272	11.3602	0.000750364	0.00351528	Ess2
-0.620457	10.2752	59.607	1.15825e-14	2.36903e-13	Ier3
-0.780269	9.95072	28.3123	1.03237e-07	9.87093e-07	Fosb
0.341677	3.90292	3.47109	0.0624502	0.140051	Ercc1
-0.209909	5.79168	3.97334	0.0462259	0.112265	As3mt
-0.0987645	6.07384	1.06838	0.301313	0.467525	Crot
0.27651	3.78119	2.797	0.0944407	0.194569	Itpkc
-0.274698	12.3452	10.916	0.000953364	0.00433824	Calr
-0.374699	0.852305	0.682029	0.408889	0.57742	Nqo1
1.29535	9.13539	269.398	1.53502e-60	2.34268e-58	Il7r
-0.615103	1.04833	1.96362	0.161127	0.293281	Efnb3
-0.443575	5.69404	18.6192	1.59607e-05	0.000108818	Fam162a
-0.169929	10.9754	4.30321	0.0380405	0.0968837	Rpl8
0.519001	2.97593	5.40829	0.0200414	0.0572528	Fancl
0.225757	2.30678	0.5209	0.470458	0.63604	Cavin1
-0.233422	7.69521	8.13548	0.00434073	0.016188	Map3k11
0.0965854	6.93893	1.44684	0.229036	0.383143	Cwc15
1.22302	3.24574	33.4189	7.42997e-09	8.30482e-08	Angptl2
-0.176391	5.69166	3.02872	0.0818027	0.172748	Utp20
-0.251199	5.33179	4.66185	0.0308399	0.0818	Tbccd1
-0.209273	3.67599	1.44213	0.229795	0.383856	Zfp324
0.174472	8.90577	3.85594	0.0495701	0.118316	Gab2
-0.732922	4.83065	27.4061	1.64911e-07	1.51473e-06	Etfb
-0.124762	1.34361	0.0773741	0.780888	0.871362	Nkg7
-0.759671	2.18993	5.95074	0.0147111	0.0450414	Mtfp1
-2.42547	2.22626	46.7824	7.93224e-12	1.29527e-10	Pgf
0.362478	3.68898	4.33355	0.0373683	0.0956629	Grap
-0.0959229	7.39816	1.62823	0.201948	0.34785	Chmp2b
0.0587216	6.60395	0.405882	0.524067	0.686529	Prcc
0.0313679	0.935388	0.00171377	0.966979	0.982076	Slc25a18
0.218031	8.86606	7.75568	0.00535439	0.0191063	Map2k1
-0.108302	7.69381	2.04855	0.152351	0.281307	Sgta
-0.693242	4.8134	27.68	1.43134e-07	1.32391e-06	Mri1
0.128246	10.8041	2.61735	0.105701	0.212043	Cstb
-0.154617	0.346796	0.00259252	0.959392	0.978126	Klf5
0.140983	7.20839	3.21264	0.0730714	0.157837	Letm1
0.00426849	5.58245	0.00119414	0.972434	0.984843	Msh6
0.961905	1.03109	2.06279	0.150934	0.279862	Nid1
-0.890686	5.40549	60.3669	7.87245e-15	1.63549e-13	Mcm5
0.572675	10.2744	52.6239	4.03948e-13	7.35259e-12	Hmox1
-2.08458	2.20759	36.252	1.73379e-09	2.17712e-08	Il27ra
-0.622822	5.05335	28.0034	1.21105e-07	1.14144e-06	Asf1b
-0.0246648	7.09957	0.0932643	0.760068	0.857778	Ndufs3
-0.491952	6.98184	34.0232	5.44586e-09	6.31847e-08	Snx6
0.191153	6.89651	5.40556	0.0200727	0.0573012	Mthfd2
-0.19027	3.8748	1.1113	0.2918	0.456466	Tomm40l
0.31823	5.24715	6.25697	0.0123705	0.0388449	Pan2
-0.277673	9.3987	12.5846	0.000388937	0.00194616	Cs
0.357405	3.75884	3.6058	0.0575785	0.131836	Tfap4
-0.555006	8.65855	20.2607	6.75748e-06	4.90195e-05	Mmp8
0.0746318	7.23084	0.908431	0.340531	0.509933	Gpr108
-0.779005	6.31877	73.2261	1.15617e-17	2.94081e-16	Tnfsf14
-0.132353	8.75921	2.76338	0.0964446	0.197671	Reep5
-1.14821	0.554086	0.245789	0.620056	0.756575	Trh
0.222238	6.65849	7.5524	0.00599302	0.0211193	Ctns
-1.04348	4.43215	44.3799	2.70448e-11	4.15945e-10	Rcn1
-0.00714948	4.23721	0.00221681	0.962447	0.979255	Kptn
0.384838	7.64472	26.0508	3.32551e-07	2.95866e-06	Inpp5k
0.156083	7.74756	4.0459	0.0442787	0.109061	Crkl
0.876601	2.87953	11.027	0.000897964	0.00411922	Prss16
0.0989146	7.74559	1.71806	0.189942	0.333356	Tep1
0.0972296	6.30295	0.96757	0.325287	0.494346	Ttc5
-0.317337	6.00664	9.54691	0.00200286	0.00831312	Tmem147
-0.346982	2.25205	1.11055	0.291963	0.456466	Epha2
0.0989753	2.1496	0.10395	0.74714	0.846637	Bbs1
-1.09876	6.75693	100.202	1.37587e-23	5.15041e-22	Mvd
0.320483	6.46895	12.8546	0.000336648	0.00171259	Cdt1
-0.403814	8.35633	28.7508	8.23149e-08	8.00553e-07	Aprt
0.225578	2.73331	0.633369	0.426122	0.593282	Aplp1
-0.67768	4.31248	20.6075	5.6376e-06	4.15028e-05	Pola1
-0.0308188	6.22599	0.115981	0.733434	0.839468	Acot13
-0.0482653	7.00894	0.391871	0.531318	0.690556	Tspan31
0.434502	10.6744	28.1309	1.13379e-07	1.07628e-06	Sod2
0.319863	3.92121	3.62853	0.056797	0.13067	Tmco6
-0.131992	6.57247	2.34032	0.126064	0.243062	Eif1b
-0.258216	9.00822	10.1216	0.00146544	0.00637597	Neu1
0.146923	10.1468	3.3738	0.0662407	0.146186	Clic1
0.243338	3.55876	1.38595	0.23909	0.395461	Zfp775
0.130761	5.69602	1.73437	0.187853	0.330794	Tinf2
0.371941	5.63824	12.2137	0.000474386	0.00230682	Dus3l
0.591333	1.65645	2.40077	0.121275	0.235661	Dio2
0.021515	6.60155	0.065241	0.798396	0.883425	Ccdc124
0.0637932	5.53053	0.362243	0.547263	0.701197	0610009B22Rik
-0.167078	9.02704	1.53572	0.215255	0.364703	Hnrnpa0
-0.468616	2.29739	2.63173	0.104747	0.210734	Ift43
0.721727	3.60588	15.6198	7.74409e-05	0.000454022	Id3
-0.378377	10.9661	17.7722	2.48995e-05	0.000164371	Rplp1
-0.0388507	4.61161	0.0779083	0.780152	0.870897	Abhd8
0.230897	15.1879	6.49662	0.010808	0.0346975	Ubc
0.175224	6.98905	4.34865	0.0370382	0.0950017	Sertad1
-0.332164	7.19723	18.0296	2.17496e-05	0.00014529	Carhsp1
0.191663	6.98385	6.30898	0.0120128	0.0379329	Herpud2
-0.184248	7.29813	5.14609	0.0232988	0.06465	Nutf2
0.637479	3.00913	6.38599	0.0115025	0.03666	Gprc5b
-0.499326	1.98384	0.588971	0.442817	0.610104	Cd163
0.449085	7.12114	34.4108	4.46249e-09	5.22335e-08	Rala
-0.0154315	9.24829	0.0395216	0.842419	0.909583	Dynll1
0.992934	1.38114	5.03486	0.0248421	0.0682169	Derl3
-0.145952	6.96616	3.5494	0.0595671	0.135141	Bcl2l13
0.932145	0.908891	3.41115	0.0647574	0.144034	Dqx1
0.292734	5.70221	2.07942	0.149297	0.277475	Ccl8
-3.22083	0.026582	18.4533	1.74116e-05	0.0001179	G0s2
0.275647	2.93636	1.12357	0.28915	0.453185	Oit3
0.240309	1.93283	0.519016	0.471262	0.636693	Kcnd1
0.238971	3.62155	1.36515	0.242646	0.399511	Tfcp2
-0.0651161	5.26112	0.3479	0.555304	0.707821	Kdsr
-0.0603295	10.9687	0.546384	0.459799	0.62568	Rps25
0.106808	6.77267	1.28457	0.257051	0.416658	Tmem115
0.0877322	5.84913	0.786742	0.375087	0.542598	Tusc2
-0.088668	4.20692	0.327885	0.566907	0.71908	Nprl2
-0.0593838	8.86979	0.523425	0.469384	0.635237	2610507B11Rik
-0.172943	5.35496	2.23087	0.135278	0.256221	AI597479
0.262248	9.60159	11.2281	0.000805694	0.0037261	Tmem86a
-0.139967	3.70729	0.58587	0.444021	0.610668	Rdm1
-0.0034559	7.18172	0.00208689	0.963563	0.979255	Gosr1
0.0629426	5.67601	0.366904	0.544697	0.700148	Faf1
-0.453625	5.18943	14.4107	0.000146963	0.00080657	Pigyl
-0.392659	5.85323	15.9018	6.67141e-05	0.000398077	Acaa1b
0.142473	3.32197	0.480858	0.488034	0.652466	Plcd1
0.229604	7.14319	8.28502	0.00399735	0.0150489	Fads1
0.0661707	5.25285	0.317061	0.573379	0.724115	Brf1
-0.391327	7.8551	26.1631	3.13763e-07	2.79778e-06	Odc1
-0.0300179	1.50224	0.00452161	0.946388	0.972887	Zfp296
0.288762	6.17376	8.88266	0.00287892	0.0114121	Sugp1
0.0393811	6.13284	0.153272	0.695428	0.813255	Dhdh
-0.370748	11.8942	18.8313	1.42805e-05	9.83768e-05	Pgam1
0.208497	5.71768	4.01719	0.0450386	0.110249	Snapc2
-1.03371	1.55044	6.36352	0.011649	0.0370379	Scarf2
0.0159482	4.45618	0.0118756	0.913222	0.954244	Brms1l
0.187829	6.13372	3.91669	0.0478088	0.115327	Mplkip
-2.09144	3.56375	103.744	2.30235e-24	8.95661e-23	Kif11
-0.186648	4.10496	1.33061	0.248697	0.406438	Rpa3
-0.274952	9.02107	12.7973	0.000347118	0.00175909	Atp6v0d1
0.115958	5.80446	1.25238	0.263099	0.42352	Slc41a1
0.524575	0.804236	0.227715	0.633223	0.767919	Igf2bp1
-0.264653	1.00744	0.342989	0.558109	0.710711	B4galnt2
0.568257	0.476032	1.07444	0.299944	0.465641	Zfp651
0.131094	0.91726	0.0437834	0.834257	0.904215	Aldh1a2
0.062315	8.12844	0.694908	0.4045	0.572895	Atad1
0.216911	8.83844	7.28385	0.00695771	0.0238207	Pten
0.130847	8.58786	2.65652	0.103126	0.208777	Tnfaip8l2
-0.153823	7.31123	3.62658	0.0568636	0.130727	Elof1
-0.831359	8.90728	84.5274	3.78921e-20	1.13906e-18	Mcemp1
0.00830822	3.94233	0.00285377	0.957397	0.977189	Zswim7
0.0877405	3.72019	0.227039	0.633728	0.768296	Pigl
-0.128507	6.52041	1.88119	0.170199	0.306225	Ndufa2
-0.125472	8.32633	2.64768	0.103701	0.209407	Ube2z
0.0890063	8.839	1.37662	0.240678	0.397755	Mertk
0.0243989	5.75204	0.0525401	0.818701	0.894686	Map3k4
-0.251568	6.93426	8.47576	0.0035991	0.0138787	Rnf166
0.31527	5.44914	7.79979	0.00522524	0.0187523	Ankrd28
-0.110982	6.88205	1.85318	0.173413	0.310937	Ankrd52
-0.287703	5.70617	7.6039	0.00582422	0.0205976	Mrps25
0.119047	1.43256	0.0842377	0.771635	0.866129	Ceacam16
0.208519	6.48453	5.66106	0.0173456	0.0511348	Fam120b
-0.540614	2.08482	1.02333	0.311731	0.480554	Slc9a5
-0.139966	7.02682	2.58424	0.107932	0.215048	E2f4
-0.165346	10.3497	4.33215	0.0373989	0.0956795	Surf4
-0.142565	7.43419	3.02348	0.0820674	0.173215	Dnajb9
-0.125728	5.94722	1.66134	0.197422	0.342346	Trappc2l
-0.290041	5.1799	6.02778	0.0140824	0.0433506	Acsf3
0.0427108	7.3623	0.291634	0.589175	0.732164	Ddx19a
-0.0328455	8.01249	0.163155	0.686268	0.805462	Edf1
0.114521	4.30417	0.648984	0.420476	0.588726	Tsr3
0.466466	10.1083	27.7896	1.3525e-07	1.25979e-06	Abca1
-0.223998	5.81132	4.78274	0.0287464	0.0771235	Lage3
0.390436	9.00863	25.2118	5.13674e-07	4.46008e-06	Sash1
0.0708769	7.03317	0.675822	0.411029	0.578356	Gadd45b
-1.06033	2.78486	8.14333	0.00432199	0.0161333	Endog
0.614776	1.86423	2.97285	0.0846726	0.177862	Xk
0.988706	7.67522	75.0719	4.53889e-18	1.17714e-16	Cd83
-0.569376	1.92312	2.62685	0.10507	0.211205	Gzmb
-0.288931	1.32815	0.376632	0.539411	0.696513	Prrt1
-0.259449	6.36415	6.65905	0.00986537	0.0319557	Srf
0.877383	0.562045	1.52551	0.216788	0.366517	Lama5
-4.85984	-0.298783	28.089	1.15861e-07	1.09722e-06	Awat1
0.0418283	6.57669	0.221459	0.637931	0.772212	Mrpl32
0.218092	0.812592	0.205555	0.650274	0.781668	Arnt2
-0.412496	5.63754	15.9715	6.43044e-05	0.000385438	Prune1
0.554978	8.96808	45.6939	1.38253e-11	2.21204e-10	Plekho1
-0.340722	4.59869	5.41865	0.0199227	0.0571393	Vps45
0.759663	9.97853	92.6584	6.21465e-22	2.09439e-20	Nfe2l2
1.8487	0.996801	12.506	0.000405641	0.0020145	Cd5l
-0.42829	6.08707	21.7694	3.07467e-06	2.35527e-05	Lta4h
-0.584731	9.42779	56.4389	5.7973e-14	1.12763e-12	Dstn
0.343593	4.71716	7.02294	0.0080472	0.026969	Gtf2ird2
0.08377	6.31115	0.961501	0.326809	0.495521	Castor2
-0.131992	6.93015	2.40254	0.121139	0.235629	Adss
0.0105758	5.24026	0.00873434	0.92554	0.961261	Actr8
-0.0776877	5.99565	0.664135	0.415104	0.582437	Mtrex
0.149649	3.39418	0.596564	0.439892	0.606705	Lbp
-0.0255298	5.01552	0.0426175	0.836447	0.904981	Utp25
0.262336	8.21888	12.032	0.000522937	0.0025305	H2-M3
-0.243699	8.51473	9.71507	0.00182763	0.00770963	Atp5e
1.07365	0.557192	4.45386	0.0348224	0.0904833	Tubb1
-0.400951	10.9869	23.8502	1.04131e-06	8.69881e-06	Slc25a5
-0.0308427	6.17491	0.11397	0.735669	0.839899	Nkap
-0.260724	6.84559	8.41449	0.00372242	0.0142711	Ndufa1
1.07237	3.30841	19.0773	1.25532e-05	8.70821e-05	Cd34
0.154387	11.02	1.46592	0.225991	0.379007	Cd274
0.0603017	4.77348	0.195968	0.657995	0.786707	Lnx2
-0.258508	0.958831	0.297926	0.585185	0.729537	Dyrk3
0.756449	0.811768	2.31683	0.127981	0.245683	Il10
0.119868	7.63838	2.4369	0.11851	0.231878	Eif3d
-0.260468	4.29473	2.86782	0.0903671	0.188032	Ift27
-0.127904	6.2693	2.01458	0.155794	0.285935	Kctd5
0.0159082	4.53675	0.014401	0.90448	0.94821	Etaa1
0.425789	9.75517	27.853	1.30892e-07	1.22207e-06	Sdc4
-0.168942	9.40113	4.6407	0.0312223	0.0825296	Il13ra1
0.120912	5.9639	1.40709	0.23554	0.390728	Rnd3
0.513579	0.351999	0.796796	0.372053	0.539783	Cntnap1
-0.0971756	7.38759	1.6201	0.203077	0.348934	Coa3
0.263856	1.41861	0.441157	0.506565	0.670442	Vtn
-0.533757	7.53387	12.6317	0.000379267	0.00190257	Timp2
-0.579904	5.04571	24.5706	7.1637e-07	6.11302e-06	Tns4
-0.106512	2.50024	0.161837	0.687471	0.805884	Ada
0.354263	11.5417	18.6259	1.59047e-05	0.000108623	Serinc3
0.474336	3.32388	5.33887	0.020855	0.0592784	Tha1
-0.314543	7.02757	10.9051	0.000959008	0.00435893	Slc12a7
0.0860502	4.26764	0.315414	0.574377	0.724683	Zswim1
0.180001	7.97334	5.45482	0.0195144	0.0563039	Rab5a
-0.075246	0.945232	0.0297885	0.862971	0.92373	Hspb9
0.0369535	9.86842	0.195974	0.657991	0.786707	Cyth4
-0.279182	7.2926	13.2212	0.000276794	0.00142085	Rrp7a
-1.42454	4.20264	62.7413	2.35715e-15	5.09426e-14	H2bc4
-0.451777	3.69914	6.37143	0.0115972	0.0369323	Erbb3
0.168767	1.22545	0.134804	0.713503	0.826139	Ikzf3
0.389596	8.59753	25.6322	4.13092e-07	3.624e-06	Vmp1
0.11285	5.08079	0.981058	0.321938	0.491016	Ro60
0.0974582	1.33679	0.0486811	0.825374	0.899619	Gdf9
0.297797	4.75622	5.72814	0.0166951	0.0496227	Zcchc10
0.0520566	8.99479	0.37281	0.541477	0.697861	Psmb6
-0.0311555	12.0744	0.136327	0.71196	0.825426	Pfn1
-0.142363	10.1884	2.99276	0.0836373	0.17578	Ywhab
0.0813483	5.18828	0.499299	0.479808	0.644291	Mrm1
-0.0142746	4.44743	0.00439703	0.947131	0.972887	Ypel2
-0.514045	7.06489	42.7353	6.26699e-11	9.34866e-10	C1qbp
0.394992	7.35386	16.1903	5.72875e-05	0.000348645	Kdm6b
-0.120414	6.63053	2.13036	0.144407	0.271182	Appbp2
-0.994927	5.99088	46.3023	1.01346e-11	1.63472e-10	Adora2b
-0.374387	2.17047	1.35703	0.244053	0.400996	Cenpv
-0.126606	7.41911	2.66337	0.102683	0.207987	Pip4k2b
-0.168329	8.58821	5.12289	0.0236123	0.0653372	G3bp1
0.221174	8.57938	7.74733	0.00537921	0.0191776	Atox1
0.0627249	5.12393	0.31198	0.576468	0.725681	Mief2
-0.0478173	8.09248	0.379412	0.537918	0.695717	Slc25a39
0.201204	6.40409	5.12538	0.0235784	0.0652889	Fxr2
-0.439074	8.95381	32.3649	1.27771e-08	1.40832e-07	Atp5g3
-0.190365	3.51683	1.13771	0.286136	0.449672	Smyd4
0.00570793	3.53928	0.000900758	0.976057	0.987505	Avpi1
-0.00145123	7.76439	0.000352321	0.985024	0.991241	Pank3
0.0518133	7.10579	0.434536	0.509772	0.673809	Rars
0.454756	0.362196	0.705418	0.400969	0.569451	Wwc1
-0.0691694	3.67775	0.125635	0.723002	0.832764	Fdxr
0.041644	4.77307	0.106495	0.744171	0.844909	Slc22a5
-3.90315	12.353	261.795	6.97096e-59	1.02447e-56	Ccl6
0.0970547	6.59143	1.2252	0.268343	0.429045	Ccl4
-0.0322468	6.20499	0.113173	0.73656	0.840331	Natd1
-0.240055	7.04384	9.60319	0.0019424	0.00810455	Map2k3
0.0446923	6.41102	0.270168	0.603219	0.74417	Sart3
0.243636	6.43368	7.54875	0.00600519	0.0211434	E2f2
-0.248006	4.02978	2.27222	0.131711	0.250782	Mfsd3
-2.46227	10.2031	86.179	1.64361e-20	5.01679e-19	Ccl9
0.0491315	6.64503	0.325876	0.568098	0.719965	Tmem160
0.223132	1.62729	0.268273	0.604493	0.744684	Rps6kl1
0.0111304	7.08003	0.00392502	0.950045	0.974103	Map1s
-0.199821	5.78163	4.23792	0.0395306	0.0997185	Tmem129
-0.0671249	6.46335	0.643291	0.422521	0.589924	Nop9
0.00821107	7.97388	0.0109379	0.916706	0.956571	D8Ertd738e
-0.333701	6.9186	15.8951	6.69502e-05	0.000398887	Gipc1
0.675502	1.37571	2.79909	0.0943178	0.194518	Ptger1
0.197011	13.4151	5.69177	0.0170446	0.0504348	Ubb
0.202626	7.13821	7.11596	0.00764006	0.0258667	Ccdc12
-0.163684	4.18957	1.18727	0.275881	0.438756	Fmc1
-2.63977	0.316141	16.0496	6.1705e-05	0.000370978	L3hypdh
-0.384455	3.09442	3.12533	0.0770844	0.164006	Fbxo5
0.314942	3.26279	1.743	0.186759	0.329359	Mtrf1l
-0.0883523	3.74515	0.276355	0.5991	0.74017	Trmt11
-0.177528	3.09544	0.649473	0.420301	0.588689	Adat2
-0.0938701	6.22408	1.10832	0.292448	0.457044	Ltv1
0.118687	10.1819	2.09452	0.147828	0.27573	Rab32
0.00215939	6.07044	0.000522996	0.981755	0.989809	Gtf3c6
-0.071073	3.28513	0.135417	0.71288	0.8259	Traf3ip2
0.0904558	2.1592	0.0901835	0.763944	0.86044	Tube1
-0.387836	0.0499083	0.411238	0.521342	0.68434	Perp
-0.322843	1.58238	0.678443	0.410123	0.578018	Arfgef3
0.131304	4.22751	0.778998	0.377448	0.545019	Asf1a
-0.264862	4.2639	3.58991	0.0581313	0.132872	Qrsl1
-0.281197	8.60253	14.2184	0.00016277	0.000884753	Reep3
0.27415	5.19316	5.28653	0.021491	0.060695	Hsf2
0.351392	6.23651	15.9633	6.45824e-05	0.00038652	Ccdc59
0.246272	6.19901	7.34357	0.00673032	0.023142	Ube2d1
-0.0793737	3.47651	0.181804	0.669828	0.794107	Actr6
-0.359667	9.18834	17.2183	3.33218e-05	0.00021395	Dusp6
-0.526629	13.5394	39.5068	3.26924e-10	4.56773e-09	Arg1
0.12019	5.75591	1.50252	0.220284	0.371005	Nedd1
-1.56428	2.68968	28.9066	7.5953e-08	7.44152e-07	Mtfr2
0.0672072	9.13584	0.763517	0.38223	0.550123	Stx7
-0.588722	2.71621	5.1212	0.0236353	0.0653444	Vnn3
-0.287989	3.55274	2.18765	0.139121	0.262373	Snrpf
-1.71986	1.59569	16.3877	5.16198e-05	0.000318055	Ntn4
0.117794	6.72456	1.69817	0.192528	0.336246	Fgd6
0.220594	5.51424	4.03665	0.044522	0.10945	Cep83
-0.242594	6.76293	9.52373	0.00202832	0.00841001	Nudt4
-0.0149407	6.00454	0.0222147	0.881517	0.934507	Tcp11l2
-0.499659	9.57	35.3836	2.70752e-09	3.27544e-08	Dram1
0.0686253	6.59386	0.725143	0.394462	0.563031	Herc4
-0.0661881	6.78213	0.564741	0.452356	0.61767	Ccar1
-0.153584	8.17259	3.91246	0.0479294	0.115543	Ddx21
0.166798	6.68523	4.24998	0.0392508	0.0992019	Ddx50
-0.348539	1.85463	0.838481	0.359832	0.528623	Macroh2a2
-0.242715	5.85717	4.42897	0.0353338	0.0913979	Tysnd1
-0.386148	6.00792	14.8493	0.000116453	0.000654513	Ppa1
-0.714617	7.70672	67.4643	2.14538e-16	5.03719e-15	Pald1
-1.18873	0.154545	3.76358	0.0523802	0.123204	Unc5b
-0.319204	0.891001	0.522349	0.469841	0.635423	Lrig3
-0.0869295	7.17594	0.142297	0.706008	0.821112	Ddit4
0.406234	7.17421	20.8312	5.01589e-06	3.74118e-05	Tbk1
-0.0876119	6.79949	1.00914	0.315109	0.484187	Pno1
-1.23643	0.28423	3.56761	0.0589171	0.134281	Elane
0.218285	7.19849	8.096	0.0044363	0.0164363	Tbc1d15
-0.0965169	7.19225	1.51001	0.219137	0.369603	2310011J03Rik
-0.0157189	4.71711	0.0136019	0.907155	0.950011	Thap2
-0.132547	11.1909	2.7119	0.0996026	0.202782	Actr2
0.252647	6.12857	7.05602	0.00789995	0.0266104	Frs2
-0.0175818	5.97754	0.0287001	0.865473	0.925301	Yeats4
0.486346	6.0432	24.5219	7.34702e-07	6.256e-06	Adora2a
-0.077176	3.19025	0.145864	0.70252	0.818678	Csrp2
-0.632693	0.940548	1.9063	0.167375	0.303124	Zpbp
0.11355	8.26637	2.27943	0.1311	0.249979	Ap3d1
-0.574262	5.57741	19.7366	8.88845e-06	6.36631e-05	Phlda1
-0.266048	7.33416	12.2984	0.000453355	0.00221814	Timm13
-0.10084	7.06734	1.45527	0.227685	0.381365	Nopchap1
-0.0683632	7.38029	0.641903	0.423023	0.590416	Pofut2
-1.88282	4.83491	198.065	5.52292e-45	4.98067e-43	Slc36a2
-0.249845	8.42752	10.0007	0.00156481	0.0067563	Hint1
-0.382304	7.21799	20.6171	5.60939e-06	4.13718e-05	Stk10
0.220034	7.30258	6.7914	0.0091598	0.0300629	Rel
0.34824	6.35649	17.2073	3.35148e-05	0.000214842	Pex13
0.168908	6.41384	2.60268	0.106683	0.213368	Tpgs1
0.0449648	3.80352	0.0732693	0.786635	0.873926	Chac2
0.334874	2.44241	1.32738	0.249272	0.407042	Wdpcp
-0.214352	8.67661	7.98773	0.00470955	0.0171602	Ccng1
0.16122	0.450022	0.094882	0.75806	0.856487	Hcn2
0.37911	4.89127	6.17992	0.0129208	0.04024	Slc22a4
0.170951	9.0434	5.01399	0.0251432	0.0689484	Ppp2ca
0.620013	3.78135	8.19938	0.00419047	0.0157311	Flt4
-0.325631	0.537158	0.386703	0.534038	0.691825	Gfpt2
-0.118694	5.8196	1.44447	0.229418	0.38362	Rufy1
0.0772774	7.22392	1.00074	0.317132	0.485862	Sar1b
0.181716	7.01225	5.135	0.0234481	0.065019	Cdkn2aipnl
0.509641	4.01482	9.03626	0.00264677	0.0105658	Zfp607a
-0.164103	10.706	3.34791	0.0672904	0.147845	Btg2
0.339434	3.5272	2.45409	0.117219	0.229919	Castor1
-0.57891	0.555673	1.10158	0.29392	0.458621	Adcy1
-0.280376	4.03718	2.89825	0.0886756	0.185387	2310033P09Rik
0.523106	1.8987	1.66411	0.197049	0.342034	Pgam2
0.180675	6.35318	4.16273	0.0413227	0.103073	Ccdc117
-2.68361	2.98223	105.32	1.03899e-24	4.20684e-23	Prr11
-0.225338	8.35607	7.91825	0.00489387	0.01772	Rnf187
-0.0499609	4.71606	0.142159	0.706144	0.821112	Mrpl22
-0.0284342	4.6127	0.0481634	0.82629	0.899619	Sap30l
-0.3173	6.30693	12.2891	0.000455609	0.00222642	Rnft1
-0.0640737	5.91216	0.449414	0.502613	0.667013	Drg2
-0.875167	4.8381	48.1313	3.98622e-12	6.67397e-11	Bzw2
0.040254	6.93195	0.267162	0.605242	0.745375	Pctp
0.316686	6.6396	13.6386	0.000221577	0.00115081	Polr1f
0.51043	11.5031	38.3198	6.00505e-10	8.18832e-09	Nampt
0.147892	9.49923	3.65085	0.0560407	0.129511	Laptm4a
1.09054	0.288167	3.71675	0.0538692	0.125885	Trib2
-0.0477851	7.19003	0.388122	0.533288	0.691499	Hs1bp3
-0.22392	6.67159	7.99417	0.00469281	0.0171322	Smc6
0.229019	5.57821	4.77248	0.0289181	0.0774795	Rdh14
0.315634	5.16914	7.89016	0.00497044	0.0179788	Rnaseh1
-0.485146	5.82945	22.2272	2.42219e-06	1.8943e-05	Fkbp1b
0.358888	6.99	18.3631	1.82558e-05	0.000123196	Cmpk2
0.26644	10.3992	4.31074	0.0378725	0.0965176	Id2
-0.0316914	2.74872	0.0174918	0.894781	0.942776	Dus4l
0.0229643	9.11187	0.0835919	0.772488	0.866129	Rab10
-0.0484883	6.61341	0.319415	0.57196	0.723012	Ddx52
0.603663	0.853562	1.42332	0.232859	0.387577	Itgb3
0.162557	7.46637	4.43059	0.0353004	0.0913711	Ddx42
0.333903	5.57217	6.67066	0.00980131	0.0318784	Rnf135
0.0234066	7.06157	0.0936829	0.759546	0.857434	Ern1
0.0912182	9.04718	1.30921	0.252538	0.41119	Slc9a3r1
-0.0583561	6.18717	0.345126	0.556885	0.709381	Sap30bp
-0.28056	5.64353	7.77214	0.00530581	0.0189671	Galk1
0.270586	3.54022	2.22505	0.135788	0.256943	Med31
-0.0474091	5.4092	0.189519	0.663317	0.791116	Ube2o
0.0405832	7.71467	0.269832	0.603444	0.74417	Txndc17
-2.37989	1.46004	22.3898	2.22556e-06	1.74871e-05	Pimreg
0.778834	10.8752	94.8097	2.09594e-22	7.23189e-21	Nos2
-0.137	3.84143	0.647227	0.421106	0.589192	Slc46a1
0.103699	10.4347	1.52764	0.216467	0.36613	Cpd
-0.551583	5.95556	31.0864	2.46793e-08	2.59755e-07	Nxn
-1.26017	3.01999	30.6252	3.13005e-08	3.24283e-07	Rflnb
-0.492153	8.91871	40.9387	1.5708e-10	2.25831e-09	Lrrc59
-0.289109	1.80224	0.650755	0.419843	0.588432	Cdc34b
-0.0661846	5.28741	0.288012	0.591497	0.73348	Tmem101
0.204345	5.86071	4.32425	0.037573	0.0959393	Dcakd
0.188398	8.67885	5.7545	0.0164465	0.0491412	Nmt1
0.340193	6.1798	11.1201	0.000853958	0.00393555	Map3k14
0.0399442	5.95842	0.163112	0.686307	0.805462	Klhl28
-0.101565	5.41316	0.684624	0.407999	0.576727	Fkbp3
-0.0588232	5.37363	0.250198	0.616936	0.754392	Ap4s1
0.198075	2.05733	0.393589	0.530419	0.690556	Dnaaf2
-0.240425	1.17726	0.303998	0.581387	0.727938	Pole2
0.187189	6.21327	3.95166	0.0468251	0.113501	Nemf
-0.438467	1.9664	1.71801	0.189949	0.333356	L2hgdh
0.0909852	6.47242	1.16507	0.280417	0.44419	Trappc6b
-0.0797423	7.17798	0.967852	0.325217	0.494346	Pnn
-0.39406	4.6217	8.86496	0.00290697	0.0115003	Polr2h
-0.0801314	6.63411	0.733259	0.391829	0.560528	Ppp2r3c
0.298823	10.0102	11.0493	0.000887215	0.00407462	Nfkbia
-0.131237	4.49365	0.857979	0.354305	0.522633	Mbip
-0.030534	7.67471	0.152644	0.696022	0.813255	Ahsa1
0.148252	6.13324	2.40434	0.120999	0.235587	Snw1
-0.346076	4.63578	4.20977	0.0401919	0.10113	Mthfd1
-0.0849156	7.18102	1.13607	0.286485	0.449672	Sgpp1
1.63926	0.75482	9.79625	0.00174868	0.00741323	Atl1
-0.510226	7.05529	38.536	5.37526e-10	7.38029e-09	Sav1
0.0300405	6.51578	0.114945	0.734583	0.839899	Actr10
0.522354	3.79763	10.0508	0.00152282	0.00658948	Serpina3n
-0.360274	6.39113	14.9581	0.000109924	0.000621338	Glrx5
0.179851	5.19766	2.39345	0.121845	0.236536	Pals1
0.0532627	5.50662	0.258059	0.611457	0.749771	Snapc1
0.177431	7.50623	4.69194	0.0303045	0.0805953	Atp6v1d
0.221673	5.99527	3.27804	0.0702126	0.152911	Arg2
0.496254	10.3688	33.4993	7.12897e-09	8.0537e-08	Zfp36l1
0.106052	9.49913	1.62162	0.202866	0.348934	Susd6
0.469105	7.76111	33.4338	7.37315e-09	8.26459e-08	Pcnx
-0.221627	6.48195	6.87295	0.00875102	0.0290578	Gtpbp4
-0.621652	7.44722	65.0617	7.25903e-16	1.64593e-14	Esyt2
-1.45214	0.467816	7.35393	0.00669165	0.023069	Efcab11
0.018917	7.56927	0.0601707	0.806226	0.887654	Psmc1
0.0788919	5.70214	0.585538	0.44415	0.610668	Nrde2
0.303491	5.47302	7.11093	0.00766153	0.0259173	Rps6ka5
-1.3209	0.346954	4.16146	0.0413538	0.103073	Chga
-0.598786	1.89917	2.53135	0.111604	0.220871	Akr1c12
0.162639	3.82898	0.869723	0.351032	0.519737	Dcaf4
-0.174058	4.44043	1.73562	0.187695	0.330717	Acot2
-0.186039	5.15793	2.63868	0.10429	0.210063	Abcd4
0.180628	6.45135	4.78496	0.0287093	0.077076	Isca2
0.254944	12.9648	9.21675	0.00239811	0.00967042	Npc2
-0.0389432	10.714	0.220776	0.638449	0.772444	Tmed10
2.75167	3.3416	130.905	2.59775e-30	1.25706e-28	Tgfb3
0.212293	6.35592	5.33351	0.0209192	0.0594182	Gpatch2l
-0.742749	1.23396	2.76121	0.0965754	0.197837	Vash1
0.458644	1.66574	1.36526	0.242629	0.399511	Slc25a29
0.101177	5.37397	0.860246	0.35367	0.522167	Zfp839
0.0638618	5.80847	0.329626	0.565879	0.718164	Cdc42bpb
0.0475752	3.79462	0.0820703	0.774511	0.867451	Exoc3l4
0.0062132	4.30763	0.0013991	0.970162	0.983799	Zfyve21
-0.0636205	7.21011	0.530419	0.466431	0.633184	Atp5mpl
-0.278416	-0.0723327	0.191624	0.661569	0.78998	Kif26a
0.500308	8.10907	39.3487	3.54484e-10	4.91815e-09	Gpr132
0.0636427	6.39876	0.570566	0.450034	0.614763	Mtr
0.731927	9.12434	75.3265	3.98978e-18	1.04154e-16	Aoah
0.0383143	6.13367	0.125902	0.722719	0.832764	Mrs2
-0.239956	8.62713	10.1659	0.00143065	0.00627274	Tmem14c
0.321855	7.65719	17.7288	2.54734e-05	0.000167072	Hivep1
-2.03555	5.81628	222.878	2.13082e-50	2.22503e-48	Edn1
0.104806	7.73002	1.95639	0.1619	0.294417	Mcur1
-0.00781463	5.46979	0.00550735	0.940842	0.968832	Nol8
-0.419943	5.57616	16.6963	4.38654e-05	0.000274539	Wrnip1
0.115392	6.98793	1.92883	0.164887	0.299164	Prpf4b
0.0202065	9.71783	0.0549578	0.814651	0.892886	Ly86
-0.0270836	5.39896	0.0491601	0.824531	0.899571	Riok1
0.630512	6.65617	13.5688	0.000229982	0.00118672	Gadd45g
-0.0258533	7.08964	0.102599	0.748733	0.847639	Sptlc1
-0.952788	6.5134	133.565	6.80034e-31	3.41567e-29	Sfxn1
-0.0260543	4.93385	0.0480559	0.826481	0.899619	Habp4
-0.146996	10.4215	3.0797	0.0792753	0.168126	Ctsl
0.100051	5.18257	0.68425	0.408127	0.576727	Cdk20
-0.229714	9.35895	8.64863	0.00327308	0.0127579	Lman2
-0.298672	9.87962	13.7947	0.000203914	0.00106887	Prelid1
0.220235	8.13756	7.77231	0.00530531	0.0189671	Nsd1
0.229419	6.49736	7.53888	0.00603815	0.021203	Ddx41
-0.0455145	5.64111	0.199988	0.654731	0.78536	Caml
-0.221196	7.1398	7.82122	0.00516362	0.0185928	Ptdss1
-0.123031	7.76832	2.08213	0.149032	0.277112	Uqcrb
0.00155718	6.90201	0.000342004	0.985245	0.991241	Cetn3
-0.156348	7.03179	3.81473	0.0508039	0.120496	2210016F16Rik
0.377084	1.98166	1.2161	0.270127	0.431345	Gkap1
0.0762728	3.01767	0.103529	0.747635	0.846637	Cep72
0.135327	7.69938	3.24377	0.0716957	0.155373	Pdcd6
-0.00988029	9.24495	0.0165488	0.897641	0.944534	Erap1
-0.175659	10.1693	4.0035	0.0454059	0.110942	Glrx
0.173518	7.02492	4.48817	0.0341302	0.0890978	Med10
-0.149755	6.90903	3.16208	0.0753669	0.161485	Ndufs6
0.00721379	7.25459	0.00833605	0.927253	0.961667	Mrpl36
-0.0690511	8.15312	0.843511	0.358395	0.526902	Clptm1l
-0.0889772	4.77068	0.429226	0.512369	0.676341	Atg10
0.887529	10.0409	92.4567	6.88124e-22	2.29452e-20	Cd180
0.0524515	6.08	0.262031	0.608728	0.747562	Naip1
-0.294846	3.28709	1.95041	0.162543	0.295451	Mccc2
0.0405169	5.94593	0.187725	0.664817	0.791477	Ptcd2
0.127834	9.63487	2.59802	0.106998	0.213733	Hexb
0.156523	4.32552	1.22552	0.268279	0.429045	Poc5
-0.858764	0.652104	2.30981	0.12856	0.246437	F2rl1
-0.0694837	6.39954	0.644811	0.421974	0.589612	Aggf1
-0.000149042	7.83953	4.06772e-06	0.998391	0.998894	Ap3b1
0.248219	3.00728	1.25563	0.26248	0.422695	Dimt1
-1.56417	1.14628	10.2436	0.00137163	0.00604366	Elovl7
0.425891	8.1141	12.6501	0.000375554	0.00188872	Plk2
-0.0597966	5.78224	0.362394	0.54718	0.701197	Serinc5
0.362829	3.73567	4.25927	0.0390367	0.0987238	Mtx3
-0.0991344	3.62411	0.242951	0.622083	0.758348	Dhfr
0.0395342	4.43356	0.0857014	0.769715	0.865181	Ppwd1
-1.18407	0.230926	4.09567	0.0429932	0.106623	Rgs7bp
0.867678	5.6473	68.6174	1.19542e-16	2.8748e-15	Parp8
-0.282897	10.3134	11.3189	0.000767205	0.00358149	Emb
-0.111584	6.85741	1.6491	0.199081	0.344507	Psmd6
0.344894	6.2958	13.8944	0.000193372	0.0010258	Atxn7
-0.214176	7.20913	7.16735	0.00742423	0.0252221	Pdhb
-0.0711467	6.68203	0.715827	0.397516	0.566575	Ndufs4
-1.75331	0.196617	9.1538	0.00248203	0.00997981	Fst
0.169878	5.85474	3.12613	0.0770464	0.164006	Ngly1
-1.0892	0.630017	2.26196	0.132586	0.252085	Nid2
0.0638367	7.68759	0.700059	0.402764	0.571045	Rtraf
-0.00999265	6.46653	0.0144111	0.904446	0.94821	Ecd
-0.589312	5.21763	25.4704	4.4923e-07	3.91768e-06	Dnajc9
0.404484	8.1158	28.0072	1.20867e-07	1.14144e-06	Plau
-0.169962	8.98607	4.83698	0.0278557	0.0752044	Ero1a
0.0781622	6.80021	0.908563	0.340496	0.509933	Psmc6
-0.134069	6.86872	2.32821	0.127047	0.244602	Peli2
0.00612405	5.57724	0.00347193	0.953013	0.975248	Ppif
0.597578	7.14314	53.6214	2.43102e-13	4.46588e-12	Rnase6
0.985655	7.98515	146.783	8.75272e-34	5.10747e-32	Gpr65
-0.0505187	7.76743	0.453369	0.500739	0.665599	Eaf1
0.178143	6.37195	4.59168	0.0321275	0.0845932	Mettl6
0.124075	4.39836	0.828484	0.362711	0.53128	Phf7
-0.193493	0.102872	0.115716	0.733729	0.839468	Sema3g
0.98054	0.474854	2.28546	0.130591	0.249367	Ogdhl
-0.490777	4.70313	14.6059	0.000132497	0.000735311	Ebpl
0.158899	7.88746	4.06432	0.0437983	0.108021	Kpna3
0.521173	14.2051	38.1439	6.57147e-10	8.93e-09	Ctsb
0.286987	6.59725	12.8041	0.000345865	0.00175498	Zmym2
-0.212479	5.17237	3.50111	0.0613276	0.137952	Eef1akmt1
-0.593968	10.0037	51.2057	8.31768e-13	1.47342e-11	Tkt
-0.10745	4.62956	0.702597	0.401912	0.570579	Pinx1
0.242864	6.84391	8.97912	0.00273082	0.0108794	Dcp1a
-1.74748	1.31568	14.9836	0.000108449	0.000614751	Ska3
-0.113779	5.99114	1.2258	0.268225	0.429045	Mrpl57
-0.0865976	7.57922	1.2488	0.263782	0.424447	Zdhhc20
-0.00693731	7.25708	0.00855267	0.926316	0.961261	Micu2
0.0428513	5.97079	0.197087	0.657083	0.786707	Ints9
0.699415	9.49329	56.7575	4.93013e-14	9.68454e-13	Extl3
0.749041	0.760724	2.28864	0.130324	0.249217	Amer2
0.224902	9.06144	8.20553	0.0041763	0.0156927	Mtmr6
0.112237	1.4244	0.0792416	0.778328	0.869973	Lrrc63
0.202699	6.64508	6.24488	0.0124553	0.0390383	Slc25a30
-0.0408972	7.41318	0.292729	0.588477	0.73154	Gpalpp1
0.0575335	6.00225	0.359956	0.548531	0.701893	Nufip1
-0.252244	5.71598	5.51309	0.0188747	0.0547477	Dnajc15
-0.827662	5.79421	45.0682	1.90294e-11	2.98454e-10	Rgcc
-0.0470784	3.50118	0.0547298	0.815028	0.892886	Mtrf1
0.176557	6.23567	3.55845	0.059243	0.134637	Wbp4
0.228977	5.81245	5.65294	0.0174261	0.0512959	Elp3
-2.79465	1.70458	29.0215	7.15783e-08	7.03027e-07	Pbk
0.0129872	6.66335	0.0253074	0.873604	0.930094	Ccdc25
-0.236159	3.57503	1.31852	0.250858	0.408959	Adam2
0.722508	7.07321	66.4132	3.65641e-16	8.3865e-15	Dpysl2
0.0671632	7.28569	0.796337	0.372191	0.539785	Ppp2r2a
0.50881	1.00657	1.22506	0.26837	0.429045	Nefl
-0.765648	3.18679	13.7961	0.000203763	0.00106887	Bora
-0.705224	1.44595	3.46663	0.0626186	0.140163	Tnfrsf10b
-0.215621	5.41097	3.98029	0.0460358	0.111999	Rhobtb2
0.00701522	7.70048	0.00811247	0.928232	0.96218	Bin3
-0.79659	2.85168	7.57641	0.00591371	0.0208583	Sorbs3
0.160484	6.06558	2.86893	0.0903051	0.188009	Fhip2b
0.0333196	7.37502	0.189648	0.66321	0.791116	Rb1
0.308149	12.181	14.1262	0.000170949	0.000924148	Itm2b
0.238	5.81701	4.63784	0.0312744	0.082566	Med4
-0.518309	4.67497	11.6645	0.000637055	0.00303461	Uchl3
0.909615	3.44152	11.9097	0.000558422	0.0026891	Spry2
0.0746694	4.48175	0.303339	0.581796	0.727938	Obi1
0.138465	8.80619	3.35519	0.0669933	0.147356	Cln5
0.530332	11.3551	36.7944	1.31266e-09	1.68021e-08	Acod1
-0.343373	5.49481	9.63588	0.00190812	0.00798674	Gpr180
-0.279771	8.34437	14.265	0.000158787	0.000865474	Dnajc3
0.197919	7.50493	6.39632	0.0114357	0.0364766	Nipbl
0.00755409	5.67796	0.00529292	0.942003	0.969364	Nup155
-0.0551496	7.73739	0.490394	0.483752	0.648708	Dad1
0.0175166	9.55475	0.0467616	0.828797	0.900018	Lrp10
-0.235897	4.3409	2.77932	0.0954888	0.196321	Haus4
-0.0247193	3.71779	0.0224587	0.880873	0.934281	4931414P19Rik
0.633873	9.80397	61.7624	3.87503e-15	8.26674e-14	Slc7a8
0.423682	4.98856	11.1232	0.000852539	0.00393357	Fbxo4
-0.169884	7.82365	5.23438	0.0221447	0.0619676	Psmb5
0.025888	6.34693	0.0840448	0.771889	0.866129	6030458C11Rik
0.0720649	8.38043	0.908842	0.340422	0.509933	Golph3
0.114751	5.71129	1.2676	0.260217	0.419902	Ngdn
-0.00882586	5.37895	0.00671619	0.934685	0.96504	Dhrs4
-1.10612	1.17072	6.8201	0.00901377	0.0297065	Sdr39u1
-0.244599	6.70943	8.86519	0.0029066	0.0115003	Tars
-0.248635	3.4059	1.38915	0.238549	0.39473	Amacr
0.078266	5.01968	0.443851	0.50527	0.669866	Laptm4b
-0.151762	0.449847	0.0847436	0.770969	0.865894	Sdc2
0.128441	4.58714	0.773636	0.379095	0.5468	Ank
-0.036023	6.30963	0.158556	0.690489	0.808696	Rnf19a
0.0116032	8.08075	0.0223847	0.881068	0.934281	Atp6v1c1
0.430732	0.702552	0.80558	0.36943	0.537654	Baalc
-0.246394	5.66184	5.49424	0.0190793	0.0552603	Slc25a32
-1.96375	2.28709	28.2173	1.08432e-07	1.03428e-06	Dcstamp
-1.8005	2.12049	24.0588	9.34399e-07	7.87196e-06	Shcbp1
0.148706	8.38487	3.85829	0.0495007	0.118316	Eif3e
-0.116254	5.5917	1.27022	0.259725	0.419791	Emc2
0.214616	5.63747	4.14495	0.041759	0.103822	Eny2
0.218718	5.66335	4.74256	0.0294253	0.0785202	Ebag9
-0.158043	7.16617	4.025	0.0448307	0.110011	Washc5
-0.0663815	6.70834	0.672229	0.412276	0.579699	Ndufb9
0.61887	6.2273	50.2463	1.35609e-12	2.32294e-11	Fbxo32
-0.538803	5.86048	27.927	1.25978e-07	1.17896e-06	Atad2
-0.0200014	8.84746	0.0692622	0.792414	0.878787	Derl1
0.15813	6.79955	3.55413	0.0593976	0.134834	Rbx1
0.108616	6.55004	1.65265	0.198599	0.343973	Slc25a17
1.60459	4.50741	82.3575	1.13567e-19	3.33803e-18	Fam83f
0.210245	5.72203	4.27978	0.0385684	0.0979138	Tab1
-0.208892	6.58941	4.89871	0.0268767	0.0730684	Josd1
-0.161878	8.35841	3.69743	0.0544963	0.126679	Tomm22
-0.383159	4.75811	8.13176	0.00434964	0.016206	Cby1
0.155065	4.59838	1.37568	0.240838	0.397853	Fam118a
-0.219893	6.86279	7.37241	0.00662322	0.0228553	Samm50
-0.160217	7.83402	3.86885	0.0491902	0.117938	Parvb
-0.326433	9.26653	16.5452	4.75046e-05	0.00029499	Parvg
-0.746074	5.36572	23.7445	1.10008e-06	9.11296e-06	C1qtnf6
0.509867	6.689	30.1965	3.90421e-08	3.94196e-07	Ndufa6
-0.0588924	8.67684	0.561573	0.453627	0.619083	Naga
-0.127859	8.66576	2.79728	0.0944244	0.194569	Slc38a2
-0.3662	8.14269	23.4136	1.30652e-06	1.06673e-05	Srebf2
-0.0502782	4.35094	0.132251	0.71611	0.827905	Rpap3
-0.343856	3.91052	4.63974	0.0312398	0.0825296	Polr3h
0.0483909	9.71959	0.378405	0.538458	0.695735	Nckap1l
0.721291	4.38581	23.1636	1.48788e-06	1.20243e-05	Pde1b
1.04814	2.50046	13.8401	0.00019904	0.00105025	Prm1
0.0145513	7.24194	0.0274018	0.868523	0.927659	1810013L24Rik
1.73724	7.45787	457.686	1.53288e-101	5.5295e-99	Bcl6
-0.507251	2.08759	2.28599	0.130547	0.249367	Cldn1
0.318904	4.20668	4.34164	0.037191	0.0952704	Anks3
-0.143002	4.47947	1.08384	0.297841	0.46292	Zfp251
-0.348761	3.8604	3.87101	0.0491269	0.117919	Gpt
-0.331387	7.69709	19.6162	9.46643e-06	6.70764e-05	Cyc1
-0.278068	3.98363	2.94327	0.0862358	0.180667	Hgh1
-0.0619021	5.93589	0.418972	0.51745	0.681009	Fbxl6
-0.133977	6.10806	1.99701	0.15761	0.288467	Slc52a2
0.4719	11.8607	28.6456	8.69131e-08	8.43206e-07	Grina
-0.297024	6.22967	11.7993	0.000592543	0.00284306	Gfus
-0.265296	4.86207	3.81098	0.0509175	0.120621	Pycrl
0.432995	2.88735	3.56427	0.0590358	0.1343	Naprt
0.280143	8.56949	13.8737	0.000195516	0.00103441	Gsdmd
-0.0228561	7.24714	0.0928008	0.760646	0.857994	Lmf2
-0.0879296	1.19344	0.043006	0.835714	0.904981	Tymp
-0.252903	5.63687	4.17229	0.0410903	0.102674	Yaf2
0.260934	4.92935	4.08525	0.043259	0.107148	Zcrb1
-0.270068	-0.879902	0.0183147	0.89235	0.941493	Morc1
-0.317447	6.51011	13.8612	0.000196822	0.00103993	Atg3
-0.0831028	4.87138	0.306699	0.579713	0.727197	Prkdc
-0.477429	6.52026	27.3829	1.66902e-07	1.52949e-06	Mcm4
-0.011244	6.64611	0.019199	0.889798	0.940772	Rrn3
0.0895225	5.38221	0.634482	0.425716	0.592924	Parn
-0.29341	6.04777	8.38635	0.0037805	0.0144157	Cpox
0.0941335	3.09231	0.204559	0.651065	0.782146	Cmss1
0.445714	5.91859	18.5674	1.64003e-05	0.000111432	Tbc1d23
0.233173	4.38031	2.46444	0.116449	0.228862	Nit2
-0.0415743	7.64286	0.311712	0.576631	0.725681	Tomm70a
0.0861828	1.12476	0.0416038	0.838377	0.906205	Adgrg7
-0.309811	8.69586	16.0805	6.07072e-05	0.000367205	Sdf2l1
-0.0884839	9.15035	1.34242	0.246608	0.404188	Pak2
-1.05791	8.37436	146.149	1.20455e-33	6.92704e-32	Arhgap31
-0.38604	5.2556	11.7113	0.000621233	0.0029628	Lmln
0.0286277	7.00099	0.124546	0.724156	0.833126	Osbpl11
-0.259575	7.30674	11.7145	0.000620141	0.00296115	Snx4
-0.0266848	6.73744	0.106605	0.744042	0.844909	Umps
-0.0369541	6.52634	0.202414	0.652779	0.78373	Ndufb4
0.176793	2.97103	0.583515	0.444938	0.611539	Ccdc14
-0.210107	0.298547	0.133352	0.714982	0.826951	Adcy5
-0.978541	1.70688	7.18464	0.00735302	0.0250015	Pdia5
-0.673874	7.2277	79.6878	4.38508e-19	1.20833e-17	Slc49a4
-0.628418	5.09997	19.4363	1.0401e-05	7.33058e-05	Hspbap1
-0.31374	2.74068	1.71319	0.190572	0.333945	Ehhadh
0.132769	7.05183	2.64938	0.10359	0.209313	Senp2
-1.39155	2.81905	30.5938	3.18108e-08	3.28122e-07	Tmem41a
-0.228591	5.19292	3.51608	0.060776	0.137334	Mrpl39
0.849499	3.37097	16.3113	5.37414e-05	0.000330614	Slc15a2
-0.452352	6.18586	17.34	3.12531e-05	0.000201646	Pros1
-0.155516	3.70158	0.650401	0.419969	0.588432	Cbr3
0.0540939	1.77565	0.0241428	0.876522	0.931794	Clic6
0.0922128	8.91441	1.44179	0.229849	0.383856	Ifngr2
0.877872	1.46686	4.40647	0.0358028	0.0922504	Adcy6
-0.500717	11.3257	37.1056	1.119e-09	1.47027e-08	Tuba1b
0.86399	0.923893	2.81522	0.0933741	0.193376	Faim2
-0.161355	5.68801	2.29144	0.130089	0.248888	Smarcd1
0.103256	6.6986	1.51126	0.218946	0.369536	Cox14
0.29402	2.89291	1.60627	0.205017	0.351104	Cela1
-0.314003	9.19893	12.4225	0.000424183	0.00209088	Nr4a1
0.742776	3.06204	10.9779	0.000922061	0.00421514	Csad
1.48704	2.63517	28.1908	1.09923e-07	1.04599e-06	Igfbp6
-0.142026	2.37633	0.231569	0.630363	0.76521	Map3k12
-0.000499521	8.44743	4.37482e-05	0.994723	0.99558	Akirin1
0.273586	0.340446	0.118486	0.730682	0.837805	Cxcl13
0.276426	6.83982	10.5735	0.00114719	0.00513776	Rfc2
0.267741	0.865967	0.305907	0.580203	0.727197	Gzma
-0.210906	5.40679	3.70413	0.0542778	0.126508	Rpp14
0.219958	3.65452	1.12344	0.289179	0.453185	P3h3
-0.250554	6.14913	7.67584	0.00559649	0.0198453	Creld2
-0.506352	3.54137	6.86631	0.0087836	0.0291304	C1qtnf12
-0.326589	6.84938	15.2045	9.64716e-05	0.00055238	Agpat4
0.128963	9.83759	2.72911	0.0985341	0.20102	Lnpep
0.529318	4.78855	16.2953	5.41989e-05	0.000332643	Zfp51
1.09194	5.27957	72.5538	1.6254e-17	4.08201e-16	Mmp25
-1.15655	2.73359	19.6452	9.32389e-06	6.61846e-05	Pkmyt1
-0.727961	4.10575	23.1448	1.50246e-06	1.21174e-05	Paqr4
-0.0749116	8.52847	0.836153	0.360499	0.529017	Tnfrsf21
-0.285783	3.10767	1.85781	0.172878	0.310118	Cenpq
-0.357428	5.99958	11.2941	0.000777543	0.00361275	Mmut
0.0487244	7.35067	0.384611	0.535146	0.692582	Cdc5l
-0.173684	3.83733	1.19272	0.274782	0.437535	Aars2
0.100605	6.56046	1.54504	0.213869	0.362663	Mrpl14
0.573067	8.2725	37.229	1.05038e-09	1.39395e-08	Nfkbie
-0.471855	4.5874	13.1401	0.000289045	0.001478	Polh
1.86809	6.41333	405.08	4.31647e-90	1.31752e-87	Clic5
0.60864	2.25364	4.19189	0.0406177	0.101814	Rsph9
0.0874116	6.31797	1.02509	0.311314	0.480099	Mrps18a
0.144973	5.66444	1.72438	0.18913	0.332654	Rrp36
0.266481	6.12267	8.62091	0.00332325	0.0129281	Taf8
-0.422835	5.54467	16.9373	3.86356e-05	0.00024529	Bysl
-0.164161	10.9208	3.20087	0.0735992	0.158805	Pim1
-0.441133	9.52177	31.99	1.54969e-08	1.67552e-07	Abcg1
0.346956	8.28986	17.3996	3.02889e-05	0.000196062	Sik1
0.317959	7.71065	17.6848	2.60707e-05	0.000170426	Akap8
0.923159	0.789753	3.92516	0.0475688	0.115023	Ehd3
0.512215	9.13007	38.4328	5.66709e-10	7.75414e-09	Xdh
0.0421615	6.08682	0.209837	0.646896	0.77926	Spast
0.150137	6.76222	3.43925	0.0636648	0.142002	Yipf4
0.224341	2.30463	0.389364	0.532634	0.691499	Crim1
-0.145267	4.12391	0.864552	0.352468	0.521279	Ttc27
0.0631787	7.40845	0.508451	0.47581	0.641092	Eif2ak2
0.0225125	6.33323	0.0544284	0.815529	0.893178	Cebpz
0.288028	3.9788	2.41412	0.120245	0.234463	Ndufaf7
-0.896185	5.31724	61.2286	5.08174e-15	1.07257e-13	Qpct
0.24673	-0.219336	0.143573	0.704755	0.821041	Cyp1b1
0.0926168	8.57517	1.49483	0.221469	0.372368	Vapa
-0.267883	7.29283	11.8222	0.000585299	0.00281511	Twsg1
-0.323419	5.10876	7.21264	0.00723919	0.0246567	Eci1
0.337282	4.88845	7.77816	0.00528816	0.0189381	E4f1
-0.221906	3.14982	0.789909	0.374128	0.54169	Pigf
0.220022	7.1925	8.05287	0.00454317	0.0167385	Cript
-0.418536	7.53691	26.5193	2.60922e-07	2.33711e-06	Jpt2
1.17871	0.623689	5.06417	0.0244254	0.0672308	Tmem204
-0.093399	5.47506	0.387801	0.533458	0.691499	Pot1b
-0.821241	2.74514	8.38565	0.00378195	0.0144157	Nme4
-0.213297	6.41232	5.16041	0.0231074	0.0642865	Mrpl28
0.194444	12.7476	2.56376	0.109338	0.217471	Dusp1
0.209572	4.35807	1.76436	0.184082	0.325797	Phf1
-0.552173	1.36163	1.36863	0.242048	0.399188	Acsbg3
0.715693	1.51451	3.05221	0.0806275	0.170538	Ip6k3
-0.0612761	6.28216	0.467705	0.494045	0.658284	Mllt1
0.0678541	4.98224	0.293945	0.587704	0.731037	Bambi
0.141219	6.02782	2.07135	0.150088	0.278555	Mtpap
-0.0233101	6.01965	0.0610573	0.804833	0.886858	Sos1
2.02301	3.49053	75.7844	3.16389e-18	8.36955e-17	Tmem178
0.424517	3.37317	4.50972	0.0337027	0.0881558	Thumpd2
0.785058	1.70516	4.2325	0.039657	0.0999104	Dync2li1
-0.1529	5.94112	2.27582	0.131405	0.25033	Polr2d
-0.0362246	7.02638	0.193262	0.660216	0.788839	Slc25a46
-0.0228694	6.57476	0.0598434	0.806744	0.887977	Elp2
0.212928	4.6014	2.34659	0.125558	0.242264	2700062C07Rik
0.143284	5.6329	1.80458	0.179159	0.318934	Zfp397
-0.10621	8.02911	1.87226	0.171217	0.307833	Ccny
0.00920542	4.48857	0.0038706	0.950392	0.974207	Thoc1
-0.0203869	7.24377	0.0542986	0.815745	0.893178	Rock1
-0.0763401	6.0312	0.482769	0.487171	0.651531	Ring1
0.206426	6.46239	4.93027	0.0263903	0.0718714	H2-Oa
-0.352245	6.46434	17.9142	2.31086e-05	0.00015308	Pfdn1
0.216981	5.40643	3.29817	0.0693571	0.151463	Dnajc18
-0.106367	8.8848	1.77582	0.182663	0.323912	Etf1
-0.586578	6.05877	33.7345	6.31711e-09	7.26559e-08	Stard4
0.137821	7.44078	2.80937	0.0937152	0.193779	Map3k2
0.211561	6.46216	6.54204	0.0105355	0.0339599	Iws1
0.317598	2.33053	0.93201	0.334341	0.50367	Ltb
0.309022	0.622272	0.298456	0.584852	0.729537	Lta
-0.0476606	8.89669	0.403791	0.525138	0.687025	Riok3
0.381173	5.86665	12.2809	0.000457611	0.00223346	Impact
0.0475663	7.85454	0.327666	0.567037	0.71908	Ndfip1
-0.28933	0.12556	0.171752	0.678559	0.79968	Spry4
-0.195781	6.96262	6.30561	0.0120357	0.0379329	Gnl1
0.155951	5.82689	2.00865	0.156404	0.286656	Dele1
-0.294826	3.96173	2.87069	0.0902061	0.187993	Arap3
-0.0987687	7.47445	1.68589	0.194144	0.338026	Dcp2
0.173187	7.95545	5.24069	0.0220646	0.0618306	Ik
0.110349	6.93693	2.05453	0.151754	0.280829	Pggt1b
0.0727467	8.13307	0.74618	0.387688	0.556364	Ap3s1
-2.62794	3.7646	168.819	1.34002e-38	9.32841e-37	Hbegf
0.0811095	7.26847	1.14983	0.283585	0.447599	Yipf5
-0.0500322	6.34092	0.336658	0.561765	0.714221	Lars
-0.0560441	6.12929	0.322286	0.570237	0.721524	Hsd17b4
0.189111	6.97321	4.45283	0.0348434	0.0904833	Pmaip1
-0.635309	6.39965	45.4207	1.58949e-11	2.50699e-10	Impa2
0.225942	5.31565	4.27703	0.0386308	0.0980008	Srfbp1
-0.256294	4.16338	2.53455	0.111379	0.220645	Psmg2
0.0341995	5.66531	0.115707	0.733738	0.839468	Cep192
0.359696	5.4071	9.41967	0.0021467	0.00880879	Ldlrad4
-0.189467	6.2666	3.26071	0.0709584	0.154112	Me2
0.103363	6.473	1.12568	0.288699	0.452789	Cxxc1
-0.0272269	4.2021	0.0277238	0.86776	0.927106	Rbfa
-0.165482	3.94508	0.904948	0.341458	0.51048	Pcyox1l
0.0470734	5.62038	0.176053	0.674787	0.798079	Grpel2
-0.0728953	6.99921	0.829101	0.362533	0.53128	Txnl1
-0.00420139	6.85842	0.00274905	0.958185	0.977398	Fech
-0.0705777	6.82134	0.571432	0.44969	0.614763	Lmnb1
-0.208025	6.97448	7.0654	0.00785866	0.0264938	Prrc1
-0.155501	8.94874	3.51979	0.0606402	0.137106	Isoc1
-0.00864499	7.66884	0.0118372	0.913362	0.954244	Dctn4
0.263014	7.34039	11.8179	0.000586637	0.00281813	Rbm22
-0.0112749	8.15159	0.0231616	0.879038	0.933625	Tmx3
0.0482464	6.03685	0.265057	0.606667	0.746244	Hmgxb3
-0.00303398	8.30897	0.00162275	0.967867	0.982476	Gnaq
-1.26113	6.01675	40.5248	1.94137e-10	2.77099e-09	Psat1
-0.261298	5.29821	5.80042	0.0160224	0.0481704	Timm21
0.210768	3.61562	0.858767	0.354084	0.522501	Asrgl1
-0.508406	5.91244	28.3616	1.00642e-07	9.64609e-07	Incenp
-0.0807509	15.9387	0.91703	0.338256	0.508008	Fth1
1.03499	0.804808	3.6712	0.0553604	0.128312	Fads3
-0.332036	2.39528	1.32738	0.249272	0.407042	Fads2
-0.25368	3.58804	2.05108	0.152098	0.280971	Tmem138
-0.370504	7.67389	23.3768	1.33175e-06	1.08509e-05	Sdhaf2
1.35479	1.0974	7.75813	0.00534712	0.0190975	Cd5
0.375413	1.89166	0.995906	0.318303	0.486528	Ms4a1
-0.0805966	6.26879	0.706151	0.400725	0.569307	Mrpl16
0.591778	7.74999	53.6534	2.39167e-13	4.41403e-12	Lpxn
-0.0931883	7.36362	1.50978	0.219172	0.369603	Rfk
-0.144322	8.49728	2.64686	0.103755	0.209409	Ms4a8a
-0.0708301	8.8086	0.676938	0.410643	0.578018	Ccdc86
0.476236	10.1039	27.9704	1.23188e-07	1.15557e-06	Slc15a3
-0.113757	4.04955	0.536961	0.463695	0.629949	Cdc42bpg
0.0499264	9.52653	0.401859	0.526131	0.688097	Ehd1
0.125082	5.91887	1.52857	0.216327	0.36605	Cdc37l1
-0.567907	6.54563	47.2722	6.17823e-12	1.01723e-10	Ak3
0.0885367	5.42798	0.451077	0.501824	0.666189	Rcl1
1.01752	0.890833	4.72094	0.0297974	0.0793531	Majin
-0.293843	4.03972	2.37508	0.123286	0.238749	Sac3d1
0.0638612	5.08861	0.261648	0.60899	0.747562	Zfpl1
0.131393	3.91107	0.707882	0.400148	0.568895	Rpp30
0.134348	5.83424	1.6409	0.200201	0.345691	Rad9a
-0.181598	6.61564	4.63646	0.0312996	0.0825776	Eif1ad
1.84599	2.28337	33.6034	6.75742e-09	7.72722e-08	Cabp4
-0.0396234	7.09291	0.153856	0.694877	0.812875	Pold4
-0.305172	9.19842	14.04	0.000178967	0.000961403	Rab1b
-0.147737	5.99554	2.40175	0.121199	0.235629	Yif1a
-0.0869507	3.27918	0.200139	0.654609	0.78536	Cbwd1
-1.45029	0.716637	8.36908	0.00381658	0.0145039	Rin1
-0.238081	8.63529	9.80399	0.00174134	0.0073979	Aldh3b1
-0.0753739	5.90239	0.643313	0.422514	0.589924	Rce1
-0.306849	3.08253	2.01235	0.156024	0.286092	Slc29a2
-0.22038	7.08659	7.80703	0.00520433	0.0187224	Minpp1
0.28618	6.21645	9.30794	0.00228163	0.00927613	Apba1
-0.212476	7.15271	7.5408	0.00603174	0.0211992	Papss2
-0.301684	8.89649	15.9994	6.3364e-05	0.000380376	Cpt1a
-0.219584	5.7118	4.40966	0.0357359	0.0921977	Mrpl11
-5.23363	1.21205	61.7217	3.95591e-15	8.39415e-14	Gal
0.0558313	0.975888	0.0155586	0.900734	0.946785	Ctsw
0.0868017	6.75327	1.21101	0.271133	0.432591	Fibp
0.363297	8.11739	20.9765	4.64962e-06	3.48766e-05	Rela
-0.00921338	7.03632	0.0129268	0.909479	0.951558	Scyl1
0.441076	5.84333	17.0858	3.57275e-05	0.000227921	Smc5
0.294756	5.57323	7.37222	0.0066239	0.0228553	Arl2
-0.00500394	6.3401	0.00260698	0.959279	0.978126	Plcb3
0.0682796	9.66074	0.66706	0.414078	0.581204	Fermt3
0.118991	7.37034	2.5247	0.112076	0.221473	Stip1
-0.104737	4.88543	0.644736	0.422001	0.589612	Spindoc
-0.129817	7.70493	2.81993	0.0931007	0.193011	Acsl5
-0.0432298	9.66542	0.303202	0.581882	0.727938	Eif3a
-0.208862	7.31879	7.48174	0.00623279	0.021712	Prdx3
-0.267557	4.68259	3.87013	0.0491526	0.117919	Noc3l
0.135722	7.40056	3.26491	0.0707769	0.153802	Smndc1
0.155543	7.84619	3.13071	0.0768303	0.163729	Trim8
0.155842	4.63791	1.37167	0.241524	0.398656	Arl3
-0.0938911	5.37184	0.559892	0.454304	0.61969	Sfxn2
-0.538249	2.59431	4.32953	0.0374566	0.095704	Maoa
-0.183177	6.51864	4.95307	0.0260444	0.0711737	Pdcd11
0.14391	3.94686	0.889263	0.345677	0.514496	Taf5
-0.499797	2.71478	3.3661	0.0665511	0.146627	Pcgf6
0.672985	5.84682	38.1204	6.65122e-10	9.00753e-09	Tasl
-0.550166	8.62383	53.9037	2.10562e-13	3.92258e-12	Gsto1
0.185492	6.31646	4.2761	0.038652	0.0980008	Nhlrc2
0.258681	2.19512	0.758127	0.383915	0.551548	Slc18a2
-0.0439425	6.70905	0.252288	0.615469	0.753759	Btbd1
-0.0125567	5.73813	0.0147014	0.903493	0.947928	Ints4
-0.246479	5.96202	5.73388	0.0166406	0.0495349	Alyref
0.0618981	6.05845	0.431548	0.51123	0.675287	Mob2
-1.10578	5.94669	108.082	2.57821e-25	1.10003e-23	Fasn
-0.237673	4.86339	3.64117	0.0563673	0.129887	Zdhhc16
-0.359891	5.91558	12.7733	0.000351608	0.00177957	Rfng
0.0522518	6.32194	0.289866	0.590306	0.732896	Mms19
0.218976	0.346468	0.142163	0.70614	0.821112	Cd7
0.0976501	4.37286	0.494406	0.481968	0.646535	Ogfod3
0.0813581	7.29966	0.888268	0.345947	0.514705	Ubtd1
0.0429905	8.0686	0.320069	0.571566	0.722745	Pi4k2a
0.221821	4.62578	2.86886	0.0903087	0.188009	Dnmbp
-0.543759	4.22358	9.98738	0.00157617	0.0067907	Cwf19l1
-0.206965	1.22383	0.20806	0.648292	0.780468	Scd3
-0.49883	8.97899	41.3779	1.25468e-10	1.82365e-09	Scd2
0.0352604	6.35872	0.172362	0.678021	0.799521	Mrpl43
-0.166435	4.61373	1.68794	0.193873	0.337851	Twnk
0.119783	4.88662	1.018	0.312994	0.481941	Poll
0.108501	7.4802	1.45362	0.227947	0.381644	Oga
-0.171826	8.71607	4.94821	0.0261177	0.0712757	Actr1a
-0.24178	9.66919	9.25592	0.00234735	0.00949469	Hexa
0.392106	3.45897	3.78317	0.0517706	0.122132	Bbs4
0.234424	8.24623	8.37804	0.00379781	0.0144484	Limd1
0.2287	1.63084	0.426894	0.513517	0.677013	Ribc1
-0.211613	2.12805	0.422423	0.515731	0.679197	Fam120c
1.35132	6.24449	191.177	1.75993e-43	1.39668e-41	Flnb
2.36058	6.4954	476.746	1.09091e-105	4.78642e-103	Dnase1l3
0.0607189	5.7575	0.368297	0.543934	0.699621	Polr3a
-0.335932	5.41788	9.47867	0.00207874	0.00857755	Atp10a
-0.398631	1.06814	0.862605	0.353011	0.521693	Padi3
-0.837854	3.48701	8.5166	0.00351922	0.0136237	Padi4
0.255844	0.64179	0.269731	0.603513	0.74417	Gdf11
-0.0510161	5.43417	0.217943	0.640612	0.773844	Ormdl2
0.0638727	7.90113	0.712381	0.398655	0.567586	Dnajc14
-0.231975	7.28805	8.33448	0.00388997	0.0147566	Mmp19
-0.100125	4.08116	0.353211	0.552301	0.705448	Dgka
-0.257308	9.31889	8.58136	0.00339621	0.0131861	Rps26
-0.14261	9.64502	3.00537	0.0829891	0.174603	Esyt1
-0.165414	6.32683	3.2685	0.070622	0.153633	Cnpy2
-0.729781	6.13743	59.0214	1.55968e-14	3.15757e-13	Shmt2
-0.147672	7.38095	3.32712	0.0681459	0.149311	Pip4k2c
-0.0838487	7.6067	0.922949	0.336702	0.506265	Pstpip2
-0.0814919	6.88881	0.802598	0.370318	0.538249	Clns1a
-0.0016185	5.7639	0.000279597	0.986659	0.991478	Tubgcp2
0.206428	5.8078	4.00616	0.0453343	0.110836	Bet1l
2.0845	-0.02542	10.7974	0.0010164	0.0045935	Ifitm5
1.05808	11.0817	161.197	6.19494e-37	4.02976e-35	Ifitm3
-0.0833903	3.21784	0.137691	0.710588	0.824448	Sigirr
-0.174942	9.51075	5.06369	0.0244322	0.0672308	Taldo1
-0.074969	2.04422	0.0444653	0.83299	0.903089	Cbx2
0.0810669	4.02376	0.238179	0.625524	0.761851	Cbx8
0.667085	0.686207	1.85055	0.173719	0.311266	Nptx1
-0.344631	6.34227	15.4733	8.36797e-05	0.00048544	Tma16
0.391514	2.85629	1.33203	0.248444	0.406191	Podxl
0.226869	8.58603	8.38346	0.0037865	0.0144192	Bach1
0.151533	8.06472	3.59455	0.0579693	0.132578	Hprt
0.14231	4.31502	0.954476	0.328583	0.49726	Ccdc51
-0.00089713	4.65628	4.20297e-05	0.994827	0.99558	Atrip
-0.387656	3.32322	3.64646	0.0561885	0.129701	Mcrip2
-0.0494999	5.74846	0.184574	0.667472	0.792734	Wdr24
0.153071	1.21988	0.11196	0.737923	0.841402	Fbxl16
-0.387197	6.64869	21.8601	2.93275e-06	2.2509e-05	Prps2
0.310219	1.67728	0.782394	0.37641	0.543917	Itih5
-0.187819	4.13604	1.09824	0.294653	0.459403	Exosc7
0.135224	0.674652	0.0778466	0.780237	0.870897	Tgm4
0.0635816	5.99238	0.374769	0.540416	0.697357	Slc25a10
-0.125926	10.0513	2.52835	0.111817	0.221181	Rpl14
0.00186787	8.08337	0.000507685	0.982024	0.989809	Rassf3
-0.0375701	10.6159	0.21792	0.64063	0.773844	Ccr1
0.600522	7.6377	54.4559	1.58976e-13	2.98965e-12	Nrp1
0.181862	5.32223	2.16637	0.141059	0.265523	Zfp282
-1.01049	9.18027	89.3783	3.26086e-21	1.02691e-19	Pdia4
0.177002	3.38225	0.679114	0.409892	0.577986	Cplx2
-0.105599	6.95149	1.5746	0.209541	0.357002	Higd2a
-0.14077	6.18207	1.99624	0.15769	0.28848	Thoc3
0.248948	7.99515	11.0617	0.000881279	0.00405204	Casp1
0.143335	2.62572	0.308751	0.578448	0.727197	Kbtbd3
0.322085	5.59138	9.50691	0.002047	0.00846094	Cwf19l2
-0.135989	6.77097	2.38422	0.122566	0.237588	Cops5
0.18483	3.37963	0.923226	0.336629	0.506265	Rdh10
0.0197336	5.87276	0.0352612	0.851049	0.916159	Lactb2
-0.0749789	6.02267	0.626062	0.428804	0.596387	Tmem70
0.264565	4.86542	4.49975	0.0338999	0.0886132	Maip1
-0.079186	6.4358	0.826606	0.363256	0.531881	Slc39a10
-0.233518	7.64781	9.77115	0.00177272	0.0075071	Acadl
-0.0156163	2.16353	0.00240952	0.96085	0.979002	Cd28
-0.480587	5.65868	20.4408	6.15058e-06	4.48631e-05	Nop58
-0.172032	7.21776	4.54118	0.0330888	0.0867215	Ndufb3
-0.846736	1.32427	3.96161	0.0465491	0.112901	Sgo2a
0.759043	0.255448	1.71661	0.19013	0.333526	Ecrg4
-0.965318	3.06185	19.1297	1.2213e-05	8.52018e-05	Slc9a4
0.00408981	6.28842	0.00213346	0.963159	0.979255	Ormdl1
0.902053	4.8615	50.4786	1.20469e-12	2.07835e-11	Inpp1
-0.107801	9.94846	1.62806	0.201972	0.34785	Coa5
0.0900522	4.92673	0.558317	0.454939	0.62013	Sdhaf4
0.0868841	1.489	0.0356206	0.850301	0.915602	B3gat2
0.178528	3.14481	0.629919	0.427385	0.594623	Nhej1
0.335753	5.53153	9.38783	0.0021843	0.00893537	Cyp27a1
-0.207709	7.10009	6.31557	0.0119682	0.0378405	Cnot9
-1.39271	2.18954	18.8774	1.39396e-05	9.65313e-05	Cxcr2
0.811554	1.41318	3.61437	0.0572823	0.131385	Igfbp5
-0.168124	0.980517	0.130917	0.717483	0.828759	Xrcc5
-0.355491	2.66422	1.72349	0.189245	0.332709	Bard1
-3.32472	0.298453	22.5088	2.09187e-06	1.65349e-05	Slc16a14
0.770828	4.95268	9.86868	0.00168116	0.00717296	Htr2b
0.102329	5.99446	1.18317	0.276712	0.43955	Mrpl44
0.715348	1.34396	2.99745	0.0833959	0.175366	Pdcd1
0.909365	0.563673	2.13591	0.143885	0.270329	Mlph
0.236863	8.60923	8.70535	0.00317277	0.012426	Cln8
0.456999	7.16843	35.6534	2.3574e-09	2.88709e-08	Tnfrsf11a
0.129034	7.51206	2.7751	0.0957409	0.196534	Ubxn4
1.55234	1.5174	14.5065	0.000139678	0.000768721	Rgs18
0.222158	9.44158	6.59948	0.0102009	0.0329617	Rgs2
0.0344352	6.54481	0.166471	0.683268	0.803082	Cdc73
0.757811	1.43003	3.86021	0.0494441	0.118316	Gpr37l1
-0.146502	1.49649	0.142662	0.705649	0.821112	Ube2t
-0.420739	1.02112	0.808439	0.368582	0.537301	Rgs16
0.386397	2.34998	1.77155	0.183191	0.324654	Efcab2
0.0126433	7.31122	0.0225286	0.880689	0.934281	Acbd3
-0.0619005	8.04495	0.67708	0.410594	0.578018	Srp9
0.0655468	6.15149	0.527783	0.467541	0.633834	Nvl
-0.576531	6.21004	36.8009	1.30827e-09	1.68001e-08	Pycr2
-0.542341	2.32199	2.54088	0.110933	0.219981	Opn3
0.500873	10.8846	39.4669	3.33662e-10	4.64551e-09	Ifi211
-0.364328	5.22021	9.65433	0.00188906	0.00791531	Dusp23
0.643932	7.35985	69.5865	7.3136e-17	1.79138e-15	Slamf9
-0.167366	5.77509	1.00486	0.316138	0.485103	Mpc2
0.190308	4.42744	1.43144	0.231529	0.386012	Ccdc181
-0.618957	3.3283	8.46299	0.00362445	0.0139629	F5
0.298463	6.10306	8.81254	0.00299168	0.0117913	Pacc1
-0.533981	3.53653	7.79905	0.00522738	0.0187523	Batf3
0.343101	8.3724	19.8775	8.25674e-06	5.95686e-05	Atf6
0.319979	6.91417	15.6509	7.61776e-05	0.000447811	Phyh
0.804201	0.420049	1.97287	0.160144	0.292161	Ddr2
-0.0114645	0.00244558	0.000642339	0.97978	0.989438	Ccdc3
-0.724756	4.59395	25.2896	4.93351e-07	4.29302e-06	Mgst3
0.0716158	6.44172	0.710689	0.399215	0.567773	Pigc
-2.62962	8.21444	43.8698	3.50954e-11	5.3561e-10	Mrc1
0.0859385	12.7805	0.837304	0.360169	0.528727	Vim
0.0322708	5.33693	0.0820478	0.774541	0.867451	Psmb7
0.0660203	7.82586	0.79266	0.373297	0.540995	Ppp6c
0.519269	3.03094	4.27425	0.0386941	0.0980448	Il2ra
-0.00662972	7.62759	0.00683913	0.934091	0.964947	Yme1l1
-1.99834	1.65349	19.4703	1.02178e-05	7.2143e-05	Mastl
-0.991933	1.95767	5.45048	0.0195629	0.0563321	Ak8
-0.196775	5.15203	2.52197	0.11227	0.221747	Ptges2
0.43032	6.2816	15.3438	8.96129e-05	0.000516837	Gbgt1
0.620801	1.64484	2.74319	0.0976696	0.199667	Ermn
0.110619	6.4794	1.84365	0.174524	0.312504	BC005624
-0.100176	5.33105	0.801239	0.370723	0.538444	Ntmt1
-1.87967	1.50632	20.6325	5.56438e-06	4.11163e-05	Phf19
-0.0704651	4.99427	0.339179	0.560303	0.712927	Mrrf
-0.592517	5.91445	35.0514	3.21114e-09	3.84116e-08	Gca
-0.145753	7.50863	3.75416	0.0526762	0.12368	Ndufa8
0.335369	6.80374	16.4696	4.94377e-05	0.000306514	Nmi
0.0884696	6.18089	0.9157	0.338606	0.508166	Arl6ip6
-0.221997	6.51236	7.35021	0.00670549	0.0230967	Ssna1
-1.01651	3.24159	23.0188	1.60422e-06	1.28857e-05	Galnt3
-0.625732	4.04932	13.241	0.000273898	0.00140781	Dhrs9
0.12525	5.60822	1.00431	0.31627	0.485103	Med19
-0.0229193	5.81703	0.05504	0.814515	0.892886	Mtx2
0.191058	6.12945	3.85817	0.0495044	0.118316	Emc4
-0.26376	4.96153	4.01359	0.045135	0.110416	Katnbl1
0.109594	6.7136	1.91506	0.166403	0.3015	Nop10
0.25913	4.09336	2.74867	0.0973355	0.199189	Lpcat4
0.0291721	8.09354	0.150056	0.698481	0.814929	Lin7c
-0.202166	8.21139	6.4779	0.0109224	0.0349644	Traf6
-0.0956006	3.23084	0.185242	0.666906	0.792538	Depdc7
-0.166281	5.09709	2.02221	0.155013	0.284897	Cstf3
-0.424185	1.06446	0.598532	0.439139	0.606088	Pamr1
0.882729	5.85533	73.8255	8.53375e-18	2.18464e-16	Chst1
-0.33172	6.57792	12.7708	0.000352066	0.00177962	Sord
0.235222	4.7116	2.58853	0.10764	0.214631	Creb3l1
-0.117819	7.68101	2.50073	0.113794	0.224086	Eif3j1
0.309092	4.34188	4.83668	0.0278605	0.0752044	Harbi1
0.0483192	5.57266	0.167625	0.682231	0.802339	Ubr1
0.986659	7.67197	143.006	5.8616e-33	3.32269e-31	Jag1
-1.80063	2.31961	34.4403	4.39522e-09	5.15984e-08	Itpka
0.0412177	6.749	0.245217	0.620463	0.756839	Rtf1
-0.0419125	4.9993	0.104146	0.74691	0.846637	Ndufaf1
-0.166119	1.05126	0.0848206	0.770868	0.865894	Chac1
-0.138032	3.00945	0.312769	0.575986	0.725426	Rpusd2
0.163625	1.29665	0.154361	0.694402	0.812559	Spef1
-0.00825518	6.37562	0.00819861	0.927853	0.962039	Fam98b
-0.0249666	1.17546	0.00339024	0.953569	0.975248	Chgb
1.46772	0.13357	4.81106	0.0282777	0.0761751	Bmp2
-0.585737	2.6044	4.45705	0.0347574	0.0903784	Hdc
0.938082	4.62684	44.4268	2.64041e-11	4.07671e-10	Dusp2
-4.69541	1.53654	75.3669	3.90882e-18	1.02716e-16	Mall
0.000132795	3.16174	3.58758e-07	0.999522	0.999774	Ndufaf5
-1.0209	9.05098	10.8888	0.000967451	0.00439227	Il1a
0.248037	5.48455	5.2712	0.021681	0.0610576	Rbbp9
0.0506563	6.91903	0.375944	0.539782	0.696765	Xrn2
-0.234337	9.8474	8.10248	0.00442046	0.0163929	Cd93
-0.0664295	6.33361	0.611686	0.434154	0.601209	Gzf1
-0.727541	11.1527	64.0099	1.23793e-15	2.74418e-14	Cst3
-0.0246089	8.00976	0.0881391	0.766556	0.862893	Kif3b
[truncated: 2,775 more rows]

## Sheet: E-ERK2inh_NrasG12Dcells
Supplementary Data 9 - DEG between NrasG12DPtenKO ERK2 inhibitor relative to control from Cancer cell lines
[truncated: 12,125 more rows]

[truncated: 3 more sheets: F-ERK2inh_NrasG12Vcells, G-Sequences_promoters, H-Tfmotifenrichment_SEA]
