# Supplementary material for: Cancer cell genetics shaping of the tumor microenvironment reveals myeloid cell-centric exploitable vulnerabilities in hepatocellular carcinoma
Source: Nat Commun. 2024 Mar 22;15:2581. doi: 10.1038/s41467-024-46835-2 (PMC10959959; doi:10.1038/s41467-024-46835-2)
Supplement: Supplementary file 13 — Supplementary Data 10 [file 41467_2024_46835_MOESM13_ESM.xlsx]

## Sheet: Sheet1
Supplementary Data 10- IHC antibodies
Antibody	Clone	Dilution	Cat.no	Supplier
Mouse
ARG1	53-207	1:1000	610708	BD biosciences
CC3	n/a	1:400	9661	Cell signaling
C-MYC	Y69	1:1000 (EAF) 1:4000 (Formalin)	ab32072	Abcam
P53	n/a	1:250	GTX102965	Genetex
Phospho-ERK1/2	D13.14.4E	1:200	4370	Cell signaling
PTEN	138G6	1:100	9559	Cell signaling
CD31	n/a	1:200	ab28364	Abcam
Human
CD11b	EPR1344	1:4000	ab133357	Abcam
CD15	MMA+BY87	1:100	ZM-0037	ZSBio
S100A9	D5O6O	1:400	34425	Cell signaling
CD204	SRA-E5	1:100	KT022	Transgenic
p-ERK1/2	EPR18444	1:500	ab214036	Abcam
cMyc	Y69	1:100	ab32072	Abcam
