# Supplementary material for: Cancer cell genetics shaping of the tumor microenvironment reveals myeloid cell-centric exploitable vulnerabilities in hepatocellular carcinoma
Source: Nat Commun. 2024 Mar 22;15:2581. doi: 10.1038/s41467-024-46835-2 (PMC10959959; doi:10.1038/s41467-024-46835-2)
Supplement: Supplementary file 14 — Supplementary Data 11 [file 41467_2024_46835_MOESM14_ESM.xlsx]

## Sheet: Sheet1
Supplementary Data 11- Flow Cytometry Panel
	Supplementary Data 11.1. Primary antibodies used for lymphoid cell flow cytometry panel							Supplementary Data 11.4. Primary antibodies used for bone marrow myeloid flow cytometry panel								Supplementary Data 11.7. Primary antibodies used in myeloid panel for T2 and LOI in vivo trial end-stage tumors
	Antigen	Clone	Dilution	Supplier	Catalogue number			Antigen	Clone	Dilution	Supplier	Catalogue number				Antigen	Clone	Dilution	Supplier	Catalogue number
	CD11b	M1/70	1:400	Biolegend	101243			CD39	24DMS1	1:200	Invitrogen	67-0391-82				CX3CR1	Z8-50	1:200	BD Biosciences	567821
	CD44	IM7	1:400	Biolegend	103047			MHCII	M5/114. 15.2	1:200	BD Biosciences	563415				CD11b	M1/70	1:400	BD Biosciences	741242
	CD19	6D5	1:200	Biolegend	115546			Ly-6C	HK1.4	1:600	Biolegend	128036				PD-L1	MIH5	1:400	BD Biosciences	752339
	PD1	J43	1:500	BD Biosciences	562584			CD11b	M1/70	1:1200	BD Biosciences	562605				CCR2	475301	1:80	BD Biosciences	750042
	CD3	500A2	1:300	Invitrogen	46-0033-82			CD206	C068C2	1:200	Biolegend	141704				CD39	24DMS1	1:100	Invitrogen	67-0391-82
	CD8	53-6.7	1:200	Invitrogen	11-0081-82			F4/80	BM8	1:400	Biolegend	123114				MHCII	M5/114. 15.2	1:200	BD Biosciences	563415
	Nk1.1	PK136	1:200	Biolegend	108714			CD11c	N418	1:400	Life technologies	35-0114-82				Ly-6C	HK1.4	1:600	Biolegend	128036
	CD69	H1.2F3	1:200	Biolegend	104536			CD80	16-10A1	1:200	Biolegend	104738				CD86	GL-1	1:400	Invitrogen	48-0862-82
	CD45	30-F11	1:200	Biolegend	103128			PD-L1	10F.9G2	1:200	Biolegend	124308				CD40	3/23	1:200	BD Biosciences	746351
	CD4	GK1.5	1:200	Biolegend	100412			CD45	30-F11	1:200	Biolegend	103128				CD31	390	1:600	Biolegend	102424
	FoxP3*	FJK-16s	1:200	Invitrogen	35-5773-82			Ly-6G	1A8	1:150	Biolegend	127614				CD206	C068C2	1:200	Biolegend	141704
	GrzB*	QA16A02	1:200	Biolegend	372208											siglecF	E50-2440	1:100	BD Biosciences	565526
	Ki67*	b56	1:200	BD Biosciences	563756											F4/80	BM8	1:200	Biolegend	123114
								Supplementary Data 11.5. Primary antibodies used in myeloid panel for in vivo trial T1 tumors								CD11c	N418	1:400	Invitrogen	35-0114-82
																CD115	AFS98	1:600	Biolegend	135528
	Supplementary Data 11.2. Primary antibodies used for myeloid cell flow cytometry panel and sort of MDMs and Monocytes							Antigen	Clone	Dilution	Supplier	Catalogue number				CD117 (c-KIT)	2B8	1:200	Biolegend	105814
								CD45	30-F11	1:400	BD Biosciences	564279				CD45	30-F11	1:200	BD Biosciences	103128
	Antigen	Clone	Dilution	Supplier	Catalogue number			Ki67*	b56	1:200	BD Biosciences	563756				CD103	2E7	1:100	Biolegend	121432
	MHC-II	M5/114. 15.2	1:200	BD Biosciences	563756			CD39	24DMS1	1:100	Invitrogen	67-0391-82				Ly6G	1A8	1:150	Biolegend	127614
	Ly-6C	HK1.4	1:600	Biolegend	128036			MHC-II	M5/114. 15.2	1:200	BD Biosciences	563415				INOS (NOS2)*	AF647	1:100	Santa cruz biotechnology	sc-7271 AF647
	CD11b	M1/70	1:1200	BD Biosciences	562605			Ly-6G	1A8	1:200	BD Biosciences	563005				Ki67*	b56	1:200	BD Biosciences	563756
	F4/80	BM8	1:400	Biolegend	123114			CD103	2E7	1:200	Biolegend	121423
	CD11c	N418	1:400	Invitrogen	35-0114-82			CD11b	M1/70	1:1200	BD Biosciences	562605
	CD103	2E7	1:200	Biolegend	121429			CD206	C068C2	1:200	Biolegend	141719				Supplementary Data 11.8. Primary antibodies used in Lymphoid panel for T2 and LOI in vivo trial end-stage tumors
	PD-L1	10F.9G2	1:200	Biolegend	124308			CD11c	N418	1:400	Invitrogen	35-0114-82
	CD45	30-F11	1:200	Biolegend	103128			CD80	16-10A1	1:200	Biolegend	104738				Antigen	Clone	Dilution	Supplier	Catalogue number
	Ly-6G	1A8	1:150	Biolegend	127614			PD-L1	10F.9G2	1:200	Biolegend	124308				CD45	30-F11	1:400	BD Biosciences	564279
	Ki67*	b56	1:200	BD Biosciences	563756			Ly-6C	HK1.4	1:400	Biolegend	128026				CD8	53-6.7	1:400	BD Biosciences	748535
								F4/80	BM8	1:150	Biolegend	123116				CD19	1D3	1:400	BD Biosciences	612971
																CD62L	MEL-14	1:400	BD Biosciences	612833
	Supplementary Data 11.3. Primary antibodies used for FACS for scRNA seq															CD4	GK1.5	1:600	BD Biosciences	612900
								Supplementary Data 11.6. Primary antibodies used in lymphoid panel for in vivo trial T1 tumors								KI67*	B56	1:200	BD Biosciences	563756
	Antigen	Clone	Dilution	Supplier	Catalogue number											CD39	24DMS1	1:100	eBioscience	67-0391-82
	CD11b	M1/70	1:1200	BD Biosciences	562605			Antigen	Clone	Dilution	Supplier	Catalogue number				CD11b	M1/70	1:400	BD Biosciences	563402
	CD45	30-F11	1:200	Biolegend	103146			CD45	30-F11	1:400	BD Biosciences	564279				CD44	IM7	1:400	Biolegend	103047
								CD8	53-6.7	1:400	Biolegend	748535				IFNy*	M1/70	1:200	Invitrogen	48-7311-82
								CD19	1D3	1:400	BD Biosciences	612971				Tim3	5D12/TIM3	1:200	BD Biosciences	747618
	* is intracellular staining							CD62L	MEL-14	1:800	BD Biosciences	612833				PD1	J43	1:500	BD Biosciences	562584
								CD4	GK1.5	1:600	BD Biosciences	612900				CD3	500A2	1:80	eBioscience	46-0033-82
								Ki67*	b56	1:200	BD Biosciences	563756				ICOS	C398.4A	1:400	Biolegend	313518
								CD39	24DMS1	1:100	Invitrogen	67-0391-82				TOX*	REA473	1:80	Miltenyi	130-129-208
								CD11b	M1/70	1:400	BD Biosciences	563402				TCF7	C63D9	1:200	Cell Signaling Technology	90511S
								CD44	IM7	1:400	Biolegend	103047				Foxp3*	FJK-16s	1:200	Life Technologies	35-5773-82
								IFNy*	XMG1.2	1:200	Biolegend	48-7311-82				CD69	H1.2F3	1:200	Biolegend	104536
								Tim3	5D12/TIM-3	1:200	BD Biosciences	747618				GrzA*	3G8.5	1:200	Biolegend	149704
								CD31	390	1:500	Biolegend	102424				CD103	2E7	1:200	BioLegend	121432
								CD3	500A2	1:50	Invitrogen	46-0033-82				LAG3	# 631501	1:100	RD system	FAB33281N
								NK1.1	PK136	1:600	Biolegend	108714				NK1.1	PK136	1:100	Biolegend	108710
								FoxP3*	FJK-16s	1:200	Invitrogen	35-5773-82
								CD69	H1.2F3	1:200	Biolegend	104536
								PD1	RMP1-30	1:200	Biolegend	109103
								CD25	PC61	1:400	Biolegend	102026
								CD140a	APA5	1:50	Invitrogen	17-1401-81
