# Supplementary material for: Cancer cell genetics shaping of the tumor microenvironment reveals myeloid cell-centric exploitable vulnerabilities in hepatocellular carcinoma
Source: Nat Commun. 2024 Mar 22;15:2581. doi: 10.1038/s41467-024-46835-2 (PMC10959959; doi:10.1038/s41467-024-46835-2)
Supplement: Supplementary file 16 — Source Data [file 41467_2024_46835_MOESM16_ESM.xlsx]

## Sheet: Figure 1b
Figure 1b, Kaplain-Meier survival curves of HCC-bearing mice HDTV -injected with the indicated combinations of oncogenic drivers
	HCC model
Days post HDTVi	MycOE/Trp53KO n=19	MycOE/PtenKO n=14	NrasG12D/PtenKO n=15	NrasG12V/PtenKO n=14
27	1
23	1
51	1
48	1
51	1
23	1
23	1
21	1
20	1
22	1
16	1
16	1
28	1
20	1
20	1
28	1
17	1
31	1
20	1
35		1
31		1
28		1
32		1
40		1
51		1
51		1
49		1
23		1
28		1
22		1
28		1
27		1
20		1
62			1
71			1
79			1
62			1
86			1
49			1
50			1
84			1
62			1
57			1
78			1
49			1
55			1
90			1
69			1
125				1
125				1
125				1
110				1
133				1
106				1
99				1
99				1
122				1
97				1
123				1
114				1
123				1
114				1
Log-rank (mantel-Cox) test			P value	P value summary
MycOE/Trp53KO	vs	MycOE/PtenKO	0.1104	not significant
MycOE/Trp53KO	vs	NrasG12D/PtenKO	<0,0001	****
MycOE/Trp53KO	vs	NrasG12V/PtenKO	<0,0001	****
MycOE/PtenKO	vs	NrasG12D/PtenKO	<0,0001	****
MycOE/PtenKO	vs	NrasG12V/PtenKO	<0,0001	****
NrasG12D/PtenKO	vs	NrasG12V/PtenKO	<0,0001	****

## Sheet: Figure 1c
Figure 1c, Longitudinal HCC volumes of individual tumor-bearing mice determined from MRI
Days post detectable tumor by MRI	MycOE/Trp53KO n=9									MycOE/PtenKO n=6						NrasG12D/PtenKO n=15															NrasG12V/PtenKO n=9
0	1	1	1	1	1	1	1	1	1	1	1	1	1	1	1	1	1	1	1	1	1	1	1	1	1	1	1	1	1	1	1	1	1	1	1	1	1	1	1
1
2
3
4
5
6
7	1255.52	537.658	1125.69	1412.56	2085.21	141.56	105.77	18.2679	51.2				73.8095	10.2286
8
9										7.38078	63.4371	32.4828			54.8471
10
11
12
13
14							2453.38	714.038	1411.11				2083.37	139.16		169.872	274.444	45.6984	26.7547	123.233	181.45	88.0357	15.9888	8.42857	8.38182	787.177	4.72549	5.06433			15.6974	33.3159	65.4278	24.4141	22.0281	20.3743	3.26413	6.5121	4.91619
15
16										87.5878	316.584	301.979			992.177
17
18
19													5331.76
20
21								4129.82	6126.04					1234.83																	40.7641	172.973	343.523	66.4297					11.8533
22
23															5882.84
24
25
26
27
28																		1450.61	166.528	2709.58	4273.43	585.875	390.022	767.952	282.545	947.871	105.314	85.848	17.88	5.60417		592.682	1380.62	221.911	431.436	339.06	81.4565	38.7987	27.6733
29
30
31
32
33
34
35																				4147.51	8898.55													1067.87	2861.24	1766.88	614.884	118.312	61.1048
36
37
38
39
40
41
42																						5716.38	3260.37	11806.2	2536.55	2011.66	901.849	516.924	338.76	86.1101							1216.94	187.713	138.308
43
44
45
46
47
48
49																							4872.82	20401.2	4449.35	4032.26		766.082											350.933
50
51
52																									4696.05
53
54
55
56																										4394.15	3370.34	1434.05	2941.6	798.958
57
58
59
60
61
62
63																												2264.83
64
65																													6102.51	2528.12
66
67
68
69
70
71
72																														4675.6

## Sheet: Figure 1e
Figure 1e, Scatterplot of principal components 1 and 2 of the RNAseq data from genetically distinct HCC models and control
See supplemetary Data 1
Sample	PC1	PC2	Condition
Ctrl_E_V	-126.973	70.895	Control
Ctrl_E_V.1	-137.379	83.3239	Control
Ctrl_E_V.2	-133.401	85.8121	Control
Myc_p53	-30.9669	-131.716	MycOE/Trp53KO
Myc_p53.1	-22.8102	-124.176	MycOE/Trp53KO
Myc_p53.2	-21.6153	-99.4743	MycOE/Trp53KO
Myc_PTEN	1.3303	-105.649	MycOE/PtenKO
Myc_PTEN.1	3.73816	-101.788	MycOE/PtenKO
Myc_PTEN.2	8.03564	-101.786	MycOE/PtenKO
Ras12D_PTEN	114.015	48.0863	NrasG12D/PtenKO
Ras12D_PTEN.1	185.981	60.1211	NrasG12D/PtenKO
Ras12D_PTEN.2	174.015	42.3659	NrasG12D/PtenKO
Ras12D_PTEN.3	182.242	73.7949	NrasG12D/PtenKO
Ras12V_PTEN	-49.4331	57.5598	NrasG12V/PtenKO
Ras12V_PTEN.1	-74.8785	70.7341	NrasG12V/PtenKO
Ras12V_PTEN.2	-71.9004	71.896	NrasG12V/PtenKO

## Sheet: Figure 1f
Figure 1f, Heatmap with the -log10(FDR) of the gene set enrichment analysis of the upregulated genes in each HCC model vs control
See Supplementary data 1
Hypergeometric test, two-sided. Multiple testing correction using BH/FDR
Sample	MAPKs_KEGG_MOUSE	MYC_HALLMARKS_MOUSE	PI3K_AKT_SIGNALING_IN_CANCER_REACTOME_MOUSE
MycOE/Trp53KO n=3	0.0457575	80.9586	0
MycOE/PtenKO n=3	0.920819	79.1487	0.0362122
NrasG12D/PtenKO n=4	15.6383	21.5086	2.13668
NrasG12V/PtenKO n=3	3.3279	0.677781	0.619789

## Sheet: Figure 2a
Figure 2a, Heatmap annotation with the classification of the HCC models accoriding to the human HCC molecular subtypes
Values of heatmap found in Supplementary Data 2
Fisher's test, one-sided. Multiple testing correction using Bonferroni
Classification	sample.names	predicted label	nominal.p	BH.FDR	.-log10(FDR)
Lee_2006	MycOE/Trp53KO_1	Survival Down-regulated	0.000499750124937531	0.00118123	2.92767
Lee_2006	MycOE/Trp53KO_2	Survival Down-regulated	0.000499750124937531	0.00118122756803416	#VALUE!
Lee_2006	MycOE/Trp53KO_3	Survival Down-regulated	0.000499750124937531	0.00118122756803416	#VALUE!
Lee_2006	MycOE/PtenKO _1	Survival Down-regulated	0.000499750124937531	0.00118122756803416	#VALUE!
Lee_2006	MycOE/PtenKO _2	Survival Down-regulated	0.000499750124937531	0.00118122756803416	#VALUE!
Lee_2006	MycOE/PtenKO _3	Survival Down-regulated	0.000499750124937531	0.00118122756803416	#VALUE!
Lee_2006	NrasG12D/PtenKO _1	Survival Down-regulated	0.000499750124937531	0.00118122756803416	#VALUE!
Lee_2006	NrasG12D/PtenKO _2	Survival Down-regulated	0.320339830084958	0.347034815925371	#VALUE!
Lee_2006	NrasG12D/PtenKO _3	Survival Down-regulated	0.00449775112443778	0.00531552405615374	#VALUE!
Lee_2006	NrasG12D/PtenKO _4	Survival Down-regulated	0.932033983008496	0.932033983008496	#VALUE!
Lee_2006	NrasG12V/PtenKO_1	Survival Up-regulated	0.000499750124937531	0.00118122756803416	#VALUE!
Lee_2006	NrasG12V/PtenKO_2	Survival Up-regulated	0.000499750124937531	0.00118122756803416	#VALUE!
Lee_2006	NrasG12V/PtenKO_3	Survival Up-regulated	0.000499750124937531	0.00118122756803416	#VALUE!
Boyault_2007	MycOE/Trp53KO_1	G3 Up-regulated	6.24961e+09	0.000162489844384726	#VALUE!
Boyault_2007	MycOE/Trp53KO_2	G3 Up-regulated	6.24961e+09	0.000162489844384726	#VALUE!
Boyault_2007	MycOE/Trp53KO_3	G3 Up-regulated	6.24961e+09	0.000162489844384726	#VALUE!
Boyault_2007	MycOE/PtenKO _1	G3 Up-regulated	6.24961e+09	0.000162489844384726	#VALUE!
Boyault_2007	MycOE/PtenKO _2	G3 Up-regulated	6.24961e+09	0.000162489844384726	#VALUE!
Boyault_2007	MycOE/PtenKO _3	G3 Up-regulated	6.24961e+09	0.000162489844384726	#VALUE!
Boyault_2007	NrasG12D/PtenKO _1	G2	0.0938691331791763	0.0938691331791763	#VALUE!
Boyault_2007	NrasG12D/PtenKO _2	G5 Down-regulated	0.00106243359790013	0.00125560334297288	#VALUE!
Boyault_2007	NrasG12D/PtenKO _3	G1/2 Up-regulated	0.00224985938378851	0.00243734766577089	#VALUE!
Boyault_2007	NrasG12D/PtenKO _4	G5 Down-regulated	0.000312480469970627	0.000406224610961815	#VALUE!
Boyault_2007	NrasG12V/PtenKO_1	G3 Down-regulated	6.24961e+09	0.000162489844384726	#VALUE!
Boyault_2007	NrasG12V/PtenKO_2	G3 Down-regulated	6.24961e+09	0.000162489844384726	#VALUE!
Boyault_2007	NrasG12V/PtenKO_3	G3 Down-regulated	6.24961e+09	0.000162489844384726	#VALUE!
Hoshida_2009	MycOE/Trp53KO_1	S2	0.000333222259246918	0.000618841338601419	#VALUE!
Hoshida_2009	MycOE/Trp53KO_2	S2	0.000333222259246918	0.000618841338601419	#VALUE!
Hoshida_2009	MycOE/Trp53KO_3	S2	0.000333222259246918	0.000618841338601419	#VALUE!
Hoshida_2009	MycOE/PtenKO _1	S2	0.000333222259246918	0.000618841338601419	#VALUE!
Hoshida_2009	MycOE/PtenKO _2	S2	0.000333222259246918	0.000618841338601419	#VALUE!
Hoshida_2009	MycOE/PtenKO _3	S2	0.000333222259246918	0.000618841338601419	#VALUE!
Hoshida_2009	NrasG12D/PtenKO _1	S1	0.000333222259246918	0.000618841338601419	#VALUE!
Hoshida_2009	NrasG12D/PtenKO _2	S1	0.000333222259246918	0.000618841338601419	#VALUE!
Hoshida_2009	NrasG12D/PtenKO _3	S1	0.000333222259246918	0.000618841338601419	#VALUE!
Hoshida_2009	NrasG12D/PtenKO _4	S1	0.000333222259246918	0.000618841338601419	#VALUE!
Hoshida_2009	NrasG12V/PtenKO_1	S3	0.000333222259246918	0.000618841338601419	#VALUE!
Hoshida_2009	NrasG12V/PtenKO_2	S3	0.000333222259246918	0.000618841338601419	#VALUE!
Hoshida_2009	NrasG12V/PtenKO_3	S3	0.000333222259246918	0.000618841338601419	#VALUE!
Chiang_2008	MycOE/Trp53KO_1	Unannotated Down-regulated	0.000111098766803688	0.000240713994741325	#VALUE!
Chiang_2008	MycOE/Trp53KO_2	Proliferation Up-regulated	0.000111098766803688	0.000240713994741325	#VALUE!
Chiang_2008	MycOE/Trp53KO_3	Proliferation Up-regulated	0.000111098766803688	0.000240713994741325	#VALUE!
Chiang_2008	MycOE/PtenKO _1	Proliferation Up-regulated	0.000111098766803688	0.000240713994741325	#VALUE!
Chiang_2008	MycOE/PtenKO _2	Proliferation Up-regulated	0.000111098766803688	0.000240713994741325	#VALUE!
Chiang_2008	MycOE/PtenKO _3	Unannotated Down-regulated	0.000111098766803688	0.000240713994741325	#VALUE!
Chiang_2008	NrasG12D/PtenKO _1	Proliferation Up-regulated	0.000555493834018442	0.000555493834018442	#VALUE!
Chiang_2008	NrasG12D/PtenKO _2	CTNNB1 Down-regulated	0.000111098766803688	0.000240713994741325	#VALUE!
Chiang_2008	NrasG12D/PtenKO _3	Proliferation Up-regulated	0.000111098766803688	0.000240713994741325	#VALUE!
Chiang_2008	NrasG12D/PtenKO _4	CTNNB1 Down-regulated	0.000333296300411065	0.000361070992111988	#VALUE!
Chiang_2008	NrasG12V/PtenKO_1	Proliferation Down-regulated	0.000111098766803688	0.000240713994741325	#VALUE!
Chiang_2008	NrasG12V/PtenKO_2	Proliferation Down-regulated	0.000111098766803688	0.000240713994741325	#VALUE!
Chiang_2008	NrasG12V/PtenKO_3	Proliferation Down-regulated	0.000111098766803688	0.000240713994741325	#VALUE!
TCGA_Bezzecchi_2020	MycOE/Trp53KO_1	iCluster 3 Up-regulated	0.330444925845692	0.3579820029995	#VALUE!
TCGA_Bezzecchi_2020	MycOE/Trp53KO_2	iCluster 3 Up-regulated	0.0908181969671721	0.118063656057324	#VALUE!
TCGA_Bezzecchi_2020	MycOE/Trp53KO_3	iCluster 3 Up-regulated	0.00416597233794368	0.00676970504915847	#VALUE!
TCGA_Bezzecchi_2020	MycOE/PtenKO _1	iCluster 3 Up-regulated	0.145475754040993	0.171925891139356	#VALUE!
TCGA_Bezzecchi_2020	MycOE/PtenKO _2	iCluster 3 Up-regulated	0.655724045992335	0.655724045992335	#VALUE!
TCGA_Bezzecchi_2020	MycOE/PtenKO _3	iCluster 1 Up-regulated	0.0861523079486752	0.124442222592531	#VALUE!
TCGA_Bezzecchi_2020	NrasG12D/PtenKO _1	iCluster 1 Up-regulated	0.000166638893517747	0.000541576403932678	#VALUE!
TCGA_Bezzecchi_2020	NrasG12D/PtenKO _2	iCluster 1 Up-regulated	0.000166638893517747	0.000541576403932678	#VALUE!
TCGA_Bezzecchi_2020	NrasG12D/PtenKO _3	iCluster 1 Up-regulated	0.000166638893517747	0.000541576403932678	#VALUE!
TCGA_Bezzecchi_2020	NrasG12D/PtenKO _4	iCluster 3 Down-regulated	0.000166638893517747	0.000541576403932678	#VALUE!
TCGA_Bezzecchi_2020	NrasG12V/PtenKO_1	iCluster 1 Down-regulated	0.000166638893517747	0.000541576403932678	#VALUE!
TCGA_Bezzecchi_2020	NrasG12V/PtenKO_2	iCluster 1 Down-regulated	0.000166638893517747	0.000541576403932678	#VALUE!
TCGA_Bezzecchi_2020	NrasG12V/PtenKO_3	iCluster 1 Down-regulated	0.000166638893517747	0.000541576403932678	#VALUE!

## Sheet: Figure 2b
Figure 2b, Heatmap of unsupervised hierarchical clustering for the association between high correlating patients to the genetically-distinct models and the pathways enrichment
Supplementary Data 2
	KEGG_MAPK_SIGNALING_PATHWAY.cor	HALLMARK_MYC_TARGETS_V1.cor	REACTOME_CONSTITUTIVE_SIGNALING_BY_ABERRANT_PI3K_IN_CANCER.cor
MycOE/Trp53KO	-0.390356	0.594672	-0.0540167
MycOE/PtenKO	-0.204673	0.693932	0.0451333
NrasG12D/PtenKO	0.299867	0.420362	0.304845
NrasG12V/PtenKO	0.23513	-0.156642	0.195031

## Sheet: Figure 2c
Figure 2c, Kaplan-meier curves comparing patients with high correlation vs low correlation with the HCC-models' signatures
Values provided in Supplementary data 2
Log-rank test	p-value
MycOE/Trp53KO	0.00066
MycOE/PtenKO	6.673183e-06
NrasG12D/PtenKO	0.0002118106
NrasG12V/PtenKO	0.8292763

## Sheet: Figure 2d
Figure 2d, Porportions of p-ERK1/2 and MYC patients
	sample name	p-ERK1/2_score	MYC_score			p-ERK1/2		MYC
	680	1	0		Negative	369	0.788462	389	0.832976
	681		0		Positive	99	0.211538	78	0.167024
	687	1	0			468	1	467	1
	688	1	0
	690	1	0
	694	1	0
	695	1	0
	698		0
	700	1	0
	701	1	0
	703	3	0
	704	1	0
	705	3	0
	707	1	1
	708	1	0
	709	1	0
	710	1	0
	711	1	0
	712	1	0
	713	1	0
	714	1	0
	715	1	0
	716	1	0
	720	1	0
	721	1	0
	722	1	0
	723	1	0
	725	3	0
	727	1	0
	730	1	0
	731	1	0
	732	3	1
	733	1	0
	735	1	0
	736	1	0
	738	1	1
	739	1	0
	741	1	0
	742	3	0
	743
	744
	746	1	0
	748	1	0
	749	3	0
	750	1	1
	751	1	0
	752	3	0
	753	1	0
	754	1	0
	755	1	0
	756	1	0
	757	3
	758	1	0
	760	1	0
	761	1	0
	762	1	0
	764	1	0
	765	1	0
	766	1	1
	769	1	0
	770	1	0
	772	1	0
	773	1	0
	774	1	0
	777	1	0
	778
	779	1	0
	780	1	0
	782	1	0
	784	1	0
	785	1	0
	786	1	0
	787	3	0
	788	1	0
	789
	790	1	0
	791	1	0
	792	1	0
	794	3	0
	795	1	0
	796	1	0
	797	1	0
	799	1	0
	800	1	0
	802	1	0
	803	3	0
	804	1
	807	1
	810	1	0
	811	1	0
	813	1	0
	815	1	0
	816	1	0
	817	1	0
	819	1	0
	820	3	0
	823	1
	825	1
	828	1
	830	1
	833	3	0
	834	1	0
	835	1	0
	836	1	0
	837		1
	838	1	0
	839		1
	840		0
	841		0
	844	1	1
	845	1	1
	846	1	0
	847	1	0
	848	1	0
	849	1	0
	851	1	0
	852	1	0
	854	1	0
	855	1	0
	856	1	1
	857	1	0
	858	1	0
	859	1	0
	861		0
	862	1	1
	863	1	0
	864	1	0
	865	1	0
	866	1	1
	867	3	1
	869	1	1
	871	1	0
	874	1	1
	875	1	0
	876	1	1
	878	1	0
	879	3	0
	882	1	0
	883	1	0
	884	1	1
	885	1	0
	887	1	0
	888	1	0
	889	1	1
	890	3	0
	891	3	0
	892	3	0
	893	1	0
	896	1	1
	897	1	0
	898	1	0
	899	3	0
	900	1	0
	901	1	0
	902	1	1
	903	3	0
	904	3	0
	905	3	0
	906	1	0
	908	3	0
	909	1	0
	912	1	0
	913	1	0
	915	3	0
	916	3	0
	917	1	0
	918	1	0
	920	1	0
	923	1	1
	924	1	0
	927	1	0
	928	1	0
	930	1	0
	931	1	0
	932	1	0
	933	3	0
	936	3	0
	937	1	0
	938	1	0
	941	1	0
	944	1	1
	945	1	0
	948	3	1
	950	1	0
	951	1	0
	953	1	0
	954	1	0
	955	1	0
	957	3	0
	959	3	0
	960	3	0
	962	3	0
	964	1	0
	967	1	0
	970	1	0
	973	1	0
	975	1	0
	976	1	0
	977	1	0
	978	1	0
	980	1	0
	981
	982	1	1
	984	1	1
	985	1	0
	986	1	0
	989		0
	990	1	0
	991	3	0
	993	1	1
	994	1	0
	995	1	0
	996	1	0
	997	1	0
	999	1	1
	1000	1	0
	1001	1	0
	1003	1	0
	1004	1	0
	1006	1	0
	1007	1	0
	1008	3	0
	1011	1	0
	1012	1	0
	1014	1	0
	1015	1	1
	1016	3	0
	1017	3	0
	1019	3	1
	1020	1	0
	1022	1	0
	1023	1	0
	1024	3	1
	1026	1	0
	1027
	1028	1	0
	1030	1	0
	1032	1	0
	1033	1	0
	1034	1	0
	1037	3	0
	1039	3	0
	1040	1	0
	1041	3	0
	1044
	1045	1	0
	1046	1	0
	1049	1	0
	1050	3	0
	1051	1	0
	1053	1	1
	1054	1	1
	1055	1	0
	1056	1	0
	1057	1	1
	1062	1	0
	1064	1	0
	1065	1	0
	1066	3	1
	1068	1	0
	1069	3	1
	1070	1	1
	1072	1	0
	1073	1	0
	1074	1	0
	1075	1	0
	1078	3	0
	1079	1	0
	1081	1	0
	1083	3	0
	1085	1	0
	1086	1	0
	1087	3	1
	1088	1	0
	1089	1	0
	1090	3
	1091	1	1
	1092	1	1
	1093	3	0
	1096	3	0
	1097	1	0
	1098	1	0
	1099	3	1
	1101	1	0
	1106	1	0
	1107	1	0
	1108	1	1
	1109	3	1
	1110	1	0
	1111	1	0
	1112	1	0
	1115	1	0
	1116	1	1
	1117	1	0
	1119	1	1
	1120	1	0
	1121	1	0
	1122	3	0
	1124	1	0
	1126	1	1
	1127	1	0
	1129	1	1
	1130	1	0
	1132	1	1
	1133	1	1
	1134	3	0
	1135	3	0
	1136	1	1
	1137	1	0
	1138	1	0
	1140	1	0
	1141	1	0
	1142	1	1
	1144	1	0
	1145	3	0
	1146	1	1
	1148	1	0
	1149		0
	1150	1	1
	1156	1	0
	1157	1	0
	1158	1	0
	1159	1	0
	1160	1	0
	1165	1	0
	1166	1	0
	1167	1	0
	1168	1	0
	1171	1	0
	1172	1	0
	1174	1	0
	1177	1	0
	1178	3	0
	1182	1	0
	1184	3	0
	1186	1	0
	1187	1	0
	1188	1	1
	1189	1	0
	1190	1	1
	1191	3	0
	1192	3	0
	1193	1	0
	1196	3	1
	1199	1	0
	1201	3	0
	1202	1	0
	1204	1	0
	1206	1	0
	1208	1	0
	1209	1	0
	1210	3	0
	1212	1	0
	1213	1	0
	1216	1	1
	1217
	1218	1	0
	1220	3	0
	1221	1	0
	1222	1	0
	1223	1	0
	1225	1	0
	1229	1	0
	1231	3	0
	1233	3	0
	1236	3	1
	1237	3	0
	1238	3	0
	1239	1	1
	1265	1	0
	1284	1	0
	1288	3	0
	1296	1	0
	1302	1	1
	1314	1	0
	1315	3	1
	1319	1	0
	1320	1	0
	1322	3	1
	1329	1	1
	1330	1	0
	1331	1	0
	1336
	1338	3	1
	1340	3	0
	1342	1	0
	1344	1	0
	1347	3	0
	1351	1	0
	1352	1	0
	1357	3	0
	1358	1	0
	1360	1	0
	1361	1	0
	1362	1	0
	1370	1	0
	1371	1	0
	1373	1	0
	1374	1	0
	1375	3	0
	1376	3	0
	1377	1	0
	1380	3	0
	1381	3	1
	1382	3	1
	1384	1	0
	1385	1	0
	1388	1	0
	1389		0
	1391	1	0
	1394	1	0
	1398	1	0
	1401	1	0
	1403	1	0
	1404	1	0
	1406	1	0
	1407	1	0
	1408	3	0
	1409	3	0
	1410	3	1
	1411	3	0
	1412	3	0
	1417	1	0
	1423	1	0
	1424	1	1
	1426	3	0
	1427	1	0
	1429	1	0
	1436	1	0
	1437	1	0
	1439	1	0
	1448	3	1
	1449	3	0
	1455	1	0
	1456	1	0
	1457	1	0
	1464	1	1
	1468	1
	1469	1
	1470
	1479	3	1
	1483	3	1
	1485	3
	1486	1	0
	1487	1	0
	1489	1	0
	1490	1	0
	1491	1	0
	1492	1	0
	1493	1	0
	1496	1	0
	1498	1	0
	1502	1	0
	1503	1	0
	1505	3	1
	1508	3	0
	1510	1	0
	1514	1	0
	1518	1	0
	1525	3	0
	1526	3	1
	1527	1	0
	1528	1	0
	1530	1	1
	1532	1	0
	1533	1	0
	1534	1	0
	1535	1	1
	1537	1	0
	1539	1	0
	1540	1	0
	1542	1	0
	1543	1	0
	1545	1	1
	1546	1	0
	1547	1	0
	1551	1	0
	1553	1	0
	1556	1	0
	1558	1	0
	1559	1	0
	1570	1	0
	1611	1	1
	1621	1	0
	1631	1	0
	1641	3	0
	1644	3	0
	1650	3	1
	Negative	369	389
	Positive	99	78

## Sheet: Figure 2e
Figure 2e, Kaplan-meier survival curves displaying the overall and recurrence free survival of HCC patients
0	alive
1	passed away
	pERK1/2 Recurrence free survival				pERK1/2 Overall survival				cMYC Recurrence free survival				cMYC Overall survival
Months	negative n=368	positive n=99		Months	negative n=368	positive n=99		Months	negative n=389	positive n=78		Months	negative n=389	positive n=78
44.8		1		67.2		1		9.2		1		59.9		1
6.2		0		92.5		0		7.8		1		20.4		1
40.2		0		75.5		0		4.1		0		104.5		0
26.2		1		95.2		1		8.2		1		70.3		1
1.2		1		5.9		1		4.4		1		30		1
15.7		1		84.1		0		1.4		0		110.5		0
65		0		65		0		2.4		0		15.9		1
20.9		1		70.6		0		23.2		1		40.9		1
12.9		1		15		1		108.2		0		108.2		0
71.9		0		71.9		0		3.1		1		109.4		0
67.3		0		67.3		0		16.1		0		77.5		0
57.7		0		57.7		0		0.9		0		74.4		1
22.9		1		95.1		0		1.3		0		54.4		0
7.8		1		20.4		1		4.3		1		7.4		1
2.5		1		5.1		1		7.9		1		51		1
2.5		1		7.9		1		1.5		1		3.7		1
38.7		1		104.9		0		1.4		0		6		1
102.1		0		102.1		0		25.3		0		55.2		1
1.3		0		89.8		0		2.1		0		10		1
2.5		1		6.2		1		0.9		1		3.4		1
83		0		83		0		76.5		1		110.8		0
83.9		0		83.9		0		1.6		0		10.7		1
18.7		1		40.1		1		102.1		0		102.1		0
15.4		1		16.8		1		1.7		0		46.6		1
4.5		1		16.2		1		11.4		1		93.7		0
7.4		1		103.7		0		3.3		1		11.3		1
9.4		1		88.7		0		49.1		1		98.7		0
12.2		1		36.4		1		2.5		1		5.1		1
2.6		1		5.5		1		40.2		0		91.7		0
14.6		1		66		0		15.6		1		54.4		0
1.5		0		75		0		4.1		1		13.9		1
26.6		1		56.5		0		37.5		1		52.5		1
5		1		36.7		0		1.5		0		3.6		1
6.2		1		74.1		0		13		0		24.9		1
6.3		1		9.8		1		7.7		0		14.3		1
56.2		1		76.4		0		1.3		0		75.4		0
16.6		1		17.6		1		2.6		0		3		1
4.9		1		12		1		1.5		1		3.8		1
5.3		1		10.1		1		13.6		1		31.6		1
1.4		0		71.4		0		6.2		0		92.5		0
10.8		1		27		1		2.7		1		6.9		1
3.9		1		14.6		1		1.2		0		7.9		1
77.3		0		77.3		0		5.7		1		81		1
10.5		1		39.1		1		1.2		0		2.7		1
25.2		0		33.5		0		71.1		0		85.1		0
1.3		0		11		1		11.6		1		29		1
69		0		69		0		86.8		0		86.8		0
51.4		0		112		0		87.7		0		87.7		0
72		0		116.7		0		3.1		1		61		0
21.7		0		102.5		0		5.9		1		7.8		1
90.5		1		132.2		0		33.2		0		33.2		0
3.5		1		13.1		1		6.3		0		7.3		1
11.6		1		102.8		0		1.8		0		9.4		1
10.7		1		41		1		2		1		9.8		0
1.9		1		1.9		0		9.4		1		88.7		0
1.4		0		10.9		0		86.3		0		86.3		0
1.3		0		54.4		0		43.2		1		64.4		1
73.3		0		87.7		0		59.9		1		100.3		0
3.4		1		26.1		1		73.8		0		73.8		0
7		0		105.2		0		2.6		1		5.5		1
1.5		0		4.8		1		14.6		1		66		0
1.7		0		16.5		1		11.1		1		64.7		0
47.2		1		114.9		0		1.5		0		75		0
1.5		1		2.4		1		16.6		1		17.6		1
2		1		9.1		1		4.9		1		12		1
1		0		7.6		1		1.2		1		5.9		1
16		1		18.1		1		1.4		1		9		1
13.4		1		23.7		1		15.7		1		84.1		0
23.8		0		101.2		0		1.4		0		12.1		1
1.3		1		15.3		1		10.5		1		39.1		1
10.4		1		29.5		1		65		0		65		0
12.3		1		42.9		1		25.2		0		33.5		0
1		1		2		1		71.9		0		71.9		0
71.3		1		98.7		0		28.2		0		68.1		0
34.5		1		35.1		1		1.4		0		16.6		1
40.2		0		91.7		0		1.4		1		2.4		1
15.6		1		54.4		0		21.4		1		40.9		1
1.4		0		24.9		1		57.7		0		57.7		0
8.1		0		23.4		1		85.8	1			122.2	0
12.9		1		57		0		11.4	1			37.9	1
13		0		24.9		1		1.6	0			101.9	0
7.7		0		14.3		1		2.8	0			101.8	0
2.6		0		3		1		5.5	1			8.8	1
1.6		0		34		1		25	1			117.9	0
3.3		1		6.1		1		18.2	0			38.9	0
1.2		0		7.9		1		34.5	1			48.1	1
29.4		0		92.6		0		2.5	1			20.2	1
1.4		0		28.4		1		9.6	1			42.9	0
100.6		1		102.3		0		51.4	0			112	0
12.8		1		51.8		1		2.6	1			6.8	1
52.1		1		84.6		0		22.9	1			95.1	0
7.2		1		10.7		1		4	1			11.5	1
1		0		57.7		1		25.1	0			25.1	1
7.4		1		32.4		0		19.1	1			50	1
11.3		1		31		1		48.5	0			48.5	0
5.6		0		85.7		0		2.7	1			6.2	0
5.7		1		10.8		0		1.4	0			2.6	1
95.9		1		96.6		0		7	1			13.7	1
43.2		1		64.4		1		29.3	1			62.9	0
4.6	1			17.5	1			5.6	1			15.7	1
92	0			92	0			3.9	0			11	1
25.4	1			77.1	1			114.5	0			114.5	0
11.4	1			93.7	0			42.5	1			49.6	1
31.9	0			93.8	0			22.9	0			33.7	1
2.1	0			11.6	1			72	0			116.7	0
74.5	1			76.7	0			108	0			108	0
5.9	1			7.8	1			10.6	1			36.8	1
89.9	0			89.9	0			2.7	0			5.9	1
1.8	0			9.4	1			4.1	1			12	1
5	1			25	1			1.2	0			117.3	0
73.8	0			73.8	0			53.6	0			115.5	0
82.6	0			82.6	0			1.4	1			7.7	1
1.2	1			5.3	1			82.4	1			83.9	1
30.4	1			86.1	0			2.5	1			5.1	1
67.3	0			67.3	0			56	0			115.9	0
4.4	1			11.5	1			6.1	1			17.3	1
6.2	1			7.4	1			21.7	0			102.5	0
16.8	1			83.2	0			73.5	1			122.1	0
3.2	1			14.5	1			90.5	1			132.2	0
15.3	1			51.5	1			23.3	0			114.6	0
70.8	0			70.8	0			1	0			1	1
10.3	1			39.2	1			15.4	1			113.7	0
10	1			17.6	1			1.4	0			22.1	1
43.6	1			71.4	0			1.4	0			4.9	1
9.7	0			62	0			78.5	1			79.9	1
18.8	1			57	0			1.5	1			16.4	1
8.4	1			71.4	0			53.6	0			55.4	1
48.1	1			65.6	0			32.6	1			121.4	0
68.9	0			68.9	0			4.6	1			27.3	0
30.2	0			30.2	0			91.5	0			115.5	0
58.1	1			62.7	0			1.3	0			115.5	0
1.9	0			55.8	0			21	1			34.5	0
28.2	0			68.1	0			48.4	1			78.8	1
69.2	0			69.2	0			25.5	1			74.2	1
67.9	0			67.9	0			3	1			13.1	1
66.4	0			66.4	0			4.6	0			34.1	1
1.4	1			2.4	1			7.3	1			74.2	0
2.2	1			32.3	1			84	1			115	0
5.8	1			29	0			1.4	0			6.5	1
16.9	1			29.6	1			123	0			123	0
43.6	0			43.6	0			104.7	0			104.7	0
10.2	1			30.4	1			3.5	1			13.1	1
21.4	1			40.9	1			31.4	1			58.9	1
4.1	1			10.3	1			4.1	1			34.8	1
85.8	1			122.2	0			43.7	1			57	1
1.6	0			101.9	0			11.9	1			14.9	1
2.8	0			101.8	0			11.6	1			102.8	0
5.5	1			8.8	1			12.7	0			99.7	0
2.5	1			20.2	1			19.2	0			57.4	0
9.6	1			42.9	0			11.5	1			41.7	1
9.2	1			59.9	1			57	1			77.5	1
29.3	1			62.9	0			89	1			113.8	0
3.9	0			11	1			1.4	0			111.8	0
42.5	1			49.6	1			10.7	1			41	1
108	0			108	0			16.8	1			96.1	0
10.6	1			36.8	1			111.9	0			111.9	0
4.1	1			12	1			1.4	0			3.5	1
53.6	0			115.5	0			109.4	0			109.4	0
6.1	1			17.3	1			53.2	1			81.7	1
8.2	1			70.3	1			1.9	1			12.3	1
23.3	0			114.6	0			28.9	1			112.1	0
1	0			1	1			1.9	1			1.9	0
53.6	0			55.4	1			1.4	0			10.9	0
32.6	1			121.4	0			113.2	0			113.4	0
4.6	1			27.3	0			29.2	0			63	1
1.3	0			115.5	0			5.9	0			96.5	0
21	1			34.5	0			104.6	0			104.6	0
48.4	1			78.8	1			48	0			98.7	0
25.5	1			74.2	1			110.2	0			110.2	0
3	1			13.1	1			2.7	1			10.7	1
123	0			123	0			45.6	0			45.6	0
104.7	0			104.7	0			5.5	0			109	0
11.9	1			14.9	1			13.6	1			34	1
57	1			77.5	1			107.2	0			107.2	0
1.4	0			111.8	0			14	1			108.8	0
26.7	1			104.3	0			11.5	0			79.4	0
1.9	1			12.3	1			4.6	1			17.5	1
28.9	1			112.1	0			8.1	0			80.7	0
36.4	0			36.4	0			30.9	1			107.2	0
1.8	1			7.3	1			25.2	1			35	1
113.2	0			113.4	0			55.5	1			115.8	0
29.2	0			63	1			11.8	1			46	1
23.2	1			40.9	1			1.3	0			68.7	0
108.2	0			108.2	0			90.4	0			107.7	0
2.7	1			10.7	1			20.2	0			108.8	0
45.6	0			45.6	0			112.9	0			112.9	0
5.5	0			109	0			1.4	0			38.8	1
13.6	1			34	1			73.3	0			87.7	0
107.2	0			107.2	0			20.3	0			101.5	0
30.9	1			107.2	0			100.5	0			100.5	0
11.8	1			46	1			3.9	0			16.1	1
90.4	0			107.7	0			11.9	1			26.8	1
0.9	0			74.4	1			43.8	1			99.6	0
4.3	1			7.4	1			3.4	1			26.1	1
20.2	0			108.8	0			7	0			105.2	0
7.9	1			51	1			1.5	0			4.8	1
1.4	0			38.8	1			1.7	1			99.9	1
100.5	0			100.5	0			8.6	0			104.7	0
3.9	0			16.1	1			2.7	1			2.7	0
11.9	1			26.8	1			1.7	0			16.5	1
1.7	1			99.9	1			10.8	1			66.2	1
2.1	0			10	1			92	0			92	0
2.7	1			2.7	0			47.2	1			114.9	0
10.8	1			66.2	1			1.5	1			2.4	1
3.5	0			20.6	1			2	1			9.1	1
5.8	1			8.3	1			1.2	0			104.3	0
1.7	0			24.2	1			38.7	1			104.9	0
10.7	1			29.8	1			87.8	1			104.1	0
35.5	1			118.2	0			3.5	0			20.6	1
1.7	1			6.2	1			5.8	1			8.3	1
22.8	1			34	1			15.4	1			16.8	1
31.2	1			102.4	0			1	0			7.6	1
96.1	0			96.1	0			25.4	1			77.1	1
101	0			101	0			1.7	0			24.2	1
1.6	0			10.7	1			10.7	1			29.8	1
5.9	1			9.3	1			72.3	1			73.1	0
3.2	1			26.2	1			39	1			48.4	0
20	1			25.1	0			35.5	1			118.2	0
13	1			24.2	1			1.7	1			6.2	1
31	0			101.3	0			30	1			77.4	0
1.4	0			55.2	1			22.8	1			34	1
12.6	0			17	1			16	1			18.1	1
1.7	0			46.6	1			13.4	1			23.7	1
101.6	0			101.6	0			31.2	1			102.4	0
86.1	0			100.3	0			96.1	0			96.1	0
2	0			25.3	1			101	0			101	0
73.6	1			86.1	0			5.9	1			9.3	1
11.9	1			71.6	1			3.2	1			26.2	1
1.7	0			12.4	1			33.2	1			102.7	0
94	0			94	0			20	1			25.1	0
49.3	1			75.4	1			13	1			24.2	1
33.7	1			79.8	0			31	0			101.3	0
28.8	1			68.6	0			23.8	0			101.2	0
98.6	0			98.6	0			1.3	1			15.3	1
105.4	0			105.4	0			10.4	1			29.5	1
23.4	1			87.8	0			12.3	1			42.9	1
5.1	0			20.9	0			1.4	0			55.2	1
4.1	0			89.4	0			15.9	1			100.5	0
37.5	1			52.5	1			3.2	1			6.5	1
3.1	1			10.7	1			26.2	1			95.2	1
97.2	0			97.2	0			23.8	1			53	1
38.2	1			91.8	0			1.7	0			7.7	1
1.4	0			19.3	1			12.6	0			17	1
92.4	0			92.4	0			1.4	0			94.4	0
93.5	0			93.5	0			6.3	1			61.5	1
73	0			73	0			101.6	0			101.6	0
19.3	1			41	0			86.1	0			100.3	0
24	1			35.7	0			1.3	0			7.1	1
13.6	1			31.6	1			2	0			25.3	1
70.2	1			74.2	1			1	1			2	1
3.9	0			93.2	0			28.6	1			63	1
1.4	0			91.4	0			73.6	1			86.1	0
11.5	1			55.8	0			39.5	0			93.4	0
5.8	1			26.2	1			37.2	0			47.3	1
3.4	0			91.8	0			1.5	0			7.4	1
5.7	1			81	1			27.2	1			27.2	0
26.8	0			27.8	1			26.2	1			43.5	0
4.3	1			40.7	1			47.9	0			98.5	0
3.6	0			92.9	0			1.8	1			8	1
11.6	1			20.8	1			53.4	0			53.4	0
85.1	0			85.1	0			71.3	1			98.7	0
11.6	1			29	1			11.9	1			71.6	1
8.4	1			14.3	1			1.7	0			12.4	1
86.8	0			86.8	0			3.8	1			16.9	1
87.7	0			87.7	0			34.5	1			35.1	1
3.1	1			61	0			1.3	0			89.8	0
18.4	1			31.5	1			6	1			26.4	1
36.4	0			83.3	0			94	0			94	0
1.5	0			91	0			81.8	1			88.2	1
33.2	0			33.2	0			49.3	1			75.4	1
28.6	1			61.5	1			33.7	1			79.8	0
6.3	0			7.3	1			28.8	1			68.6	0
14	0			14	0			98.6	0			98.6	0
12.8	0			89.6	0			9.7	0			34.7	0
44.6	0			83.5	0			105.4	0			105.4	0
4	1			56.8	1			1.4	0			24.9	1
91.3	0			91.3	0			8.1	0			23.4	1
38.8	1			56.1	1			23.4	1			87.8	0
1.3	0			89.2	0			12.9	1			57	0
13.6	1			37.3	1			1.5	0			93.2	0
8.8	1			41.2	0			42.3	0			49	1
45.4	1			83.9	0			5.1	0			20.9	0
71.3	1			78.3	1			2.5	1			6.2	1
1.6	0			67.1	0			4.1	0			89.4	0
21.7	1			34.8	0			3.1	1			10.7	1
67	1			86.3	1			97.2	0			97.2	0
49.6	0			49.6	0			38.2	1			91.8	0
2	1			9.8	0			3.3	0			5.9	1
9.1	1			32.5	1			1.4	0			19.3	1
4.4	1			10.3	1			72.6	1			75.3	0
1.4	0			7.1	1			31.9	0			93.8	0
51.5	0			78.5	0			2.1	0			11.6	1
3.7	1			11.5	1			92.4	0			92.4	0
16.2	0			85.5	0			93.5	0			93.5	0
86.3	0			86.3	0			4.5	1			16.2	1
11.9	1			13.4	1			63	0			66	1
19.5	1			85.9	0			73	0			73	0
85.8	0			85.8	0			7.4	1			103.7	0
49.4	0			78.4	0			1.4	0			94.4	0
14	1			108.8	0			19.3	1			41	0
1.3	0			68.7	0			24	1			35.7	0
43.8	1			99.6	0			13.5	0			51.5	1
87.8	1			104.1	0			44.8	1			67.2	1
3.3	0			5.9	1			3.3	1			6.1	1
2.9	0			2.9	0			70.2	1			74.2	1
71.1	0			85.1	0			3.9	0			93.2	0
21.3	0			90.3	0			1.5	0			92.4	0
3.7	1			10.4	1			1.4	0			91.4	0
4.2	1			9.5	1			74.5	1			76.7	0
78.7	0			78.7	0			11.5	1			55.8	0
1.2	0			71.2	0			5.8	1			26.2	1
11.1	1			64.7	0			2.9	0			2.9	0
25.3	1			88.1	0			3.4	0			91.8	0
3.1	0			10.1	1			26.8	0			27.8	1
42.3	0			74.6	0			4.3	1			40.7	1
77.2	0			77.2	0			3.6	0			92.9	0
1.4	0			3.1	1			29.4	0			92.6	0
1.2	0			10.8	1			11.6	1			20.8	1
64.1	0			80.1	0			85.1	0			85.1	0
1.4	1			25.3	1			8.4	1			14.3	1
1.6	1			9.8	1			1.4	0			28.4	1
47.1	0			68.1	0			100.6	1			102.3	0
66.2	1			71.2	0			3.3	1			82.8	0
1.4	0			12.7	1			18.4	1			31.5	1
14.9	1			18.7	1			36.4	0			83.3	0
1.4	1			9	1			1.5	0			91	0
17.3	0			17.3	0			21.3	0			90.3	0
75	0			75	0			12.8	1			51.8	1
43.9	0			67	0			28.6	1			61.5	1
1.4	0			12.1	1			29.8	1			91.4	0
2.6	0			64.5	0			14	0			14	0
8.2	0			8.2	1			12.8	0			89.6	0
7.2	1			11.9	1			44.6	0			83.5	0
53.4	0			53.4	0			4	1			56.8	1
67.6	0			67.6	0			91.3	0			91.3	0
25.4	0			63	0			38.8	1			56.1	1
1.6	1			11	0			89.9	0			89.9	0
4.5	1			66.8	0			1.3	0			89.2	0
1.5	0			2.2	1			13.6	1			37.3	1
3	0			24.8	1			8.8	1			41.2	0
11.7	1			48.3	0			45.4	1			83.9	0
25	1			117.9	0			54.5	0			54.5	0
18.2	0			38.9	0			71.3	1			78.3	1
4	1			11.5	1			52.1	1			84.6	0
25.1	0			25.1	1			1.6	0			67.1	0
19.1	1			50	1			7.2	1			10.7	1
1.4	0			2.6	1			21.7	1			34.8	0
7	1			13.7	1			67	1			86.3	1
5.6	1			15.7	1			49.6	0			49.6	0
22.9	0			33.7	1			1	0			57.7	1
1.4	1			7.7	1			7.4	1			32.4	0
56	0			115.9	0			9.1	1			32.5	1
15.4	1			113.7	0			4.4	1			10.3	1
1.4	0			22.1	1			11.3	1			31	1
1.4	0			4.9	1			3.7	1			10.4	1
91.5	0			115.5	0			1.4	0			7.1	1
4.6	0			34.1	1			85.1	0			99.3	0
7.3	1			74.2	0			51.5	0			78.5	0
84	1			115	0			3.7	1			11.5	1
1.4	0			6.5	1			5.6	0			85.7	0
31.4	1			58.9	1			16.2	0			85.5	0
4.1	1			34.8	1			51	0			85.4	0
12.7	0			99.7	0			11.9	1			13.4	1
19.2	0			57.4	0			5.7	1			10.8	0
11.5	1			41.7	1			56	1			89.1	0
89	1			113.8	0			3.9	1			15.5	0
16.8	1			96.1	0			19.5	1			85.9	0
111.9	0			111.9	0			85.8	0			85.8	0
1.4	0			3.5	1			49.4	0			78.4	0
109.4	0			109.4	0			95.9	1			96.6	0
5.9	0			96.5	0			83	0			83	0
11.5	0			79.4	0			83.9	0			83.9	0
3.1	1			109.4	0			18.7	1			40.1	1
16.1	0			77.5	0			4.2	1			9.5	1
25.3	0			55.2	1			78.7	0			78.7	0
8.6	0			104.7	0			12.2	1			36.4	1
1.2	0			104.3	0			5	1			25	1
76.5	1			110.8	0			1.2	0			71.2	0
39	1			48.4	0			82.6	0			82.6	0
30	1			77.4	0			1.2	1			5.3	1
33.2	1			102.7	0			74	0			74	0
15.9	1			100.5	0			25.3	1			88.1	0
3.2	1			6.5	1			26.6	1			56.5	0
23.8	1			53	1			30.4	1			86.1	0
1.7	0			7.7	1			67.3	0			67.3	0
1.4	0			94.4	0			5	1			36.7	0
6.3	1			61.5	1			3.1	0			10.1	1
3.3	1			11.3	1			42.3	0			74.6	0
28.6	1			63	1			6.2	1			74.1	0
1.5	0			7.4	1			4.8	1			48.9	0
27.2	1			27.2	0			77.2	0			77.2	0
53.4	0			53.4	0			3.9	1			11.9	1
3.8	1			16.9	1			4.4	1			11.5	1
9.7	0			34.7	0			1.4	0			3.1	1
1.5	0			93.2	0			49.1	1			50.9	1
42.3	0			49	1			1.9	1			7.8	0
4.1	1			13.9	1			1.2	0			10.8	1
1.5	0			3.6	1			6.3	1			9.8	1
1.3	0			75.4	0			56.2	1			76.4	0
63	0			66	1			6.5	1			16.2	1
13.5	0			51.5	1			40.2	0			75.5	0
1.5	1			3.8	1			6.2	1			7.4	1
1.5	0			92.4	0			16.8	1			83.2	0
1.2	0			2.7	1			64.1	0			80.1	0
3.3	1			82.8	0			63.1	0			63.1	0
54.5	0			54.5	0			1.4	1			25.3	1
85.1	0			99.3	0			1.6	1			9.8	1
51	0			85.4	0			2.3	1			10.3	1
56	1			89.1	0			43.5	0			53.7	0
3.9	1			15.5	0			47.1	0			68.1	0
59.9	1			100.3	0			66.2	1			71.2	0
104.6	0			104.6	0			1.4	0			12.7	1
25.2	1			35	1			14.9	1			18.7	1
74	0			74	0			26.2	1			95.2	1
4.8	1			48.9	0			5.3	1			10.1	1
3.9	1			11.9	1			1.4	0			71.4	0
49.1	1			50.9	1			10.8	1			27	1
1.9	1			7.8	0			75.3	0			75.3	0
6.5	1			16.2	1			45.8	0			45.8	0
2.3	1			10.3	1			3.9	1			14.6	1
43.5	0			53.7	0			12.5	1			74.7	0
75.3	0			75.3	0			45.6	1			73.6	0
45.8	0			45.8	0			3.2	1			14.5	1
12.5	1			74.7	0			17.3	0			17.3	0
45.6	1			73.6	0			75	0			75	0
10.3	1			55.5	1			77.3	0			77.3	0
13.7	0			61	0			43.9	0			67	0
1.4	0			16.6	1			15.3	1			51.5	1
15.8	1			61.1	0			10.3	1			55.5	1
15.2	1			23.8	1			70.8	0			70.8	0
1.6	1			3.1	1			10.3	1			39.2	1
2.6	1			6.8	1			10	1			17.6	1
48.5	0			48.5	0			43.6	1			71.4	0
2.7	1			6.2	0			9.7	0			62	0
114.5	0			114.5	0			18.8	1			57	0
2.7	0			5.9	1			7.2	1			11.9	1
1.2	0			117.3	0			8.4	1			71.4	0
4.1	0			104.5	0			53.4	0			53.4	0
82.4	1			83.9	1			48.1	1			65.6	0
73.5	1			122.1	0			68.9	0			68.9	0
78.5	1			79.9	1			1.3	0			11	1
1.5	1			16.4	1			30.2	0			30.2	0
4.4	1			30	1			67.6	0			67.6	0
43.7	1			57	1			58.1	1			62.7	0
3.7	1			111.8	0			12.9	1			15	1
53.2	1			81.7	1			13.7	0			61	0
2.7	1			21.5	1			1.9	0			55.8	0
1.5	0			103.4	0			25.4	0			63	0
8.1	0			80.7	0			1.6	1			11	0
112.9	0			112.9	0			69.2	0			69.2	0
1.5	1			3.7	1			67.9	0			67.9	0
20.3	0			101.5	0			15.8	1			61.1	0
1.4	0			6	1			66.4	0			66.4	0
0.9	1			3.4	1			4.5	1			66.8	0
72.3	1			73.1	0			15.2	1			23.8	1
26.2	1			95.2	1			1.6	1			3.1	1
39.5	0			93.4	0			2.2	1			32.3	1
37.2	0			47.3	1			5.8	1			29	0
49.1	1			98.7	0			16.9	1			29.6	1
26.2	1			43.5	0			1.5	0			2.2	1
47.9	0			98.5	0			3	0			24.8	1
1.8	1			8	1			43.6	0			43.6	0
2.5	1			5.1	1			10.2	1			30.4	1
6	1			26.4	1			11.7	1			48.3	0
81.8	1			88.2	1			4.1	1			10.3	1
72.6	1			75.3	0			67.3	0			67.3	0
1.4	0			94.4	0			69	0			69	0
Log-rank (mantel-Cox) test	P value	P value summary		Log-rank (mantel-Cox) test	P value	P value summary		Log-rank (mantel-Cox) test	P value	P value summary		Log-rank (mantel-Cox) test	P value	P value summary
Negative vs Positive	0.0437	*		Negative vs Positive	0.2484	not signficant		Negative vs Positive	0.018	*		Negative vs Positive	0.0091	**

## Sheet: Figure 3a
Figure 3a, Quantification of the content of myeloid and lymphoid cells.
	Lymphoid										Myeloid
Control (4 weeks) n=5	57.5	44.1	63.3	28.2	29.2					Control (4 weeks) n=5	41.9	50.2	35	39.6	46.9
MycOE/Trp53KO n=6	37.6	39.9	41.7	40.3	45.6	50				MycOE/Trp53KO n=6	59	56.8	56.1	51.3	43	46.9
MycOE/PtenKO n=5	36.3	35.2	33.2	37.2	34.2					MycOE/PtenKO n=5	58.5	62.1	63.6	61.3	63.6
NrasG12D/PtenKO n=4	3.83	7.96	5.89	5.99						NrasG12D/PtenKO n=4	95.4	87.1	91.6	92.5
Control (15 weeks) n=5	66.7	56.5	58.7	45.4	57.6					Control (15 weeks) n=5	28.2	39.7	37.1	52.2	39.2
NrasG12V/PtenKO n=4	54.9	52.7	56.3	47.6						NrasG12V/PtenKO n=4	34.6	44.8	40.3	49.5
unpaired two-sided student's t-test	P value	P value summary								unpaired two-sided student's t-test	P value	P value summary
MycOE/Trp53KO vs Control 4 weeks	0.7805	not significant								MycOE/Trp53KO vs Control 4 weeks	0.032	*
MycOE/PtenKO vs control 4 weeks	0.2344	not significant								MycOE/PtenKO vs control 4 weeks	0.0001	***
NrasG12D/PtenKO vs control 4 weeks	0.0021	**								NrasG12D/PtenKO vs control 4 weeks	<0,0001	****
NrasG12V/PtenKO vs control 15 weeks	0.3621	not significant								NrasG12V/PtenKO vs control 15 weeks	0.5776	not significant
`````

[truncated: 120 more sheets: Figure 3b , Figure 3c, Figure 3d , Figure 3e, Figure 3f, Figure 4a, Figure 4b, Figure 4c, Figure 4d, Figure 4e, Figure 4f, Figure 5a, Figure 5b, Figure 5c, Figure 5d, Figure 5e, Figure 5f, Figure 5g, Figure 5h, Figure 5i …]
